# Supplementary material for: Early autonomous patterning of the anteroposterior axis in gastruloids
Source: Development. 2024 Nov 18;151(22):dev202171. doi: 10.1242/dev.202171 (PMC11607688; doi:10.1242/dev.202171)
Supplement: Table S1. Quality control parameters. [file develop-151-202171-TableS1.xlsx]

## Sheet: Example
Sample	Estimated Number of Cells	Mean Reads per Cell	Median Genes per Cell	Number of Reads	Valid Barcodes	Reads Mapped to Genome	Reads Mapped Confidently to Transcriptome
VT10x0101 (Gastruloids 24h)	5349	61007	5485	326326461	0.976	0.884	0.715
VT10x0102 (Gastruloids 48h)	4740	72164	5706	342058647	0.977	0.854	0.682
VT10x0103 (Gastruloids 72h)	5042	60446	5187	304772198	0.977	0.894	0.711
VT10x0201_c56 (mESCs 0h)	6783	90089	5158	611080117	0.968	0.844	0.655
VT10x0202_c56 (Gastruloids 24h - rep2)	6278	99437	6015	624266581	0.974	0.816	0.628
VT10x0203_c56 (Gastruloids 48h - rep2)	7674	82365	5661	632074890	0.972	0.846	0.645

## Sheet: All
Sample	Estimated Number of Cells	Mean Reads per Cell	Median Genes per Cell	Number of Reads	Valid Barcodes	Sequencing Saturation	Q30 Bases in Barcode	Q30 Bases in RNA Read	Q30 Bases in UMI	Reads Mapped to Genome	Reads Mapped Confidently to Genome	Reads Mapped Confidently to Intergenic Regions	Reads Mapped Confidently to Intronic Regions	Reads Mapped Confidently to Exonic Regions	Reads Mapped Confidently to Transcriptome	Reads Mapped Antisense to Gene Fraction	Reads in Cells	Total Genes Detected	Median UMI Counts per Cell
VT10x0101	5349	61007	5485	326326461	0.976	0.186	0.97	0.931	0.964	0.884	0.834	0.019	0.083	0.732	0.715	0.01	0.875	22296	31775
VT10x0102	4740	72164	5706	342058647	0.977	0.209	0.97	0.928	0.965	0.854	0.806	0.018	0.089	0.699	0.682	0.01	0.896	22574	33808
VT10x0103	5042	60446	5187	304772198	0.977	0.213	0.973	0.932	0.967	0.894	0.842	0.018	0.098	0.727	0.711	0.009	0.863	22133	28924
VT10x0201	6980	87547	5160	611080117	0.968	0.211	0.956	0.914	0.944	0.919	0.871	0.027	0.103	0.741	0.716	0.015	0.778	24631	27019
VT10x0201_c56	6783	90089	5158	611080117	0.968	0.213	0.956	0.92	0.944	0.844	0.791	0.022	0.094	0.675	0.655	0.013	0.78	24440	27328
VT10x0202	6249	99898	6226	624266581	0.974	0.282	0.945	0.9	0.934	0.907	0.859	0.03	0.109	0.72	0.697	0.013	0.856	24101	44736
VT10x0202_c56	6278	99437	6015	624266581	0.974	0.28	0.945	0.907	0.934	0.816	0.765	0.023	0.096	0.646	0.628	0.011	0.862	23919	40538
VT10x0203	7677	82333	5835	632074890	0.972	0.261	0.952	0.908	0.938	0.921	0.874	0.028	0.119	0.727	0.704	0.013	0.878	24105	37279
VT10x0203_c56	7674	82365	5661	632074890	0.972	0.262	0.952	0.914	0.938	0.846	0.794	0.023	0.108	0.663	0.645	0.012	0.883	23921	34286
VT10x0204	10368	49752	4638	515829200	0.972	0.19	0.955	0.912	0.944	0.914	0.869	0.027	0.115	0.727	0.703	0.014	0.847	23343	22537
VT10x0204_c56	10345	49862	4512	515829200	0.972	0.194	0.955	0.918	0.944	0.849	0.8	0.022	0.106	0.671	0.651	0.013	0.852	23198	21018
