# Supplementary material for: Early autonomous patterning of the anteroposterior axis in gastruloids
Source: Development. 2024 Nov 18;151(22):dev202171. doi: 10.1242/dev.202171 (PMC11607688; doi:10.1242/dev.202171)
Supplement: Table S2. Marker genes genes for clusters in the integrated dataset. [file develop-151-202171-TableS2.xlsx]

## Sheet: SuppTable2
p_val	avg_logFC	pct.1	pct.2	p_val_adj	cluster	gene
0	1.02374	0.907	0.418	0	mesodermal I (T-high)	Igfbp3
0	0.986987	0.978	0.639	0	0	T
0	0.833213	0.954	0.63	0	0	Fgf8
0	0.711355	0.915	0.494	0	0	Cdx2
0	0.672108	0.946	0.897	0	0	S100a10
0	0.632681	0.959	0.739	0	0	Psme2
0	0.628973	0.489	0.083	0	0	Sprr2a3
0	0.619368	0.897	0.705	0	0	Fst
0	0.605774	0.94	0.758	0	0	S100a11
0	0.527601	0.977	0.894	0	0	Psme1
0	0.51901	0.868	0.534	0	0	Rspo3
0	0.474142	0.551	0.127	0	0	Psmb8
0	0.469378	0.976	0.947	0	0	Grsf1
0	0.428807	0.817	0.382	0	0	Alox15
0	0.426418	0.997	0.966	0	0	Oat
0	0.421121	0.895	0.509	0	0	Nkx1-2
0	0.403954	0.973	0.913	0	0	Vim
0	0.39141	0.514	0.259	0	0	Tmem185a
0	0.365695	0.969	0.923	0	0	Slc2a1
0	0.364624	1	0.999	0	0	Gnai2
0	0.361441	0.93	0.63	0	0	Fzd10
0	0.349094	0.81	0.548	0	0	Nes
0	0.3473	0.799	0.525	0	0	Sema6a
0	0.345686	0.897	0.692	0	0	Crot
0	0.336869	0.877	0.676	0	0	Cdc42ep5
0	0.33429	0.7	0.384	0	0	Fgf17
0	0.332329	0.353	0.046	0	0	Isg15
0	0.32692	0.943	0.844	0	0	Appl1
0	0.320271	0.535	0.219	0	0	Hes7
0	0.318831	0.939	0.749	0	0	Acadl
0	0.316189	0.97	0.867	0	0	Ptk7
0	0.314391	0.98	0.933	0	0	Aldh2
0	0.313568	0.996	0.982	0	0	Fam162a
0	0.310484	0.698	0.295	0	0	Tapbp
0	0.307122	0.996	0.988	0	0	Cenpw
0	0.30087	0.96	0.839	0	0	Arid3b
0	0.297342	0.655	0.292	0	0	Ppp4r4
0	0.287639	1	1	0	0	Cox7a2
0	0.282318	0.694	0.283	0	0	Rgs17
0	0.279283	0.948	0.836	0	0	Hadhb
0	0.276539	0.992	0.985	0	0	Lig1
0	0.274328	0.465	0.195	0	0	Pwwp3b
0	0.274227	0.996	0.982	0	0	Hmgb3
0	0.264034	0.842	0.673	0	0	1110012L19Rik
0	0.262301	0.918	0.809	0	0	Bbx
0	0.260928	0.964	0.924	0	0	Rab18
0	0.260609	0.602	0.236	0	0	Irf1
0	0.258042	0.712	0.446	0	0	Ttc28
0	0.253529	0.831	0.559	0	0	Lrp8
0	0.253245	0.825	0.535	0	0	Rgs12
0	0.251669	0.65	0.332	0	0	Apln
1.57e-295	0.295137	0.975	0.916	3.68e-291	0	Hmgn5
1.25e-292	0.351071	0.998	0.994	2.94e-288	0	Cyb5a
2.1e-281	0.275856	0.943	0.87	4.92e-277	0	Ly6e
4.6e-279	0.293365	0.942	0.793	1.08e-274	0	Sp5
2.2e-274	0.522897	0.5	0.237	5.17e-270	0	Hoxaas3
1.29e-221	0.273299	0.965	0.898	3.02e-217	0	Peg3
7.56e-219	0.35542	0.939	0.878	1.77e-214	0	Psmb10
6.11e-212	0.528796	0.813	0.734	1.43e-207	0	Cdkn1c
6.22e-203	0.724186	0.657	0.464	1.46e-198	0	Lefty1
3.16e-200	0.29749	0.968	0.942	7.41e-196	0	Pycr2
3.75e-172	0.314701	0.854	0.748	8.78e-168	0	Peg10
2.1e-168	0.318237	0.867	0.719	4.92e-164	0	Ccnd2
6.73e-167	0.266981	0.926	0.829	1.58e-162	0	Stmn2
2.98e-154	0.394787	0.556	0.429	6.98e-150	0	Sem1
1.05e-120	0.331715	0.556	0.429	2.46e-116	0	Tceal9
8.92e-120	0.291457	0.556	0.429	2.09e-115	0	Rab5if
7.38e-93	0.281822	0.556	0.429	1.73e-88	0	Bex3
3.38e-88	0.258827	0.556	0.428	7.94e-84	0	Gm47283
2.42e-80	0.281347	0.54	0.419	5.66e-76	0	Pclaf
2.16e-72	0.271553	0.763	0.669	5.06e-68	0	Ifitm3
0	1.46932	0.995	0.48	0	pluripotent II	Tdh
0	1.38814	0.999	0.688	0	1	Dppa5a
0	1.1789	0.947	0.437	0	1	Trh
0	1.08376	0.987	0.44	0	1	Klf2
0	1.0407	0.997	0.85	0	1	Mt1
0	0.975116	0.979	0.379	0	1	Zfp42
0	0.890493	0.995	0.482	0	1	Utf1
0	0.890431	0.985	0.388	0	1	Rbmxl2
0	0.869265	0.992	0.684	0	1	Hspb1
0	0.845333	0.935	0.246	0	1	1700097N02Rik
0	0.838415	0.999	0.847	0	1	Chchd10
0	0.827746	1	0.942	0	1	Mkrn1
0	0.77721	0.945	0.435	0	1	Trap1a
0	0.770822	0.959	0.193	0	1	Morc1
0	0.758066	0.994	0.736	0	1	Mt2
0	0.712	1	0.997	0	1	Gpx4
0	0.652826	0.996	0.726	0	1	L1td1
0	0.652256	0.986	0.591	0	1	Sox2
0	0.637455	0.946	0.627	0	1	Sgk1
0	0.63148	0.998	0.974	0	1	Gsta4
0	0.614797	0.87	0.177	0	1	Spp1
0	0.59433	0.986	0.441	0	1	Dppa4
0	0.590123	0.996	0.789	0	1	Jade1
0	0.583026	0.92	0.289	0	1	Pla2g1b
0	0.573031	0.992	0.722	0	1	Mybl2
0	0.568163	0.993	0.763	0	1	Akap12
0	0.560542	1	0.995	0	1	Dstn
0	0.55395	0.994	0.774	0	1	Alg13
0	0.553235	0.993	0.964	0	1	Tmsb4x
0	0.552056	0.996	0.857	0	1	Jarid2
0	0.549043	0.996	0.958	0	1	Mtf2
0	0.548558	0.981	0.75	0	1	Dhx16
0	0.543536	0.85	0.232	0	1	Tex19.1
0	0.534172	1	1	0	1	Hsp90aa1
0	0.532713	0.995	0.855	0	1	Apoe
0	0.527612	0.955	0.245	0	1	Gdf3
0	0.524115	0.999	0.988	0	1	Akr1b3
0	0.521861	0.873	0.271	0	1	Mylpf
0	0.51861	0.973	0.54	0	1	Klf9
0	0.515475	0.953	0.329	0	1	Platr10
0	0.513626	0.998	0.958	0	1	Zfp428
0	0.508963	0.999	0.973	0	1	1810037I17Rik
0	0.50702	0.998	0.927	0	1	Pmm1
0	0.504672	1	0.984	0	1	Rif1
0	0.500002	1	0.996	0	1	Stmn1
0	0.494028	1	0.883	0	1	Pou5f1
0	0.474144	0.91	0.225	0	1	Fbxo15
0	0.471772	0.976	0.64	0	1	Stx3
0	0.466128	0.902	0.185	0	1	Ooep
0	0.462102	0.736	0.119	0	1	Dnmt3l
0	0.461963	0.997	0.927	0	1	Enah
0	0.457615	0.937	0.431	0	1	Pdk1
0	0.457327	0.907	0.447	0	1	Lima1
0	0.438034	0.989	0.927	0	1	Dnmt3b
0	0.433452	0.862	0.449	0	1	Rasgrp2
0	0.431353	0.889	0.189	0	1	Gtsf1l
0	0.430585	0.937	0.344	0	1	Dppa2
0	0.426832	0.98	0.731	0	1	Tcea3
0	0.424797	0.932	0.632	0	1	Pdgfa
0	0.419509	0.858	0.187	0	1	Tdrd12
0	0.418532	0.855	0.156	0	1	Hsd17b14
0	0.414586	0.815	0.422	0	1	Sdc4
0	0.4138	0.999	0.996	0	1	Tubb4b
0	0.411603	0.971	0.873	0	1	Dis3
0	0.410408	0.996	0.96	0	1	Csrp2
0	0.408894	0.995	0.967	0	1	Rfc5
0	0.405668	0.996	0.922	0	1	Dnajc21
0	0.402574	0.998	0.975	0	1	Hells
0	0.398713	0.964	0.672	0	1	Tuba4a
0	0.396125	0.801	0.168	0	1	Lncenc1
0	0.395232	0.997	0.993	0	1	G3bp2
0	0.39387	0.892	0.173	0	1	Triml2
0	0.38803	0.976	0.812	0	1	Esco2
0	0.386132	0.933	0.486	0	1	Gab1
0	0.384493	0.922	0.528	0	1	Ubxn2a
0	0.381386	1	0.999	0	1	Gpx1
0	0.378918	0.943	0.644	0	1	Ina
0	0.375887	0.996	0.914	0	1	Gclm
0	0.374093	0.897	0.505	0	1	Apela
0	0.372726	0.985	0.892	0	1	Ccne1
0	0.372266	0.893	0.413	0	1	Slc7a3
0	0.370554	0.873	0.314	0	1	Ephx2
0	0.369855	0.648	0.176	0	1	Dppa3
0	0.369384	0.814	0.196	0	1	Dnah8
0	0.364993	0.961	0.798	0	1	Setx
0	0.35915	0.915	0.472	0	1	Syngr1
0	0.35813	0.95	0.541	0	1	Smarcad1
0	0.355984	0.903	0.362	0	1	Pycard
0	0.355405	0.97	0.709	0	1	Mta3
0	0.354367	0.972	0.64	0	1	Col18a1
0	0.354328	0.999	0.991	0	1	Dkc1
0	0.353374	0.573	0.103	0	1	Rpl39l
0	0.351935	0.936	0.552	0	1	Bcat2
0	0.34933	0.956	0.701	0	1	Mycn
0	0.348815	0.994	0.97	0	1	Kras
0	0.345544	0.978	0.736	0	1	Myo10
0	0.340906	0.949	0.642	0	1	Ifitm3
0	0.34008	0.885	0.625	0	1	Cbr3
0	0.33867	0.744	0.213	0	1	Platr3
0	0.33646	0.991	0.958	0	1	Pnp
0	0.334895	0.999	0.994	0	1	Uba2
0	0.334306	0.795	0.149	0	1	Hsf2bp
0	0.331475	0.931	0.421	0	1	Cbx7
0	0.328283	0.994	0.951	0	1	Kdm5b
0	0.328022	0.999	0.992	0	1	Eif4e2
0	0.326759	0.947	0.734	0	1	Hirip3
0	0.323728	0.999	0.989	0	1	Uchl3
0	0.323351	0.997	0.996	0	1	Dpy30
0	0.322951	0.983	0.87	0	1	Syce2
0	0.321164	0.974	0.811	0	1	Cenpv
0	0.319688	0.766	0.132	0	1	Gpa33
0	0.318361	0.999	0.992	0	1	Srm
0	0.313553	0.999	0.992	0	1	Mrpl15
0	0.313099	0.944	0.572	0	1	Acer2
0	0.310017	0.836	0.194	0	1	Slc9b1
0	0.307846	0.996	0.95	0	1	Usp7
0	0.307335	0.986	0.91	0	1	Terf1
0	0.306814	0.966	0.7	0	1	Socs2
0	0.304745	0.931	0.59	0	1	Pdlim1
0	0.304298	0.987	0.887	0	1	Ino80e
0	0.303179	0.865	0.312	0	1	Adam23
0	0.302527	0.998	0.981	0	1	Cisd1
0	0.300188	0.999	0.989	0	1	Ssr2
0	0.300009	0.995	0.984	0	1	Sugt1
0	0.299375	0.933	0.573	0	1	Pml
0	0.299226	1	0.999	0	1	Odc1
0	0.298948	0.913	0.65	0	1	Arl4a
0	0.294513	0.982	0.741	0	1	Tpd52
0	0.294432	0.984	0.867	0	1	Fbxo22
0	0.292994	0.994	0.978	0	1	Ash2l
0	0.292166	0.933	0.677	0	1	Cd9
0	0.291964	0.882	0.56	0	1	Nodal
0	0.291961	1	0.999	0	1	Cacybp
0	0.291512	0.992	0.95	0	1	Ppan
0	0.290323	0.987	0.906	0	1	Ppp2r2d
0	0.290317	0.975	0.872	0	1	Nelfa
0	0.290212	0.967	0.739	0	1	Rrn3
0	0.289687	0.993	0.94	0	1	Exosc5
0	0.287485	0.944	0.753	0	1	Tet1
0	0.286543	1	1	0	1	Mif
0	0.286179	0.998	0.989	0	1	Hat1
0	0.282057	0.999	1	0	1	Pgam1
0	0.28126	0.985	0.915	0	1	Nsd1
0	0.279233	0.991	0.898	0	1	Phc1
0	0.276077	0.984	0.919	0	1	Usp9x
0	0.275916	0.402	0.094	0	1	Gm32885
0	0.275819	0.974	0.829	0	1	Sap30
0	0.275333	0.955	0.76	0	1	Stk38
0	0.274287	0.875	0.466	0	1	Ydjc
0	0.274088	0.999	0.998	0	1	Rcc2
0	0.270834	0.993	0.968	0	1	Srrt
0	0.270198	0.941	0.694	0	1	Impa2
0	0.268879	0.951	0.717	0	1	Gldc
0	0.268745	0.431	0.065	0	1	Gm46332
0	0.267125	0.799	0.201	0	1	Zfp936
0	0.266959	0.823	0.492	0	1	Klf5
0	0.265832	0.95	0.755	0	1	Etv5
0	0.265604	0.773	0.266	0	1	Ddx58
0	0.262065	0.879	0.458	0	1	Etl4
0	0.261886	1	1	0	1	Set
0	0.260947	0.999	0.991	0	1	Gnl3
0	0.26071	0.706	0.137	0	1	Enox1
0	0.259843	0.989	0.936	0	1	Rest
0	0.258316	1	1	0	1	Fth1
0	0.257454	0.887	0.508	0	1	Kat6b
0	0.256525	0.997	0.972	0	1	Gart
0	0.254592	0.951	0.802	0	1	Tle4
0	0.252921	0.999	0.995	0	1	Nolc1
0	0.252571	0.579	0.163	0	1	Gpx2
0	0.251888	0.98	0.89	0	1	Eed
0	0.251329	0.984	0.917	0	1	Msh6
0	0.250524	0.775	0.215	0	1	Sh3gl2
9.46e-307	0.280595	0.892	0.642	2.22e-302	1	Slc29a1
1.26e-306	0.306322	0.975	0.91	2.96e-302	1	Slc38a2
1.3e-300	0.261558	0.456	0.186	3.05e-296	1	Gm13154
2.83e-291	0.266744	0.978	0.854	6.65e-287	1	Kif20b
3.06e-287	0.362985	0.987	0.897	7.18e-283	1	Gm26917
3.57e-282	0.266344	0.994	0.91	8.36e-278	1	Rbpms2
5.6e-281	0.251442	0.493	0.23	1.31e-276	1	Zfp979
2.57e-271	0.266934	0.94	0.805	6.02e-267	1	Rlim
1.12e-262	0.250258	0.996	0.981	2.63e-258	1	Sms
4.04e-260	0.260203	0.98	0.9	9.46e-256	1	Rbm26
4.26e-244	0.349935	0.506	0.278	9.99e-240	1	Zfp990
6.56e-240	0.297289	0.833	0.598	1.54e-235	1	Cln5
4.02e-219	0.289453	0.504	0.287	9.43e-215	1	Zfp985
5.56e-159	0.28324	0.91	0.675	1.3e-154	1	Meg3
1.3e-158	0.293233	0.993	0.971	3.05e-154	1	Ube2c
3.62e-158	0.256711	0.879	0.736	8.48e-154	1	Mzt1
8.4e-94	0.306144	0.508	0.412	1.97e-89	1	Snhg3
8.51e-61	0.361935	0.511	0.447	2e-56	1	Ftl1-ps1
4.11e-32	0.40056	0.489	0.553	9.65e-28	1	Gm10116
0	1.02072	0.843	0.373	0	mesodermal II	Cited1
0	0.966849	0.864	0.568	0	2	Rspo3
0	0.869458	0.959	0.615	0	2	Hmga2
0	0.834451	0.576	0.094	0	2	Aldh1a2
0	0.8208	0.744	0.231	0	2	Crabp1
0	0.772169	0.941	0.294	0	2	Hoxb2
0	0.756333	0.905	0.334	0	2	Meis2
0	0.743636	0.835	0.267	0	2	Hoxb1
0	0.728372	1	0.984	0	2	Mdk
0	0.717712	0.992	0.985	0	2	Smc6
0	0.703671	0.976	0.655	0	2	Gpc3
0	0.66108	0.981	0.938	0	2	Ifitm1
0	0.626505	0.992	0.819	0	2	Prtg
0	0.60526	0.973	0.809	0	2	Lef1
0	0.603721	0.769	0.222	0	2	Plxna2
0	0.58962	0.865	0.396	0	2	Igfbp4
0	0.58638	0.782	0.607	0	2	Dll3
0	0.585049	0.828	0.534	0	2	Id1
0	0.583769	0.585	0.092	0	2	Pcdh19
0	0.581071	0.856	0.221	0	2	Hoxb3os
0	0.557088	0.773	0.234	0	2	Greb1l
0	0.54966	0.987	0.804	0	2	Serpinh1
0	0.543197	0.98	0.865	0	2	Fn1
0	0.54055	0.981	0.902	0	2	Peg3
0	0.532195	0.985	0.787	0	2	Sox4
0	0.526393	1	0.993	0	2	Gnas
0	0.509398	0.652	0.11	0	2	Tbx6
0	0.506773	0.788	0.358	0	2	Pdlim4
0	0.47731	0.989	0.883	0	2	Sox11
0	0.476473	0.632	0.133	0	2	Hoxd9
0	0.465017	0.69	0.109	0	2	Foxc1
0	0.438332	0.606	0.149	0	2	Dll1
0	0.432004	0.653	0.195	0	2	Rnf213
0	0.424272	0.484	0.084	0	2	Prrx2
0	0.410443	0.534	0.194	0	2	Lmo2
0	0.407442	0.604	0.181	0	2	Frzb
0	0.402667	0.965	0.72	0	2	Ccnd2
0	0.393718	0.726	0.272	0	2	Mfap4
0	0.383148	1	0.999	0	2	Marcksl1
0	0.379025	1	0.976	0	2	H2afy
0	0.373572	0.94	0.535	0	2	Cdh2
0	0.370901	0.76	0.444	0	2	Notch1
0	0.369186	0.768	0.309	0	2	Tenm4
0	0.368756	0.994	0.927	0	2	Tpm4
0	0.36503	0.741	0.489	0	2	Epha4
0	0.357507	1	1	0	2	Tmsb10
0	0.354608	0.942	0.719	0	2	Cald1
0	0.346083	0.672	0.231	0	2	Limch1
0	0.343387	0.519	0.113	0	2	Fam212a
0	0.338851	0.997	0.983	0	2	Ptms
0	0.337234	0.921	0.767	0	2	Laptm4b
0	0.335938	0.998	0.968	0	2	Marcks
0	0.334371	0.487	0.156	0	2	Nkd2
0	0.333378	0.619	0.131	0	2	Dact1
0	0.332577	0.995	0.958	0	2	Abracl
0	0.332288	0.638	0.179	0	2	Zfp503
0	0.332003	0.882	0.659	0	2	Fbln1
0	0.331493	0.648	0.167	0	2	Hoxb4
0	0.328437	0.535	0.154	0	2	Igf2
0	0.32804	0.996	0.979	0	2	Ttc3
0	0.326675	0.657	0.353	0	2	Chst7
0	0.325849	0.988	0.967	0	2	Ctsl
0	0.317829	0.677	0.132	0	2	Hoxb3
0	0.312691	0.759	0.465	0	2	Lrig3
0	0.310885	0.959	0.768	0	2	H2afy2
0	0.31047	0.954	0.79	0	2	Pbx1
0	0.308459	0.998	0.987	0	2	Smarce1
0	0.307373	0.908	0.732	0	2	Maged2
0	0.304217	0.689	0.278	0	2	Hotairm1
0	0.2949	0.997	0.961	0	2	Tead2
0	0.293784	0.752	0.411	0	2	Wnt5a
0	0.292721	0.599	0.133	0	2	Hoxd4
0	0.287048	0.717	0.397	0	2	Gpc6
0	0.286011	0.528	0.197	0	2	Phlda1
0	0.285765	0.765	0.487	0	2	2008-09-01
0	0.279865	0.901	0.694	0	2	Vezf1
0	0.27939	0.895	0.709	0	2	Mex3a
0	0.277023	0.538	0.186	0	2	Aplnr
0	0.276489	0.988	0.963	0	2	Maged1
0	0.276194	0.445	0.07	0	2	Meis1
0	0.265896	0.712	0.402	0	2	Rftn1
0	0.265101	0.777	0.527	0	2	Pea15a
0	0.263619	0.538	0.194	0	2	Tshz1
0	0.260711	0.615	0.262	0	2	Zfpm1
0	0.259184	0.604	0.196	0	2	Fbn2
0	0.258736	0.816	0.524	0	2	Arid3a
0	0.25861	0.855	0.653	0	2	Rhobtb3
0	0.257963	0.999	0.998	0	2	Prdx2
8.98e-304	0.316292	0.372	0.102	2.11e-299	2	Hoxb5os
4.67e-300	0.440255	0.995	0.916	1.1e-295	2	Vim
8.95e-299	0.280619	0.639	0.328	2.1e-294	2	Mllt3
3.21e-294	0.27281	0.936	0.834	7.54e-290	2	Ccdc88a
9.47e-291	0.309482	0.81	0.605	2.22e-286	2	Sall1
9.17e-290	0.279467	0.998	0.989	2.15e-285	2	Dcakd
1.33e-289	0.279958	0.983	0.971	3.11e-285	2	Timm50
1.37e-288	0.292124	0.999	0.995	3.21e-284	2	Ifitm2
6.38e-287	0.280823	0.998	0.983	1.49e-282	2	Hmgb3
8.57e-284	0.348616	0.816	0.521	2.01e-279	2	Gas1
2.84e-283	0.314181	0.994	0.905	6.67e-279	2	Limd2
1.52e-282	0.534828	0.623	0.352	3.58e-278	2	Id2
3.44e-280	0.263845	1	0.999	8.06e-276	2	Nme1
3.27e-278	0.282065	0.834	0.665	7.68e-274	2	Zdhhc20
1.38e-277	0.286756	0.492	0.213	3.23e-273	2	Fabp7
8.57e-273	0.263171	0.899	0.697	2.01e-268	2	Dbn1
8.01e-265	0.348557	0.565	0.246	1.88e-260	2	Hes7
3.31e-260	0.284135	0.918	0.834	7.76e-256	2	Rab34
1.86e-254	0.334978	0.597	0.249	4.35e-250	2	Hoxaas3
1.06e-252	0.253714	0.992	0.978	2.5e-248	2	Pcbp4
8.54e-244	0.360878	0.88	0.76	2e-239	2	Fzd2
1.6e-243	0.491168	0.97	0.951	3.76e-239	2	Tpm1
7.22e-243	0.310365	0.989	0.923	1.69e-238	2	Basp1
1.32e-228	0.465069	0.593	0.346	3.1e-224	2	Twist1
1.58e-226	0.26604	0.963	0.874	3.72e-222	2	Myh10
1.45e-225	0.485024	0.942	0.878	3.39e-221	2	Cited2
1.01e-204	0.328566	0.533	0.304	2.37e-200	2	Car3
2.56e-194	0.286264	1	0.999	6.01e-190	2	Slc25a4
1.73e-183	0.253312	0.667	0.474	4.05e-179	2	Pcolce2
8.66e-165	0.264456	0.997	0.984	2.03e-160	2	Fabp5
1.27e-163	0.269607	0.956	0.919	2.97e-159	2	Fgfr1
2.1e-163	0.278504	0.809	0.613	4.93e-159	2	Ptn
2e-161	0.284844	0.557	0.362	4.68e-157	2	Nrarp
4.15e-159	0.397049	0.695	0.522	9.72e-155	2	Gnb2l1
3.86e-157	0.336393	0.737	0.589	9.05e-153	2	Btg2
1.26e-153	0.29628	0.823	0.791	2.95e-149	2	Ypel3
1.4e-145	0.274501	0.679	0.482	3.29e-141	2	Fam195b
1.64e-134	0.343803	0.733	0.651	3.84e-130	2	Grb10
1.01e-127	0.307322	0.693	0.518	2.38e-123	2	Sepw1
8.51e-123	0.416219	0.911	0.909	2e-118	2	Rbp1
2.48e-120	0.317227	0.695	0.522	5.82e-116	2	Shfm1
7.44e-115	0.333878	0.693	0.503	1.74e-110	2	2810417H13Rik
5e-108	0.29771	0.694	0.519	1.17e-103	2	Erdr1
1.57e-100	0.382114	0.737	0.64	3.69e-96	2	Phlda2
2.41e-100	0.285105	0.695	0.521	5.65e-96	2	2310036O22Rik
5.05e-60	0.302648	0.555	0.463	1.19e-55	2	Crabp2
3.84e-05	0.753026	0.761	0.847	0.901161	2	Mest
0	0.713309	0.958	0.587	0	early differentiated II	Pim2
0	0.623634	0.998	0.992	0	3	Ppp1r2
0	0.535405	0.997	0.993	0	3	Tceal8
0	0.507895	0.969	0.717	0	3	Fst
0	0.452149	0.98	0.828	0	3	Epcam
0	0.446855	0.977	0.835	0	3	Igfbp2
0	0.40816	0.999	0.989	0	3	Bex4
0	0.393384	1	0.987	0	3	Bex1
0	0.385894	0.992	0.886	0	3	Ezr
0	0.382341	0.942	0.672	0	3	Crip2
0	0.372178	0.777	0.35	0	3	Apln
0	0.364711	0.999	0.992	0	3	Lrrc59
0	0.33924	1	0.998	0	3	Mrpl12
0	0.314147	0.936	0.653	0	3	Bst2
0	0.30727	0.999	0.994	0	3	Rnf187
0	0.306529	1	1	0	3	H3f3b
0	0.296688	1	0.998	0	3	Dut
0	0.286642	1	0.999	0	3	Uqcrq
0	0.277421	1	0.999	0	3	C1qbp
0	0.272325	1	0.999	0	3	Nme1
0	0.26435	0.765	0.403	0	3	Perp
2.51e-306	0.280218	0.997	0.979	5.88e-302	3	Vps36
1.73e-303	0.365734	1	0.973	4.06e-299	3	Ccng1
2.25e-303	0.314669	0.982	0.858	5.28e-299	3	Tubb6
2.45e-300	0.270167	0.989	0.956	5.75e-296	3	Znhit3
1.96e-299	0.281764	0.989	0.941	4.6e-295	3	Pten
1.79e-298	0.44508	0.875	0.554	4.19e-294	3	Nefl
1.44e-296	0.336207	0.896	0.551	3.37e-292	3	Nkx1-2
2.07e-292	0.258565	1	1	4.86e-288	3	Nhp2
7.42e-268	0.299299	0.996	0.961	1.74e-263	3	Dynll2
6.17e-265	0.270227	0.99	0.942	1.45e-260	3	Gins2
6.22e-263	0.28998	1	0.998	1.46e-258	3	Eif4ebp1
8.01e-256	0.38039	1	0.984	1.88e-251	3	Fabp5
4.86e-237	0.374168	0.987	0.89	1.14e-232	3	Pou5f1
2.33e-234	0.279463	0.965	0.844	5.47e-230	3	Snrpn
1.76e-232	0.4644	0.946	0.818	4.13e-228	3	Car2
1.86e-231	0.264885	0.975	0.862	4.36e-227	3	Bcat1
2.52e-228	0.386295	0.965	0.835	5.91e-224	3	Stmn2
8.28e-227	0.252603	0.964	0.805	1.94e-222	3	Zyx
3.96e-208	0.263177	0.745	0.482	9.3e-204	3	Slc16a3
1.02e-203	0.296982	0.973	0.914	2.39e-199	3	Zdbf2
1.26e-200	0.267295	0.999	0.993	2.96e-196	3	Scd2
2.63e-192	0.253364	0.993	0.967	6.17e-188	3	Fasn
8.72e-182	0.262198	1	1	2.04e-177	3	Actg1
8.16e-179	0.275136	0.983	0.931	1.91e-174	3	Dnmt3b
4.53e-173	0.292896	0.964	0.884	1.06e-168	3	Ppp2cb
1.45e-170	0.277936	0.929	0.815	3.4e-166	3	Pttg1
3.86e-167	0.339887	0.835	0.612	9.05e-163	3	Ptn
5.93e-164	0.267397	0.963	0.845	1.39e-159	3	Cdkn1a
2.06e-143	0.30849	0.949	0.744	4.82e-139	3	L1td1
5.51e-141	0.340945	0.672	0.516	1.29e-136	3	2700029M09Rik
2.05e-103	0.270617	0.664	0.506	4.8e-99	3	Sssca1
3.07e-103	0.260563	0.659	0.494	7.2e-99	3	E130012A19Rik
2.07e-100	0.329948	0.671	0.509	4.85e-96	3	2810417H13Rik
2.6e-97	0.288613	0.673	0.524	6.11e-93	3	1110008F13Rik
5.29e-84	0.276385	0.674	0.526	1.24e-79	3	2700060E02Rik
5.05e-78	0.289992	0.675	0.527	1.18e-73	3	Gm8730
4.04e-75	0.271982	0.673	0.526	9.47e-71	3	Ngfrap1
1.66e-64	0.288858	0.675	0.527	3.89e-60	3	Gnb2l1
7.74e-61	0.252437	0.674	0.527	1.82e-56	3	2700094K13Rik
3.3e-60	0.28532	0.675	0.527	7.75e-56	3	Gm10116
0	1.60192	0.994	0.866	0	mesodermal III	Fn1
0	1.58898	0.86	0.188	0	4	Lhx1
0	1.14832	0.877	0.626	0	4	Phlda2
0	1.13972	0.853	0.34	0	4	Eomes
0	1.13094	0.797	0.323	0	4	Mixl1
0	1.12897	0.981	0.621	0	4	Hmga2
0	0.997436	0.735	0.14	0	4	Lmo1
0	0.947251	0.696	0.096	0	4	Mesp1
0	0.934196	0.807	0.095	0	4	Nrp1
0	0.870516	0.91	0.402	0	4	Igfbp4
0	0.866915	0.777	0.181	0	4	Gsc
0	0.856153	0.798	0.164	0	4	Cyp26a1
0	0.801607	0.846	0.091	0	4	Gata6
0	0.76404	0.849	0.616	0	4	Upp1
0	0.733093	0.963	0.729	0	4	Smad1
0	0.719491	0.99	0.897	0	4	S100a10
0	0.708986	0.987	0.824	0	4	Prtg
0	0.707976	0.884	0.52	0	4	Gas1
0	0.707533	0.962	0.664	0	4	Gpc3
0	0.662163	0.927	0.541	0	4	Amot
0	0.658401	0.773	0.24	0	4	Pmp22
0	0.642356	0.667	0.034	0	4	Kdr
0	0.641795	0.984	0.881	0	4	Cd24a
0	0.625625	0.977	0.791	0	4	Pbx1
0	0.585443	0.772	0.313	0	4	Msx1
0	0.582104	0.608	0.141	0	4	Dkk1
0	0.570859	0.997	0.924	0	4	Basp1
0	0.570195	0.626	0.065	0	4	Asb4
0	0.568346	0.717	0.18	0	4	Cdh11
0	0.566205	0.976	0.766	0	4	Rbms1
0	0.556945	0.952	0.543	0	4	Cdh2
0	0.550924	0.845	0.213	0	4	Pcdh7
0	0.527932	0.972	0.904	0	4	Actn1
0	0.523256	0.844	0.418	0	4	Dlc1
0	0.510414	0.926	0.663	0	4	Pbx3
0	0.486875	0.437	0.069	0	4	Hand1
0	0.485807	0.773	0.331	0	4	Efna3
0	0.477901	0.89	0.641	0	4	Sparc
0	0.477103	0.962	0.794	0	4	Sox4
0	0.466208	0.87	0.479	0	4	Col4a1
0	0.462444	0.919	0.708	0	4	Ppic
0	0.434197	0.7	0.061	0	4	Fgf10
0	0.42968	1	1	0	4	Tmsb10
0	0.426722	0.916	0.74	0	4	Slc6a6
0	0.425786	0.594	0.141	0	4	Tbx3
0	0.425189	0.99	0.886	0	4	Sox11
0	0.419453	0.942	0.768	0	4	Laptm4b
0	0.417737	0.987	0.963	0	4	Maged1
0	0.41604	1	0.993	0	4	Gnas
0	0.415275	0.764	0.368	0	4	Zfp703
0	0.408412	0.948	0.833	0	4	Tmeff1
0	0.39897	0.802	0.541	0	4	Bambi
0	0.394881	0.323	0.061	0	4	Foxq1
0	0.385364	0.997	0.928	0	4	Tpm4
0	0.385195	0.829	0.486	0	4	2008-09-01
0	0.383969	0.791	0.49	0	4	Flnb
0	0.379614	0.66	0.038	0	4	Prdm6
0	0.37876	0.998	0.906	0	4	Limd2
0	0.367495	0.643	0.108	0	4	Pdgfra
0	0.363141	0.701	0.345	0	4	Adam19
0	0.363084	0.572	0.195	0	4	Frzb
0	0.362744	1	0.969	0	4	Marcks
0	0.359099	0.987	0.928	0	4	Map4k4
0	0.3573	0.556	0.025	0	4	Klhl6
0	0.344032	0.703	0.175	0	4	Aplnr
0	0.336542	0.89	0.534	0	4	Greb1
0	0.336171	0.967	0.772	0	4	H2afy2
0	0.333174	0.374	0.084	0	4	Myl7
0	0.331645	0.821	0.464	0	4	Dpysl5
0	0.331581	0.812	0.398	0	4	Rftn1
0	0.329605	0.865	0.624	0	4	Vrtn
0	0.327688	0.753	0.254	0	4	Zfpm1
0	0.323764	0.772	0.37	0	4	Dusp9
0	0.321092	0.465	0.032	0	4	Rgs5
0	0.319785	0.69	0.261	0	4	Grrp1
0	0.317416	0.629	0.247	0	4	Snai1
0	0.317382	0.705	0.26	0	4	St6galnac4
0	0.316798	0.574	0.091	0	4	Col23a1
0	0.312135	0.508	0.126	0	4	Vstm2b
0	0.311152	0.838	0.592	0	4	Nfat5
0	0.308123	0.999	0.988	0	4	Smarce1
0	0.30786	0.74	0.239	0	4	Plxna2
0	0.303721	0.722	0.192	0	4	Fbn2
0	0.297665	0.498	0.133	0	4	Fgf3
0	0.29142	0.999	0.997	0	4	Tbca
0	0.286598	0.644	0.267	0	4	Ablim1
0	0.28015	0.865	0.589	0	4	Tes
0	0.277664	0.482	0.051	0	4	Bmp2
0	0.269812	0.704	0.328	0	4	Tenm4
0	0.266882	0.564	0.146	0	4	Lhfp
0	0.265905	0.538	0.155	0	4	Vldlr
0	0.256218	0.684	0.254	0	4	Fzd7
0	0.255075	0.443	0.105	0	4	Zcchc12
0	0.250919	0.701	0.344	0	4	Mogat2
8.33e-307	0.270514	1	0.999	1.95e-302	4	Mrfap1
4.26e-299	0.541326	0.995	0.917	1e-294	4	Vim
1.12e-298	0.307642	0.976	0.945	2.62e-294	4	Chic2
4.56e-298	0.284026	0.685	0.341	1.07e-293	4	Twist1
4.69e-295	0.31126	0.76	0.472	1.1e-290	4	Lrig3
2.38e-294	0.307358	0.995	0.993	5.59e-290	4	Npc2
3.48e-294	0.288542	0.923	0.71	8.15e-290	4	Mex3a
7.08e-294	0.268411	0.57	0.263	1.66e-289	4	Lrrn4
1.62e-292	0.283393	0.989	0.959	3.79e-288	4	Smap1
8.43e-289	0.300508	0.996	0.962	1.98e-284	4	Tead2
3.61e-285	0.584831	0.973	0.905	8.46e-281	4	Peg3
3.07e-284	0.299371	0.685	0.391	7.21e-280	4	Slc38a4
6.4e-282	0.305864	0.722	0.441	1.5e-277	4	Nin
9.22e-279	0.276795	0.823	0.562	2.16e-274	4	Ppp3ca
1.04e-276	0.26757	0.47	0.176	2.44e-272	4	Bmp4
1.61e-273	0.391314	0.653	0.329	3.77e-269	4	Otx2
1.08e-272	0.352547	0.984	0.97	2.53e-268	4	Aplp2
1.95e-270	0.257605	0.913	0.772	4.57e-266	4	Lrrfip2
3.45e-268	0.29035	0.998	0.998	8.08e-264	4	Prdx2
4.86e-268	0.277285	0.887	0.666	1.14e-263	4	Kdm6b
3.94e-266	0.253724	0.447	0.158	9.25e-262	4	Sox9
4.02e-266	0.302489	0.955	0.867	9.42e-262	4	Ddah2
2.06e-264	0.292076	0.918	0.751	4.83e-260	4	Nxn
2.38e-261	0.313222	0.733	0.449	5.58e-257	4	Olfm1
1.74e-260	0.335216	0.801	0.464	4.07e-256	4	Pitx2
1.74e-260	0.264106	0.64	0.333	4.08e-256	4	Zc3hav1
4.43e-250	0.270788	0.999	0.999	1.04e-245	4	Marcksl1
1.19e-247	0.27372	0.995	0.979	2.79e-243	4	Ttc3
2.66e-246	0.271307	0.911	0.809	6.23e-242	4	Mrps6
2.18e-240	0.353186	0.954	0.925	5.11e-236	4	Med4
4.05e-229	0.252778	0.942	0.827	9.49e-225	4	Csnk1e
3.12e-227	0.256303	0.998	0.994	7.31e-223	4	Fscn1
1.01e-224	0.96843	0.791	0.727	2.36e-220	4	Tdgf1
3.07e-223	0.301679	0.935	0.857	7.21e-219	4	Rab6a
8.05e-221	0.314389	0.454	0.172	1.89e-216	4	Igf2
3.3e-219	0.321192	0.841	0.633	7.74e-215	4	Hes1
7.27e-206	0.286248	1	1	1.7e-201	4	Actg1
2.15e-201	0.394646	0.518	0.269	5.05e-197	4	Ctsc
4.97e-195	0.254238	0.996	0.959	1.16e-190	4	Abracl
3.15e-192	0.33378	0.972	0.81	7.4e-188	4	Serpinh1
3.39e-190	0.278606	0.835	0.712	7.95e-186	4	Cachd1
5.83e-179	0.253921	0.698	0.442	1.37e-174	4	Pmepa1
8.06e-179	0.268668	0.981	0.926	1.89e-174	4	Clic1
2.65e-177	0.284641	0.824	0.593	6.2e-173	4	Krt8
1.01e-173	0.309214	0.999	0.999	2.37e-169	4	Slc25a4
1.14e-137	0.296612	0.987	0.938	2.68e-133	4	Ifitm1
2.07e-114	0.372386	0.89	0.817	4.84e-110	4	Sp5
4.33e-88	0.494414	0.495	0.334	1.01e-83	4	Lefty2
0	0.921607	0.999	0.93	0	primed pluripotent	Dnmt3b
0	0.854138	1	0.946	0	5	Mkrn1
0	0.767255	0.991	0.595	0	5	Pim2
0	0.680378	0.917	0.691	0	5	Meg3
0	0.465292	0.997	0.92	0	5	Gclm
0	0.443403	0.997	0.916	0	5	Rbpms2
0	0.378178	0.998	0.953	0	5	Utp14a
0	0.358476	0.983	0.846	0	5	Snrpn
0	0.329826	0.727	0.239	0	5	Enpp2
0	0.268766	0.993	0.876	0	5	Emb
4.73e-298	0.329245	0.994	0.928	1.11e-293	5	Zmynd8
1.37e-296	0.456681	1	0.892	3.21e-292	5	Pou5f1
9.8e-294	0.341927	0.98	0.753	2.3e-289	5	Myo10
8.33e-289	0.335326	0.999	0.995	1.95e-284	5	Rbbp7
1.49e-277	0.426197	0.999	0.831	3.5e-273	5	Epcam
9.54e-258	0.25008	0.914	0.568	2.24e-253	5	Arl4c
2.58e-254	0.274174	0.971	0.652	6.05e-250	5	Cdh1
2.08e-251	0.322952	0.999	0.989	4.88e-247	5	Bex4
2.72e-250	0.26067	0.928	0.689	6.38e-246	5	1190007I07Rik
5.97e-249	0.273013	0.957	0.679	1.4e-244	5	Crip2
5.58e-240	0.283831	1	0.999	1.31e-235	5	Odc1
5.53e-229	0.452661	0.996	0.746	1.3e-224	5	L1td1
3.41e-225	0.266504	0.755	0.351	8e-221	5	Pla2g1b
5.24e-223	0.338963	0.911	0.641	1.23e-218	5	Cbr3
8.35e-211	0.315447	0.999	0.993	1.96e-206	5	G3bp2
1.97e-203	0.300177	0.891	0.582	4.62e-199	5	Nodal
1.92e-202	0.415091	1	0.993	4.5e-198	5	Ldha
5.21e-197	0.250529	0.944	0.66	1.22e-192	5	Bst2
7.5e-194	0.607366	0.814	0.487	1.76e-189	5	Trh
2.82e-188	0.257208	0.661	0.342	6.62e-184	5	Pou3f1
8.32e-188	0.342264	0.618	0.329	1.95e-183	5	Rian
3.7e-187	0.294098	0.987	0.838	8.69e-183	5	Igfbp2
1.33e-180	0.274895	0.999	0.932	3.13e-176	5	Pmm1
3.59e-179	0.266242	0.995	0.972	8.41e-175	5	Kras
2.51e-171	0.260155	0.942	0.797	5.9e-167	5	Blvrb
5.67e-169	0.390809	0.849	0.566	1.33e-164	5	Nefl
2.39e-167	0.413864	0.658	0.428	5.6e-163	5	Znrd2
7.38e-157	0.253706	1	0.996	1.73e-152	5	Tubb4b
6.83e-155	0.306173	0.876	0.53	1.6e-150	5	Utf1
3.78e-153	0.333638	1	1	8.86e-149	5	Rplp0
1.76e-150	0.508356	0.725	0.516	4.12e-146	5	Rps12
1.24e-149	0.292358	0.997	0.978	2.92e-145	5	Fdps
2.15e-144	0.341502	0.656	0.426	5.03e-140	5	Eef1akmt1
9.84e-133	0.26881	1	1	2.31e-128	5	Rplp1
4.8e-132	0.463272	0.659	0.437	1.13e-127	5	Cct6a
9.7e-122	0.399508	0.99	0.974	2.27e-117	5	Snrpg
2.08e-119	0.286666	0.654	0.41	4.87e-115	5	Snhg4
1.07e-116	0.260298	0.649	0.406	2.51e-112	5	Snhg3
6.16e-114	0.340626	0.658	0.435	1.44e-109	5	Rbis
7.39e-111	0.41075	0.659	0.437	1.73e-106	5	Selenoh
7.62e-110	0.309763	0.742	0.529	1.79e-105	5	Timm8a1
6.39e-109	0.393676	0.659	0.437	1.5e-104	5	Elob
3.18e-108	0.35188	0.954	0.885	7.46e-104	5	Pabpn1
7.03e-108	0.274832	0.651	0.421	1.65e-103	5	Resf1
4.46e-107	0.351601	0.841	0.66	1.05e-102	5	Pgk1
6.8e-102	0.372186	0.659	0.437	1.59e-97	5	Rtraf
1.06e-100	0.288892	0.677	0.453	2.49e-96	5	Lsm7
2.17e-99	0.352839	0.657	0.424	5.09e-95	5	Pclaf
2.47e-97	0.360344	0.672	0.458	5.79e-93	5	Timm23
3.1e-96	0.269631	0.999	0.999	7.28e-92	5	Rpl7a
5.55e-95	0.472951	0.659	0.437	1.3e-90	5	Ftl1-ps1
6.74e-93	0.366968	0.659	0.437	1.58e-88	5	Snu13
1.8e-91	0.274277	0.657	0.434	4.22e-87	5	Snhg1
8.38e-90	0.421926	0.777	0.588	1.97e-85	5	Fau
3.31e-89	0.306271	0.658	0.436	7.77e-85	5	Eloc
1.31e-84	0.344475	1	1	3.07e-80	5	Rpl6
3.93e-83	0.255356	0.658	0.433	9.22e-79	5	Sinhcaf
1.6e-77	0.277392	0.658	0.437	3.75e-73	5	Rab5if
4.3e-77	0.29294	0.659	0.437	1.01e-72	5	Tceal9
5.7e-75	0.292247	0.662	0.442	1.34e-70	5	Atp6v0c
6.41e-73	0.255668	0.659	0.436	1.5e-68	5	Selenof
2.47e-67	0.29635	0.829	0.7	5.8e-63	5	Pcna
9.45e-67	0.306989	0.659	0.437	2.22e-62	5	Bex3
2.51e-66	0.255373	0.658	0.436	5.9e-62	5	Trir
4.32e-62	0.323163	0.998	0.997	1.01e-57	5	Rpl15
1.66e-58	0.314722	0.999	0.998	3.88e-54	5	Rps28
1.2e-44	0.331356	0.726	0.547	2.82e-40	5	Nme2
7.92e-42	0.32871	0.837	0.712	1.86e-37	5	Rpl27
1.1e-35	0.299136	0.955	0.911	2.59e-31	5	Rpl23a
1.14e-35	0.319682	0.659	0.437	2.66e-31	5	Rack1
0	1.67042	1	0.713	0	pluripotent I	Dppa5a
0	1.52613	0.999	0.424	0	6	Zfp42
0	1.43167	0.999	0.481	0	6	Klf2
0	1.34527	1	0.519	0	6	Tdh
0	1.30501	0.991	0.703	0	6	Ckb
0	1.16546	0.982	0.308	0	6	Mylpf
0	1.09084	0.999	0.865	0	6	Apoe
0	1.03841	0.991	0.708	0	6	Hspb1
0	1.0363	0.996	0.862	0	6	Mt1
0	1.00811	1	0.858	0	6	Chchd10
0	0.972025	0.948	0.225	0	6	Spp1
0	0.969423	0.754	0.204	0	6	Dppa3
0	0.954476	0.994	0.756	0	6	Mt2
0	0.947213	0.993	0.434	0	6	Rbmxl2
0	0.937278	1	0.62	0	6	Sox2
0	0.799727	0.994	0.743	0	6	Mybl2
0	0.79342	0.956	0.236	0	6	Ooep
0	0.762741	0.974	0.472	0	6	Trap1a
0	0.758673	0.982	0.693	0	6	Cd9
0	0.745433	0.992	0.65	0	6	Pdgfa
0	0.73937	0.963	0.665	0	6	Ifitm3
0	0.729405	0.966	0.252	0	6	Morc1
0	0.709585	0.998	0.976	0	6	Gsta4
0	0.707934	0.991	0.522	0	6	Utf1
0	0.695615	0.994	0.961	0	6	Asns
0	0.695083	0.906	0.302	0	6	1700097N02Rik
0	0.69114	0.939	0.48	0	6	Lima1
0	0.662988	1	0.999	0	6	Gpx1
0	0.660462	0.967	0.273	0	6	Fbxo15
0	0.654454	0.999	0.938	0	6	Ifitm1
0	0.650003	0.99	0.969	0	6	Ldhb
0	0.642438	1	0.997	0	6	Stmn1
0	0.624173	0.979	0.298	0	6	Gdf3
0	0.61914	1	1	0	6	Hsp90aa1
0	0.616898	0.999	0.961	0	6	Mtf2
0	0.615072	0.985	0.546	0	6	Nanog
0	0.611961	0.998	0.974	0	6	Sod2
0	0.60501	0.997	0.781	0	6	Akap12
0	0.603881	0.956	0.667	0	6	Ina
0	0.599486	0.999	0.975	0	6	1810037I17Rik
0	0.594783	0.999	0.962	0	6	Csrp2
0	0.590071	0.799	0.389	0	6	Klhl13
0	0.586399	1	0.998	0	6	Gpx4
0	0.585899	0.993	0.806	0	6	Jade1
0	0.572346	0.995	0.955	0	6	Kdm5b
0	0.571921	0.837	0.451	0	6	Sdc4
0	0.563414	0.993	0.928	0	6	Dnajc21
0	0.563285	0.982	0.484	0	6	Dppa4
0	0.562521	0.937	0.478	0	6	Trh
0	0.555641	0.914	0.234	0	6	Tdrd12
0	0.55503	0.994	0.791	0	6	Alg13
0	0.546677	0.949	0.72	0	6	Hmces
0	0.542693	0.982	0.768	0	6	Dhx16
0	0.530503	0.917	0.579	0	6	Klf9
0	0.529096	0.898	0.526	0	6	Gstm1
0	0.52566	0.993	0.94	0	6	Rest
0	0.523201	0.991	0.933	0	6	Enah
0	0.504187	0.999	0.986	0	6	Rif1
0	0.493641	0.998	0.983	0	6	Cisd1
0	0.492397	0.901	0.242	0	6	Gtsf1l
0	0.490427	0.867	0.343	0	6	Pla2g1b
0	0.489353	0.922	0.227	0	6	Triml2
0	0.488121	0.838	0.098	0	6	Tcl1
0	0.485089	0.904	0.511	0	6	Klf5
0	0.482464	0.98	0.728	0	6	Mta3
0	0.481515	0.842	0.211	0	6	Hsd17b14
0	0.481462	0.84	0.281	0	6	Tex19.1
0	0.478115	0.894	0.337	0	6	Arid5b
0	0.476397	0.993	0.868	0	6	Jarid2
0	0.469194	0.936	0.533	0	6	Kat6b
0	0.468109	0.928	0.559	0	6	Ubxn2a
0	0.465756	1	0.932	0	6	Pmm1
0	0.465455	0.866	0.175	0	6	Tfcp2l1
0	0.465416	0.771	0.134	0	6	Nr0b1
0	0.462112	0.944	0.522	0	6	Alpl
0	0.454937	0.978	0.72	0	6	Socs2
0	0.447555	0.886	0.357	0	6	Ephx2
0	0.442968	0.769	0.297	0	6	Tfap2c
0	0.442788	0.803	0.245	0	6	Dnah8
0	0.440135	0.998	0.993	0	6	Eif4e2
0	0.439024	0.98	0.665	0	6	Col18a1
0	0.437569	0.927	0.453	0	6	Hexb
0	0.43366	0.779	0.27	0	6	2001-09-01
0	0.432622	0.903	0.547	0	6	Pim1
0	0.431407	0.938	0.658	0	6	Slc29a1
0	0.419448	1	0.996	0	6	Dstn
0	0.418573	0.99	0.958	0	6	Carnmt1
0	0.417295	0.862	0.399	0	6	Msrb2
0	0.415221	0.984	0.76	0	6	Tpd52
0	0.411228	0.994	0.985	0	6	Sugt1
0	0.403205	0.774	0.169	0	6	Jam2
0	0.403199	0.998	0.99	0	6	Hat1
0	0.401684	0.982	0.875	0	6	Usp48
0	0.401155	0.969	0.667	0	6	Stx3
0	0.396146	0.991	0.944	0	6	Exosc5
0	0.39375	0.855	0.167	0	6	Nr5a2
0	0.389626	0.938	0.574	0	6	Smarcad1
0	0.389099	0.91	0.507	0	6	Syngr1
0	0.386949	0.952	0.768	0	6	Tet1
0	0.384392	0.956	0.722	0	6	Avpi1
0	0.381484	1	0.998	0	6	Rcc2
0	0.380477	0.768	0.262	0	6	Gjb3
0	0.377843	0.874	0.354	0	6	Adam23
0	0.377051	0.855	0.454	0	6	Slc7a3
0	0.376119	0.895	0.405	0	6	Pycard
0	0.375611	0.799	0.218	0	6	Lncenc1
0	0.374896	0.999	0.995	0	6	Ifitm2
0	0.366418	0.965	0.697	0	6	Mif4gd
0	0.365811	0.737	0.131	0	6	Fam25c
0	0.362019	0.537	0.143	0	6	Rpl39l
0	0.360409	0.821	0.177	0	6	Gpa33
0	0.360318	0.899	0.393	0	6	Dppa2
0	0.357548	0.702	0.232	0	6	Sfmbt2
0	0.357469	0.693	0.259	0	6	Platr3
0	0.352344	0.803	0.199	0	6	Hsf2bp
0	0.351696	0.993	0.97	0	6	Rfc5
0	0.349508	0.6	0.18	0	6	Dnmt3l
0	0.348539	0.999	0.995	0	6	Uba2
0	0.346257	0.697	0.164	0	6	Lgals3
0	0.344075	0.892	0.383	0	6	Platr10
0	0.342144	0.959	0.775	0	6	Stk38
0	0.340124	0.873	0.364	0	6	Mov10
0	0.339556	0.872	0.512	0	6	Kdm3a
0	0.337985	0.929	0.661	0	6	Twf2
0	0.330857	0.671	0.168	0	6	Dpys
0	0.330052	0.842	0.252	0	6	Sh3gl2
0	0.327195	0.999	0.992	0	6	Mrpl15
0	0.326815	1	0.999	0	6	Cox5a
0	0.323404	1	0.998	0	6	Ubxn1
0	0.321719	0.881	0.476	0	6	Pdk1
0	0.320975	0.993	0.954	0	6	Ppan
0	0.319892	0.723	0.267	0	6	Rnf17
0	0.317425	0.835	0.381	0	6	Nfatc2ip
0	0.315552	0.733	0.223	0	6	Cobl
0	0.313685	0.871	0.497	0	6	Tigar
0	0.311605	0.912	0.462	0	6	Cbx7
0	0.307577	0.719	0.1	0	6	Phf11d
0	0.306316	0.811	0.302	0	6	Apoc1
0	0.303923	0.406	0.047	0	6	Calcoco2
0	0.303409	0.859	0.437	0	6	Jup
0	0.301842	0.908	0.633	0	6	Hspbap1
0	0.3008	0.792	0.266	0	6	Rpp25
0	0.299606	0.776	0.151	0	6	Triml1
0	0.298058	0.667	0.223	0	6	Pfkp
0	0.294196	0.782	0.256	0	6	Tsix
0	0.293228	0.88	0.468	0	6	Frrs1
0	0.291621	0.705	0.118	0	6	Folr1
0	0.289401	0.787	0.329	0	6	Ltbp4
0	0.285678	0.767	0.35	0	6	Tst
0	0.28227	0.665	0.177	0	6	Mageb16
0	0.281692	0.871	0.517	0	6	Agk
0	0.279987	0.716	0.282	0	6	Sfn
0	0.279705	0.7	0.086	0	6	AU018091
0	0.276743	0.72	0.207	0	6	Zfp296
0	0.272486	0.691	0.181	0	6	Mcf2
0	0.267901	0.793	0.249	0	6	Zfp936
0	0.265531	0.773	0.335	0	6	Trim2
0	0.264866	0.823	0.418	0	6	Ulk1
0	0.264644	0.693	0.122	0	6	Slc28a1
0	0.263827	0.805	0.328	0	6	Timp1
0	0.260978	0.377	0.061	0	6	Gm7325
0	0.260954	0.67	0.103	0	6	Manba
0	0.259819	0.41	0.095	0	6	Gm46332
0	0.25705	0.754	0.307	0	6	Ddx58
0	0.256115	0.834	0.468	0	6	Zfp710
0	0.255365	0.635	0.113	0	6	Dusp27
0	0.255187	0.689	0.078	0	6	Esrrb
0	0.254613	0.769	0.25	0	6	Slc9b1
0	0.254258	0.694	0.182	0	6	Enox1
0	0.250905	0.625	0.146	0	6	Pglyrp1
6.09e-308	0.395479	0.976	0.825	1.43e-303	6	Esco2
5.2e-304	0.320283	0.913	0.618	1.22e-299	6	Pdlim1
1.09e-302	0.257875	0.806	0.438	2.55e-298	6	Atp1b1
1.71e-300	0.303778	0.979	0.869	4e-296	6	Rnf138
2.25e-298	0.305942	0.977	0.897	5.28e-294	6	Eed
3.73e-298	0.387285	0.987	0.723	8.74e-294	6	Slc2a3
5.64e-297	0.283876	0.625	0.256	1.32e-292	6	Tubb3
5.66e-296	0.290814	0.971	0.877	1.33e-291	6	Fbxo22
1.96e-291	0.306144	1	1	4.61e-287	6	Hspa8
3.91e-290	0.282275	0.999	0.992	9.16e-286	6	Polr2e
3.82e-279	0.3722	0.987	0.916	8.96e-275	6	Terf1
4.18e-278	0.252843	0.857	0.56	9.81e-274	6	Tbc1d10b
1.36e-277	0.308972	0.979	0.887	3.19e-273	6	Baz2a
2.41e-277	0.264938	0.857	0.542	5.65e-273	6	Apobec3
1.36e-275	0.269732	0.56	0.198	3.18e-271	6	Gpx2
7.41e-274	0.255008	0.874	0.622	1.74e-269	6	Fntb
2.53e-272	0.292739	0.96	0.802	5.93e-268	6	Xrcc5
2.81e-272	0.278769	1	0.998	6.58e-268	6	Glo1
2.99e-272	0.299395	0.991	0.963	7e-268	6	Mcl1
1.35e-271	0.366467	0.99	0.96	3.16e-267	6	Cst3
5.79e-269	0.254097	0.913	0.603	1.36e-264	6	Pml
7.92e-262	0.260532	0.941	0.772	1.86e-257	6	Pias2
9.24e-262	0.42284	1	0.946	2.17e-257	6	Mkrn1
2.87e-260	0.284781	0.972	0.873	6.72e-256	6	Rnaseh2b
3.17e-258	0.396097	0.639	0.309	7.44e-254	6	Wfdc2
1e-257	0.255775	0.944	0.705	2.35e-253	6	Mfsd10
5.89e-256	0.31564	0.949	0.75	1.38e-251	6	Hirip3
3.61e-254	0.319439	0.998	0.983	8.46e-250	6	Tbrg1
3.95e-254	0.558756	0.871	0.613	9.25e-250	6	Cln5
1.94e-253	0.398951	0.949	0.753	4.55e-249	6	Tcea3
1.14e-250	0.278954	0.958	0.826	2.67e-246	6	Acadm
4.21e-242	0.274538	0.999	0.998	9.87e-238	6	Trim28
2.32e-241	0.356072	1	1	5.45e-237	6	Eif2s2
6.06e-241	0.285304	0.993	0.97	1.42e-236	6	Spc24
3.3e-238	0.272417	0.755	0.457	7.75e-234	6	Gss
6.39e-238	0.262585	1	1	1.5e-233	6	Mif
8.53e-238	0.256414	0.999	0.998	2e-233	6	Rbm25
2.67e-237	0.271147	0.912	0.716	6.25e-233	6	Impa2
4.19e-237	0.25709	0.923	0.76	9.82e-233	6	L3mbtl2
6.63e-233	0.273818	0.998	0.994	1.55e-228	6	Parp1
1.54e-232	0.279279	0.999	0.991	3.61e-228	6	Dkc1
5.95e-230	0.332104	0.994	0.961	1.4e-225	6	Zfp428
6.15e-230	0.258833	0.949	0.769	1.44e-225	6	Anxa7
1.06e-229	0.32704	0.989	0.941	2.48e-225	6	Ubald2
1.32e-228	0.251808	0.975	0.913	3.1e-224	6	Ppp2r2d
9.46e-228	0.268957	0.78	0.465	2.22e-223	6	Hexa
5.74e-227	0.310547	0.931	0.723	1.35e-222	6	Mycn
5.24e-224	0.313082	0.986	0.924	1.23e-219	6	Usp9x
9.79e-222	0.253512	0.693	0.32	2.29e-217	6	Sycp3
2.73e-220	0.260911	0.938	0.759	6.41e-216	6	Rrn3
1.43e-217	0.284434	0.944	0.802	3.36e-213	6	Lrpap1
2.58e-217	0.272077	0.988	0.954	6.05e-213	6	Usp7
1.08e-213	0.271725	0.996	0.985	2.54e-209	6	Lap3
4.05e-212	0.334511	0.851	0.583	9.49e-208	6	Cth
8.82e-211	0.277617	0.985	0.931	2.07e-206	6	Gcat
2.29e-207	0.288867	0.982	0.922	5.38e-203	6	Msh6
1.76e-204	0.344282	0.981	0.878	4.12e-200	6	Ung
3.33e-203	0.265528	0.958	0.842	7.81e-199	6	Sap30
6.83e-200	0.347237	0.998	0.99	1.6e-195	6	Uchl3
1.78e-195	0.303334	0.379	0.129	4.18e-191	6	Gm6792
3.85e-188	0.455366	0.981	0.905	9.02e-184	6	Gm26917
1.25e-183	0.307165	0.966	0.865	2.94e-179	6	Kif20b
1.64e-182	0.366948	0.971	0.881	3.84e-178	6	Dis3
1.79e-180	0.253383	1	0.999	4.19e-176	6	Cacybp
4.13e-180	0.273884	0.938	0.812	9.69e-176	6	Setx
4.84e-175	0.295026	0.977	0.906	1.13e-170	6	Rbm26
7.18e-173	0.281708	0.941	0.773	1.68e-168	6	Cox6b2
2.57e-169	0.268544	0.971	0.88	6.03e-165	6	Fbxo5
4.27e-159	0.313241	0.818	0.589	1e-154	6	Crip1
1.25e-157	0.260956	0.971	0.936	2.93e-153	6	Tcea1
1.33e-154	0.333752	0.74	0.492	3.12e-150	6	Rasgrp2
9.67e-152	0.255319	0.994	0.979	2.27e-147	6	Ash2l
1.73e-151	0.352931	0.994	0.748	4.06e-147	6	L1td1
3.14e-150	0.27714	0.979	0.955	7.37e-146	6	Sars
1.9e-147	0.277882	0.757	0.532	4.46e-143	6	Fbxl3
1.77e-146	0.268168	0.914	0.699	4.16e-142	6	Tuba4a
1.53e-141	0.369109	0.875	0.747	3.59e-137	6	Mzt1
5.63e-139	0.296736	0.982	0.961	1.32e-134	6	Pnp
3.99e-138	0.264319	0.99	0.99	9.36e-134	6	Akr1b3
5.14e-138	0.263017	0.863	0.66	1.2e-133	6	Sgk1
3.89e-137	0.266083	0.998	0.987	9.12e-133	6	Cks2
4.13e-129	0.338106	1	0.893	9.69e-125	6	Pou5f1
3.82e-128	0.253889	0.958	0.909	8.96e-124	6	Tubb2b
4.54e-128	0.250552	0.458	0.234	1.07e-123	6	Gm13225
3.59e-115	0.390711	0.484	0.297	8.42e-111	6	Zfp990
2.8e-93	0.264725	0.483	0.306	6.56e-89	6	Zfp985
8.69e-89	0.32578	0.991	0.973	2.04e-84	6	Ube2c
3.23e-88	0.372652	0.961	0.969	7.57e-84	6	Tmsb4x
4.48e-71	0.253792	1	1	1.05e-66	6	Rps29
6.46e-35	0.264016	0.489	0.421	1.51e-30	6	Snhg3
2.05e-17	0.373438	0.51	0.547	4.81e-13	6	Gm10116
0	1.23604	0.955	0.255	0	neural	Hoxaas3
0	1.21327	0.963	0.19	0	7	Hoxb9
0	1.00787	0.997	0.56	0	7	Cdx2
0	0.953496	0.957	0.208	0	7	Hoxb8
0	0.90157	0.797	0.153	0	7	Hoxa7
0	0.889301	0.848	0.098	0	7	Hoxc8
0	0.701347	0.994	0.73	0	7	Slc2a3
0	0.683704	0.705	0.104	0	7	Hoxb5os
0	0.626657	0.952	0.62	0	7	Ptn
0	0.575606	0.971	0.569	0	7	Nkx1-2
0	0.568054	0.956	0.549	0	7	Greb1
0	0.554098	0.824	0.103	0	7	Hoxc6
0	0.544428	0.852	0.304	0	7	Ncam1
0	0.526842	0.865	0.339	0	7	Mllt3
0	0.525517	0.758	0.121	0	7	Epha5
0	0.507771	0.696	0.065	0	7	Hoxc9
0	0.482996	0.904	0.52	0	7	Chd3
0	0.474951	0.902	0.345	0	7	Hoxb2
0	0.459448	0.843	0.193	0	7	Hoxb4
0	0.457371	0.79	0.257	0	7	Hes7
0	0.416637	0.636	0.074	0	7	Hoxa9
0	0.391007	0.713	0.121	0	7	Hoxb6
0	0.366599	0.794	0.15	0	7	Hoxb7
0	0.311809	0.515	0.103	0	7	Hes3
0	0.263425	0.628	0.101	0	7	Hoxc4
0	0.257625	0.664	0.175	0	7	Hoxb3
0	0.252259	0.691	0.18	0	7	Hoxa3
3.74e-287	0.656456	0.992	0.929	8.78e-283	7	Slc2a1
5.27e-269	0.615597	0.986	0.737	1.24e-264	7	Ccnd2
5.82e-259	0.288401	0.638	0.214	1.36e-254	7	Zfp503
6.5e-248	0.332069	1	0.999	1.52e-243	7	Psip1
3e-246	0.481764	0.962	0.802	7.03e-242	7	Lhpp
3.07e-241	0.467885	0.942	0.763	7.2e-237	7	Etv4
5.29e-231	0.50001	1	0.986	1.24e-226	7	Mdk
2.4e-209	0.330611	1	0.999	5.63e-205	7	Marcksl1
4.38e-206	0.312433	0.996	0.968	1.03e-201	7	Gtf3a
1.21e-196	0.288276	0.802	0.467	2.84e-192	7	Ssbp2
3.85e-196	0.293552	0.902	0.664	9.03e-192	7	Acot7
4.06e-195	0.360332	0.941	0.79	9.52e-191	7	Msi2
2.12e-191	0.266327	0.862	0.588	4.97e-187	7	Skap2
2.84e-189	0.341498	0.998	0.984	6.67e-185	7	Hmgb3
1.45e-188	0.328524	0.948	0.679	3.4e-184	7	Fzd10
3.81e-188	0.333746	0.81	0.455	8.95e-184	7	Crabp2
3.25e-187	0.272579	0.9	0.603	7.62e-183	7	Igdcc3
8.73e-182	0.329841	0.883	0.566	2.05e-177	7	Sema6a
1.03e-172	0.256387	0.893	0.615	2.43e-168	7	Gm1673
6.6e-171	0.309591	0.982	0.884	1.55e-166	7	Ptk7
1.61e-168	0.254362	0.863	0.651	3.77e-164	7	Dlg1
2.45e-164	0.328363	0.994	0.886	5.74e-160	7	Cd24a
2.17e-161	0.290923	0.701	0.346	5.09e-157	7	Foxb1
3.81e-159	0.287837	0.996	0.962	8.93e-155	7	Lin28a
1.13e-158	0.292656	0.972	0.782	2.64e-154	7	H2afy2
1.75e-158	0.260131	1	0.998	4.1e-154	7	Polr2m
1.66e-155	0.365466	1	0.999	3.89e-151	7	Slc25a4
2.25e-154	0.502654	0.983	0.951	5.29e-150	7	Grsf1
1.26e-146	0.264989	0.939	0.71	2.95e-142	7	Dbn1
3.74e-146	0.311948	0.759	0.433	8.76e-142	7	Fgf17
7.77e-146	0.255223	0.896	0.699	1.82e-141	7	Prkar2a
3.75e-145	0.259529	0.887	0.629	8.8e-141	7	Dusp4
7.27e-144	0.251617	1	1	1.71e-139	7	Pabpc1
2.12e-143	0.327728	0.87	0.704	4.97e-139	7	Nr6a1
4.47e-143	0.304296	0.7	0.43	1.05e-138	7	Cystm1
4.16e-139	0.319366	0.695	0.342	9.75e-135	7	Msx1
3.95e-136	0.329497	0.945	0.874	9.27e-132	7	Pitrm1
3.87e-119	0.304854	0.935	0.831	9.07e-115	7	Mest
7.23e-105	0.294389	1	0.985	1.69e-100	7	Fabp5
2.08e-82	0.271317	0.985	0.976	4.88e-78	7	Ccng1
3.72e-82	0.485902	0.652	0.52	8.73e-78	7	2810417H13Rik
3.77e-52	0.298112	0.652	0.528	8.83e-48	7	Stra13
2.17e-51	0.311899	0.653	0.537	5.09e-47	7	Shfm1
1.28e-46	0.267846	0.652	0.527	3.01e-42	7	2700029M09Rik
9.66e-45	0.336058	0.653	0.535	2.27e-40	7	Hn1
1.06e-35	0.268342	0.653	0.537	2.48e-31	7	Gnb2l1
0	1.88779	1	0.883	0	endodermal	Emb
0	1.68308	0.992	0.568	0	8	Amot
0	1.49464	0.661	0.034	0	8	Spink1
0	1.48151	0.995	0.605	0	8	Krt8
0	1.35751	0.978	0.03	0	8	Sox17
0	1.22861	0.982	0.484	0	8	Krt18
0	1.21737	0.987	0.786	0	8	Slc16a1
0	1.14551	0.846	0.064	0	8	Foxq1
0	1.0196	0.938	0.377	0	8	Cldn6
0	1.00406	0.928	0.076	0	8	Flt1
0	0.890223	0.92	0.238	0	8	Lhx1
0	0.856041	0.822	0.225	0	8	Gsc
0	0.842301	0.966	0.11	0	8	Foxa2
0	0.806414	0.976	0.145	0	8	Gata6
0	0.78892	0.859	0.211	0	8	Cyp26a1
0	0.72558	0.675	0.022	0	8	Pga5
0	0.699153	0.84	0.109	0	8	Cfc1
0	0.619108	0.923	0.418	0	8	Tcf7l2
0	0.613481	0.739	0.173	0	8	Dkk1
0	0.607602	0.862	0.148	0	8	Nrp1
0	0.571755	0.899	0.358	0	8	Gfpt2
0	0.555659	0.898	0.187	0	8	Dapk2
0	0.531811	0.853	0.177	0	8	Dgkk
0	0.518737	0.458	0.013	0	8	Cer1
0	0.497076	0.806	0.227	0	8	Kitl
0	0.488973	0.872	0.203	0	8	Podxl
0	0.388346	0.61	0.029	0	8	Krt7
0	0.375011	0.717	0.139	0	8	Shisa2
0	0.354714	0.752	0.083	0	8	Sema6d
0	0.333899	0.802	0.223	0	8	Slc39a8
0	0.32647	0.693	0.072	0	8	Slc7a8
0	0.322161	0.768	0.139	0	8	Prdm1
0	0.320426	0.49	0.021	0	8	Irs4
0	0.315356	0.637	0.07	0	8	Samd3
0	0.309628	0.733	0.182	0	8	Rabgap1l
0	0.299375	0.696	0.026	0	8	Foxa1
0	0.281946	0.566	0.02	0	8	Prss12
0	0.266982	0.606	0.005	0	8	Hnf1b
2e-304	0.319592	0.848	0.215	4.68e-300	8	Frzb
5.01e-304	0.876293	0.923	0.382	1.18e-299	8	Fgf5
1.46e-301	0.857817	0.963	0.506	3.42e-297	8	Col4a1
7.89e-301	0.289301	0.675	0.157	1.85e-296	8	Atp8a1
2.37e-296	0.760573	0.987	0.682	5.55e-292	8	Cotl1
6.7e-296	0.538161	0.877	0.351	1.57e-291	8	Dpysl3
3.87e-295	0.719025	0.965	0.632	9.08e-291	8	Pls3
5.49e-294	0.43321	0.747	0.216	1.29e-289	8	Gpc4
7.82e-294	0.534777	0.926	0.446	1.83e-289	8	Tspan7
7.5e-293	0.53462	0.893	0.366	1.76e-288	8	Lpar1
8.79e-291	0.4	0.84	0.278	2.06e-286	8	Lrrn4
1.9e-287	0.765883	0.93	0.378	4.45e-283	8	Pkdcc
1.25e-281	0.850811	1	1	2.94e-277	8	Fth1
2.88e-279	1.19363	0.982	0.736	6.76e-275	8	Slc2a3
3.36e-275	0.356779	0.752	0.223	7.88e-271	8	Crb3
3.29e-273	1.01833	0.989	0.889	7.71e-269	8	Cd24a
1.05e-271	0.407392	0.634	0.157	2.46e-267	8	Fzd5
4.15e-263	0.643012	1	0.999	9.73e-259	8	Calm1
5.3e-261	0.940468	1	0.993	1.24e-256	8	Ldha
1.61e-260	0.631514	1	0.997	3.76e-256	8	Rdx
5.42e-254	0.394656	0.872	0.355	1.27e-249	8	App
3.23e-252	0.314342	0.752	0.231	7.58e-248	8	Flrt3
1.17e-244	0.443914	0.914	0.478	2.75e-240	8	Anxa4
3.63e-241	0.791609	0.843	0.348	8.5e-237	8	Otx2
2.19e-237	0.434229	0.805	0.296	5.12e-233	8	Col4a2
1.85e-234	0.886433	0.984	0.847	4.34e-230	8	Igfbp2
1.77e-232	0.527941	0.938	0.377	4.15e-228	8	Eomes
2.09e-230	0.262589	0.701	0.207	4.9e-226	8	Cmtm8
2.01e-227	0.509345	0.984	0.816	4.72e-223	8	Txndc12
1.04e-215	0.407495	0.888	0.427	2.44e-211	8	Kif21a
2.41e-214	0.272554	0.704	0.229	5.65e-210	8	Ap1s3
1.65e-210	0.379258	0.859	0.366	3.86e-206	8	Mogat2
9.17e-209	0.662514	0.81	0.362	2.15e-204	8	Cldn7
1.06e-208	0.529363	1	1	2.47e-204	8	Tmsb10
7.2e-206	0.580251	0.979	0.746	1.69e-201	8	Smad1
2.62e-203	0.368033	0.69	0.238	6.15e-199	8	Hhex
2.19e-200	0.438072	0.677	0.213	5.14e-196	8	Gpx2
1.55e-186	0.301371	0.774	0.291	3.64e-182	8	Ablim1
9.47e-183	0.690323	1	0.827	2.22e-178	8	Car2
6.46e-181	0.308846	0.821	0.351	1.52e-176	8	Zc3hav1
1.51e-179	0.474352	0.883	0.539	3.53e-175	8	Sccpdh
2.51e-178	0.464633	0.963	0.574	5.9e-174	8	Cdh2
1.53e-177	0.707479	0.87	0.504	3.59e-173	8	Sfrp1
9.64e-173	0.353292	0.429	0.098	2.26e-168	8	Fam213a
1.78e-171	0.310588	0.787	0.358	4.18e-167	8	P4ha1
1.7e-170	0.287512	0.765	0.338	3.99e-166	8	Grb7
4.32e-169	0.460468	0.986	0.872	1.01e-164	8	Ddah2
1.55e-168	0.355824	0.878	0.527	3.63e-164	8	Stx7
2.88e-164	0.320106	0.886	0.51	6.76e-160	8	Flnb
3.36e-164	0.446597	0.976	0.782	7.88e-160	8	Rbms1
1.07e-160	0.356515	0.814	0.432	2.52e-156	8	Cystm1
1.9e-158	0.432407	0.962	0.797	4.46e-154	8	Fkbp11
1.02e-153	0.404364	0.984	0.807	2.39e-149	8	Spint2
2.41e-152	0.320918	0.787	0.398	5.64e-148	8	Stard10
1.25e-151	0.376781	0.382	0.087	2.94e-147	8	Car4
9.77e-151	0.264173	0.803	0.417	2.29e-146	8	Npc1
1.72e-146	0.338873	0.84	0.396	4.04e-142	8	Zfp703
2.04e-146	0.418146	0.966	0.762	4.79e-142	8	Nxn
8.5e-146	0.408335	0.986	0.95	1.99e-141	8	Itm2b
1.02e-145	0.291151	0.803	0.371	2.38e-141	8	Dsp
2.04e-143	0.2796	0.779	0.397	4.77e-139	8	Daam1
3.48e-141	0.30822	0.552	0.196	8.17e-137	8	Pcbd1
1.15e-139	0.364122	0.97	0.846	2.69e-135	8	Ehd1
4.6e-139	0.326927	1	0.999	1.08e-134	8	Gdi2
5.84e-139	0.429006	0.99	0.94	1.37e-134	8	Sall4
6.76e-139	0.250613	0.824	0.444	1.58e-134	8	Hdac6
1.78e-138	0.504904	0.962	0.687	4.18e-134	8	Gpc3
3.54e-137	0.255418	0.664	0.276	8.31e-133	8	Epha7
1.69e-135	0.306942	0.846	0.485	3.97e-131	8	Clcn5
3.3e-135	0.352821	0.982	0.909	7.75e-131	8	Actn1
3.58e-135	0.337581	0.947	0.714	8.4e-131	8	N4bp2
2.21e-132	0.278686	0.797	0.424	5.18e-128	8	Plpp3
4.28e-130	0.273991	0.686	0.308	1e-125	8	Frat2
4.32e-130	0.282832	1	1	1.01e-125	8	Sec61b
2.45e-127	0.257251	0.763	0.413	5.76e-123	8	Elmo1
7.38e-126	0.316982	0.866	0.55	1.73e-121	8	Vamp8
8.03e-125	0.336796	0.898	0.653	1.88e-120	8	Stard4
4.62e-124	0.320931	0.93	0.733	1.08e-119	8	Commd7
1.86e-122	0.459006	0.965	0.809	4.37e-118	8	Lrpap1
4.9e-120	0.276539	0.843	0.553	1.15e-115	8	Ptprk
5.1e-119	0.520347	0.998	0.934	1.2e-114	8	Dnmt3b
8.63e-119	0.311896	0.931	0.66	2.02e-114	8	Agpat3
1.49e-117	0.374137	0.989	0.93	3.48e-113	8	Clic1
1.08e-116	0.331966	0.998	0.996	2.53e-112	8	Myl6
2.7e-116	0.399542	0.99	0.955	6.33e-112	8	Slc9a3r1
3.16e-116	0.291482	0.862	0.608	7.42e-112	8	Myh9
4.38e-116	0.520932	0.878	0.561	1.03e-111	8	Id1
7.32e-115	0.368293	0.946	0.731	1.72e-110	8	Serf1
8.76e-114	0.274022	0.85	0.491	2.05e-109	8	Lrig3
2.95e-113	0.265935	0.835	0.519	6.91e-109	8	Nav1
1.28e-110	0.280786	0.821	0.542	3e-106	8	Nfkb1
1.85e-110	0.364569	0.395	0.123	4.34e-106	8	Prxl2a
7.87e-110	0.348659	0.938	0.747	1.85e-105	8	Gldc
8.72e-110	0.313368	0.885	0.682	2.04e-105	8	Swt1
2.75e-109	0.321743	0.958	0.842	6.45e-105	8	Tmeff1
3.77e-106	0.373826	0.966	0.893	8.83e-102	8	Tagln2
4.31e-104	0.304135	0.998	0.997	1.01e-99	8	Rtn4
3.81e-103	0.294931	0.998	0.993	8.93e-99	8	Bri3
2.05e-102	0.450464	0.966	0.807	4.8e-98	8	Sox4
6.31e-102	0.304944	1	1	1.48e-97	8	Actb
7.3e-102	0.267195	0.813	0.536	1.71e-97	8	Csrp1
1.84e-101	0.27072	0.866	0.62	4.31e-97	8	Rap2c
1.23e-98	0.503718	0.997	0.909	2.89e-94	8	Peg3
4.98e-98	0.26298	0.994	0.959	1.17e-93	8	Atp1a1
5.79e-98	0.329412	1	0.993	1.36e-93	8	Npc2
1.88e-97	0.272508	0.978	0.865	4.41e-93	8	Ubqln1
3.56e-97	0.299548	0.899	0.683	8.35e-93	8	Cers4
5.43e-97	0.458362	0.899	0.66	1.27e-92	8	Sparc
2.14e-95	0.270341	0.811	0.538	5.01e-91	8	Tnks
1.25e-94	0.256947	0.957	0.816	2.94e-90	8	Trappc6a
1.32e-94	0.262296	0.992	0.988	3.11e-90	8	Ndufb4
4.46e-94	0.25124	0.901	0.655	1.05e-89	8	Myo1b
5.53e-94	0.32378	1	0.994	1.3e-89	8	Gnas
1.8e-93	0.329271	1	1	4.21e-89	8	Actg1
6.56e-93	0.316759	0.915	0.646	1.54e-88	8	Hes1
1.37e-92	0.304914	0.968	0.806	3.22e-88	8	Commd3
3.78e-92	0.288635	0.936	0.716	8.86e-88	8	Dbn1
1.79e-90	0.426131	0.997	0.904	4.2e-86	8	S100a10
7.4e-89	0.296164	0.88	0.645	1.74e-84	8	Ctsz
1.85e-86	0.326518	0.851	0.6	4.33e-82	8	Crip1
1.33e-83	0.25069	0.941	0.779	3.11e-79	8	2002-03-01
3.01e-82	0.255992	0.997	0.981	7.06e-78	8	Esd
1.62e-79	0.297611	0.986	0.939	3.79e-75	8	Cstb
2.38e-78	0.251588	0.995	0.98	5.57e-74	8	Hdac2
4.27e-78	0.259758	0.971	0.937	1e-73	8	Npepps
1.38e-77	0.268659	0.789	0.459	3.23e-73	8	Pmepa1
1.25e-76	0.351949	0.949	0.777	2.94e-72	8	Id3
6.61e-76	0.280504	0.928	0.782	1.55e-71	8	Laptm4b
1.09e-72	0.853498	0.762	0.507	2.55e-68	8	Trh
4.73e-72	0.25024	0.933	0.801	1.11e-67	8	Tspo
1.03e-70	0.258707	1	0.992	2.41e-66	8	P4hb
7.46e-69	0.323704	0.984	0.931	1.75e-64	8	Slc2a1
1.32e-66	0.333827	1	0.999	3.1e-62	8	Slc25a4
9.7e-63	0.263111	0.998	0.985	2.27e-58	8	Ptms
1.14e-62	0.336467	1	0.99	2.67e-58	8	Gabarap
1.25e-59	0.250888	0.997	0.996	2.94e-55	8	Npm3
9.44e-57	0.314366	0.986	0.957	2.21e-52	8	Cd63
1.74e-56	0.318225	0.528	0.288	4.07e-52	8	Ctsc
1.3e-55	0.497737	0.99	0.969	3.04e-51	8	Ctsl
2.32e-55	0.278195	0.498	0.287	5.45e-51	8	Aes
1.42e-54	0.349354	0.912	0.692	3.34e-50	8	Fgf8
6.63e-52	0.607469	0.816	0.635	1.56e-47	8	Upp1
2.42e-51	0.29286	1	0.996	5.68e-47	8	Tuba1a
2.31e-47	0.274427	0.909	0.834	5.41e-43	8	Mest
6e-47	0.257462	0.997	0.993	1.41e-42	8	Manf
8.71e-47	0.296384	0.992	0.841	2.04e-42	8	Epcam
1.39e-45	0.384811	0.973	0.873	3.26e-41	8	Apoe
9.04e-44	0.277794	0.89	0.743	2.12e-39	8	Cald1
6e-40	0.328085	0.931	0.884	1.41e-35	8	Ly6e
1.34e-32	0.285903	0.778	0.658	3.15e-28	8	Grb10
4.33e-08	0.253884	0.552	0.541	0.00101469	8	Hn1
1.52e-235	0.856499	0.985	0.387	3.56e-231	primitive streak	Fgf5
1.91e-173	0.491986	0.818	0.232	4.48e-169	9	Gsc
6.43e-161	0.533314	0.963	0.459	1.51e-156	9	Pmepa1
3.43e-157	0.589741	0.953	0.383	8.04e-153	9	Eomes
7.15e-157	0.292006	0.662	0.174	1.68e-152	9	Adamts9
5.51e-154	0.606965	0.92	0.389	1.29e-149	9	Apln
1.17e-152	0.283583	0.665	0.186	2.74e-148	9	Ndrg1
9.91e-144	0.417004	0.953	0.469	2.32e-139	9	Wnt3
1.41e-132	0.289218	0.805	0.296	3.3e-128	9	Grrp1
8.75e-127	0.726223	0.998	0.729	2.05e-122	9	Tdgf1
1.3e-126	0.432085	0.975	0.662	3.05e-122	9	Agpat3
4.73e-122	0.636883	0.998	0.848	1.11e-117	9	Igfbp2
3.76e-116	0.672044	0.855	0.363	8.81e-112	9	Mixl1
4.83e-110	0.711318	0.993	0.693	1.13e-105	9	Fgf8
4.89e-107	0.7628	0.998	0.741	1.15e-102	9	Fst
4.16e-106	0.635408	0.998	0.829	9.76e-102	9	Car2
1.23e-104	0.576915	1	0.994	2.88e-100	9	Tceal8
1.31e-91	0.369264	1	0.996	3.08e-87	9	Npm3
3.76e-90	0.326147	0.907	0.532	8.83e-86	9	Zic2
7.96e-86	0.387419	0.998	0.97	1.87e-81	9	Smchd1
7.38e-84	0.494215	0.902	0.551	1.73e-79	9	Gas1
7.43e-83	0.597489	0.907	0.584	1.74e-78	9	Nefl
9.95e-83	0.532766	0.998	0.705	2.33e-78	9	T
1.02e-82	0.324455	0.825	0.386	2.4e-78	9	Pkdcc
1.7e-78	0.47474	0.968	0.622	3.98e-74	9	Pim2
4.5e-76	0.272536	0.442	0.13	1.05e-71	9	Foxa2
1.99e-72	0.251498	0.945	0.643	4.66e-68	9	Vrtn
1.59e-71	0.450158	0.998	0.935	3.72e-67	9	Dnmt3b
9.84e-69	0.261821	0.93	0.608	2.31e-64	9	Epha1
9.18e-67	0.331814	0.925	0.574	2.15e-62	9	Nanog
6.57e-63	0.328118	0.975	0.856	1.54e-58	9	Snrpn
6.93e-62	0.332311	1	0.99	1.62e-57	9	Bex4
5.26e-59	0.277537	0.948	0.77	1.23e-54	9	Dapk1
2.8e-50	0.265602	0.922	0.749	6.56e-46	9	Rai14
4.68e-50	0.342907	0.98	0.92	1.1e-45	9	Zdbf2
7.54e-49	0.421912	0.98	0.821	1.77e-44	9	Sp5
2.79e-47	0.281862	0.998	0.995	6.53e-43	9	Cyb5a
4.64e-45	0.284957	1	0.905	1.09e-40	9	S100a10
1.41e-43	0.345502	0.995	0.899	3.31e-39	9	Pou5f1
1.62e-40	0.253158	0.958	0.857	3.79e-36	9	Tspan13
7.01e-37	0.262089	1	0.988	1.64e-32	9	Bex1
7.98e-33	0.282487	1	0.985	1.87e-28	9	Fabp5
1.08e-108	0.408607	1	1	2.53e-104	early differentiated I	Rpl41
1.79e-102	0.839187	1	0.996	4.2e-98	10	Cbx3
1.4e-98	0.374645	1	1	3.29e-94	10	Rps20
4.45e-96	0.466468	1	1	1.04e-91	10	mt-Co1
2.57e-95	0.819217	0.992	0.994	6.03e-91	10	Scd2
3.18e-91	0.673467	0.992	0.963	7.47e-87	10	Lin28a
1e-87	0.501235	1	1	2.35e-83	10	Eif4g2
9.17e-84	1.02832	1	1	2.15e-79	10	Gm42418
1.4e-83	0.579613	1	0.986	3.27e-79	10	Ptp4a2
3.91e-82	0.602129	0.996	0.992	9.18e-78	10	P4hb
1.38e-79	0.641058	0.987	0.988	3.24e-75	10	Larp1
7.24e-74	0.616742	1	1	1.7e-69	10	Actb
1.89e-70	0.544786	0.912	0.817	4.44e-66	10	Pfas
1.56e-68	0.49658	1	0.998	3.66e-64	10	Igf2bp1
1.9e-67	0.280454	1	1	4.45e-63	10	Hmgn1
2.47e-66	0.527662	0.975	0.979	5.78e-62	10	Zfp106
1.87e-63	0.359324	1	1	4.38e-59	10	Pcbp2
1.17e-62	0.537499	0.987	0.994	2.74e-58	10	Ddx3x
1.24e-61	0.411861	1	0.999	2.9e-57	10	Gnai2
6.6e-61	0.346038	1	1	1.55e-56	10	Serf2
8.89e-59	0.43144	0.962	0.981	2.08e-54	10	Celf1
9.7e-59	0.3828	1	0.999	2.27e-54	10	Ywhaz
1.87e-58	0.481899	0.739	0.43	4.39e-54	10	Slc39a1
7.61e-58	0.330281	1	1	1.78e-53	10	Hnrnpa1
3.05e-57	0.441395	0.962	0.98	7.14e-53	10	Arid1a
3.87e-57	0.484967	0.966	0.986	9.08e-53	10	Mid1
1.89e-54	0.406555	0.958	0.969	4.42e-50	10	Gatad2a
1.91e-54	0.391964	0.992	0.997	4.49e-50	10	Gnb1
5.13e-54	0.439809	0.966	0.974	1.2e-49	10	Gatad1
1.87e-53	0.383709	1	1	4.37e-49	10	Hnrnpab
7.34e-53	0.501955	0.996	0.999	1.72e-48	10	Cdv3
4.16e-52	0.3054	1	1	9.76e-48	10	mt-Co2
6.95e-52	0.449141	0.929	0.932	1.63e-47	10	Ago2
9.44e-52	0.308672	1	1	2.21e-47	10	mt-Nd4
1.09e-51	0.481717	0.903	0.841	2.55e-47	10	Dhcr24
4.87e-51	0.351475	1	1	1.14e-46	10	Pabpc1
1.69e-49	0.492712	0.878	0.677	3.97e-45	10	Cdh1
1.79e-49	0.409644	0.992	0.994	4.2e-45	10	Bptf
4.13e-49	0.448119	0.903	0.921	9.69e-45	10	Sec61a1
3.68e-48	0.340298	1	1	8.63e-44	10	Gng5
4.61e-48	0.351659	1	1	1.08e-43	10	Hdgf
6.47e-48	0.419622	0.979	0.986	1.52e-43	10	Dph3
1.75e-47	0.694707	0.891	0.626	4.1e-43	10	Pim2
2.42e-47	0.432356	1	0.999	5.67e-43	10	Odc1
3.61e-47	0.372825	1	0.999	8.46e-43	10	Rwdd1
3.99e-47	0.375392	0.983	0.993	9.35e-43	10	Csde1
4.78e-47	0.420127	0.954	0.97	1.12e-42	10	Rp9
2.93e-46	0.432978	0.908	0.925	6.88e-42	10	Mapk1ip1l
5.08e-46	0.369421	0.966	0.989	1.19e-41	10	Dnajc19
5.52e-46	0.461062	0.962	0.911	1.29e-41	10	Phc1
5.85e-46	0.3132	1	1	1.37e-41	10	Pdap1
2.07e-45	0.409745	0.937	0.954	4.86e-41	10	Trim71
5.23e-45	0.425666	0.996	0.999	1.23e-40	10	Ankrd11
7.01e-45	0.408534	0.996	0.996	1.64e-40	10	Arglu1
2.04e-44	0.435914	0.903	0.907	4.79e-40	10	Wtap
3.69e-44	0.379943	0.983	0.995	8.65e-40	10	Srsf1
2.1e-43	0.417243	0.899	0.895	4.93e-39	10	Nacc1
5.66e-43	0.323422	1	1	1.33e-38	10	Ppp1r14b
1.13e-42	0.454589	0.987	0.97	2.65e-38	10	Fasn
2.18e-42	0.407209	0.937	0.921	5.12e-38	10	Actr2
2.39e-42	0.459207	0.87	0.801	5.61e-38	10	Upf1
4.84e-42	0.46548	0.937	0.941	1.13e-37	10	Sall4
1.2e-41	0.459871	0.996	0.976	2.82e-37	10	Ccng1
1.76e-41	0.427814	0.945	0.934	4.13e-37	10	Zmynd8
6.33e-41	0.419883	1	0.998	1.48e-36	10	Kpnb1
3.52e-40	0.399756	0.853	0.795	8.26e-36	10	Adgrl1
7.28e-40	0.414726	0.887	0.885	1.71e-35	10	Coro1c
7.76e-40	0.373145	0.971	0.991	1.82e-35	10	Cdc34
2.71e-39	0.319755	0.996	0.997	6.35e-35	10	Rnps1
4.9e-39	0.377228	0.87	0.843	1.15e-34	10	Msl1
5.34e-39	0.377078	0.996	0.998	1.25e-34	10	Prelid1
5.83e-39	0.528032	0.706	0.396	1.37e-34	10	Apln
7.66e-39	0.37655	0.958	0.961	1.8e-34	10	Ctbp2
1.2e-37	0.331894	0.891	0.881	2.81e-33	10	Ptprf
1.56e-37	0.381056	0.954	0.945	3.66e-33	10	Usp1
2.24e-37	0.624249	0.718	0.542	5.26e-33	10	Gm8730
3.19e-37	0.360304	0.903	0.951	7.48e-33	10	Nup62
3.53e-37	0.266249	1	1	8.28e-33	10	mt-Nd1
1.49e-36	0.381679	0.895	0.924	3.48e-32	10	Larp4b
6.85e-36	0.451208	0.933	0.947	1.61e-31	10	Pten
1.3e-35	0.356989	0.929	0.971	3.05e-31	10	Gtf2i
1.62e-35	0.261898	1	1	3.8e-31	10	Polr1d
1.76e-35	0.355697	0.895	0.882	4.12e-31	10	Aff4
1.95e-35	0.56481	0.803	0.588	4.57e-31	10	Nkx1-2
2.53e-35	0.317282	0.996	0.999	5.94e-31	10	Hnrnpa3
4.39e-35	0.328842	0.895	0.921	1.03e-30	10	Gnpat
5.96e-35	0.33372	0.954	0.984	1.4e-30	10	Brd2
1.14e-34	0.708737	0.874	0.709	2.68e-30	10	T
1.17e-34	0.32939	0.807	0.76	2.75e-30	10	Arhgap35
5.07e-34	0.391192	0.866	0.866	1.19e-29	10	Pom121
7.89e-34	0.363841	1	1	1.85e-29	10	Fth1
1.54e-33	0.304344	0.95	0.96	3.61e-29	10	Tnks2
1.78e-33	0.378002	0.836	0.81	4.17e-29	10	Khsrp
1.83e-33	0.33431	0.958	0.974	4.28e-29	10	Rad23b
2.42e-33	0.346256	0.916	0.939	5.68e-29	10	Prrc2a
2.52e-33	0.356446	0.857	0.851	5.9e-29	10	2610507B11Rik
3.45e-33	0.35112	0.882	0.896	8.08e-29	10	Mprip
9.1e-33	0.375294	0.954	0.943	2.13e-28	10	Rpa1
1.33e-32	0.339979	0.903	0.916	3.12e-28	10	Pkn2
2.01e-32	0.430542	0.987	0.993	4.71e-28	10	Ppp1r2
2.99e-32	0.389856	0.933	0.84	7.02e-28	10	Prtg
3.13e-32	0.290121	0.882	0.882	7.34e-28	10	Ralgps2
4.04e-32	0.33933	0.912	0.95	9.46e-28	10	Ywhag
5.31e-32	0.415407	0.866	0.884	1.25e-27	10	Otud4
6.65e-32	0.341307	0.908	0.93	1.56e-27	10	Pds5a
8.27e-32	0.280644	0.975	0.995	1.94e-27	10	Polr2a
1.35e-31	0.324588	0.908	0.923	3.17e-27	10	Fgfr1
2e-31	0.309705	0.899	0.933	4.7e-27	10	Carm1
2.26e-31	0.286218	0.992	0.998	5.31e-27	10	Srrm1
2.88e-31	0.420556	0.962	0.965	6.75e-27	10	Dynll2
3.92e-31	0.337101	0.975	0.995	9.2e-27	10	Fam104a
6.26e-31	0.367055	0.857	0.836	1.47e-26	10	Spred1
6.28e-31	0.310229	0.903	0.945	1.47e-26	10	Tnpo1
6.44e-31	0.323411	0.761	0.724	1.51e-26	10	Zmiz2
1.09e-30	0.311438	0.882	0.905	2.55e-26	10	Kat7
1.36e-30	0.270533	0.996	0.999	3.19e-26	10	Siva1
5.18e-30	0.322408	0.899	0.943	1.22e-25	10	Adipor1
5.57e-30	0.291205	0.987	0.996	1.31e-25	10	Ptbp1
6e-30	0.263468	1	1	1.41e-25	10	Ptges3
1.09e-29	0.335622	0.962	0.977	2.55e-25	10	mt-Nd4l
1.2e-29	0.385676	0.853	0.9	2.81e-25	10	Cnot6
2.01e-29	0.319725	0.782	0.786	4.7e-25	10	Dag1
2.53e-29	0.455114	0.803	0.755	5.94e-25	10	Cdk6
3.76e-29	0.31252	0.966	0.988	8.81e-25	10	Tardbp
4.58e-29	0.279067	0.996	0.998	1.08e-24	10	Polr2m
4.99e-29	0.327913	0.794	0.688	1.17e-24	10	Kdm6b
5.18e-29	0.418693	0.777	0.692	1.21e-24	10	Fzd10
6.51e-29	0.286724	0.954	0.99	1.53e-24	10	Rnf10
8.09e-29	0.460751	0.945	0.744	1.9e-24	10	Fst
8.68e-29	0.282315	0.979	0.994	2.03e-24	10	Papola
1.26e-28	0.347238	0.828	0.854	2.95e-24	10	Alkbh5
3.85e-28	0.316353	0.996	0.996	9.02e-24	10	Rbm17
3.97e-28	0.338952	0.891	0.892	9.32e-24	10	Dst
5.03e-28	0.329905	0.887	0.926	1.18e-23	10	Surf4
5.13e-28	0.443112	0.777	0.69	1.2e-23	10	Spry2
7.26e-28	0.366699	0.849	0.802	1.7e-23	10	Soat1
8.08e-28	0.550071	0.987	0.936	1.9e-23	10	Dnmt3b
1.09e-27	0.751898	0.718	0.542	2.56e-23	10	Gm10116
1.23e-27	0.281965	0.929	0.954	2.88e-23	10	Ctbp1
1.34e-27	0.392401	0.815	0.758	3.13e-23	10	Slc7a5
1.4e-27	0.289124	0.895	0.931	3.29e-23	10	Mlec
1.75e-27	0.311025	0.836	0.847	4.1e-23	10	Hnrnpul1
1.94e-27	0.313322	0.945	0.958	4.54e-23	10	Ing1
2.88e-27	0.329381	0.832	0.844	6.75e-23	10	Wasf2
3.91e-27	0.298153	0.937	0.96	9.16e-23	10	Senp6
4.28e-27	0.341535	0.794	0.816	1e-22	10	Samd4b
4.77e-27	0.341564	0.853	0.841	1.12e-22	10	Taok1
5.14e-27	0.333236	0.95	0.982	1.21e-22	10	Usp34
5.23e-27	0.321073	0.832	0.835	1.23e-22	10	Trim37
7.5e-27	0.37029	0.958	0.922	1.76e-22	10	Rbpms2
8.42e-27	0.329806	0.887	0.901	1.97e-22	10	Psme3
9.84e-27	0.29893	0.832	0.856	2.31e-22	10	Tcf7
2.19e-26	0.312951	0.966	0.966	5.13e-22	10	Tead2
2.73e-26	0.340172	0.878	0.823	6.41e-22	10	Zyx
3.44e-26	0.297031	0.882	0.943	8.08e-22	10	Tnpo3
3.63e-26	0.298155	0.815	0.819	8.51e-22	10	Dnajc5
3.7e-26	0.320859	0.908	0.934	8.67e-22	10	Map4k4
4.93e-26	0.250933	0.987	0.998	1.16e-21	10	Denr
5.61e-26	0.312339	0.845	0.913	1.32e-21	10	Ube4b
6.34e-26	0.291483	0.849	0.89	1.49e-21	10	Ddx17
6.44e-26	0.319293	0.832	0.845	1.51e-21	10	Szrd1
7.23e-26	0.284748	0.996	0.999	1.7e-21	10	Atox1
9.91e-26	0.33565	0.966	0.968	2.32e-21	10	E2f4
1.13e-25	0.332208	0.924	0.952	2.65e-21	10	2011-09-01
1.21e-25	0.379203	0.824	0.773	2.83e-21	10	Dapk1
1.96e-25	0.278619	0.861	0.895	4.59e-21	10	Eif4enif1
2.06e-25	0.26831	1	0.999	4.82e-21	10	Marcksl1
2.79e-25	0.330365	0.912	0.875	6.55e-21	10	Bcat1
3.09e-25	0.267797	0.996	0.998	7.25e-21	10	Lyar
3.55e-25	0.270228	0.832	0.875	8.34e-21	10	Prrc2b
4.14e-25	0.315032	0.819	0.807	9.71e-21	10	Cenpb
4.94e-25	0.32982	0.836	0.797	1.16e-20	10	Adgrl2
5.95e-25	0.304238	0.815	0.845	1.39e-20	10	Spin1
6.68e-25	0.300324	0.807	0.811	1.57e-20	10	Zmat3
8.04e-25	0.315719	0.752	0.71	1.88e-20	10	Prkar2a
9.04e-25	0.312993	0.782	0.78	2.12e-20	10	Klhdc3
1.01e-24	0.285377	0.882	0.928	2.37e-20	10	Mbtd1
1.03e-24	0.274961	0.916	0.959	2.4e-20	10	Mapk1
1.1e-24	0.28765	0.916	0.967	2.57e-20	10	Wnk1
1.34e-24	0.278582	1	0.999	3.13e-20	10	Canx
2.17e-24	0.342385	0.908	0.938	5.09e-20	10	Traf4
2.83e-24	0.31094	0.622	0.45	6.62e-20	10	Amt
4.1e-24	0.303806	0.79	0.772	9.61e-20	10	Ap2b1
5.51e-24	0.256911	0.979	0.994	1.29e-19	10	Anapc11
5.75e-24	0.295005	0.861	0.904	1.35e-19	10	Crebbp
6.86e-24	0.256087	0.966	0.993	1.61e-19	10	Wbp11
1.01e-23	0.304334	0.794	0.793	2.36e-19	10	Pithd1
1.32e-23	0.305243	0.87	0.916	3.1e-19	10	Cxxc5
1.56e-23	0.306115	0.828	0.888	3.67e-19	10	Rnf220
2.04e-23	0.293011	0.861	0.91	4.79e-19	10	Hcfc1
3.59e-23	0.368852	0.819	0.844	8.43e-19	10	Slc24a5
3.64e-23	0.454268	0.718	0.541	8.53e-19	10	2700094K13Rik
5.44e-23	0.34985	0.765	0.725	1.27e-18	10	Insig1
6.73e-23	0.271229	0.916	0.969	1.58e-18	10	Cnot1
8.99e-23	0.260604	0.979	0.994	2.11e-18	10	Cbx5
1.38e-22	0.29607	0.903	0.897	3.22e-18	10	Sox11
1.44e-22	0.313637	0.836	0.852	3.37e-18	10	Fem1b
1.47e-22	0.299419	0.924	0.937	3.44e-18	10	Arl2bp
1.54e-22	0.257585	0.5	0.302	3.62e-18	10	Notch2
1.65e-22	0.292904	0.895	0.963	3.87e-18	10	Smap1
2.15e-22	0.297585	0.899	0.953	5.03e-18	10	Mafg
2.87e-22	0.476579	0.811	0.77	6.73e-18	10	Peg10
3.07e-22	0.281612	0.887	0.952	7.21e-18	10	Mta1
3.08e-22	0.297858	0.836	0.894	7.22e-18	10	Nudcd3
5.29e-22	0.29768	0.798	0.865	1.24e-17	10	Xpo6
6.48e-22	0.367196	0.903	0.82	1.52e-17	10	Jade1
6.77e-22	0.285208	0.697	0.669	1.59e-17	10	Ppp6r1
6.99e-22	0.273718	0.744	0.755	1.64e-17	10	Yap1
7.19e-22	0.325501	0.727	0.618	1.69e-17	10	Igdcc3
8.56e-22	0.252683	0.924	0.976	2.01e-17	10	Pum1
9.4e-22	0.297017	0.962	0.993	2.2e-17	10	Mrps24
1.07e-21	0.457122	0.71	0.539	2.52e-17	10	Gm10073
1.54e-21	0.278878	0.857	0.922	3.61e-17	10	Get4
1.54e-21	0.304292	0.933	0.977	3.62e-17	10	Usp10
2.25e-21	0.294402	0.752	0.738	5.28e-17	10	Nfe2l1
2.33e-21	0.436064	0.933	0.953	5.45e-17	10	Grsf1
2.6e-21	0.263255	0.954	0.978	6.1e-17	10	Bod1
3.13e-21	0.295427	0.908	0.957	7.34e-17	10	Ythdf2
3.48e-21	0.357257	0.92	0.921	8.17e-17	10	Zdbf2
3.5e-21	0.266471	0.811	0.865	8.21e-17	10	Cep164
5.43e-21	0.283002	0.647	0.479	1.27e-16	10	F2rl1
5.53e-21	0.254185	0.878	0.935	1.3e-16	10	Topbp1
7.33e-21	0.259504	0.887	0.941	1.72e-16	10	Ralbp1
8.25e-21	0.284581	0.87	0.925	1.93e-16	10	Ivns1abp
8.66e-21	0.307271	0.756	0.802	2.03e-16	10	Ubqln4
8.75e-21	0.270473	0.95	0.985	2.05e-16	10	Hras
9.12e-21	0.275803	0.954	0.98	2.14e-16	10	Ubtf
9.51e-21	0.261786	0.794	0.831	2.23e-16	10	Casc3
9.52e-21	0.269547	0.765	0.812	2.23e-16	10	Rab1b
1.03e-20	0.287199	0.798	0.81	2.42e-16	10	Ptpn11
1.45e-20	0.288887	0.769	0.811	3.41e-16	10	BC005537
1.63e-20	0.256537	0.845	0.896	3.82e-16	10	Med1
1.88e-20	0.26959	0.761	0.78	4.4e-16	10	Midn
2.47e-20	0.286281	0.836	0.872	5.79e-16	10	Usp22
2.9e-20	0.266901	0.84	0.895	6.81e-16	10	Tnrc6a
3.37e-20	0.395064	0.908	0.922	7.9e-16	10	Atf4
4.19e-20	0.364087	0.815	0.865	9.82e-16	10	Arid3b
6.32e-20	0.253432	0.933	0.972	1.48e-15	10	Zfp91
1.02e-19	0.290562	0.79	0.815	2.39e-15	10	Clic4
1.05e-19	0.284802	0.891	0.921	2.45e-15	10	Uhrf2
1.08e-19	0.305755	0.714	0.636	2.52e-15	10	Dpysl2
1.12e-19	0.284218	0.79	0.825	2.63e-15	10	Xpo7
1.53e-19	0.289395	0.752	0.744	3.6e-15	10	Med13l
1.66e-19	0.254288	0.479	0.302	3.89e-15	10	Foxo3
1.66e-19	0.298473	0.895	0.937	3.9e-15	10	Ddx6
1.74e-19	0.254706	0.929	0.973	4.07e-15	10	Sf1
1.74e-19	0.263179	0.786	0.785	4.09e-15	10	Etv5
1.88e-19	0.285026	0.853	0.912	4.4e-15	10	Strbp
3.27e-19	0.269149	0.95	0.987	7.66e-15	10	Ost4
3.7e-19	0.265217	0.945	0.98	8.69e-15	10	Rab1a
3.74e-19	0.410757	0.702	0.539	8.76e-15	10	Sepw1
3.94e-19	0.269679	0.853	0.916	9.23e-15	10	Mbtps1
4.35e-19	0.293775	0.803	0.84	1.02e-14	10	Myef2
6.31e-19	0.256819	0.845	0.907	1.48e-14	10	Gtf3c2
7.28e-19	0.293184	0.857	0.889	1.71e-14	10	Ptk7
7.45e-19	0.431948	0.714	0.539	1.75e-14	10	Erdr1
9.76e-19	0.401481	0.92	0.911	2.29e-14	10	Gm26917
9.96e-19	0.253066	0.433	0.242	2.34e-14	10	1190002N15Rik
1e-18	0.262362	0.92	0.948	2.35e-14	10	Naf1
1.05e-18	0.341772	0.739	0.713	2.46e-14	10	Nr6a1
1.07e-18	0.251268	0.723	0.704	2.52e-14	10	Camsap1
1.08e-18	0.264756	0.866	0.922	2.54e-14	10	Rabl6
1.5e-18	0.293388	0.866	0.94	3.52e-14	10	Setd5
1.84e-18	0.253327	0.672	0.622	4.31e-14	10	Smg7
2.99e-18	0.251565	0.857	0.943	7.01e-14	10	Abhd17a
3.24e-18	0.285337	0.79	0.896	7.59e-14	10	Poldip3
6.09e-18	0.253417	0.87	0.926	1.43e-13	10	Uck2
7.12e-18	0.251702	0.954	0.983	1.67e-13	10	Cltc
7.56e-18	0.257716	0.861	0.932	1.77e-13	10	Psme4
8.64e-18	0.270615	0.87	0.937	2.03e-13	10	Bola3
8.72e-18	0.427699	0.668	0.511	2.04e-13	10	E130012A19Rik
1.23e-17	0.262405	0.987	0.998	2.88e-13	10	Dnajc2
2.7e-17	0.260347	0.769	0.81	6.33e-13	10	Srebf2
2.87e-17	0.27759	0.866	0.886	6.73e-13	10	Ly6e
3.57e-17	0.360379	0.824	0.743	8.37e-13	10	Slc2a3
4.21e-17	0.257697	0.815	0.856	9.88e-13	10	Chd6
4.29e-17	0.292604	0.95	0.964	1.01e-12	10	Zfp428
4.47e-17	0.254125	0.92	0.957	1.05e-12	10	Nras
4.88e-17	0.276355	0.84	0.915	1.14e-12	10	Gsk3b
4.96e-17	0.25087	0.748	0.763	1.16e-12	10	Gpat4
5.18e-17	0.279375	0.824	0.85	1.21e-12	10	Hjurp
6.21e-17	0.255176	0.769	0.816	1.46e-12	10	Rbck1
7.1e-17	0.272757	0.655	0.607	1.66e-12	10	Dyrk1a
7.66e-17	0.373329	0.983	0.95	1.8e-12	10	Mkrn1
9.43e-17	0.287939	0.605	0.508	2.21e-12	10	Foxo4
9.54e-17	0.423985	0.676	0.52	2.24e-12	10	Igfbp3
1.24e-16	0.27286	0.987	0.998	2.9e-12	10	Eif4ebp1
1.57e-16	0.253383	0.735	0.755	3.69e-12	10	Add1
1.63e-16	0.383367	0.668	0.526	3.83e-12	10	Setd8
1.74e-16	0.261016	0.786	0.872	4.07e-12	10	Tlk2
1.8e-16	0.256138	0.815	0.819	4.22e-12	10	Ubl3
2.16e-16	0.265762	0.878	0.929	5.06e-12	10	Supt6
2.16e-16	0.27039	0.697	0.705	5.07e-12	10	Mknk2
2.54e-16	0.382837	0.626	0.507	5.95e-12	10	1810043H04Rik
4.5e-16	0.343158	0.693	0.536	1.05e-11	10	Rps12-ps3
4.62e-16	0.274275	0.739	0.774	1.08e-11	10	Ap2a2
5.32e-16	0.31745	0.735	0.744	1.25e-11	10	Acaca
6.14e-16	0.250397	0.777	0.842	1.44e-11	10	Senp1
6.43e-16	0.288949	0.752	0.836	1.51e-11	10	Rfwd3
6.45e-16	0.292042	0.597	0.463	1.51e-11	10	1700020I14Rik
6.54e-16	0.283168	0.882	0.889	1.53e-11	10	Hmgcr
6.94e-16	0.284504	0.752	0.661	1.63e-11	10	Grb10
7.29e-16	0.363155	0.718	0.541	1.71e-11	10	Shfm1
7.92e-16	0.25002	0.811	0.782	1.86e-11	10	Tet1
2.09e-15	0.269785	0.937	0.982	4.91e-11	10	Chd1
3.14e-15	0.263259	0.63	0.52	7.36e-11	10	Zic5
4.88e-15	0.268741	0.697	0.616	1.14e-10	10	Lrp8
5.91e-15	0.327671	0.58	0.458	1.39e-10	10	Raver1
7.46e-15	0.264594	0.681	0.664	1.75e-10	10	Nlk
7.59e-15	0.257734	0.782	0.838	1.78e-10	10	2009-09-01
8.14e-15	0.258139	0.702	0.667	1.91e-10	10	Mtcl1
1.05e-14	0.372307	0.718	0.541	2.46e-10	10	Tceb2
1.08e-14	0.331605	0.618	0.484	2.53e-10	10	Whsc1
1.25e-14	0.304711	0.492	0.358	2.93e-10	10	D17Wsu92e
1.32e-14	0.380913	0.689	0.538	3.1e-10	10	Gm10709
1.81e-14	0.32106	0.601	0.48	4.23e-10	10	Smek2
2.06e-14	0.264671	0.664	0.679	4.84e-10	10	Nploc4
2.27e-14	0.257785	0.622	0.544	5.32e-10	10	Ptpn14
2.57e-14	0.251937	0.807	0.893	6.02e-10	10	Nckap1
2.87e-14	0.274975	0.664	0.61	6.73e-10	10	B4galt6
2.88e-14	0.280885	0.681	0.698	6.76e-10	10	Ddi2
3.94e-14	0.307332	0.576	0.458	9.25e-10	10	Smek1
6.43e-14	0.266342	0.622	0.573	1.51e-09	10	Rbm15
9.1e-14	0.264469	0.95	0.974	2.13e-09	10	Kras
9.26e-14	0.253325	0.395	0.247	2.17e-09	10	Pvrl1
1.34e-13	0.303873	0.87	0.858	3.13e-09	10	Cdkn1a
3.16e-13	0.251051	0.571	0.48	7.41e-09	10	Lsm14b
3.22e-13	0.279883	0.87	0.952	7.56e-09	10	Maz
5.66e-13	0.250801	0.727	0.8	1.33e-08	10	Snx27
6.41e-13	0.262682	0.609	0.53	1.5e-08	10	Mcc
7.54e-13	0.259712	0.609	0.587	1.77e-08	10	Gigyf1
1.02e-12	0.307021	0.466	0.326	2.39e-08	10	BC023829
1.35e-12	0.278715	0.676	0.714	3.15e-08	10	Fbxw11
1.83e-12	0.345556	0.597	0.479	4.3e-08	10	Gm6483
2.18e-12	0.509237	0.79	0.71	5.11e-08	10	Meg3
2.25e-12	0.318676	0.668	0.533	5.28e-08	10	Stra13
2.72e-12	0.296044	0.639	0.534	6.38e-08	10	Ptp4a1
2.86e-12	0.301693	0.55	0.441	6.7e-08	10	Ppp2r4
1.15e-11	0.29091	0.693	0.54	2.7e-07	10	2010107E04Rik
1.23e-11	0.273069	0.706	0.725	2.87e-07	10	Sesn2
1.48e-11	0.277561	0.525	0.439	3.47e-07	10	Rqcd1
1.59e-11	0.255817	0.824	0.857	3.73e-07	10	Eif4ebp2
2.11e-11	0.27043	0.752	0.774	4.96e-07	10	Rrn3
2.35e-11	0.312788	0.643	0.583	5.51e-07	10	Sema6a
2.41e-11	0.26772	0.794	0.831	5.65e-07	10	Zfp36l2
2.57e-11	0.255179	0.727	0.828	6.02e-07	10	Smyd5
3.28e-11	0.289808	0.567	0.468	7.69e-07	10	Mllt4
3.89e-11	0.257854	0.996	0.9	9.11e-07	10	Pou5f1
4.36e-11	0.255705	0.685	0.681	1.02e-06	10	Skil
5.25e-11	0.256133	0.643	0.706	1.23e-06	10	Atxn7l3
9.67e-11	0.281312	0.845	0.894	2.27e-06	10	Ppp2cb
1e-10	0.253587	0.693	0.735	2.35e-06	10	Ppp2r5a
5.19e-10	0.251353	0.727	0.774	1.22e-05	10	Etv4
6.72e-10	0.26525	0.555	0.456	1.58e-05	10	Gm21092
4.18e-09	0.28059	0.803	0.75	9.81e-05	10	Ccnd2
7.48e-09	0.25266	0.571	0.529	0.00017543	10	Lars2
1.24e-08	0.28367	0.538	0.48	0.000291035	10	Selt
6.29e-08	0.250189	0.63	0.685	0.00147425	10	Mtmr2
7.66e-08	0.27363	0.63	0.52	0.00179687	10	Fam60a
6.52e-07	0.250221	0.571	0.581	0.0152919	10	Rap2b
3.53e-05	0.290879	0.328	0.231	0.827262	10	Hoxb9
