# Supplementary material for: Early autonomous patterning of the anteroposterior axis in gastruloids
Source: Development. 2024 Nov 18;151(22):dev202171. doi: 10.1242/dev.202171 (PMC11607688; doi:10.1242/dev.202171)
Supplement: Table S3. Marker genes for clusters in the 72hpa dataset. [file develop-151-202171-TableS3.xlsx]

## Sheet: SuppTable3
	p_val	avg_log2FC	pct.1	pct.2	p_val_adj	cluster	gene
Hoxa7	4.07e-283	1.43562	0.957	0.344	7.32e-279	neural (& mesodermal)	Hoxa7
Epha5	2e-269	0.809426	0.801	0.168	3.59e-265	0	Epha5
Hoxc8	8.16e-264	1.11171	0.962	0.295	1.47e-259	0	Hoxc8
Hoxb9	9.07e-254	1.40362	0.991	0.428	1.63e-249	0	Hoxb9
Cdx2	1.21e-236	1.31469	0.994	0.497	2.17e-232	0	Cdx2
Nkx1-2	8.27e-227	0.866773	0.937	0.368	1.49e-222	0	Nkx1-2
Ncam1	1.36e-224	0.81893	0.905	0.382	2.44e-220	0	Ncam1
Hoxb8	1.19e-197	1.04147	0.985	0.494	2.14e-193	0	Hoxb8
Hoxaas3	1.16e-194	1.25643	0.991	0.511	2.09e-190	0	Hoxaas3
Lhpp	1.3e-192	0.930155	0.971	0.636	2.35e-188	0	Lhpp
Hoxc6	9.69e-191	0.661513	0.896	0.31	1.74e-186	0	Hoxc6
Slc2a1	4.12e-175	1.09162	0.985	0.893	7.4e-171	0	Slc2a1
Hoxc9	2.13e-171	0.526779	0.778	0.219	3.84e-167	0	Hoxc9
Chd3	3e-164	0.724284	0.92	0.545	5.39e-160	0	Chd3
Hoxa9	5.47e-158	0.489351	0.721	0.204	9.83e-154	0	Hoxa9
Psip1	2.9e-157	0.591407	1	0.997	5.22e-153	0	Psip1
Slc2a3	4.44e-151	0.837756	0.982	0.589	7.98e-147	0	Slc2a3
Hoxb5os	3.18e-148	0.812957	0.926	0.406	5.72e-144	0	Hoxb5os
Hoxc4	4.29e-142	0.399235	0.752	0.263	7.71e-138	0	Hoxc4
Cystm1	2.64e-141	0.573207	0.874	0.464	4.74e-137	0	Cystm1
Greb1	9.02e-141	0.727889	0.946	0.669	1.62e-136	0	Greb1
Acot7	1.34e-138	0.522439	0.925	0.609	2.42e-134	0	Acot7
Nrxn2	1.52e-138	0.325259	0.644	0.192	2.74e-134	0	Nrxn2
Hes3	5.66e-136	0.292317	0.374	0.046	1.02e-131	0	Hes3
Sox3	4.74e-132	0.293612	0.618	0.171	8.53e-128	0	Sox3
Etv4	1.94e-131	0.661307	0.971	0.787	3.49e-127	0	Etv4
Sp8	1.26e-127	0.404542	0.79	0.33	2.26e-123	0	Sp8
Uchl1	1.75e-123	0.511257	0.917	0.599	3.14e-119	0	Uchl1
Hoxb7	1.51e-118	0.417133	0.798	0.34	2.71e-114	0	Hoxb7
Rarg	4.81e-113	0.383275	0.834	0.41	8.66e-109	0	Rarg
Mllt3	1.65e-111	0.547352	0.943	0.591	2.97e-107	0	Mllt3
Ptn	7.7e-111	0.61503	0.946	0.635	1.39e-106	0	Ptn
Fgfbp3	3.66e-110	0.581696	0.528	0.16	6.58e-106	0	Fgfbp3
2810417H13Rik	2.55e-105	0.576365	0.995	0.951	4.58e-101	0	2810417H13Rik
Hes7	1.31e-104	0.504035	0.894	0.397	2.36e-100	0	Hes7
Psd3	6.34e-103	0.264672	0.543	0.17	1.14e-98	0	Psd3
Hoxb6	3.2e-102	0.443626	0.807	0.376	5.76e-98	0	Hoxb6
Dusp4	5.62e-101	0.453656	0.842	0.515	1.01e-96	0	Dusp4
Pitrm1	1.86e-100	0.569971	0.951	0.883	3.35e-96	0	Pitrm1
Hoxa3	1.01e-99	0.308001	0.699	0.291	1.81e-95	0	Hoxa3
Hoxb4	1.1e-99	0.455013	0.913	0.502	1.98e-95	0	Hoxb4
Ccng1	6.34e-95	0.59811	0.995	0.973	1.14e-90	0	Ccng1
Igdcc3	1.63e-92	0.399268	0.88	0.581	2.94e-88	0	Igdcc3
Ssbp2	2.72e-91	0.414891	0.814	0.487	4.9e-87	0	Ssbp2
Msi2	3.6e-90	0.475831	0.951	0.811	6.48e-86	0	Msi2
Pabpc1	1e-86	0.304715	1	1	1.81e-82	0	Pabpc1
Lin28a	1.63e-84	0.439993	0.986	0.91	2.93e-80	0	Lin28a
Gtf3a	3.42e-84	0.409233	0.997	0.954	6.16e-80	0	Gtf3a
Fzd10	4.21e-83	0.402005	0.9	0.591	7.57e-79	0	Fzd10
Notum	6.46e-83	0.334394	0.729	0.366	1.16e-78	0	Notum
Smim3	7.75e-81	0.255978	0.578	0.226	1.39e-76	0	Smim3
Ptk7	2.96e-80	0.440472	0.968	0.839	5.31e-76	0	Ptk7
Stra13	2.71e-77	0.388424	0.998	0.978	4.87e-73	0	Stra13
Grsf1	1.72e-75	0.631405	0.977	0.913	3.1e-71	0	Grsf1
Skap2	2.83e-75	0.34706	0.888	0.636	5.08e-71	0	Skap2
Pdgfa	8.94e-75	0.295421	0.893	0.514	1.61e-70	0	Pdgfa
Tox3	1.16e-74	0.278509	0.707	0.363	2.09e-70	0	Tox3
Foxb1	3.49e-74	0.370251	0.778	0.387	6.28e-70	0	Foxb1
Dlg1	5.07e-74	0.340873	0.836	0.608	9.13e-70	0	Dlg1
Crmp1	5.05e-73	0.275193	0.65	0.306	9.08e-69	0	Crmp1
Gdpd1	3.21e-72	0.281065	0.764	0.424	5.77e-68	0	Gdpd1
Mgst1	4.1e-72	0.264835	0.744	0.373	7.37e-68	0	Mgst1
Fgf17	5.02e-70	0.322537	0.725	0.327	9.03e-66	0	Fgf17
Bex4	5.26e-70	0.410075	0.998	0.978	9.46e-66	0	Bex4
Irx3	5.43e-69	0.325297	0.577	0.246	9.76e-65	0	Irx3
Mcc	2.29e-68	0.259359	0.709	0.377	4.12e-64	0	Mcc
Crabp2	1.37e-67	0.288688	0.899	0.544	2.46e-63	0	Crabp2
2700029M09Rik	2.23e-66	0.331515	0.998	0.986	4.01e-62	0	2700029M09Rik
Sema6a	6.05e-66	0.341272	0.822	0.501	1.09e-61	0	Sema6a
Bex1	4.23e-64	0.446569	0.998	0.979	7.61e-60	0	Bex1
Lsm6	1.03e-63	0.295531	1	0.994	1.84e-59	0	Lsm6
Uqcrq	5.77e-62	0.331175	1	0.996	1.04e-57	0	Uqcrq
Evx1os	8.44e-61	0.258304	0.684	0.341	1.52e-56	0	Evx1os
Gnai2	1.92e-59	0.338972	1	0.998	3.46e-55	0	Gnai2
Map1b	1.99e-58	0.360519	0.957	0.828	3.58e-54	0	Map1b
Evx1	1.73e-57	0.26992	0.702	0.386	3.11e-53	0	Evx1
Tdrkh	6.29e-57	0.270286	0.745	0.463	1.13e-52	0	Tdrkh
Ezr	7.21e-57	0.335002	0.945	0.724	1.3e-52	0	Ezr
Nr6a1	7.65e-56	0.420558	0.834	0.672	1.38e-51	0	Nr6a1
Gap43	8.47e-56	0.284607	0.635	0.34	1.52e-51	0	Gap43
Prkar2a	1.09e-54	0.31619	0.911	0.708	1.96e-50	0	Prkar2a
H2afv	1.95e-54	0.291893	1	0.998	3.51e-50	0	H2afv
Polr2m	3.63e-54	0.283969	0.998	0.996	6.53e-50	0	Polr2m
Arid3b	1.96e-53	0.309048	0.929	0.771	3.53e-49	0	Arid3b
Dbi	1.98e-52	0.257395	1	0.999	3.56e-48	0	Dbi
Gkap1	9.68e-52	0.276339	0.871	0.707	1.74e-47	0	Gkap1
Hmgb3	6.61e-51	0.31403	0.995	0.985	1.19e-46	0	Hmgb3
Dnajc9	7.03e-51	0.304232	0.992	0.965	1.26e-46	0	Dnajc9
Nudcd2	9.27e-51	0.280993	1	0.998	1.67e-46	0	Nudcd2
Rnf187	1e-50	0.280715	1	0.995	1.81e-46	0	Rnf187
Cdca7	2.48e-50	0.316598	0.979	0.902	4.45e-46	0	Cdca7
Arhgap10	3.91e-50	0.268694	0.791	0.572	7.03e-46	0	Arhgap10
Ccnd1	3.24e-48	0.335788	0.983	0.901	5.83e-44	0	Ccnd1
Ssbp3	3.34e-47	0.307541	0.977	0.889	6e-43	0	Ssbp3
Cers4	7.13e-47	0.295539	0.87	0.663	1.28e-42	0	Cers4
Psat1	7.85e-46	0.330241	0.992	0.973	1.41e-41	0	Psat1
Zfp503	1.6e-45	0.267098	0.768	0.475	2.88e-41	0	Zfp503
Nol7	4.1e-45	0.261508	0.998	0.994	7.38e-41	0	Nol7
Hmgn5	5.1e-45	0.317619	0.963	0.902	9.17e-41	0	Hmgn5
Hdgfrp3	3.66e-44	0.273238	0.89	0.681	6.59e-40	0	Hdgfrp3
Bola3	3.23e-43	0.277083	0.982	0.931	5.81e-39	0	Bola3
Arl2bp	7.61e-42	0.281613	0.991	0.941	1.37e-37	0	Arl2bp
Hoxb2	2.7e-41	0.294747	0.96	0.666	4.85e-37	0	Hoxb2
Ccnd2	4.54e-41	0.404281	0.992	0.847	8.17e-37	0	Ccnd2
Hn1	8.85e-41	0.297352	0.998	0.995	1.59e-36	0	Hn1
Dynll2	1.47e-40	0.284857	0.988	0.964	2.64e-36	0	Dynll2
Commd1	1.07e-39	0.251964	0.994	0.988	1.93e-35	0	Commd1
Phlda3	7.42e-38	0.36127	0.922	0.81	1.33e-33	0	Phlda3
Atp2b1	2.67e-35	0.263914	0.971	0.929	4.81e-31	0	Atp2b1
Vps36	4.25e-34	0.258154	0.995	0.972	7.64e-30	0	Vps36
Ei24	6.74e-34	0.27644	0.982	0.947	1.21e-29	0	Ei24
H2afj	5.06e-33	0.251044	0.972	0.938	9.11e-29	0	H2afj
Phgdh	1.11e-32	0.269491	0.995	0.968	2e-28	0	Phgdh
Ckap2	2.1e-30	0.295551	0.805	0.705	3.78e-26	0	Ckap2
Dcxr	1.33e-29	0.271991	0.696	0.485	2.39e-25	0	Dcxr
Nr2f2	0	0.753891	0.8	0.083	0	mesodermal II (intermediate & LP)	Nr2f2
Prrx2	2.27e-284	1.17011	0.845	0.161	4.08e-280	1	Prrx2
Meis1	1.24e-274	0.758262	0.879	0.191	2.24e-270	1	Meis1
Meis2	5.08e-226	1.05577	0.994	0.446	9.14e-222	1	Meis2
Mest	1.19e-212	2.2425	0.981	0.84	2.13e-208	1	Mest
Twist1	5.17e-207	1.53241	0.869	0.334	9.3e-203	1	Twist1
Crabp1	5.44e-199	1.55973	0.879	0.312	9.79e-195	1	Crabp1
Nr2f1	1.26e-198	0.425904	0.522	0.059	2.27e-194	1	Nr2f1
Mdk	2.41e-166	0.729718	1	0.992	4.33e-162	1	Mdk
Sox11	2.95e-158	0.961045	1	0.887	5.3e-154	1	Sox11
Hmga2	8.43e-150	1.02894	0.996	0.834	1.52e-145	1	Hmga2
Eno3	1.8e-146	0.604688	0.871	0.437	3.24e-142	1	Eno3
Id2	2.28e-145	1.18697	0.914	0.507	4.1e-141	1	Id2
Meox1	3.15e-143	0.836473	0.455	0.067	5.67e-139	1	Meox1
Rdh10	5.47e-143	0.555996	0.664	0.204	9.83e-139	1	Rdh10
Peg3	1.26e-141	1.21842	0.987	0.832	2.26e-137	1	Peg3
Tshz1	2.19e-140	0.619955	0.836	0.377	3.93e-136	1	Tshz1
Tshz2	5.46e-131	0.30894	0.507	0.099	9.82e-127	1	Tshz2
Emilin1	6.54e-131	0.277425	0.528	0.108	1.18e-126	1	Emilin1
Sdk2	4.71e-125	0.253796	0.494	0.095	8.47e-121	1	Sdk2
Serpinf1	2.03e-119	0.353389	0.552	0.14	3.64e-115	1	Serpinf1
Cntfr	7.82e-119	0.443202	0.698	0.255	1.41e-114	1	Cntfr
Prrx1	9.12e-116	0.510583	0.534	0.135	1.64e-111	1	Prrx1
Fbn2	1.35e-108	0.446103	0.873	0.417	2.42e-104	1	Fbn2
Fzd2	1.57e-105	0.647839	0.983	0.824	2.82e-101	1	Fzd2
Igf2	8.8e-101	0.63534	0.864	0.462	1.58e-96	1	Igf2
Myc	1.62e-98	0.321385	0.631	0.217	2.92e-94	1	Myc
Cadm1	1.22e-95	0.633117	0.929	0.74	2.19e-91	1	Cadm1
Bzw2	4.17e-92	0.41138	0.994	0.994	7.5e-88	1	Bzw2
Pax2	1.88e-91	0.318938	0.323	0.053	3.37e-87	1	Pax2
Igfbp4	5.26e-89	0.531783	0.97	0.642	9.46e-85	1	Igfbp4
Fabp5	2.48e-88	0.580348	1	0.968	4.46e-84	1	Fabp5
Gas1	2.66e-86	0.553175	0.851	0.505	4.79e-82	1	Gas1
Vim	9.33e-86	0.77693	1	0.913	1.68e-81	1	Vim
Serpinh1	2.69e-83	0.583056	0.998	0.901	4.83e-79	1	Serpinh1
Cd24a	4.39e-81	0.546903	1	0.963	7.9e-77	1	Cd24a
Prtg	1.62e-79	0.593921	0.996	0.882	2.92e-75	1	Prtg
Ptn1	2.09e-79	0.669225	0.929	0.651	3.76e-75	1	Ptn
Mfap4	5.35e-79	0.389217	0.767	0.367	9.61e-75	1	Mfap4
Aldh1a2	1.24e-78	0.432757	0.519	0.165	2.23e-74	1	Aldh1a2
Rhou	2.05e-78	0.435311	0.854	0.565	3.69e-74	1	Rhou
Grb10	1.14e-77	0.804435	0.812	0.619	2.05e-73	1	Grb10
Nme1	1.51e-76	0.349393	1	1	2.72e-72	1	Nme1
Fbln1	5.69e-75	0.464309	0.924	0.775	1.02e-70	1	Fbln1
Pbx1	7.35e-75	0.462344	0.976	0.789	1.32e-70	1	Pbx1
Vegfc	1.11e-74	0.330957	0.584	0.237	2e-70	1	Vegfc
Dlk1	6.35e-74	0.407064	0.433	0.131	1.14e-69	1	Dlk1
Eif5a	4.07e-73	0.295642	1	1	7.31e-69	1	Eif5a
Rab34	1.89e-72	0.421016	0.989	0.91	3.4e-68	1	Rab34
Igf2bp2	1.22e-70	0.380482	0.97	0.757	2.2e-66	1	Igf2bp2
Zfhx4	1.37e-67	0.351682	0.737	0.402	2.46e-63	1	Zfhx4
Spsb4	5.18e-67	0.287968	0.618	0.282	9.32e-63	1	Spsb4
Crabp21	1.05e-66	0.938469	0.819	0.572	1.89e-62	1	Crabp2
H2afy	1.3e-66	0.370946	1	0.997	2.34e-62	1	H2afy
Fgf9	8.18e-66	0.252144	0.364	0.094	1.47e-61	1	Fgf9
Mif	7.39e-64	0.276349	1	1	1.33e-59	1	Mif
Chst2	1.86e-59	0.323889	0.701	0.378	3.35e-55	1	Chst2
Nrip1	2.94e-59	0.414097	0.806	0.584	5.29e-55	1	Nrip1
Kpnb1	6.38e-57	0.310205	0.998	0.996	1.15e-52	1	Kpnb1
Fndc3c1	6.23e-56	0.303681	0.815	0.52	1.12e-51	1	Fndc3c1
Prdx6	3.05e-54	0.306926	1	0.999	5.49e-50	1	Prdx6
Hspd1	4.75e-53	0.261532	1	1	8.54e-49	1	Hspd1
Basp1	2.57e-51	0.451972	0.996	0.888	4.62e-47	1	Basp1
Zfp5031	2.64e-51	0.361685	0.797	0.481	4.75e-47	1	Zfp503
Nhp2	2.8e-51	0.270078	1	1	5.04e-47	1	Nhp2
Unc45b	8.76e-51	0.274595	0.3	0.083	1.58e-46	1	Unc45b
Metrn	2.22e-49	0.281204	0.746	0.478	3.99e-45	1	Metrn
Srm	5.93e-49	0.311636	0.994	0.993	1.07e-44	1	Srm
Cnbp	7.07e-49	0.262663	1	0.999	1.27e-44	1	Cnbp
Vezf1	4.9e-48	0.31844	0.948	0.799	8.81e-44	1	Vezf1
Car14	5.01e-47	0.261249	0.687	0.39	9.01e-43	1	Car14
Igf2bp1	5.12e-47	0.313323	0.998	0.998	9.21e-43	1	Igf2bp1
Bahcc1	9.01e-47	0.276303	0.8	0.548	1.62e-42	1	Bahcc1
Sms	1.71e-46	0.32792	0.998	0.961	3.07e-42	1	Sms
Pdlim7	2.17e-45	0.280219	0.841	0.627	3.91e-41	1	Pdlim7
Hoxb3os	5.28e-44	0.276859	0.854	0.555	9.49e-40	1	Hoxb3os
Sox4	6.93e-43	0.416072	0.985	0.833	1.25e-38	1	Sox4
Zmiz1	1.16e-42	0.260351	0.789	0.549	2.08e-38	1	Zmiz1
Ppid	2.05e-42	0.260691	1	0.994	3.68e-38	1	Ppid
Mex3a	2.55e-42	0.303714	0.953	0.797	4.58e-38	1	Mex3a
Pdlim4	8.82e-42	0.312565	0.707	0.46	1.59e-37	1	Pdlim4
Tcf12	3.25e-41	0.330252	0.942	0.811	5.84e-37	1	Tcf12
Id1	4.93e-41	0.687511	0.841	0.679	8.86e-37	1	Id1
Dcakd	7.69e-41	0.282555	1	0.992	1.38e-36	1	Dcakd
Pcbp4	3.42e-40	0.291921	0.989	0.975	6.16e-36	1	Pcbp4
Irf2bp2	9.91e-40	0.303464	0.795	0.604	1.78e-35	1	Irf2bp2
Phlda1	1.37e-39	0.352084	0.64	0.363	2.46e-35	1	Phlda1
Gpc3	8.16e-39	0.338322	0.983	0.796	1.47e-34	1	Gpc3
Nr2f6	8.47e-39	0.310659	0.922	0.79	1.52e-34	1	Nr2f6
Mtap	4.65e-38	0.28985	0.946	0.866	8.37e-34	1	Mtap
Rhobtb3	9.75e-38	0.270631	0.901	0.752	1.75e-33	1	Rhobtb3
Irx31	1.36e-37	0.256872	0.528	0.268	2.45e-33	1	Irx3
Slc25a4	2.79e-36	0.263175	1	0.999	5.02e-32	1	Slc25a4
Hoxb21	1.11e-35	0.32393	0.965	0.677	2e-31	1	Hoxb2
Tmem160	1.82e-35	0.257133	0.987	0.97	3.28e-31	1	Tmem160
Lrrc59	1.89e-35	0.266293	1	0.993	3.39e-31	1	Lrrc59
Yaf2	2.22e-35	0.266924	0.951	0.84	4e-31	1	Yaf2
Tmsb4x	2.94e-35	0.668179	0.981	0.922	5.29e-31	1	Tmsb4x
Pbrm1	4.54e-34	0.260908	0.994	0.976	8.17e-30	1	Pbrm1
Dbn1	7.84e-33	0.286911	0.953	0.799	1.41e-28	1	Dbn1
Wdr74	4.67e-32	0.251393	0.987	0.951	8.4e-28	1	Wdr74
Scd2	3.23e-29	0.300178	1	0.985	5.81e-25	1	Scd2
Tuba1a	4.86e-29	0.272203	1	0.991	8.75e-25	1	Tuba1a
Foxp1	9.7e-29	0.258782	0.791	0.583	1.74e-24	1	Foxp1
Csrp2	1.13e-27	0.330879	0.991	0.956	2.03e-23	1	Csrp2
Marcks	4.08e-26	0.309337	0.998	0.963	7.34e-22	1	Marcks
Gnas	4.66e-25	0.256806	1	0.983	8.37e-21	1	Gnas
Tpm1	8.82e-17	0.466711	0.957	0.937	1.59e-12	1	Tpm1
Id3	1.37e-16	0.318839	0.881	0.781	2.47e-12	1	Id3
Msx1	6.63e-16	0.416355	0.696	0.578	1.19e-11	1	Msx1
Tcf15	1.43e-14	0.480907	0.265	0.148	2.56e-10	1	Tcf15
Tubb2b	2.08e-12	0.259498	0.961	0.925	3.74e-08	1	Tubb2b
Tbx6	9.77e-285	0.966892	0.832	0.157	1.76e-280	mesodermal II (paraxial)	Tbx6
Pcdh19	1.13e-255	1.05209	0.757	0.139	2.04e-251	2	Pcdh19
Rnf213	2.86e-254	0.865466	0.873	0.243	5.15e-250	2	Rnf213
2610528A11Rik	1.04e-252	0.544109	0.631	0.071	1.87e-248	2	2610528A11Rik
Dll1	1.21e-216	0.841978	0.811	0.202	2.17e-212	2	Dll1
Cited1	3.22e-190	1.63155	0.927	0.512	5.79e-186	2	Cited1
Fam212a	5.57e-185	0.624945	0.855	0.288	1e-180	2	Fam212a
Lef1	2.84e-180	0.904768	0.992	0.788	5.11e-176	2	Lef1
Dll3	2.3e-174	1.17399	0.905	0.487	4.13e-170	2	Dll3
Hoxb1	7.63e-173	0.93936	0.913	0.414	1.37e-168	2	Hoxb1
Lmo2	1.41e-167	0.948531	0.801	0.279	2.53e-163	2	Lmo2
Lor	4.14e-167	0.645543	0.66	0.153	7.44e-163	2	Lor
Foxc1	1.76e-160	0.5864	0.732	0.213	3.16e-156	2	Foxc1
Plxna2	2.7e-156	0.684996	0.764	0.268	4.86e-152	2	Plxna2
Hoxd9	1.52e-145	0.786512	0.865	0.369	2.73e-141	2	Hoxd9
Frzb	1.23e-139	0.604163	0.639	0.168	2.21e-135	2	Frzb
Greb1l	3.04e-132	0.653615	0.842	0.427	5.47e-128	2	Greb1l
Pdzrn3	9.74e-125	0.350779	0.577	0.155	1.75e-120	2	Pdzrn3
Smc6	2.94e-121	0.922186	0.988	0.974	5.29e-117	2	Smc6
Snai1	1.63e-120	0.417907	0.618	0.177	2.94e-116	2	Snai1
Nrarp	3.44e-111	0.772355	0.788	0.39	6.18e-107	2	Nrarp
Hoxd8	4.53e-102	0.401809	0.654	0.234	8.14e-98	2	Hoxd8
Timm50	3.25e-98	0.510513	0.994	0.964	5.84e-94	2	Timm50
Crabp11	4.92e-95	0.464504	0.772	0.334	8.85e-91	2	Crabp1
Nkd2	6.14e-95	0.402084	0.512	0.155	1.1e-90	2	Nkd2
Hoxb22	1.09e-94	0.691653	0.969	0.678	1.96e-90	2	Hoxb2
Pcolce2	1.01e-92	0.488226	0.714	0.349	1.82e-88	2	Pcolce2
Hoxb3os1	1.49e-90	0.576042	0.892	0.551	2.68e-86	2	Hoxb3os
Hoxd4	2.01e-85	0.451808	0.807	0.428	3.61e-81	2	Hoxd4
Notch1	3.35e-83	0.502914	0.772	0.445	6.02e-79	2	Notch1
Smoc1	1.04e-81	0.319117	0.589	0.23	1.86e-77	2	Smoc1
Gpc31	1.68e-78	0.568532	0.99	0.796	3.03e-74	2	Gpc3
Rspo3	1.92e-77	0.840169	0.911	0.592	3.45e-73	2	Rspo3
Eogt	7.64e-77	0.311061	0.533	0.197	1.37e-72	2	Eogt
Pea15a	1.88e-76	0.391628	0.819	0.507	3.39e-72	2	Pea15a
Sms1	6.41e-76	0.43927	0.996	0.961	1.15e-71	2	Sms
Hoxb3	8.17e-76	0.404376	0.842	0.478	1.47e-71	2	Hoxb3
Mfap41	9.79e-76	0.494565	0.732	0.375	1.76e-71	2	Mfap4
Lrig3	2.49e-73	0.45331	0.749	0.464	4.48e-69	2	Lrig3
Ifitm1	1.09e-72	0.716628	0.998	0.951	1.96e-68	2	Ifitm1
Dact1	9.77e-71	0.317792	0.581	0.242	1.76e-66	2	Dact1
Lhfp	8.76e-70	0.250134	0.51	0.181	1.58e-65	2	Lhfp
Rftn1	3.48e-69	0.334059	0.726	0.374	6.26e-65	2	Rftn1
Maged2	7.08e-68	0.419787	0.932	0.78	1.27e-63	2	Maged2
Meis21	9.7e-68	0.521314	0.826	0.479	1.74e-63	2	Meis2
Rtn1	7.7e-67	0.419516	0.683	0.369	1.38e-62	2	Rtn1
Anxa11	2.25e-65	0.419428	0.602	0.296	4.05e-61	2	Anxa11
Foxc2	3.15e-65	0.315901	0.264	0.048	5.66e-61	2	Foxc2
Sall1	1.19e-63	0.450454	0.871	0.682	2.14e-59	2	Sall1
Slc16a3	8.15e-63	0.551104	0.658	0.355	1.47e-58	2	Slc16a3
Ypel3	5.65e-62	0.40144	0.836	0.605	1.02e-57	2	Ypel3
Hoxb41	6.37e-60	0.413683	0.89	0.524	1.15e-55	2	Hoxb4
Maml3	2.03e-59	0.312632	0.649	0.356	3.65e-55	2	Maml3
Gbx2	2.87e-58	0.391059	0.649	0.352	5.15e-54	2	Gbx2
Btg2	4.72e-58	0.59108	0.757	0.502	8.49e-54	2	Btg2
Aldh1a21	8.24e-54	0.703338	0.452	0.178	1.48e-49	2	Aldh1a2
Hoxb61	4.75e-53	0.490424	0.72	0.41	8.55e-49	2	Hoxb6
Hes71	2.11e-52	0.624538	0.772	0.44	3.8e-48	2	Hes7
2008-09-01	3.37e-52	0.349694	0.763	0.516	6.05e-48	2	2008-09-01
Hmga21	3.45e-50	0.586671	0.983	0.837	6.2e-46	2	Hmga2
Pdlim41	1.16e-49	0.38132	0.716	0.46	2.08e-45	2	Pdlim4
Gnas1	2.02e-49	0.344814	1	0.983	3.63e-45	2	Gnas
Hoxa2	3.47e-48	0.259483	0.467	0.203	6.25e-44	2	Hoxa2
Hotairm1	9.84e-48	0.298122	0.683	0.397	1.77e-43	2	Hotairm1
Hoxa5	1.43e-47	0.251258	0.485	0.214	2.57e-43	2	Hoxa5
Tenm4	3.01e-47	0.344249	0.716	0.461	5.42e-43	2	Tenm4
Dpysl5	4.9e-47	0.273673	0.726	0.464	8.82e-43	2	Dpysl5
Zdhhc20	3.61e-46	0.379958	0.847	0.717	6.49e-42	2	Zdhhc20
Tpm4	1.02e-44	0.363187	0.992	0.933	1.83e-40	2	Tpm4
Basp11	6.68e-44	0.423549	0.986	0.89	1.2e-39	2	Basp1
6330403K07Rik	1.76e-43	0.321331	0.689	0.433	3.17e-39	2	6330403K07Rik
Itgb5	1.85e-43	0.278118	0.776	0.577	3.34e-39	2	Itgb5
Ski	4.43e-42	0.32868	0.793	0.621	7.97e-38	2	Ski
Zfhx41	6.42e-40	0.304391	0.654	0.419	1.15e-35	2	Zfhx4
Sulf1	2.46e-39	0.260459	0.737	0.5	4.42e-35	2	Sulf1
Lamb1	7.96e-38	0.275906	0.83	0.674	1.43e-33	2	Lamb1
Sh3bp1	1.66e-36	0.262077	0.869	0.747	2.99e-32	2	Sh3bp1
Ctsl	2.58e-36	0.270236	0.996	0.989	4.63e-32	2	Ctsl
Limch1	3.26e-35	0.27506	0.649	0.381	5.87e-31	2	Limch1
Chst7	9.56e-35	0.268112	0.531	0.307	1.72e-30	2	Chst7
Tmsb10	1.41e-34	0.367124	1	0.998	2.53e-30	2	Tmsb10
Tle4	7.82e-34	0.333694	0.813	0.694	1.41e-29	2	Tle4
Ldha	1.35e-33	0.392876	0.996	0.981	2.43e-29	2	Ldha
Nt5dc2	4.48e-33	0.259186	0.998	0.983	8.05e-29	2	Nt5dc2
Hoxb5os1	4.65e-33	0.450994	0.724	0.465	8.36e-29	2	Hoxb5os
Tnfrsf19	2.31e-32	0.283415	0.741	0.572	4.16e-28	2	Tnfrsf19
Sfxn1	2.66e-32	0.323547	0.986	0.96	4.79e-28	2	Sfxn1
Abracl	4.39e-32	0.314061	0.996	0.951	7.89e-28	2	Abracl
Cald1	8.54e-32	0.298283	0.934	0.811	1.54e-27	2	Cald1
Pdcd5	9e-31	0.254505	0.998	0.998	1.62e-26	2	Pdcd5
Lmo4	1.4e-30	0.283845	0.842	0.696	2.52e-26	2	Lmo4
Mdk1	9.74e-30	0.311874	1	0.992	1.75e-25	2	Mdk
Tpm11	3.13e-29	0.358027	0.977	0.933	5.64e-25	2	Tpm1
Foxb11	3.83e-29	0.310633	0.67	0.423	6.89e-25	2	Foxb1
Rbp1	6.56e-29	0.383495	0.884	0.766	1.18e-24	2	Rbp1
Ptms	9.64e-29	0.260467	0.998	0.983	1.73e-24	2	Ptms
Fzd21	2.38e-28	0.350632	0.948	0.831	4.28e-24	2	Fzd2
Phlda11	7.25e-28	0.347981	0.589	0.373	1.3e-23	2	Phlda1
Vcan	1.8e-25	0.268828	0.853	0.711	3.24e-21	2	Vcan
Laptm4b	1.26e-23	0.262695	0.905	0.859	2.27e-19	2	Laptm4b
Serpinh11	1.53e-23	0.299905	0.985	0.903	2.75e-19	2	Serpinh1
Pitx2	1.59e-22	0.27722	0.6	0.399	2.85e-18	2	Pitx2
Prtg1	3.12e-22	0.291579	0.979	0.885	5.6e-18	2	Prtg
Hoxaas31	4.94e-19	0.266266	0.838	0.56	8.89e-15	2	Hoxaas3
Phlda2	7.4e-19	0.317192	0.676	0.522	1.33e-14	2	Phlda2
Car3	3.97e-15	0.258929	0.278	0.156	7.13e-11	2	Car3
Grb101	6.99e-15	0.270005	0.753	0.631	1.26e-10	2	Grb10
Slc9a3r1	3.15e-14	0.306088	0.927	0.896	5.67e-10	2	Slc9a3r1
Pycr2	2.45e-09	0.260467	0.954	0.917	4.41e-05	2	Pycr2
Asb4	4.05e-302	1.23845	0.826	0.1	7.28e-298	mesodermal III (Eomes-high)	Asb4
Eomes	5.71e-278	1.57041	0.792	0.104	1.03e-273	3	Eomes
Optc	3.73e-275	0.412881	0.457	0.009	6.71e-271	3	Optc
L1cam	1.26e-245	0.255534	0.444	0.013	2.27e-241	3	L1cam
Gata6	9.48e-226	0.848076	0.849	0.152	1.7e-221	3	Gata6
Six2	3.63e-217	0.32727	0.509	0.035	6.53e-213	3	Six2
Fgf10	5.16e-217	0.556206	0.717	0.108	9.27e-213	3	Fgf10
Nrp1	1.07e-215	1.39538	0.982	0.285	1.92e-211	3	Nrp1
Kdr	3.75e-186	0.384878	0.556	0.06	6.74e-182	3	Kdr
Prdm6	4.06e-186	0.516539	0.738	0.137	7.3e-182	3	Prdm6
Gsc	4.35e-183	0.926046	0.636	0.096	7.82e-179	3	Gsc
Amhr2	9.47e-175	0.276155	0.475	0.044	1.7e-170	3	Amhr2
Vrtn	4.78e-167	0.734546	0.875	0.31	8.59e-163	3	Vrtn
Klhl6	9.39e-165	0.328457	0.465	0.044	1.69e-160	3	Klhl6
Fn1	5.15e-154	1.84053	0.992	0.864	9.25e-150	3	Fn1
Stard8	7.45e-151	0.407725	0.605	0.101	1.34e-146	3	Stard8
Pcdh7	2.37e-146	0.605365	0.792	0.244	4.26e-142	3	Pcdh7
Fbln2	6.99e-142	0.361549	0.53	0.083	1.26e-137	3	Fbln2
Amot	9.57e-134	0.936858	0.935	0.464	1.72e-129	3	Amot
Smad1	2.8e-132	0.920905	0.969	0.708	5.03e-128	3	Smad1
S100a10	1.16e-131	1.4828	0.982	0.736	2.09e-127	3	S100a10
Tbx3	9.26e-130	0.573142	0.639	0.149	1.66e-125	3	Tbx3
Ntm	8.29e-129	0.399522	0.636	0.144	1.49e-124	3	Ntm
Pmp22	2.77e-128	0.84243	0.886	0.383	4.98e-124	3	Pmp22
Otx2	3.51e-127	0.556366	0.545	0.096	6.32e-123	3	Otx2
Aplnr	7.44e-125	0.477102	0.655	0.156	1.34e-120	3	Aplnr
Cyp26a1	6.52e-123	0.947437	0.727	0.223	1.17e-118	3	Cyp26a1
Lhx1	1.21e-122	1.59929	0.722	0.225	2.18e-118	3	Lhx1
Igfbp2	1.11e-120	1.14233	0.961	0.607	2e-116	3	Igfbp2
Wnt3	3.68e-116	0.426034	0.621	0.158	6.61e-112	3	Wnt3
Col23a1	1.27e-115	0.458481	0.582	0.137	2.28e-111	3	Col23a1
Mesp1	9.46e-114	0.740606	0.535	0.107	1.7e-109	3	Mesp1
Capn6	1.37e-113	0.385419	0.548	0.109	2.46e-109	3	Capn6
Ppic	1.8e-111	0.681776	0.982	0.752	3.23e-107	3	Ppic
Mogat2	4.57e-109	0.547628	0.855	0.352	8.22e-105	3	Mogat2
Grrp1	2.84e-105	0.332114	0.532	0.118	5.11e-101	3	Grrp1
Sox9	2.37e-104	0.704761	0.673	0.217	4.26e-100	3	Sox9
Zfpm1	2.94e-104	0.492842	0.823	0.337	5.29e-100	3	Zfpm1
Pbx3	4.94e-102	0.653785	0.919	0.55	8.89e-98	3	Pbx3
Dkk1	8.98e-101	0.960005	0.694	0.224	1.61e-96	3	Dkk1
Fgf5	1.37e-99	0.340773	0.483	0.09	2.47e-95	3	Fgf5
Cdh11	2.8e-99	0.515532	0.543	0.132	5.04e-95	3	Cdh11
Sparc	1.18e-97	0.625872	0.86	0.406	2.12e-93	3	Sparc
Asxl3	3.49e-97	0.317305	0.61	0.179	6.27e-93	3	Asxl3
Lmo1	2.49e-94	0.714374	0.564	0.153	4.47e-90	3	Lmo1
Mixl1	1.36e-93	1.0135	0.579	0.17	2.45e-89	3	Mixl1
Tmsb101	6.06e-92	0.63303	1	0.998	1.09e-87	3	Tmsb10
Rftn11	9.62e-91	0.483621	0.813	0.378	1.73e-86	3	Rftn1
Vstm2b	1.43e-90	0.47033	0.595	0.18	2.56e-86	3	Vstm2b
Phlda21	4.64e-87	1.46015	0.855	0.506	8.35e-83	3	Phlda2
Pcdh18	1.19e-84	0.347982	0.655	0.225	2.14e-80	3	Pcdh18
Fam213a	1.92e-84	0.607641	0.577	0.178	3.45e-80	3	Fam213a
Peg10	7.09e-82	0.645959	0.938	0.6	1.28e-77	3	Peg10
Krt8	2.3e-81	0.496759	0.87	0.468	4.14e-77	3	Krt8
Slc6a6	1.14e-80	0.675214	0.935	0.701	2.06e-76	3	Slc6a6
Tmeff1	1.94e-79	0.623691	0.979	0.841	3.49e-75	3	Tmeff1
Clic1	4.15e-78	0.541737	0.995	0.939	7.47e-74	3	Clic1
Zfp703	3.02e-77	0.736357	0.881	0.567	5.43e-73	3	Zfp703
Cntnap2	1.45e-75	0.341309	0.473	0.128	2.6e-71	3	Cntnap2
Fam132a	2.11e-74	0.262485	0.543	0.167	3.79e-70	3	Fam132a
Dusp9	4.3e-73	0.366277	0.714	0.306	7.73e-69	3	Dusp9
Tes	5.18e-73	0.394272	0.823	0.446	9.31e-69	3	Tes
Igfbp41	3.67e-72	0.925821	0.943	0.662	6.6e-68	3	Igfbp4
Zc3hav1	3.1e-71	0.366868	0.722	0.324	5.57e-67	3	Zc3hav1
Gas11	3.2e-71	0.682902	0.857	0.521	5.76e-67	3	Gas1
Fth1	3.86e-68	0.424141	1	1	6.94e-64	3	Fth1
Basp12	4.07e-68	0.622901	0.997	0.893	7.31e-64	3	Basp1
Pbx11	5.94e-68	0.541763	0.966	0.799	1.07e-63	3	Pbx1
Ddah2	2.07e-67	0.501493	0.99	0.913	3.72e-63	3	Ddah2
Vim1	2.32e-67	0.717339	0.992	0.918	4.17e-63	3	Vim
App	4.15e-66	0.407864	0.808	0.436	7.46e-62	3	App
Actb	4.88e-63	0.3813	1	1	8.77e-59	3	Actb
Smap1	5.28e-62	0.450458	0.987	0.96	9.49e-58	3	Smap1
Ablim1	7.75e-62	0.332975	0.569	0.222	1.39e-57	3	Ablim1
Fzd7	1.49e-61	0.253768	0.587	0.218	2.68e-57	3	Fzd7
Mrpl34	1.66e-60	0.401139	1	0.99	2.99e-56	3	Mrpl34
Cdk14	1.82e-59	0.32315	0.673	0.331	3.26e-55	3	Cdk14
Msx11	2.49e-59	0.709762	0.891	0.56	4.47e-55	3	Msx1
Bmp2	2.04e-58	0.26588	0.41	0.11	3.67e-54	3	Bmp2
Fbn21	1.24e-57	0.352237	0.839	0.444	2.22e-53	3	Fbn2
Bmp4	8.9e-57	0.360517	0.553	0.208	1.6e-52	3	Bmp4
Smchd1	2.9e-56	0.479617	0.987	0.94	5.21e-52	3	Smchd1
Rbms1	7.79e-55	0.449291	0.951	0.766	1.4e-50	3	Rbms1
Ptms1	1.09e-54	0.483222	1	0.984	1.96e-50	3	Ptms
Foxq1	2.83e-54	0.381289	0.294	0.059	5.09e-50	3	Foxq1
Gpc32	4.3e-54	0.559735	0.984	0.805	7.74e-50	3	Gpc3
Limd2	5.4e-54	0.472967	0.997	0.915	9.7e-50	3	Limd2
Dpysl51	1.33e-53	0.424325	0.787	0.468	2.38e-49	3	Dpysl5
Tax1bp3	2.68e-51	0.333666	0.875	0.585	4.82e-47	3	Tax1bp3
Dlg5	3.07e-51	0.295197	0.719	0.402	5.52e-47	3	Dlg5
Pfn1	5.72e-51	0.350885	1	1	1.03e-46	3	Pfn1
Car2	2.01e-50	0.599456	0.782	0.472	3.61e-46	3	Car2
Upp1	4.16e-50	0.637109	0.644	0.314	7.48e-46	3	Upp1
Map4k4	6.17e-50	0.452275	0.982	0.911	1.11e-45	3	Map4k4
Pdlim5	6.57e-50	0.298685	0.709	0.388	1.18e-45	3	Pdlim5
mt-Co3	2.38e-49	0.270315	1	1	4.28e-45	3	mt-Co3
Serpinh12	1.25e-48	0.519047	0.997	0.905	2.24e-44	3	Serpinh1
Bambi	3.31e-48	0.552873	0.782	0.537	5.95e-44	3	Bambi
Pitx21	7.01e-48	0.458505	0.745	0.389	1.26e-43	3	Pitx2
Efna3	3.4e-47	0.397535	0.629	0.322	6.11e-43	3	Efna3
Fscn1	8.54e-47	0.359408	1	0.993	1.54e-42	3	Fscn1
Gpc6	8.95e-47	0.404443	0.823	0.556	1.61e-42	3	Gpc6
Ctsc	1.94e-46	0.476859	0.426	0.152	3.5e-42	3	Ctsc
Krt18	2.68e-45	0.27594	0.688	0.343	4.81e-41	3	Krt18
Gfpt2	3.15e-45	0.28887	0.621	0.313	5.67e-41	3	Gfpt2
Sox111	1.91e-44	0.513783	0.992	0.894	3.44e-40	3	Sox11
Dlc1	3.97e-44	0.338776	0.706	0.401	7.15e-40	3	Dlc1
Ppp3ca	4.3e-44	0.370859	0.842	0.616	7.73e-40	3	Ppp3ca
Gnas2	8.44e-44	0.38486	1	0.984	1.52e-39	3	Gnas
Pmepa1	8.66e-44	0.279065	0.442	0.163	1.56e-39	3	Pmepa1
Plin3	1.54e-43	0.374021	0.958	0.766	2.76e-39	3	Plin3
Atp5l	5.41e-43	0.306539	1	0.999	9.72e-39	3	Atp5l
St6galnac4	6.86e-43	0.273344	0.566	0.27	1.23e-38	3	St6galnac4
Col4a1	1.01e-42	0.295128	0.855	0.595	1.82e-38	3	Col4a1
Id31	2.87e-42	0.710753	0.932	0.78	5.17e-38	3	Id3
Ebf1	3.25e-42	0.288696	0.358	0.113	5.85e-38	3	Ebf1
Msx2	3.5e-42	0.318999	0.358	0.112	6.29e-38	3	Msx2
Prdx61	8.92e-42	0.333157	1	0.999	1.6e-37	3	Prdx6
Lhfp1	1.36e-41	0.32472	0.488	0.197	2.45e-37	3	Lhfp
Cdh2	3.65e-41	0.399176	0.964	0.763	6.56e-37	3	Cdh2
Adgrl1	4.02e-41	0.366696	0.875	0.719	7.22e-37	3	Adgrl1
Pcbp41	7.05e-41	0.337645	0.997	0.974	1.27e-36	3	Pcbp4
Hmga22	8.7e-41	0.507089	1	0.841	1.56e-36	3	Hmga2
Zic2	4.45e-40	0.265253	0.577	0.278	8e-36	3	Zic2
Flnb	8.57e-40	0.305071	0.668	0.376	1.54e-35	3	Flnb
Idh1	6.88e-38	0.322405	0.932	0.836	1.24e-33	3	Idh1
Maged1	9.06e-38	0.392988	0.99	0.97	1.63e-33	3	Maged1
1981-09-01	1.06e-37	0.393513	0.748	0.528	1.9e-33	3	2008-09-01
Homer2	1.67e-37	0.539128	0.694	0.465	3.01e-33	3	Homer2
Ctnnbip1	1.26e-36	0.295284	0.951	0.826	2.26e-32	3	Ctnnbip1
Isyna1	1.44e-36	0.347262	0.977	0.897	2.59e-32	3	Isyna1
Olfm1	2.83e-36	0.389041	0.655	0.395	5.08e-32	3	Olfm1
Tuba1a1	3.89e-36	0.442938	0.997	0.991	7e-32	3	Tuba1a
Glul	4.65e-36	0.305777	0.951	0.813	8.36e-32	3	Glul
Marcks1	5.15e-36	0.337533	1	0.964	9.26e-32	3	Marcks
Baz1a	9.57e-35	0.289736	0.779	0.52	1.72e-30	3	Baz1a
Nfat5	2.65e-34	0.328482	0.779	0.576	4.77e-30	3	Nfat5
Ly6e	3.65e-34	0.561475	0.849	0.714	6.57e-30	3	Ly6e
Rap1b	5.73e-34	0.31983	0.992	0.965	1.03e-29	3	Rap1b
Mex3a1	6.63e-34	0.315688	0.953	0.805	1.19e-29	3	Mex3a
Itgb1	8e-34	0.295686	0.997	0.943	1.44e-29	3	Itgb1
Lrrfip2	4.57e-33	0.281575	0.865	0.706	8.22e-29	3	Lrrfip2
Slc38a4	2.24e-32	0.252164	0.6	0.316	4.03e-28	3	Slc38a4
Mrfap1	4.62e-32	0.283597	1	0.997	8.31e-28	3	Mrfap1
Tenm3	5.52e-32	0.254139	0.745	0.505	9.93e-28	3	Tenm3
Slit3	8.74e-32	0.259838	0.626	0.35	1.57e-27	3	Slit3
Npc2	2.55e-31	0.283056	0.997	0.998	4.58e-27	3	Npc2
Unc5b	3.9e-31	0.256657	0.618	0.372	7.01e-27	3	Unc5b
Usp9x	7.59e-31	0.3142	0.935	0.842	1.37e-26	3	Usp9x
Galk1	1.26e-30	0.286394	0.951	0.908	2.26e-26	3	Galk1
Carhsp1	2.03e-29	0.283521	0.94	0.829	3.65e-25	3	Carhsp1
Klf6	2.64e-29	0.267381	0.579	0.344	4.75e-25	3	Klf6
Ndufb4	2e-28	0.304069	0.987	0.988	3.59e-24	3	Ndufb4
Aff4	9.45e-28	0.272994	0.93	0.809	1.7e-23	3	Aff4
Flna	1.76e-27	0.262237	0.94	0.827	3.16e-23	3	Flna
6330403K07Rik1	2.21e-27	0.254526	0.701	0.443	3.97e-23	3	6330403K07Rik
Calm1	5.47e-27	0.372028	1	0.999	9.84e-23	3	Calm1
Slc25a41	7.85e-27	0.256562	1	0.999	1.41e-22	3	Slc25a4
Oxct1	8.81e-27	0.2602	0.896	0.729	1.58e-22	3	Oxct1
Sptbn1	1.72e-26	0.374921	0.979	0.934	3.08e-22	3	Sptbn1
Ctxn1	1.77e-26	0.308877	0.917	0.756	3.19e-22	3	Ctxn1
Hand1	3.38e-25	0.384656	0.358	0.149	6.08e-21	3	Hand1
Tnks2	3.46e-25	0.266076	0.974	0.915	6.23e-21	3	Tnks2
Purb	4.6e-24	0.275608	0.992	0.965	8.27e-20	3	Purb
Actg1	1.65e-23	0.252484	1	1	2.97e-19	3	Actg1
Taok1	5e-23	0.254218	0.935	0.821	9e-19	3	Taok1
Tdgf1	3.75e-22	0.505882	0.462	0.235	6.75e-18	3	Tdgf1
Tsc22d1	4.47e-22	0.28357	0.938	0.883	8.04e-18	3	Tsc22d1
Pbk	7.94e-22	0.250934	0.878	0.783	1.43e-17	3	Pbk
Fabp51	1.08e-21	0.345354	1	0.97	1.94e-17	3	Fabp5
Tmsb4x1	1.57e-21	0.473058	0.977	0.926	2.83e-17	3	Tmsb4x
Hn11	9.27e-21	0.331932	0.997	0.996	1.67e-16	3	Hn1
Peli1	9.03e-20	0.25362	0.891	0.816	1.62e-15	3	Peli1
Auts2	1.69e-19	0.25626	0.868	0.787	3.04e-15	3	Auts2
Sp5	2.02e-19	0.453299	0.886	0.789	3.63e-15	3	Sp5
Lgals1	4.41e-19	0.391274	0.925	0.832	7.94e-15	3	Lgals1
Atl2	1.91e-18	0.265603	0.699	0.545	3.43e-14	3	Atl2
Med4	8.45e-18	0.288963	0.925	0.885	1.52e-13	3	Med4
Jund	1.9e-16	0.296719	0.821	0.694	3.41e-12	3	Jund
Cd24a1	9.32e-16	0.282251	0.987	0.966	1.68e-11	3	Cd24a
Hes1	1.1e-15	0.27261	0.73	0.599	1.99e-11	3	Hes1
Cited2	5.1e-13	0.347435	0.964	0.886	9.17e-09	3	Cited2
Fos	1.5e-11	0.252812	0.348	0.208	2.69e-07	3	Fos
Wnt3a	2.93e-246	0.613635	0.81	0.121	5.26e-242	mesodermal I (T high)	Wnt3a
Fgf171	4.33e-219	1.34242	0.979	0.331	7.79e-215	4	Fgf17
Amph	1.63e-182	0.620404	0.833	0.22	2.93e-178	4	Amph
T	8.45e-176	1.33335	0.989	0.46	1.52e-171	4	T
Rspo31	1.04e-163	1.47968	0.992	0.597	1.88e-159	4	Rspo3
Fgf8	1.8e-141	1.199	0.989	0.532	3.24e-137	4	Fgf8
Hes72	1.42e-140	1.14809	0.968	0.431	2.55e-136	4	Hes7
Gnal	5.41e-139	0.270714	0.503	0.072	9.72e-135	4	Gnal
Ets2	2.37e-138	0.72191	0.865	0.367	4.26e-134	4	Ets2
Sema6a1	5.66e-131	0.773427	0.944	0.515	1.02e-126	4	Sema6a
Cdx21	2.58e-128	1.14778	0.997	0.541	4.64e-124	4	Cdx2
Hoxaas32	5.47e-124	1.26856	0.997	0.553	9.84e-120	4	Hoxaas3
Igfbp3	9.43e-123	0.757499	0.775	0.26	1.7e-118	4	Igfbp3
Mgst11	2.04e-121	0.674231	0.86	0.392	3.67e-117	4	Mgst1
Hoxc61	5.71e-112	0.589032	0.929	0.357	1.03e-107	4	Hoxc6
Limch11	3.58e-106	0.559973	0.857	0.368	6.43e-102	4	Limch1
Cox7a2	1.58e-104	0.62002	1	1	2.84e-100	4	Cox7a2
Ptk71	1.13e-98	0.648458	0.989	0.848	2.04e-94	4	Ptk7
Grsf11	5.15e-98	1.01475	0.981	0.918	9.26e-94	4	Grsf1
Greb11	5.97e-95	0.72207	0.968	0.691	1.07e-90	4	Greb1
Hoxc81	2.4e-94	0.664646	0.923	0.358	4.32e-90	4	Hoxc8
Gm15284	8.59e-92	0.302888	0.466	0.094	1.54e-87	4	Gm15284
Evx1os1	1.6e-91	0.45986	0.817	0.355	2.87e-87	4	Evx1os
Cenpw	1.09e-89	0.589916	0.992	0.98	1.97e-85	4	Cenpw
Hoxb91	3.3e-88	0.789535	0.989	0.477	5.94e-84	4	Hoxb9
Slco5a1	1.81e-87	0.345016	0.667	0.235	3.25e-83	4	Slco5a1
Wnt5b	2.22e-87	0.493591	0.831	0.42	3.99e-83	4	Wnt5b
Hoxb81	5.58e-86	0.762042	0.987	0.537	1e-81	4	Hoxb8
Sprr2a3	9.59e-86	0.322359	0.331	0.046	1.72e-81	4	Sprr2a3
Arid3b1	6.89e-85	0.557078	0.974	0.78	1.24e-80	4	Arid3b
Oat	5.37e-83	0.702849	1	0.927	9.65e-79	4	Oat
Zcrb1	5.84e-83	0.514444	1	0.967	1.05e-78	4	Zcrb1
Nkx1-21	8.87e-83	0.515725	0.921	0.42	1.59e-78	4	Nkx1-2
Arg1	3.87e-79	0.393972	0.537	0.142	6.95e-75	4	Arg1
Zbtb16	4.48e-76	0.256145	0.561	0.172	8.06e-72	4	Zbtb16
Aqp11	2.71e-75	0.288147	0.601	0.213	4.87e-71	4	Aqp11
Rarg1	1.26e-73	0.391571	0.852	0.445	2.27e-69	4	Rarg
Rab8b	1.61e-73	0.374549	0.757	0.378	2.9e-69	4	Rab8b
Ccnd21	6.63e-73	0.682381	0.997	0.859	1.19e-68	4	Ccnd2
Tpm12	7.86e-73	0.922012	0.981	0.935	1.41e-68	4	Tpm1
Foxb12	5.15e-72	0.510496	0.86	0.411	9.26e-68	4	Foxb1
Smim10l2a	2.63e-71	0.338502	0.725	0.319	4.72e-67	4	Smim10l2a
Hoxa71	3.89e-71	0.55121	0.894	0.406	7e-67	4	Hoxa7
Zyx	1.27e-70	0.501885	0.95	0.74	2.28e-66	4	Zyx
Kif26b	9.05e-69	0.286383	0.622	0.231	1.63e-64	4	Kif26b
Acot71	4.71e-68	0.486586	0.902	0.64	8.46e-64	4	Acot7
Hoxb5os2	1.82e-67	0.617135	0.931	0.451	3.27e-63	4	Hoxb5os
Sp81	3.62e-67	0.362673	0.778	0.372	6.51e-63	4	Sp8
Mex3b	1.33e-66	0.504778	0.87	0.581	2.38e-62	4	Mex3b
Hoxb71	3.84e-66	0.375035	0.815	0.378	6.91e-62	4	Hoxb7
Lhpp1	5.59e-66	0.531286	0.963	0.666	1.01e-61	4	Lhpp
Hoxc91	3.21e-65	0.330659	0.725	0.275	5.77e-61	4	Hoxc9
Mllt31	1.22e-64	0.494971	0.944	0.622	2.19e-60	4	Mllt3
Gnai21	2.38e-64	0.448986	1	0.998	4.28e-60	4	Gnai2
Prickle1	1.58e-63	0.361691	0.762	0.401	2.84e-59	4	Prickle1
Eif1b	1.19e-61	0.52881	0.981	0.95	2.14e-57	4	Eif1b
Sp51	1.37e-61	0.572369	0.976	0.778	2.46e-57	4	Sp5
Rcn2	7.65e-61	0.443613	0.992	0.885	1.38e-56	4	Rcn2
Psme2	1.09e-59	0.559251	0.926	0.71	1.97e-55	4	Psme2
Shfm1	1.11e-59	0.329217	1	1	2e-55	4	Shfm1
Evx11	5.59e-59	0.348565	0.783	0.404	1e-54	4	Evx1
Chst71	3.7e-58	0.278657	0.672	0.3	6.65e-54	4	Chst7
Celsr1	7.49e-58	0.269699	0.632	0.27	1.35e-53	4	Celsr1
Lin28a1	4.6e-57	0.444042	0.981	0.917	8.26e-53	4	Lin28a
Sall3	1.18e-55	0.355411	0.796	0.453	2.12e-51	4	Sall3
Fbxl14	9.67e-51	0.396447	0.952	0.802	1.74e-46	4	Fbxl14
H2afv1	1.34e-49	0.348462	1	0.998	2.41e-45	4	H2afv
Fam222a	3e-49	0.257124	0.656	0.316	5.4e-45	4	Fam222a
Arfgef1	6.01e-48	0.318453	0.905	0.668	1.08e-43	4	Arfgef1
Mob1b	1.34e-47	0.38647	0.812	0.583	2.41e-43	4	Mob1b
Etv41	4.49e-47	0.43903	0.95	0.806	8.08e-43	4	Etv4
Hsd17b7	7.64e-47	0.310101	0.735	0.455	1.37e-42	4	Hsd17b7
Gm1673	1.88e-44	0.374372	0.923	0.734	3.38e-40	4	Gm1673
Gdpd11	4.76e-44	0.327687	0.749	0.455	8.56e-40	4	Gdpd1
Dll11	6.4e-44	0.364344	0.585	0.257	1.15e-39	4	Dll1
Thra	1.16e-43	0.304146	0.833	0.595	2.08e-39	4	Thra
Hoxb42	5.27e-42	0.360552	0.881	0.542	9.48e-38	4	Hoxb4
Notum1	1.54e-41	0.287605	0.722	0.399	2.76e-37	4	Notum
Ncam11	4.33e-41	0.29542	0.772	0.443	7.79e-37	4	Ncam1
Slc2a31	2.33e-40	0.365342	0.968	0.625	4.2e-36	4	Slc2a3
Cdc42ep5	2.8e-40	0.299684	0.804	0.518	5.03e-36	4	Cdc42ep5
Npm3	3.74e-40	0.314155	1	0.992	6.72e-36	4	Npm3
Dll31	3.91e-38	0.275501	0.836	0.514	7.04e-34	4	Dll3
Arf1	4.39e-38	0.271971	1	0.999	7.89e-34	4	Arf1
Hoxb62	4.7e-38	0.272266	0.786	0.416	8.45e-34	4	Hoxb6
Commd11	7.54e-38	0.301642	0.997	0.988	1.36e-33	4	Commd1
Acadl	7.61e-37	0.348922	0.82	0.63	1.37e-32	4	Acadl
Fbxl17	1.64e-36	0.255804	0.635	0.358	2.94e-32	4	Fbxl17
Nes	1.58e-35	0.3621	0.667	0.414	2.84e-31	4	Nes
Wnt5a	2.55e-35	0.2934	0.772	0.509	4.58e-31	4	Wnt5a
Hes5	2.83e-34	0.286842	0.386	0.146	5.09e-30	4	Hes5
Psip11	3.1e-33	0.289036	0.997	0.997	5.57e-29	4	Psip1
Chd31	3.44e-33	0.262491	0.847	0.587	6.18e-29	4	Chd3
Gyg	3.84e-33	0.285594	0.852	0.674	6.9e-29	4	Gyg
Dbi1	3.97e-33	0.257914	1	0.999	7.13e-29	4	Dbi
Axin2	5.16e-33	0.306289	0.87	0.713	9.27e-29	4	Axin2
Cystm11	1.34e-32	0.273601	0.794	0.509	2.41e-28	4	Cystm1
Gtf3a1	1.86e-32	0.306443	0.989	0.959	3.35e-28	4	Gtf3a
Stra131	2.79e-32	0.293184	0.989	0.981	5.01e-28	4	Stra13
Dusp41	2.54e-31	0.286475	0.788	0.55	4.57e-27	4	Dusp4
Gnb4	1.25e-30	0.264055	0.73	0.514	2.25e-26	4	Gnb4
Hadhb	3.52e-30	0.305231	0.884	0.741	6.33e-26	4	Hadhb
Prkar2a1	3.78e-30	0.301505	0.892	0.728	6.79e-26	4	Prkar2a
Msi21	1.36e-29	0.323568	0.921	0.827	2.44e-25	4	Msi2
Psme1	2.31e-28	0.362165	0.926	0.88	4.16e-24	4	Psme1
Bex11	3.57e-27	0.372993	1	0.981	6.43e-23	4	Bex1
Hmgb31	2.32e-26	0.29219	0.997	0.986	4.18e-22	4	Hmgb3
Pitrm11	3.11e-26	0.29104	0.95	0.889	5.58e-22	4	Pitrm1
Crabp22	6.09e-25	0.250738	0.831	0.583	1.1e-20	4	Crabp2
Ttc28	8.09e-25	0.297174	0.778	0.626	1.46e-20	4	Ttc28
Ahsa2	1.59e-23	0.254301	0.915	0.841	2.86e-19	4	Ahsa2
Sox41	1.13e-22	0.36062	0.974	0.842	2.04e-18	4	Sox4
Uap1l1	3.3e-21	0.305425	0.78	0.61	5.94e-17	4	Uap1l1
Dynll21	1.25e-19	0.255158	0.989	0.966	2.25e-15	4	Dynll2
Gsto1	4.09e-19	0.264248	0.854	0.768	7.36e-15	4	Gsto1
Cdkn1a	8.51e-14	0.259958	0.929	0.84	1.53e-09	4	Cdkn1a
Rbp11	1.02e-13	0.282805	0.865	0.774	1.83e-09	4	Rbp1
Tdh	0	3.10645	0.994	0.206	0	Pluripotent	Tdh
Zfp42	0	2.5313	0.994	0.187	0	5	Zfp42
Mylpf	0	2.25038	0.969	0.173	0	5	Mylpf
Utf1	0	1.89144	0.986	0.144	0	5	Utf1
Rbmxl2	0	1.6808	0.967	0.138	0	5	Rbmxl2
Trap1a	0	1.45685	0.942	0.115	0	5	Trap1a
Spp1	0	1.31437	0.841	0.047	0	5	Spp1
Nanog	0	1.25487	0.955	0.116	0	5	Nanog
Tdrd12	0	1.14222	0.925	0.093	0	5	Tdrd12
Morc1	0	1.13772	0.908	0.063	0	5	Morc1
Gdf3	0	1.06676	0.93	0.075	0	5	Gdf3
Fbxo15	0	1.06559	0.953	0.071	0	5	Fbxo15
Ooep	0	0.962971	0.833	0.05	0	5	Ooep
Triml2	0	0.948086	0.933	0.084	0	5	Triml2
Gtsf1l	0	0.842072	0.838	0.062	0	5	Gtsf1l
Tcl1	0	0.724121	0.682	0.032	0	5	Tcl1
Platr10	0	0.670057	0.763	0.061	0	5	Platr10
Platr17	0	0.656009	0.783	0.058	0	5	Platr17
Gpa33	0	0.620073	0.766	0.034	0	5	Gpa33
Pla1a	0	0.60773	0.744	0.054	0	5	Pla1a
Gm7325	0	0.576235	0.649	0.028	0	5	Gm7325
Phf11d	0	0.432924	0.621	0.02	0	5	Phf11d
Fam25c	0	0.416413	0.591	0.022	0	5	Fam25c
Slc28a1	0	0.401846	0.588	0.018	0	5	Slc28a1
Esrrb	6.65e-308	0.392879	0.604	0.027	1.2e-303	5	Esrrb
Nr0b1	9.64e-308	0.605542	0.621	0.031	1.73e-303	5	Nr0b1
Klf2	8.92e-306	2.83983	1	0.237	1.6e-301	5	Klf2
2410141K09Rik	8.52e-304	0.568664	0.772	0.068	1.53e-299	5	2410141K09Rik
Nr5a2	2.14e-302	0.427465	0.638	0.036	3.84e-298	5	Nr5a2
Triml1	4.02e-300	0.484685	0.696	0.05	7.22e-296	5	Triml1
Dppa4	7.8e-296	1.09327	0.969	0.182	1.4e-291	5	Dppa4
Hsf2bp	1.31e-291	0.571455	0.694	0.054	2.35e-287	5	Hsf2bp
Tfcp2l1	9.58e-283	0.63649	0.738	0.074	1.72e-278	5	Tfcp2l1
Lrrc31	6.12e-281	0.349273	0.521	0.018	1.1e-276	5	Lrrc31
Gm13151	1.19e-280	0.476796	0.694	0.056	2.14e-276	5	Gm13151
Tex19.1	8.77e-279	0.821805	0.791	0.092	1.58e-274	5	Tex19.1
Ephx2	4.41e-274	0.859216	0.866	0.126	7.92e-270	5	Ephx2
Hsd17b14	2.26e-270	0.682343	0.68	0.062	4.06e-266	5	Hsd17b14
L1td1	9.54e-270	1.63159	0.986	0.217	1.72e-265	5	L1td1
Sh3gl2	1.47e-267	0.558982	0.772	0.092	2.64e-263	5	Sh3gl2
Cldn4	1.78e-265	0.564003	0.669	0.057	3.2e-261	5	Cldn4
Cbx7	1.97e-265	0.654555	0.875	0.138	3.55e-261	5	Cbx7
AU018091	7.32e-264	0.282773	0.471	0.013	1.32e-259	5	AU018091
Gstm3	2.51e-263	0.351818	0.49	0.017	4.51e-259	5	Gstm3
Apoc1	1.46e-261	0.516715	0.73	0.078	2.62e-257	5	Apoc1
Lncenc1	4.46e-261	0.61229	0.688	0.067	8.02e-257	5	Lncenc1
Hspb1	2.75e-259	2.35692	0.983	0.29	4.95e-255	5	Hspb1
1700097N02Rik	3.05e-259	0.844236	0.66	0.058	5.48e-255	5	1700097N02Rik
Tfap2c	1.91e-258	0.880628	0.822	0.123	3.44e-254	5	Tfap2c
Sox15	2.55e-251	0.349773	0.518	0.025	4.58e-247	5	Sox15
Zfp936	6.24e-249	0.439616	0.669	0.064	1.12e-244	5	Zfp936
Dpys	4.46e-246	0.57491	0.61	0.049	8.02e-242	5	Dpys
Dppa3	2.08e-240	1.5727	0.708	0.088	3.73e-236	5	Dppa3
Dppa2	2.55e-238	0.61279	0.763	0.102	4.58e-234	5	Dppa2
Trh	9.12e-235	2.1882	0.978	0.248	1.64e-230	5	Trh
Myh13	1.98e-233	0.371583	0.515	0.03	3.57e-229	5	Myh13
Sycp3	1.85e-230	0.821041	0.758	0.102	3.33e-226	5	Sycp3
Ildr1	1.35e-229	0.341081	0.596	0.052	2.43e-225	5	Ildr1
Mt2	1.55e-228	2.71959	0.997	0.458	2.79e-224	5	Mt2
Dppa5a	4.02e-227	3.8759	1	0.489	7.23e-223	5	Dppa5a
Elf3	4.63e-226	0.539343	0.741	0.103	8.33e-222	5	Elf3
Gstm2	1.99e-224	0.411066	0.669	0.079	3.57e-220	5	Gstm2
Lgals3	3.39e-223	0.506627	0.574	0.048	6.1e-219	5	Lgals3
Pglyrp1	3.81e-223	0.453706	0.565	0.046	6.85e-219	5	Pglyrp1
Manba	5.13e-220	0.354958	0.546	0.042	9.22e-216	5	Manba
Klf5	2.2e-218	1.00426	0.875	0.201	3.95e-214	5	Klf5
Sfn	4.61e-217	0.532692	0.68	0.084	8.3e-213	5	Sfn
Folr1	4.85e-217	0.34315	0.51	0.034	8.71e-213	5	Folr1
Syngr1	9.05e-214	1.01399	0.933	0.283	1.63e-209	5	Syngr1
Zfp459	4.87e-213	0.259926	0.479	0.029	8.76e-209	5	Zfp459
Chchd10	9.2e-213	2.53058	1	0.606	1.66e-208	5	Chchd10
Pycard	2.51e-211	0.750801	0.833	0.178	4.51e-207	5	Pycard
Mcf2	9.02e-211	0.376952	0.543	0.046	1.62e-206	5	Mcf2
Gjb3	2.29e-210	0.776584	0.727	0.112	4.11e-206	5	Gjb3
Tex14	2.95e-210	0.273388	0.468	0.027	5.3e-206	5	Tex14
Sfmbt2	1.33e-209	0.64973	0.646	0.081	2.39e-205	5	Sfmbt2
Cpsf4l	1.23e-208	0.412379	0.479	0.031	2.22e-204	5	Cpsf4l
Pecam1	1.89e-208	0.40664	0.599	0.063	3.4e-204	5	Pecam1
Gm13154	2.57e-208	0.68459	0.875	0.203	4.62e-204	5	Gm13154
Stx3	2.97e-206	1.04294	0.964	0.335	5.34e-202	5	Stx3
Zfp296	8.09e-205	0.44384	0.627	0.076	1.45e-200	5	Zfp296
Tdgf11	8.06e-204	1.00839	0.897	0.187	1.45e-199	5	Tdgf1
Mt1	9.26e-202	3.23511	0.997	0.721	1.67e-197	5	Mt1
Pou5f1	3.51e-201	2.22231	1	0.501	6.31e-197	5	Pou5f1
Ap1m2	7.67e-201	0.416383	0.694	0.097	1.38e-196	5	Ap1m2
Tsix	8.95e-201	0.391999	0.63	0.075	1.61e-196	5	Tsix
Lrrc34	1.45e-200	0.316088	0.468	0.031	2.61e-196	5	Lrrc34
Mageb16	1.99e-200	0.35615	0.49	0.035	3.58e-196	5	Mageb16
Slc9b1	2.71e-200	0.489373	0.671	0.094	4.87e-196	5	Slc9b1
Apoe	9.64e-199	2.48251	1	0.681	1.73e-194	5	Apoe
Mybl2	2.76e-198	1.49664	0.983	0.633	4.96e-194	5	Mybl2
Dnd1	6.05e-198	0.486261	0.63	0.077	1.09e-193	5	Dnd1
Platr4	7.01e-198	0.270614	0.487	0.036	1.26e-193	5	Platr4
Sox2	4.32e-197	1.53066	0.994	0.518	7.77e-193	5	Sox2
Pla2g1b	7.25e-197	0.742821	0.705	0.102	1.3e-192	5	Pla2g1b
2610528J11Rik	1.51e-195	0.320288	0.432	0.024	2.72e-191	5	2610528J11Rik
Slc23a1	4.69e-194	0.324606	0.479	0.036	8.43e-190	5	Slc23a1
Ckb	2.38e-193	2.16776	0.972	0.53	4.29e-189	5	Ckb
Hsp90aa1	8.48e-193	1.24406	1	1	1.52e-188	5	Hsp90aa1
Alpl	4.77e-192	0.968932	0.942	0.351	8.57e-188	5	Alpl
Alg13	5.29e-190	1.11093	0.992	0.557	9.51e-186	5	Alg13
Rab25	1.81e-186	0.472286	0.604	0.076	3.26e-182	5	Rab25
Akap12	1.48e-184	1.25686	0.986	0.533	2.66e-180	5	Akap12
Rps6kl1	1.65e-180	0.312953	0.423	0.027	2.98e-176	5	Rps6kl1
4930566F21Rik	6.33e-180	0.251326	0.479	0.04	1.14e-175	5	4930566F21Rik
4930461G14Rik	5.13e-179	0.336167	0.549	0.062	9.23e-175	5	4930461G14Rik
Gm13225	2.11e-178	0.794563	0.889	0.284	3.8e-174	5	Gm13225
Mkrn1	6.22e-176	1.63837	1	0.872	1.12e-171	5	Mkrn1
Rnf17	1.8e-175	0.387627	0.54	0.061	3.24e-171	5	Rnf17
Cln5	9.74e-175	1.52402	0.969	0.571	1.75e-170	5	Cln5
Sdc4	2.88e-174	1.03181	0.866	0.27	5.18e-170	5	Sdc4
Inpp5d	4.03e-172	0.258931	0.462	0.04	7.25e-168	5	Inpp5d
Aim2	1.21e-171	0.353657	0.56	0.07	2.17e-167	5	Aim2
Gpx1	5.02e-171	1.06721	1	0.998	9.02e-167	5	Gpx1
Gpx4	4.45e-168	1.54251	1	0.996	8e-164	5	Gpx4
Nqo1	6.99e-168	0.602676	0.772	0.184	1.26e-163	5	Nqo1
Ifitm3	9.76e-168	1.53375	0.922	0.378	1.75e-163	5	Ifitm3
Pdk1	1.08e-167	0.730952	0.864	0.27	1.94e-163	5	Pdk1
Gstm1	3.28e-167	1.02247	0.928	0.392	5.9e-163	5	Gstm1
Arid5b	6.28e-167	0.517679	0.769	0.179	1.13e-162	5	Arid5b
Cd9	2.25e-166	1.15268	0.919	0.391	4.04e-162	5	Cd9
Timp1	5.72e-166	0.491482	0.772	0.181	1.03e-161	5	Timp1
Slc30a2	1.94e-165	0.36079	0.479	0.049	3.49e-161	5	Slc30a2
2610305D13Rik	7.59e-165	0.653785	0.847	0.251	1.37e-160	5	2610305D13Rik
Pmm1	1.43e-164	1.25322	1	0.882	2.56e-160	5	Pmm1
Fam178b	4.59e-164	0.382406	0.602	0.092	8.25e-160	5	Fam178b
Gm6792	4.65e-164	0.461114	0.454	0.042	8.36e-160	5	Gm6792
Ddx58	1.8e-162	0.379506	0.635	0.108	3.23e-158	5	Ddx58
Rpl8	7.74e-161	0.424732	1	1	1.39e-156	5	Rpl8
Dnah8	6.83e-160	0.350063	0.501	0.058	1.23e-155	5	Dnah8
Gsta4	2.1e-159	1.18106	0.994	0.957	3.78e-155	5	Gsta4
Mta3	6.16e-158	0.908683	0.958	0.54	1.11e-153	5	Mta3
Bspry	7.06e-158	0.352644	0.63	0.103	1.27e-153	5	Bspry
Jam2	2.39e-157	0.454589	0.588	0.093	4.31e-153	5	Jam2
Adam23	6.2e-157	0.575662	0.783	0.216	1.12e-152	5	Adam23
1810037I17Rik	9.47e-157	1.0906	0.994	0.954	1.7e-152	5	1810037I17Rik
Hat1	1.06e-155	0.944047	1	0.993	1.9e-151	5	Hat1
Hexb	1.69e-155	0.820974	0.886	0.343	3.05e-151	5	Hexb
Pdgfa1	5.17e-155	1.16591	0.967	0.541	9.29e-151	5	Pdgfa
Jade1	8.47e-155	1.08333	0.983	0.728	1.52e-150	5	Jade1
Mov10	9.72e-155	0.571532	0.797	0.233	1.75e-150	5	Mov10
Ap3b2	4.18e-154	0.584707	0.738	0.169	7.52e-150	5	Ap3b2
Nanos3	1.77e-153	0.356148	0.513	0.065	3.19e-149	5	Nanos3
Rbm47	6.02e-153	0.327343	0.524	0.068	1.08e-148	5	Rbm47
Gm10116	1.12e-151	1.20504	1	1	2.02e-147	5	Gm10116
Rcc2	1.13e-151	0.858024	0.997	0.996	2.04e-147	5	Rcc2
Wfdc2	2.22e-151	0.984072	0.702	0.169	3.99e-147	5	Wfdc2
Cobl	1.04e-148	0.32666	0.521	0.072	1.87e-144	5	Cobl
Eef1b2	2.01e-148	0.484451	1	1	3.61e-144	5	Eef1b2
Pdzd4	3.16e-147	0.377609	0.641	0.124	5.68e-143	5	Pdzd4
Dlgap3	6.39e-146	0.28691	0.479	0.059	1.15e-141	5	Dlgap3
Crb3	1.99e-145	0.366945	0.641	0.112	3.58e-141	5	Crb3
Plekhg5	7.82e-144	0.306098	0.499	0.067	1.41e-139	5	Plekhg5
Jarid2	3.11e-142	0.913498	0.978	0.707	5.6e-138	5	Jarid2
Rpl30	1.38e-139	0.450399	1	1	2.49e-135	5	Rpl30
Klf9	4.67e-139	0.854002	0.788	0.269	8.4e-135	5	Klf9
Tpd52	1.11e-138	0.82714	0.964	0.553	2e-134	5	Tpd52
Dhx16	2.27e-138	0.934136	0.958	0.676	4.08e-134	5	Dhx16
Gpx2	3.05e-138	0.510041	0.554	0.089	5.48e-134	5	Gpx2
Ccnb1ip1	4.31e-138	0.263704	0.529	0.081	7.75e-134	5	Ccnb1ip1
Enox1	2.06e-137	0.292651	0.471	0.062	3.71e-133	5	Enox1
Socs2	3.85e-137	0.915775	0.944	0.557	6.92e-133	5	Socs2
Aplp1	7.23e-136	0.378876	0.649	0.141	1.3e-131	5	Aplp1
Pipox	5.43e-135	0.361438	0.588	0.11	9.76e-131	5	Pipox
Atp1b1	6.47e-135	0.534344	0.772	0.242	1.16e-130	5	Atp1b1
Rps21	1.02e-134	0.440354	1	1	1.84e-130	5	Rps21
Mif4gd	1.16e-134	0.701564	0.944	0.541	2.08e-130	5	Mif4gd
Rps5	2.53e-134	0.383973	1	1	4.55e-130	5	Rps5
Hexa	1.05e-131	0.745163	0.88	0.358	1.88e-127	5	Hexa
Dis3	1.34e-130	1.01357	0.969	0.811	2.4e-126	5	Dis3
Acer2	2.84e-130	0.530316	0.786	0.24	5.1e-126	5	Acer2
Platr3	3.91e-130	0.426745	0.504	0.08	7.03e-126	5	Platr3
Rpl14	7.65e-130	0.36645	1	1	1.37e-125	5	Rpl14
Mtf2	1.06e-129	0.909351	0.989	0.926	1.91e-125	5	Mtf2
Hspa8	1.24e-129	0.699755	1	1	2.22e-125	5	Hspa8
Uchl3	1.47e-129	0.918107	0.997	0.984	2.65e-125	5	Uchl3
Rpl28	4.37e-129	0.426874	1	1	7.87e-125	5	Rpl28
Asns	1.04e-128	0.991269	0.994	0.973	1.86e-124	5	Asns
Rplp2	1.78e-128	0.442189	1	1	3.2e-124	5	Rplp2
Trim13	1.1e-127	0.425688	0.708	0.192	1.98e-123	5	Trim13
Rpp25	1.78e-127	0.4498	0.663	0.168	3.2e-123	5	Rpp25
Rpl4	2.56e-127	0.386712	1	1	4.6e-123	5	Rpl4
2001-09-01	7.87e-127	0.762797	0.719	0.222	1.42e-122	5	2001-09-01
Crip1	2.57e-126	0.622855	0.741	0.215	4.62e-122	5	Crip1
Cisd1	2.49e-125	0.794515	0.994	0.979	4.47e-121	5	Cisd1
Nfatc2ip	6.05e-125	0.4335	0.696	0.201	1.09e-120	5	Nfatc2ip
Rpl22	9.44e-125	0.423211	1	1	1.7e-120	5	Rpl22
Rps23	1.21e-124	0.353175	1	1	2.18e-120	5	Rps23
Tbrg1	1.63e-124	0.777965	0.997	0.98	2.92e-120	5	Tbrg1
Ldhb	2.01e-123	1.37706	1	0.945	3.61e-119	5	Ldhb
Sod2	5.97e-123	0.952603	0.997	0.975	1.07e-118	5	Sod2
Tuba4a	6.29e-123	0.695173	0.886	0.38	1.13e-118	5	Tuba4a
Epcam	3.82e-122	1.07548	0.975	0.479	6.88e-118	5	Epcam
Fbxl3	4.41e-122	0.7359	0.88	0.426	7.92e-118	5	Fbxl3
Lima1	5.58e-121	0.846596	0.847	0.358	1e-116	5	Lima1
Ltbp4	7.66e-121	0.437494	0.669	0.181	1.38e-116	5	Ltbp4
Dnajc21	1.17e-120	0.719884	0.989	0.882	2.11e-116	5	Dnajc21
Rpl18	1.44e-119	0.340623	1	1	2.58e-115	5	Rpl18
Rps11	4.62e-119	0.292487	1	1	8.31e-115	5	Rps11
Rpl13a	7.23e-118	0.396912	1	1	1.3e-113	5	Rpl13a
1700019D03Rik	1.93e-116	0.423081	0.657	0.167	3.47e-112	5	1700019D03Rik
Kat6b	2.65e-116	0.637793	0.875	0.462	4.76e-112	5	Kat6b
Gstt2	2.16e-115	0.314017	0.552	0.111	3.88e-111	5	Gstt2
Trim6	2.41e-115	0.478276	0.802	0.308	4.33e-111	5	Trim6
Frrs1	2.98e-115	0.494308	0.788	0.288	5.36e-111	5	Frrs1
Jup	5.22e-114	0.456147	0.766	0.271	9.38e-110	5	Jup
Dstn	1.09e-112	0.792313	1	0.988	1.97e-108	5	Dstn
Rbm26	1.05e-111	0.74432	0.983	0.855	1.89e-107	5	Rbm26
Smagp	4.88e-111	0.569116	0.841	0.346	8.77e-107	5	Smagp
Smarcad1	1.98e-110	0.509404	0.844	0.331	3.57e-106	5	Smarcad1
Eif4e2	3.61e-110	0.651768	0.994	0.99	6.49e-106	5	Eif4e2
Rif1	7.54e-110	0.795036	0.997	0.962	1.36e-105	5	Rif1
Rps29	7.93e-110	0.455667	1	1	1.43e-105	5	Rps29
Dnmt3l	3e-109	0.320649	0.304	0.026	5.39e-105	5	Dnmt3l
Rpsa	1.2e-108	0.359145	1	1	2.16e-104	5	Rpsa
Slc29a1	1.29e-108	0.704246	0.864	0.454	2.33e-104	5	Slc29a1
Slc7a3	4.21e-108	0.498197	0.721	0.24	7.58e-104	5	Slc7a3
Rest	4.23e-108	0.831307	0.978	0.887	7.61e-104	5	Rest
Sugt1	4.74e-108	0.618203	0.994	0.983	8.53e-104	5	Sugt1
Mzt1	2.15e-107	0.806142	0.955	0.767	3.87e-103	5	Mzt1
Anxa7	3.37e-107	0.65677	0.939	0.585	6.06e-103	5	Anxa7
Kank3	5.61e-107	0.342902	0.591	0.146	1.01e-102	5	Kank3
Bcas2	1.76e-106	0.562814	1	0.996	3.16e-102	5	Bcas2
Plp2	2.96e-106	0.681482	0.964	0.777	5.33e-102	5	Plp2
Ostf1	4.27e-106	0.528023	0.872	0.437	7.67e-102	5	Ostf1
Rps20	7.69e-106	0.387254	1	1	1.38e-101	5	Rps20
Plekhf2	1.03e-105	0.58067	0.928	0.505	1.86e-101	5	Plekhf2
Msrb2	1.68e-105	0.414881	0.657	0.199	3.02e-101	5	Msrb2
Fuom	1.26e-104	0.283996	0.524	0.109	2.27e-100	5	Fuom
Gatsl3	1.3e-103	0.655403	0.897	0.536	2.34e-99	5	Gatsl3
Col18a1	3.68e-103	0.65183	0.958	0.631	6.62e-99	5	Col18a1
Ubxn2a	6.35e-103	0.613574	0.83	0.417	1.14e-98	5	Ubxn2a
Tst	8.17e-103	0.503274	0.727	0.272	1.47e-98	5	Tst
Cbs	1.71e-102	0.355384	0.56	0.131	3.07e-98	5	Cbs
Rps8	7.3e-102	0.29109	1	1	1.31e-97	5	Rps8
Bdh1	1.14e-101	0.360279	0.621	0.173	2.04e-97	5	Bdh1
Aldoa	6.2e-101	0.814927	1	1	1.12e-96	5	Aldoa
Zfp428	1.04e-99	0.735646	0.983	0.923	1.87e-95	5	Zfp428
Blvrb	1.6e-99	0.626077	0.944	0.601	2.88e-95	5	Blvrb
Myo10	7.69e-99	0.651194	0.844	0.448	1.38e-94	5	Myo10
Rpl27a	1.26e-98	0.304943	1	1	2.27e-94	5	Rpl27a
Rps13	1.53e-98	0.250615	1	1	2.76e-94	5	Rps13
Gclm	2.36e-98	0.722519	0.975	0.819	4.24e-94	5	Gclm
Rps16	5.13e-98	0.287009	1	1	9.23e-94	5	Rps16
Cdh1	6.09e-98	0.387906	0.733	0.209	1.1e-93	5	Cdh1
Gnpda1	2.92e-97	0.497831	0.866	0.464	5.24e-93	5	Gnpda1
Spint2	3.49e-97	0.60432	0.972	0.581	6.27e-93	5	Spint2
Uba2	9.4e-97	0.599181	0.997	0.995	1.69e-92	5	Uba2
Rplp1	2.11e-96	0.321014	1	1	3.8e-92	5	Rplp1
1110008L16Rik	4.66e-96	0.482173	0.813	0.391	8.38e-92	5	1110008L16Rik
Capn1	2.41e-95	0.268782	0.521	0.121	4.33e-91	5	Capn1
1190007I07Rik	5.16e-95	0.501556	0.872	0.484	9.28e-91	5	1190007I07Rik
Lactb2	1.54e-94	0.567534	0.908	0.614	2.78e-90	5	Lactb2
Ttc39b	2.83e-94	0.28562	0.582	0.155	5.09e-90	5	Ttc39b
Hspbap1	8.86e-94	0.471311	0.836	0.427	1.59e-89	5	Hspbap1
Tigar	1.97e-93	0.451496	0.747	0.317	3.54e-89	5	Tigar
Rpl12	1.42e-92	0.353354	1	1	2.55e-88	5	Rpl12
Mrpl15	3.39e-92	0.522108	0.997	0.995	6.1e-88	5	Mrpl15
Cox6b2	4.32e-92	0.73688	0.955	0.697	7.78e-88	5	Cox6b2
Impa2	1.81e-91	0.551312	0.872	0.52	3.26e-87	5	Impa2
Nodal	2.33e-91	0.451414	0.752	0.246	4.18e-87	5	Nodal
Smpdl3b	2.33e-91	0.290402	0.526	0.13	4.2e-87	5	Smpdl3b
Ubxn1	3.6e-91	0.531423	1	0.998	6.47e-87	5	Ubxn1
Mif1	1.71e-90	0.525605	1	1	3.07e-86	5	Mif
Kdm5b	2.43e-90	0.718256	0.978	0.911	4.38e-86	5	Kdm5b
Pml	6.23e-90	0.477857	0.827	0.409	1.12e-85	5	Pml
Rps25	6.56e-90	0.320333	1	1	1.18e-85	5	Rps25
Terf1	1.49e-89	0.676595	0.955	0.801	2.68e-85	5	Terf1
Ubald2	2.99e-89	0.752572	0.969	0.828	5.37e-85	5	Ubald2
Glo1	1.05e-88	0.513501	1	0.999	1.89e-84	5	Glo1
Stk38	1.37e-88	0.517677	0.919	0.629	2.47e-84	5	Stk38
Ina	2.37e-88	0.7786	0.813	0.409	4.26e-84	5	Ina
Apobec3	2.72e-88	0.38948	0.685	0.25	4.89e-84	5	Apobec3
Aldh2	7.73e-88	0.63784	0.989	0.887	1.39e-83	5	Aldh2
Fbrsl1	1.14e-87	0.468478	0.811	0.423	2.05e-83	5	Fbrsl1
Pfkp	1.61e-87	0.361315	0.49	0.12	2.89e-83	5	Pfkp
Mfsd10	2.82e-86	0.492569	0.9	0.51	5.07e-82	5	Mfsd10
Pdlim1	5.82e-86	0.51259	0.813	0.416	1.05e-81	5	Pdlim1
Lrpap1	2.03e-85	0.586503	0.922	0.677	3.66e-81	5	Lrpap1
Exosc5	5.41e-85	0.54619	0.972	0.89	9.74e-81	5	Exosc5
Atp5b	1.03e-84	0.376712	1	1	1.85e-80	5	Atp5b
Fgf4	5.99e-84	0.268045	0.398	0.073	1.08e-79	5	Fgf4
Grn	9.39e-84	0.610368	0.922	0.599	1.69e-79	5	Grn
Nfib	5.19e-83	0.283924	0.485	0.116	9.33e-79	5	Nfib
Fbxo22	5.58e-83	0.492385	0.942	0.802	1e-78	5	Fbxo22
Ppan	1.63e-82	0.538441	0.983	0.941	2.93e-78	5	Ppan
Glud1	3.86e-82	0.547933	0.992	0.948	6.94e-78	5	Glud1
Zswim1	4.93e-82	0.367518	0.749	0.339	8.87e-78	5	Zswim1
Ydjc	5.68e-82	0.39119	0.716	0.288	1.02e-77	5	Ydjc
Ass1	1.81e-81	0.325754	0.543	0.152	3.25e-77	5	Ass1
Rfc5	6.37e-80	0.54356	0.978	0.959	1.15e-75	5	Rfc5
Ptpn6	7.19e-80	0.339565	0.674	0.246	1.29e-75	5	Ptpn6
Csrp21	1.81e-78	0.595309	0.994	0.958	3.25e-74	5	Csrp2
Prkcz	2.57e-78	0.352875	0.744	0.319	4.62e-74	5	Prkcz
Alkbh2	6.09e-78	0.328907	0.758	0.341	1.1e-73	5	Alkbh2
Ezr1	1.14e-77	0.608382	0.967	0.743	2.04e-73	5	Ezr
Slc25a13	1.65e-77	0.52441	0.903	0.585	2.98e-73	5	Slc25a13
Hprt	2.99e-77	0.525535	0.978	0.896	5.37e-73	5	Hprt
Bora	7.8e-77	0.557522	0.822	0.494	1.4e-72	5	Bora
Ucp2	1.03e-76	0.497425	0.83	0.461	1.85e-72	5	Ucp2
Mphosph8	2.94e-76	0.589384	0.978	0.961	5.28e-72	5	Mphosph8
Hdgf	3.11e-76	0.437229	1	1	5.59e-72	5	Hdgf
Rps24	4.53e-76	0.256121	1	1	8.15e-72	5	Rps24
Tm7sf3	9.9e-76	0.36654	0.774	0.377	1.78e-71	5	Tm7sf3
Dkc1	1.74e-75	0.518858	0.997	0.99	3.13e-71	5	Dkc1
Gpi1	1.89e-75	0.495691	1	0.996	3.4e-71	5	Gpi1
Gsr	2.38e-75	0.548292	0.989	0.957	4.28e-71	5	Gsr
Avpi1	1.42e-74	0.539914	0.894	0.633	2.56e-70	5	Avpi1
Hmces	1.92e-74	0.636902	0.877	0.659	3.45e-70	5	Hmces
Tbc1d10b	2.32e-74	0.429249	0.786	0.431	4.17e-70	5	Tbc1d10b
Acadm	3.06e-74	0.482167	0.9	0.65	5.51e-70	5	Acadm
Porcn	6.66e-74	0.331944	0.579	0.201	1.2e-69	5	Porcn
Sat1	2.21e-73	0.49677	0.858	0.53	3.97e-69	5	Sat1
Agtrap	9.8e-73	0.412747	0.794	0.405	1.76e-68	5	Agtrap
Baz2a	1.48e-72	0.511302	0.964	0.819	2.65e-68	5	Baz2a
Itpk1	1.18e-71	0.456763	0.752	0.387	2.12e-67	5	Itpk1
Phc1	8.13e-71	0.481429	0.936	0.783	1.46e-66	5	Phc1
Tubb4b	9.38e-71	0.635603	0.997	0.997	1.69e-66	5	Tubb4b
Cox5a	1.69e-70	0.38063	1	1	3.04e-66	5	Cox5a
Lefty2	1.9e-70	0.533367	0.56	0.171	3.42e-66	5	Lefty2
Etl4	2.54e-70	0.412281	0.788	0.411	4.57e-66	5	Etl4
Rrn3	2.9e-70	0.485839	0.883	0.6	5.22e-66	5	Rrn3
Esco2	3.67e-70	0.559028	0.916	0.703	6.6e-66	5	Esco2
Gnl3	4.35e-70	0.458685	0.997	0.99	7.81e-66	5	Gnl3
Ung	5.42e-70	0.733382	0.955	0.761	9.74e-66	5	Ung
Rps18	6.84e-70	0.271275	1	1	1.23e-65	5	Rps18
Tet1	7.49e-70	0.507249	0.847	0.581	1.35e-65	5	Tet1
Pkm	1.06e-69	0.446203	1	1	1.91e-65	5	Pkm
Agk	2.4e-69	0.410736	0.788	0.438	4.31e-65	5	Agk
Renbp	4.36e-69	0.504012	0.811	0.467	7.85e-65	5	Renbp
Acot9	8.65e-69	0.354986	0.763	0.392	1.56e-64	5	Acot9
Ulk1	1.06e-68	0.360127	0.685	0.313	1.91e-64	5	Ulk1
Slc25a5	9.07e-68	0.411524	0.997	1	1.63e-63	5	Slc25a5
Polr2e	1.12e-67	0.453149	0.997	0.988	2.02e-63	5	Polr2e
Usp48	6.42e-67	0.534775	0.936	0.804	1.16e-62	5	Usp48
Tcea3	7.81e-67	0.571421	0.866	0.507	1.4e-62	5	Tcea3
Mtss1	9.55e-67	0.419716	0.813	0.463	1.72e-62	5	Mtss1
Alkbh7	9.8e-67	0.321232	0.73	0.343	1.76e-62	5	Alkbh7
Slc7a7	1.56e-66	0.340371	0.682	0.265	2.8e-62	5	Slc7a7
Taf7	1.96e-66	0.498497	0.964	0.858	3.53e-62	5	Taf7
Rps12-ps3	3.02e-66	0.415588	0.989	0.994	5.43e-62	5	Rps12-ps3
2210016F16Rik	5.13e-66	0.280996	0.54	0.176	9.22e-62	5	2210016F16Rik
Bex41	5.57e-66	0.554634	0.997	0.98	1e-61	5	Bex4
Xrcc5	6.67e-66	0.452526	0.942	0.744	1.2e-61	5	Xrcc5
Usp9x1	7.72e-66	0.496458	0.972	0.838	1.39e-61	5	Usp9x
Syce2	1.29e-65	0.556446	0.93	0.74	2.33e-61	5	Syce2
Rbpms2	1.55e-65	0.518063	0.922	0.753	2.79e-61	5	Rbpms2
Enah	1.88e-65	0.570594	0.972	0.899	3.39e-61	5	Enah
Set	5.4e-65	0.342176	1	1	9.71e-61	5	Set
Sgol2a	1.71e-64	0.542723	0.855	0.592	3.07e-60	5	Sgol2a
Sephs2	5.95e-64	0.445777	0.958	0.84	1.07e-59	5	Sephs2
Eno1	7.1e-64	0.548284	0.994	0.998	1.28e-59	5	Eno1
Cbr3	7.3e-64	0.515353	0.641	0.279	1.31e-59	5	Cbr3
Polr1c	1.43e-63	0.458178	0.989	0.963	2.58e-59	5	Polr1c
Sgk1	1.64e-63	0.457968	0.666	0.289	2.95e-59	5	Sgk1
Gss	2.24e-63	0.520063	0.733	0.416	4.02e-59	5	Gss
Parp1	5.3e-63	0.476212	0.997	0.991	9.54e-59	5	Parp1
Kctd6	1.91e-62	0.360164	0.73	0.389	3.44e-58	5	Kctd6
Etnk1	2.7e-62	0.469296	0.858	0.621	4.86e-58	5	Etnk1
C77370	7.89e-62	0.253768	0.448	0.129	1.42e-57	5	C77370
Rps9	1.65e-61	0.272018	1	1	2.96e-57	5	Rps9
Tmem55b	4.88e-61	0.480393	0.894	0.692	8.78e-57	5	Tmem55b
Rpl37	1.15e-60	0.258688	1	1	2.07e-56	5	Rpl37
Rasgrp2	4.52e-60	0.480179	0.524	0.187	8.12e-56	5	Rasgrp2
Slc25a3	6.12e-60	0.30634	1	1	1.1e-55	5	Slc25a3
Kdm3a	6.25e-60	0.396113	0.783	0.46	1.12e-55	5	Kdm3a
Rnf138	8.49e-60	0.451486	0.936	0.83	1.53e-55	5	Rnf138
Rnaseh2b	4.94e-59	0.435347	0.964	0.824	8.89e-55	5	Rnaseh2b
Eef2kmt	6.15e-59	0.377555	0.791	0.475	1.11e-54	5	Eef2kmt
Pibf1	6.05e-58	0.384496	0.769	0.459	1.09e-53	5	Pibf1
Atg13	1.03e-57	0.283616	0.652	0.293	1.85e-53	5	Atg13
Mcl1	1.53e-57	0.443173	0.969	0.922	2.75e-53	5	Mcl1
Pir	1.57e-57	0.353282	0.847	0.532	2.82e-53	5	Pir
Fbxo5	1.81e-57	0.549977	0.947	0.816	3.26e-53	5	Fbxo5
Eef1a1	3.7e-57	0.261319	1	1	6.65e-53	5	Eef1a1
Ptgr1	3.98e-57	0.376844	0.68	0.333	7.16e-53	5	Ptgr1
Gab1	4.21e-57	0.362474	0.749	0.419	7.57e-53	5	Gab1
Slc25a36	7.31e-57	0.417935	0.836	0.55	1.31e-52	5	Slc25a36
Gapdh	1.11e-56	0.333325	1	1	2e-52	5	Gapdh
Hirip3	1.22e-56	0.444336	0.886	0.612	2.19e-52	5	Hirip3
Msh6	1.31e-56	0.465354	0.953	0.867	2.36e-52	5	Msh6
Dusp1	1.56e-56	0.301548	0.652	0.296	2.8e-52	5	Dusp1
Eif2s2	1.7e-56	0.501471	1	1	3.05e-52	5	Eif2s2
Bax	1.83e-55	0.366326	1	0.999	3.29e-51	5	Bax
Zic3	1.29e-54	0.363479	0.755	0.388	2.32e-50	5	Zic3
Cst3	1.32e-54	0.579307	0.969	0.96	2.37e-50	5	Cst3
Msh2	2.7e-54	0.422532	0.983	0.934	4.85e-50	5	Msh2
Zfos1	5.36e-54	0.759296	0.986	0.947	9.64e-50	5	Zfos1
Wapl	1.22e-53	0.431566	0.969	0.901	2.19e-49	5	Wapl
Ifitm11	2.27e-53	0.776073	0.992	0.954	4.07e-49	5	Ifitm1
Zfp710	3.98e-53	0.316219	0.755	0.441	7.16e-49	5	Zfp710
Hibadh	4.69e-53	0.419269	0.914	0.768	8.44e-49	5	Hibadh
Nfe2l2	4.71e-53	0.372857	0.886	0.616	8.47e-49	5	Nfe2l2
Upp11	5.2e-53	0.703277	0.652	0.316	9.35e-49	5	Upp1
Bcat2	6.68e-53	0.372848	0.685	0.389	1.2e-48	5	Bcat2
Nfkbia	9.43e-53	0.394137	0.747	0.447	1.7e-48	5	Nfkbia
Fxr1	3.65e-52	0.393023	0.994	0.979	6.55e-48	5	Fxr1
Ctsz	3.91e-52	0.392826	0.836	0.544	7.02e-48	5	Ctsz
Mir17hg	4.5e-52	0.439124	0.864	0.62	8.09e-48	5	Mir17hg
Ube2s	1.42e-51	0.481627	1	0.999	2.56e-47	5	Ube2s
Apela	1.9e-51	0.27855	0.504	0.173	3.42e-47	5	Apela
Amt	2.08e-51	0.26168	0.616	0.279	3.74e-47	5	Amt
Gcat	5.05e-51	0.418152	0.978	0.957	9.07e-47	5	Gcat
Fam169a	6.09e-51	0.292612	0.702	0.366	1.1e-46	5	Fam169a
Mycn	9.66e-51	0.419725	0.836	0.58	1.74e-46	5	Mycn
Faf1	1.66e-50	0.413963	0.969	0.889	2.98e-46	5	Faf1
Dyrk3	2.16e-50	0.376655	0.805	0.546	3.88e-46	5	Dyrk3
Mpc1	1.08e-49	0.416495	0.875	0.668	1.94e-45	5	Mpc1
Tmem238	5.36e-49	0.309471	0.694	0.354	9.63e-45	5	Tmem238
Pim1	5.36e-49	0.511523	0.76	0.502	9.64e-45	5	Pim1
Snhg11	9.82e-49	0.386771	0.705	0.394	1.77e-44	5	Snhg11
Twf2	1.14e-48	0.364522	0.788	0.544	2.05e-44	5	Twf2
Diaph1	1.16e-48	0.377001	0.891	0.682	2.08e-44	5	Diaph1
Usp7	1.89e-48	0.430452	0.964	0.905	3.4e-44	5	Usp7
Spty2d1	4.76e-48	0.423318	0.632	0.336	8.57e-44	5	Spty2d1
Comtd1	5.12e-48	0.343076	0.825	0.541	9.2e-44	5	Comtd1
Slc25a39	6.83e-48	0.428853	0.967	0.952	1.23e-43	5	Slc25a39
Slc2a32	1.6e-47	0.522147	0.972	0.627	2.87e-43	5	Slc2a3
Trp53	5.57e-47	0.352336	1	0.999	1e-42	5	Trp53
Rbm25	8.39e-47	0.339589	1	0.998	1.51e-42	5	Rbm25
Rbbp7	1.31e-46	0.449533	0.992	0.993	2.36e-42	5	Rbbp7
Tjp2	1.31e-46	0.365983	0.864	0.62	2.36e-42	5	Tjp2
Eef1e1	1.43e-46	0.382188	0.972	0.94	2.58e-42	5	Eef1e1
Cth	1.64e-46	0.426867	0.666	0.349	2.94e-42	5	Cth
Gnpnat1	2.59e-46	0.365795	0.872	0.709	4.67e-42	5	Gnpnat1
Pvrl2	3.09e-46	0.422936	0.836	0.589	5.57e-42	5	Pvrl2
Tomm7	4.26e-46	0.344034	0.997	0.996	7.66e-42	5	Tomm7
Tdp2	6.72e-46	0.357393	0.891	0.766	1.21e-41	5	Tdp2
Zfp64	1.23e-45	0.361503	0.85	0.644	2.21e-41	5	Zfp64
Hspa14	1.65e-45	0.358428	0.989	0.981	2.97e-41	5	Hspa14
L3mbtl2	1.71e-45	0.337813	0.833	0.616	3.07e-41	5	L3mbtl2
Fkbp9	2.53e-45	0.355068	0.883	0.643	4.55e-41	5	Fkbp9
Eed	3.03e-45	0.398576	0.928	0.852	5.45e-41	5	Eed
Tanc1	4.52e-45	0.304189	0.705	0.389	8.12e-41	5	Tanc1
Mycbp2	1.14e-44	0.476619	0.914	0.827	2.05e-40	5	Mycbp2
Atp5a1	1.19e-44	0.267805	1	1	2.14e-40	5	Atp5a1
Chd9	4.1e-44	0.253023	0.607	0.297	7.38e-40	5	Chd9
Ahsa1	5.27e-44	0.384841	0.989	0.989	9.48e-40	5	Ahsa1
Actn4	9.89e-44	0.364129	0.975	0.888	1.78e-39	5	Actn4
Atp6v0b	1.15e-43	0.55879	0.983	0.926	2.07e-39	5	Atp6v0b
Coro1b	1.27e-43	0.376436	0.869	0.688	2.28e-39	5	Coro1b
Gm9843	1.8e-43	0.315221	0.986	0.988	3.23e-39	5	Gm9843
Mrps18b	1.91e-43	0.362304	0.989	0.958	3.43e-39	5	Mrps18b
Ube2t	2.52e-43	0.336807	0.83	0.619	4.53e-39	5	Ube2t
Commd4	2.95e-43	0.345282	0.967	0.856	5.3e-39	5	Commd4
Bex12	3.3e-43	0.484475	0.994	0.982	5.93e-39	5	Bex1
Ogt	1.92e-42	0.421602	0.942	0.841	3.44e-38	5	Ogt
Tomm40	2.11e-42	0.343659	1	0.998	3.79e-38	5	Tomm40
Epb41l4aos	2.13e-42	0.401597	0.953	0.881	3.82e-38	5	Epb41l4aos
Bnip3	2.15e-42	0.327764	0.591	0.297	3.86e-38	5	Bnip3
Ino80e	2.39e-42	0.361887	0.936	0.849	4.3e-38	5	Ino80e
Mga	4.16e-42	0.401147	0.933	0.825	7.49e-38	5	Mga
Serf2	7.93e-42	0.264535	1	1	1.43e-37	5	Serf2
Fam208a	1.9e-41	0.298914	0.708	0.432	3.42e-37	5	Fam208a
Etv5	2.6e-41	0.369168	0.774	0.545	4.68e-37	5	Etv5
Sars	9.12e-41	0.43836	0.972	0.954	1.64e-36	5	Sars
Klhl13	3.02e-40	0.425267	0.596	0.331	5.44e-36	5	Klhl13
Dohh	8.79e-40	0.328376	0.975	0.92	1.58e-35	5	Dohh
Cox6c	4.46e-39	0.255436	1	1	8.03e-35	5	Cox6c
Setx	1.18e-38	0.332653	0.838	0.628	2.13e-34	5	Setx
Gart	1.37e-38	0.36369	0.986	0.971	2.46e-34	5	Gart
Nid2	1.78e-38	0.346566	0.855	0.633	3.21e-34	5	Nid2
Cenpv	2.95e-38	0.379924	0.958	0.875	5.31e-34	5	Cenpv
Mpp6	3.22e-38	0.36387	0.986	0.966	5.8e-34	5	Mpp6
Pgam1	3.51e-38	0.353208	1	0.999	6.31e-34	5	Pgam1
Kif20b	5.79e-38	0.438014	0.903	0.764	1.04e-33	5	Kif20b
Ppp2r2d	6.47e-38	0.341692	0.905	0.835	1.16e-33	5	Ppp2r2d
Cul4b	2.02e-37	0.341298	0.844	0.655	3.63e-33	5	Cul4b
Spc24	4.03e-37	0.399089	0.975	0.948	7.25e-33	5	Spc24
Atp5l1	4.48e-37	0.303686	1	0.999	8.06e-33	5	Atp5l
Nop58	5.29e-37	0.314766	0.997	0.999	9.51e-33	5	Nop58
Aunip	7.98e-37	0.283846	0.802	0.573	1.43e-32	5	Aunip
Trap1	9.94e-37	0.307544	0.947	0.903	1.79e-32	5	Trap1
Rab9	1.05e-36	0.331879	0.919	0.825	1.89e-32	5	Rab9
Mrpl17	1.08e-36	0.328766	0.992	0.97	1.94e-32	5	Mrpl17
Pias2	1.42e-36	0.315395	0.844	0.727	2.56e-32	5	Pias2
Malat1	1.69e-36	0.780362	1	0.999	3.03e-32	5	Malat1
Sbds	2.42e-36	0.311703	0.914	0.799	4.36e-32	5	Sbds
Chmp2a	3.88e-36	0.304327	0.961	0.874	6.98e-32	5	Chmp2a
Tgif1	5.25e-36	0.387392	0.9	0.788	9.45e-32	5	Tgif1
Abhd11	9.55e-36	0.301263	0.788	0.581	1.72e-31	5	Abhd11
Rsrp1	1.09e-35	0.431998	0.933	0.866	1.96e-31	5	Rsrp1
Ccs	1.15e-35	0.29902	0.836	0.629	2.06e-31	5	Ccs
Ddx20	1.21e-35	0.273892	0.872	0.672	2.17e-31	5	Ddx20
2810474O19Rik	1.22e-35	0.392038	0.969	0.901	2.19e-31	5	2810474O19Rik
Ebp	1.86e-35	0.352815	0.933	0.807	3.35e-31	5	Ebp
Hmgb2	2.69e-35	0.353031	1	0.999	4.84e-31	5	Hmgb2
Ak1	4.34e-35	0.267589	0.68	0.406	7.8e-31	5	Ak1
Pdhb	9.26e-35	0.328592	0.866	0.699	1.67e-30	5	Pdhb
Got1	1.25e-34	0.336733	0.95	0.87	2.24e-30	5	Got1
Fntb	1.3e-34	0.275434	0.752	0.532	2.35e-30	5	Fntb
Rtel1	1.75e-34	0.275994	0.741	0.508	3.14e-30	5	Rtel1
Klf3	1.9e-34	0.272357	0.635	0.373	3.42e-30	5	Klf3
Degs1	2.27e-34	0.317552	0.939	0.84	4.09e-30	5	Degs1
Dnttip2	3.85e-34	0.338528	0.992	0.978	6.92e-30	5	Dnttip2
Rbpms	4.82e-34	0.340617	0.939	0.867	8.67e-30	5	Rbpms
Dnase2a	6.28e-34	0.291276	0.685	0.434	1.13e-29	5	Dnase2a
2610318N02Rik	1.26e-33	0.303393	0.786	0.604	2.27e-29	5	2610318N02Rik
Rhebl1	1.88e-33	0.258463	0.721	0.481	3.38e-29	5	Rhebl1
A830080D01Rik	2.28e-33	0.264175	0.685	0.43	4.09e-29	5	A830080D01Rik
Kcnk1	2.76e-33	0.293914	0.721	0.453	4.97e-29	5	Kcnk1
Hspa9	4.82e-33	0.320327	1	0.998	8.66e-29	5	Hspa9
Uap1l11	4.94e-33	0.337643	0.819	0.606	8.89e-29	5	Uap1l1
Top3b	5.34e-33	0.277778	0.827	0.639	9.61e-29	5	Top3b
Zfp57	1.02e-32	0.280503	0.487	0.248	1.84e-28	5	Zfp57
Cyc1	1.23e-32	0.271731	0.997	0.997	2.21e-28	5	Cyc1
Uhrf2	1.23e-32	0.330015	0.939	0.859	2.21e-28	5	Uhrf2
Sub1	1.26e-32	0.269477	1	1	2.27e-28	5	Sub1
Gtf2h1	1.57e-32	0.331253	0.889	0.767	2.82e-28	5	Gtf2h1
Zmym1	2.57e-32	0.284207	0.774	0.572	4.62e-28	5	Zmym1
Dbf4	2.91e-32	0.350667	0.947	0.898	5.24e-28	5	Dbf4
Smad7	3.28e-32	0.260265	0.646	0.383	5.89e-28	5	Smad7
Snhg6	3.65e-32	0.320658	0.914	0.831	6.56e-28	5	Snhg6
Mnd1	5.6e-32	0.306632	0.93	0.859	1.01e-27	5	Mnd1
Gm26917	6.02e-32	0.443531	0.933	0.757	1.08e-27	5	Gm26917
Ttc5	1.06e-31	0.322041	0.866	0.721	1.91e-27	5	Ttc5
Eif2d	1.25e-31	0.29203	0.841	0.711	2.25e-27	5	Eif2d
Nmd3	1.26e-31	0.311837	0.958	0.921	2.26e-27	5	Nmd3
Utp14a	1.84e-31	0.330082	0.967	0.909	3.32e-27	5	Utp14a
Oxct11	2.02e-31	0.316852	0.905	0.73	3.63e-27	5	Oxct1
Carnmt1	2.16e-31	0.296169	0.975	0.936	3.89e-27	5	Carnmt1
Chchd4	2.2e-31	0.30267	0.978	0.95	3.95e-27	5	Chchd4
Ctsa	2.38e-31	0.319966	0.799	0.625	4.28e-27	5	Ctsa
Ccnb1	2.46e-31	0.459449	0.986	0.932	4.42e-27	5	Ccnb1
Brix1	2.71e-31	0.289362	0.981	0.983	4.88e-27	5	Brix1
Ndfip2	3.38e-31	0.298723	0.883	0.76	6.07e-27	5	Ndfip2
Srsf5	4.28e-31	0.293678	0.994	0.997	7.7e-27	5	Srsf5
Dst	4.69e-31	0.299881	0.908	0.763	8.43e-27	5	Dst
Ctbp2	7.37e-31	0.327598	0.967	0.908	1.32e-26	5	Ctbp2
Gid8	9.2e-31	0.274364	0.808	0.613	1.65e-26	5	Gid8
Pgd	1.01e-30	0.356042	0.981	0.944	1.81e-26	5	Pgd
Atg101	1.5e-30	0.301867	0.877	0.744	2.69e-26	5	Atg101
Ppm1b	2.35e-30	0.26505	0.825	0.639	4.23e-26	5	Ppm1b
Srpr	2.68e-30	0.294628	0.889	0.777	4.83e-26	5	Srpr
Tiparp	3.12e-30	0.289738	0.816	0.609	5.61e-26	5	Tiparp
D030056L22Rik	4.03e-30	0.290745	0.897	0.776	7.26e-26	5	D030056L22Rik
Taldo1	4.12e-30	0.28019	0.992	0.989	7.4e-26	5	Taldo1
Bpnt1	4.49e-30	0.260979	0.749	0.52	8.08e-26	5	Bpnt1
Hells	4.59e-30	0.342467	0.986	0.948	8.25e-26	5	Hells
Ehd1	7.07e-30	0.313124	0.894	0.791	1.27e-25	5	Ehd1
Rnh1	9.98e-30	0.28687	0.875	0.735	1.79e-25	5	Rnh1
Gga2	1.46e-29	0.28731	0.953	0.91	2.62e-25	5	Gga2
Ubl3	2e-29	0.311646	0.825	0.674	3.6e-25	5	Ubl3
Yif1b	3.26e-29	0.276173	0.978	0.94	5.86e-25	5	Yif1b
Yrdc	3.68e-29	0.290872	0.936	0.842	6.63e-25	5	Yrdc
Ifi30	3.75e-29	0.363996	0.774	0.564	6.75e-25	5	Ifi30
2007-03-01	4.6e-29	0.283437	0.961	0.914	8.28e-25	5	2007-03-01
Cdc42ep51	1.65e-28	0.255032	0.766	0.525	2.97e-24	5	Cdc42ep5
Snx3	2.17e-28	0.254154	0.992	0.986	3.9e-24	5	Snx3
Slc3a2	3.28e-28	0.344261	0.994	0.979	5.9e-24	5	Slc3a2
Rsbn1l	3.4e-28	0.273037	0.844	0.686	6.11e-24	5	Rsbn1l
Pdha1	3.89e-28	0.283292	0.986	0.967	6.99e-24	5	Pdha1
Dpy30	4.06e-28	0.282762	0.997	0.996	7.3e-24	5	Dpy30
Eif2a	4.08e-28	0.268738	0.981	0.966	7.33e-24	5	Eif2a
Fancl	4.49e-28	0.26016	0.852	0.71	8.07e-24	5	Fancl
Rabggtb	5.35e-28	0.304354	0.919	0.847	9.63e-24	5	Rabggtb
Fam21	6.01e-28	0.290558	0.933	0.839	1.08e-23	5	Fam21
Cdyl	1.63e-27	0.260375	0.735	0.53	2.94e-23	5	Cdyl
Ddx27	1.97e-27	0.288026	0.983	0.976	3.54e-23	5	Ddx27
Ash2l	4.68e-27	0.319394	0.986	0.98	8.41e-23	5	Ash2l
Vbp1	4.82e-27	0.303574	0.961	0.939	8.67e-23	5	Vbp1
Sbno1	5.38e-27	0.271167	0.955	0.919	9.67e-23	5	Sbno1
Cdt1	5.54e-27	0.286764	0.939	0.862	9.96e-23	5	Cdt1
Gldc	6.6e-27	0.300509	0.861	0.683	1.19e-22	5	Gldc
4930453N24Rik	6.76e-27	0.259536	0.9	0.804	1.22e-22	5	4930453N24Rik
Cops7a	1.42e-26	0.280826	0.953	0.884	2.55e-22	5	Cops7a
Iqgap1	1.91e-26	0.257346	0.869	0.694	3.44e-22	5	Iqgap1
Cks2	2.9e-26	0.42659	0.992	0.976	5.22e-22	5	Cks2
Gltscr2	3.21e-26	0.255349	0.983	0.987	5.76e-22	5	Gltscr2
Commd6	3.39e-26	0.298187	0.891	0.835	6.09e-22	5	Commd6
Map1lc3b	4.3e-26	0.30326	0.994	0.988	7.73e-22	5	Map1lc3b
Zfp622	5.99e-26	0.281028	0.93	0.857	1.08e-21	5	Zfp622
Shmt1	6.36e-26	0.296283	0.944	0.894	1.14e-21	5	Shmt1
Ralbp1	6.63e-26	0.287387	0.942	0.879	1.19e-21	5	Ralbp1
Raph1	9.04e-26	0.263809	0.833	0.687	1.62e-21	5	Raph1
Ddx39	9.19e-26	0.268087	0.994	0.998	1.65e-21	5	Ddx39
Mrps34	1.05e-25	0.283572	0.922	0.886	1.89e-21	5	Mrps34
Pak1ip1	1.09e-25	0.272383	0.986	0.951	1.95e-21	5	Pak1ip1
Wdr5	2.02e-25	0.278256	0.883	0.781	3.63e-21	5	Wdr5
Urm1	4.84e-25	0.251466	0.916	0.785	8.71e-21	5	Urm1
Aldh7a1	5.54e-25	0.279227	0.942	0.904	9.96e-21	5	Aldh7a1
Stmn1	6.33e-25	0.28508	1	0.998	1.14e-20	5	Stmn1
Tada3	7.89e-25	0.250914	0.833	0.668	1.42e-20	5	Tada3
Dtymk	8.38e-25	0.268452	0.994	0.994	1.51e-20	5	Dtymk
Ruvbl1	8.8e-25	0.286051	0.992	0.986	1.58e-20	5	Ruvbl1
Eif3l	1.85e-24	0.254136	1	0.998	3.33e-20	5	Eif3l
Syf2	3.1e-24	0.257535	0.889	0.804	5.57e-20	5	Syf2
Farsb	3.48e-24	0.2583	0.953	0.92	6.26e-20	5	Farsb
Dnajb6	4.13e-24	0.295579	0.992	0.987	7.42e-20	5	Dnajb6
Ubr5	4.67e-24	0.254424	0.914	0.825	8.4e-20	5	Ubr5
Tmem57	5.07e-24	0.333852	0.894	0.813	9.12e-20	5	Tmem57
Spry2	5.27e-24	0.263799	0.685	0.483	9.48e-20	5	Spry2
Uck2	6.24e-24	0.277959	0.93	0.885	1.12e-19	5	Uck2
Cds2	7.36e-24	0.290224	0.716	0.544	1.32e-19	5	Cds2
Wbp2	7.58e-24	0.276674	0.869	0.799	1.36e-19	5	Wbp2
Samm50	7.72e-24	0.273451	0.975	0.979	1.39e-19	5	Samm50
Cdc5l	8.02e-24	0.288263	0.969	0.959	1.44e-19	5	Cdc5l
Ak6	1.17e-23	0.269195	0.953	0.921	2.11e-19	5	Ak6
Echdc2	1.68e-23	0.252653	0.819	0.666	3.02e-19	5	Echdc2
Snrpn	3.3e-23	0.288523	0.852	0.7	5.94e-19	5	Snrpn
Cebpzos	4.51e-23	0.26394	0.855	0.754	8.11e-19	5	Cebpzos
Pnp	5.44e-23	0.333623	0.978	0.963	9.78e-19	5	Pnp
Morf4l2	5.76e-23	0.532126	0.992	0.994	1.03e-18	5	Morf4l2
Nsd1	6.84e-23	0.286059	0.897	0.832	1.23e-18	5	Nsd1
Pura	1.15e-22	0.265945	0.811	0.673	2.07e-18	5	Pura
Cnot11	1.28e-22	0.250399	0.872	0.8	2.31e-18	5	Cnot11
Zfp553	1.35e-22	0.288934	0.769	0.641	2.43e-18	5	Zfp553
Qdpr	3.05e-22	0.257597	0.958	0.94	5.49e-18	5	Qdpr
Etfb	4.56e-22	0.264458	0.93	0.913	8.19e-18	5	Etfb
Lap3	6.61e-22	0.263059	0.989	0.988	1.19e-17	5	Lap3
Jmjd1c	1.28e-21	0.294884	0.844	0.713	2.31e-17	5	Jmjd1c
Ankrd12	4.04e-21	0.351543	0.702	0.514	7.27e-17	5	Ankrd12
Mplkip	2.07e-20	0.266795	0.942	0.88	3.71e-16	5	Mplkip
4921524J17Rik	7.4e-18	0.270141	0.791	0.728	1.33e-13	5	4921524J17Rik
Rlim	6.09e-17	0.260442	0.783	0.674	1.1e-12	5	Rlim
Lamp1	7.19e-16	0.260595	1	1	1.29e-11	5	Lamp1
Stmn2	3.29e-15	0.375439	0.674	0.519	5.92e-11	5	Stmn2
Impact	1.28e-14	0.29155	0.964	0.967	2.3e-10	5	Impact
Arpc1b	2.33e-13	0.274378	0.939	0.912	4.19e-09	5	Arpc1b
Ube2c	3.05e-07	0.35411	0.961	0.958	0.00548143	5	Ube2c
Cdc20	3.39e-06	0.259284	0.908	0.892	0.0608811	5	Cdc20
Alox15	1.3e-190	0.708948	0.731	0.122	2.33e-186	Primed pluripotent (& early differentiated)	Alox15
Pim2	9.46e-183	1.06787	0.735	0.136	1.7e-178	6	Pim2
Gm16233	1.29e-181	0.439011	0.58	0.062	2.32e-177	6	Gm16233
Cdh12	1.1e-180	0.640065	0.892	0.198	1.98e-176	6	Cdh1
Ppp4r4	7.32e-170	0.412381	0.577	0.073	1.32e-165	6	Ppp4r4
Wnt8a	2.74e-164	0.42446	0.639	0.093	4.92e-160	6	Wnt8a
L1td11	8.66e-150	1.1343	0.873	0.237	1.56e-145	6	L1td1
Pou5f11	2.73e-149	1.77917	0.997	0.506	4.91e-145	6	Pou5f1
Lefty1	1.25e-144	2.17547	0.818	0.231	2.25e-140	6	Lefty1
Naprt	6.92e-139	0.263956	0.485	0.058	1.24e-134	6	Naprt
Epcam1	1.05e-137	1.35341	0.994	0.482	1.88e-133	6	Epcam
Ttyh1	2.03e-137	0.383403	0.633	0.115	3.65e-133	6	Ttyh1
F2rl1	4.25e-133	0.392444	0.667	0.136	7.64e-129	6	F2rl1
Pla2g1b1	6.46e-132	0.621933	0.633	0.116	1.16e-127	6	Pla2g1b
Cldn7	1.98e-129	0.403134	0.694	0.135	3.55e-125	6	Cldn7
Fst	3.86e-129	1.48572	0.877	0.342	6.94e-125	6	Fst
Bst2	4.33e-126	0.798946	0.892	0.376	7.79e-122	6	Bst2
Utf11	5.96e-118	0.700145	0.759	0.176	1.07e-113	6	Utf1
Rbmxl21	1.34e-117	0.551748	0.756	0.169	2.41e-113	6	Rbmxl2
Sycp31	3.39e-117	0.455641	0.63	0.122	6.09e-113	6	Sycp3
Epha1	4.84e-112	0.495327	0.802	0.268	8.7e-108	6	Epha1
Apln	3.37e-110	0.369874	0.5	0.086	6.06e-106	6	Apln
Plekhf21	2.79e-108	0.726925	0.941	0.508	5.01e-104	6	Plekhf2
Dppa5a1	1.97e-106	1.24026	0.957	0.5	3.55e-102	6	Dppa5a
Gm131541	1.47e-105	0.388754	0.775	0.221	2.64e-101	6	Gm13154
1700019D03Rik1	2.86e-100	0.330892	0.679	0.171	5.15e-96	6	1700019D03Rik
Slc7a71	7.15e-100	0.47852	0.784	0.26	1.29e-95	6	Slc7a7
Nanog1	1.01e-97	0.341094	0.676	0.154	1.81e-93	6	Nanog
Ap3b21	3.72e-96	0.40614	0.673	0.182	6.69e-92	6	Ap3b2
Ephx21	6.46e-96	0.37901	0.642	0.157	1.16e-91	6	Ephx2
Tuba4a1	1.51e-95	0.582745	0.873	0.387	2.71e-91	6	Tuba4a
Rasgrp21	3.73e-95	0.398245	0.657	0.178	6.72e-91	6	Rasgrp2
Cldn6	1.94e-93	0.299524	0.685	0.177	3.49e-89	6	Cldn6
T1	2.6e-93	1.2607	0.895	0.479	4.68e-89	6	T
Dppa41	4.49e-92	0.402244	0.744	0.214	8.07e-88	6	Dppa4
Pmm11	5.7e-92	0.783909	0.991	0.884	1.02e-87	6	Pmm1
Acer21	8.78e-92	0.393316	0.753	0.249	1.58e-87	6	Acer2
Mkrn11	1.05e-89	1.31616	0.991	0.874	1.89e-85	6	Mkrn1
Aldh21	8.93e-89	0.775364	0.988	0.888	1.6e-84	6	Aldh2
Chchd101	3.9e-87	0.700162	0.963	0.614	7.01e-83	6	Chchd10
Cdx1	4.54e-87	0.69579	0.778	0.301	8.17e-83	6	Cdx1
Dppa21	1.88e-85	0.269786	0.571	0.129	3.39e-81	6	Dppa2
Tmem2381	4.06e-85	0.451485	0.809	0.346	7.31e-81	6	Tmem238
Hspb11	7.75e-85	0.438087	0.836	0.312	1.39e-80	6	Hspb1
Nodal1	5.35e-84	0.58389	0.731	0.254	9.63e-80	6	Nodal
Stx31	2.39e-83	0.468526	0.855	0.353	4.3e-79	6	Stx3
Taf71	1.3e-82	0.663629	0.975	0.858	2.33e-78	6	Taf7
Trap1a1	1.24e-80	0.854542	0.593	0.159	2.23e-76	6	Trap1a
Trh1	3.94e-78	1.5525	0.744	0.28	7.08e-74	6	Trh
Cbx71	6.81e-76	0.282458	0.617	0.173	1.23e-71	6	Cbx7
Mt21	1.74e-75	0.645668	0.892	0.475	3.13e-71	6	Mt2
Bex42	6.72e-75	0.656107	0.997	0.98	1.21e-70	6	Bex4
Tdgf12	2.51e-73	0.692088	0.673	0.218	4.52e-69	6	Tdgf1
Mt11	6.1e-72	0.759687	0.954	0.729	1.1e-67	6	Mt1
Spint1	8.04e-70	0.295145	0.664	0.229	1.45e-65	6	Spint1
Ubr7	1.16e-69	0.496416	0.917	0.702	2.09e-65	6	Ubr7
Epha2	2.03e-69	0.360217	0.679	0.253	3.64e-65	6	Epha2
Cdc42ep52	3.63e-69	0.527129	0.886	0.515	6.54e-65	6	Cdc42ep5
Oxct12	2.08e-68	0.518289	0.966	0.726	3.74e-64	6	Oxct1
Pdgfrl	2.05e-67	0.398196	0.586	0.188	3.69e-63	6	Pdgfrl
Phc11	6.45e-67	0.561735	0.935	0.784	1.16e-62	6	Phc1
Klf51	8.73e-67	0.341401	0.679	0.229	1.57e-62	6	Klf5
Tpd521	1.74e-66	0.469103	0.941	0.56	3.12e-62	6	Tpd52
Lefty21	6.82e-66	0.419592	0.583	0.173	1.23e-61	6	Lefty2
Gm132251	2.04e-65	0.332477	0.744	0.305	3.67e-61	6	Gm13225
Apoe1	6.3e-65	0.445851	0.988	0.686	1.13e-60	6	Apoe
Dnmt3b	1.35e-64	0.904927	0.957	0.761	2.42e-60	6	Dnmt3b
Spint21	1.06e-63	0.477316	0.963	0.586	1.91e-59	6	Spint2
Pid1	1.71e-63	0.376306	0.676	0.261	3.07e-59	6	Pid1
Gm101161	3.83e-63	0.505911	1	1	6.88e-59	6	Gm10116
Slc25a31	4.12e-63	0.361397	1	1	7.41e-59	6	Slc25a3
Apela1	6.08e-63	0.325928	0.559	0.171	1.09e-58	6	Apela
Bex13	1.36e-62	0.619377	1	0.981	2.45e-58	6	Bex1
Acot1	2.6e-62	0.315599	0.636	0.225	4.67e-58	6	Acot1
Ddit4	5.13e-62	0.561704	0.812	0.451	9.23e-58	6	Ddit4
Pdk11	3.84e-61	0.351871	0.722	0.291	6.9e-57	6	Pdk1
Glud11	5.25e-61	0.541066	0.988	0.949	9.44e-57	6	Glud1
Blvrb1	1.2e-60	0.465336	0.914	0.607	2.15e-56	6	Blvrb
Mycbp21	7.79e-60	0.737478	0.926	0.827	1.4e-55	6	Mycbp2
Slain1	1.2e-59	0.438837	0.71	0.322	2.16e-55	6	Slain1
Rbbp71	1.22e-59	0.526712	0.994	0.992	2.19e-55	6	Rbbp7
Cox6b21	2.41e-59	0.587	0.923	0.703	4.33e-55	6	Cox6b2
Uchl31	5.04e-58	0.663028	0.994	0.985	9.07e-54	6	Uchl3
Oat1	6.07e-58	0.522736	0.991	0.929	1.09e-53	6	Oat
Snhg111	7.89e-58	0.38921	0.772	0.391	1.42e-53	6	Snhg11
Ldhb1	1.71e-56	0.692866	0.981	0.947	3.07e-52	6	Ldhb
Dis31	2.41e-56	0.712223	0.907	0.819	4.33e-52	6	Dis3
Card19	4.41e-56	0.337314	0.685	0.308	7.94e-52	6	Card19
Fam19a5	1.56e-55	0.2975	0.627	0.235	2.81e-51	6	Fam19a5
Hdgf1	1.61e-54	0.386803	1	1	2.89e-50	6	Hdgf
Slc25a51	2.16e-54	0.501714	0.997	1	3.89e-50	6	Slc25a5
Tdh1	2.97e-54	0.494724	0.66	0.248	5.35e-50	6	Tdh
Meg3	6.22e-54	1.07096	0.796	0.47	1.12e-49	6	Meg3
Eno11	2.12e-53	0.505306	0.994	0.998	3.82e-49	6	Eno1
Trim61	2.41e-53	0.286142	0.701	0.324	4.34e-49	6	Trim6
Gsta41	7.16e-53	0.501166	0.978	0.959	1.29e-48	6	Gsta4
Igfbp31	2.34e-51	0.630725	0.648	0.282	4.2e-47	6	Igfbp3
Akap121	2.83e-51	0.410911	0.87	0.55	5.09e-47	6	Akap12
Alg131	4e-51	0.393622	0.855	0.576	7.19e-47	6	Alg13
Hadhb1	8.85e-51	0.466191	0.917	0.74	1.59e-46	6	Hadhb
Tcea31	9.54e-51	0.426709	0.886	0.509	1.71e-46	6	Tcea3
Tubb4b1	1.02e-50	0.575084	1	0.997	1.83e-46	6	Tubb4b
Ezr2	4.7e-50	0.4243	0.966	0.745	8.44e-46	6	Ezr
Rgs12	1.88e-49	0.429925	0.781	0.464	3.37e-45	6	Rgs12
Fgf81	2.52e-49	0.955603	0.855	0.553	4.54e-45	6	Fgf8
Ctbp21	2.58e-49	0.428641	0.963	0.909	4.64e-45	6	Ctbp2
Rbpms21	4.39e-49	0.480019	0.929	0.754	7.89e-45	6	Rbpms2
Terf11	5.17e-49	0.478979	0.932	0.805	9.29e-45	6	Terf1
Zfp4281	1.11e-48	0.61772	0.978	0.924	2e-44	6	Zfp428
Sat11	1.39e-48	0.481084	0.83	0.536	2.5e-44	6	Sat1
Ddit4l	2e-48	0.283178	0.599	0.243	3.59e-44	6	Ddit4l
Cox7a21	2.92e-48	0.439652	1	1	5.24e-44	6	Cox7a2
Cln51	3.42e-48	0.496984	0.852	0.587	6.15e-44	6	Cln5
Acsl3	1.63e-47	0.522433	0.969	0.904	2.94e-43	6	Acsl3
Dkc11	2.2e-47	0.693888	1	0.99	3.96e-43	6	Dkc1
Smarcad11	7.03e-47	0.288455	0.741	0.347	1.26e-42	6	Smarcad1
Pvrl21	2.82e-46	0.388671	0.877	0.587	5.06e-42	6	Pvrl2
Smagp1	2.89e-46	0.296346	0.759	0.359	5.19e-42	6	Smagp
Arl4c	3.59e-46	0.347901	0.762	0.403	6.45e-42	6	Arl4c
Ostf11	4.88e-46	0.286875	0.796	0.45	8.78e-42	6	Ostf1
Odc1	1.09e-45	0.451488	1	0.999	1.96e-41	6	Odc1
Cox7c	5.4e-45	0.284157	1	1	9.7e-41	6	Cox7c
Ucp21	1.19e-43	0.312271	0.836	0.464	2.14e-39	6	Ucp2
Echdc21	4.58e-43	0.367398	0.88	0.662	8.24e-39	6	Echdc2
Zic31	8.91e-43	0.306711	0.769	0.39	1.6e-38	6	Zic3
Gclm1	9.56e-43	0.471249	0.951	0.823	1.72e-38	6	Gclm
Ifitm31	9.75e-43	0.361677	0.759	0.401	1.75e-38	6	Ifitm3
Fzd101	1.07e-42	0.501729	0.883	0.625	1.92e-38	6	Fzd10
Fbxl31	1.65e-42	0.388146	0.741	0.445	2.96e-38	6	Fbxl3
Snrpn1	5.44e-42	0.448619	0.873	0.699	9.78e-38	6	Snrpn
Syce21	5.54e-42	0.421969	0.938	0.742	9.96e-38	6	Syce2
Pycr21	9.38e-42	0.512832	0.96	0.919	1.69e-37	6	Pycr2
N6amt2	1.21e-41	0.411555	0.978	0.937	2.17e-37	6	N6amt2
Gnai22	2.96e-41	0.391311	0.997	0.998	5.32e-37	6	Gnai2
Myo101	4.11e-41	0.407257	0.744	0.463	7.39e-37	6	Myo10
Kcnk11	1.79e-40	0.271277	0.799	0.448	3.22e-36	6	Kcnk1
Hprt1	2.06e-40	0.379605	0.963	0.899	3.7e-36	6	Hprt
Spry21	2.66e-40	0.38801	0.765	0.477	4.78e-36	6	Spry2
Dstn1	3.46e-40	0.399121	0.997	0.989	6.22e-36	6	Dstn
Zmynd8	6.41e-39	0.379476	0.948	0.858	1.15e-34	6	Zmynd8
Fkbp91	8.74e-39	0.331525	0.889	0.645	1.57e-34	6	Fkbp9
Cbr31	1.77e-38	0.261099	0.623	0.285	3.18e-34	6	Cbr3
Eif3f	3.75e-38	0.276484	1	1	6.75e-34	6	Eif3f
Cyb5a	4.8e-38	0.465718	0.985	0.979	8.63e-34	6	Cyb5a
S100a11	6.13e-38	0.74274	0.824	0.653	1.1e-33	6	S100a11
1190007I07Rik1	6.36e-38	0.277318	0.796	0.496	1.14e-33	6	1190007I07Rik
Cyba	1.29e-37	0.313655	0.821	0.484	2.31e-33	6	Cyba
Ndufs4	5.16e-37	0.309503	0.991	0.988	9.28e-33	6	Ndufs4
Ly6e1	4.09e-36	0.301758	0.923	0.709	7.35e-32	6	Ly6e
Atp5l2	4.81e-36	0.284701	1	0.999	8.64e-32	6	Atp5l
Utp14a1	5.58e-36	0.411893	0.969	0.909	1e-31	6	Utp14a
Eci1	6.64e-36	0.309117	0.898	0.667	1.19e-31	6	Eci1
Acadl1	1.12e-35	0.355624	0.867	0.628	2.01e-31	6	Acadl
Jade11	1.85e-35	0.40388	0.91	0.738	3.33e-31	6	Jade1
Grsf12	3e-35	0.582654	0.988	0.919	5.39e-31	6	Grsf1
Rbp12	3.41e-35	0.478427	0.932	0.768	6.13e-31	6	Rbp1
Glo11	6.47e-35	0.293526	1	0.999	1.16e-30	6	Glo1
Tspan13	1.91e-34	0.361625	0.941	0.8	3.43e-30	6	Tspan13
Bcas21	6.48e-34	0.297216	0.997	0.997	1.17e-29	6	Bcas2
Gldc1	1.51e-33	0.339021	0.901	0.681	2.72e-29	6	Gldc
Nkx1-22	1.87e-33	0.338148	0.812	0.439	3.36e-29	6	Nkx1-2
Gatsl31	2.77e-33	0.292543	0.824	0.547	4.97e-29	6	Gatsl3
Mpc11	4.59e-33	0.344326	0.843	0.673	8.26e-29	6	Mpc1
Lrpap11	1.09e-32	0.320928	0.883	0.684	1.96e-28	6	Lrpap1
Igfbp21	1.21e-32	0.291382	0.88	0.622	2.18e-28	6	Igfbp2
Dock11	2.16e-32	0.267996	0.713	0.435	3.88e-28	6	Dock11
Pafah1b3	2.52e-32	0.306565	0.997	0.969	4.53e-28	6	Pafah1b3
Ebp1	3.18e-32	0.321503	0.932	0.809	5.71e-28	6	Ebp
Pir1	4.23e-32	0.274317	0.802	0.54	7.6e-28	6	Pir
Gab11	4.39e-32	0.283753	0.682	0.429	7.9e-28	6	Gab1
Psrc1	4.78e-32	0.391188	0.929	0.79	8.6e-28	6	Psrc1
Ndfip21	7.35e-32	0.33354	0.88	0.762	1.32e-27	6	Ndfip2
Pkm1	7.9e-32	0.28717	1	1	1.42e-27	6	Pkm
Bora1	8.69e-32	0.348276	0.741	0.506	1.56e-27	6	Bora
Plp21	2.12e-31	0.293037	0.929	0.782	3.81e-27	6	Plp2
Ppp1r2	2.88e-31	0.300609	0.988	0.978	5.18e-27	6	Ppp1r2
Cdkn1a1	1.35e-30	0.505526	0.96	0.838	2.42e-26	6	Cdkn1a
Crip2	1.51e-30	0.266159	0.704	0.412	2.72e-26	6	Crip2
Nes1	1.81e-30	0.262163	0.716	0.414	3.25e-26	6	Nes
Malat11	3.05e-30	0.600332	1	0.999	5.48e-26	6	Malat1
Cstb	1.81e-29	0.31955	0.969	0.915	3.25e-25	6	Cstb
Lig1	1.22e-28	0.347887	0.988	0.977	2.2e-24	6	Lig1
Lhpp2	3.57e-28	0.303612	0.938	0.674	6.42e-24	6	Lhpp
Ldha1	6.48e-28	0.612672	0.994	0.982	1.17e-23	6	Ldha
Cpox	1.38e-27	0.256236	0.802	0.562	2.48e-23	6	Cpox
Dst1	1.47e-27	0.317854	0.926	0.762	2.64e-23	6	Dst
Cyc11	3.84e-27	0.251022	0.997	0.997	6.91e-23	6	Cyc1
Ssbp4	4.75e-27	0.269823	0.827	0.565	8.54e-23	6	Ssbp4
1810037I17Rik1	6.01e-27	0.28328	0.988	0.956	1.08e-22	6	1810037I17Rik
Jmjd1c1	6.58e-27	0.286392	0.883	0.711	1.18e-22	6	Jmjd1c
Msh21	8.34e-27	0.285604	0.96	0.937	1.5e-22	6	Msh2
Cmas	4.77e-26	0.269962	0.926	0.833	8.59e-22	6	Cmas
Nefl	4.99e-26	0.310522	0.543	0.289	8.97e-22	6	Nefl
Aasdhppt	7.8e-26	0.288361	0.951	0.893	1.4e-21	6	Aasdhppt
Wasf1	1.34e-25	0.290741	0.806	0.607	2.42e-21	6	Wasf1
Pfkl	2.22e-25	0.338413	0.951	0.895	3.98e-21	6	Pfkl
Hes6	2.43e-25	0.255062	0.815	0.6	4.38e-21	6	Hes6
Pitx22	3.78e-25	0.336771	0.679	0.403	6.8e-21	6	Pitx2
Ndufc2	5.17e-25	0.292527	0.978	0.942	9.29e-21	6	Ndufc2
Rab18	1.6e-24	0.284085	0.969	0.873	2.87e-20	6	Rab18
Aldoa1	7.74e-24	0.295647	1	1	1.39e-19	6	Aldoa
Ifi301	9.31e-24	0.255228	0.812	0.563	1.67e-19	6	Ifi30
Bcat1	1.36e-23	0.359939	0.901	0.77	2.45e-19	6	Bcat1
Rnft1	6.1e-23	0.253324	0.781	0.598	1.1e-18	6	Rnft1
Mphosph81	1.68e-22	0.250579	0.978	0.962	3.03e-18	6	Mphosph8
Rbm261	2.66e-22	0.28968	0.92	0.863	4.78e-18	6	Rbm26
Mzt11	3.92e-22	0.345875	0.867	0.778	7.06e-18	6	Mzt1
Stmn21	1.06e-21	0.312776	0.735	0.515	1.91e-17	6	Stmn2
Ssr4	1.2e-21	0.260878	0.988	0.989	2.16e-17	6	Ssr4
Zfos11	3.48e-21	0.30321	0.972	0.949	6.26e-17	6	Zfos1
Utp14b	1.22e-20	0.289675	0.71	0.536	2.19e-16	6	Utp14b
Rif11	1.2e-19	0.270066	0.985	0.964	2.16e-15	6	Rif1
Eif4a2	3.45e-19	0.262622	0.991	0.951	6.21e-15	6	Eif4a2
Mir17hg1	1.75e-18	0.255117	0.781	0.631	3.15e-14	6	Mir17hg
Tpd52l1	8.7e-18	0.256397	0.701	0.489	1.56e-13	6	Tpd52l1
Commd61	1.77e-17	0.250874	0.901	0.834	3.18e-13	6	Commd6
Tpi1	6.17e-17	0.277191	0.997	0.992	1.11e-12	6	Tpi1
Psme11	2.5e-16	0.308206	0.938	0.879	4.5e-12	6	Psme1
Ndufaf4	1.33e-13	0.261013	0.944	0.936	2.38e-09	6	Ndufaf4
Tceal8	1.48e-13	0.283954	0.997	0.992	2.66e-09	6	Tceal8
S100a101	3.58e-12	0.653482	0.824	0.757	6.44e-08	6	S100a10
Psme21	2.97e-10	0.25107	0.818	0.725	5.34e-06	6	Psme2
H2afx	6.54e-09	0.269286	0.988	0.983	0.00011753	6	H2afx
Tdo2	7.56e-247	0.308022	0.361	0.001	1.36e-242	mesodermal III (cardiac & mesenchymal)	Tdo2
Unc5c	7.07e-238	0.770066	0.886	0.079	1.27e-233	7	Unc5c
Foxf1	5.93e-225	0.826031	0.735	0.05	1.07e-220	7	Foxf1
Ahnak	2.85e-197	0.876274	0.675	0.051	5.12e-193	7	Ahnak
Hand11	1.98e-188	2.1399	0.934	0.134	3.57e-184	7	Hand1
Dok4	1.11e-187	0.912807	0.892	0.115	1.99e-183	7	Dok4
Hand2	1.29e-147	0.656182	0.633	0.061	2.32e-143	7	Hand2
Stard81	2.83e-124	0.685158	0.771	0.126	5.09e-120	7	Stard8
Capn61	8.56e-112	0.819939	0.735	0.128	1.54e-107	7	Capn6
Bmp41	2.06e-111	0.872585	0.88	0.215	3.71e-107	7	Bmp4
Bmp5	2.48e-111	0.289386	0.506	0.051	4.46e-107	7	Bmp5
Rgs5	3.04e-111	0.387478	0.554	0.063	5.47e-107	7	Rgs5
Adamts2	5.54e-108	0.266268	0.392	0.028	9.96e-104	7	Adamts2
Nrp11	7.16e-106	1.78598	0.976	0.331	1.29e-101	7	Nrp1
Cttnbp2	5.26e-104	0.473323	0.753	0.145	9.45e-100	7	Cttnbp2
Cgnl1	4.92e-98	1.2305	0.97	0.431	8.84e-94	7	Cgnl1
Pmp221	4.07e-89	1.43313	0.958	0.412	7.32e-85	7	Pmp22
Igf21	4.61e-89	1.45046	0.988	0.5	8.28e-85	7	Igf2
Prdm61	3.93e-88	0.489476	0.777	0.175	7.07e-84	7	Prdm6
Msx21	4.5e-86	0.563506	0.633	0.115	8.08e-82	7	Msx2
Uaca	2.88e-84	0.816866	0.916	0.36	5.18e-80	7	Uaca
Lrrn4	6.03e-83	0.481223	0.771	0.185	1.08e-78	7	Lrrn4
Fgf15	3.23e-75	0.65463	0.602	0.12	5.8e-71	7	Fgf15
Sparc1	1.29e-73	1.07989	0.934	0.432	2.33e-69	7	Sparc
Fth11	2.84e-68	0.986145	1	1	5.11e-64	7	Fth1
Cdh111	1.32e-66	0.630276	0.639	0.154	2.37e-62	7	Cdh11
Igfbp42	2.83e-66	1.25298	0.994	0.678	5.08e-62	7	Igfbp4
Fgf3	3.68e-63	0.632993	0.699	0.19	6.61e-59	7	Fgf3
Hsd11b2	1.45e-62	0.548674	0.675	0.183	2.6e-58	7	Hsd11b2
Bmp21	8.58e-62	0.361297	0.572	0.122	1.54e-57	7	Bmp2
Slc38a41	9.89e-62	0.718894	0.831	0.323	1.78e-57	7	Slc38a4
Asb41	3.74e-60	0.485847	0.663	0.156	6.72e-56	7	Asb4
Nhsl2	1.32e-58	0.295824	0.651	0.174	2.38e-54	7	Nhsl2
Bambi1	9e-58	0.90628	0.922	0.546	1.62e-53	7	Bambi
Gata61	3.79e-57	0.426194	0.747	0.203	6.81e-53	7	Gata6
Sema5a	5.64e-56	0.33086	0.639	0.177	1.01e-51	7	Sema5a
Tmem108	6.54e-53	0.363552	0.524	0.124	1.18e-48	7	Tmem108
Igf2os	7.75e-53	0.272713	0.608	0.161	1.39e-48	7	Igf2os
Peg101	1.38e-51	1.19514	0.934	0.622	2.48e-47	7	Peg10
Dkk11	8.08e-51	0.693102	0.753	0.252	1.45e-46	7	Dkk1
Mesp11	1.12e-50	0.464111	0.56	0.134	2.02e-46	7	Mesp1
1810058I24Rik	7.32e-50	0.774248	1	0.992	1.32e-45	7	1810058I24Rik
Ppic1	8.66e-50	0.76203	0.982	0.767	1.56e-45	7	Ppic
Pdlim3	1.08e-49	0.337259	0.434	0.085	1.94e-45	7	Pdlim3
Prrx11	1.45e-46	0.553092	0.596	0.176	2.61e-42	7	Prrx1
Rbpms1	1.14e-45	0.631003	0.994	0.868	2.05e-41	7	Rbpms
Csrp22	1.71e-45	0.943399	0.994	0.96	3.07e-41	7	Csrp2
Fn11	2.99e-45	0.805518	1	0.872	5.37e-41	7	Fn1
Snai2	3.53e-45	0.307209	0.494	0.123	6.35e-41	7	Snai2
Mogat21	6.01e-44	0.488069	0.849	0.385	1.08e-39	7	Mogat2
Prtg2	1.49e-43	0.74887	0.982	0.895	2.68e-39	7	Prtg
Ptpn13	1.58e-43	0.447145	0.795	0.353	2.84e-39	7	Ptpn13
Twist11	2.16e-43	0.708058	0.873	0.393	3.89e-39	7	Twist1
Dusp91	4.92e-43	0.398929	0.789	0.33	8.85e-39	7	Dusp9
Mapk3	2.89e-41	0.506765	0.97	0.803	5.2e-37	7	Mapk3
Rps6ka6	1.25e-40	0.595596	0.976	0.839	2.24e-36	7	Rps6ka6
Polg	1.81e-40	0.643772	0.849	0.593	3.25e-36	7	Polg
Runx1t1	2.26e-40	0.288202	0.452	0.115	4.06e-36	7	Runx1t1
Vim2	2.73e-39	0.803877	1	0.923	4.9e-35	7	Vim
Fam132a1	1.12e-38	0.251854	0.596	0.189	2.01e-34	7	Fam132a
Crb2	1.76e-37	0.298227	0.729	0.308	3.16e-33	7	Crb2
Bag3	5.64e-34	0.321571	0.783	0.395	1.01e-29	7	Bag3
Arhgap29	6.22e-34	0.270947	0.488	0.152	1.12e-29	7	Arhgap29
Foxo4	5.38e-33	0.440229	0.741	0.377	9.68e-29	7	Foxo4
Rbms11	5.41e-33	0.547465	0.976	0.777	9.73e-29	7	Rbms1
Hmga23	1.63e-31	0.704168	0.994	0.852	2.93e-27	7	Hmga2
Mmp2	2.04e-31	0.353118	0.789	0.415	3.67e-27	7	Mmp2
Ppp3ca1	2.81e-31	0.511006	0.886	0.628	5.05e-27	7	Ppp3ca
Cd24a2	4.59e-31	0.593121	1	0.967	8.26e-27	7	Cd24a
Mest1	5.88e-31	0.844589	0.958	0.857	1.06e-26	7	Mest
Prdx62	1.64e-30	0.415029	1	0.999	2.96e-26	7	Prdx6
Marcks2	3.17e-30	0.619619	1	0.967	5.7e-26	7	Marcks
Gpc33	9.77e-30	0.572166	0.994	0.816	1.76e-25	7	Gpc3
Sap30l	1.6e-29	0.446184	0.982	0.919	2.88e-25	7	Sap30l
Dlk11	1.13e-28	0.292401	0.494	0.162	2.03e-24	7	Dlk1
Slc25a42	1.9e-27	0.363699	1	0.999	3.42e-23	7	Slc25a4
Zcchc11	4.5e-27	0.434683	0.976	0.891	8.09e-23	7	Zcchc11
Prr5	5.83e-26	0.295664	0.783	0.435	1.05e-21	7	Prr5
S100a102	6.78e-26	0.457883	0.958	0.754	1.22e-21	7	S100a10
Lgals11	7.39e-26	0.68448	0.964	0.836	1.33e-21	7	Lgals1
Rdx	2.01e-25	0.39511	1	0.996	3.61e-21	7	Rdx
Vstm2b1	2.61e-25	0.291703	0.53	0.211	4.7e-21	7	Vstm2b
Krt181	6.36e-25	0.467148	0.717	0.365	1.14e-20	7	Krt18
Krt81	9.28e-25	0.373661	0.849	0.496	1.67e-20	7	Krt8
Herc1	1.88e-24	0.413377	0.91	0.742	3.39e-20	7	Herc1
Cald11	2.32e-24	0.477038	1	0.821	4.17e-20	7	Cald1
Arl4c1	2.33e-24	0.330488	0.735	0.421	4.19e-20	7	Arl4c
Mns1	5.1e-24	0.370278	0.916	0.765	9.18e-20	7	Mns1
Zfpm11	1.17e-23	0.323772	0.711	0.375	2.1e-19	7	Zfpm1
Mpped2	1.43e-23	0.339839	0.837	0.52	2.56e-19	7	Mpped2
Fbn22	2.4e-23	0.293962	0.843	0.469	4.31e-19	7	Fbn2
Jun	7.26e-23	0.298253	0.614	0.272	1.31e-18	7	Jun
Phlda22	1.76e-22	0.888762	0.801	0.532	3.17e-18	7	Phlda2
Fabp52	2.33e-22	0.469339	1	0.972	4.19e-18	7	Fabp5
Tuba1a2	1.12e-21	0.507379	1	0.992	2.02e-17	7	Tuba1a
Pja1	4.13e-21	0.359148	0.964	0.793	7.43e-17	7	Pja1
Spin2c	4.95e-21	0.31983	0.572	0.276	8.9e-17	7	Spin2c
Tmsb102	6.05e-21	0.356802	1	0.999	1.09e-16	7	Tmsb10
Tpd52l11	1.38e-20	0.351672	0.747	0.497	2.48e-16	7	Tpd52l1
Mrfap11	1.41e-20	0.310151	1	0.998	2.54e-16	7	Mrfap1
Serpinh13	2.33e-20	0.452409	0.994	0.912	4.18e-16	7	Serpinh1
Fscn11	2.45e-20	0.293947	1	0.994	4.4e-16	7	Fscn1
Igf2r	3.74e-20	0.351354	0.723	0.447	6.72e-16	7	Igf2r
Pfn11	4.58e-20	0.298715	1	1	8.23e-16	7	Pfn1
Igf2bp21	1.56e-19	0.297118	0.97	0.781	2.81e-15	7	Igf2bp2
Sptbn11	2.63e-19	0.413828	0.982	0.937	4.72e-15	7	Sptbn1
Irx32	3.3e-19	0.305804	0.596	0.294	5.93e-15	7	Irx3
BC023829	3.78e-19	0.352142	0.765	0.502	6.79e-15	7	BC023829
Zfp36l2	9.6e-19	0.398321	0.922	0.742	1.73e-14	7	Zfp36l2
Col18a11	1.04e-18	0.374397	0.898	0.653	1.87e-14	7	Col18a1
Homer21	5.26e-18	0.304816	0.753	0.477	9.45e-14	7	Homer2
Efnb1	5.51e-18	0.324492	0.687	0.405	9.91e-14	7	Efnb1
Peg31	6.77e-18	0.620191	0.97	0.85	1.22e-13	7	Peg3
Rhoc	2.06e-17	0.272127	0.819	0.531	3.7e-13	7	Rhoc
Mrpl341	2.89e-17	0.317772	1	0.99	5.19e-13	7	Mrpl34
Clic11	8.57e-17	0.336766	0.994	0.942	1.54e-12	7	Clic1
Map4k41	4.86e-16	0.321928	1	0.915	8.73e-12	7	Map4k4
Zfp36l1	6.65e-16	0.296938	0.928	0.731	1.2e-11	7	Zfp36l1
Rnd2	1.48e-15	0.255167	0.62	0.355	2.67e-11	7	Rnd2
Ptpn11	1.56e-15	0.29013	0.94	0.782	2.81e-11	7	Ptpn11
Basp13	1.96e-15	0.352613	1	0.9	3.53e-11	7	Basp1
Pbx31	2.32e-15	0.260902	0.831	0.578	4.17e-11	7	Pbx3
Gli3	2.93e-15	0.300106	0.777	0.565	5.27e-11	7	Gli3
Aff41	4.05e-15	0.290432	0.898	0.818	7.29e-11	7	Aff4
Cited21	4.31e-15	0.437777	0.976	0.89	7.75e-11	7	Cited2
Tead1	6.54e-15	0.276871	0.801	0.628	1.18e-10	7	Tead1
Cdkn1c	6.61e-15	1.11186	0.729	0.601	1.19e-10	7	Cdkn1c
Gchfr	1.34e-14	0.291246	0.5	0.25	2.42e-10	7	Gchfr
Slc6a61	1.35e-14	0.305015	0.898	0.718	2.43e-10	7	Slc6a6
mt-Nd3	1.63e-14	0.342925	1	0.999	2.94e-10	7	mt-Nd3
Tln2	3.07e-14	0.269661	0.759	0.585	5.51e-10	7	Tln2
Tax1bp31	5.41e-14	0.26037	0.825	0.606	9.74e-10	7	Tax1bp3
Sox112	5.64e-14	0.311937	0.994	0.9	1.01e-09	7	Sox11
Wdr26	3.02e-13	0.257355	0.946	0.865	5.43e-09	7	Wdr26
Isyna11	5.39e-13	0.281762	0.97	0.903	9.7e-09	7	Isyna1
Mtch1	6.67e-13	0.296393	1	0.987	1.2e-08	7	Mtch1
2009-09-01	8.69e-13	0.274084	0.976	0.89	1.56e-08	7	2009-09-01
Arpc2	9.85e-13	0.253369	1	0.998	1.77e-08	7	Arpc2
Por	2.13e-12	0.259586	0.837	0.645	3.83e-08	7	Por
Nfxl1	2.21e-12	0.399143	0.777	0.593	3.98e-08	7	Nfxl1
Rbfox2	4.14e-12	0.250596	0.88	0.767	7.44e-08	7	Rbfox2
Nudt4	5.16e-12	0.277306	0.964	0.867	9.29e-08	7	Nudt4
Acsl31	1.76e-11	0.253124	0.97	0.907	3.17e-07	7	Acsl3
Stmn11	2.06e-10	0.251851	1	0.998	3.71e-06	7	Stmn1
Appbp2	2.47e-10	0.256009	0.988	0.946	4.44e-06	7	Appbp2
Ccnd11	9.56e-09	0.289575	0.94	0.915	0.000171976	7	Ccnd1
Sox17	0	1.9324	1	0.045	0	endodermal	Sox17
Flt1	0	1.24585	0.863	0.04	0	8	Flt1
Foxa2	0	1.10933	0.956	0.04	0	8	Foxa2
Hnf1b	0	0.503791	0.744	0.013	0	8	Hnf1b
Pga5	8.97e-306	1.48053	0.65	0.018	1.61e-301	8	Pga5
Spink1	4.82e-294	2.81148	0.762	0.036	8.67e-290	8	Spink1
Foxa1	4.01e-290	0.432312	0.681	0.024	7.21e-286	8	Foxa1
Prss12	1.73e-278	0.713952	0.725	0.032	3.12e-274	8	Prss12
Lect2	1.26e-269	0.352244	0.419	0.003	2.26e-265	8	Lect2
Cpn1	3.05e-242	0.253081	0.419	0.005	5.48e-238	8	Cpn1
Krt7	3.18e-238	0.601266	0.588	0.023	5.72e-234	8	Krt7
Irs4	6.7e-233	0.414766	0.444	0.008	1.2e-228	8	Irs4
Foxq11	8.83e-217	1.3408	0.744	0.053	1.59e-212	8	Foxq1
Dapk2	1.72e-182	0.82106	0.831	0.095	3.1e-178	8	Dapk2
Fgf51	2.06e-174	1.33528	0.825	0.1	3.7e-170	8	Fgf5
Akr1c13	2.15e-169	0.267275	0.506	0.027	3.87e-165	8	Akr1c13
Sfrp5	1.05e-155	0.533286	0.362	0.012	1.88e-151	8	Sfrp5
Eras	5.68e-147	0.422015	0.613	0.054	1.02e-142	8	Eras
Slc7a8	4.8e-144	0.376271	0.613	0.057	8.63e-140	8	Slc7a8
Cldn61	3.88e-133	1.5405	0.887	0.192	6.99e-129	8	Cldn6
Prdm1	7.4e-132	0.368682	0.656	0.075	1.33e-127	8	Prdm1
Gata62	3.15e-129	0.949306	0.963	0.194	5.66e-125	8	Gata6
Slc39a8	7.38e-127	0.58544	0.894	0.18	1.33e-122	8	Slc39a8
Clic6	1.11e-125	0.276329	0.438	0.029	1.99e-121	8	Clic6
Ctsh	3.24e-125	0.45641	0.606	0.067	5.82e-121	8	Ctsh
Cfc1	1.25e-124	1.0779	0.769	0.123	2.25e-120	8	Cfc1
Crb31	1.11e-121	0.7028	0.794	0.136	2e-117	8	Crb3
Sema6d	1.97e-120	0.344186	0.588	0.064	3.54e-116	8	Sema6d
Krt182	3.6e-117	1.93056	0.981	0.353	6.48e-113	8	Krt18
Podxl	1.54e-113	0.613361	0.825	0.167	2.77e-109	8	Podxl
Cldn71	3.38e-112	1.45117	0.781	0.159	6.08e-108	8	Cldn7
Eomes1	3.55e-109	0.723033	0.844	0.148	6.39e-105	8	Eomes
Krt82	1.4e-105	2.09299	1	0.489	2.52e-101	8	Krt8
Emb	1.25e-101	3.12576	1	0.719	2.24e-97	8	Emb
Amot1	3.06e-101	2.40222	0.981	0.494	5.51e-97	8	Amot
Gas6	6.71e-101	0.368718	0.481	0.051	1.21e-96	8	Gas6
Fzd5	7.24e-101	0.473693	0.519	0.062	1.3e-96	8	Fzd5
Car21	1.06e-98	1.83498	1	0.483	1.9e-94	8	Car2
Slc16a1	5.12e-97	1.88715	1	0.801	9.21e-93	8	Slc16a1
Slc40a1	3.46e-96	0.343527	0.581	0.082	6.22e-92	8	Slc40a1
Fam213a1	4.07e-96	0.874408	0.825	0.193	7.33e-92	8	Fam213a
Cobll1	1.51e-94	0.325018	0.594	0.088	2.72e-90	8	Cobll1
Kif21a	7.2e-94	0.789342	0.894	0.277	1.29e-89	8	Kif21a
Dgkk	7.73e-93	0.512308	0.731	0.153	1.39e-88	8	Dgkk
Fam89a	1.08e-92	0.361309	0.613	0.095	1.94e-88	8	Fam89a
Otx21	1.45e-91	0.961642	0.662	0.12	2.62e-87	8	Otx2
Pls3	4.62e-90	1.02156	0.981	0.495	8.31e-86	8	Pls3
Fth12	4.47e-87	1.70106	1	1	8.03e-83	8	Fth1
Rnase4	8.02e-87	0.294471	0.444	0.048	1.44e-82	8	Rnase4
Col4a2	1.67e-86	0.845532	0.975	0.43	3.01e-82	8	Col4a2
Ap1s3	1.7e-86	0.487785	0.7	0.148	3.05e-82	8	Ap1s3
Col4a11	2.4e-86	1.44145	0.988	0.606	4.32e-82	8	Col4a1
Igfbp22	1.25e-85	1.885	0.994	0.629	2.25e-81	8	Igfbp2
Lrrn41	4.7e-84	0.529011	0.781	0.185	8.45e-80	8	Lrrn4
Gfpt21	9.28e-84	0.787857	0.906	0.32	1.67e-79	8	Gfpt2
Dnmt3b1	2.76e-83	1.75408	0.994	0.769	4.96e-79	8	Dnmt3b
Tcf7l2	4.98e-83	0.798644	0.906	0.355	8.95e-79	8	Tcf7l2
Cotl1	1.46e-82	1.25668	1	0.771	2.63e-78	8	Cotl1
Rabgap1l	1.44e-81	0.385248	0.65	0.129	2.58e-77	8	Rabgap1l
Gpx21	1.45e-81	0.712554	0.625	0.113	2.61e-77	8	Gpx2
Anxa4	1.76e-81	0.629179	0.894	0.3	3.17e-77	8	Anxa4
Tmc4	3.57e-81	0.444347	0.744	0.176	6.42e-77	8	Tmc4
Pkdcc	6e-81	0.962683	0.863	0.257	1.08e-76	8	Pkdcc
Kitl	2.96e-79	0.686535	0.819	0.237	5.33e-75	8	Kitl
Pth1r	2.53e-78	0.543393	0.694	0.155	4.55e-74	8	Pth1r
Slc2a33	4.24e-77	1.69416	1	0.646	7.62e-73	8	Slc2a3
Pcsk1n	8.45e-77	0.268566	0.438	0.054	1.52e-72	8	Pcsk1n
Atp8a1	4.11e-76	0.44452	0.637	0.133	7.38e-72	8	Atp8a1
Samd3	5.53e-74	0.410568	0.537	0.091	9.94e-70	8	Samd3
Epcam2	1.5e-73	1.45795	1	0.507	2.7e-69	8	Epcam
Lhx11	5.79e-73	1.00886	0.85	0.252	1.04e-68	8	Lhx1
Chst15	9e-73	0.274418	0.55	0.095	1.62e-68	8	Chst15
Mogat22	9.1e-73	0.7124	0.95	0.381	1.64e-68	8	Mogat2
Dpysl3	1.33e-71	0.890429	0.875	0.36	2.39e-67	8	Dpysl3
Frzb1	1.85e-71	0.482604	0.806	0.21	3.32e-67	8	Frzb
Tspan7	1.99e-71	0.733021	0.912	0.397	3.58e-67	8	Tspan7
Rbm471	2.27e-67	0.264508	0.537	0.094	4.08e-63	8	Rbm47
Rdx1	1.1e-66	0.835713	1	0.996	1.97e-62	8	Rdx
Aes	1.49e-66	0.725622	0.887	0.399	2.68e-62	8	Aes
Esrp1	2.02e-66	0.311107	0.644	0.139	3.63e-62	8	Esrp1
Lpar1	8.43e-66	0.762845	0.938	0.472	1.52e-61	8	Lpar1
Sparc2	2.83e-65	0.974788	0.931	0.433	5.09e-61	8	Sparc
Grb7	6.45e-65	0.519593	0.794	0.262	1.16e-60	8	Grb7
Sorl1	9.21e-65	0.351364	0.706	0.191	1.66e-60	8	Sorl1
Cdh13	1.13e-64	0.603239	0.787	0.237	2.03e-60	8	Cdh1
Myl6	1.47e-64	0.772793	1	0.996	2.64e-60	8	Myl6
Gsc1	6.16e-64	0.846399	0.6	0.134	1.11e-59	8	Gsc
Stard10	9.8e-62	0.518878	0.794	0.273	1.76e-57	8	Stard10
Spint22	2.2e-61	0.882777	0.969	0.604	3.95e-57	8	Spint2
Tnk1	3.45e-61	0.269702	0.55	0.11	6.21e-57	8	Tnk1
Gdi2	1.41e-60	0.670034	1	0.998	2.53e-56	8	Gdi2
Smad11	8.36e-60	0.97758	0.981	0.725	1.5e-55	8	Smad1
Daam1	2.73e-59	0.470668	0.856	0.321	4.92e-55	8	Daam1
Calm11	4.29e-59	0.80942	1	0.999	7.71e-55	8	Calm1
Rab38	4.42e-59	0.388499	0.694	0.193	7.96e-55	8	Rab38
Crip11	1.45e-58	0.545249	0.756	0.245	2.61e-54	8	Crip1
Slc7a72	4.37e-58	0.536396	0.812	0.284	7.86e-54	8	Slc7a7
Nrp12	3.99e-57	0.829895	0.925	0.335	7.18e-53	8	Nrp1
Cmtm8	5.53e-57	0.515821	0.75	0.26	9.94e-53	8	Cmtm8
Txndc12	9.85e-55	0.680888	1	0.84	1.77e-50	8	Txndc12
Vamp8	2.9e-54	0.629391	0.906	0.465	5.21e-50	8	Vamp8
Myo6	4.03e-54	0.276374	0.544	0.122	7.25e-50	8	Myo6
Ptprk	8.64e-54	0.530741	0.869	0.451	1.55e-49	8	Ptprk
Gabarap	1.72e-53	0.735391	1	0.994	3.1e-49	8	Gabarap
S100a103	1.78e-53	1.18369	1	0.752	3.21e-49	8	S100a10
Stx7	4.4e-53	0.59593	0.856	0.432	7.91e-49	8	Stx7
Csrp1	1.47e-52	0.495816	0.875	0.42	2.65e-48	8	Csrp1
Pcbd1	4.07e-51	0.512854	0.512	0.122	7.32e-47	8	Pcbd1
Kit	4.75e-51	0.253558	0.606	0.157	8.55e-47	8	Kit
Ldha2	8.75e-50	1.04011	1	0.982	1.57e-45	8	Ldha
Ppp1r21	9.89e-50	0.343263	0.806	0.338	1.78e-45	8	Ppp1r21
Cyp26a11	1.8e-48	0.936983	0.713	0.257	3.23e-44	8	Cyp26a1
Itm2b	2.31e-48	0.729258	0.994	0.918	4.16e-44	8	Itm2b
Shisa2	8.49e-48	0.403526	0.644	0.199	1.53e-43	8	Shisa2
Apela2	1.21e-47	0.550392	0.637	0.186	2.18e-43	8	Apela
Tmsb103	1.23e-46	0.693419	1	0.999	2.21e-42	8	Tmsb10
Slc9a3r11	1.76e-46	0.751991	1	0.896	3.17e-42	8	Slc9a3r1
Stk26	1.78e-46	0.252558	0.6	0.167	3.2e-42	8	Stk26
Gprc5c	4e-46	0.315044	0.675	0.213	7.2e-42	8	Gprc5c
Etl41	5.81e-46	0.429589	0.887	0.429	1.04e-41	8	Etl4
Clic12	1.92e-45	0.649586	1	0.942	3.46e-41	8	Clic1
Tnfrsf12a	2.87e-45	0.274125	0.613	0.177	5.15e-41	8	Tnfrsf12a
Camsap3	3.99e-45	0.427205	0.75	0.297	7.17e-41	8	Camsap3
Rnf128	4.97e-45	0.311456	0.613	0.185	8.93e-41	8	Rnf128
Zc3hav11	2.38e-44	0.420474	0.806	0.347	4.28e-40	8	Zc3hav1
Flnb1	6.82e-44	0.430759	0.819	0.389	1.23e-39	8	Flnb
Actg11	9.4e-44	0.586942	1	1	1.69e-39	8	Actg1
Fkbp11	1.32e-43	0.649054	0.95	0.747	2.37e-39	8	Fkbp11
Ly6e2	1.69e-43	1.09888	0.938	0.719	3.04e-39	8	Ly6e
App1	9.37e-43	0.456927	0.894	0.457	1.69e-38	8	App
Clcn5	1.38e-42	0.506912	0.912	0.564	2.48e-38	8	Clcn5
Elf31	1.77e-42	0.250625	0.569	0.149	3.18e-38	8	Elf3
Sall4	8.57e-42	0.655155	0.969	0.82	1.54e-37	8	Sall4
Blvrb2	8.71e-42	0.713961	0.925	0.622	1.57e-37	8	Blvrb
Rcan1	1.61e-41	0.405258	0.819	0.412	2.9e-37	8	Rcan1
Dkk12	1.82e-41	0.799567	0.713	0.255	3.28e-37	8	Dkk1
Ehd11	6.27e-41	0.602924	0.956	0.794	1.13e-36	8	Ehd1
Hdac6	1.04e-40	0.440659	0.781	0.373	1.87e-36	8	Hdac6
Tmem218	3.51e-40	0.313048	0.756	0.314	6.31e-36	8	Tmem218
Tagln2	5.04e-40	0.754469	0.956	0.836	9.07e-36	8	Tagln2
Serf1	8.2e-40	0.616308	0.963	0.759	1.48e-35	8	Serf1
Apoe2	1.01e-39	0.926583	0.994	0.7	1.81e-35	8	Apoe
Mmp14	1.01e-39	0.309864	0.7	0.257	1.82e-35	8	Mmp14
Porcn1	1.19e-39	0.285017	0.65	0.22	2.13e-35	8	Porcn
Dsp	1.39e-39	0.416739	0.756	0.319	2.5e-35	8	Dsp
Tmem256	1.61e-39	0.484349	0.988	0.984	2.89e-35	8	Tmem256
Klf61	6.54e-39	0.400281	0.781	0.35	1.18e-34	8	Klf6
Synrg	7.39e-39	0.345636	0.719	0.301	1.33e-34	8	Synrg
Sccpdh	7.91e-39	0.584937	0.881	0.54	1.42e-34	8	Sccpdh
Krt19	2.34e-38	0.381064	0.362	0.072	4.2e-34	8	Krt19
Ddah21	3.19e-38	0.567883	0.994	0.918	5.73e-34	8	Ddah2
Reep5	3.81e-38	0.498196	0.994	0.816	6.85e-34	8	Reep5
Fam210b	3.94e-38	0.345089	0.6	0.207	7.08e-34	8	Fam210b
Gldc2	9.82e-38	0.598176	0.95	0.69	1.77e-33	8	Gldc
Pmepa11	1.23e-37	0.382495	0.569	0.176	2.2e-33	8	Pmepa1
Gnai1	1.72e-37	0.38773	0.844	0.434	3.1e-33	8	Gnai1
Cers41	1.04e-36	0.574318	0.925	0.691	1.87e-32	8	Cers4
Cd63	1.75e-36	0.645354	1	0.979	3.15e-32	8	Cd63
Npc1	1.89e-36	0.361834	0.762	0.364	3.39e-32	8	Npc1
Sgk11	2.21e-36	0.429794	0.744	0.308	3.98e-32	8	Sgk1
Tes1	3.28e-36	0.372039	0.869	0.469	5.9e-32	8	Tes
Gm101162	3.98e-36	0.426784	1	1	7.15e-32	8	Gm10116
Ablim11	5.43e-36	0.318635	0.669	0.24	9.76e-32	8	Ablim1
Actb1	8.56e-36	0.470877	1	1	1.54e-31	8	Actb
Npc21	1.24e-35	0.490212	1	0.998	2.23e-31	8	Npc2
Mum1l1	1.32e-35	0.547422	0.769	0.43	2.38e-31	8	Mum1l1
Gpc4	1.74e-35	0.415537	0.531	0.177	3.12e-31	8	Gpc4
Pon2	2.52e-35	0.288196	0.75	0.329	4.54e-31	8	Pon2
Tspo	7.54e-35	0.519746	0.969	0.776	1.36e-30	8	Tspo
Flrt3	1.14e-34	0.377423	0.744	0.338	2.05e-30	8	Flrt3
Gpc34	5.31e-34	0.707253	1	0.816	9.55e-30	8	Gpc3
Ifi302	7.5e-34	0.530617	0.881	0.572	1.35e-29	8	Ifi30
Hcfc1r1	8.28e-34	0.382558	0.881	0.559	1.49e-29	8	Hcfc1r1
Cnn2	2.21e-33	0.330126	0.569	0.197	3.97e-29	8	Cnn2
Plpp3	2.65e-33	0.373061	0.794	0.407	4.77e-29	8	Plpp3
Serpinb6a	3.09e-33	0.518567	0.944	0.754	5.56e-29	8	Serpinb6a
Mien1	3.62e-33	0.457115	0.994	0.9	6.5e-29	8	Mien1
Rbms12	4.51e-33	0.542832	0.975	0.777	8.11e-29	8	Rbms1
Bsg	8.32e-33	0.389944	1	0.999	1.5e-28	8	Bsg
Hhex	8.41e-33	0.438396	0.575	0.216	1.51e-28	8	Hhex
P4hb	1.01e-32	0.44476	1	0.991	1.82e-28	8	P4hb
Cd91	1.19e-32	0.414994	0.85	0.426	2.14e-28	8	Cd9
Lsr	1.59e-32	0.44975	0.981	0.826	2.87e-28	8	Lsr
Perp	2.31e-32	0.268928	0.681	0.264	4.16e-28	8	Perp
Zdhhc2	3.46e-32	0.386566	0.894	0.548	6.22e-28	8	Zdhhc2
Cstb1	7.57e-32	0.53719	1	0.916	1.36e-27	8	Cstb
Slco3a1	8.55e-32	0.270451	0.6	0.219	1.54e-27	8	Slco3a1
Tmem2382	9e-32	0.382112	0.756	0.371	1.62e-27	8	Tmem238
Agpat3	1.35e-31	0.429742	0.919	0.606	2.42e-27	8	Agpat3
Creb3l1	3.65e-31	0.259406	0.4	0.105	6.56e-27	8	Creb3l1
Tgfb1	4.33e-31	0.32288	0.756	0.356	7.78e-27	8	Tgfb1
Tom1l1	5.28e-31	0.353085	0.887	0.532	9.49e-27	8	Tom1l1
Cltc	6.78e-31	0.518803	1	0.972	1.22e-26	8	Cltc
Shb	7.06e-31	0.277549	0.65	0.259	1.27e-26	8	Shb
Gmfg	9.52e-31	0.259328	0.731	0.322	1.71e-26	8	Gmfg
Zic32	1e-30	0.374295	0.812	0.407	1.8e-26	8	Zic3
Sec61b	1.39e-30	0.36791	1	1	2.5e-26	8	Sec61b
Cd24a3	2.1e-30	0.811407	1	0.967	3.77e-26	8	Cd24a
Ucp22	2.16e-30	0.423944	0.856	0.481	3.88e-26	8	Ucp2
Ctsl1	3.16e-30	0.923022	1	0.99	5.69e-26	8	Ctsl
Dap	4.02e-30	0.349339	0.85	0.503	7.22e-26	8	Dap
Ctsz1	5.49e-30	0.441532	0.9	0.559	9.88e-26	8	Ctsz
Snx10	5.59e-30	0.328323	0.838	0.484	1.01e-25	8	Snx10
P4ha1	7.63e-30	0.373498	0.762	0.409	1.37e-25	8	P4ha1
Arhgef26	8.05e-30	0.251042	0.569	0.211	1.45e-25	8	Arhgef26
Ramp2	1.39e-29	0.269541	0.6	0.237	2.5e-25	8	Ramp2
Commd7	1.94e-29	0.445067	0.944	0.681	3.49e-25	8	Commd7
Xbp1	2.15e-29	0.407576	0.894	0.588	3.87e-25	8	Xbp1
Cyb5a1	2.16e-29	0.493741	1	0.978	3.88e-25	8	Cyb5a
Wdfy1	2.61e-29	0.349923	0.944	0.715	4.69e-25	8	Wdfy1
Sfrp1	2.8e-29	1.08242	0.775	0.509	5.04e-25	8	Sfrp1
Smim10l2a1	4.37e-29	0.279502	0.75	0.344	7.86e-25	8	Smim10l2a
Hook1	5.91e-29	0.320477	0.794	0.427	1.06e-24	8	Hook1
Ptpn131	1.03e-28	0.299043	0.738	0.356	1.85e-24	8	Ptpn13
Plin31	1.07e-28	0.399222	0.969	0.778	1.93e-24	8	Plin3
Vat1	1.49e-28	0.301123	0.744	0.385	2.68e-24	8	Vat1
Atp6v0d1	1.72e-28	0.451632	0.969	0.859	3.09e-24	8	Atp6v0d1
Iqgap11	1.77e-28	0.448642	0.925	0.702	3.18e-24	8	Iqgap1
Card191	2.4e-28	0.284975	0.713	0.325	4.32e-24	8	Card19
Rhoc1	2.87e-28	0.383409	0.844	0.53	5.17e-24	8	Rhoc
Plpp5	3.89e-28	0.252746	0.688	0.318	6.99e-24	8	Plpp5
Ndufb41	3.92e-28	0.424027	0.994	0.988	7.06e-24	8	Ndufb4
Arf5	7.76e-28	0.38627	0.981	0.952	1.4e-23	8	Arf5
Gnai23	8.77e-28	0.436293	1	0.998	1.58e-23	8	Gnai2
Trappc1	1.04e-27	0.406246	1	0.927	1.88e-23	8	Trappc1
Sertad2	1.21e-27	0.366272	0.887	0.589	2.18e-23	8	Sertad2
Bri3	1.47e-27	0.411788	1	0.994	2.64e-23	8	Bri3
Atp6v1f	1.88e-27	0.362476	1	0.986	3.38e-23	8	Atp6v1f
Atp6v0e	2.87e-27	0.441701	1	0.955	5.16e-23	8	Atp6v0e
Mgst3	4.8e-27	0.296578	0.794	0.429	8.63e-23	8	Mgst3
Trappc6a	5.74e-27	0.382059	0.969	0.87	1.03e-22	8	Trappc6a
Pid11	6.09e-27	0.311175	0.656	0.282	1.09e-22	8	Pid1
Myh9	1.26e-26	0.334598	0.8	0.492	2.26e-22	8	Myh9
Stard4	2.98e-26	0.418886	0.85	0.613	5.36e-22	8	Stard4
Tcn2	3.07e-26	0.345107	0.719	0.383	5.51e-22	8	Tcn2
Rab4a	3.92e-26	0.362709	0.912	0.683	7.05e-22	8	Rab4a
Ginm1	6.22e-26	0.308807	0.819	0.495	1.12e-21	8	Ginm1
Pvrl22	6.37e-26	0.350468	0.881	0.601	1.15e-21	8	Pvrl2
Ninj1	8.65e-26	0.305411	0.744	0.391	1.56e-21	8	Ninj1
Npepps	9.96e-26	0.423782	0.975	0.924	1.79e-21	8	Npepps
Pigyl	1.13e-25	0.367484	0.912	0.717	2.04e-21	8	Pigyl
Txndc17	1.26e-25	0.346798	1	0.999	2.26e-21	8	Txndc17
2002-03-01	1.26e-25	0.290059	0.762	0.418	2.27e-21	8	2002-03-01
Trp53i11	3.87e-25	0.292503	0.75	0.37	6.95e-21	8	Trp53i11
Vrtn1	4.81e-25	0.258214	0.762	0.354	8.65e-21	8	Vrtn
Anxa71	9.81e-25	0.328954	0.875	0.609	1.76e-20	8	Anxa7
Ngfrap1	9.97e-25	0.317916	1	0.999	1.79e-20	8	Ngfrap1
Taldo11	1.55e-24	0.37507	1	0.988	2.78e-20	8	Taldo1
Ctsd	2.16e-24	0.380049	0.969	0.893	3.89e-20	8	Ctsd
Foxp4	2.21e-24	0.262988	0.75	0.409	3.97e-20	8	Foxp4
2001-06-01	2.99e-24	0.556397	0.606	0.273	5.38e-20	8	Jun
Hes11	4.26e-24	0.452334	0.894	0.6	7.66e-20	8	Hes1
Tma7	5.54e-24	0.310839	1	0.999	9.97e-20	8	Tma7
Grn1	6.28e-24	0.364406	0.894	0.62	1.13e-19	8	Grn
Cited11	6.8e-24	0.445545	0.869	0.559	1.22e-19	8	Cited1
Id11	8.56e-24	0.754485	0.912	0.694	1.54e-19	8	Id1
Tnks	1.04e-23	0.302444	0.738	0.415	1.88e-19	8	Tnks
Arhgap1	1.06e-23	0.279087	0.844	0.525	1.9e-19	8	Arhgap1
Lrp10	1.73e-23	0.284297	0.8	0.483	3.1e-19	8	Lrp10
Tmbim6	3.03e-23	0.383665	1	0.981	5.44e-19	8	Tmbim6
Espn	4.39e-23	0.359851	0.581	0.273	7.9e-19	8	Espn
Mpp5	6.24e-23	0.308203	0.8	0.524	1.12e-18	8	Mpp5
Kcnk12	7.43e-23	0.36468	0.762	0.467	1.34e-18	8	Kcnk1
Plekhf22	8.2e-23	0.296964	0.85	0.534	1.47e-18	8	Plekhf2
Ebp2	8.74e-23	0.381564	0.981	0.813	1.57e-18	8	Ebp
Soat1	8.87e-23	0.372979	0.906	0.657	1.59e-18	8	Soat1
Nfkb1	1.05e-22	0.360274	0.781	0.503	1.88e-18	8	Nfkb1
Ubald21	1.11e-22	0.492239	0.969	0.837	2e-18	8	Ubald2
mt-Co31	1.89e-22	0.299466	1	1	3.4e-18	8	mt-Co3
Atp6v0b1	2.96e-22	0.382535	0.994	0.929	5.33e-18	8	Atp6v0b
Pfdn1	3.2e-22	0.342757	0.994	0.99	5.76e-18	8	Pfdn1
2002-03-01	3.4e-22	0.369738	0.956	0.761	6.11e-18	8	2002-03-01
Gna12	4.66e-22	0.307838	0.787	0.503	8.37e-18	8	Gna12
Degs11	6.96e-22	0.329718	0.988	0.843	1.25e-17	8	Degs1
Gltp	7.23e-22	0.256622	0.85	0.579	1.3e-17	8	Gltp
Commd3	8e-22	0.40754	1	0.899	1.44e-17	8	Commd3
Mapk31	8.29e-22	0.322885	0.969	0.804	1.49e-17	8	Mapk3
Atp6ap1	9.27e-22	0.296234	0.912	0.643	1.67e-17	8	Atp6ap1
Sri	9.73e-22	0.396659	0.931	0.782	1.75e-17	8	Sri
Tuba4a2	1.18e-21	0.272238	0.787	0.415	2.13e-17	8	Tuba4a
Smap11	1.28e-21	0.350318	1	0.961	2.3e-17	8	Smap1
Atp1a1	1.32e-21	0.329185	1	0.956	2.38e-17	8	Atp1a1
Nav1	2.13e-21	0.320769	0.806	0.512	3.84e-17	8	Nav1
Trh2	2.22e-21	1.38283	0.625	0.308	4e-17	8	Trh
0610012G03Rik	2.44e-21	0.349606	1	0.953	4.39e-17	8	0610012G03Rik
Ncbp3	3.8e-21	0.325581	0.944	0.738	6.83e-17	8	Ncbp3
Lrpap12	3.94e-21	0.399038	0.931	0.691	7.09e-17	8	Lrpap1
Rabac1	4.66e-21	0.347159	0.975	0.799	8.38e-17	8	Rabac1
Dstn2	7.07e-21	0.294969	1	0.989	1.27e-16	8	Dstn
Rtn4	8.07e-21	0.380145	1	0.995	1.45e-16	8	Rtn4
Lgalsl	8.6e-21	0.30761	0.869	0.623	1.55e-16	8	Lgalsl
Rnpep	9.92e-21	0.292323	0.887	0.676	1.78e-16	8	Rnpep
Add1	1.06e-20	0.29619	0.894	0.693	1.9e-16	8	Add1
Pofut2	1.25e-20	0.251149	0.869	0.607	2.25e-16	8	Pofut2
Tmed9	1.48e-20	0.307916	1	0.986	2.65e-16	8	Tmed9
Dpysl52	2e-20	0.269997	0.787	0.489	3.6e-16	8	Dpysl5
Tmem2	3.65e-20	0.290687	0.762	0.471	6.56e-16	8	Tmem2
Dad1	3.85e-20	0.316607	1	0.996	6.93e-16	8	Dad1
Jarid21	3.87e-20	0.31723	0.931	0.725	6.96e-16	8	Jarid2
Rrbp1	4.69e-20	0.387988	0.963	0.931	8.44e-16	8	Rrbp1
Rab1a	6.46e-20	0.296313	0.994	0.966	1.16e-15	8	Rab1a
Tax1bp32	1.75e-19	0.308728	0.869	0.605	3.14e-15	8	Tax1bp3
Sec61g	1.75e-19	0.276107	1	1	3.15e-15	8	Sec61g
Oat2	2.52e-19	0.499865	0.981	0.932	4.54e-15	8	Oat
Surf4	2.58e-19	0.348047	0.95	0.906	4.64e-15	8	Surf4
Lamp11	2.77e-19	0.346017	1	1	4.99e-15	8	Lamp1
Cystm12	2.93e-19	0.366131	0.819	0.527	5.27e-15	8	Cystm1
Stxbp2	3e-19	0.277584	0.769	0.487	5.4e-15	8	Stxbp2
Gng5	3.05e-19	0.252039	1	1	5.49e-15	8	Gng5
Cst31	3.74e-19	0.486741	0.994	0.96	6.73e-15	8	Cst3
Sqstm1	4.91e-19	0.289771	0.906	0.686	8.83e-15	8	Sqstm1
Rac3	5.05e-19	0.351395	0.9	0.683	9.08e-15	8	Rac3
Aff42	6.67e-19	0.315623	0.956	0.816	1.2e-14	8	Aff4
Serinc3	6.7e-19	0.304192	0.906	0.72	1.2e-14	8	Serinc3
Ssr41	7.53e-19	0.272342	1	0.988	1.35e-14	8	Ssr4
Swt1	7.71e-19	0.343189	0.812	0.585	1.39e-14	8	Swt1
Hdlbp	8.71e-19	0.351398	1	0.979	1.57e-14	8	Hdlbp
Laptm4b1	1.07e-18	0.442874	0.969	0.861	1.92e-14	8	Laptm4b
Esd	1.1e-18	0.32001	1	0.984	1.98e-14	8	Esd
Plp22	1.29e-18	0.333407	0.969	0.788	2.33e-14	8	Plp2
Evi5	1.31e-18	0.334423	0.887	0.685	2.35e-14	8	Evi5
Herc11	1.53e-18	0.282505	0.963	0.74	2.75e-14	8	Herc1
Ufc1	1.92e-18	0.295899	0.988	0.976	3.45e-14	8	Ufc1
Fhl1	2.09e-18	0.339102	0.831	0.57	3.76e-14	8	Fhl1
Rab181	2.11e-18	0.307283	0.969	0.878	3.8e-14	8	Rab18
Cdh21	2.63e-18	0.376458	0.938	0.778	4.73e-14	8	Cdh2
H3f3b	3.74e-18	0.344573	1	1	6.72e-14	8	H3f3b
Phyh	4.02e-18	0.270462	0.681	0.401	7.23e-14	8	Phyh
Neu1	4.15e-18	0.293958	0.694	0.433	7.46e-14	8	Neu1
Lrrfip21	4.19e-18	0.260033	0.938	0.714	7.53e-14	8	Lrrfip2
Vimp	7.89e-18	0.350327	0.975	0.905	1.42e-13	8	Vimp
Lgmn	8.51e-18	0.288376	0.756	0.498	1.53e-13	8	Lgmn
Zdhhc12	1.19e-17	0.287562	0.906	0.661	2.14e-13	8	Zdhhc12
Selm	1.58e-17	0.2704	0.912	0.708	2.84e-13	8	Selm
Tmeff11	2.05e-17	0.324966	0.95	0.851	3.69e-13	8	Tmeff1
Atp6v1g1	2.19e-17	0.283312	1	0.999	3.94e-13	8	Atp6v1g1
Me1	2.29e-17	0.261529	0.856	0.579	4.12e-13	8	Me1
Smchd11	2.42e-17	0.331649	0.994	0.943	4.34e-13	8	Smchd1
Jund1	3.41e-17	0.454477	0.887	0.699	6.14e-13	8	Jund
Ctnna1	3.47e-17	0.286628	1	0.96	6.24e-13	8	Ctnna1
Ubqln1	4.21e-17	0.291943	0.975	0.836	7.58e-13	8	Ubqln1
Map1lc3b1	4.24e-17	0.289729	1	0.988	7.62e-13	8	Map1lc3b
Epb41l3	4.96e-17	0.281523	0.738	0.438	8.92e-13	8	Epb41l3
1110008P14Rik	7.38e-17	0.293385	0.825	0.633	1.33e-12	8	1110008P14Rik
Calu	7.87e-17	0.304626	0.944	0.858	1.41e-12	8	Calu
Golga4	8.27e-17	0.32437	0.938	0.813	1.49e-12	8	Golga4
H2-K1	8.39e-17	0.281513	0.825	0.559	1.51e-12	8	H2-K1
Capns1	1.38e-16	0.288153	0.994	0.941	2.48e-12	8	Capns1
Tmem63b	2.07e-16	0.272361	0.875	0.686	3.72e-12	8	Tmem63b
Actn1	2.27e-16	0.294718	0.975	0.925	4.09e-12	8	Actn1
N4bp2	2.89e-16	0.298398	0.919	0.742	5.19e-12	8	N4bp2
Tspan131	3.47e-16	0.319225	0.969	0.806	6.24e-12	8	Tspan13
Mydgf	3.95e-16	0.290569	0.981	0.905	7.1e-12	8	Mydgf
Rap2c	5.02e-16	0.25341	0.812	0.584	9.03e-12	8	Rap2c
Tuba1a3	5.04e-16	0.43497	1	0.992	9.06e-12	8	Tuba1a
Mea1	5.41e-16	0.262557	0.944	0.802	9.72e-12	8	Mea1
Ubxn4	6.59e-16	0.274681	0.994	0.964	1.19e-11	8	Ubxn4
Sema3a	6.83e-16	0.271746	0.606	0.325	1.23e-11	8	Sema3a
Fuca1	8.9e-16	0.306909	0.838	0.617	1.6e-11	8	Fuca1
Fkbp2	9.43e-16	0.277269	0.944	0.837	1.7e-11	8	Fkbp2
Ralb	1.01e-15	0.252125	0.819	0.585	1.82e-11	8	Ralb
Slc29a11	1.15e-15	0.282969	0.731	0.485	2.07e-11	8	Slc29a1
Gnb2	1.24e-15	0.288606	1	0.994	2.22e-11	8	Gnb2
Sh3bgrl3	1.28e-15	0.286747	1	0.955	2.31e-11	8	Sh3bgrl3
Carhsp11	1.31e-15	0.306428	0.956	0.835	2.35e-11	8	Carhsp1
Rpn1	1.64e-15	0.29279	0.994	0.947	2.94e-11	8	Rpn1
Dbi2	2.69e-15	0.282914	1	0.999	4.83e-11	8	Dbi
Slc2a11	2.99e-15	0.352686	0.975	0.907	5.38e-11	8	Slc2a1
Ddost	3.6e-15	0.282858	0.994	0.98	6.47e-11	8	Ddost
Tmed3	4.27e-15	0.253782	0.825	0.614	7.68e-11	8	Tmed3
Agtrap1	4.29e-15	0.253654	0.706	0.432	7.72e-11	8	Agtrap
Elovl1	4.72e-15	0.250625	0.794	0.562	8.48e-11	8	Elovl1
Asah1	6.29e-15	0.273587	0.95	0.817	1.13e-10	8	Asah1
[truncated: 474 more rows]
