# Supplementary material for: Early autonomous patterning of the anteroposterior axis in gastruloids
Source: Development. 2024 Nov 18;151(22):dev202171. doi: 10.1242/dev.202171 (PMC11607688; doi:10.1242/dev.202171)
Supplement: Table S4. Summary of GO-term analysis results for the 24hpa T- population. [file develop-151-202171-TableS4.xlsx]

## Sheet: SuppTable4
	ID	Description	GeneRatio	BgRatio	pvalue	p.adjust	qvalue	geneID	Count
GO:1990830	GO:1990830	cellular response to leukemia inhibitory factor	41/362	311/28814	1.75651e-29	3.85414e-26	2.75589e-26	Zfp42/Spp1/Mkrn1/Mybl2/Mtf2/Enah/Nr5a2/Trim2/Mcf2/Adam23/Ubxn2a/Pmm1/Arid5b/Kat6b/Jarid2/Mrpl15/Kdm5b/Srm/Ina/Syngr1/Rif1/Bcat2/Fgf4/Eed/Cacybp/Kdm3a/Pml/Gldc/Rnf138/Shmt1/Nefh/Hells/Gtf2h1/Mat2a/Tle4/Pcolce2/Chchd4/Eef1e1/Gclm/Klf5/Cth	41
GO:1990823	GO:1990823	response to leukemia inhibitory factor	41/362	312/28814	2.00007e-29	3.85414e-26	2.75589e-26	Zfp42/Spp1/Mkrn1/Mybl2/Mtf2/Enah/Nr5a2/Trim2/Mcf2/Adam23/Ubxn2a/Pmm1/Arid5b/Kat6b/Jarid2/Mrpl15/Kdm5b/Srm/Ina/Syngr1/Rif1/Bcat2/Fgf4/Eed/Cacybp/Kdm3a/Pml/Gldc/Rnf138/Shmt1/Nefh/Hells/Gtf2h1/Mat2a/Tle4/Pcolce2/Chchd4/Eef1e1/Gclm/Klf5/Cth	41
GO:0040029	GO:0040029	regulation of gene expression, epigenetic	21/362	167/28814	3.19866e-15	4.10922e-12	2.93828e-12	Zfp42/Klf2/Morc1/Dnmt3l/Gpx1/Jarid2/Dppa3/Cenpv/Ash2l/Tsix/Zfp57/Rif1/Trim28/Eed/Cdyl/Tet1/Hells/Phf20/Atf7ip/Hat1/Baz2a	21
GO:0043414	GO:0043414	macromolecule methylation	24/362	329/28814	6.11494e-12	5.89174e-09	4.21287e-09	Morc1/Mtf2/Dppa2/Tdrd12/Dnmt3l/Jarid2/Dppa3/Ash2l/Zfp57/Rif1/Trim28/Dpy30/Eed/Kdm3a/Nelfa/L3mbtl2/Tet1/Hells/Phf20/Atf7ip/Baz2a/Nsun2/Parp1/Nsd1	24
GO:0032259	GO:0032259	methylation	25/362	376/28814	1.65431e-11	1.27514e-08	9.11784e-09	Morc1/Mtf2/Dppa2/Tdrd12/Dnmt3l/Jarid2/Dppa3/Ash2l/Zfp57/Rif1/Carnmt1/Trim28/Dpy30/Eed/Kdm3a/Nelfa/L3mbtl2/Tet1/Hells/Phf20/Atf7ip/Baz2a/Nsun2/Parp1/Nsd1	25
GO:0006304	GO:0006304	DNA modification	14/362	106/28814	7.07401e-11	4.54387e-08	3.24908e-08	Morc1/Tdrd12/Dnmt3l/Dppa3/Zfp57/Exosc5/Trim28/Usp7/Tet1/Hells/Usp9x/Atf7ip/Baz2a/Parp1	14
GO:0044728	GO:0044728	DNA methylation or demethylation	13/362	93/28814	1.64587e-10	9.06169e-08	6.47953e-08	Morc1/Tdrd12/Dnmt3l/Dppa3/Zfp57/Trim28/Usp7/Tet1/Hells/Usp9x/Atf7ip/Baz2a/Parp1	13
GO:0018205	GO:0018205	peptidyl-lysine modification	24/362	395/28814	2.68837e-10	1.29512e-07	9.26074e-08	Mtf2/Jade1/Uba2/Kat6b/Jarid2/Ash2l/Rif1/Trim28/Dpy30/Eed/Pias2/Kdm3a/Pml/Nelfa/Park7/L3mbtl2/Gnl3/Phf20/Hat1/Actl6a/Baz2a/Dhps/Nsd1/Cth	24
GO:0031507	GO:0031507	heterochromatin assembly	12/362	84/28814	6.47166e-10	2.77131e-07	1.98161e-07	Zfp42/Dnmt3l/Dppa3/Cenpv/Zfp57/Rif1/Trim28/Tet1/Hells/Atf7ip/Hat1/Baz2a	12
GO:0016570	GO:0016570	histone modification	26/362	495/28814	1.08526e-09	4.1826e-07	2.99075e-07	Mtf2/Dppa2/Jade1/Kat6b/Jarid2/Smarcad1/Kdm5b/Ash2l/Rif1/Mta3/Trp53/Dpy30/Eed/Usp7/Kdm3a/Pml/Rest/Nelfa/Park7/L3mbtl2/Tet1/Phf20/Hat1/Actl6a/Baz2a/Nsd1	26
GO:0051054	GO:0051054	positive regulation of DNA metabolic process	20/362	299/28814	1.65445e-09	5.36421e-07	3.83566e-07	Ooep/Hsp90aa1/Dnmt3l/Rfc5/Rif1/Dkc1/Trim28/Usp7/Cacybp/Ino80e/Cct3/Pml/Pnp/Bax/Tigar/Gnl3/Usp9x/Hmces/Actl6a/Parp1	20
GO:0045814	GO:0045814	negative regulation of gene expression, epigenetic	12/362	91/28814	1.67023e-09	5.36421e-07	3.83566e-07	Zfp42/Dnmt3l/Dppa3/Cenpv/Zfp57/Rif1/Trim28/Tet1/Hells/Atf7ip/Hat1/Baz2a	12
GO:0070828	GO:0070828	heterochromatin organization	12/362	93/28814	2.15627e-09	6.39252e-07	4.57095e-07	Zfp42/Dnmt3l/Dppa3/Cenpv/Zfp57/Rif1/Trim28/Tet1/Hells/Atf7ip/Hat1/Baz2a	12
GO:0031060	GO:0031060	regulation of histone methylation	12/362	95/28814	2.76629e-09	7.03846e-07	5.03283e-07	Mtf2/Dppa2/Jarid2/Rif1/Eed/Kdm3a/Nelfa/L3mbtl2/Tet1/Phf20/Baz2a/Nsd1	12
GO:0006305	GO:0006305	DNA alkylation	11/362	76/28814	2.92204e-09	7.03846e-07	5.03283e-07	Morc1/Tdrd12/Dnmt3l/Dppa3/Zfp57/Trim28/Tet1/Hells/Atf7ip/Baz2a/Parp1	11
GO:0006306	GO:0006306	DNA methylation	11/362	76/28814	2.92204e-09	7.03846e-07	5.03283e-07	Morc1/Tdrd12/Dnmt3l/Dppa3/Zfp57/Trim28/Tet1/Hells/Atf7ip/Baz2a/Parp1	11
GO:0031497	GO:0031497	chromatin assembly	15/362	168/28814	3.89084e-09	8.82076e-07	6.30726e-07	Zfp42/Dnmt3l/Kat6b/Dppa3/Cenpv/Zfp57/Rif1/Trim28/Trp53/Set/Tet1/Hells/Atf7ip/Hat1/Baz2a	15
GO:0019827	GO:0019827	stem cell population maintenance	15/362	173/28814	5.81853e-09	1.24581e-06	8.90814e-07	Sox2/Mtf2/Dppa2/Tcl1/Tcf7l1/Rif1/Fgf4/Kdm3a/Ncoa3/Rest/Tet1/Srrt/Rbpj/Gnl3/Tcf15	15
GO:0098727	GO:0098727	maintenance of cell number	15/362	177/28814	7.94966e-09	1.61253e-06	1.15303e-06	Sox2/Mtf2/Dppa2/Tcl1/Tcf7l1/Rif1/Fgf4/Kdm3a/Ncoa3/Rest/Tet1/Srrt/Rbpj/Gnl3/Tcf15	15
GO:0006979	GO:0006979	response to oxidative stress	22/362	409/28814	1.39972e-08	2.69726e-06	1.92867e-06	Hspb1/Akr1b3/Gpx1/Chchd2/Apoe/Gab1/Gpx4/Pdk1/Msrb2/Gpx2/Trp53/Pml/Rest/Park7/Setx/Sod2/Chchd4/Mcl1/Parp1/Foxp1/Etv5/Gclm	22
GO:0016571	GO:0016571	histone methylation	14/362	167/28814	2.88573e-08	5.29599e-06	3.78688e-06	Mtf2/Dppa2/Jarid2/Ash2l/Rif1/Dpy30/Eed/Kdm3a/Nelfa/L3mbtl2/Tet1/Phf20/Baz2a/Nsd1	14
GO:0031056	GO:0031056	regulation of histone modification	15/362	197/28814	3.36486e-08	5.89462e-06	4.21493e-06	Mtf2/Dppa2/Jarid2/Rif1/Trp53/Eed/Kdm3a/Pml/Nelfa/Park7/L3mbtl2/Tet1/Phf20/Baz2a/Nsd1	15
GO:0031062	GO:0031062	positive regulation of histone methylation	9/362	58/28814	4.37248e-08	7.32675e-06	5.23897e-06	Mtf2/Jarid2/Rif1/Eed/Nelfa/L3mbtl2/Tet1/Phf20/Baz2a	9
GO:0036473	GO:0036473	cell death in response to oxidative stress	11/362	102/28814	6.79531e-08	1.09121e-05	7.80268e-06	Hspb1/Gpx1/Pdk1/Trp53/Pml/Rest/Park7/Sod2/Mcl1/Parp1/Foxp1	11
GO:0097193	GO:0097193	intrinsic apoptotic signaling pathway	18/362	308/28814	8.59649e-08	1.32172e-05	9.45089e-06	Hspb1/Gpx1/Pdk1/Pycard/Trp53/Pml/Pnp/Bax/Park7/Rrn3/Hells/Msh6/Sod2/Usp28/Mif/Ybx3/Mcl1/Parp1	18
GO:0071514	GO:0071514	genomic imprinting	6/362	19/28814	8.91661e-08	1.32172e-05	9.45089e-06	Zfp42/Dnmt3l/Dppa3/Zfp57/Trim28/Tet1	6
GO:0008631	GO:0008631	intrinsic apoptotic signaling pathway in response to oxidative stress	8/362	46/28814	9.8871e-08	1.41129e-05	1.00914e-05	Hspb1/Gpx1/Pdk1/Pml/Park7/Sod2/Mcl1/Parp1	8
GO:0031058	GO:0031058	positive regulation of histone modification	11/362	118/28814	3.05216e-07	4.20109e-05	3.00397e-05	Mtf2/Jarid2/Rif1/Trp53/Eed/Pml/Nelfa/L3mbtl2/Tet1/Phf20/Baz2a	11
GO:0032200	GO:0032200	telomere organization	12/362	145/28814	3.2609e-07	4.20288e-05	3.00525e-05	Hsp90aa1/Rif1/Dkc1/Ino80e/Cct3/Pml/Gnl3/Ccne1/Hat1/Actl6a/Rpa2/Parp1	12
GO:0006575	GO:0006575	cellular modified amino acid metabolic process	14/362	203/28814	3.27157e-07	4.20288e-05	3.00525e-05	Gsta4/Gpx1/Gpx4/Ckb/Folr1/Glo1/Pipox/Gart/Park7/Shmt1/Sod2/Gstm1/Gclm/Cth	14
GO:0001667	GO:0001667	ameboidal-type cell migration	21/362	452/28814	3.47995e-07	4.32636e-05	3.09355e-05	Hspb1/Gpx1/Apoe/Arid5b/Pdlim1/Cenpv/Folr1/Akap12/Rcc2/Fgf4/Atp5b/Fgfbp1/Timp1/Pml/Apela/Atp5a1/Sdc4/Glul/Jup/Foxp1/Macf1	21
GO:0006479	GO:0006479	protein methylation	14/362	207/28814	4.14693e-07	4.77195e-05	3.41217e-05	Mtf2/Dppa2/Jarid2/Ash2l/Rif1/Dpy30/Eed/Kdm3a/Nelfa/L3mbtl2/Tet1/Phf20/Baz2a/Nsd1	14
GO:0008213	GO:0008213	protein alkylation	14/362	207/28814	4.14693e-07	4.77195e-05	3.41217e-05	Mtf2/Dppa2/Jarid2/Ash2l/Rif1/Dpy30/Eed/Kdm3a/Nelfa/L3mbtl2/Tet1/Phf20/Baz2a/Nsd1	14
GO:2001242	GO:2001242	regulation of intrinsic apoptotic signaling pathway	13/362	177/28814	4.20982e-07	4.77195e-05	3.41217e-05	Hspb1/Gpx1/Pycard/Trp53/Bax/Park7/Rrn3/Hells/Sod2/Mif/Ybx3/Mcl1/Parp1	13
GO:0034599	GO:0034599	cellular response to oxidative stress	16/362	274/28814	4.55613e-07	5.01694e-05	3.58735e-05	Hspb1/Akr1b3/Gpx1/Chchd2/Pdk1/Trp53/Pml/Rest/Park7/Setx/Sod2/Chchd4/Mcl1/Parp1/Foxp1/Etv5	16
GO:0031647	GO:0031647	regulation of protein stability	17/362	313/28814	5.50769e-07	5.89628e-05	4.21612e-05	Hsp90aa1/Pycard/Trp53/Hspa8/Usp7/Cct3/Sugt1/Pml/Pim1/Serf2/Park7/Usp28/Usp9x/Morc3/Atf7ip/Fbxl3/Cd81	17
GO:1901605	GO:1901605	alpha-amino acid metabolic process	13/362	184/28814	6.55651e-07	6.82941e-05	4.88334e-05	Tdh/Bcat2/Pipox/Gldc/Gcat/Gart/Park7/Shmt1/Asns/Glul/Qdpr/Gclm/Cth	13
GO:1903201	GO:1903201	regulation of oxidative stress-induced cell death	9/362	80/28814	7.46989e-07	7.57605e-05	5.41723e-05	Hspb1/Gpx1/Trp53/Rest/Park7/Sod2/Mcl1/Parp1/Foxp1	9
GO:0048732	GO:0048732	gland development	21/362	476/28814	8.03971e-07	7.94488e-05	5.68096e-05	Sox2/Nr0b1/Gpx1/Pdgfa/Arid5b/Jarid2/Kdm5b/Cbx7/Tfcp2l1/Nfib/Pml/Ncoa3/Cobl/Bax/Socs2/Rbpj/Ptch1/Sod2/Aprt/Etv5/Ccnd1	21
GO:0006749	GO:0006749	glutathione metabolic process	9/362	81/28814	8.31153e-07	8.00816e-05	5.7262e-05	Gsta4/Gpx1/Gpx4/Glo1/Park7/Sod2/Gstm1/Gclm/Cth	9
GO:1902175	GO:1902175	regulation of oxidative stress-induced intrinsic apoptotic signaling pathway	6/362	28/28814	1.12532e-06	0.00010578	7.56379e-05	Hspb1/Gpx1/Park7/Sod2/Mcl1/Parp1	6
GO:0034968	GO:0034968	histone lysine methylation	11/362	135/28814	1.18078e-06	0.00010835	7.74756e-05	Mtf2/Jarid2/Ash2l/Rif1/Dpy30/Eed/Kdm3a/Nelfa/Phf20/Baz2a/Nsd1	11
GO:0048145	GO:0048145	regulation of fibroblast proliferation	10/362	109/28814	1.22541e-06	0.000109831	7.85345e-05	Pla2g1b/Pdgfa/Trp53/Fth1/Pml/Bax/Sod2/Mif/Morc3/Fntb	10
GO:2001020	GO:2001020	regulation of response to DNA damage stimulus	15/362	262/28814	1.33402e-06	0.000115328	8.24652e-05	Ooep/Rif1/Trim28/Trp53/Ino80e/Pml/Pnp/Tigar/Mif/Eef1e1/Actl6a/Rpa2/Dyrk3/Mcl1/Parp1	15
GO:0044282	GO:0044282	small molecule catabolic process	17/362	334/28814	1.3466e-06	0.000115328	8.24652e-05	Tdh/Apoe/Bcat2/Trp53/Glo1/Adh5/Pipox/Pnp/Gldc/Gcat/Park7/Shmt1/Tigar/Impa2/Qdpr/Upp1/Cbr3	17
GO:0062197	GO:0062197	cellular response to chemical stress	17/362	336/28814	1.46067e-06	0.000122379	8.75067e-05	Hspb1/Akr1b3/Gpx1/Chchd2/Pdk1/Trp53/Pml/Rest/Park7/Setx/Sod2/Chchd4/Ybx3/Mcl1/Parp1/Foxp1/Etv5	17
GO:0048144	GO:0048144	fibroblast proliferation	10/362	112/28814	1.57341e-06	0.00012902	9.22551e-05	Pla2g1b/Pdgfa/Trp53/Fth1/Pml/Bax/Sod2/Mif/Morc3/Fntb	10
GO:0000723	GO:0000723	telomere maintenance	11/362	140/28814	1.69178e-06	0.000131217	9.38264e-05	Hsp90aa1/Rif1/Dkc1/Ino80e/Cct3/Pml/Gnl3/Ccne1/Actl6a/Rpa2/Parp1	11
GO:0008630	GO:0008630	intrinsic apoptotic signaling pathway in response to DNA damage	10/362	113/28814	1.70713e-06	0.000131217	9.38264e-05	Pycard/Trp53/Pml/Pnp/Bax/Msh6/Sod2/Usp28/Mif/Mcl1	10
GO:0031445	GO:0031445	regulation of heterochromatin assembly	6/362	30/28814	1.7364e-06	0.000131217	9.38264e-05	Zfp42/Dppa3/Zfp57/Trim28/Tet1/Atf7ip	6
GO:0120261	GO:0120261	regulation of heterochromatin organization	6/362	30/28814	1.7364e-06	0.000131217	9.38264e-05	Zfp42/Dppa3/Zfp57/Trim28/Tet1/Atf7ip	6
GO:1900407	GO:1900407	regulation of cellular response to oxidative stress	9/362	91/28814	2.23655e-06	0.000165763	0.000118528	Hspb1/Gpx1/Trp53/Rest/Park7/Sod2/Mcl1/Parp1/Foxp1	9
GO:0048863	GO:0048863	stem cell differentiation	14/362	240/28814	2.41452e-06	0.000175522	0.000125507	Sox2/Mtf2/Dnmt3l/Tcf7l1/Jarid2/Folr1/Trp53/Kdm3a/Ncoa3/Rest/L3mbtl2/Nolc1/Nsun2/Tcf15	14
GO:0051258	GO:0051258	protein polymerization	15/362	276/28814	2.53942e-06	0.000175522	0.000125507	Stmn1/Hsp90aa1/Gpx4/Tmsb4x/Pycard/Twf2/Msrb2/Kank3/Cobl/Mtss1/Mzt1/Tmsb10/Sgk1/Map1b/Ube2c	15
GO:0010332	GO:0010332	response to gamma radiation	7/362	49/28814	2.54418e-06	0.000175522	0.000125507	Gpx1/Trp53/Pml/Pnp/Bax/Tigar/Sod2	7
GO:0043254	GO:0043254	regulation of protein-containing complex assembly	19/362	429/28814	2.5504e-06	0.000175522	0.000125507	Stmn1/Hsp90aa1/Tcl1/Apoe/Tmsb4x/Pycard/Twf2/Trp53/Kank3/Bax/Park7/Ulk1/Lgals3/Atf7ip/Tmsb10/Sgk1/Parp1/Eif4ebp1/Map1b	19
GO:0008637	GO:0008637	apoptotic mitochondrial changes	10/362	120/28814	2.95299e-06	0.000199664	0.000142769	Chchd10/Gpx1/Pycard/Trp53/Atpif1/Pnp/Bax/Sod2/Mcl1/Gclm	10
GO:0010847	GO:0010847	regulation of chromatin assembly	6/362	33/28814	3.13757e-06	0.000204952	0.00014655	Zfp42/Dppa3/Zfp57/Trim28/Tet1/Atf7ip	6
GO:0044030	GO:0044030	regulation of DNA methylation	6/362	33/28814	3.13757e-06	0.000204952	0.00014655	Morc1/Dnmt3l/Dppa3/Tet1/Baz2a/Parp1	6
GO:0018022	GO:0018022	peptidyl-lysine methylation	11/362	150/28814	3.32259e-06	0.000213421	0.000152606	Mtf2/Jarid2/Ash2l/Rif1/Dpy30/Eed/Kdm3a/Nelfa/Phf20/Baz2a/Nsd1	11
GO:0006089	GO:0006089	lactate metabolic process	5/362	20/28814	4.04185e-06	0.000255365	0.000182598	Trp53/Glo1/Park7/Tigar/Ldhb	5
GO:2001233	GO:2001233	regulation of apoptotic signaling pathway	18/362	406/28814	4.61719e-06	0.000287011	0.000205226	Hspb1/Gpx1/Pycard/Trp53/Pml/Bax/Park7/Rrn3/Hells/Sod2/Mif/Lgals3/Eef1e1/Ybx3/Mcl1/Parp1/Gclm/Cth	18
GO:1902882	GO:1902882	regulation of response to oxidative stress	9/362	100/28814	4.91637e-06	0.000300757	0.000215055	Hspb1/Gpx1/Trp53/Rest/Park7/Sod2/Mcl1/Parp1/Foxp1	9
GO:2001243	GO:2001243	negative regulation of intrinsic apoptotic signaling pathway	9/362	101/28814	5.33828e-06	0.000321465	0.000229862	Hspb1/Gpx1/Park7/Rrn3/Hells/Sod2/Mif/Ybx3/Mcl1	9
GO:0006520	GO:0006520	cellular amino acid metabolic process	14/362	259/28814	5.82956e-06	0.000345648	0.000247154	Tdh/Bcat2/Dpys/Pipox/Gldc/Gcat/Gart/Park7/Shmt1/Asns/Glul/Qdpr/Gclm/Cth	14
GO:0061180	GO:0061180	mammary gland epithelium development	8/362	78/28814	6.26495e-06	0.000365835	0.000261589	Gpx1/Kdm5b/Pml/Ncoa3/Bax/Ptch1/Etv5/Ccnd1	8
GO:0048545	GO:0048545	response to steroid hormone	13/362	227/28814	6.74321e-06	0.000387886	0.000277356	Spp1/Klf9/Nr0b1/Alpl/Pias2/Kdm3a/Ncoa3/Rest/Park7/Sgk1/Parp1/Foxp1/Eif4ebp1	13
GO:0140719	GO:0140719	constitutive heterochromatin assembly	4/362	11/28814	7.54165e-06	0.000427434	0.000305635	Cenpv/Rif1/Hells/Hat1	4
GO:0009755	GO:0009755	hormone-mediated signaling pathway	11/362	164/28814	7.83896e-06	0.000437846	0.00031308	Klf9/Nr5a2/Nr0b1/Trh/Pias2/Kdm3a/Ncoa3/Park7/Sgk1/Parp1/Foxp1	11
GO:0071383	GO:0071383	cellular response to steroid hormone stimulus	11/362	166/28814	8.79687e-06	0.00048433	0.000346319	Klf9/Nr0b1/Pias2/Kdm3a/Ncoa3/Rest/Park7/Sgk1/Parp1/Foxp1/Eif4ebp1	11
GO:0080111	GO:0080111	DNA demethylation	5/362	24/28814	1.0632e-05	0.000577123	0.00041267	Dppa3/Trim28/Usp7/Tet1/Usp9x	5
GO:0051090	GO:0051090	regulation of DNA-binding transcription factor activity	18/362	436/28814	1.21742e-05	0.000650259	0.000464966	Triml2/Triml1/Nr0b1/Arid5b/Pycard/Aim2/Ddx58/Pias2/Usp7/Trim13/Ncoa3/Pim1/Pura/Park7/Ptch1/Jup/Id3/Cth	18
GO:0060562	GO:0060562	epithelial tube morphogenesis	17/362	395/28814	1.24631e-05	0.000650259	0.000464966	Sox2/Enah/Mycn/Dlc1/Kdm5b/Folr1/Pml/Ncoa3/Cobl/Rbpj/Ptch1/Sdc4/Mtss1/Trim71/Foxp1/Etv5/Kif20b	17
GO:0006260	GO:0006260	DNA replication	14/362	277/28814	1.24855e-05	0.000650259	0.000464966	Ooep/Jade1/Rfc5/Trp53/Esco2/Cacybp/Ino80e/Nfib/Pura/Ccne1/Tipin/Actl6a/Rpa2/Id3	14
GO:0035282	GO:0035282	segmentation	9/362	113/28814	1.33753e-05	0.000685123	0.000489895	Gdf3/Mtf2/Tcf7l1/Ttn/Trp53/Cobl/Rbpj/Ifitm1/Tcf15	9
GO:1902275	GO:1902275	regulation of chromatin organization	6/362	42/28814	1.35105e-05	0.000685123	0.000489895	Zfp42/Dppa3/Zfp57/Trim28/Tet1/Atf7ip	6
GO:0051881	GO:0051881	regulation of mitochondrial membrane potential	8/362	87/28814	1.41559e-05	0.00070853	0.000506632	Tcl1/Atpif1/Bax/Park7/Sod2/Slc25a36/Parp1/Gclm	8
GO:2001234	GO:2001234	negative regulation of apoptotic signaling pathway	13/362	246/28814	1.59234e-05	0.000776485	0.000555223	Hspb1/Gpx1/Bax/Park7/Rrn3/Hells/Sod2/Mif/Lgals3/Ybx3/Mcl1/Gclm/Cth	13
GO:1904816	GO:1904816	positive regulation of protein localization to chromosome, telomeric region	4/362	13/28814	1.60179e-05	0.000776485	0.000555223	Dkc1/Cct3/Pml/Gnl3	4
GO:0035510	GO:0035510	DNA dealkylation	5/362	26/28814	1.6118e-05	0.000776485	0.000555223	Dppa3/Trim28/Usp7/Tet1/Usp9x	5
GO:1902904	GO:1902904	negative regulation of supramolecular fiber organization	11/362	178/28814	1.69778e-05	0.000807807	0.00057762	Stmn1/Lima1/Apoe/Tmsb4x/Dlc1/Twf2/Hspa8/Kank3/Tmsb10/Sgk1/Map1b	11
GO:0043401	GO:0043401	steroid hormone mediated signaling pathway	9/362	118/28814	1.89608e-05	0.000891158	0.00063722	Klf9/Nr0b1/Pias2/Kdm3a/Ncoa3/Park7/Sgk1/Parp1/Foxp1	9
GO:0009411	GO:0009411	response to UV	10/362	149/28814	2.01454e-05	0.000935427	0.000668874	Gpx1/Trp53/Timp1/Pml/Bax/Msh6/Usp28/Tipin/Parp1/Ccnd1	10
GO:0070988	GO:0070988	demethylation	7/362	67/28814	2.12224e-05	0.000973704	0.000696243	Kdm5b/Dppa3/Trim28/Usp7/Kdm3a/Tet1/Usp9x	7
GO:0030522	GO:0030522	intracellular receptor signaling pathway	12/362	220/28814	2.46552e-05	0.00110934	0.00079323	Klf2/Klf9/Nr0b1/Ddx58/Pias2/Kdm3a/Pml/Ncoa3/Pim1/Park7/Parp1/Foxp1	12
GO:0009636	GO:0009636	response to toxic substance	9/362	122/28814	2.47543e-05	0.00110934	0.00079323	Gpx1/Mt1/Ephx2/Mt2/Adh5/Pim1/Bax/Park7/Sod2	9
GO:0032507	GO:0032507	maintenance of protein location in cell	7/362	69/28814	2.57692e-05	0.00114155	0.00081626	Chchd10/Tmsb4x/Twf2/Pml/Park7/Morc3/Tmsb10	7
GO:0061053	GO:0061053	somite development	8/362	95/28814	2.69927e-05	0.00118216	0.000845297	Gdf3/Ttn/Trp53/Cobl/Rbpj/Ptch1/Ifitm1/Tcf15	8
GO:0042254	GO:0042254	ribosome biogenesis	14/362	299/28814	2.91372e-05	0.00126174	0.000902202	Rpp25/Ppan/Dkc1/Exosc5/Rrn3/Dis3/Rrp9/Glul/Brix1/Ebna1bp2/Nop58/Rbfa/Ddx27/Wdr74	14
GO:0110096	GO:0110096	cellular response to aldehyde	4/362	15/28814	2.9977e-05	0.00126957	0.000907804	Akr1b3/Adh5/Park7/Sgk1	4
GO:1904814	GO:1904814	regulation of protein localization to chromosome, telomeric region	4/362	15/28814	2.9977e-05	0.00126957	0.000907804	Dkc1/Cct3/Pml/Gnl3	4
GO:0046034	GO:0046034	ATP metabolic process	13/362	263/28814	3.20427e-05	0.00134231	0.000959814	Chchd10/Chchd2/Cox5a/Trp53/Atp5b/Hspa8/Atpif1/Pgam1/Park7/Tigar/Atp5a1/Cox4i1/Parp1	13
GO:0034502	GO:0034502	protein localization to chromosome	8/362	98/28814	3.38252e-05	0.00140174	0.00100231	Jarid2/Rcc2/Dkc1/Esco2/Cct3/Pml/Gnl3/Rpa2	8
GO:0006302	GO:0006302	double-strand break repair	13/362	267/28814	3.74521e-05	0.00153554	0.00109798	Ooep/Hsf2bp/Smarcad1/Rif1/Trp53/Esco2/Pml/Rnf138/Setx/Hmces/Actl6a/Rpa2/Parp1	13
GO:0050821	GO:0050821	protein stabilization	11/362	195/28814	3.94213e-05	0.00158739	0.00113506	Hsp90aa1/Trp53/Usp7/Cct3/Sugt1/Pml/Pim1/Park7/Usp9x/Morc3/Atf7ip	11
GO:0042558	GO:0042558	pteridine-containing compound metabolic process	5/362	31/28814	3.95405e-05	0.00158739	0.00113506	Folr1/Pipox/Gart/Shmt1/Qdpr	5
GO:1901214	GO:1901214	regulation of neuron death	16/362	392/28814	4.23257e-05	0.00168168	0.00120248	Mybl2/Trim2/Alg13/Apoe/Mt1/Trp53/Set/Rest/Bax/Park7/Tigar/Sod2/Hdgf/Mcl1/Parp1/Gclm	16
GO:0034470	GO:0034470	ncRNA processing	16/362	393/28814	4.36266e-05	0.00171568	0.00122679	Rpp25/Ppan/Dkc1/Exosc5/Trp53/Urm1/Srrt/Dis3/Rrp9/Brix1/Ebna1bp2/Rbfa/Trim71/Ddx27/Wdr74/Nsun2	16
GO:0008154	GO:0008154	actin polymerization or depolymerization	11/362	198/28814	4.53023e-05	0.0017532	0.00125362	Enah/Dstn/Lima1/Tmsb4x/Pycard/Twf2/Msrb2/Kank3/Cobl/Mtss1/Tmsb10	11
GO:0006282	GO:0006282	regulation of DNA repair	10/362	164/28814	4.58436e-05	0.0017532	0.00125362	Ooep/Rif1/Trim28/Ino80e/Pml/Pnp/Tigar/Actl6a/Rpa2/Parp1	10
GO:0070997	GO:0070997	neuron death	17/362	438/28814	4.59452e-05	0.0017532	0.00125362	Mybl2/Trim2/Gpx1/Alg13/Apoe/Mt1/Trp53/Set/Rest/Bax/Park7/Tigar/Sod2/Hdgf/Mcl1/Parp1/Gclm	17
GO:0030879	GO:0030879	mammary gland development	10/362	165/28814	4.82654e-05	0.00181241	0.00129596	Gpx1/Kdm5b/Pml/Ncoa3/Bax/Socs2/Ptch1/Aprt/Etv5/Ccnd1	10
GO:0001756	GO:0001756	somitogenesis	7/362	76/28814	4.84375e-05	0.00181241	0.00129596	Gdf3/Ttn/Trp53/Cobl/Rbpj/Ifitm1/Tcf15	7
GO:2001252	GO:2001252	positive regulation of chromosome organization	8/362	104/28814	5.18716e-05	0.00192224	0.00137449	Dkc1/Trim28/Ino80e/Cct3/Pml/Gnl3/Atf7ip/Actl6a	8
GO:0002230	GO:0002230	positive regulation of defense response to virus by host	5/362	33/28814	5.41047e-05	0.00196716	0.00140661	Hsp90aa1/Pycard/Aim2/Ddx58/Pml	5
GO:0009112	GO:0009112	nucleobase metabolic process	5/362	33/28814	5.41047e-05	0.00196716	0.00140661	Dpys/Pnp/Gart/Shmt1/Aprt	5
GO:0051402	GO:0051402	neuron apoptotic process	14/362	318/28814	5.68108e-05	0.00204448	0.0014619	Mybl2/Trim2/Gpx1/Apoe/Mt1/Trp53/Set/Bax/Park7/Sod2/Hdgf/Mcl1/Parp1/Gclm	14
GO:1901606	GO:1901606	alpha-amino acid catabolic process	7/362	78/28814	5.72923e-05	0.00204448	0.0014619	Tdh/Bcat2/Pipox/Gldc/Gcat/Shmt1/Qdpr	7
GO:0007409	GO:0007409	axonogenesis	18/362	493/28814	6.07334e-05	0.0021474	0.00153549	Stmn1/Enah/Hsp90aa1/Apoe/Twf2/Tubb3/Aplp1/Nfib/Cobl/Uchl1/Ulk1/Nefh/Ptch1/Usp9x/Tubb2b/Foxp1/Macf1/Map1b	18
GO:0006275	GO:0006275	regulation of DNA replication	9/362	137/28814	6.16809e-05	0.00216042	0.0015448	Jade1/Rfc5/Trp53/Esco2/Cacybp/Ino80e/Tipin/Actl6a/Id3	9
GO:0050678	GO:0050678	regulation of epithelial cell proliferation	16/362	405/28814	6.22227e-05	0.00216042	0.0015448	Sox2/Klf9/Gpx1/Apoe/Kdm5b/Fgfbp1/Nfib/Atpif1/Bax/Apela/Atp5a1/Ptch1/Glul/Mtss1/Foxp1/Ccnd1	16
GO:0006310	GO:0006310	DNA recombination	14/362	321/28814	6.28177e-05	0.0021616	0.00154565	Ooep/Tex19.1/Hsf2bp/Smarcad1/Rif1/Rnf138/Setx/Msh6/Hmces/Actl6a/Rpa2/Ung/Parp1/Foxp1	14
GO:0009991	GO:0009991	response to extracellular stimulus	16/362	406/28814	6.40484e-05	0.00216529	0.00154828	Spp1/Gdf3/Apoe/Alpl/Folr1/Ppan/Fbxo22/Trp53/Pim1/Dctpp1/Ulk1/Asns/Sod2/Glul/Map1lc3b/Eif4ebp1	16
GO:0022613	GO:0022613	ribonucleoprotein complex biogenesis	16/362	406/28814	6.40484e-05	0.00216529	0.00154828	Hsp90aa1/Rpp25/Ppan/Dkc1/Exosc5/Rrn3/Setx/Dis3/Rrp9/Glul/Brix1/Ebna1bp2/Nop58/Rbfa/Ddx27/Wdr74	16
GO:1902176	GO:1902176	negative regulation of oxidative stress-induced intrinsic apoptotic signaling pathway	4/362	18/28814	6.52261e-05	0.00218593	0.00156304	Hspb1/Gpx1/Park7/Sod2	4
GO:0043523	GO:0043523	regulation of neuron apoptotic process	13/362	283/28814	6.78625e-05	0.00225467	0.0016122	Mybl2/Trim2/Apoe/Mt1/Trp53/Set/Bax/Park7/Sod2/Hdgf/Mcl1/Parp1/Gclm	13
GO:0033044	GO:0033044	regulation of chromosome organization	11/362	208/28814	7.06793e-05	0.00232819	0.00166476	Cenpv/Dkc1/Trim28/Ino80e/Cct3/Pml/Gnl3/Atf7ip/Actl6a/Parp1/Ube2c	11
GO:0072527	GO:0072527	pyrimidine-containing compound metabolic process	6/362	56/28814	7.21334e-05	0.00234792	0.00167887	Dpys/Shmt1/Tet1/Dctpp1/Nme4/Upp1	6
GO:0048147	GO:0048147	negative regulation of fibroblast proliferation	5/362	35/28814	7.24967e-05	0.00234792	0.00167887	Trp53/Fth1/Bax/Sod2/Morc3	5
GO:0016072	GO:0016072	rRNA metabolic process	12/362	248/28814	7.86644e-05	0.0024996	0.00178733	Rpp25/Ppan/Dkc1/Exosc5/Trp53/Dis3/Rrp9/Brix1/Ebna1bp2/Rbfa/Ddx27/Wdr74	12
GO:0007015	GO:0007015	actin filament organization	17/362	458/28814	7.93787e-05	0.0024996	0.00178733	Stmn1/Ooep/Enah/Dstn/Lima1/Tmsb4x/Dlc1/Pdlim1/Pycard/Twf2/Ttn/Msrb2/Kank3/Cobl/Sdc4/Mtss1/Tmsb10	17
GO:0098754	GO:0098754	detoxification	6/362	57/28814	7.97745e-05	0.0024996	0.00178733	Mt1/Mt2/Adh5/Pim1/Park7/Sod2	6
GO:1901607	GO:1901607	alpha-amino acid biosynthetic process	6/362	57/28814	7.97745e-05	0.0024996	0.00178733	Bcat2/Park7/Shmt1/Asns/Glul/Cth	6
GO:0030518	GO:0030518	intracellular steroid hormone receptor signaling pathway	8/362	111/28814	8.24125e-05	0.00254094	0.00181689	Klf9/Nr0b1/Pias2/Kdm3a/Ncoa3/Park7/Parp1/Foxp1	8
GO:0045739	GO:0045739	positive regulation of DNA repair	8/362	111/28814	8.24125e-05	0.00254094	0.00181689	Ooep/Rif1/Trim28/Ino80e/Pnp/Tigar/Actl6a/Parp1	8
GO:0140718	GO:0140718	facultative heterochromatin assembly	5/362	36/28814	8.33275e-05	0.00254876	0.00182249	Trim28/Tet1/Hells/Atf7ip/Baz2a	5
GO:0001843	GO:0001843	neural tube closure	8/362	112/28814	8.77945e-05	0.00265103	0.00189561	Enah/Dlc1/Folr1/Cobl/Ptch1/Sdc4/Trim71/Kif20b	8
GO:0010761	GO:0010761	fibroblast migration	6/362	58/28814	8.80466e-05	0.00265103	0.00189561	Arid5b/Pdlim1/Akap12/Rcc2/Pml/Sdc4	6
GO:0006364	GO:0006364	rRNA processing	11/362	214/28814	9.11101e-05	0.002722	0.00194636	Rpp25/Ppan/Dkc1/Exosc5/Dis3/Rrp9/Brix1/Ebna1bp2/Rbfa/Ddx27/Wdr74	11
GO:0072332	GO:0072332	intrinsic apoptotic signaling pathway by p53 class mediator	7/362	84/28814	9.21066e-05	0.00273061	0.00195251	Pycard/Trp53/Pml/Bax/Rrn3/Usp28/Mif	7
GO:0060606	GO:0060606	tube closure	8/362	113/28814	9.34646e-05	0.0027427	0.00196116	Enah/Dlc1/Folr1/Cobl/Ptch1/Sdc4/Trim71/Kif20b	8
GO:0009566	GO:0009566	fertilization	11/362	215/28814	9.49638e-05	0.0027427	0.00196116	Ooep/Tdrd12/Slc9b1/Hexb/Kdm5b/Folr1/Cd9/Cct3/Bax/Park7/Ybx3	11
GO:0000002	GO:0000002	mitochondrial genome maintenance	5/362	37/28814	9.53611e-05	0.0027427	0.00196116	Mrpl15/Trp53/Chchd4/Slc25a36/Parp1	5
GO:0009069	GO:0009069	serine family amino acid metabolic process	5/362	37/28814	9.53611e-05	0.0027427	0.00196116	Gldc/Gart/Shmt1/Gclm/Cth	5
GO:0006144	GO:0006144	purine nucleobase metabolic process	4/362	20/28814	0.000101243	0.00286906	0.00205151	Pnp/Gart/Shmt1/Aprt	4
GO:0033599	GO:0033599	regulation of mammary gland epithelial cell proliferation	4/362	20/28814	0.000101243	0.00286906	0.00205151	Gpx1/Kdm5b/Bax/Ccnd1	4
GO:0060443	GO:0060443	mammary gland morphogenesis	6/362	60/28814	0.000106634	0.00299977	0.00214498	Kdm5b/Pml/Ncoa3/Bax/Ptch1/Etv5	6
GO:0072594	GO:0072594	establishment of protein localization to organelle	16/362	426/28814	0.000111899	0.00312505	0.00223456	Hsp90aa1/Folr1/Dkc1/Trim28/Trp53/Hspa8/Cct3/Pml/Atpif1/Bax/Agk/Jup/Chchd4/Nolc1/Tomm5/Macf1	16
GO:0022411	GO:0022411	cellular component disassembly	16/362	427/28814	0.000114951	0.0031872	0.002279	Stmn1/Dstn/Lima1/Sh3gl2/Twf2/Trp53/Hspa8/Atpif1/Bax/Tigar/Ulk1/Setx/Map1lc3b/Sgk1/Dyrk3/Map1b	16
GO:2000036	GO:2000036	regulation of stem cell population maintenance	5/362	39/28814	0.000123394	0.00333854	0.00238721	Tcl1/Tcf7l1/Kdm3a/Ncoa3/Rest	5
GO:1903209	GO:1903209	positive regulation of oxidative stress-induced cell death	4/362	21/28814	0.00012383	0.00333854	0.00238721	Rest/Park7/Mcl1/Foxp1	4
GO:0072331	GO:0072331	signal transduction by p53 class mediator	9/362	150/28814	0.000123874	0.00333854	0.00238721	Pycard/Trp53/Pml/Bax/Rrn3/Usp28/Mif/Eef1e1/Dyrk3	9
GO:2001022	GO:2001022	positive regulation of response to DNA damage stimulus	9/362	150/28814	0.000123874	0.00333854	0.00238721	Ooep/Rif1/Trim28/Ino80e/Pnp/Tigar/Eef1e1/Actl6a/Parp1	9
GO:0050673	GO:0050673	epithelial cell proliferation	17/362	476/28814	0.000126168	0.00337676	0.00241454	Sox2/Klf9/Gpx1/Apoe/Kdm5b/Fgfbp1/Nfib/Atpif1/Bax/Pura/Apela/Atp5a1/Ptch1/Glul/Mtss1/Foxp1/Ccnd1	17
GO:0008652	GO:0008652	cellular amino acid biosynthetic process	6/362	62/28814	0.00012821	0.00340774	0.00243669	Bcat2/Park7/Shmt1/Asns/Glul/Cth	6
GO:0045333	GO:0045333	cellular respiration	11/362	223/28814	0.000131124	0.00346132	0.002475	Chchd10/Chchd2/Cox5a/Atp5b/Cisd1/Bax/Park7/Atp5a1/Sod2/Chchd4/Cox4i1	11
GO:1902903	GO:1902903	regulation of supramolecular fiber organization	15/362	388/28814	0.000133146	0.00349078	0.00249607	Stmn1/Dstn/Lima1/Apoe/Tmsb4x/Dlc1/Pycard/Twf2/Hspa8/Kank3/Sdc4/Mtss1/Tmsb10/Sgk1/Map1b	15
GO:0014020	GO:0014020	primary neural tube formation	8/362	119/28814	0.000134222	0.00349521	0.00249924	Enah/Dlc1/Folr1/Cobl/Ptch1/Sdc4/Trim71/Kif20b	8
GO:0009219	GO:0009219	pyrimidine deoxyribonucleotide metabolic process	4/362	22/28814	0.000149853	0.00385023	0.00275309	Dpys/Shmt1/Dctpp1/Upp1	4
GO:0072529	GO:0072529	pyrimidine-containing compound catabolic process	4/362	22/28814	0.000149853	0.00385023	0.00275309	Dpys/Tet1/Dctpp1/Upp1	4
GO:0006220	GO:0006220	pyrimidine nucleotide metabolic process	5/362	41/28814	0.000157339	0.00398938	0.00285259	Dpys/Shmt1/Dctpp1/Nme4/Upp1	5
GO:0060603	GO:0060603	mammary gland duct morphogenesis	5/362	41/28814	0.000157339	0.00398938	0.00285259	Kdm5b/Pml/Ncoa3/Ptch1/Etv5	5
GO:0006338	GO:0006338	chromatin remodeling	11/362	229/28814	0.000165402	0.00415023	0.00296761	Kat6b/Jarid2/Smarcad1/Kdm5b/Cenpv/Mta3/Ino80e/Set/Hells/Actl6a/Baz2a	11
GO:0051053	GO:0051053	negative regulation of DNA metabolic process	9/362	156/28814	0.000166706	0.00415023	0.00296761	Dnmt3l/Dppa3/Rif1/Trim28/Trp53/Pml/Msh6/Tipin/Parp1	9
GO:0006081	GO:0006081	cellular aldehyde metabolic process	6/362	65/28814	0.000166914	0.00415023	0.00296761	Alpl/Glo1/Kdm3a/Adh5/Rest/Park7	6
GO:0015980	GO:0015980	energy derivation by oxidation of organic compounds	13/362	312/28814	0.000179057	0.00440421	0.00314922	Chchd10/Chchd2/Cox5a/Trp53/Atp5b/Cisd1/Bax/Park7/Tigar/Atp5a1/Sod2/Chchd4/Cox4i1	13
GO:0031571	GO:0031571	mitotic G1 DNA damage checkpoint signaling	4/362	23/28814	0.000179611	0.00440421	0.00314922	Trp53/Pml/Rpa2/Ccnd1	4
GO:0045787	GO:0045787	positive regulation of cell cycle	14/362	355/28814	0.000180557	0.00440421	0.00314922	Ooep/Cenpv/Mta3/Rcc2/Trp53/Pim1/Asns/Pebp1/Fntb/Dyrk3/Eif4ebp1/Ccnd1/Kif20b/Ube2c	14
GO:0032204	GO:0032204	regulation of telomere maintenance	7/362	94/28814	0.000187025	0.0045333	0.00324152	Dkc1/Ino80e/Cct3/Pml/Gnl3/Actl6a/Parp1	7
GO:0051261	GO:0051261	protein depolymerization	8/362	125/28814	0.000188636	0.00454376	0.003249	Stmn1/Dstn/Lima1/Sh3gl2/Twf2/Hspa8/Sgk1/Map1b	8
GO:0009117	GO:0009117	nucleotide metabolic process	16/362	447/28814	0.00019331	0.00462744	0.00330884	Pdk1/Dpys/Atp5b/Pipox/Pgam1/Pnp/Gart/Park7/Shmt1/Tigar/Dctpp1/Nme4/Atp5a1/Aprt/Parp1/Upp1	16
GO:0009123	GO:0009123	nucleoside monophosphate metabolic process	6/362	67/28814	0.000197467	0.0046528	0.00332697	Dpys/Pnp/Gart/Shmt1/Aprt/Upp1	6
GO:0032206	GO:0032206	positive regulation of telomere maintenance	6/362	67/28814	0.000197467	0.0046528	0.00332697	Dkc1/Ino80e/Cct3/Pml/Gnl3/Actl6a	6
GO:0009124	GO:0009124	nucleoside monophosphate biosynthetic process	5/362	43/28814	0.000197991	0.0046528	0.00332697	Pnp/Gart/Shmt1/Aprt/Upp1	5
GO:0009063	GO:0009063	cellular amino acid catabolic process	7/362	95/28814	0.000199755	0.00466579	0.00333626	Tdh/Bcat2/Pipox/Gldc/Gcat/Shmt1/Qdpr	7
GO:0010216	GO:0010216	maintenance of DNA methylation	3/362	10/28814	0.000221025	0.00492538	0.00352188	Zfp57/Usp7/Hells	3
GO:0014908	GO:0014908	myotube differentiation involved in skeletal muscle regeneration	3/362	10/28814	0.000221025	0.00492538	0.00352188	Cd9/Cd81/Klf5	3
GO:0036480	GO:0036480	neuron intrinsic apoptotic signaling pathway in response to oxidative stress	3/362	10/28814	0.000221025	0.00492538	0.00352188	Park7/Mcl1/Parp1	3
GO:0061687	GO:0061687	detoxification of inorganic compound	3/362	10/28814	0.000221025	0.00492538	0.00352188	Mt1/Mt2/Park7	3
GO:0070933	GO:0070933	histone H4 deacetylation	3/362	10/28814	0.000221025	0.00492538	0.00352188	Smarcad1/Rest/Baz2a	3
GO:0097501	GO:0097501	stress response to metal ion	3/362	10/28814	0.000221025	0.00492538	0.00352188	Mt1/Mt2/Park7	3
GO:1903376	GO:1903376	regulation of oxidative stress-induced neuron intrinsic apoptotic signaling pathway	3/362	10/28814	0.000221025	0.00492538	0.00352188	Park7/Mcl1/Parp1	3
GO:0016925	GO:0016925	protein sumoylation	5/362	44/28814	0.000221093	0.00492538	0.00352188	Uba2/Trim28/Pias2/Park7/Gnl3	5
GO:0009260	GO:0009260	ribonucleotide biosynthetic process	9/362	163/28814	0.000231613	0.00513009	0.00366826	Pdk1/Atp5b/Pnp/Gart/Nme4/Atp5a1/Aprt/Parp1/Upp1	9
GO:0006753	GO:0006753	nucleoside phosphate metabolic process	16/362	455/28814	0.000235758	0.00519206	0.00371257	Pdk1/Dpys/Atp5b/Pipox/Pgam1/Pnp/Gart/Park7/Shmt1/Tigar/Dctpp1/Nme4/Atp5a1/Aprt/Parp1/Upp1	16
GO:0032984	GO:0032984	protein-containing complex disassembly	11/362	239/28814	0.000239404	0.00524241	0.00374857	Stmn1/Dstn/Lima1/Sh3gl2/Twf2/Hspa8/Setx/Map1lc3b/Sgk1/Dyrk3/Map1b	11
GO:0042771	GO:0042771	intrinsic apoptotic signaling pathway in response to DNA damage by p53 class mediator	5/362	45/28814	0.000246189	0.00533041	0.00381149	Pycard/Trp53/Pml/Usp28/Mif	5
GO:0050691	GO:0050691	regulation of defense response to virus by host	5/362	45/28814	0.000246189	0.00533041	0.00381149	Hsp90aa1/Pycard/Aim2/Ddx58/Pml	5
GO:0044819	GO:0044819	mitotic G1/S transition checkpoint signaling	4/362	25/28814	0.00025155	0.00538597	0.00385122	Trp53/Pml/Rpa2/Ccnd1	4
GO:0051457	GO:0051457	maintenance of protein location in nucleus	4/362	25/28814	0.00025155	0.00538597	0.00385122	Chchd10/Pml/Park7/Morc3	4
GO:0016579	GO:0016579	protein deubiquitination	8/362	131/28814	0.00025999	0.00553592	0.00395844	Usp7/Ubxn1/Park7/Uchl1/Usp48/Usp28/Usp9x/Uchl3	8
GO:0042770	GO:0042770	signal transduction in response to DNA damage	9/362	168/28814	0.000289804	0.00608565	0.00435152	Trp53/Pml/Usp28/Mif/Tipin/Eef1e1/Rpa2/Dyrk3/Ccnd1	9
GO:0006790	GO:0006790	sulfur compound metabolic process	13/362	328/28814	0.000290511	0.00608565	0.00435152	Gsta4/Gpx1/Gpx4/Pdk1/Glo1/Pipox/Park7/Sod2/Mat2a/Gstm1/Ciapin1/Gclm/Cth	13
GO:0006760	GO:0006760	folic acid-containing compound metabolic process	4/362	26/28814	0.000294356	0.00608565	0.00435152	Folr1/Pipox/Gart/Shmt1	4
GO:0046386	GO:0046386	deoxyribose phosphate catabolic process	4/362	26/28814	0.000294356	0.00608565	0.00435152	Dpys/Pnp/Dctpp1/Upp1	4
GO:0010639	GO:0010639	negative regulation of organelle organization	14/362	373/28814	0.000298702	0.00608565	0.00435152	Stmn1/Lima1/Gpx1/Tmsb4x/Dlc1/Twf2/Trp53/Kank3/Pml/Tigar/Tmsb10/Sgk1/Parp1/Map1b	14
GO:0031667	GO:0031667	response to nutrient levels	14/362	373/28814	0.000298702	0.00608565	0.00435152	Spp1/Gdf3/Apoe/Alpl/Folr1/Fbxo22/Trp53/Pim1/Ulk1/Asns/Sod2/Glul/Map1lc3b/Eif4ebp1	14
GO:0009394	GO:0009394	2'-deoxyribonucleotide metabolic process	5/362	47/28814	0.000302816	0.00608565	0.00435152	Dpys/Pnp/Shmt1/Dctpp1/Upp1	5
GO:0019692	GO:0019692	deoxyribose phosphate metabolic process	5/362	47/28814	0.000302816	0.00608565	0.00435152	Dpys/Pnp/Shmt1/Dctpp1/Upp1	5
GO:0000018	GO:0000018	regulation of DNA recombination	8/362	134/28814	0.000303177	0.00608565	0.00435152	Ooep/Smarcad1/Rif1/Msh6/Hmces/Actl6a/Rpa2/Parp1	8
GO:0001841	GO:0001841	neural tube formation	8/362	134/28814	0.000303177	0.00608565	0.00435152	Enah/Dlc1/Folr1/Cobl/Ptch1/Sdc4/Trim71/Kif20b	8
GO:0010212	GO:0010212	response to ionizing radiation	8/362	134/28814	0.000303177	0.00608565	0.00435152	Gpx1/Trp53/Pml/Pnp/Bax/Tigar/Sod2/Usp28	8
GO:0045185	GO:0045185	maintenance of protein location	7/362	102/28814	0.000309776	0.00618589	0.0044232	Chchd10/Tmsb4x/Twf2/Pml/Park7/Morc3/Tmsb10	7
GO:0043433	GO:0043433	negative regulation of DNA-binding transcription factor activity	9/362	170/28814	0.000316238	0.00628237	0.00449219	Nr0b1/Pycard/Aim2/Pias2/Usp7/Pim1/Pura/Ptch1/Id3	9
GO:0031330	GO:0031330	negative regulation of cellular catabolic process	11/362	249/28814	0.000339646	0.0066935	0.00478617	Dkc1/Apoc1/Trp53/Usp7/Timp1/Ubxn1/Pml/Park7/Tigar/Nsun2/Mcl1	11
GO:0006346	GO:0006346	DNA methylation-dependent heterochromatin assembly	4/362	27/28814	0.000342143	0.0066935	0.00478617	Trim28/Tet1/Hells/Atf7ip	4
GO:0009264	GO:0009264	deoxyribonucleotide catabolic process	4/362	27/28814	0.000342143	0.0066935	0.00478617	Dpys/Pnp/Dctpp1/Upp1	4
GO:0046390	GO:0046390	ribose phosphate biosynthetic process	9/362	172/28814	0.000344634	0.00670818	0.00479666	Pdk1/Atp5b/Pnp/Gart/Nme4/Atp5a1/Aprt/Parp1/Upp1	9
GO:0009262	GO:0009262	deoxyribonucleotide metabolic process	5/362	49/28814	0.000368797	0.00714243	0.00510717	Dpys/Pnp/Shmt1/Dctpp1/Upp1	5
GO:0010594	GO:0010594	regulation of endothelial cell migration	9/362	174/28814	0.000375103	0.0072096	0.0051552	Hspb1/Apoe/Fgf4/Atp5b/Fgfbp1/Atp5a1/Glul/Jup/Foxp1	9
GO:0032386	GO:0032386	regulation of intracellular transport	13/362	337/28814	0.000376007	0.0072096	0.0051552	Trim28/Usp7/Atpif1/Park7/Nefh/Jup/Chchd4/Nolc1/Ehd1/Nsun2/Kif20b/Cd81/Map1b	13
GO:0072522	GO:0072522	purine-containing compound biosynthetic process	9/362	175/28814	0.00039115	0.00740468	0.00529469	Pdk1/Atp5b/Pnp/Gart/Shmt1/Nme4/Atp5a1/Aprt/Parp1	9
GO:1901361	GO:1901361	organic cyclic compound catabolic process	16/362	477/28814	0.000396632	0.00740468	0.00529469	Spp1/Hsd17b14/Apoe/Ephx2/Dpys/Dkc1/Exosc5/Pnp/Bax/Tet1/Dctpp1/Dis3/Trim71/Qdpr/Nsun2/Upp1	16
GO:0009068	GO:0009068	aspartate family amino acid catabolic process	3/362	12/28814	0.000397709	0.00740468	0.00529469	Tdh/Pipox/Gcat	3
GO:0009223	GO:0009223	pyrimidine deoxyribonucleotide catabolic process	3/362	12/28814	0.000397709	0.00740468	0.00529469	Dpys/Dctpp1/Upp1	3
GO:0042989	GO:0042989	sequestering of actin monomers	3/362	12/28814	0.000397709	0.00740468	0.00529469	Tmsb4x/Twf2/Tmsb10	3
GO:0072531	GO:0072531	pyrimidine-containing compound transmembrane transport	3/362	12/28814	0.000397709	0.00740468	0.00529469	Slc28a1/Slc29a1/Slc25a36	3
GO:0051494	GO:0051494	negative regulation of cytoskeleton organization	9/362	176/28814	0.000407759	0.00753196	0.0053857	Stmn1/Lima1/Tmsb4x/Dlc1/Twf2/Kank3/Tmsb10/Sgk1/Map1b	9
GO:0009314	GO:0009314	response to radiation	15/362	431/28814	0.000408453	0.00753196	0.0053857	Gpx1/Trp53/Timp1/Pml/Pnp/Bax/Tigar/Msh6/Sod2/Usp28/Tipin/Sgk1/Fbxl3/Parp1/Ccnd1	15
GO:0009165	GO:0009165	nucleotide biosynthetic process	10/362	215/28814	0.000419301	0.00769518	0.00550241	Pdk1/Atp5b/Pnp/Gart/Shmt1/Nme4/Atp5a1/Aprt/Parp1/Upp1	10
GO:0060444	GO:0060444	branching involved in mammary gland duct morphogenesis	4/362	29/28814	0.000453959	0.00829175	0.00592899	Kdm5b/Pml/Ncoa3/Etv5	4
GO:0006091	GO:0006091	generation of precursor metabolites and energy	15/362	436/28814	0.00046041	0.00836991	0.00598487	Chchd10/Chchd2/Cox5a/Trp53/Atp5b/Cisd1/Adh5/Pgam1/Bax/Park7/Tigar/Atp5a1/Sod2/Chchd4/Cox4i1	15
GO:0042692	GO:0042692	muscle cell differentiation	15/362	438/28814	0.000482724	0.00873266	0.00624426	Csrp2/Gpx1/Tmsb4x/Cd9/Fbxo22/Ttn/Cacybp/Uchl1/Rbpj/Sod2/Ehd1/Foxp1/Cd81/Klf5/Cth	15
GO:0033143	GO:0033143	regulation of intracellular steroid hormone receptor signaling pathway	6/362	79/28814	0.000484896	0.00873266	0.00624426	Nr0b1/Pias2/Ncoa3/Park7/Parp1/Foxp1	6
GO:0046596	GO:0046596	regulation of viral entry into host cell	5/362	52/28814	0.000487429	0.00873745	0.00624769	Triml2/Triml1/Ifitm2/Ifitm3/Ifitm1	5
GO:1901293	GO:1901293	nucleoside phosphate biosynthetic process	10/362	220/28814	0.000501933	0.00895578	0.0064038	Pdk1/Atp5b/Pnp/Gart/Shmt1/Nme4/Atp5a1/Aprt/Parp1/Upp1	10
GO:1901215	GO:1901215	negative regulation of neuron death	11/362	261/28814	0.000504436	0.00895897	0.00640608	Alg13/Apoe/Mt1/Set/Rest/Bax/Park7/Tigar/Sod2/Hdgf/Gclm	11
GO:0070228	GO:0070228	regulation of lymphocyte apoptotic process	6/362	80/28814	0.000518744	0.00915207	0.00654415	Trp53/Pnp/Bax/Mif/Lgals3/Foxp1	6
GO:0035148	GO:0035148	tube formation	9/362	182/28814	0.000520058	0.00915207	0.00654415	Enah/Dlc1/Folr1/Nfib/Cobl/Ptch1/Sdc4/Trim71/Kif20b	9
GO:0043543	GO:0043543	protein acylation	11/362	263/28814	0.000537519	0.00941635	0.00673313	Jade1/Kat6b/Esco2/Pml/Park7/Cdyl/L3mbtl2/Glul/Phf20/Hat1/Actl6a	11
GO:1903829	GO:1903829	positive regulation of protein localization	16/362	491/28814	0.000542206	0.00945548	0.00676111	Trh/Stx3/Ttn/Dkc1/Tm7sf3/Trim28/Cct3/Pml/Park7/Gnl3/Glul/Lgals3/Jup/Parp1/Kif20b/Cd81	16
GO:1902807	GO:1902807	negative regulation of cell cycle G1/S phase transition	6/362	81/28814	0.000554402	0.00962463	0.00688206	Sox2/Jade1/Trp53/Pml/Rpa2/Ccnd1	6
GO:0009161	GO:0009161	ribonucleoside monophosphate metabolic process	5/362	54/28814	0.000581099	0.00999802	0.00714905	Dpys/Pnp/Gart/Aprt/Upp1	5
GO:1903202	GO:1903202	negative regulation of oxidative stress-induced cell death	5/362	54/28814	0.000581099	0.00999802	0.00714905	Hspb1/Gpx1/Rest/Park7/Sod2	5
GO:0009162	GO:0009162	deoxyribonucleoside monophosphate metabolic process	4/362	31/28814	0.000589623	0.0100499	0.00718612	Dpys/Pnp/Shmt1/Upp1	4
GO:0070198	GO:0070198	protein localization to chromosome, telomeric region	4/362	31/28814	0.000589623	0.0100499	0.00718612	Dkc1/Cct3/Pml/Gnl3	4
GO:1901796	GO:1901796	regulation of signal transduction by p53 class mediator	6/362	82/28814	0.000591935	0.0100499	0.00718612	Trp53/Pml/Rrn3/Mif/Eef1e1/Dyrk3	6
GO:0051651	GO:0051651	maintenance of location in cell	10/362	225/28814	0.000597637	0.0101022	0.00722351	Chchd10/Apoe/Tmsb4x/Twf2/Fth1/Pml/Bax/Park7/Morc3/Tmsb10	10
GO:0016032	GO:0016032	viral process	13/362	355/28814	0.000612385	0.0103063	0.00736945	Triml2/Nr5a2/Triml1/Apoe/Trim28/Trp53/Hspa8/Pml/Rest/Bax/Ifitm2/Ifitm3/Ifitm1	13
GO:0046073	GO:0046073	dTMP metabolic process	3/362	14/28814	0.000645856	0.0107754	0.00770495	Dpys/Shmt1/Upp1	3
GO:0051152	GO:0051152	positive regulation of smooth muscle cell differentiation	3/362	14/28814	0.000645856	0.0107754	0.00770495	Tmsb4x/Sod2/Cth	3
GO:0043542	GO:0043542	endothelial cell migration	10/362	228/28814	0.000661972	0.0108636	0.00776799	Hspb1/Gpx1/Apoe/Fgf4/Atp5b/Fgfbp1/Atp5a1/Glul/Jup/Foxp1	10
GO:0032196	GO:0032196	transposition	4/362	32/28814	0.000667229	0.0108636	0.00776799	Morc1/Tex19.1/Dnmt3l/L1td1	4
GO:1902751	GO:1902751	positive regulation of cell cycle G2/M phase transition	4/362	32/28814	0.000667229	0.0108636	0.00776799	Mta3/Rcc2/Dyrk3/Ccnd1	4
GO:0009152	GO:0009152	purine ribonucleotide biosynthetic process	8/362	151/28814	0.00067228	0.0108636	0.00776799	Pdk1/Atp5b/Pnp/Gart/Nme4/Atp5a1/Aprt/Parp1	8
GO:0032272	GO:0032272	negative regulation of protein polymerization	6/362	84/28814	0.000672895	0.0108636	0.00776799	Stmn1/Tmsb4x/Twf2/Kank3/Tmsb10/Sgk1	6
GO:0072089	GO:0072089	stem cell proliferation	6/362	84/28814	0.000672895	0.0108636	0.00776799	Dppa2/Ncoa3/Pim1/L3mbtl2/Ccne1/Trim71	6
GO:0006119	GO:0006119	oxidative phosphorylation	7/362	116/28814	0.000673691	0.0108636	0.00776799	Chchd10/Chchd2/Cox5a/Atp5b/Park7/Atp5a1/Cox4i1	7
GO:0043534	GO:0043534	blood vessel endothelial cell migration	7/362	116/28814	0.000673691	0.0108636	0.00776799	Hspb1/Gpx1/Apoe/Atp5b/Fgfbp1/Atp5a1/Jup	7
GO:0031333	GO:0031333	negative regulation of protein-containing complex assembly	8/362	152/28814	0.000702018	0.0112732	0.00806089	Stmn1/Tmsb4x/Twf2/Kank3/Ulk1/Tmsb10/Sgk1/Eif4ebp1	8
GO:0044403	GO:0044403	biological process involved in symbiotic interaction	11/362	272/28814	0.000709686	0.0113022	0.00808159	Triml2/Triml1/Gpx1/Apoe/Sap30/Gpx2/Hspa8/Rest/Ifitm2/Ifitm3/Ifitm1	11
GO:0051091	GO:0051091	positive regulation of DNA-binding transcription factor activity	11/362	272/28814	0.000709686	0.0113022	0.00808159	Triml2/Triml1/Arid5b/Pycard/Aim2/Ddx58/Trim13/Ncoa3/Park7/Jup/Cth	11
GO:0006839	GO:0006839	mitochondrial transport	8/362	153/28814	0.000732807	0.0115748	0.00827649	Chchd10/Hsp90aa1/Trp53/Atpif1/Bax/Agk/Chchd4/Tomm5	8
GO:0070646	GO:0070646	protein modification by small protein removal	8/362	153/28814	0.000732807	0.0115748	0.00827649	Usp7/Ubxn1/Park7/Uchl1/Usp48/Usp28/Usp9x/Uchl3	8
GO:0010463	GO:0010463	mesenchymal cell proliferation	5/362	57/28814	0.000746108	0.0116832	0.00835401	Pdgfa/Mycn/Fgf4/Nfib/Foxp1	5
GO:0052372	GO:0052372	modulation by symbiont of entry into host	5/362	57/28814	0.000746108	0.0116832	0.00835401	Triml2/Triml1/Ifitm2/Ifitm3/Ifitm1	5
GO:0009156	GO:0009156	ribonucleoside monophosphate biosynthetic process	4/362	33/28814	0.000751797	0.0116832	0.00835401	Pnp/Gart/Aprt/Upp1	4
GO:0033598	GO:0033598	mammary gland epithelial cell proliferation	4/362	33/28814	0.000751797	0.0116832	0.00835401	Gpx1/Kdm5b/Bax/Ccnd1	4
GO:0009259	GO:0009259	ribonucleotide metabolic process	13/362	364/28814	0.000771333	0.0118909	0.00850253	Pdk1/Dpys/Atp5b/Pipox/Pgam1/Pnp/Gart/Tigar/Nme4/Atp5a1/Aprt/Parp1/Upp1	13
GO:0018209	GO:0018209	peptidyl-serine modification	13/362	364/28814	0.000771333	0.0118909	0.00850253	Hsp90aa1/Tcl1/Pdk1/Stk38/Bax/Park7/Ulk1/Mif/Morc3/Sgk1/Dyrk3/Parp1/Nsd1	13
GO:0007517	GO:0007517	muscle organ development	13/362	365/28814	0.000790961	0.0119532	0.00854711	Mylpf/Gpx1/Sap30/Arid5b/Fbxo22/Ttn/Rbpj/Mtss1/Ybx3/Foxp1/Tcf15/Id3/Klf5	13
GO:0110053	GO:0110053	regulation of actin filament organization	11/362	276/28814	0.000799732	0.0119532	0.00854711	Stmn1/Dstn/Lima1/Tmsb4x/Dlc1/Pycard/Twf2/Kank3/Sdc4/Mtss1/Tmsb10	11
GO:0006167	GO:0006167	AMP biosynthetic process	3/362	15/28814	0.000799825	0.0119532	0.00854711	Pnp/Gart/Aprt	3
GO:0006188	GO:0006188	IMP biosynthetic process	3/362	15/28814	0.000799825	0.0119532	0.00854711	Pnp/Gart/Aprt	3
GO:0006244	GO:0006244	pyrimidine nucleotide catabolic process	3/362	15/28814	0.000799825	0.0119532	0.00854711	Dpys/Dctpp1/Upp1	3
GO:0042182	GO:0042182	ketone catabolic process	3/362	15/28814	0.000799825	0.0119532	0.00854711	Glo1/Park7/Cbr3	3
GO:0046185	GO:0046185	aldehyde catabolic process	3/362	15/28814	0.000799825	0.0119532	0.00854711	Glo1/Adh5/Park7	3
GO:0034504	GO:0034504	protein localization to nucleus	12/362	320/28814	0.00080019	0.0119532	0.00854711	Chchd10/Trim28/Trp53/Hspa8/Pml/Park7/Glul/Jup/Hdgf/Morc3/Nolc1/Parp1	12
GO:0051055	GO:0051055	negative regulation of lipid biosynthetic process	5/362	58/28814	0.000808189	0.0120261	0.00859923	Nr0b1/Pdgfa/Apoe/Apoc1/Rest	5
GO:0001558	GO:0001558	regulation of cell growth	15/362	461/28814	0.000813517	0.0120588	0.00862262	Jade1/Apoe/Twf2/Ppan/Trp53/Pml/Ncoa3/Ulk1/Socs2/Sgk1/Foxp1/Macf1/Cd81/Cth/Map1b	15
GO:0009416	GO:0009416	response to light stimulus	12/362	321/28814	0.000822098	0.0121393	0.00868019	Gpx1/Trp53/Timp1/Pml/Bax/Msh6/Usp28/Tipin/Sgk1/Fbxl3/Parp1/Ccnd1	12
GO:0001838	GO:0001838	embryonic epithelial tube formation	8/362	156/28814	0.000831751	0.0121885	0.00871533	Enah/Dlc1/Folr1/Cobl/Ptch1/Sdc4/Trim71/Kif20b	8
GO:0031099	GO:0031099	regeneration	8/362	156/28814	0.000831751	0.0121885	0.00871533	Gpx1/Folr1/Cd9/Ulk1/Nefh/Ccnd1/Cd81/Klf5	8
GO:0060487	GO:0060487	lung epithelial cell differentiation	4/362	34/28814	0.000843666	0.0123162	0.00880669	Klf2/Nfib/Rbpj/Foxp1	4
GO:0030324	GO:0030324	lung development	10/362	236/28814	0.000861978	0.0125149	0.00894875	Klf2/Sox2/Dppa4/Dppa2/Pdgfa/Mycn/Nfib/Rbpj/Tns3/Foxp1	10
GO:0044106	GO:0044106	cellular amine metabolic process	7/362	121/28814	0.000864991	0.0125149	0.00894875	Akr1b3/Trh/Srm/Park7/Pebp1/Sms/Dhps	7
GO:0022612	GO:0022612	gland morphogenesis	8/362	157/28814	0.000867017	0.0125149	0.00894875	Pdgfa/Kdm5b/Nfib/Pml/Ncoa3/Bax/Ptch1/Etv5	8
GO:0031668	GO:0031668	cellular response to extracellular stimulus	10/362	237/28814	0.000890139	0.0128007	0.00915312	Folr1/Ppan/Fbxo22/Trp53/Pim1/Dctpp1/Ulk1/Asns/Glul/Map1lc3b	10
GO:0009410	GO:0009410	response to xenobiotic stimulus	12/362	325/28814	0.000914807	0.0131066	0.00937181	Gsta4/Gpx1/Aim2/Trp53/Rest/Pnp/Tigar/Uchl1/Sod2/Mat2a/Gstm1/Gclm	12
GO:0060560	GO:0060560	developmental growth involved in morphogenesis	11/362	281/28814	0.000925425	0.0132096	0.00944547	Hsp90aa1/Apoe/Sh3gl2/Twf2/Kdm5b/Trim28/Cobl/Ulk1/Usp9x/Macf1/Map1b	11
GO:0060479	GO:0060479	lung cell differentiation	4/362	35/28814	0.000943172	0.0133639	0.00955582	Klf2/Nfib/Rbpj/Foxp1	4
GO:1903203	GO:1903203	regulation of oxidative stress-induced neuron death	4/362	35/28814	0.000943172	0.0133639	0.00955582	Rest/Park7/Mcl1/Parp1	4
GO:0030323	GO:0030323	respiratory tube development	10/362	239/28814	0.000948731	0.0133934	0.00957693	Klf2/Sox2/Dppa4/Dppa2/Pdgfa/Mycn/Nfib/Rbpj/Tns3/Foxp1	10
GO:0042542	GO:0042542	response to hydrogen peroxide	7/362	123/28814	0.000952535	0.0133981	0.00958024	Akr1b3/Gpx1/Trp53/Park7/Setx/Sod2/Foxp1	7
GO:0006544	GO:0006544	glycine metabolic process	3/362	16/28814	0.000975268	0.0135693	0.00970265	Gldc/Gart/Shmt1	3
GO:0007000	GO:0007000	nucleolus organization	3/362	16/28814	0.000975268	0.0135693	0.00970265	Rrn3/Nolc1/Baz2a	3
GO:0046112	GO:0046112	nucleobase biosynthetic process	3/362	16/28814	0.000975268	0.0135693	0.00970265	Gart/Shmt1/Aprt	3
GO:0010632	GO:0010632	regulation of epithelial cell migration	10/362	241/28814	0.00101045	0.0140082	0.0100165	Hspb1/Apoe/Fgf4/Atp5b/Fgfbp1/Atp5a1/Glul/Jup/Foxp1/Macf1	10
GO:2000142	GO:2000142	regulation of DNA-templated transcription, initiation	5/362	61/28814	0.00101762	0.0140571	0.0100515	Morc1/Trp53/Rrn3/Setx/Atf7ip	5
GO:0019693	GO:0019693	ribose phosphate metabolic process	13/362	376/28814	0.00103606	0.0142606	0.010197	Pdk1/Dpys/Atp5b/Pipox/Pgam1/Pnp/Gart/Tigar/Nme4/Atp5a1/Aprt/Parp1/Upp1	13
GO:0009048	GO:0009048	dosage compensation by inactivation of X chromosome	4/362	36/28814	0.00105065	0.0143589	0.0102673	Jarid2/Tsix/Cdyl/Phf20	4
GO:0033273	GO:0033273	response to vitamin	4/362	36/28814	0.00105065	0.0143589	0.0102673	Spp1/Alpl/Folr1/Pim1	4
GO:0009308	GO:0009308	amine metabolic process	7/362	126/28814	0.00109677	0.0149362	0.0106801	Akr1b3/Trh/Srm/Park7/Pebp1/Sms/Dhps	7
GO:0043535	GO:0043535	regulation of blood vessel endothelial cell migration	6/362	93/28814	0.00114844	0.0154856	0.0110729	Hspb1/Apoe/Atp5b/Fgfbp1/Atp5a1/Jup	6
GO:0051101	GO:0051101	regulation of DNA binding	7/362	127/28814	0.00114848	0.0154856	0.0110729	Trim28/Nfib/Rest/Park7/Zfp462/Parp1/Nsd1	7
GO:0009066	GO:0009066	aspartate family amino acid metabolic process	4/362	37/28814	0.00116645	0.0154856	0.0110729	Tdh/Pipox/Gcat/Asns	4
GO:0036475	GO:0036475	neuron death in response to oxidative stress	4/362	37/28814	0.00116645	0.0154856	0.0110729	Rest/Park7/Mcl1/Parp1	4
GO:0043516	GO:0043516	regulation of DNA damage response, signal transduction by p53 class mediator	4/362	37/28814	0.00116645	0.0154856	0.0110729	Trp53/Mif/Eef1e1/Dyrk3	4
GO:0006177	GO:0006177	GMP biosynthetic process	3/362	17/28814	0.00117327	0.0154856	0.0110729	Pnp/Gart/Aprt	3
GO:0009176	GO:0009176	pyrimidine deoxyribonucleoside monophosphate metabolic process	3/362	17/28814	0.00117327	0.0154856	0.0110729	Dpys/Shmt1/Upp1	3
GO:0040015	GO:0040015	negative regulation of multicellular organism growth	3/362	17/28814	0.00117327	0.0154856	0.0110729	Socs2/Ptch1/Plac8	3
GO:0071498	GO:0071498	cellular response to fluid shear stress	3/362	17/28814	0.00117327	0.0154856	0.0110729	Klf2/Spp1/Mtss1	3
GO:0007346	GO:0007346	regulation of mitotic cell cycle	15/362	479/28814	0.00119149	0.0156724	0.0112065	Jade1/Mta3/Rcc2/Trp53/Pml/Asns/Pebp1/Ptch1/Tipin/Rpa2/Eif4ebp1/Ccnd1/Bora/Kif20b/Ube2c	15
GO:2000278	GO:2000278	regulation of DNA biosynthetic process	7/362	129/28814	0.00125762	0.0164859	0.0117882	Hsp90aa1/Jade1/Rfc5/Dkc1/Trp53/Cct3/Pml	7
GO:0090407	GO:0090407	organophosphate biosynthetic process	15/362	482/28814	0.001267	0.0165526	0.0118359	Pdgfa/Hexb/Ckb/Pdk1/Atp5b/Pnp/Gart/Shmt1/Nme4/Socs2/Atp5a1/Impa2/Aprt/Parp1/Upp1	15
GO:0006457	GO:0006457	protein folding	8/362	167/28814	0.00129003	0.0166949	0.0119376	Hspb1/Hsp90aa1/Hspa8/Cct3/Ppic/Chchd4/Fkbp9/Ahsa1	8
GO:0072175	GO:0072175	epithelial tube formation	8/362	167/28814	0.00129003	0.0166949	0.0119376	Enah/Dlc1/Folr1/Cobl/Ptch1/Sdc4/Trim71/Kif20b	8
GO:0007549	GO:0007549	dosage compensation	4/362	38/28814	0.00129089	0.0166949	0.0119376	Jarid2/Tsix/Cdyl/Phf20	4
GO:0018105	GO:0018105	peptidyl-serine phosphorylation	12/362	339/28814	0.00131067	0.0168941	0.0120801	Hsp90aa1/Tcl1/Pdk1/Stk38/Bax/Park7/Ulk1/Mif/Morc3/Sgk1/Dyrk3/Nsd1	12
GO:0048608	GO:0048608	reproductive structure development	15/362	484/28814	0.00131955	0.0169518	0.0121213	Sox2/Tex19.1/Nr0b1/Dnmt3l/Gab1/Arid5b/Kdm5b/Trim28/Ncoa3/Bax/Apela/Rbpj/Nefh/Ybx3/Ccnd1	15
GO:1903362	GO:1903362	regulation of cellular protein catabolic process	10/362	250/28814	0.00133027	0.0170327	0.0121792	Hsp90aa1/Gpx1/Apoe/Fbxo22/Usp7/Ubxn1/Pml/Atpif1/Park7/Cd81	10
GO:0006164	GO:0006164	purine nucleotide biosynthetic process	8/362	168/28814	0.00134004	0.017101	0.012228	Pdk1/Atp5b/Pnp/Gart/Nme4/Atp5a1/Aprt/Parp1	8
GO:0072655	GO:0072655	establishment of protein localization to mitochondrion	6/362	96/28814	0.00135365	0.0171954	0.0122955	Hsp90aa1/Atpif1/Bax/Agk/Chchd4/Tomm5	6
GO:0070265	GO:0070265	necrotic cell death	5/362	65/28814	0.00135636	0.0171954	0.0122955	Trp53/Fth1/Bax/Slc6a6/Ybx3	5
GO:1901216	GO:1901216	positive regulation of neuron death	7/362	131/28814	0.00137471	0.0173709	0.012421	Mybl2/Apoe/Trp53/Rest/Bax/Mcl1/Parp1	7
GO:0032271	GO:0032271	regulation of protein polymerization	9/362	209/28814	0.00138231	0.0173977	0.0124402	Stmn1/Hsp90aa1/Tmsb4x/Pycard/Twf2/Kank3/Tmsb10/Sgk1/Map1b	9
GO:0030041	GO:0030041	actin filament polymerization	8/362	169/28814	0.00139158	0.0173977	0.0124402	Tmsb4x/Pycard/Twf2/Msrb2/Kank3/Cobl/Mtss1/Tmsb10	8
GO:0016074	GO:0016074	sno(s)RNA metabolic process	3/362	18/28814	0.00139488	0.0173977	0.0124402	Dkc1/Exosc5/Nolc1	3
GO:0090308	GO:0090308	regulation of DNA methylation-dependent heterochromatin assembly	3/362	18/28814	0.00139488	0.0173977	0.0124402	Trim28/Tet1/Atf7ip	3
GO:0051235	GO:0051235	maintenance of location	12/362	342/28814	0.00141171	0.0175508	0.0125496	Chchd10/Apoe/Tmsb4x/Hexb/Twf2/Fth1/Pml/Bax/Park7/Morc3/Tmsb10/Ehd1	12
GO:0002931	GO:0002931	response to ischemia	4/362	39/28814	0.00142432	0.0176505	0.0126209	Trp53/Rest/Tigar/Uchl1	4
GO:0061458	GO:0061458	reproductive system development	15/362	488/28814	0.00143016	0.0176661	0.0126321	Sox2/Tex19.1/Nr0b1/Dnmt3l/Gab1/Arid5b/Kdm5b/Trim28/Ncoa3/Bax/Apela/Rbpj/Nefh/Ybx3/Ccnd1	15
GO:2001236	GO:2001236	regulation of extrinsic apoptotic signaling pathway	8/362	170/28814	0.00144468	0.0177885	0.0127196	Gpx1/Pycard/Pml/Bax/Park7/Lgals3/Mcl1/Gclm	8
GO:0001836	GO:0001836	release of cytochrome c from mitochondria	5/362	66/28814	0.00145264	0.0178296	0.012749	Gpx1/Pycard/Trp53/Bax/Sod2	5
GO:0062014	GO:0062014	negative regulation of small molecule metabolic process	6/362	98/28814	0.00150525	0.0184166	0.0131687	Apoe/Apoc1/Trp53/Rest/Tigar/Parp1	6
GO:0030330	GO:0030330	DNA damage response, signal transduction by p53 class mediator	5/362	67/28814	0.00155387	0.0187561	0.0134115	Trp53/Pml/Mif/Eef1e1/Dyrk3	5
GO:0043903	GO:0043903	regulation of biological process involved in symbiotic interaction	5/362	67/28814	0.00155387	0.0187561	0.0134115	Triml2/Triml1/Ifitm2/Ifitm3/Ifitm1	5
GO:2000736	GO:2000736	regulation of stem cell differentiation	5/362	67/28814	0.00155387	0.0187561	0.0134115	Kdm3a/Ncoa3/Rest/Nsun2/Tcf15	5
GO:0002861	GO:0002861	regulation of inflammatory response to antigenic stimulus	4/362	40/28814	0.00156706	0.0187561	0.0134115	Gpx1/Gpx2/Park7/Cd81	4
GO:0030521	GO:0030521	androgen receptor signaling pathway	4/362	40/28814	0.00156706	0.0187561	0.0134115	Pias2/Kdm3a/Park7/Foxp1	4
GO:0042398	GO:0042398	cellular modified amino acid biosynthetic process	4/362	40/28814	0.00156706	0.0187561	0.0134115	Ckb/Gart/Park7/Gclm	4
GO:0051567	GO:0051567	histone H3-K9 methylation	4/362	40/28814	0.00156706	0.0187561	0.0134115	Jarid2/Rif1/Kdm3a/Baz2a	4
GO:0050680	GO:0050680	negative regulation of epithelial cell proliferation	8/362	173/28814	0.0016137	0.0192545	0.0137679	Sox2/Klf9/Apoe/Nfib/Atpif1/Atp5a1/Ptch1/Mtss1	8
GO:0035601	GO:0035601	protein deacylation	7/362	135/28814	0.00163434	0.0193417	0.0138302	Smarcad1/Mta3/Trp53/Pml/Rest/Lypla1/Baz2a	7
GO:0098732	GO:0098732	macromolecule deacylation	7/362	135/28814	0.00163434	0.0193417	0.0138302	Smarcad1/Mta3/Trp53/Pml/Rest/Lypla1/Baz2a	7
GO:0010544	GO:0010544	negative regulation of platelet activation	3/362	19/28814	0.00164109	0.0193417	0.0138302	Pdgfa/Apoe/Cd9	3
GO:0043046	GO:0043046	DNA methylation involved in gamete generation	3/362	19/28814	0.00164109	0.0193417	0.0138302	Morc1/Tdrd12/Dnmt3l	3
GO:0016447	GO:0016447	somatic recombination of immunoglobulin gene segments	5/362	68/28814	0.00166018	0.0194478	0.0139061	Rif1/Msh6/Hmces/Ung/Foxp1	5
GO:1905710	GO:1905710	positive regulation of membrane permeability	5/362	68/28814	0.00166018	0.0194478	0.0139061	Chchd10/Trp53/Hspa8/Atpif1/Bax	5
GO:0016575	GO:0016575	histone deacetylation	6/362	100/28814	0.00166943	0.0194969	0.0139412	Smarcad1/Mta3/Trp53/Pml/Rest/Baz2a	6
GO:0051098	GO:0051098	regulation of binding	13/362	397/28814	0.00168141	0.0195775	0.0139988	Stmn1/Apoe/1810037I17Rik/Trim28/Nfib/Rest/Bax/Park7/Zfp462/Cln5/Map1lc3b/Parp1/Nsd1	13
GO:0010939	GO:0010939	regulation of necrotic cell death	4/362	41/28814	0.00171947	0.0199004	0.0142297	Trp53/Fth1/Slc6a6/Ybx3	4
GO:0035794	GO:0035794	positive regulation of mitochondrial membrane permeability	4/362	41/28814	0.00171947	0.0199004	0.0142297	Chchd10/Trp53/Atpif1/Bax	4
GO:0009206	GO:0009206	purine ribonucleoside triphosphate biosynthetic process	5/362	69/28814	0.00177174	0.0204439	0.0146184	Atp5b/Pnp/Nme4/Atp5a1/Parp1	5
GO:1901987	GO:1901987	regulation of cell cycle phase transition	13/362	401/28814	0.00183588	0.0211208	0.0151023	Sox2/Jade1/Mta3/Rcc2/Trp53/Pml/Usp28/Tipin/Rpa2/Dyrk3/Nsun2/Ccnd1/Ube2c	13
GO:0070585	GO:0070585	protein localization to mitochondrion	6/362	102/28814	0.00184687	0.021184	0.0151475	Hsp90aa1/Atpif1/Bax/Agk/Chchd4/Tomm5	6
GO:0048511	GO:0048511	rhythmic process	11/362	307/28814	0.00187112	0.0212216	0.0151744	Klf9/Enox1/Kdm5b/Trp53/Usp7/Pml/Setx/Mat2a/Usp9x/Fbxl3/Id3	11
GO:0048638	GO:0048638	regulation of developmental growth	13/362	402/28814	0.00187627	0.0212216	0.0151744	Apoe/Jarid2/Twf2/Pim1/Ulk1/Socs2/Rbpj/Ptch1/Ybx3/Plac8/Foxp1/Macf1/Map1b	13
GO:0072595	GO:0072595	maintenance of protein localization in organelle	4/362	42/28814	0.00188185	0.0212216	0.0151744	Chchd10/Pml/Park7/Morc3	4
GO:1902108	GO:1902108	regulation of mitochondrial membrane permeability involved in apoptotic process	4/362	42/28814	0.00188185	0.0212216	0.0151744	Chchd10/Trp53/Atpif1/Bax	4
GO:1990748	GO:1990748	cellular detoxification	4/362	42/28814	0.00188185	0.0212216	0.0151744	Adh5/Pim1/Park7/Sod2	4
GO:0009145	GO:0009145	purine nucleoside triphosphate biosynthetic process	5/362	70/28814	0.00188869	0.0212216	0.0151744	Atp5b/Pnp/Nme4/Atp5a1/Parp1	5
GO:0010569	GO:0010569	regulation of double-strand break repair via homologous recombination	5/362	70/28814	0.00188869	0.0212216	0.0151744	Ooep/Rif1/Actl6a/Rpa2/Parp1	5
GO:0009159	GO:0009159	deoxyribonucleoside monophosphate catabolic process	3/362	20/28814	0.00191282	0.0213682	0.0152792	Dpys/Pnp/Upp1	3
GO:0043116	GO:0043116	negative regulation of vascular permeability	3/362	20/28814	0.00191282	0.0213682	0.0152792	Apoe/Sh3gl2/Akap12	3
GO:0034248	GO:0034248	regulation of cellular amide metabolic process	14/362	453/28814	0.00193883	0.0215961	0.0154422	Apoe/Eif4e2/Pdk1/Exosc5/Trp53/Aplp1/Mif4gd/Pml/Shmt1/Tigar/Eif3k/Trim71/Nolc1/Eif4ebp1	14
GO:0045444	GO:0045444	fat cell differentiation	10/362	264/28814	0.00198763	0.0220759	0.0157853	Gdf3/Gpx1/Arid5b/Arl4a/Pim1/Sod2/Plac8/Uchl3/Ccnd1/Klf5	10
GO:0048146	GO:0048146	positive regulation of fibroblast proliferation	5/362	71/28814	0.00201119	0.0222095	0.0158808	Pla2g1b/Pdgfa/Pml/Mif/Fntb	5
GO:2000134	GO:2000134	negative regulation of G1/S transition of mitotic cell cycle	5/362	71/28814	0.00201119	0.0222095	0.0158808	Jade1/Trp53/Pml/Rpa2/Ccnd1	5
GO:0006473	GO:0006473	protein acetylation	9/362	221/28814	0.00202511	0.0222358	0.0158996	Jade1/Kat6b/Esco2/Pml/Park7/L3mbtl2/Phf20/Hat1/Actl6a	9
GO:0007623	GO:0007623	circadian rhythm	9/362	221/28814	0.00202511	0.0222358	0.0158996	Kdm5b/Trp53/Usp7/Pml/Setx/Mat2a/Usp9x/Fbxl3/Id3	9
GO:0070227	GO:0070227	lymphocyte apoptotic process	6/362	104/28814	0.00203823	0.0223163	0.0159572	Trp53/Pnp/Bax/Mif/Lgals3/Foxp1	6
GO:0006898	GO:0006898	receptor-mediated endocytosis	10/362	266/28814	0.00209988	0.0228082	0.0163089	Apoe/Sh3gl2/Cd9/Apoc1/Atp5b/Cltb/Ulk1/Apela/Ifitm3/Cd81	10
GO:0010563	GO:0010563	negative regulation of phosphorus metabolic process	14/362	457/28814	0.00210091	0.0228082	0.0163089	Hspb1/Pdgfa/Apoe/Sh3gl2/Pycard/Apoc1/Trp53/Stk38/Bax/Park7/Tigar/Uchl1/Pebp1/Parp1	14
GO:0045936	GO:0045936	negative regulation of phosphate metabolic process	14/362	457/28814	0.00210091	0.0228082	0.0163089	Hspb1/Pdgfa/Apoe/Sh3gl2/Pycard/Apoc1/Trp53/Stk38/Bax/Park7/Tigar/Uchl1/Pebp1/Parp1	14
GO:0009201	GO:0009201	ribonucleoside triphosphate biosynthetic process	5/362	72/28814	0.00213938	0.0231606	0.0165609	Atp5b/Pnp/Nme4/Atp5a1/Parp1	5
GO:0060541	GO:0060541	respiratory system development	10/362	267/28814	0.00215788	0.0232954	0.0166573	Klf2/Sox2/Dppa4/Dppa2/Pdgfa/Mycn/Nfib/Rbpj/Tns3/Foxp1	10
GO:0010631	GO:0010631	epithelial cell migration	11/362	313/28814	0.0021749	0.0233259	0.0166791	Hspb1/Gpx1/Apoe/Fgf4/Atp5b/Fgfbp1/Atp5a1/Glul/Jup/Foxp1/Macf1	11
GO:0006997	GO:0006997	nucleus organization	7/362	142/28814	0.00217886	0.0233259	0.0166791	Ubxn2a/Kdm3a/Pml/Rrn3/Nolc1/Dyrk3/Baz2a	7
GO:0048675	GO:0048675	axon extension	7/362	142/28814	0.00217886	0.0233259	0.0166791	Hsp90aa1/Apoe/Twf2/Ulk1/Usp9x/Macf1/Map1b	7
GO:0042026	GO:0042026	protein refolding	3/362	21/28814	0.00221099	0.0234743	0.0167852	Hspb1/Hsp90aa1/Hspa8	3
GO:0046653	GO:0046653	tetrahydrofolate metabolic process	3/362	21/28814	0.00221099	0.0234743	0.0167852	Pipox/Gart/Shmt1	3
GO:0051204	GO:0051204	protein insertion into mitochondrial membrane	3/362	21/28814	0.00221099	0.0234743	0.0167852	Hsp90aa1/Bax/Agk	3
GO:0010464	GO:0010464	regulation of mesenchymal cell proliferation	4/362	44/28814	0.00223791	0.0236947	0.0169428	Pdgfa/Mycn/Nfib/Foxp1	4
GO:0034614	GO:0034614	cellular response to reactive oxygen species	7/362	143/28814	0.00226686	0.0239265	0.0171086	Akr1b3/Trp53/Park7/Setx/Sod2/Parp1/Foxp1	7
GO:0007566	GO:0007566	embryo implantation	5/362	73/28814	0.00227344	0.0239265	0.0171086	Ooep/Klf9/Trim28/Timp1/Apela	5
GO:0009895	GO:0009895	negative regulation of catabolic process	11/362	315/28814	0.00228463	0.0239265	0.0171086	Dkc1/Apoc1/Trp53/Usp7/Timp1/Ubxn1/Pml/Park7/Tigar/Nsun2/Mcl1	11
GO:0090132	GO:0090132	epithelium migration	11/362	315/28814	0.00228463	0.0239265	0.0171086	Hspb1/Gpx1/Apoe/Fgf4/Atp5b/Fgfbp1/Atp5a1/Glul/Jup/Foxp1/Macf1	11
GO:0007006	GO:0007006	mitochondrial membrane organization	6/362	107/28814	0.00235289	0.0244909	0.0175121	Chchd10/Hsp90aa1/Trp53/Atpif1/Bax/Agk	6
GO:0071456	GO:0071456	cellular response to hypoxia	6/362	107/28814	0.00235289	0.0244909	0.0175121	Chchd2/Pdk1/Trp53/Tigar/Rbpj/Eif4ebp1	6
GO:0010821	GO:0010821	regulation of mitochondrion organization	7/362	144/28814	0.00235758	0.0244909	0.0175121	Chchd10/Gpx1/Pycard/Trp53/Atpif1/Bax/Tigar	7
GO:0090130	GO:0090130	tissue migration	11/362	317/28814	0.0023988	0.0248521	0.0177704	Hspb1/Gpx1/Apoe/Fgf4/Atp5b/Fgfbp1/Atp5a1/Glul/Jup/Foxp1/Macf1	11
GO:0010833	GO:0010833	telomere maintenance via telomere lengthening	5/362	74/28814	0.0024135	0.0248707	0.0177837	Hsp90aa1/Dkc1/Cct3/Pml/Parp1	5
GO:0045911	GO:0045911	positive regulation of DNA recombination	5/362	74/28814	0.0024135	0.0248707	0.0177837	Ooep/Rif1/Hmces/Actl6a/Parp1	5
GO:0071385	GO:0071385	cellular response to glucocorticoid stimulus	4/362	45/28814	0.00243222	0.0249967	0.0178738	Klf9/Rest/Sgk1/Eif4ebp1	4
GO:0016331	GO:0016331	morphogenesis of embryonic epithelium	8/362	185/28814	0.0024523	0.025136	0.0179734	Enah/Dlc1/Folr1/Cobl/Ptch1/Sdc4/Trim71/Kif20b	8
GO:0006576	GO:0006576	cellular biogenic amine metabolic process	6/362	108/28814	0.00246549	0.0252042	0.0180222	Akr1b3/Trh/Srm/Park7/Sms/Dhps	6
GO:0009158	GO:0009158	ribonucleoside monophosphate catabolic process	3/362	22/28814	0.00253643	0.0258609	0.0184917	Dpys/Pnp/Upp1	3
GO:0016445	GO:0016445	somatic diversification of immunoglobulins	5/362	75/28814	0.00255973	0.0260295	0.0186123	Rif1/Msh6/Hmces/Ung/Foxp1	5
GO:0000077	GO:0000077	DNA damage checkpoint signaling	6/362	109/28814	0.00258209	0.0261191	0.0186764	Trp53/Pml/Usp28/Tipin/Rpa2/Ccnd1	6
GO:2000779	GO:2000779	regulation of double-strand break repair	6/362	109/28814	0.00258209	0.0261191	0.0186764	Ooep/Rif1/Pml/Actl6a/Rpa2/Parp1	6
GO:0000578	GO:0000578	embryonic axis specification	4/362	46/28814	0.00263782	0.026613	0.0190295	Gdf3/Tcf7l1/Cobl/Ptch1	4
GO:1903900	GO:1903900	regulation of viral life cycle	7/362	147/28814	0.0026466	0.0266318	0.019043	Triml2/Nr5a2/Triml1/Trim28/Ifitm2/Ifitm3/Ifitm1	7
GO:0045927	GO:0045927	positive regulation of growth	11/362	322/28814	0.00270457	0.0270806	0.0193639	Apoe/Twf2/Tfcp2l1/Ncoa3/Pim1/Rbpj/Ybx3/Sgk1/Macf1/Cd81/Map1b	11
GO:0006626	GO:0006626	protein targeting to mitochondrion	5/362	76/28814	0.00271227	0.0270806	0.0193639	Hsp90aa1/Atpif1/Agk/Chchd4/Tomm5	5
GO:0050688	GO:0050688	regulation of defense response to virus	5/362	76/28814	0.00271227	0.0270806	0.0193639	Hsp90aa1/Pycard/Aim2/Ddx58/Pml	5
GO:0048588	GO:0048588	developmental cell growth	10/362	277/28814	0.00281195	0.0280032	0.0200236	Hsp90aa1/Apoe/Sh3gl2/Twf2/Cobl/Ulk1/Usp9x/Foxp1/Macf1/Map1b	10
GO:0030004	GO:0030004	cellular monovalent inorganic cation homeostasis	6/362	111/28814	0.00282765	0.0280551	0.0200607	Spp1/Slc9b1/Trp53/Atp5b/Cln5/Sgk1	6
GO:0002437	GO:0002437	inflammatory response to antigenic stimulus	5/362	77/28814	0.0028713	0.0280551	0.0200607	Gpx1/Gpx2/Park7/Rbpj/Cd81	5
GO:0010822	GO:0010822	positive regulation of mitochondrion organization	5/362	77/28814	0.0028713	0.0280551	0.0200607	Chchd10/Pycard/Trp53/Atpif1/Bax	5
GO:0017038	GO:0017038	protein import	9/362	233/28814	0.00288674	0.0280551	0.0200607	Hsp90aa1/Apoe/Trim28/Trp53/Hspa8/Pml/Jup/Chchd4/Nolc1	9
GO:0044843	GO:0044843	cell cycle G1/S phase transition	9/362	233/28814	0.00288674	0.0280551	0.0200607	Sox2/Jade1/Trp53/Pml/Ccne1/Trim71/Rpa2/Eif4ebp1/Ccnd1	9
GO:0018394	GO:0018394	peptidyl-lysine acetylation	8/362	190/28814	0.00288886	0.0280551	0.0200607	Jade1/Kat6b/Pml/Park7/L3mbtl2/Phf20/Hat1/Actl6a	8
GO:0043524	GO:0043524	negative regulation of neuron apoptotic process	8/362	190/28814	0.00288886	0.0280551	0.0200607	Apoe/Mt1/Set/Bax/Park7/Sod2/Hdgf/Gclm	8
GO:0006595	GO:0006595	polyamine metabolic process	3/362	23/28814	0.00288996	0.0280551	0.0200607	Srm/Sms/Dhps	3
GO:0009129	GO:0009129	pyrimidine nucleoside monophosphate metabolic process	3/362	23/28814	0.00288996	0.0280551	0.0200607	Dpys/Shmt1/Upp1	3
GO:0009168	GO:0009168	purine ribonucleoside monophosphate biosynthetic process	3/362	23/28814	0.00288996	0.0280551	0.0200607	Pnp/Gart/Aprt	3
GO:1903008	GO:1903008	organelle disassembly	6/362	112/28814	0.00295679	0.0286318	0.0204731	Trp53/Atpif1/Tigar/Ulk1/Map1lc3b/Dyrk3	6
GO:0000302	GO:0000302	response to reactive oxygen species	8/362	191/28814	0.00298302	0.0288134	0.0206029	Akr1b3/Gpx1/Trp53/Park7/Setx/Sod2/Parp1/Foxp1	8
GO:0006605	GO:0006605	protein targeting	10/362	280/28814	0.00303635	0.0290432	0.0207672	Hsp90aa1/Folr1/Syngr1/Hspa8/Pml/Atpif1/Agk/Chchd4/Tomm5/Macf1	10
GO:0002562	GO:0002562	somatic diversification of immune receptors via germline recombination within a single locus	5/362	78/28814	0.00303695	0.0290432	0.0207672	Rif1/Msh6/Hmces/Ung/Foxp1	5
GO:0016444	GO:0016444	somatic cell DNA recombination	5/362	78/28814	0.00303695	0.0290432	0.0207672	Rif1/Msh6/Hmces/Ung/Foxp1	5
GO:0044773	GO:0044773	mitotic DNA damage checkpoint signaling	5/362	78/28814	0.00303695	0.0290432	0.0207672	Trp53/Pml/Tipin/Rpa2/Ccnd1	5
GO:0043403	GO:0043403	skeletal muscle tissue regeneration	4/362	48/28814	0.00308416	0.0293348	0.0209758	Gpx1/Cd9/Cd81/Klf5	4
GO:0051972	GO:0051972	regulation of telomerase activity	4/362	48/28814	0.00308416	0.0293348	0.0209758	Hsp90aa1/Dkc1/Trp53/Pml	4
GO:2000106	GO:2000106	regulation of leukocyte apoptotic process	6/362	113/28814	0.00309028	0.0293348	0.0209758	Trp53/Pnp/Bax/Mif/Lgals3/Foxp1	6
GO:0051146	GO:0051146	striated muscle cell differentiation	11/362	328/28814	0.00311223	0.0294173	0.0210348	Csrp2/Gpx1/Cd9/Fbxo22/Ttn/Cacybp/Rbpj/Ehd1/Foxp1/Cd81/Klf5	11
GO:0051607	GO:0051607	defense response to virus	10/362	281/28814	0.00311424	0.0294173	0.0210348	Hsp90aa1/Pycard/Aim2/Ddx58/Exosc5/Trim28/Pml/Ifitm2/Ifitm3/Ifitm1	10
GO:0140546	GO:0140546	defense response to symbiont	10/362	282/28814	0.00319372	0.0300217	0.0214669	Hsp90aa1/Pycard/Aim2/Ddx58/Exosc5/Trim28/Pml/Ifitm2/Ifitm3/Ifitm1	10
GO:0000422	GO:0000422	autophagy of mitochondrion	5/362	79/28814	0.00320938	0.0300217	0.0214669	Trp53/Atpif1/Tigar/Ulk1/Map1lc3b	5
GO:0009988	GO:0009988	cell-cell recognition	5/362	79/28814	0.00320938	0.0300217	0.0214669	Folr1/Cd9/Cct3/Lgals3/Cd81	5
GO:0061726	GO:0061726	mitochondrion disassembly	5/362	79/28814	0.00320938	0.0300217	0.0214669	Trp53/Atpif1/Tigar/Ulk1/Map1lc3b	5
GO:0030903	GO:0030903	notochord development	3/362	24/28814	0.00327232	0.0301711	0.0215737	Gdf3/Cobl/Id3	3
GO:0034405	GO:0034405	response to fluid shear stress	3/362	24/28814	0.00327232	0.0301711	0.0215737	Klf2/Spp1/Mtss1	3
GO:0043173	GO:0043173	nucleotide salvage	3/362	24/28814	0.00327232	0.0301711	0.0215737	Pnp/Aprt/Upp1	3
GO:0046040	GO:0046040	IMP metabolic process	3/362	24/28814	0.00327232	0.0301711	0.0215737	Pnp/Gart/Aprt	3
GO:0051882	GO:0051882	mitochondrial depolarization	3/362	24/28814	0.00327232	0.0301711	0.0215737	Atpif1/Parp1/Gclm	3
GO:0097150	GO:0097150	neuronal stem cell population maintenance	3/362	24/28814	0.00327232	0.0301711	0.0215737	Sox2/Rest/Srrt	3
GO:0071384	GO:0071384	cellular response to corticosteroid stimulus	4/362	49/28814	0.00332553	0.0305157	0.0218201	Klf9/Rest/Sgk1/Eif4ebp1	4
GO:0097237	GO:0097237	cellular response to toxic substance	4/362	49/28814	0.00332553	0.0305157	0.0218201	Adh5/Pim1/Park7/Sod2	4
GO:0009141	GO:0009141	nucleoside triphosphate metabolic process	6/362	115/28814	0.00337071	0.0308568	0.022064	Atp5b/Pnp/Dctpp1/Nme4/Atp5a1/Parp1	6
GO:0009880	GO:0009880	embryonic pattern specification	5/362	80/28814	0.00338876	0.0309485	0.0221296	Gdf3/Ooep/Tcf7l1/Cobl/Ptch1	5
GO:0046434	GO:0046434	organophosphate catabolic process	7/362	154/28814	0.00342658	0.0312199	0.0223237	Pla2g1b/Dpys/Apoc1/Pnp/Dctpp1/Impa2/Upp1	7
GO:0051302	GO:0051302	regulation of cell division	8/362	196/28814	0.0034902	0.0317246	0.0226846	Ooep/Pdgfa/Cenpv/Fgf4/Ncoa3/Ptch1/Klhl13/Kif20b	8
GO:2000116	GO:2000116	regulation of cysteine-type endopeptidase activity	9/362	240/28814	0.00350935	0.0318236	0.0227554	Sox2/Gpx1/Dlc1/Pycard/Aim2/Pml/Rest/Bax/Park7	9
GO:0031570	GO:0031570	DNA integrity checkpoint signaling	6/362	116/28814	0.00351782	0.0318255	0.0227567	Trp53/Pml/Usp28/Tipin/Rpa2/Ccnd1	6
GO:0006913	GO:0006913	nucleocytoplasmic transport	11/362	334/28814	0.00356792	0.032128	0.022973	Fbxo22/Trim28/Trp53/Hspa8/Pml/Park7/Jup/Chchd4/Nolc1/Nsun2/Anp32a	11
GO:0051169	GO:0051169	nuclear transport	11/362	334/28814	0.00356792	0.032128	0.022973	Fbxo22/Trim28/Trp53/Hspa8/Pml/Park7/Jup/Chchd4/Nolc1/Nsun2/Anp32a	11
GO:0033120	GO:0033120	positive regulation of RNA splicing	4/362	50/28814	0.00357944	0.0321565	0.0229934	Rbmxl2/Hspa8/Setx/Slc38a2	4
GO:0046651	GO:0046651	lymphocyte proliferation	11/362	335/28814	0.00364881	0.0324922	0.0232334	Pycard/Trp53/Pnp/Bax/Pura/Sdc4/Hells/Mif/Lgals3/Dhps/Cd81	11
GO:0007263	GO:0007263	nitric oxide mediated signal transduction	3/362	25/28814	0.00368424	0.0324922	0.0232334	Apoe/Mt1/Mt2	3
GO:0009125	GO:0009125	nucleoside monophosphate catabolic process	3/362	25/28814	0.00368424	0.0324922	0.0232334	Dpys/Pnp/Upp1	3
GO:0009127	GO:0009127	purine nucleoside monophosphate biosynthetic process	3/362	25/28814	0.00368424	0.0324922	0.0232334	Pnp/Gart/Aprt	3
GO:0010894	GO:0010894	negative regulation of steroid biosynthetic process	3/362	25/28814	0.00368424	0.0324922	0.0232334	Nr0b1/Apoe/Rest	3
GO:0019674	GO:0019674	NAD metabolic process	3/362	25/28814	0.00368424	0.0324922	0.0232334	Trp53/Tigar/Ldhb	3
GO:0046037	GO:0046037	GMP metabolic process	3/362	25/28814	0.00368424	0.0324922	0.0232334	Pnp/Gart/Aprt	3
GO:0090151	GO:0090151	establishment of protein localization to mitochondrial membrane	3/362	25/28814	0.00368424	0.0324922	0.0232334	Hsp90aa1/Bax/Agk	3
GO:0021915	GO:0021915	neural tube development	8/362	198/28814	0.00371083	0.0326519	0.0233476	Enah/Dlc1/Folr1/Cobl/Ptch1/Sdc4/Trim71/Kif20b	8
GO:0009142	GO:0009142	nucleoside triphosphate biosynthetic process	5/362	82/28814	0.00376895	0.0330126	0.0236055	Atp5b/Pnp/Nme4/Atp5a1/Parp1	5
GO:0044774	GO:0044774	mitotic DNA integrity checkpoint signaling	5/362	82/28814	0.00376895	0.0330126	0.0236055	Trp53/Pml/Tipin/Rpa2/Ccnd1	5
GO:0030856	GO:0030856	regulation of epithelial cell differentiation	7/362	157/28814	0.00380988	0.0331896	0.0237321	Sox2/Gdf3/Mycn/Ncoa3/Ptch1/Foxp1/Ccnd1	7
GO:2001235	GO:2001235	positive regulation of apoptotic signaling pathway	7/362	157/28814	0.00380988	0.0331896	0.0237321	Pycard/Trp53/Pml/Bax/Park7/Eef1e1/Mcl1	7
GO:0009615	GO:0009615	response to virus	11/362	337/28814	0.00381499	0.0331896	0.0237321	Hsp90aa1/Pycard/Aim2/Ddx58/Exosc5/Trim28/Pml/Bax/Ifitm2/Ifitm3/Ifitm1	11
GO:0006986	GO:0006986	response to unfolded protein	6/362	118/28814	0.00382629	0.0332128	0.0237487	Hspb1/Hsp90aa1/Tm7sf3/Hspa8/Bax/Ccnd1	6
GO:0061647	GO:0061647	histone H3-K9 modification	4/362	51/28814	0.00384619	0.0333106	0.0238186	Jarid2/Rif1/Kdm3a/Baz2a	4
GO:0051384	GO:0051384	response to glucocorticoid	5/362	83/28814	0.00397007	0.034306	0.0245304	Klf9/Alpl/Rest/Sgk1/Eif4ebp1	5
GO:0032943	GO:0032943	mononuclear cell proliferation	11/362	339/28814	0.00398717	0.034306	0.0245304	Pycard/Trp53/Pnp/Bax/Pura/Sdc4/Hells/Mif/Lgals3/Dhps/Cd81	11
GO:0051702	GO:0051702	biological process involved in interaction with symbiont	6/362	119/28814	0.00398783	0.034306	0.0245304	Gpx1/Apoe/Sap30/Gpx2/Hspa8/Rest	6
GO:0002821	GO:0002821	positive regulation of adaptive immune response	7/362	159/28814	0.00408293	0.034723	0.0248286	Pycard/Rif1/Hspa8/Pnp/Mif/Hmces/Cd81	7
GO:0006289	GO:0006289	nucleotide-excision repair	4/362	52/28814	0.00412609	0.034723	0.0248286	Trp53/Usp7/Gtf2h1/Rpa2	4
GO:0060043	GO:0060043	regulation of cardiac muscle cell proliferation	4/362	52/28814	0.00412609	0.034723	0.0248286	Jarid2/Pim1/Rbpj/Foxp1	4
GO:0060428	GO:0060428	lung epithelium development	4/362	52/28814	0.00412609	0.034723	0.0248286	Klf2/Nfib/Rbpj/Foxp1	4
GO:2000059	GO:2000059	negative regulation of ubiquitin-dependent protein catabolic process	4/362	52/28814	0.00412609	0.034723	0.0248286	Usp7/Ubxn1/Pml/Park7	4
GO:0006221	GO:0006221	pyrimidine nucleotide biosynthetic process	3/362	26/28814	0.0041264	0.034723	0.0248286	Shmt1/Nme4/Upp1	3
GO:0033233	GO:0033233	regulation of protein sumoylation	3/362	26/28814	0.0041264	0.034723	0.0248286	Uba2/Park7/Gnl3	3
GO:0045939	GO:0045939	negative regulation of steroid metabolic process	3/362	26/28814	0.0041264	0.034723	0.0248286	Nr0b1/Apoe/Rest	3
GO:0060765	GO:0060765	regulation of androgen receptor signaling pathway	3/362	26/28814	0.0041264	0.034723	0.0248286	Pias2/Park7/Foxp1	3
GO:0071276	GO:0071276	cellular response to cadmium ion	3/362	26/28814	0.0041264	0.034723	0.0248286	Sox2/Mt1/Mt2	3
GO:1901988	GO:1901988	negative regulation of cell cycle phase transition	9/362	247/28814	0.00423289	0.0355416	0.0254139	Sox2/Jade1/Trp53/Pml/Usp28/Tipin/Rpa2/Nsun2/Ccnd1	9
GO:0072521	GO:0072521	purine-containing compound metabolic process	12/362	392/28814	0.00428495	0.0359004	0.0256705	Pdk1/Atp5b/Pipox/Pgam1/Pnp/Gart/Shmt1/Tigar/Nme4/Atp5a1/Aprt/Parp1	12
GO:0051259	GO:0051259	protein complex oligomerization	9/362	248/28814	0.00434511	0.0363255	0.0259744	Pycard/Trp53/G3bp2/Shmt1/Sod2/Mat2a/Mif/Ehd1/Cth	9
GO:0042176	GO:0042176	regulation of protein catabolic process	12/362	393/28814	0.00437147	0.0364668	0.0260755	Hsp90aa1/Gpx1/Apoe/Ubxn2a/Fbxo22/Usp7/Timp1/Ubxn1/Pml/Atpif1/Park7/Cd81	12
GO:0046394	GO:0046394	carboxylic acid biosynthetic process	10/362	295/28814	0.00438165	0.0364721	0.0260792	Pla2g1b/Bcat2/Apoc1/Park7/Shmt1/Asns/Glul/Mif/Cth/Ldhb	10
GO:0031057	GO:0031057	negative regulation of histone modification	4/362	53/28814	0.00441942	0.0364721	0.0260792	Mtf2/Jarid2/Kdm3a/L3mbtl2	4
GO:0072091	GO:0072091	regulation of stem cell proliferation	4/362	53/28814	0.00441942	0.0364721	0.0260792	Dppa2/Ncoa3/Pim1/Ccne1	4
GO:0090199	GO:0090199	regulation of release of cytochrome c from mitochondria	4/362	53/28814	0.00441942	0.0364721	0.0260792	Gpx1/Pycard/Trp53/Bax	4
GO:2000677	GO:2000677	regulation of transcription regulatory region DNA binding	4/362	53/28814	0.00441942	0.0364721	0.0260792	Rest/Park7/Parp1/Nsd1	4
GO:1990138	GO:1990138	neuron projection extension	8/362	204/28814	0.00443787	0.036546	0.0261321	Hsp90aa1/Apoe/Sh3gl2/Twf2/Ulk1/Usp9x/Macf1/Map1b	8
GO:0000280	GO:0000280	nuclear division	13/362	445/28814	0.00444909	0.0365604	0.0261424	Mybl2/Ooep/Tex19.1/Tdrd12/Hsf2bp/Dnmt3l/Syce2/Pebp1/Ccne1/Mzt1/Bora/Kif20b/Ube2c	13
GO:0016053	GO:0016053	organic acid biosynthetic process	10/362	296/28814	0.00448576	0.0367833	0.0263017	Pla2g1b/Bcat2/Apoc1/Park7/Shmt1/Asns/Glul/Mif/Cth/Ldhb	10
GO:0009150	GO:0009150	purine ribonucleotide metabolic process	11/362	345/28814	0.0045412	0.0371588	0.0265703	Pdk1/Atp5b/Pipox/Pgam1/Pnp/Gart/Tigar/Nme4/Atp5a1/Aprt/Parp1	11
GO:0031669	GO:0031669	cellular response to nutrient levels	8/362	205/28814	0.00456899	0.03724	0.0266283	Folr1/Fbxo22/Trp53/Pim1/Ulk1/Asns/Glul/Map1lc3b	8
GO:0006706	GO:0006706	steroid catabolic process	3/362	27/28814	0.00459943	0.03724	0.0266283	Spp1/Hsd17b14/Apoe	3
GO:0031061	GO:0031061	negative regulation of histone methylation	3/362	27/28814	0.00459943	0.03724	0.0266283	Mtf2/Jarid2/Kdm3a	3
GO:0032042	GO:0032042	mitochondrial DNA metabolic process	3/362	27/28814	0.00459943	0.03724	0.0266283	Trp53/Chchd4/Parp1	3
GO:0036003	GO:0036003	positive regulation of transcription from RNA polymerase II promoter in response to stress	3/362	27/28814	0.00459943	0.03724	0.0266283	Klf2/Trp53/Rbpj	3
GO:0002200	GO:0002200	somatic diversification of immune receptors	5/362	86/28814	0.00461941	0.0373233	0.0266879	Rif1/Msh6/Hmces/Ung/Foxp1	5
GO:0006476	GO:0006476	protein deacetylation	6/362	123/28814	0.00468484	0.037714	0.0269673	Smarcad1/Mta3/Trp53/Pml/Rest/Baz2a	6
GO:0000082	GO:0000082	G1/S transition of mitotic cell cycle	8/362	206/28814	0.00470306	0.037714	0.0269673	Jade1/Trp53/Pml/Ccne1/Trim71/Rpa2/Eif4ebp1/Ccnd1	8
GO:0031334	GO:0031334	positive regulation of protein-containing complex assembly	8/362	206/28814	0.00470306	0.037714	0.0269673	Hsp90aa1/Tcl1/Pycard/Trp53/Bax/Park7/Lgals3/Map1b	8
GO:0042755	GO:0042755	eating behavior	4/362	54/28814	0.00472649	0.037714	0.0269673	Trh/Uchl1/Tcf15/Uchl3	4
GO:0045604	GO:0045604	regulation of epidermal cell differentiation	4/362	54/28814	0.00472649	0.037714	0.0269673	Gdf3/Mycn/Ncoa3/Ptch1	4
GO:0045773	GO:0045773	positive regulation of axon extension	4/362	54/28814	0.00472649	0.037714	0.0269673	Apoe/Twf2/Macf1/Map1b	4
GO:0007338	GO:0007338	single fertilization	7/362	164/28814	0.00483037	0.0384633	0.0275031	Slc9b1/Hexb/Kdm5b/Folr1/Cd9/Cct3/Park7	7
GO:0009205	GO:0009205	purine ribonucleoside triphosphate metabolic process	5/362	87/28814	0.00485168	0.038474	0.0275107	Atp5b/Pnp/Nme4/Atp5a1/Parp1	5
GO:1902893	GO:1902893	regulation of miRNA transcription	5/362	87/28814	0.00485168	0.038474	0.0275107	Trp53/Nfib/Rest/Gnl3/Klf5	5
GO:0019439	GO:0019439	aromatic compound catabolic process	13/362	451/28814	0.00496687	0.0393066	0.028106	Ephx2/Dpys/Dkc1/Exosc5/Pnp/Bax/Tet1/Dctpp1/Dis3/Trim71/Qdpr/Nsun2/Upp1	13
GO:0008064	GO:0008064	regulation of actin polymerization or depolymerization	7/362	165/28814	0.00499146	0.0393396	0.0281297	Dstn/Lima1/Tmsb4x/Pycard/Twf2/Kank3/Tmsb10	7
GO:0009060	GO:0009060	aerobic respiration	7/362	165/28814	0.00499146	0.0393396	0.0281297	Chchd10/Chchd2/Cox5a/Atp5b/Park7/Atp5a1/Cox4i1	7
GO:0071496	GO:0071496	cellular response to external stimulus	10/362	301/28814	0.0050359	0.0395393	0.0282724	Folr1/Ppan/Fbxo22/Trp53/Pim1/Dctpp1/Ulk1/Asns/Glul/Map1lc3b	10
GO:0051205	GO:0051205	protein insertion into membrane	4/362	55/28814	0.00504757	0.0395393	0.0282724	Hsp90aa1/Bax/Agk/Emc8	4
GO:2000378	GO:2000378	negative regulation of reactive oxygen species metabolic process	4/362	55/28814	0.00504757	0.0395393	0.0282724	Mycn/Trp53/Park7/Tigar	4
GO:0002702	GO:0002702	positive regulation of production of molecular mediator of immune response	6/362	125/28814	0.00506514	0.0395786	0.0283006	Ddx58/Rif1/Mif/Hmces/Foxp1/Cd81	6
GO:0031065	GO:0031065	positive regulation of histone deacetylation	3/362	28/28814	0.00510394	0.0395786	0.0283006	Trp53/Pml/Baz2a	3
GO:0043247	GO:0043247	telomere maintenance in response to DNA damage	3/362	28/28814	0.00510394	0.0395786	0.0283006	Rif1/Ino80e/Actl6a	3
GO:0046688	GO:0046688	response to copper ion	3/362	28/28814	0.00510394	0.0395786	0.0283006	Mt1/Mt2/Park7	3
GO:2000737	GO:2000737	negative regulation of stem cell differentiation	3/362	28/28814	0.00510394	0.0395786	0.0283006	Ncoa3/Rest/Tcf15	3
GO:0071900	GO:0071900	regulation of protein serine/threonine kinase activity	11/362	352/28814	0.00526309	0.0407009	0.029103	Tcl1/Pdgfa/Apoe/Gab1/Pycard/Stk38/Pim1/Uchl1/Ccne1/Mif/Ccnd1	11
GO:0043281	GO:0043281	regulation of cysteine-type endopeptidase activity involved in apoptotic process	8/362	210/28814	0.00526978	0.0407009	0.029103	Sox2/Gpx1/Dlc1/Pycard/Pml/Rest/Bax/Park7	8
GO:0016573	GO:0016573	histone acetylation	7/362	167/28814	0.00532571	0.040922	0.0292611	Jade1/Kat6b/Park7/L3mbtl2/Phf20/Hat1/Actl6a	7
GO:0050767	GO:0050767	regulation of neurogenesis	13/362	455/28814	0.00533817	0.040922	0.0292611	Sox2/Apoe/Mycn/Twf2/Trp53/Pias2/Rest/Ulk1/Srrt/Sgk1/Macf1/Etv5/Map1b	13
GO:0034644	GO:0034644	cellular response to UV	5/362	89/28814	0.00534089	0.040922	0.0292611	Trp53/Timp1/Bax/Usp28/Parp1	5
GO:0061614	GO:0061614	miRNA transcription	5/362	89/28814	0.00534089	0.040922	0.0292611	Trp53/Nfib/Rest/Gnl3/Klf5	5
GO:0007140	GO:0007140	male meiotic nuclear division	4/362	56/28814	0.00538295	0.0409998	0.0293167	Tex19.1/Tdrd12/Hsf2bp/Dnmt3l	4
GO:0035019	GO:0035019	somatic stem cell population maintenance	4/362	56/28814	0.00538295	0.0409998	0.0293167	Sox2/Tcf7l1/Rest/Rbpj	4
GO:0043536	GO:0043536	positive regulation of blood vessel endothelial cell migration	4/362	56/28814	0.00538295	0.0409998	0.0293167	Hspb1/Atp5b/Fgfbp1/Atp5a1	4
GO:0090150	GO:0090150	establishment of protein localization to membrane	9/362	257/28814	0.00546275	0.0415255	0.0296927	Hsp90aa1/Folr1/Stx3/Bax/Lypla1/Gga2/Agk/Macf1/Emc8	9
GO:0030832	GO:0030832	regulation of actin filament length	7/362	168/28814	0.005499	0.0417188	0.0298309	Dstn/Lima1/Tmsb4x/Pycard/Twf2/Kank3/Tmsb10	7
GO:0031960	GO:0031960	response to corticosteroid	5/362	90/28814	0.00559812	0.0422105	0.0301824	Klf9/Alpl/Rest/Sgk1/Eif4ebp1	5
GO:0009218	GO:0009218	pyrimidine ribonucleotide metabolic process	3/362	29/28814	0.00564047	0.0422105	0.0301824	Dpys/Nme4/Upp1	3
GO:0010528	GO:0010528	regulation of transposition	3/362	29/28814	0.00564047	0.0422105	0.0301824	Morc1/Tex19.1/Dnmt3l	3
GO:0010529	GO:0010529	negative regulation of transposition	3/362	29/28814	0.00564047	0.0422105	0.0301824	Morc1/Tex19.1/Dnmt3l	3
GO:0010971	GO:0010971	positive regulation of G2/M transition of mitotic cell cycle	3/362	29/28814	0.00564047	0.0422105	0.0301824	Mta3/Rcc2/Ccnd1	3
GO:0051570	GO:0051570	regulation of histone H3-K9 methylation	3/362	29/28814	0.00564047	0.0422105	0.0301824	Jarid2/Rif1/Kdm3a	3
GO:0072528	GO:0072528	pyrimidine-containing compound biosynthetic process	3/362	29/28814	0.00564047	0.0422105	0.0301824	Shmt1/Nme4/Upp1	3
GO:0019079	GO:0019079	viral genome replication	6/362	128/28814	0.00567739	0.0422407	0.030204	Nr5a2/Trim28/Hspa8/Ifitm2/Ifitm3/Ifitm1	6
GO:0042752	GO:0042752	regulation of circadian rhythm	6/362	128/28814	0.00567739	0.0422407	0.030204	Kdm5b/Trp53/Usp7/Pml/Usp9x/Fbxl3	6
GO:0048640	GO:0048640	negative regulation of developmental growth	6/362	128/28814	0.00567739	0.0422407	0.030204	Jarid2/Ulk1/Socs2/Ptch1/Plac8/Foxp1	6
GO:0031032	GO:0031032	actomyosin structure organization	8/362	213/28814	0.00572799	0.042535	0.0304145	Stmn1/Csrp2/Dlc1/Pdlim1/Ttn/Kank3/Sdc4/Foxp1	8
GO:0001656	GO:0001656	metanephros development	5/362	91/28814	0.00586397	0.0432945	0.0309576	Akr1b3/Pdgfa/Ptch1/Mtss1/Id3	5
GO:0009199	GO:0009199	ribonucleoside triphosphate metabolic process	5/362	91/28814	0.00586397	0.0432945	0.0309576	Atp5b/Pnp/Nme4/Atp5a1/Parp1	5
GO:0045069	GO:0045069	regulation of viral genome replication	5/362	91/28814	0.00586397	0.0432945	0.0309576	Nr5a2/Trim28/Ifitm2/Ifitm3/Ifitm1	5
GO:0019058	GO:0019058	viral life cycle	9/362	261/28814	0.00602563	0.044403	0.0317502	Triml2/Nr5a2/Triml1/Apoe/Trim28/Hspa8/Ifitm2/Ifitm3/Ifitm1	9
GO:0050792	GO:0050792	regulation of viral process	7/362	171/28814	0.00604426	0.0444553	0.0317876	Triml2/Nr5a2/Triml1/Trim28/Ifitm2/Ifitm3/Ifitm1	7
GO:0042311	GO:0042311	vasodilation	4/362	58/28814	0.00609769	0.0446778	0.0319467	Klf2/Gpx1/Apoe/Sod2	4
GO:1904356	GO:1904356	regulation of telomere maintenance via telomere lengthening	4/362	58/28814	0.00609769	0.0446778	0.0319467	Dkc1/Cct3/Pml/Parp1	4
GO:0008340	GO:0008340	determination of adult lifespan	3/362	30/28814	0.00620957	0.0451152	0.0322595	Tfcp2l1/Trp53/Msh6	3
GO:0043153	GO:0043153	entrainment of circadian clock by photoperiod	3/362	30/28814	0.00620957	0.0451152	0.0322595	Trp53/Pml/Fbxl3	3
GO:0046033	GO:0046033	AMP metabolic process	3/362	30/28814	0.00620957	0.0451152	0.0322595	Pnp/Gart/Aprt	3
GO:0090200	GO:0090200	positive regulation of release of cytochrome c from mitochondria	3/362	30/28814	0.00620957	0.0451152	0.0322595	Pycard/Trp53/Bax	3
GO:0001666	GO:0001666	response to hypoxia	8/362	216/28814	0.00621592	0.0451152	0.0322595	Chchd2/Pdk1/Trp53/Pml/Rest/Tigar/Rbpj/Eif4ebp1	8
GO:0046661	GO:0046661	male sex differentiation	7/362	172/28814	0.00623469	0.0451448	0.0322807	Sox2/Tex19.1/Nr0b1/Arid5b/Bax/Ybx3/Ccnd1	7
GO:0006914	GO:0006914	autophagy	13/362	464/28814	0.00625515	0.0451448	0.0322807	Triml2/Triml1/Ubxn2a/Pycard/Trp53/Hspa8/Trim13/Atpif1/Park7/Tigar/Ulk1/Map1lc3b/Mcl1	13
GO:0061919	GO:0061919	process utilizing autophagic mechanism	13/362	464/28814	0.00625515	0.0451448	0.0322807	Triml2/Triml1/Ubxn2a/Pycard/Trp53/Hspa8/Trim13/Atpif1/Park7/Tigar/Ulk1/Map1lc3b/Mcl1	13
GO:0051348	GO:0051348	negative regulation of transferase activity	9/362	263/28814	0.00632332	0.0455515	0.0325715	Hspb1/Apoe/Pycard/Trp53/Pml/Stk38/Park7/Tigar/Uchl1	9
GO:0046822	GO:0046822	regulation of nucleocytoplasmic transport	6/362	131/28814	0.00634201	0.0455624	0.0325792	Trim28/Park7/Jup/Chchd4/Nolc1/Nsun2	6
GO:1903050	GO:1903050	regulation of proteolysis involved in cellular protein catabolic process	8/362	217/28814	0.00638538	0.0455624	0.0325792	Gpx1/Apoe/Fbxo22/Usp7/Ubxn1/Pml/Atpif1/Park7	8
GO:0070301	GO:0070301	cellular response to hydrogen peroxide	5/362	93/28814	0.00642211	0.0455624	0.0325792	Akr1b3/Trp53/Park7/Setx/Foxp1	5
GO:0051017	GO:0051017	actin filament bundle assembly	7/362	173/28814	0.00642955	0.0455624	0.0325792	Stmn1/Lima1/Dlc1/Pdlim1/Kank3/Sdc4/Mtss1	7
GO:0002204	GO:0002204	somatic recombination of immunoglobulin genes involved in immune response	4/362	59/28814	0.00647759	0.0455624	0.0325792	Rif1/Msh6/Hmces/Ung	4
GO:0002208	GO:0002208	somatic diversification of immunoglobulins involved in immune response	4/362	59/28814	0.00647759	0.0455624	0.0325792	Rif1/Msh6/Hmces/Ung	4
GO:0045071	GO:0045071	negative regulation of viral genome replication	4/362	59/28814	0.00647759	0.0455624	0.0325792	Trim28/Ifitm2/Ifitm3/Ifitm1	4
GO:0045190	GO:0045190	isotype switching	4/362	59/28814	0.00647759	0.0455624	0.0325792	Rif1/Msh6/Hmces/Ung	4
GO:0046902	GO:0046902	regulation of mitochondrial membrane permeability	4/362	59/28814	0.00647759	0.0455624	0.0325792	Chchd10/Trp53/Atpif1/Bax	4
GO:0032970	GO:0032970	regulation of actin filament-based process	12/362	414/28814	0.00653586	0.0455624	0.0325792	Stmn1/Dstn/Lima1/Tmsb4x/Dlc1/Pycard/Twf2/Kank3/Sdc4/Jup/Mtss1/Tmsb10	12
GO:0036294	GO:0036294	cellular response to decreased oxygen levels	6/362	132/28814	0.00657561	0.0455624	0.0325792	Chchd2/Pdk1/Trp53/Tigar/Rbpj/Eif4ebp1	6
GO:0009131	GO:0009131	pyrimidine nucleoside monophosphate catabolic process	2/362	10/28814	0.00662642	0.0455624	0.0325792	Dpys/Upp1	2
GO:0009163	GO:0009163	nucleoside biosynthetic process	2/362	10/28814	0.00662642	0.0455624	0.0325792	Pnp/Aprt	2
GO:0009178	GO:0009178	pyrimidine deoxyribonucleoside monophosphate catabolic process	2/362	10/28814	0.00662642	0.0455624	0.0325792	Dpys/Upp1	2
GO:0015858	GO:0015858	nucleoside transport	2/362	10/28814	0.00662642	0.0455624	0.0325792	Slc28a1/Slc29a1	2
GO:0034404	GO:0034404	nucleobase-containing small molecule biosynthetic process	2/362	10/28814	0.00662642	0.0455624	0.0325792	Pnp/Aprt	2
GO:0042451	GO:0042451	purine nucleoside biosynthetic process	2/362	10/28814	0.00662642	0.0455624	0.0325792	Pnp/Aprt	2
GO:0042455	GO:0042455	ribonucleoside biosynthetic process	2/362	10/28814	0.00662642	0.0455624	0.0325792	Pnp/Aprt	2
GO:0046129	GO:0046129	purine ribonucleoside biosynthetic process	2/362	10/28814	0.00662642	0.0455624	0.0325792	Pnp/Aprt	2
GO:0060484	GO:0060484	lung-associated mesenchyme development	2/362	10/28814	0.00662642	0.0455624	0.0325792	Dppa4/Dppa2	2
GO:0110095	GO:0110095	cellular detoxification of aldehyde	2/362	10/28814	0.00662642	0.0455624	0.0325792	Adh5/Park7	2
GO:1900119	GO:1900119	positive regulation of execution phase of apoptosis	2/362	10/28814	0.00662642	0.0455624	0.0325792	Dlc1/Trp53	2
GO:1903589	GO:1903589	positive regulation of blood vessel endothelial cell proliferation involved in sprouting angiogenesis	2/362	10/28814	0.00662642	0.0455624	0.0325792	Fgfbp1/Apela	2
GO:1904851	GO:1904851	positive regulation of establishment of protein localization to telomere	2/362	10/28814	0.00662642	0.0455624	0.0325792	Dkc1/Cct3	2
GO:0007626	GO:0007626	locomotory behavior	9/362	265/28814	0.0066322	0.0455624	0.0325792	Apoe/Trh/Hexb/Park7/Nav2/Uchl1/Sod2/Uchl3/Etv5	9
GO:0045926	GO:0045926	negative regulation of growth	9/362	265/28814	0.0066322	0.0455624	0.0325792	Jarid2/Trp53/Pml/Ulk1/Socs2/Ptch1/Plac8/Foxp1/Cth	9
GO:0022904	GO:0022904	respiratory electron transport chain	5/362	94/28814	0.0067147	0.0460471	0.0329258	Chchd2/Cox5a/Park7/Sod2/Cox4i1	5
GO:0009648	GO:0009648	photoperiodism	3/362	31/28814	0.0068117	0.0463822	0.0331654	Trp53/Pml/Fbxl3	3
GO:0035455	GO:0035455	response to interferon-alpha	3/362	31/28814	0.0068117	0.0463822	0.0331654	Ifitm2/Ifitm3/Ifitm1	3
GO:0046597	GO:0046597	negative regulation of viral entry into host cell	3/362	31/28814	0.0068117	0.0463822	0.0331654	Ifitm2/Ifitm3/Ifitm1	3
GO:1903579	GO:1903579	negative regulation of ATP metabolic process	3/362	31/28814	0.0068117	0.0463822	0.0331654	Trp53/Tigar/Parp1	3
GO:0000075	GO:0000075	cell cycle checkpoint signaling	7/362	175/28814	0.00683283	0.0464439	0.0332096	Trp53/Pml/Usp28/Tipin/Rpa2/Nsun2/Ccnd1	7
GO:0006278	GO:0006278	RNA-templated DNA biosynthetic process	4/362	60/28814	0.00687286	0.0465519	0.0332868	Hsp90aa1/Dkc1/Cct3/Pml	4
GO:0007004	GO:0007004	telomere maintenance via telomerase	4/362	60/28814	0.00687286	0.0465519	0.0332868	Hsp90aa1/Dkc1/Cct3/Pml	4
GO:0090068	GO:0090068	positive regulation of cell cycle process	9/362	267/28814	0.00695253	0.0470089	0.0336135	Ooep/Cenpv/Mta3/Rcc2/Pebp1/Dyrk3/Ccnd1/Kif20b/Ube2c	9
GO:0032956	GO:0032956	regulation of actin cytoskeleton organization	11/362	366/28814	0.00697751	0.0470951	0.0336752	Stmn1/Dstn/Lima1/Tmsb4x/Dlc1/Pycard/Twf2/Kank3/Sdc4/Mtss1/Tmsb10	11
GO:0009144	GO:0009144	purine nucleoside triphosphate metabolic process	5/362	95/28814	0.0070165	0.047193	0.0337452	Atp5b/Pnp/Nme4/Atp5a1/Parp1	5
GO:0032651	GO:0032651	regulation of interleukin-1 beta production	5/362	95/28814	0.0070165	0.047193	0.0337452	Hspb1/Pycard/Aim2/Pml/Foxp1	5
GO:0061572	GO:0061572	actin filament bundle organization	7/362	176/28814	0.00704137	0.0472778	0.0338058	Stmn1/Lima1/Dlc1/Pdlim1/Kank3/Sdc4/Mtss1	7
GO:0045931	GO:0045931	positive regulation of mitotic cell cycle	6/362	134/28814	0.00706146	0.0473302	0.0338433	Mta3/Rcc2/Asns/Eif4ebp1/Ccnd1/Ube2c	6
GO:1903046	GO:1903046	meiotic cell cycle process	8/362	221/28814	0.00709848	0.0474957	0.0339617	Ooep/Tex19.1/Tdrd12/Hsf2bp/Dnmt3l/Syce2/Ccne1/Nsun2	8
GO:0070661	GO:0070661	leukocyte proliferation	11/362	368/28814	0.00725443	0.0481833	0.0344533	Pycard/Trp53/Pnp/Bax/Pura/Sdc4/Hells/Mif/Lgals3/Dhps/Cd81	11
GO:0006475	GO:0006475	internal protein amino acid acetylation	7/362	177/28814	0.0072546	0.0481833	0.0344533	Jade1/Kat6b/Park7/L3mbtl2/Phf20/Hat1/Actl6a	7
GO:0018393	GO:0018393	internal peptidyl-lysine acetylation	7/362	177/28814	0.0072546	0.0481833	0.0344533	Jade1/Kat6b/Park7/L3mbtl2/Phf20/Hat1/Actl6a	7
GO:0045682	GO:0045682	regulation of epidermis development	4/362	61/28814	0.00728376	0.0481833	0.0344533	Gdf3/Mycn/Ncoa3/Ptch1	4
GO:0070231	GO:0070231	T cell apoptotic process	4/362	61/28814	0.00728376	0.0481833	0.0344533	Trp53/Pnp/Bax/Lgals3	4
GO:0002285	GO:0002285	lymphocyte activation involved in immune response	8/362	222/28814	0.00728579	0.0481833	0.0344533	Rif1/Trp53/Msh6/Lgals3/Hmces/Ung/Foxp1/Cd81	8
GO:0044772	GO:0044772	mitotic cell cycle phase transition	12/362	420/28814	0.00728875	0.0481833	0.0344533	Jade1/Mta3/Rcc2/Trp53/Pml/Ccne1/Trim71/Rpa2/Fbxl3/Eif4ebp1/Ccnd1/Ube2c	12
GO:0006163	GO:0006163	purine nucleotide metabolic process	11/362	369/28814	0.00739607	0.048809	0.0349007	Pdk1/Atp5b/Pipox/Pgam1/Pnp/Gart/Tigar/Nme4/Atp5a1/Aprt/Parp1	11
GO:0007007	GO:0007007	inner mitochondrial membrane organization	3/362	32/28814	0.00744734	0.048813	0.0349036	Chchd10/Bax/Agk	3
GO:0009649	GO:0009649	entrainment of circadian clock	3/362	32/28814	0.00744734	0.048813	0.0349036	Trp53/Pml/Fbxl3	3
GO:0051150	GO:0051150	regulation of smooth muscle cell differentiation	3/362	32/28814	0.00744734	0.048813	0.0349036	Tmsb4x/Sod2/Cth	3
GO:0060561	GO:0060561	apoptotic process involved in morphogenesis	3/362	32/28814	0.00744734	0.048813	0.0349036	Fgf4/Pml/Bax	3
GO:0001890	GO:0001890	placenta development	7/362	178/28814	0.00747257	0.0488952	0.0349623	Tex19.1/Dnmt3l/Gab1/Trim28/Ncoa3/Apela/Rbpj	7
GO:0009791	GO:0009791	post-embryonic development	6/362	136/28814	0.00757276	0.0494668	0.0353711	Arid5b/Kdm5b/Bax/Sod2/Usp9x/Morc3	6
GO:0090559	GO:0090559	regulation of membrane permeability	5/362	97/28814	0.00764828	0.0498756	0.0356634	Chchd10/Trp53/Hspa8/Atpif1/Bax	5
GO:0006446	GO:0006446	regulation of translational initiation	4/362	62/28814	0.00771052	0.0501119	0.0358323	Mif4gd/Pml/Eif3k/Eif4ebp1	4
GO:0050982	GO:0050982	detection of mechanical stimulus	4/362	62/28814	0.00771052	0.0501119	0.0358323	Sox2/Ttn/Rest/Jup	4
GO:0042632	GO:0042632	cholesterol homeostasis	5/362	98/28814	0.00797855	0.0512509	0.0366468	Nr5a2/Lima1/Apoe/Ephx2/Ehd1	5
GO:0006183	GO:0006183	GTP biosynthetic process	2/362	11/28814	0.00803205	0.0512509	0.0366468	Pnp/Nme4	2
GO:0009222	GO:0009222	pyrimidine ribonucleotide catabolic process	2/362	11/28814	0.00803205	0.0512509	0.0366468	Dpys/Upp1	2
GO:0019372	GO:0019372	lipoxygenase pathway	2/362	11/28814	0.00803205	0.0512509	0.0366468	Gpx1/Gpx4	2
GO:0031055	GO:0031055	chromatin remodeling at centromere	2/362	11/28814	0.00803205	0.0512509	0.0366468	Cenpv/Hells	2
GO:0032263	GO:0032263	GMP salvage	2/362	11/28814	0.00803205	0.0512509	0.0366468	Pnp/Aprt	2
GO:0045898	GO:0045898	regulation of RNA polymerase II transcription preinitiation complex assembly	2/362	11/28814	0.00803205	0.0512509	0.0366468	Trp53/Atf7ip	2
GO:0060052	GO:0060052	neurofilament cytoskeleton organization	2/362	11/28814	0.00803205	0.0512509	0.0366468	Ina/Nefh	2
GO:0060056	GO:0060056	mammary gland involution	2/362	11/28814	0.00803205	0.0512509	0.0366468	Pml/Bax	2
GO:0070203	GO:0070203	regulation of establishment of protein localization to telomere	2/362	11/28814	0.00803205	0.0512509	0.0366468	Dkc1/Cct3	2
GO:1901030	GO:1901030	positive regulation of mitochondrial outer membrane permeabilization involved in apoptotic signaling pathway	2/362	11/28814	0.00803205	0.0512509	0.0366468	Chchd10/Atpif1	2
GO:0042098	GO:0042098	T cell proliferation	8/362	226/28814	0.00807252	0.051367	0.0367298	Pycard/Trp53/Pnp/Bax/Sdc4/Lgals3/Dhps/Cd81	8
GO:0002902	GO:0002902	regulation of B cell apoptotic process	3/362	33/28814	0.00811689	0.051367	0.0367298	Bax/Mif/Foxp1	3
GO:0060914	GO:0060914	heart formation	3/362	33/28814	0.00811689	0.051367	0.0367298	Folr1/Pim1/Rbpj	3
GO:0097345	GO:0097345	mitochondrial outer membrane permeabilization	3/362	33/28814	0.00811689	0.051367	0.0367298	Chchd10/Atpif1/Bax	3
GO:1902253	GO:1902253	regulation of intrinsic apoptotic signaling pathway by p53 class mediator	3/362	33/28814	0.00811689	0.051367	0.0367298	Trp53/Rrn3/Mif	3
GO:1905517	GO:1905517	macrophage migration	4/362	63/28814	0.00815341	0.0515135	0.0368345	Cd9/Mif/Lgals3/Cd81	4
GO:0033157	GO:0033157	regulation of intracellular protein transport	8/362	227/28814	0.0082788	0.0522201	0.0373398	Trim28/Atpif1/Park7/Jup/Chchd4/Nolc1/Kif20b/Cd81	8
GO:0055092	GO:0055092	sterol homeostasis	5/362	99/28814	0.0083186	0.0523854	0.037458	Nr5a2/Lima1/Apoe/Ephx2/Ehd1	5
GO:0051260	GO:0051260	protein homooligomerization	7/362	182/28814	0.00839314	0.0526827	0.0376706	Pycard/G3bp2/Shmt1/Sod2/Mif/Ehd1/Cth	7
GO:0071897	GO:0071897	DNA biosynthetic process	7/362	182/28814	0.00839314	0.0526827	0.0376706	Hsp90aa1/Jade1/Rfc5/Dkc1/Trp53/Cct3/Pml	7
GO:0035456	GO:0035456	response to interferon-beta	4/362	64/28814	0.00861264	0.0537106	0.0384055	Aim2/Ifitm2/Ifitm3/Ifitm1	4
GO:0051893	GO:0051893	regulation of focal adhesion assembly	4/362	64/28814	0.00861264	0.0537106	0.0384055	Dlc1/Rcc2/Sdc4/Macf1	4
GO:0070059	GO:0070059	intrinsic apoptotic signaling pathway in response to endoplasmic reticulum stress	4/362	64/28814	0.00861264	0.0537106	0.0384055	Trp53/Pml/Bax/Park7	4
GO:0090109	GO:0090109	regulation of cell-substrate junction assembly	4/362	64/28814	0.00861264	0.0537106	0.0384055	Dlc1/Rcc2/Sdc4/Macf1	4
GO:0014902	GO:0014902	myotube differentiation	6/362	140/28814	0.00867461	0.0539225	0.0385571	Gpx1/Cd9/Fbxo22/Ehd1/Cd81/Klf5	6
GO:0035966	GO:0035966	response to topologically incorrect protein	6/362	140/28814	0.00867461	0.0539225	0.0385571	Hspb1/Hsp90aa1/Tm7sf3/Hspa8/Bax/Ccnd1	6
GO:0009119	GO:0009119	ribonucleoside metabolic process	3/362	34/28814	0.00882075	0.0543054	0.0388309	Pnp/Aprt/Upp1	3
GO:0043094	GO:0043094	cellular metabolic compound salvage	3/362	34/28814	0.00882075	0.0543054	0.0388309	Pnp/Aprt/Upp1	3
GO:0051497	GO:0051497	negative regulation of stress fiber assembly	3/362	34/28814	0.00882075	0.0543054	0.0388309	Stmn1/Dlc1/Kank3	3
GO:0055094	GO:0055094	response to lipoprotein particle	3/362	34/28814	0.00882075	0.0543054	0.0388309	Apoe/Cd9/Cd81	3
GO:1901797	GO:1901797	negative regulation of signal transduction by p53 class mediator	3/362	34/28814	0.00882075	0.0543054	0.0388309	Rrn3/Mif/Dyrk3	3
GO:1903901	GO:1903901	negative regulation of viral life cycle	3/362	34/28814	0.00882075	0.0543054	0.0388309	Ifitm2/Ifitm3/Ifitm1	3
GO:0061138	GO:0061138	morphogenesis of a branching epithelium	8/362	230/28814	0.00892138	0.0548373	0.0392112	Sox2/Pdgfa/Mycn/Kdm5b/Pml/Ncoa3/Ptch1/Etv5	8
GO:0008584	GO:0008584	male gonad development	6/362	141/28814	0.00896711	0.0549431	0.0392869	Tex19.1/Nr0b1/Arid5b/Bax/Ybx3/Ccnd1	6
GO:0071887	GO:0071887	leukocyte apoptotic process	6/362	141/28814	0.00896711	0.0549431	0.0392869	Trp53/Pnp/Bax/Mif/Lgals3/Foxp1	6
GO:0032611	GO:0032611	interleukin-1 beta production	5/362	101/28814	0.00902856	0.0552319	0.0394934	Hspb1/Pycard/Aim2/Pml/Foxp1	5
GO:0009166	GO:0009166	nucleotide catabolic process	4/362	65/28814	0.00908846	0.0552475	0.0395046	Dpys/Pnp/Dctpp1/Upp1	4
GO:0050854	GO:0050854	regulation of antigen receptor-mediated signaling pathway	4/362	65/28814	0.00908846	0.0552475	0.0395046	Lgals3/Usp9x/Foxp1/Cd81	4
GO:0060038	GO:0060038	cardiac muscle cell proliferation	4/362	65/28814	0.00908846	0.0552475	0.0395046	Jarid2/Pim1/Rbpj/Foxp1	4
GO:2000781	GO:2000781	positive regulation of double-strand break repair	4/362	65/28814	0.00908846	0.0552475	0.0395046	Ooep/Rif1/Actl6a/Parp1	4
GO:0046546	GO:0046546	development of primary male sexual characteristics	6/362	142/28814	0.00926659	0.0561532	0.0401521	Tex19.1/Nr0b1/Arid5b/Bax/Ybx3/Ccnd1	6
GO:1901655	GO:1901655	cellular response to ketone	6/362	142/28814	0.00926659	0.0561532	0.0401521	Spp1/Klf9/Akr1b3/Park7/Sgk1/Eif4ebp1	6
GO:0006123	GO:0006123	mitochondrial electron transport, cytochrome c to oxygen	2/362	12/28814	0.00955892	0.0567213	0.0405584	Cox5a/Cox4i1	2
GO:0006534	GO:0006534	cysteine metabolic process	2/362	12/28814	0.00955892	0.0567213	0.0405584	Gclm/Cth	2
GO:0006977	GO:0006977	DNA damage response, signal transduction by p53 class mediator resulting in cell cycle arrest	2/362	12/28814	0.00955892	0.0567213	0.0405584	Trp53/Pml	2
GO:0033327	GO:0033327	Leydig cell differentiation	2/362	12/28814	0.00955892	0.0567213	0.0405584	Nr0b1/Ccnd1	2
GO:0043471	GO:0043471	regulation of cellular carbohydrate catabolic process	2/362	12/28814	0.00955892	0.0567213	0.0405584	Trp53/Tigar	2
GO:0051574	GO:0051574	positive regulation of histone H3-K9 methylation	2/362	12/28814	0.00955892	0.0567213	0.0405584	Jarid2/Rif1	2
GO:0060068	GO:0060068	vagina development	2/362	12/28814	0.00955892	0.0567213	0.0405584	Ncoa3/Bax	2
GO:0061418	GO:0061418	regulation of transcription from RNA polymerase II promoter in response to hypoxia	2/362	12/28814	0.00955892	0.0567213	0.0405584	Trp53/Rbpj	2
GO:0070202	GO:0070202	regulation of establishment of protein localization to chromosome	2/362	12/28814	0.00955892	0.0567213	0.0405584	Dkc1/Cct3	2
GO:0090309	GO:0090309	positive regulation of DNA methylation-dependent heterochromatin assembly	2/362	12/28814	0.00955892	0.0567213	0.0405584	Trim28/Atf7ip	2
GO:1902459	GO:1902459	positive regulation of stem cell population maintenance	2/362	12/28814	0.00955892	0.0567213	0.0405584	Ncoa3/Rest	2
GO:1902947	GO:1902947	regulation of tau-protein kinase activity	2/362	12/28814	0.00955892	0.0567213	0.0405584	Hsp90aa1/Apoe	2
GO:1903205	GO:1903205	regulation of hydrogen peroxide-induced cell death	3/362	35/28814	0.00955928	0.0567213	0.0405584	Trp53/Park7/Foxp1	3
GO:0051851	GO:0051851	modulation by host of symbiont process	4/362	66/28814	0.0095811	0.0567213	0.0405584	Apoe/Sap30/Hspa8/Rest	4
GO:1903051	GO:1903051	negative regulation of proteolysis involved in cellular protein catabolic process	4/362	66/28814	0.0095811	0.0567213	0.0405584	Usp7/Ubxn1/Pml/Park7	4
GO:0007389	GO:0007389	pattern specification process	13/362	490/28814	0.00962406	0.0568882	0.0406777	Gdf3/Ooep/Mtf2/Tcf7l1/Folr1/Ttn/Trp53/Eed/Cobl/Rbpj/Ptch1/Ifitm1/Tcf15	13
GO:0042594	GO:0042594	response to starvation	7/362	187/28814	0.00965801	0.0570015	0.0407587	Fbxo22/Trp53/Ulk1/Asns/Glul/Map1lc3b/Eif4ebp1	7
GO:0042113	GO:0042113	B cell activation	12/362	437/28814	0.00979668	0.0577315	0.0412807	Rif1/Trp53/Tpd52/Pnp/Bax/Rbpj/Msh6/Mif/Hmces/Ung/Foxp1/Cd81	12
GO:0003002	GO:0003002	regionalization	11/362	385/28814	0.00996936	0.0586594	0.0419442	Gdf3/Mtf2/Tcf7l1/Ttn/Trp53/Eed/Cobl/Rbpj/Ptch1/Ifitm1/Tcf15	11
GO:0009952	GO:0009952	anterior/posterior pattern specification	8/362	235/28814	0.0100742	0.0591858	0.0423206	Gdf3/Tcf7l1/Ttn/Trp53/Cobl/Rbpj/Ifitm1/Tcf15	8
GO:0060537	GO:0060537	muscle tissue development	13/362	493/28814	0.0100899	0.0591877	0.042322	Mylpf/Csrp2/Gpx1/Sap30/Jarid2/Fbxo22/Ttn/Cacybp/Pim1/Rbpj/Ybx3/Foxp1/Klf5	13
GO:0022900	GO:0022900	electron transport chain	5/362	104/28814	0.0101702	0.0595684	0.0425942	Chchd2/Cox5a/Park7/Sod2/Cox4i1	5
GO:0000423	GO:0000423	mitophagy	3/362	36/28814	0.0103328	0.0601549	0.0430136	Trp53/Tigar/Ulk1	3
GO:0002053	GO:0002053	positive regulation of mesenchymal cell proliferation	3/362	36/28814	0.0103328	0.0601549	0.0430136	Pdgfa/Mycn/Foxp1	3
GO:0090312	GO:0090312	positive regulation of protein deacetylation	3/362	36/28814	0.0103328	0.0601549	0.0430136	Trp53/Pml/Baz2a	3
GO:1902110	GO:1902110	positive regulation of mitochondrial membrane permeability involved in apoptotic process	3/362	36/28814	0.0103328	0.0601549	0.0430136	Chchd10/Atpif1/Bax	3
GO:0046718	GO:0046718	viral entry into host cell	5/362	105/28814	0.0105718	0.0613501	0.0438682	Triml2/Triml1/Ifitm2/Ifitm3/Ifitm1	5
GO:2001237	GO:2001237	negative regulation of extrinsic apoptotic signaling pathway	5/362	105/28814	0.0105718	0.0613501	0.0438682	Gpx1/Park7/Lgals3/Mcl1/Gclm	5
GO:0007584	GO:0007584	response to nutrient	4/362	68/28814	0.0106177	0.0613501	0.0438682	Spp1/Alpl/Folr1/Pim1	4
GO:0030837	GO:0030837	negative regulation of actin filament polymerization	4/362	68/28814	0.0106177	0.0613501	0.0438682	Tmsb4x/Twf2/Kank3/Tmsb10	4
GO:0042775	GO:0042775	mitochondrial ATP synthesis coupled electron transport	4/362	68/28814	0.0106177	0.0613501	0.0438682	Chchd2/Cox5a/Park7/Cox4i1	4
GO:1904951	GO:1904951	positive regulation of establishment of protein localization	10/362	337/28814	0.0107183	0.0618386	0.0442175	Trh/Ttn/Dkc1/Tm7sf3/Trim28/Cct3/Glul/Jup/Kif20b/Cd81	10
GO:0052547	GO:0052547	regulation of peptidase activity	12/362	443/28814	0.0108262	0.0621913	0.0444697	Sox2/Gpx1/Dlc1/Pycard/Aim2/Timp1/Ubxn1/Pml/Rest/Bax/Park7/Pebp1	12
GO:0043467	GO:0043467	regulation of generation of precursor metabolites and energy	6/362	147/28814	0.0108719	0.0621913	0.0444697	Chchd2/Trp53/Cisd1/Park7/Tigar/Chchd4	6
GO:0048285	GO:0048285	organelle fission	13/362	498/28814	0.0109051	0.0621913	0.0444697	Mybl2/Ooep/Tex19.1/Tdrd12/Hsf2bp/Dnmt3l/Syce2/Pebp1/Ccne1/Mzt1/Bora/Kif20b/Ube2c	13
GO:0006352	GO:0006352	DNA-templated transcription, initiation	5/362	106/28814	0.010984	0.0621913	0.0444697	Morc1/Trp53/Rrn3/Setx/Atf7ip	5
GO:0045833	GO:0045833	negative regulation of lipid metabolic process	5/362	106/28814	0.010984	0.0621913	0.0444697	Nr0b1/Pdgfa/Apoe/Apoc1/Rest	5
GO:0048754	GO:0048754	branching morphogenesis of an epithelial tube	7/362	192/28814	0.0110568	0.0621913	0.0444697	Sox2/Mycn/Kdm5b/Pml/Ncoa3/Ptch1/Etv5	7
GO:0010661	GO:0010661	positive regulation of muscle cell apoptotic process	3/362	37/28814	0.0111416	0.0621913	0.0444697	Trp53/Tigar/Sod2	3
GO:0032435	GO:0032435	negative regulation of proteasomal ubiquitin-dependent protein catabolic process	3/362	37/28814	0.0111416	0.0621913	0.0444697	Usp7/Ubxn1/Park7	3
GO:0046686	GO:0046686	response to cadmium ion	3/362	37/28814	0.0111416	0.0621913	0.0444697	Sox2/Mt1/Mt2	3
GO:0071402	GO:0071402	cellular response to lipoprotein particle stimulus	3/362	37/28814	0.0111416	0.0621913	0.0444697	Apoe/Cd9/Cd81	3
GO:0045600	GO:0045600	positive regulation of fat cell differentiation	4/362	69/28814	0.011162	0.0621913	0.0444697	Gdf3/Pim1/Uchl3/Klf5	4
GO:0150116	GO:0150116	regulation of cell-substrate junction organization	4/362	69/28814	0.011162	0.0621913	0.0444697	Dlc1/Rcc2/Sdc4/Macf1	4
GO:0006098	GO:0006098	pentose-phosphate shunt	2/362	13/28814	0.0112038	0.0621913	0.0444697	Trp53/Tigar	2
GO:0009071	GO:0009071	serine family amino acid catabolic process	2/362	13/28814	0.0112038	0.0621913	0.0444697	Gldc/Shmt1	2
GO:0010739	GO:0010739	positive regulation of protein kinase A signaling	2/362	13/28814	0.0112038	0.0621913	0.0444697	Akap12/Mif	2
GO:0018158	GO:0018158	protein oxidation	2/362	13/28814	0.0112038	0.0621913	0.0444697	Gpx1/Chchd4	2
GO:0031126	GO:0031126	sno(s)RNA 3'-end processing	2/362	13/28814	0.0112038	0.0621913	0.0444697	Dkc1/Exosc5	2
GO:0033148	GO:0033148	positive regulation of intracellular estrogen receptor signaling pathway	2/362	13/28814	0.0112038	0.0621913	0.0444697	Ncoa3/Parp1	2
GO:0033240	GO:0033240	positive regulation of cellular amine metabolic process	2/362	13/28814	0.0112038	0.0621913	0.0444697	Park7/Pebp1	2
GO:0045136	GO:0045136	development of secondary sexual characteristics	2/362	13/28814	0.0112038	0.0621913	0.0444697	Ncoa3/Bax	2
GO:0051974	GO:0051974	negative regulation of telomerase activity	2/362	13/28814	0.0112038	0.0621913	0.0444697	Trp53/Pml	2
GO:0071679	GO:0071679	commissural neuron axon guidance	2/362	13/28814	0.0112038	0.0621913	0.0444697	Nfib/Ptch1	2
GO:0090085	GO:0090085	regulation of protein deubiquitination	2/362	13/28814	0.0112038	0.0621913	0.0444697	Ubxn1/Park7	2
GO:1901524	GO:1901524	regulation of mitophagy	2/362	13/28814	0.0112038	0.0621913	0.0444697	Trp53/Tigar	2
GO:1901659	GO:1901659	glycosyl compound biosynthetic process	2/362	13/28814	0.0112038	0.0621913	0.0444697	Pnp/Aprt	2
GO:1902931	GO:1902931	negative regulation of alcohol biosynthetic process	2/362	13/28814	0.0112038	0.0621913	0.0444697	Apoe/Rest	2
GO:0071453	GO:0071453	cellular response to oxygen levels	6/362	148/28814	0.0112151	0.0621913	0.0444697	Chchd2/Pdk1/Trp53/Tigar/Rbpj/Eif4ebp1	6
GO:0010948	GO:0010948	negative regulation of cell cycle process	9/362	289/28814	0.0113102	0.0626284	0.0447822	Sox2/Jade1/Trp53/Pml/Usp28/Tipin/Rpa2/Nsun2/Ccnd1	9
GO:0051099	GO:0051099	positive regulation of binding	7/362	193/28814	0.0113533	0.0627771	0.0448886	Stmn1/Apoe/Trim28/Park7/Cln5/Map1lc3b/Parp1	7
GO:0032535	GO:0032535	regulation of cellular component size	11/362	393/28814	0.0114903	0.0634436	0.0453651	Dstn/Lima1/Apoe/Tmsb4x/Pycard/Twf2/Kank3/Ulk1/Tmsb10/Macf1/Map1b	11
GO:0065004	GO:0065004	protein-DNA complex assembly	6/362	149/28814	0.0115659	0.0636786	0.0455332	Kat6b/Cenpv/Trp53/Set/Hells/Atf7ip	6
GO:2001056	GO:2001056	positive regulation of cysteine-type endopeptidase activity	6/362	149/28814	0.0115659	0.0636786	0.0455332	Dlc1/Pycard/Aim2/Pml/Rest/Bax	6
GO:0042246	GO:0042246	tissue regeneration	4/362	70/28814	0.0117241	0.0642739	0.0459588	Gpx1/Cd9/Cd81/Klf5	4
GO:0042773	GO:0042773	ATP synthesis coupled electron transport	4/362	70/28814	0.0117241	0.0642739	0.0459588	Chchd2/Cox5a/Park7/Cox4i1	4
GO:0043462	GO:0043462	regulation of ATP-dependent activity	4/362	70/28814	0.0117241	0.0642739	0.0459588	1810037I17Rik/Atpif1/Msh6/Ahsa1	4
GO:0097191	GO:0097191	extrinsic apoptotic signaling pathway	8/362	242/28814	0.0118693	0.0649779	0.0464622	Gpx1/Pycard/Pml/Bax/Park7/Lgals3/Mcl1/Gclm	8
GO:0010737	GO:0010737	protein kinase A signaling	3/362	38/28814	0.0119859	0.0651534	0.0465877	Akap12/Ttn/Mif	3
GO:0034381	GO:0034381	plasma lipoprotein particle clearance	3/362	38/28814	0.0119859	0.0651534	0.0465877	Apoe/Apoc1/Ehd1	3
GO:0034661	GO:0034661	ncRNA catabolic process	3/362	38/28814	0.0119859	0.0651534	0.0465877	Exosc5/Dis3/Nsun2	3
GO:1902686	GO:1902686	mitochondrial outer membrane permeabilization involved in programmed cell death	3/362	38/28814	0.0119859	0.0651534	0.0465877	Chchd10/Atpif1/Bax	3
GO:1905168	GO:1905168	positive regulation of double-strand break repair via homologous recombination	3/362	38/28814	0.0119859	0.0651534	0.0465877	Ooep/Actl6a/Parp1	3
GO:0036293	GO:0036293	response to decreased oxygen levels	8/362	243/28814	0.0121438	0.0659187	0.0471349	Chchd2/Pdk1/Trp53/Pml/Rest/Tigar/Rbpj/Eif4ebp1	8
GO:0010595	GO:0010595	positive regulation of endothelial cell migration	5/362	109/28814	0.0122863	0.0661358	0.0472902	Hspb1/Atp5b/Fgfbp1/Atp5a1/Foxp1	5
GO:0044409	GO:0044409	entry into host	5/362	109/28814	0.0122863	0.0661358	0.0472902	Triml2/Triml1/Ifitm2/Ifitm3/Ifitm1	5
GO:0044839	GO:0044839	cell cycle G2/M phase transition	6/362	151/28814	0.0122907	0.0661358	0.0472902	Mta3/Rcc2/Trp53/Dyrk3/Fbxl3/Ccnd1	6
GO:1900180	GO:1900180	regulation of protein localization to nucleus	6/362	151/28814	0.0122907	0.0661358	0.0472902	Trim28/Park7/Glul/Jup/Nolc1/Parp1	6
GO:0042273	GO:0042273	ribosomal large subunit biogenesis	4/362	71/28814	0.0123039	0.0661358	0.0472902	Ppan/Brix1/Ebna1bp2/Wdr74	4
GO:0051568	GO:0051568	histone H3-K4 methylation	4/362	71/28814	0.0123039	0.0661358	0.0472902	Ash2l/Dpy30/Nelfa/Phf20	4
GO:2001244	GO:2001244	positive regulation of intrinsic apoptotic signaling pathway	4/362	71/28814	0.0123039	0.0661358	0.0472902	Trp53/Bax/Park7/Mcl1	4
GO:0016055	GO:0016055	Wnt signaling pathway	12/362	451/28814	0.0123266	0.0661653	0.0473113	Sox2/Jade1/Apoe/Tcf7l1/Plekha4/Folr1/Rnf138/Rbpj/Ccne1/Tle4/Macf1/Ccnd1	12
GO:0006066	GO:0006066	alcohol metabolic process	10/362	345/28814	0.012468	0.0668313	0.0477875	Lima1/Akr1b3/Apoe/Ephx2/Apoc1/Adh5/Rest/Park7/Impa2/Qdpr	10
GO:0198738	GO:0198738	cell-cell signaling by wnt	12/362	453/28814	0.0127255	0.0674238	0.0482112	Sox2/Jade1/Apoe/Tcf7l1/Plekha4/Folr1/Rnf138/Rbpj/Ccne1/Tle4/Macf1/Ccnd1	12
GO:0032760	GO:0032760	positive regulation of tumor necrosis factor production	5/362	110/28814	0.0127427	0.0674238	0.0482112	Hspb1/Pycard/Akap12/Ddx58/Mif	5
GO:0006767	GO:0006767	water-soluble vitamin metabolic process	3/362	39/28814	0.0128661	0.0674238	0.0482112	Alpl/Folr1/Shmt1	3
GO:0009167	GO:0009167	purine ribonucleoside monophosphate metabolic process	3/362	39/28814	0.0128661	0.0674238	0.0482112	Pnp/Gart/Aprt	3
GO:0009651	GO:0009651	response to salt stress	3/362	39/28814	0.0128661	0.0674238	0.0482112	Akr1b3/Trp53/Bax	3
GO:0036474	GO:0036474	cell death in response to hydrogen peroxide	3/362	39/28814	0.0128661	0.0674238	0.0482112	Trp53/Park7/Foxp1	3
GO:0043967	GO:0043967	histone H4 acetylation	4/362	72/28814	0.0129018	0.0674238	0.0482112	Jade1/Phf20/Hat1/Actl6a	4
GO:0009173	GO:0009173	pyrimidine ribonucleoside monophosphate metabolic process	2/362	14/28814	0.0129634	0.0674238	0.0482112	Dpys/Upp1	2
GO:0010940	GO:0010940	positive regulation of necrotic cell death	2/362	14/28814	0.0129634	0.0674238	0.0482112	Trp53/Slc6a6	2
GO:0016446	GO:0016446	somatic hypermutation of immunoglobulin genes	2/362	14/28814	0.0129634	0.0674238	0.0482112	Msh6/Ung	2
GO:0030644	GO:0030644	cellular chloride ion homeostasis	2/362	14/28814	0.0129634	0.0674238	0.0482112	Spp1/Ckb	2
GO:0032328	GO:0032328	alanine transport	2/362	14/28814	0.0129634	0.0674238	0.0482112	Slc6a6/Slc38a2	2
GO:0034309	GO:0034309	primary alcohol biosynthetic process	2/362	14/28814	0.0129634	0.0674238	0.0482112	Rest/Park7	2
GO:0042559	GO:0042559	pteridine-containing compound biosynthetic process	2/362	14/28814	0.0129634	0.0674238	0.0482112	Gart/Qdpr	2
GO:0045815	GO:0045815	epigenetic maintenance of chromatin in transcription-competent conformation	2/362	14/28814	0.0129634	0.0674238	0.0482112	Ash2l/Tsix	2
GO:0046049	GO:0046049	UMP metabolic process	2/362	14/28814	0.0129634	0.0674238	0.0482112	Dpys/Upp1	2
GO:0048733	GO:0048733	sebaceous gland development	2/362	14/28814	0.0129634	0.0674238	0.0482112	Cbx7/Rbpj	2
GO:0061085	GO:0061085	regulation of histone H3-K27 methylation	2/362	14/28814	0.0129634	0.0674238	0.0482112	Mtf2/Eed	2
GO:0061140	GO:0061140	lung secretory cell differentiation	2/362	14/28814	0.0129634	0.0674238	0.0482112	Nfib/Foxp1	2
GO:0071294	GO:0071294	cellular response to zinc ion	2/362	14/28814	0.0129634	0.0674238	0.0482112	Mt1/Mt2	2
GO:0072044	GO:0072044	collecting duct development	2/362	14/28814	0.0129634	0.0674238	0.0482112	Spp1/Akr1b3	2
GO:1905063	GO:1905063	regulation of vascular associated smooth muscle cell differentiation	2/362	14/28814	0.0129634	0.0674238	0.0482112	Sod2/Cth	2
GO:0071482	GO:0071482	cellular response to light stimulus	5/362	111/28814	0.0132104	0.0685233	0.0489973	Trp53/Timp1/Bax/Usp28/Parp1	5
GO:1902749	GO:1902749	regulation of cell cycle G2/M phase transition	5/362	111/28814	0.0132104	0.0685233	0.0489973	Mta3/Rcc2/Trp53/Dyrk3/Ccnd1	5
GO:0043954	GO:0043954	cellular component maintenance	4/362	73/28814	0.013518	0.0699306	0.0500037	Chchd10/Apoe/Hspa8/Mtss1	4
GO:0048678	GO:0048678	response to axon injury	4/362	73/28814	0.013518	0.0699306	0.0500037	Folr1/Bax/Nefh/Sod2	4
GO:0050769	GO:0050769	positive regulation of neurogenesis	9/362	298/28814	0.013586	0.0701881	0.0501877	Sox2/Apoe/Twf2/Pias2/Srrt/Sgk1/Macf1/Etv5/Map1b	9
GO:1903557	GO:1903557	positive regulation of tumor necrosis factor superfamily cytokine production	5/362	112/28814	0.0136895	0.0706284	0.0505026	Hspb1/Pycard/Akap12/Ddx58/Mif	5
GO:0006284	GO:0006284	base-excision repair	3/362	40/28814	0.0137822	0.0708221	0.0506411	Rpa2/Ung/Parp1	3
GO:0032232	GO:0032232	negative regulation of actin filament bundle assembly	3/362	40/28814	0.0137822	0.0708221	0.0506411	Stmn1/Dlc1/Kank3	3
GO:0033144	GO:0033144	negative regulation of intracellular steroid hormone receptor signaling pathway	3/362	40/28814	0.0137822	0.0708221	0.0506411	Nr0b1/Pias2/Foxp1	3
GO:0001763	GO:0001763	morphogenesis of a branching structure	8/362	249/28814	0.0138897	0.0712793	0.050968	Sox2/Pdgfa/Mycn/Kdm5b/Pml/Ncoa3/Ptch1/Etv5	8
GO:0051453	GO:0051453	regulation of intracellular pH	4/362	74/28814	0.0141525	0.0725317	0.0518636	Slc9b1/Trp53/Atp5b/Cln5	4
GO:0140013	GO:0140013	meiotic nuclear division	7/362	202/28814	0.0142861	0.0731191	0.0522836	Ooep/Tex19.1/Tdrd12/Hsf2bp/Dnmt3l/Syce2/Ccne1	7
GO:0031331	GO:0031331	positive regulation of cellular catabolic process	12/362	461/28814	0.0144209	0.0736341	0.0526518	Hsp90aa1/Triml2/Triml1/Apoe/Fbxo22/Exosc5/Trim13/Atpif1/Bax/Ulk1/Trim71/Cd81	12
GO:0015711	GO:0015711	organic anion transport	10/362	353/28814	0.0144249	0.0736341	0.0526518	Pla2g1b/Slc7a3/Trh/AU018091/Folr1/Slc6a6/Mif/Mfsd10/Slc38a2/Slc2a3	10
GO:0051092	GO:0051092	positive regulation of NF-kappaB transcription factor activity	6/362	157/28814	0.0146556	0.0736767	0.0526823	Triml2/Triml1/Pycard/Aim2/Trim13/Cth	6
GO:0070482	GO:0070482	response to oxygen levels	9/362	302/28814	0.0146997	0.0736767	0.0526823	Chchd2/Pdk1/Trp53/Pml/Rest/Tigar/Rbpj/Sod2/Eif4ebp1	9
GO:0072659	GO:0072659	protein localization to plasma membrane	9/362	302/28814	0.0146997	0.0736767	0.0526823	Stx3/Lypla1/Ptch1/Gga2/Lgals3/Jup/Ehd1/Macf1/Cd81	9
GO:0007431	GO:0007431	salivary gland development	3/362	41/28814	0.0147345	0.0736767	0.0526823	Pdgfa/Tfcp2l1/Nfib	3
GO:0010762	GO:0010762	regulation of fibroblast migration	3/362	41/28814	0.0147345	0.0736767	0.0526823	Akap12/Rcc2/Sdc4	3
GO:1901292	GO:1901292	nucleoside phosphate catabolic process	4/362	75/28814	0.0148056	0.0736767	0.0526823	Dpys/Pnp/Dctpp1/Upp1	4
GO:0002566	GO:0002566	somatic diversification of immune receptors via somatic mutation	2/362	15/28814	0.0148348	0.0736767	0.0526823	Msh6/Ung	2
GO:0006596	GO:0006596	polyamine biosynthetic process	2/362	15/28814	0.0148348	0.0736767	0.0526823	Srm/Sms	2
GO:0009130	GO:0009130	pyrimidine nucleoside monophosphate biosynthetic process	2/362	15/28814	0.0148348	0.0736767	0.0526823	Shmt1/Upp1	2
GO:0030320	GO:0030320	cellular monovalent inorganic anion homeostasis	2/362	15/28814	0.0148348	0.0736767	0.0526823	Spp1/Ckb	2
GO:0031453	GO:0031453	positive regulation of heterochromatin assembly	2/362	15/28814	0.0148348	0.0736767	0.0526823	Trim28/Atf7ip	2
GO:0032530	GO:0032530	regulation of microvillus organization	2/362	15/28814	0.0148348	0.0736767	0.0526823	Twf2/Klf5	2
GO:0033235	GO:0033235	positive regulation of protein sumoylation	2/362	15/28814	0.0148348	0.0736767	0.0526823	Uba2/Gnl3	2
GO:0033280	GO:0033280	response to vitamin D	2/362	15/28814	0.0148348	0.0736767	0.0526823	Spp1/Pim1	2
GO:0033700	GO:0033700	phospholipid efflux	2/362	15/28814	0.0148348	0.0736767	0.0526823	Apoe/Apoc1	2
GO:0043144	GO:0043144	sno(s)RNA processing	2/362	15/28814	0.0148348	0.0736767	0.0526823	Dkc1/Exosc5	2
GO:0070141	GO:0070141	response to UV-A	2/362	15/28814	0.0148348	0.0736767	0.0526823	Timp1/Ccnd1	2
GO:0120263	GO:0120263	positive regulation of heterochromatin organization	2/362	15/28814	0.0148348	0.0736767	0.0526823	Trim28/Atf7ip	2
GO:1901163	GO:1901163	regulation of trophoblast cell migration	2/362	15/28814	0.0148348	0.0736767	0.0526823	Timp1/Apela	2
GO:1904507	GO:1904507	positive regulation of telomere maintenance in response to DNA damage	2/362	15/28814	0.0148348	0.0736767	0.0526823	Ino80e/Actl6a	2
GO:1905269	GO:1905269	positive regulation of chromatin organization	2/362	15/28814	0.0148348	0.0736767	0.0526823	Trim28/Atf7ip	2
GO:0000724	GO:0000724	double-strand break repair via homologous recombination	6/362	158/28814	0.0150784	0.0747903	0.0534786	Ooep/Rif1/Rnf138/Actl6a/Rpa2/Parp1	6
GO:0032231	GO:0032231	regulation of actin filament bundle assembly	5/362	115/28814	0.0151968	0.0752807	0.0538292	Stmn1/Dlc1/Kank3/Sdc4/Mtss1	5
GO:0045862	GO:0045862	positive regulation of proteolysis	10/362	357/28814	0.0154854	0.0766122	0.0547813	Apoe/Dlc1/Pycard/Aim2/Fbxo22/Hspa8/Pml/Rest/Atpif1/Bax	10
GO:0030038	GO:0030038	contractile actin filament bundle assembly	5/362	116/28814	0.0157229	0.077175	0.0551837	Stmn1/Dlc1/Pdlim1/Kank3/Sdc4	5
GO:0032652	GO:0032652	regulation of interleukin-1 production	5/362	116/28814	0.0157229	0.077175	0.0551837	Hspb1/Pycard/Aim2/Pml/Foxp1	5
GO:0043149	GO:0043149	stress fiber assembly	5/362	116/28814	0.0157229	0.077175	0.0551837	Stmn1/Dlc1/Pdlim1/Kank3/Sdc4	5
GO:0009126	GO:0009126	purine nucleoside monophosphate metabolic process	3/362	42/28814	0.0157232	0.077175	0.0551837	Pnp/Gart/Aprt	3
GO:0043001	GO:0043001	Golgi to plasma membrane protein transport	3/362	42/28814	0.0157232	0.077175	0.0551837	Lypla1/Gga2/Macf1	3
GO:1901031	GO:1901031	regulation of response to reactive oxygen species	3/362	42/28814	0.0157232	0.077175	0.0551837	Trp53/Park7/Foxp1	3
GO:0007519	GO:0007519	skeletal muscle tissue development	7/362	206/28814	0.0157493	0.077175	0.0551837	Mylpf/Gpx1/Sap30/Fbxo22/Ybx3/Foxp1/Klf5	7
GO:0052548	GO:0052548	regulation of endopeptidase activity	10/362	358/28814	0.0157594	0.077175	0.0551837	Sox2/Gpx1/Dlc1/Pycard/Aim2/Timp1/Pml/Rest/Bax/Park7	10
GO:0000725	GO:0000725	recombinational repair	6/362	160/28814	0.0159492	0.0780055	0.0557776	Ooep/Rif1/Rnf138/Actl6a/Rpa2/Parp1	6
GO:1901657	GO:1901657	glycosyl compound metabolic process	4/362	77/28814	0.0161683	0.0788765	0.0564004	Akr1b3/Pnp/Aprt/Upp1	4
GO:1903363	GO:1903363	negative regulation of cellular protein catabolic process	4/362	77/28814	0.0161683	0.0788765	0.0564004	Usp7/Ubxn1/Pml/Park7	4
GO:0001892	GO:0001892	embryonic placenta development	5/362	117/28814	0.0162609	0.0792284	0.056652	Tex19.1/Gab1/Trim28/Ncoa3/Rbpj	5
GO:0042391	GO:0042391	regulation of membrane potential	12/362	469/28814	0.0162831	0.0792364	0.0566577	Chchd10/Tcl1/Atpif1/Bax/Park7/Sod2/Jup/Slc29a1/Slc25a36/Parp1/Foxp1/Gclm	12
GO:0048515	GO:0048515	spermatid differentiation	8/362	257/28814	0.0164934	0.079906	0.0571365	Zfp42/Jam2/Kdm3a/Rnf17/Bax/Cdyl/Pebp1/Nsun2	8
GO:0001783	GO:0001783	B cell apoptotic process	3/362	43/28814	0.0167483	0.079906	0.0571365	Bax/Mif/Foxp1	3
GO:0009309	GO:0009309	amine biosynthetic process	3/362	43/28814	0.0167483	0.079906	0.0571365	Srm/Park7/Sms	3
GO:0034331	GO:0034331	cell junction maintenance	3/362	43/28814	0.0167483	0.079906	0.0571365	Chchd10/Hspa8/Mtss1	3
GO:0042401	GO:0042401	cellular biogenic amine biosynthetic process	3/362	43/28814	0.0167483	0.079906	0.0571365	Srm/Park7/Sms	3
GO:0001771	GO:0001771	immunological synapse formation	2/362	16/28814	0.0168147	0.079906	0.0571365	Lgals3/Cd81	2
GO:0006740	GO:0006740	NADPH regeneration	2/362	16/28814	0.0168147	0.079906	0.0571365	Trp53/Tigar	2
GO:0007028	GO:0007028	cytoplasm organization	2/362	16/28814	0.0168147	0.079906	0.0571365	Tfcp2l1/Rrn3	2
GO:0009070	GO:0009070	serine family amino acid biosynthetic process	2/362	16/28814	0.0168147	0.079906	0.0571365	Shmt1/Cth	2
GO:0031115	GO:0031115	negative regulation of microtubule polymerization	2/362	16/28814	0.0168147	0.079906	0.0571365	Stmn1/Sgk1	2
GO:0042159	GO:0042159	lipoprotein catabolic process	2/362	16/28814	0.0168147	0.079906	0.0571365	Apoe/Lypla1	2
GO:0042454	GO:0042454	ribonucleoside catabolic process	2/362	16/28814	0.0168147	0.079906	0.0571365	Pnp/Upp1	2
GO:0043518	GO:0043518	negative regulation of DNA damage response, signal transduction by p53 class mediator	2/362	16/28814	0.0168147	0.079906	0.0571365	Mif/Dyrk3	2
GO:0043981	GO:0043981	histone H4-K5 acetylation	2/362	16/28814	0.0168147	0.079906	0.0571365	Jade1/Phf20	2
GO:0043982	GO:0043982	histone H4-K8 acetylation	2/362	16/28814	0.0168147	0.079906	0.0571365	Jade1/Phf20	2
GO:0044794	GO:0044794	positive regulation by host of viral process	2/362	16/28814	0.0168147	0.079906	0.0571365	Apoe/Hspa8	2
GO:0061450	GO:0061450	trophoblast cell migration	2/362	16/28814	0.0168147	0.079906	0.0571365	Timp1/Apela	2
GO:0106380	GO:0106380	purine ribonucleotide salvage	2/362	16/28814	0.0168147	0.079906	0.0571365	Pnp/Aprt	2
GO:1902337	GO:1902337	regulation of apoptotic process involved in morphogenesis	2/362	16/28814	0.0168147	0.079906	0.0571365	Pml/Bax	2
GO:0006919	GO:0006919	activation of cysteine-type endopeptidase activity involved in apoptotic process	4/362	78/28814	0.0168781	0.0801084	0.0572812	Dlc1/Pycard/Pml/Bax	4
GO:0030307	GO:0030307	positive regulation of cell growth	7/362	209/28814	0.0169144	0.0801822	0.057334	Apoe/Twf2/Ncoa3/Sgk1/Macf1/Cd81/Map1b	7
GO:0033002	GO:0033002	muscle cell proliferation	8/362	259/28814	0.0171959	0.0814166	0.0582167	Akr1b3/Apoe/Jarid2/Trp53/Pim1/Rbpj/Sod2/Foxp1	8
GO:0043484	GO:0043484	regulation of RNA splicing	6/362	163/28814	0.0173198	0.0819024	0.058564	Rbmxl2/Hspa8/Rest/Rbm25/Setx/Slc38a2	6
GO:0045666	GO:0045666	positive regulation of neuron differentiation	5/362	119/28814	0.0173736	0.0820561	0.0586739	Sox2/Rest/Socs2/Etv5/Map1b	5
GO:0017145	GO:0017145	stem cell division	3/362	44/28814	0.0178101	0.083912	0.060001	Ncoa3/Gnl3/Etv5	3
GO:0070232	GO:0070232	regulation of T cell apoptotic process	3/362	44/28814	0.0178101	0.083912	0.060001	Trp53/Pnp/Lgals3	3
GO:0001503	GO:0001503	ossification	11/362	421/28814	0.0182379	0.085823	0.0613674	Spp1/Sox2/Alpl/Pias2/Rest/Rbpj/Ptch1/Mtss1/Ifitm1/Id3/Erh	11
GO:2000573	GO:2000573	positive regulation of DNA biosynthetic process	4/362	80/28814	0.0183554	0.0862703	0.0616873	Hsp90aa1/Rfc5/Dkc1/Cct3	4
GO:0006413	GO:0006413	translational initiation	5/362	121/28814	0.0185355	0.0865479	0.0618858	Eif4e2/Mif4gd/Pml/Eif3k/Eif4ebp1	5
GO:1901989	GO:1901989	positive regulation of cell cycle phase transition	5/362	121/28814	0.0185355	0.0865479	0.0618858	Mta3/Rcc2/Dyrk3/Ccnd1/Ube2c	5
GO:0033135	GO:0033135	regulation of peptidyl-serine phosphorylation	6/362	166/28814	0.0187692	0.0865479	0.0618858	Hsp90aa1/Tcl1/Bax/Park7/Mif/Nsd1	6
GO:0000729	GO:0000729	DNA double-strand break processing	2/362	17/28814	0.0189002	0.0865479	0.0618858	Smarcad1/Rnf138	2
GO:0002070	GO:0002070	epithelial cell maturation	2/362	17/28814	0.0189002	0.0865479	0.0618858	Akr1b3/Tfcp2l1	2
GO:0006007	GO:0006007	glucose catabolic process	2/362	17/28814	0.0189002	0.0865479	0.0618858	Trp53/Tigar	2
GO:0042776	GO:0042776	proton motive force-driven mitochondrial ATP synthesis	2/362	17/28814	0.0189002	0.0865479	0.0618858	Atp5b/Atp5a1	2
GO:0045947	GO:0045947	negative regulation of translational initiation	2/362	17/28814	0.0189002	0.0865479	0.0618858	Pml/Eif4ebp1	2
GO:0046415	GO:0046415	urate metabolic process	2/362	17/28814	0.0189002	0.0865479	0.0618858	Spp1/Pnp	2
GO:0051895	GO:0051895	negative regulation of focal adhesion assembly	2/362	17/28814	0.0189002	0.0865479	0.0618858	Dlc1/Rcc2	2
GO:0060766	GO:0060766	negative regulation of androgen receptor signaling pathway	2/362	17/28814	0.0189002	0.0865479	0.0618858	Pias2/Foxp1	2
GO:0071295	GO:0071295	cellular response to vitamin	2/362	17/28814	0.0189002	0.0865479	0.0618858	Folr1/Pim1	2
GO:0098760	GO:0098760	response to interleukin-7	2/362	17/28814	0.0189002	0.0865479	0.0618858	Atp5b/Hdgf	2
GO:0098761	GO:0098761	cellular response to interleukin-7	2/362	17/28814	0.0189002	0.0865479	0.0618858	Atp5b/Hdgf	2
GO:0150118	GO:0150118	negative regulation of cell-substrate junction organization	2/362	17/28814	0.0189002	0.0865479	0.0618858	Dlc1/Rcc2	2
GO:1903587	GO:1903587	regulation of blood vessel endothelial cell proliferation involved in sprouting angiogenesis	2/362	17/28814	0.0189002	0.0865479	0.0618858	Fgfbp1/Apela	2
GO:1904748	GO:1904748	regulation of apoptotic process involved in development	2/362	17/28814	0.0189002	0.0865479	0.0618858	Pml/Bax	2
GO:0009261	GO:0009261	ribonucleotide catabolic process	3/362	45/28814	0.0189085	0.0865479	0.0618858	Dpys/Pnp/Upp1	3
GO:0031063	GO:0031063	regulation of histone deacetylation	3/362	45/28814	0.0189085	0.0865479	0.0618858	Trp53/Pml/Baz2a	3
GO:0071825	GO:0071825	protein-lipid complex subunit organization	3/362	45/28814	0.0189085	0.0865479	0.0618858	Apoe/Sh3gl2/Apoc1	3
GO:1902742	GO:1902742	apoptotic process involved in development	3/362	45/28814	0.0189085	0.0865479	0.0618858	Fgf4/Pml/Bax	3
GO:1905521	GO:1905521	regulation of macrophage migration	3/362	45/28814	0.0189085	0.0865479	0.0618858	Cd9/Mif/Cd81	3
GO:0008543	GO:0008543	fibroblast growth factor receptor signaling pathway	4/362	81/28814	0.0191232	0.0870685	0.062258	Fgf4/Fgfbp1/Setx/Trim71	4
GO:0034308	GO:0034308	primary alcohol metabolic process	4/362	81/28814	0.0191232	0.0870685	0.062258	Akr1b3/Adh5/Rest/Park7	4
GO:0032612	GO:0032612	interleukin-1 production	5/362	122/28814	0.0191352	0.0870685	0.062258	Hspb1/Pycard/Aim2/Pml/Foxp1	5
GO:0042177	GO:0042177	negative regulation of protein catabolic process	5/362	122/28814	0.0191352	0.0870685	0.062258	Usp7/Timp1/Ubxn1/Pml/Park7	5
GO:0060419	GO:0060419	heart growth	5/362	122/28814	0.0191352	0.0870685	0.062258	Jarid2/Ttn/Pim1/Rbpj/Foxp1	5
GO:0009267	GO:0009267	cellular response to starvation	6/362	167/28814	0.0192702	0.0873734	0.062476	Fbxo22/Trp53/Ulk1/Asns/Glul/Map1lc3b	6
GO:0010970	GO:0010970	transport along microtubule	6/362	167/28814	0.0192702	0.0873734	0.062476	Hspb1/Hspa8/Pura/Uchl1/Nefh/Map1b	6
GO:1905952	GO:1905952	regulation of lipid localization	6/362	167/28814	0.0192702	0.0873734	0.062476	Spp1/Apoe/Kdm5b/Apoc1/Mif/Ehd1	6
GO:0007548	GO:0007548	sex differentiation	9/362	317/28814	0.019481	0.0882254	0.0630853	Sox2/Tex19.1/Nr0b1/Arid5b/Ncoa3/Bax/Nefh/Ybx3/Ccnd1	9
GO:0062012	GO:0062012	regulation of small molecule metabolic process	10/362	371/28814	0.0196571	0.0889186	0.0635809	Apoe/Pdk1/Ephx2/Apoc1/Trp53/Usp7/Rest/Park7/Tigar/Parp1	10
GO:0032368	GO:0032368	regulation of lipid transport	5/362	123/28814	0.0197475	0.0892226	0.0637983	Spp1/Apoe/Kdm5b/Apoc1/Mif	5
GO:0055067	GO:0055067	monovalent inorganic cation homeostasis	6/362	168/28814	0.0197803	0.0892659	0.0638293	Spp1/Slc9b1/Trp53/Atp5b/Cln5/Sgk1	6
GO:0014855	GO:0014855	striated muscle cell proliferation	4/362	82/28814	0.0199106	0.0896441	0.0640997	Jarid2/Pim1/Rbpj/Foxp1	4
GO:0030641	GO:0030641	regulation of cellular pH	4/362	82/28814	0.0199106	0.0896441	0.0640997	Slc9b1/Trp53/Atp5b/Cln5	4
GO:0097300	GO:0097300	programmed necrotic cell death	3/362	46/28814	0.0200437	0.090138	0.0644528	Trp53/Bax/Ybx3	3
GO:0051100	GO:0051100	negative regulation of binding	6/362	169/28814	0.0202994	0.0911229	0.0651571	1810037I17Rik/Nfib/Rest/Bax/Park7/Zfp462	6
GO:0044270	GO:0044270	cellular nitrogen compound catabolic process	11/362	428/28814	0.02031	0.0911229	0.0651571	Dpys/Dkc1/Exosc5/Pnp/Bax/Tet1/Dctpp1/Dis3/Trim71/Nsun2/Upp1	11
GO:0046620	GO:0046620	regulation of organ growth	5/362	124/28814	0.0203725	0.0912972	0.0652818	Jarid2/Pim1/Rbpj/Ybx3/Foxp1	5
GO:0046700	GO:0046700	heterocycle catabolic process	11/362	429/28814	0.0206196	0.092148	0.0658901	Dpys/Dkc1/Exosc5/Pnp/Bax/Tet1/Dctpp1/Dis3/Trim71/Nsun2/Upp1	11
GO:0002381	GO:0002381	immunoglobulin production involved in immunoglobulin-mediated immune response	4/362	83/28814	0.0207177	0.092148	0.0658901	Rif1/Msh6/Hmces/Ung	4
GO:0008625	GO:0008625	extrinsic apoptotic signaling pathway via death domain receptors	4/362	83/28814	0.0207177	0.092148	0.0658901	Gpx1/Bax/Park7/Lgals3	4
GO:0051262	GO:0051262	protein tetramerization	4/362	83/28814	0.0207177	0.092148	0.0658901	Trp53/Shmt1/Sod2/Cth	4
GO:0055021	GO:0055021	regulation of cardiac muscle tissue growth	4/362	83/28814	0.0207177	0.092148	0.0658901	Jarid2/Pim1/Rbpj/Foxp1	4
GO:0060538	GO:0060538	skeletal muscle organ development	7/362	218/28814	0.0207731	0.092148	0.0658901	Mylpf/Gpx1/Sap30/Fbxo22/Ybx3/Foxp1/Klf5	7
GO:0010950	GO:0010950	positive regulation of endopeptidase activity	6/362	170/28814	0.0208277	0.092148	0.0658901	Dlc1/Pycard/Aim2/Pml/Rest/Bax	6
GO:0015849	GO:0015849	organic acid transport	9/362	321/28814	0.0209268	0.092148	0.0658901	Pla2g1b/Apoe/Slc7a3/Trh/AU018091/Folr1/Slc6a6/Mif/Slc38a2	9
GO:0043161	GO:0043161	proteasome-mediated ubiquitin-dependent protein catabolic process	11/362	430/28814	0.0209327	0.092148	0.0658901	Trim2/Ubxn2a/Fbxo22/Usp7/Trim13/Ubxn1/Pml/Park7/Trim71/Fbxl3/Ube2c	11
GO:0002862	GO:0002862	negative regulation of inflammatory response to antigenic stimulus	2/362	18/28814	0.0210884	0.092148	0.0658901	Gpx1/Gpx2	2
GO:0009200	GO:0009200	deoxyribonucleoside triphosphate metabolic process	2/362	18/28814	0.0210884	0.092148	0.0658901	Pnp/Dctpp1	2
GO:0030540	GO:0030540	female genitalia development	2/362	18/28814	0.0210884	0.092148	0.0658901	Ncoa3/Bax	2
GO:0030575	GO:0030575	nuclear body organization	2/362	18/28814	0.0210884	0.092148	0.0658901	Pml/Dyrk3	2
GO:0032261	GO:0032261	purine nucleotide salvage	2/362	18/28814	0.0210884	0.092148	0.0658901	Pnp/Aprt	2
GO:0046184	GO:0046184	aldehyde biosynthetic process	2/362	18/28814	0.0210884	0.092148	0.0658901	Kdm3a/Rest	2
GO:0050855	GO:0050855	regulation of B cell receptor signaling pathway	2/362	18/28814	0.0210884	0.092148	0.0658901	Foxp1/Cd81	2
GO:0060382	GO:0060382	regulation of DNA strand elongation	2/362	18/28814	0.0210884	0.092148	0.0658901	Ino80e/Actl6a	2
GO:0060576	GO:0060576	intestinal epithelial cell development	2/362	18/28814	0.0210884	0.092148	0.0658901	Tigar/Klf5	2
GO:0070200	GO:0070200	establishment of protein localization to telomere	2/362	18/28814	0.0210884	0.092148	0.0658901	Dkc1/Cct3	2
GO:0071280	GO:0071280	cellular response to copper ion	2/362	18/28814	0.0210884	0.092148	0.0658901	Mt1/Mt2	2
GO:1904424	GO:1904424	regulation of GTP binding	2/362	18/28814	0.0210884	0.092148	0.0658901	Stmn1/Cln5	2
GO:2001267	GO:2001267	regulation of cysteine-type endopeptidase activity involved in apoptotic signaling pathway	2/362	18/28814	0.0210884	0.092148	0.0658901	Bax/Park7	2
GO:0007628	GO:0007628	adult walking behavior	3/362	47/28814	0.0212156	0.092169	0.0659051	Trh/Uchl1/Uchl3	3
GO:0010543	GO:0010543	regulation of platelet activation	3/362	47/28814	0.0212156	0.092169	0.0659051	Pdgfa/Apoe/Cd9	3
GO:0043114	GO:0043114	regulation of vascular permeability	3/362	47/28814	0.0212156	0.092169	0.0659051	Apoe/Sh3gl2/Akap12	3
GO:0046164	GO:0046164	alcohol catabolic process	3/362	47/28814	0.0212156	0.092169	0.0659051	Apoe/Adh5/Impa2	3
GO:0034249	GO:0034249	negative regulation of cellular amide metabolic process	7/362	219/28814	0.0212367	0.092169	0.0659051	Apoe/Eif4e2/Exosc5/Pml/Shmt1/Trim71/Eif4ebp1	7
GO:0046395	GO:0046395	carboxylic acid catabolic process	7/362	219/28814	0.0212367	0.092169	0.0659051	Tdh/Bcat2/Pipox/Gldc/Gcat/Shmt1/Qdpr	7
GO:0043588	GO:0043588	skin development	9/362	322/28814	0.0213	0.09234	0.0660274	Stmn1/Pdgfa/Tcf7l1/Cbx7/Ncoa3/Rbpj/Jup/Nsun2/Tcf15	9
GO:1902806	GO:1902806	regulation of cell cycle G1/S phase transition	6/362	171/28814	0.0213653	0.0925191	0.0661554	Sox2/Jade1/Trp53/Pml/Rpa2/Ccnd1	6
GO:0006766	GO:0006766	vitamin metabolic process	4/362	84/28814	0.0215446	0.0930864	0.0665611	Alpl/Folr1/Shmt1/Cbr3	4
GO:0008088	GO:0008088	axo-dendritic transport	4/362	84/28814	0.0215446	0.0930864	0.0665611	Hspb1/Hspa8/Pura/Uchl1	4
GO:0048639	GO:0048639	positive regulation of developmental growth	7/362	220/28814	0.0217073	0.0936842	0.0669886	Apoe/Twf2/Pim1/Rbpj/Ybx3/Macf1/Map1b	7
GO:0016054	GO:0016054	organic acid catabolic process	7/362	221/28814	0.0221852	0.0956395	0.0683867	Tdh/Bcat2/Pipox/Gldc/Gcat/Shmt1/Qdpr	7
GO:0043280	GO:0043280	positive regulation of cysteine-type endopeptidase activity involved in apoptotic process	5/362	127/28814	0.0223247	0.0961332	0.0687397	Dlc1/Pycard/Pml/Rest/Bax	5
GO:0030195	GO:0030195	negative regulation of blood coagulation	3/362	48/28814	0.0224244	0.0963473	0.0688928	Pdgfa/Apoe/Cd9	3
GO:0050856	GO:0050856	regulation of T cell receptor signaling pathway	3/362	48/28814	0.0224244	0.0963473	0.0688928	Lgals3/Usp9x/Cd81	3
GO:0033674	GO:0033674	positive regulation of kinase activity	11/362	435/28814	0.0225509	0.0967832	0.0692045	Hsp90aa1/Tcl1/Pdgfa/Gab1/Pim1/Tigar/Sdc4/Mif/Ccnd1/Bora/Cd81	11
GO:0001649	GO:0001649	osteoblast differentiation	7/362	222/28814	0.0226703	0.0971872	0.0694933	Spp1/Sox2/Pias2/Rest/Ptch1/Id3/Erh	7
GO:0061387	GO:0061387	regulation of extent of cell growth	5/362	128/28814	0.0230014	0.0982467	0.0702509	Apoe/Twf2/Ulk1/Macf1/Map1b	5
GO:0035264	GO:0035264	multicellular organism growth	7/362	223/28814	0.0231627	0.0982467	0.0702509	Klf2/Arid5b/Trp53/Ncoa3/Socs2/Ptch1/Plac8	7
GO:0002366	GO:0002366	leukocyte activation involved in immune response	9/362	327/28814	0.0232382	0.0982467	0.0702509	Pycard/Rif1/Trp53/Msh6/Lgals3/Hmces/Ung/Foxp1/Cd81	9
GO:0043525	GO:0043525	positive regulation of neuron apoptotic process	4/362	86/28814	0.0232585	0.0982467	0.0702509	Mybl2/Trp53/Bax/Mcl1	4
GO:0043648	GO:0043648	dicarboxylic acid metabolic process	4/362	86/28814	0.0232585	0.0982467	0.0702509	Folr1/Shmt1/Glul/Gclm	4
GO:0046785	GO:0046785	microtubule polymerization	4/362	86/28814	0.0232585	0.0982467	0.0702509	Stmn1/Mzt1/Sgk1/Map1b	4
GO:0048041	GO:0048041	focal adhesion assembly	4/362	86/28814	0.0232585	0.0982467	0.0702509	Dlc1/Rcc2/Sdc4/Macf1	4
GO:0060113	GO:0060113	inner ear receptor cell differentiation	4/362	86/28814	0.0232585	0.0982467	0.0702509	Mycn/Rest/Rbpj/Sdc4	4
GO:0009147	GO:0009147	pyrimidine nucleoside triphosphate metabolic process	2/362	19/28814	0.0233763	0.0982467	0.0702509	Dctpp1/Nme4	2
GO:0009220	GO:0009220	pyrimidine ribonucleotide biosynthetic process	2/362	19/28814	0.0233763	0.0982467	0.0702509	Nme4/Upp1	2
GO:0033145	GO:0033145	positive regulation of intracellular steroid hormone receptor signaling pathway	2/362	19/28814	0.0233763	0.0982467	0.0702509	Ncoa3/Parp1	2
GO:0055062	GO:0055062	phosphate ion homeostasis	2/362	19/28814	0.0233763	0.0982467	0.0702509	Spp1/Alpl	2
GO:0060081	GO:0060081	membrane hyperpolarization	2/362	19/28814	0.0233763	0.0982467	0.0702509	Park7/Sod2	2
GO:0071450	GO:0071450	cellular response to oxygen radical	2/362	19/28814	0.0233763	0.0982467	0.0702509	Sod2/Parp1	2
GO:0071451	GO:0071451	cellular response to superoxide	2/362	19/28814	0.0233763	0.0982467	0.0702509	Sod2/Parp1	2
GO:0072506	GO:0072506	trivalent inorganic anion homeostasis	2/362	19/28814	0.0233763	0.0982467	0.0702509	Spp1/Alpl	2
GO:0099558	GO:0099558	maintenance of synapse structure	2/362	19/28814	0.0233763	0.0982467	0.0702509	Chchd10/Hspa8	2
GO:1900117	GO:1900117	regulation of execution phase of apoptosis	2/362	19/28814	0.0233763	0.0982467	0.0702509	Dlc1/Trp53	2
GO:0030183	GO:0030183	B cell differentiation	6/362	175/28814	0.0236094	0.0986026	0.0705055	Trp53/Tpd52/Pnp/Bax/Rbpj/Foxp1	6
GO:0031111	GO:0031111	negative regulation of microtubule polymerization or depolymerization	3/362	49/28814	0.0236699	0.0986026	0.0705055	Stmn1/Sgk1/Map1b	3
GO:0032210	GO:0032210	regulation of telomere maintenance via telomerase	3/362	49/28814	0.0236699	0.0986026	0.0705055	Dkc1/Cct3/Pml	3
GO:0035196	GO:0035196	production of miRNAs involved in gene silencing by miRNA	3/362	49/28814	0.0236699	0.0986026	0.0705055	Trp53/Srrt/Trim71	3
GO:0045429	GO:0045429	positive regulation of nitric oxide biosynthetic process	3/362	49/28814	0.0236699	0.0986026	0.0705055	Klf2/Hsp90aa1/Sod2	3
GO:0089718	GO:0089718	amino acid import across plasma membrane	3/362	49/28814	0.0236699	0.0986026	0.0705055	Slc7a3/AU018091/Slc6a6	3
GO:1900047	GO:1900047	negative regulation of hemostasis	3/362	49/28814	0.0236699	0.0986026	0.0705055	Pdgfa/Apoe/Cd9	3
GO:1901799	GO:1901799	negative regulation of proteasomal protein catabolic process	3/362	49/28814	0.0236699	0.0986026	0.0705055	Usp7/Ubxn1/Park7	3
GO:0001952	GO:0001952	regulation of cell-matrix adhesion	5/362	129/28814	0.0236912	0.0986026	0.0705055	Dlc1/Rcc2/Sdc4/Jup/Macf1	5
GO:0010976	GO:0010976	positive regulation of neuron projection development	7/362	225/28814	0.0241695	0.100484	0.0718511	Hspb1/Apoe/Twf2/Cobl/Rrn3/Setx/Ehd1	7
GO:0052126	GO:0052126	movement in host environment	5/362	130/28814	0.0243943	0.10131	0.0724414	Triml2/Triml1/Ifitm2/Ifitm3/Ifitm1	5
GO:0001822	GO:0001822	kidney development	9/362	330/28814	0.0244599	0.101473	0.0725578	Spp1/Akr1b3/Pdgfa/Arid5b/Bax/Ptch1/Hells/Mtss1/Id3	9
GO:0002700	GO:0002700	regulation of production of molecular mediator of immune response	6/362	177/28814	0.0247885	0.102726	0.0734536	Ddx58/Rif1/Mif/Hmces/Foxp1/Cd81	6
GO:0002263	GO:0002263	cell activation involved in immune response	9/362	331/28814	0.0248771	0.102742	0.0734651	Pycard/Rif1/Trp53/Msh6/Lgals3/Hmces/Ung/Foxp1/Cd81	9
GO:0018198	GO:0018198	peptidyl-cysteine modification	3/362	50/28814	0.0249523	0.102742	0.0734651	Adh5/Park7/Chchd4	3
GO:0043618	GO:0043618	regulation of transcription from RNA polymerase II promoter in response to stress	3/362	50/28814	0.0249523	0.102742	0.0734651	Klf2/Trp53/Rbpj	3
GO:0045214	GO:0045214	sarcomere organization	3/362	50/28814	0.0249523	0.102742	0.0734651	Csrp2/Ttn/Foxp1	3
GO:0050819	GO:0050819	negative regulation of coagulation	3/362	50/28814	0.0249523	0.102742	0.0734651	Pdgfa/Apoe/Cd9	3
GO:0090659	GO:0090659	walking behavior	3/362	50/28814	0.0249523	0.102742	0.0734651	Trh/Uchl1/Uchl3	3
GO:0007281	GO:0007281	germ cell development	10/362	386/28814	0.024983	0.102758	0.073477	Zfp42/Jam2/Hexb/Kdm3a/Rnf17/Bax/Cdyl/Pebp1/Nsun2/Etv5	10
GO:0002685	GO:0002685	regulation of leukocyte migration	7/362	227/28814	0.025206	0.103454	0.0739748	Jam2/Pycard/Cd9/Trp53/Mif/Lgals3/Cd81	7
GO:0033673	GO:0033673	negative regulation of kinase activity	7/362	227/28814	0.025206	0.103454	0.0739748	Hspb1/Apoe/Pycard/Stk38/Park7/Tigar/Uchl1	7
GO:0031346	GO:0031346	positive regulation of cell projection organization	11/362	443/28814	0.0253281	0.103845	0.0742543	Hspb1/Apoe/Twf2/Pias2/Cobl/Rrn3/Setx/Sgk1/Ehd1/Macf1/Map1b	11
GO:0006606	GO:0006606	protein import into nucleus	6/362	178/28814	0.0253925	0.103888	0.074285	Trim28/Trp53/Hspa8/Pml/Jup/Nolc1	6
GO:0030902	GO:0030902	hindbrain development	6/362	178/28814	0.0253925	0.103888	0.074285	Dlc1/Trp53/Nfib/Nav2/Ulk1/Usp9x	6
GO:0002863	GO:0002863	positive regulation of inflammatory response to antigenic stimulus	2/362	20/28814	0.0257611	0.10418	0.0744934	Park7/Cd81	2
GO:0003159	GO:0003159	morphogenesis of an endothelium	2/362	20/28814	0.0257611	0.10418	0.0744934	Rbpj/Foxp1	2
GO:0006349	GO:0006349	regulation of gene expression by genomic imprinting	2/362	20/28814	0.0257611	0.10418	0.0744934	Zfp57/Eed	2
GO:0006541	GO:0006541	glutamine metabolic process	2/362	20/28814	0.0257611	0.10418	0.0744934	Asns/Glul	2
GO:0006620	GO:0006620	post-translational protein targeting to endoplasmic reticulum membrane	2/362	20/28814	0.0257611	0.10418	0.0744934	Folr1/Macf1	2
GO:0007342	GO:0007342	fusion of sperm to egg plasma membrane involved in single fertilization	2/362	20/28814	0.0257611	0.10418	0.0744934	Folr1/Cd9	2
GO:0007379	GO:0007379	segment specification	2/362	20/28814	0.0257611	0.10418	0.0744934	Mtf2/Cobl	2
GO:0034349	GO:0034349	glial cell apoptotic process	2/362	20/28814	0.0257611	0.10418	0.0744934	Akap12/Trp53	2
GO:0061154	GO:0061154	endothelial tube morphogenesis	2/362	20/28814	0.0257611	0.10418	0.0744934	Rbpj/Foxp1	2
GO:1902074	GO:1902074	response to salt	2/362	20/28814	0.0257611	0.10418	0.0744934	Alpl/Nefh	2
GO:1904505	GO:1904505	regulation of telomere maintenance in response to DNA damage	2/362	20/28814	0.0257611	0.10418	0.0744934	Ino80e/Actl6a	2
GO:0007127	GO:0007127	meiosis I	5/362	132/28814	0.0258404	0.104282	0.0745662	Tex19.1/Hsf2bp/Dnmt3l/Syce2/Ccne1	5
GO:0043244	GO:0043244	regulation of protein-containing complex disassembly	5/362	132/28814	0.0258404	0.104282	0.0745662	Dstn/Lima1/Twf2/Setx/Map1b	5
GO:0034620	GO:0034620	cellular response to unfolded protein	4/362	89/28814	0.0259805	0.104732	0.0748881	Tm7sf3/Hspa8/Bax/Ccnd1	4
GO:0007369	GO:0007369	gastrulation	6/362	179/28814	0.0260063	0.104732	0.0748881	Sox2/Gdf3/Trp53/Apela/Nsd1/Macf1	6
GO:0007520	GO:0007520	myoblast fusion	3/362	51/28814	0.0262715	0.105254	0.0752614	Cd9/Ehd1/Cd81	3
GO:0048806	GO:0048806	genitalia development	3/362	51/28814	0.0262715	0.105254	0.0752614	Sox2/Ncoa3/Bax	3
GO:0051289	GO:0051289	protein homotetramerization	3/362	51/28814	0.0262715	0.105254	0.0752614	Shmt1/Sod2/Cth	3
GO:1904407	GO:1904407	positive regulation of nitric oxide metabolic process	3/362	51/28814	0.0262715	0.105254	0.0752614	Klf2/Hsp90aa1/Sod2	3
GO:0007163	GO:0007163	establishment or maintenance of cell polarity	7/362	229/28814	0.0262725	0.105254	0.0752614	Ooep/Hsp90aa1/Pdlim1/Tcf15/Macf1/Kif20b/Map1b	7
GO:0010952	GO:0010952	positive regulation of peptidase activity	6/362	180/28814	0.0266299	0.106575	0.076206	Dlc1/Pycard/Aim2/Pml/Rest/Bax	6
GO:0010506	GO:0010506	regulation of autophagy	8/362	283/28814	0.0273762	0.109448	0.0782605	Triml2/Triml1/Pycard/Trp53/Trim13/Tigar/Ulk1/Mcl1	8
GO:0006360	GO:0006360	transcription by RNA polymerase I	3/362	52/28814	0.0276273	0.109882	0.0785707	Rrn3/Gtf2h1/Baz2a	3
GO:0030857	GO:0030857	negative regulation of epithelial cell differentiation	3/362	52/28814	0.0276273	0.109882	0.0785707	Gdf3/Foxp1/Ccnd1	3
GO:0055081	GO:0055081	anion homeostasis	3/362	52/28814	0.0276273	0.109882	0.0785707	Spp1/Alpl/Ckb	3
GO:0070229	GO:0070229	negative regulation of lymphocyte apoptotic process	3/362	52/28814	0.0276273	0.109882	0.0785707	Pnp/Mif/Foxp1	3
GO:1902041	GO:1902041	regulation of extrinsic apoptotic signaling pathway via death domain receptors	3/362	52/28814	0.0276273	0.109882	0.0785707	Gpx1/Park7/Lgals3	3
GO:0032526	GO:0032526	response to retinoic acid	4/362	91/28814	0.027897	0.110159	0.0787689	Sox2/Triml2/Twf2/Setx	4
GO:0060420	GO:0060420	regulation of heart growth	4/362	91/28814	0.027897	0.110159	0.0787689	Jarid2/Pim1/Rbpj/Foxp1	4
GO:1903578	GO:1903578	regulation of ATP metabolic process	4/362	91/28814	0.027897	0.110159	0.0787689	Trp53/Atpif1/Tigar/Parp1	4
GO:0000910	GO:0000910	cytokinesis	6/362	182/28814	0.0279066	0.110159	0.0787689	Stmn1/Dstn/Cenpv/Cep55/Klhl13/Kif20b	6
GO:0051170	GO:0051170	import into nucleus	6/362	182/28814	0.0279066	0.110159	0.0787689	Trim28/Trp53/Hspa8/Pml/Jup/Nolc1	6
GO:0008202	GO:0008202	steroid metabolic process	9/362	338/28814	0.02794	0.110159	0.0787689	Spp1/Hsd17b14/Nr5a2/Lima1/Nr0b1/Apoe/Ephx2/Apoc1/Rest	9
GO:0042157	GO:0042157	lipoprotein metabolic process	5/362	135/28814	0.0281105	0.110159	0.0787689	Apoe/Apoc1/Lypla1/Ulk1/Glul	5
GO:0001502	GO:0001502	cartilage condensation	2/362	21/28814	0.0282401	0.110159	0.0787689	Mycn/Fgf4	2
GO:0001976	GO:0001976	nervous system process involved in regulation of systemic arterial blood pressure	2/362	21/28814	0.0282401	0.110159	0.0787689	Nav2/Sod2	2
GO:0010666	GO:0010666	positive regulation of cardiac muscle cell apoptotic process	2/362	21/28814	0.0282401	0.110159	0.0787689	Trp53/Tigar	2
GO:0016075	GO:0016075	rRNA catabolic process	2/362	21/28814	0.0282401	0.110159	0.0787689	Exosc5/Dis3	2
GO:0043101	GO:0043101	purine-containing compound salvage	2/362	21/28814	0.0282401	0.110159	0.0787689	Pnp/Aprt	2
GO:0044790	GO:0044790	suppression of viral release by host	2/362	21/28814	0.0282401	0.110159	0.0787689	Trim28/Pml	2
GO:0045606	GO:0045606	positive regulation of epidermal cell differentiation	2/362	21/28814	0.0282401	0.110159	0.0787689	Ncoa3/Ptch1	2
GO:0051900	GO:0051900	regulation of mitochondrial depolarization	2/362	21/28814	0.0282401	0.110159	0.0787689	Parp1/Gclm	2
GO:0060416	GO:0060416	response to growth hormone	2/362	21/28814	0.0282401	0.110159	0.0787689	Cacybp/Socs2	2
GO:0070230	GO:0070230	positive regulation of lymphocyte apoptotic process	2/362	21/28814	0.0282401	0.110159	0.0787689	Trp53/Bax	2
GO:1902644	GO:1902644	tertiary alcohol metabolic process	2/362	21/28814	0.0282401	0.110159	0.0787689	Akr1b3/Rest	2
GO:2000136	GO:2000136	regulation of cell proliferation involved in heart morphogenesis	2/362	21/28814	0.0282401	0.110159	0.0787689	Pim1/Rbpj	2
GO:0006417	GO:0006417	regulation of translation	10/362	395/28814	0.0286378	0.111598	0.0797974	Eif4e2/Exosc5/Aplp1/Mif4gd/Pml/Shmt1/Eif3k/Trim71/Nolc1/Eif4ebp1	10
GO:1900182	GO:1900182	positive regulation of protein localization to nucleus	4/362	92/28814	0.028886	0.112257	0.0802689	Trim28/Park7/Jup/Parp1	4
GO:0007093	GO:0007093	mitotic cell cycle checkpoint signaling	5/362	136/28814	0.0288944	0.112257	0.0802689	Trp53/Pml/Tipin/Rpa2/Ccnd1	5
GO:0061982	GO:0061982	meiosis I cell cycle process	5/362	136/28814	0.0288944	0.112257	0.0802689	Tex19.1/Hsf2bp/Dnmt3l/Syce2/Ccne1	5
GO:0043392	GO:0043392	negative regulation of DNA binding	3/362	53/28814	0.0290198	0.112517	0.0804551	Nfib/Rest/Zfp462	3
GO:0070918	GO:0070918	primary sncRNA processing	3/362	53/28814	0.0290198	0.112517	0.0804551	Trp53/Srrt/Trim71	3
GO:0061136	GO:0061136	regulation of proteasomal protein catabolic process	6/362	184/28814	0.0292231	0.113192	0.0809374	Gpx1/Apoe/Fbxo22/Usp7/Ubxn1/Park7	6
GO:0003018	GO:0003018	vascular process in circulatory system	7/362	235/28814	0.0296559	0.114753	0.0820537	Klf2/Gpx1/Apoe/Sh3gl2/Akap12/Sod2/Gclm	7
GO:0031623	GO:0031623	receptor internalization	5/362	137/28814	0.0296919	0.114777	0.0820709	Sh3gl2/Cd9/Ulk1/Apela/Cd81	5
GO:0042490	GO:0042490	mechanoreceptor differentiation	4/362	93/28814	0.0298956	0.115106	0.0823058	Mycn/Rest/Rbpj/Sdc4	4
GO:0044272	GO:0044272	sulfur compound biosynthetic process	4/362	93/28814	0.0298956	0.115106	0.0823058	Pdk1/Mat2a/Gclm/Cth	4
GO:0032680	GO:0032680	regulation of tumor necrosis factor production	6/362	185/28814	0.0298964	0.115106	0.0823058	Hspb1/Pycard/Akap12/Ddx58/Mif/Foxp1	6
GO:0035051	GO:0035051	cardiocyte differentiation	6/362	185/28814	0.0298964	0.115106	0.0823058	Folr1/Ttn/Cacybp/Rest/Rbpj/Foxp1	6
GO:0002819	GO:0002819	regulation of adaptive immune response	7/362	236/28814	0.0302471	0.115676	0.0827138	Pycard/Rif1/Hspa8/Pnp/Mif/Hmces/Cd81	7
GO:0042180	GO:0042180	cellular ketone metabolic process	7/362	236/28814	0.0302471	0.115676	0.0827138	Akr1b3/Pdk1/Apoc1/Glo1/Rest/Park7/Cbr3	7
GO:0034655	GO:0034655	nucleobase-containing compound catabolic process	10/362	399/28814	0.0303784	0.115676	0.0827138	Dpys/Dkc1/Exosc5/Pnp/Bax/Dctpp1/Dis3/Trim71/Nsun2/Upp1	10
GO:0007019	GO:0007019	microtubule depolymerization	3/362	54/28814	0.0304488	0.115676	0.0827138	Stmn1/Sgk1/Map1b	3
GO:0019646	GO:0019646	aerobic electron transport chain	3/362	54/28814	0.0304488	0.115676	0.0827138	Cox5a/Park7/Cox4i1	3
GO:0035272	GO:0035272	exocrine system development	3/362	54/28814	0.0304488	0.115676	0.0827138	Pdgfa/Tfcp2l1/Nfib	3
GO:0046942	GO:0046942	carboxylic acid transport	8/362	289/28814	0.030462	0.115676	0.0827138	Pla2g1b/Slc7a3/Trh/AU018091/Folr1/Slc6a6/Mif/Slc38a2	8
GO:0055076	GO:0055076	transition metal ion homeostasis	5/362	138/28814	0.0305033	0.115676	0.0827138	Mt1/Mt2/Frrs1/Fth1/Sod2	5
GO:1905039	GO:1905039	carboxylic acid transmembrane transport	5/362	138/28814	0.0305033	0.115676	0.0827138	Slc7a3/AU018091/Folr1/Slc6a6/Slc38a2	5
GO:0007179	GO:0007179	transforming growth factor beta receptor signaling pathway	6/362	186/28814	0.0305798	0.115676	0.0827138	Ltbp4/Folr1/Trp53/Pml/Usp9x/Parp1	6
GO:0000303	GO:0000303	response to superoxide	2/362	22/28814	0.0308104	0.115676	0.0827138	Sod2/Parp1	2
GO:0009164	GO:0009164	nucleoside catabolic process	2/362	22/28814	0.0308104	0.115676	0.0827138	Pnp/Upp1	2
GO:0010663	GO:0010663	positive regulation of striated muscle cell apoptotic process	2/362	22/28814	0.0308104	0.115676	0.0827138	Trp53/Tigar	2
GO:0015986	GO:0015986	proton motive force-driven ATP synthesis	2/362	22/28814	0.0308104	0.115676	0.0827138	Atp5b/Atp5a1	2
GO:0050910	GO:0050910	detection of mechanical stimulus involved in sensory perception of sound	2/362	22/28814	0.0308104	0.115676	0.0827138	Sox2/Rest	2
GO:0051770	GO:0051770	positive regulation of nitric-oxide synthase biosynthetic process	2/362	22/28814	0.0308104	0.115676	0.0827138	Akap12/Fntb	2
GO:0060749	GO:0060749	mammary gland alveolus development	2/362	22/28814	0.0308104	0.115676	0.0827138	Socs2/Ccnd1	2
GO:0061081	GO:0061081	positive regulation of myeloid leukocyte cytokine production involved in immune response	2/362	22/28814	0.0308104	0.115676	0.0827138	Ddx58/Mif	2
GO:0061323	GO:0061323	cell proliferation involved in heart morphogenesis	2/362	22/28814	0.0308104	0.115676	0.0827138	Pim1/Rbpj	2
GO:0061377	GO:0061377	mammary gland lobule development	2/362	22/28814	0.0308104	0.115676	0.0827138	Socs2/Ccnd1	2
GO:0070242	GO:0070242	thymocyte apoptotic process	2/362	22/28814	0.0308104	0.115676	0.0827138	Trp53/Bax	2
GO:0071398	GO:0071398	cellular response to fatty acid	2/362	22/28814	0.0308104	0.115676	0.0827138	Foxp1/Id3	2
GO:0071404	GO:0071404	cellular response to low-density lipoprotein particle stimulus	2/362	22/28814	0.0308104	0.115676	0.0827138	Cd9/Cd81	2
GO:0098780	GO:0098780	response to mitochondrial depolarisation	2/362	22/28814	0.0308104	0.115676	0.0827138	Atpif1/Ulk1	2
GO:1902254	GO:1902254	negative regulation of intrinsic apoptotic signaling pathway by p53 class mediator	2/362	22/28814	0.0308104	0.115676	0.0827138	Rrn3/Mif	2
GO:0042326	GO:0042326	negative regulation of phosphorylation	10/362	400/28814	0.030825	0.115676	0.0827138	Hspb1/Apoe/Sh3gl2/Pycard/Stk38/Bax/Park7/Tigar/Uchl1/Pebp1	10
GO:0006970	GO:0006970	response to osmotic stress	4/362	94/28814	0.0309258	0.115717	0.0827428	Akr1b3/Trp53/Bax/Ybx3	4
GO:0048644	GO:0048644	muscle organ morphogenesis	4/362	94/28814	0.0309258	0.115717	0.0827428	Arid5b/Ttn/Rbpj/Tcf15	4
GO:0051899	GO:0051899	membrane depolarization	4/362	94/28814	0.0309258	0.115717	0.0827428	Atpif1/Park7/Parp1/Gclm	4
GO:0072001	GO:0072001	renal system development	9/362	345/28814	0.0312592	0.116564	0.0833488	Spp1/Akr1b3/Pdgfa/Arid5b/Bax/Ptch1/Hells/Mtss1/Id3	9
GO:0007033	GO:0007033	vacuole organization	6/362	187/28814	0.0312733	0.116564	0.0833488	Ubxn2a/Hexb/Hspa8/Ulk1/Cln5/Map1lc3b	6
GO:0042129	GO:0042129	regulation of T cell proliferation	6/362	187/28814	0.0312733	0.116564	0.0833488	Pycard/Pnp/Sdc4/Lgals3/Dhps/Cd81	6
GO:1901654	GO:1901654	response to ketone	6/362	187/28814	0.0312733	0.116564	0.0833488	Spp1/Klf9/Akr1b3/Park7/Sgk1/Eif4ebp1	6
GO:1903825	GO:1903825	organic acid transmembrane transport	5/362	139/28814	0.0313284	0.116657	0.0834151	Slc7a3/AU018091/Folr1/Slc6a6/Slc38a2	5
GO:0010823	GO:0010823	negative regulation of mitochondrion organization	3/362	55/28814	0.0319142	0.118386	0.0846513	Gpx1/Trp53/Tigar	3
GO:0042491	GO:0042491	inner ear auditory receptor cell differentiation	3/362	55/28814	0.0319142	0.118386	0.0846513	Mycn/Rest/Rbpj	3
GO:0043620	GO:0043620	regulation of DNA-templated transcription in response to stress	3/362	55/28814	0.0319142	0.118386	0.0846513	Klf2/Trp53/Rbpj	3
GO:1901879	GO:1901879	regulation of protein depolymerization	4/362	95/28814	0.0319768	0.118386	0.0846513	Dstn/Lima1/Twf2/Map1b	4
GO:0001659	GO:0001659	temperature homeostasis	6/362	188/28814	0.031977	0.118386	0.0846513	Gpx1/Alpl/Gpx2/Kdm3a/Rbpj/Plac8	6
GO:1903555	GO:1903555	regulation of tumor necrosis factor superfamily cytokine production	6/362	188/28814	0.031977	0.118386	0.0846513	Hspb1/Pycard/Akap12/Ddx58/Mif/Foxp1	6
GO:0008406	GO:0008406	gonad development	7/362	240/28814	0.0326908	0.12044	0.0861204	Tex19.1/Nr0b1/Arid5b/Bax/Nefh/Ybx3/Ccnd1	7
GO:0046165	GO:0046165	alcohol biosynthetic process	5/362	141/28814	0.0330204	0.12044	0.0861204	Akr1b3/Apoe/Rest/Park7/Qdpr	5
GO:0002312	GO:0002312	B cell activation involved in immune response	4/362	96/28814	0.0330485	0.12044	0.0861204	Rif1/Msh6/Hmces/Ung	4
GO:0003333	GO:0003333	amino acid transmembrane transport	4/362	96/28814	0.0330485	0.12044	0.0861204	Slc7a3/AU018091/Slc6a6/Slc38a2	4
GO:0007044	GO:0007044	cell-substrate junction assembly	4/362	96/28814	0.0330485	0.12044	0.0861204	Dlc1/Rcc2/Sdc4/Macf1	4
GO:0044344	GO:0044344	cellular response to fibroblast growth factor stimulus	4/362	96/28814	0.0330485	0.12044	0.0861204	Fgf4/Fgfbp1/Setx/Trim71	4
GO:0002705	GO:0002705	positive regulation of leukocyte mediated immunity	6/362	190/28814	0.0334153	0.12044	0.0861204	Ddx58/Rif1/Hspa8/Pnp/Hmces/Cd81	6
GO:0031047	GO:0031047	gene silencing by RNA	6/362	190/28814	0.0334153	0.12044	0.0861204	Morc1/Tdrd12/Eif4e2/Trp53/Srrt/Trim71	6
GO:0071824	GO:0071824	protein-DNA complex subunit organization	6/362	190/28814	0.0334153	0.12044	0.0861204	Kat6b/Cenpv/Trp53/Set/Hells/Atf7ip	6
GO:0007129	GO:0007129	homologous chromosome pairing at meiosis	3/362	56/28814	0.033416	0.12044	0.0861204	Tex19.1/Syce2/Ccne1	3
GO:0009116	GO:0009116	nucleoside metabolic process	3/362	56/28814	0.033416	0.12044	0.0861204	Pnp/Aprt/Upp1	3
GO:0010665	GO:0010665	regulation of cardiac muscle cell apoptotic process	3/362	56/28814	0.033416	0.12044	0.0861204	Trp53/Hspa8/Tigar	3
GO:0030834	GO:0030834	regulation of actin filament depolymerization	3/362	56/28814	0.033416	0.12044	0.0861204	Dstn/Lima1/Twf2	3
GO:0030858	GO:0030858	positive regulation of epithelial cell differentiation	3/362	56/28814	0.033416	0.12044	0.0861204	Sox2/Ncoa3/Ptch1	3
GO:0043090	GO:0043090	amino acid import	3/362	56/28814	0.033416	0.12044	0.0861204	Slc7a3/AU018091/Slc6a6	3
GO:0060337	GO:0060337	type I interferon signaling pathway	3/362	56/28814	0.033416	0.12044	0.0861204	Ifitm2/Ifitm3/Ifitm1	3
GO:0071357	GO:0071357	cellular response to type I interferon	3/362	56/28814	0.033416	0.12044	0.0861204	Ifitm2/Ifitm3/Ifitm1	3
GO:0000305	GO:0000305	response to oxygen radical	2/362	23/28814	0.0334695	0.12044	0.0861204	Sod2/Parp1	2
GO:0002043	GO:0002043	blood vessel endothelial cell proliferation involved in sprouting angiogenesis	2/362	23/28814	0.0334695	0.12044	0.0861204	Fgfbp1/Apela	2
GO:0010738	GO:0010738	regulation of protein kinase A signaling	2/362	23/28814	0.0334695	0.12044	0.0861204	Akap12/Mif	2
GO:0015812	GO:0015812	gamma-aminobutyric acid transport	2/362	23/28814	0.0334695	0.12044	0.0861204	Trh/Slc6a6	2
GO:0045026	GO:0045026	plasma membrane fusion	2/362	23/28814	0.0334695	0.12044	0.0861204	Folr1/Cd9	2
GO:0051043	GO:0051043	regulation of membrane protein ectodomain proteolysis	2/362	23/28814	0.0334695	0.12044	0.0861204	Apoe/Timp1	2
GO:0051156	GO:0051156	glucose 6-phosphate metabolic process	2/362	23/28814	0.0334695	0.12044	0.0861204	Trp53/Tigar	2
GO:1900543	GO:1900543	negative regulation of purine nucleotide metabolic process	2/362	23/28814	0.0334695	0.12044	0.0861204	Tigar/Parp1	2
GO:1901028	GO:1901028	regulation of mitochondrial outer membrane permeabilization involved in apoptotic signaling pathway	2/362	23/28814	0.0334695	0.12044	0.0861204	Chchd10/Atpif1	2
GO:1902410	GO:1902410	mitotic cytokinetic process	2/362	23/28814	0.0334695	0.12044	0.0861204	Cep55/Kif20b	2
GO:1902894	GO:1902894	negative regulation of miRNA transcription	2/362	23/28814	0.0334695	0.12044	0.0861204	Nfib/Rest	2
GO:1903428	GO:1903428	positive regulation of reactive oxygen species biosynthetic process	2/362	23/28814	0.0334695	0.12044	0.0861204	Park7/Sod2	2
GO:2001026	GO:2001026	regulation of endothelial cell chemotaxis	2/362	23/28814	0.0334695	0.12044	0.0861204	Hspb1/Fgf4	2
GO:0010660	GO:0010660	regulation of muscle cell apoptotic process	4/362	97/28814	0.034141	0.122431	0.0875439	Trp53/Hspa8/Tigar/Sod2	4
GO:0051781	GO:0051781	positive regulation of cell division	4/362	97/28814	0.034141	0.122431	0.0875439	Pdgfa/Cenpv/Fgf4/Kif20b	4
GO:0032640	GO:0032640	tumor necrosis factor production	6/362	191/28814	0.0341498	0.122431	0.0875439	Hspb1/Pycard/Akap12/Ddx58/Mif/Foxp1	6
GO:0043122	GO:0043122	regulation of I-kappaB kinase/NF-kappaB signaling	6/362	191/28814	0.0341498	0.122431	0.0875439	Hspb1/Triml2/Triml1/Pycard/Trim13/Cth	6
GO:0001933	GO:0001933	negative regulation of protein phosphorylation	9/362	352/28814	0.0348436	0.124802	0.0892394	Hspb1/Apoe/Sh3gl2/Pycard/Stk38/Bax/Park7/Uchl1/Pebp1	9
GO:0031529	GO:0031529	ruffle organization	3/362	57/28814	0.034954	0.124965	0.089356	Lima1/Rcc2/Cobl	3
GO:0140353	GO:0140353	lipid export from cell	3/362	57/28814	0.034954	0.124965	0.089356	Spp1/Kdm5b/Mif	3
GO:0071774	GO:0071774	response to fibroblast growth factor	4/362	98/28814	0.0352543	0.125837	0.0899794	Fgf4/Fgfbp1/Setx/Trim71	4
GO:0045137	GO:0045137	development of primary sexual characteristics	7/362	244/28814	0.0352631	0.125837	0.0899794	Tex19.1/Nr0b1/Arid5b/Bax/Nefh/Ybx3/Ccnd1	7
GO:0022407	GO:0022407	regulation of cell-cell adhesion	11/362	468/28814	0.0356021	0.126929	0.0907604	Hspb1/Sox2/Hsp90aa1/Pycard/Cd9/Pnp/Sdc4/Lgals3/Myo10/Dhps/Cd81	11
GO:0098876	GO:0098876	vesicle-mediated transport to the plasma membrane	5/362	144/28814	0.0356633	0.12703	0.0908323	Stx3/Lypla1/Gga2/Ehd1/Macf1	5
GO:0050670	GO:0050670	regulation of lymphocyte proliferation	7/362	245/28814	0.0359266	0.127732	0.091334	Pycard/Pnp/Sdc4/Mif/Lgals3/Dhps/Cd81	7
GO:0072593	GO:0072593	reactive oxygen species metabolic process	7/362	245/28814	0.0359266	0.127732	0.091334	Gpx1/Mycn/Trp53/Atpif1/Park7/Tigar/Sod2	7
GO:0030002	GO:0030002	cellular anion homeostasis	2/362	24/28814	0.0362147	0.127813	0.0913921	Spp1/Ckb	2
GO:0032780	GO:0032780	negative regulation of ATP-dependent activity	2/362	24/28814	0.0362147	0.127813	0.0913921	1810037I17Rik/Atpif1	2
GO:0034643	GO:0034643	establishment of mitochondrion localization, microtubule-mediated	2/362	24/28814	0.0362147	0.127813	0.0913921	Uchl1/Map1b	2
GO:0045980	GO:0045980	negative regulation of nucleotide metabolic process	2/362	24/28814	0.0362147	0.127813	0.0913921	Tigar/Parp1	2
GO:0047497	GO:0047497	mitochondrion transport along microtubule	2/362	24/28814	0.0362147	0.127813	0.0913921	Uchl1/Map1b	2
GO:0055064	GO:0055064	chloride ion homeostasis	2/362	24/28814	0.0362147	0.127813	0.0913921	Spp1/Ckb	2
GO:1901522	GO:1901522	positive regulation of transcription from RNA polymerase II promoter involved in cellular response to chemical stimulus	2/362	24/28814	0.0362147	0.127813	0.0913921	Trp53/Rbpj	2
GO:1903204	GO:1903204	negative regulation of oxidative stress-induced neuron death	2/362	24/28814	0.0362147	0.127813	0.0913921	Rest/Park7	2
GO:0051492	GO:0051492	regulation of stress fiber assembly	4/362	99/28814	0.0363884	0.128054	0.0915644	Stmn1/Dlc1/Kank3/Sdc4	4
GO:1901992	GO:1901992	positive regulation of mitotic cell cycle phase transition	4/362	99/28814	0.0363884	0.128054	0.0915644	Mta3/Rcc2/Ccnd1/Ube2c	4
GO:1905954	GO:1905954	positive regulation of lipid localization	4/362	99/28814	0.0363884	0.128054	0.0915644	Spp1/Apoe/Mif/Ehd1	4
GO:0071706	GO:0071706	tumor necrosis factor superfamily cytokine production	6/362	194/28814	0.0364159	0.128054	0.0915644	Hspb1/Pycard/Akap12/Ddx58/Mif/Foxp1	6
GO:0002218	GO:0002218	activation of innate immune response	3/362	58/28814	0.0365279	0.128097	0.0915953	Hsp90aa1/Pycard/Aim2	3
GO:0006754	GO:0006754	ATP biosynthetic process	3/362	58/28814	0.0365279	0.128097	0.0915953	Atp5b/Atp5a1/Parp1	3
GO:0042743	GO:0042743	hydrogen peroxide metabolic process	3/362	58/28814	0.0365279	0.128097	0.0915953	Gpx1/Park7/Sod2	3
GO:0030833	GO:0030833	regulation of actin filament polymerization	5/362	146/28814	0.0374957	0.131181	0.0938003	Tmsb4x/Pycard/Twf2/Kank3/Tmsb10	5
GO:2000045	GO:2000045	regulation of G1/S transition of mitotic cell cycle	5/362	146/28814	0.0374957	0.131181	0.0938003	Jade1/Trp53/Pml/Rpa2/Ccnd1	5
GO:0006885	GO:0006885	regulation of pH	4/362	100/28814	0.0375434	0.131181	0.0938003	Slc9b1/Trp53/Atp5b/Cln5	4
GO:0009798	GO:0009798	axis specification	4/362	100/28814	0.0375434	0.131181	0.0938003	Gdf3/Tcf7l1/Cobl/Ptch1	4
GO:0007286	GO:0007286	spermatid development	7/362	248/28814	0.0379662	0.132298	0.0945992	Zfp42/Jam2/Kdm3a/Rnf17/Cdyl/Pebp1/Nsun2	7
GO:0017148	GO:0017148	negative regulation of translation	6/362	196/28814	0.0379789	0.132298	0.0945992	Eif4e2/Exosc5/Pml/Shmt1/Trim71/Eif4ebp1	6
GO:0045860	GO:0045860	positive regulation of protein kinase activity	9/362	358/28814	0.0381334	0.132298	0.0945992	Hsp90aa1/Tcl1/Pdgfa/Gab1/Pim1/Sdc4/Mif/Ccnd1/Bora	9
GO:0001825	GO:0001825	blastocyst formation	3/362	59/28814	0.0381378	0.132298	0.0945992	Tet1/Actl6a/Wdr74	3
GO:0002639	GO:0002639	positive regulation of immunoglobulin production	3/362	59/28814	0.0381378	0.132298	0.0945992	Rif1/Hmces/Foxp1	3
GO:0010662	GO:0010662	regulation of striated muscle cell apoptotic process	3/362	59/28814	0.0381378	0.132298	0.0945992	Trp53/Hspa8/Tigar	3
GO:0031113	GO:0031113	regulation of microtubule polymerization	3/362	59/28814	0.0381378	0.132298	0.0945992	Stmn1/Sgk1/Map1b	3
GO:0043388	GO:0043388	positive regulation of DNA binding	3/362	59/28814	0.0381378	0.132298	0.0945992	Trim28/Park7/Parp1	3
GO:0050671	GO:0050671	positive regulation of lymphocyte proliferation	5/362	147/28814	0.0384332	0.132576	0.0947979	Pycard/Pnp/Mif/Dhps/Cd81	5
GO:1901136	GO:1901136	carbohydrate derivative catabolic process	5/362	147/28814	0.0384332	0.132576	0.0947979	Hexb/Dpys/Pnp/Dctpp1/Upp1	5
GO:1903364	GO:1903364	positive regulation of cellular protein catabolic process	5/362	147/28814	0.0384332	0.132576	0.0947979	Hsp90aa1/Apoe/Fbxo22/Atpif1/Cd81	5
GO:0032944	GO:0032944	regulation of mononuclear cell proliferation	7/362	249/28814	0.0386626	0.132576	0.0947979	Pycard/Pnp/Sdc4/Mif/Lgals3/Dhps/Cd81	7
GO:0060828	GO:0060828	regulation of canonical Wnt signaling pathway	7/362	249/28814	0.0386626	0.132576	0.0947979	Sox2/Jade1/Apoe/Plekha4/Folr1/Rbpj/Tle4	7
GO:0051962	GO:0051962	positive regulation of nervous system development	9/362	359/28814	0.0387016	0.132576	0.0947979	Sox2/Apoe/Twf2/Pias2/Srrt/Sgk1/Macf1/Etv5/Map1b	9
GO:0050772	GO:0050772	positive regulation of axonogenesis	4/362	101/28814	0.0387193	0.132576	0.0947979	Apoe/Twf2/Macf1/Map1b	4
GO:0002903	GO:0002903	negative regulation of B cell apoptotic process	2/362	25/28814	0.0390435	0.132576	0.0947979	Mif/Foxp1	2
GO:0006298	GO:0006298	mismatch repair	2/362	25/28814	0.0390435	0.132576	0.0947979	Msh6/Rpa2	2
GO:0030325	GO:0030325	adrenal gland development	2/362	25/28814	0.0390435	0.132576	0.0947979	Nr0b1/Arid5b	2
GO:0035024	GO:0035024	negative regulation of Rho protein signal transduction	2/362	25/28814	0.0390435	0.132576	0.0947979	Stmn1/Dlc1	2
GO:0045684	GO:0045684	positive regulation of epidermis development	2/362	25/28814	0.0390435	0.132576	0.0947979	Ncoa3/Ptch1	2
GO:0055083	GO:0055083	monovalent inorganic anion homeostasis	2/362	25/28814	0.0390435	0.132576	0.0947979	Spp1/Ckb	2
GO:0060547	GO:0060547	negative regulation of necrotic cell death	2/362	25/28814	0.0390435	0.132576	0.0947979	Fth1/Ybx3	2
GO:0060575	GO:0060575	intestinal epithelial cell differentiation	2/362	25/28814	0.0390435	0.132576	0.0947979	Tigar/Klf5	2
GO:0061162	GO:0061162	establishment of monopolar cell polarity	2/362	25/28814	0.0390435	0.132576	0.0947979	Tcf15/Map1b	2
GO:0062098	GO:0062098	regulation of programmed necrotic cell death	2/362	25/28814	0.0390435	0.132576	0.0947979	Trp53/Ybx3	2
GO:0070734	GO:0070734	histone H3-K27 methylation	2/362	25/28814	0.0390435	0.132576	0.0947979	Mtf2/Eed	2
GO:0071474	GO:0071474	cellular hyperosmotic response	2/362	25/28814	0.0390435	0.132576	0.0947979	Akr1b3/Ybx3	2
GO:0098743	GO:0098743	cell aggregation	2/362	25/28814	0.0390435	0.132576	0.0947979	Mycn/Fgf4	2
GO:1901984	GO:1901984	negative regulation of protein acetylation	2/362	25/28814	0.0390435	0.132576	0.0947979	Park7/L3mbtl2	2
GO:1904357	GO:1904357	negative regulation of telomere maintenance via telomere lengthening	2/362	25/28814	0.0390435	0.132576	0.0947979	Pml/Parp1	2
GO:2000637	GO:2000637	positive regulation of miRNA-mediated gene silencing	2/362	25/28814	0.0390435	0.132576	0.0947979	Trp53/Trim71	2
GO:2000679	GO:2000679	positive regulation of transcription regulatory region DNA binding	2/362	25/28814	0.0390435	0.132576	0.0947979	Park7/Parp1	2
GO:0060070	GO:0060070	canonical Wnt signaling pathway	8/362	304/28814	0.0392009	0.132993	0.0950964	Sox2/Jade1/Apoe/Tcf7l1/Plekha4/Folr1/Rbpj/Tle4	8
GO:0006261	GO:0006261	DNA-templated DNA replication	5/362	148/28814	0.0393849	0.1335	0.0954586	Ooep/Rfc5/Pura/Ccne1/Tipin	5
GO:0030705	GO:0030705	cytoskeleton-dependent intracellular transport	6/362	198/28814	0.0395842	0.133887	0.0957356	Hspb1/Hspa8/Pura/Uchl1/Nefh/Map1b	6
GO:0050905	GO:0050905	neuromuscular process	6/362	198/28814	0.0395842	0.133887	0.0957356	Sox2/Hexb/Rest/Uchl1/Parp1/Tcf15	6
GO:0007595	GO:0007595	lactation	3/362	60/28814	0.0397833	0.133887	0.0957356	Socs2/Aprt/Ccnd1	3
GO:0010659	GO:0010659	cardiac muscle cell apoptotic process	3/362	60/28814	0.0397833	0.133887	0.0957356	Trp53/Hspa8/Tigar	3
GO:0030042	GO:0030042	actin filament depolymerization	3/362	60/28814	0.0397833	0.133887	0.0957356	Dstn/Lima1/Twf2	3
GO:0032757	GO:0032757	positive regulation of interleukin-8 production	3/362	60/28814	0.0397833	0.133887	0.0957356	Pycard/Ddx58/Park7	3
GO:0035036	GO:0035036	sperm-egg recognition	3/362	60/28814	0.0397833	0.133887	0.0957356	Folr1/Cd9/Cct3	3
GO:2001238	GO:2001238	positive regulation of extrinsic apoptotic signaling pathway	3/362	60/28814	0.0397833	0.133887	0.0957356	Pycard/Pml/Bax	3
GO:0008544	GO:0008544	epidermis development	9/362	361/28814	0.0398552	0.133887	0.0957356	Gdf3/Pdgfa/Gab1/Mycn/Ncoa3/Rest/Rbpj/Ptch1/Nsun2	9
GO:0010657	GO:0010657	muscle cell apoptotic process	4/362	102/28814	0.039916	0.133887	0.0957356	Trp53/Hspa8/Tigar/Sod2	4
GO:0048525	GO:0048525	negative regulation of viral process	4/362	102/28814	0.039916	0.133887	0.0957356	Trim28/Ifitm2/Ifitm3/Ifitm1	4
GO:0150115	GO:0150115	cell-substrate junction organization	4/362	102/28814	0.039916	0.133887	0.0957356	Dlc1/Rcc2/Sdc4/Macf1	4
GO:0032946	GO:0032946	positive regulation of mononuclear cell proliferation	5/362	149/28814	0.0403508	0.13511	0.0966102	Pycard/Pnp/Mif/Dhps/Cd81	5
GO:0045598	GO:0045598	regulation of fat cell differentiation	5/362	149/28814	0.0403508	0.13511	0.0966102	Gdf3/Pim1/Sod2/Uchl3/Klf5	5
GO:0045765	GO:0045765	regulation of angiogenesis	8/362	307/28814	0.0411305	0.137601	0.0983914	Klf2/Hspb1/Gab1/Pml/Apela/Glul/Lgals3/Jup	8
GO:0043405	GO:0043405	regulation of MAP kinase activity	6/362	200/28814	0.0412319	0.137821	0.0985486	Pdgfa/Apoe/Gab1/Stk38/Uchl1/Mif	6
GO:0032731	GO:0032731	positive regulation of interleukin-1 beta production	3/362	61/28814	0.0414643	0.138358	0.0989324	Hspb1/Pycard/Aim2	3
GO:0050873	GO:0050873	brown fat cell differentiation	3/362	61/28814	0.0414643	0.138358	0.0989324	Arl4a/Pim1/Plac8	3
GO:0006883	GO:0006883	cellular sodium ion homeostasis	2/362	26/28814	0.0419532	0.138366	0.0989379	Spp1/Sgk1	2
GO:0019320	GO:0019320	hexose catabolic process	2/362	26/28814	0.0419532	0.138366	0.0989379	Trp53/Tigar	2
GO:0034656	GO:0034656	nucleobase-containing small molecule catabolic process	2/362	26/28814	0.0419532	0.138366	0.0989379	Pnp/Upp1	2
GO:0045737	GO:0045737	positive regulation of cyclin-dependent protein serine/threonine kinase activity	2/362	26/28814	0.0419532	0.138366	0.0989379	Pim1/Ccnd1	2
GO:0046685	GO:0046685	response to arsenic-containing substance	2/362	26/28814	0.0419532	0.138366	0.0989379	Nefh/Slc38a2	2
GO:0050857	GO:0050857	positive regulation of antigen receptor-mediated signaling pathway	2/362	26/28814	0.0419532	0.138366	0.0989379	Foxp1/Cd81	2
GO:0060148	GO:0060148	positive regulation of post-transcriptional gene silencing	2/362	26/28814	0.0419532	0.138366	0.0989379	Trp53/Trim71	2
GO:0061339	GO:0061339	establishment or maintenance of monopolar cell polarity	2/362	26/28814	0.0419532	0.138366	0.0989379	Tcf15/Map1b	2
GO:0065005	GO:0065005	protein-lipid complex assembly	2/362	26/28814	0.0419532	0.138366	0.0989379	Apoe/Sh3gl2	2
GO:0071108	GO:0071108	protein K48-linked deubiquitination	2/362	26/28814	0.0419532	0.138366	0.0989379	Ubxn1/Park7	2
GO:0071459	GO:0071459	protein localization to chromosome, centromeric region	2/362	26/28814	0.0419532	0.138366	0.0989379	Jarid2/Rcc2	2
GO:1900370	GO:1900370	positive regulation of post-transcriptional gene silencing by RNA	2/362	26/28814	0.0419532	0.138366	0.0989379	Trp53/Trim71	2
GO:1903146	GO:1903146	regulation of autophagy of mitochondrion	2/362	26/28814	0.0419532	0.138366	0.0989379	Trp53/Tigar	2
GO:2000112	GO:2000112	regulation of cellular macromolecule biosynthetic process	11/362	481/28814	0.0419693	0.138366	0.0989379	Eif4e2/Exosc5/Aplp1/Mif4gd/Pml/Shmt1/Ulk1/Eif3k/Trim71/Nolc1/Eif4ebp1	11
GO:0051147	GO:0051147	regulation of muscle cell differentiation	5/362	151/28814	0.0423255	0.139302	0.0996074	Tmsb4x/Fbxo22/Sod2/Foxp1/Cth	5
GO:0051701	GO:0051701	biological process involved in interaction with host	5/362	151/28814	0.0423255	0.139302	0.0996074	Triml2/Triml1/Ifitm2/Ifitm3/Ifitm1	5
GO:0002699	GO:0002699	positive regulation of immune effector process	8/362	309/28814	0.0424513	0.139597	0.0998181	Ddx58/Rif1/Hspa8/Pnp/Mif/Hmces/Foxp1/Cd81	8
GO:0045785	GO:0045785	positive regulation of cell adhesion	11/362	482/28814	0.0424896	0.139603	0.099823	Spp1/Sox2/Hsp90aa1/Pycard/Stx3/Pnp/Sdc4/Myo10/Jup/Dhps/Cd81	11
GO:0044706	GO:0044706	multi-multicellular organism process	6/362	202/28814	0.0429224	0.140794	0.100674	Ooep/Klf9/Hexb/Trim28/Timp1/Apela	6
GO:0015850	GO:0015850	organic hydroxy compound transport	7/362	255/28814	0.043017	0.140794	0.100674	Spp1/Lima1/Apoe/Kdm5b/Apoc1/Park7/Lgals3	7
GO:0015807	GO:0015807	L-amino acid transport	3/362	62/28814	0.0431806	0.140794	0.100674	Slc7a3/AU018091/Slc38a2	3
GO:0021575	GO:0021575	hindbrain morphogenesis	3/362	62/28814	0.0431806	0.140794	0.100674	Dlc1/Ulk1/Usp9x	3
GO:0031102	GO:0031102	neuron projection regeneration	3/362	62/28814	0.0431806	0.140794	0.100674	Folr1/Ulk1/Nefh	3
GO:0034340	GO:0034340	response to type I interferon	3/362	62/28814	0.0431806	0.140794	0.100674	Ifitm2/Ifitm3/Ifitm1	3
GO:0043457	GO:0043457	regulation of cellular respiration	3/362	62/28814	0.0431806	0.140794	0.100674	Cisd1/Park7/Chchd4	3
GO:0046622	GO:0046622	positive regulation of organ growth	3/362	62/28814	0.0431806	0.140794	0.100674	Pim1/Rbpj/Ybx3	3
GO:0060711	GO:0060711	labyrinthine layer development	3/362	62/28814	0.0431806	0.140794	0.100674	Gab1/Ncoa3/Rbpj	3
GO:0002824	GO:0002824	positive regulation of adaptive immune response based on somatic recombination of immune receptors built from immunoglobulin superfamily domains	5/362	152/28814	0.0433344	0.141176	0.100947	Rif1/Hspa8/Pnp/Hmces/Cd81	5
GO:0006469	GO:0006469	negative regulation of protein kinase activity	6/362	203/28814	0.0437837	0.142211	0.101688	Hspb1/Apoe/Pycard/Stk38/Park7/Uchl1	6
GO:0048771	GO:0048771	tissue remodeling	6/362	203/28814	0.0437837	0.142211	0.101688	Spp1/Trp53/Timp1/Pml/Bax/Rbpj	6
GO:1901342	GO:1901342	regulation of vasculature development	8/362	311/28814	0.0438	0.142211	0.101688	Klf2/Hspb1/Gab1/Pml/Apela/Glul/Lgals3/Jup	8
GO:1901990	GO:1901990	regulation of mitotic cell cycle phase transition	8/362	311/28814	0.0438	0.142211	0.101688	Jade1/Mta3/Rcc2/Trp53/Pml/Rpa2/Ccnd1/Ube2c	8
GO:0034976	GO:0034976	response to endoplasmic reticulum stress	7/362	257/28814	0.0445361	0.143619	0.102694	Trp53/Trim13/Ubxn1/Pml/Bax/Park7/Ccnd1	7
GO:0006893	GO:0006893	Golgi to plasma membrane transport	3/362	63/28814	0.044932	0.143619	0.102694	Lypla1/Gga2/Macf1	3
GO:0009064	GO:0009064	glutamine family amino acid metabolic process	3/362	63/28814	0.044932	0.143619	0.102694	Asns/Glul/Gclm	3
GO:0010658	GO:0010658	striated muscle cell apoptotic process	3/362	63/28814	0.044932	0.143619	0.102694	Trp53/Hspa8/Tigar	3
GO:0035315	GO:0035315	hair cell differentiation	3/362	63/28814	0.044932	0.143619	0.102694	Mycn/Rest/Rbpj	3
GO:0043407	GO:0043407	negative regulation of MAP kinase activity	3/362	63/28814	0.044932	0.143619	0.102694	Apoe/Stk38/Uchl1	3
GO:0045744	GO:0045744	negative regulation of G protein-coupled receptor signaling pathway	3/362	63/28814	0.044932	0.143619	0.102694	Stmn1/Aplp1/Apela	3
GO:0000027	GO:0000027	ribosomal large subunit assembly	2/362	27/28814	0.0449415	0.143619	0.102694	Ppan/Brix1	2
GO:0002183	GO:0002183	cytoplasmic translational initiation	2/362	27/28814	0.0449415	0.143619	0.102694	Mif4gd/Eif4ebp1	2
GO:0006536	GO:0006536	glutamate metabolic process	2/362	27/28814	0.0449415	0.143619	0.102694	Glul/Gclm	2
GO:0032528	GO:0032528	microvillus organization	2/362	27/28814	0.0449415	0.143619	0.102694	Twf2/Klf5	2
GO:0034368	GO:0034368	protein-lipid complex remodeling	2/362	27/28814	0.0449415	0.143619	0.102694	Apoe/Apoc1	2
GO:0034369	GO:0034369	plasma lipoprotein particle remodeling	2/362	27/28814	0.0449415	0.143619	0.102694	Apoe/Apoc1	2
GO:0051571	GO:0051571	positive regulation of histone H3-K4 methylation	2/362	27/28814	0.0449415	0.143619	0.102694	Nelfa/Phf20	2
GO:0051654	GO:0051654	establishment of mitochondrion localization	2/362	27/28814	0.0449415	0.143619	0.102694	Uchl1/Map1b	2
GO:0070199	GO:0070199	establishment of protein localization to chromosome	2/362	27/28814	0.0449415	0.143619	0.102694	Dkc1/Cct3	2
GO:0072567	GO:0072567	chemokine (C-X-C motif) ligand 2 production	2/362	27/28814	0.0449415	0.143619	0.102694	Mif/Foxp1	2
GO:1901857	GO:1901857	positive regulation of cellular respiration	2/362	27/28814	0.0449415	0.143619	0.102694	Park7/Chchd4	2
GO:2000341	GO:2000341	regulation of chemokine (C-X-C motif) ligand 2 production	2/362	27/28814	0.0449415	0.143619	0.102694	Mif/Foxp1	2
GO:0007162	GO:0007162	negative regulation of cell adhesion	8/362	313/28814	0.0451766	0.144251	0.103146	Hspb1/Jam2/Dlc1/Cd9/Rcc2/Atp5b/Sdc4/Lgals3	8
GO:1990778	GO:1990778	protein localization to cell periphery	9/362	370/28814	0.0453351	0.144637	0.103422	Stx3/Lypla1/Ptch1/Gga2/Lgals3/Jup/Ehd1/Macf1/Cd81	9
GO:0002831	GO:0002831	regulation of response to biotic stimulus	9/362	371/28814	0.0459735	0.146552	0.104792	Hsp90aa1/Apoe/Pycard/Aim2/Ddx58/Pml/Tigar/Mif/Foxp1	9
GO:0003300	GO:0003300	cardiac muscle hypertrophy	4/362	107/28814	0.0462131	0.147194	0.105251	Jarid2/Ttn/Parp1/Foxp1	4
GO:0045786	GO:0045786	negative regulation of cell cycle	9/362	372/28814	0.0466179	0.148361	0.106085	Sox2/Jade1/Trp53/Pml/Usp28/Tipin/Rpa2/Nsun2/Ccnd1	9
GO:0033344	GO:0033344	cholesterol efflux	3/362	64/28814	0.0467182	0.148435	0.106138	Apoe/Apoc1/Ptch1	3
GO:0061077	GO:0061077	chaperone-mediated protein folding	3/362	64/28814	0.0467182	0.148435	0.106138	Hspb1/Hspa8/Cct3	3
GO:0050878	GO:0050878	regulation of body fluid levels	9/362	373/28814	0.0472682	0.150059	0.107299	Stmn1/Akr1b3/Pdgfa/Apoe/Cd9/Socs2/Map1lc3b/Aprt/Ccnd1	9
GO:0071902	GO:0071902	positive regulation of protein serine/threonine kinase activity	6/362	207/28814	0.0473369	0.150153	0.107367	Tcl1/Pdgfa/Gab1/Pim1/Mif/Ccnd1	6
GO:0010634	GO:0010634	positive regulation of epithelial cell migration	5/362	156/28814	0.0475137	0.150534	0.107639	Hspb1/Atp5b/Fgfbp1/Atp5a1/Foxp1	5
GO:0042102	GO:0042102	positive regulation of T cell proliferation	4/362	108/28814	0.0475351	0.150534	0.107639	Pycard/Pnp/Dhps/Cd81	4
GO:0006882	GO:0006882	cellular zinc ion homeostasis	2/362	28/28814	0.048006	0.150541	0.107644	Mt1/Mt2	2
GO:0007141	GO:0007141	male meiosis I	2/362	28/28814	0.048006	0.150541	0.107644	Hsf2bp/Dnmt3l	2
GO:0016577	GO:0016577	histone demethylation	2/362	28/28814	0.048006	0.150541	0.107644	Kdm5b/Kdm3a	2
GO:0031670	GO:0031670	cellular response to nutrient	2/362	28/28814	0.048006	0.150541	0.107644	Folr1/Pim1	2
GO:0032469	GO:0032469	endoplasmic reticulum calcium ion homeostasis	2/362	28/28814	0.048006	0.150541	0.107644	Pml/Bax	2
GO:0046128	GO:0046128	purine ribonucleoside metabolic process	2/362	28/28814	0.048006	0.150541	0.107644	Pnp/Aprt	2
GO:0046365	GO:0046365	monosaccharide catabolic process	2/362	28/28814	0.048006	0.150541	0.107644	Trp53/Tigar	2
GO:0048499	GO:0048499	synaptic vesicle membrane organization	2/362	28/28814	0.048006	0.150541	0.107644	Syngr1/Stx3	2
GO:0048820	GO:0048820	hair follicle maturation	2/362	28/28814	0.048006	0.150541	0.107644	Rbpj/Nsun2	2
GO:0051767	GO:0051767	nitric-oxide synthase biosynthetic process	2/362	28/28814	0.048006	0.150541	0.107644	Akap12/Fntb	2
GO:0051769	GO:0051769	regulation of nitric-oxide synthase biosynthetic process	2/362	28/28814	0.048006	0.150541	0.107644	Akap12/Fntb	2
GO:0070076	GO:0070076	histone lysine demethylation	2/362	28/28814	0.048006	0.150541	0.107644	Kdm5b/Kdm3a	2
GO:0048008	GO:0048008	platelet-derived growth factor receptor signaling pathway	3/362	65/28814	0.0485389	0.152089	0.10875	Pdgfa/Gab1/Arid5b	3
GO:0030111	GO:0030111	regulation of Wnt signaling pathway	8/362	318/28814	0.0487416	0.1526	0.109116	Sox2/Jade1/Apoe/Plekha4/Folr1/Rbpj/Tle4/Macf1	8
GO:0002065	GO:0002065	columnar/cuboidal epithelial cell differentiation	4/362	109/28814	0.0488779	0.152654	0.109155	Tigar/Foxp1/Klf5/Map1b	4
GO:0035967	GO:0035967	cellular response to topologically incorrect protein	4/362	109/28814	0.0488779	0.152654	0.109155	Tm7sf3/Hspa8/Bax/Ccnd1	4
GO:0071901	GO:0071901	negative regulation of protein serine/threonine kinase activity	4/362	109/28814	0.0488779	0.152654	0.109155	Apoe/Pycard/Stk38/Uchl1	4
GO:0099111	GO:0099111	microtubule-based transport	6/362	209/28814	0.0491785	0.153469	0.109737	Hspb1/Hspa8/Pura/Uchl1/Nefh/Map1b	6
GO:0045667	GO:0045667	regulation of osteoblast differentiation	5/362	158/28814	0.0496899	0.154939	0.110789	Sox2/Pias2/Rest/Ptch1/Id3	5
GO:0002720	GO:0002720	positive regulation of cytokine production involved in immune response	3/362	66/28814	0.0503941	0.156628	0.111996	Ddx58/Mif/Cd81	3
GO:0015909	GO:0015909	long-chain fatty acid transport	3/362	66/28814	0.0503941	0.156628	0.111996	Pla2g1b/Apoe/Mif	3
GO:0048286	GO:0048286	lung alveolus development	3/362	66/28814	0.0503941	0.156628	0.111996	Sox2/Pdgfa/Tns3	3
GO:0090311	GO:0090311	regulation of protein deacetylation	3/362	66/28814	0.0503941	0.156628	0.111996	Trp53/Pml/Baz2a	3
GO:0010720	GO:0010720	positive regulation of cell development	9/362	378/28814	0.0506105	0.157174	0.112387	Sox2/Apoe/Twf2/Pias2/Srrt/Sgk1/Macf1/Etv5/Map1b	9
GO:0051222	GO:0051222	positive regulation of protein transport	8/362	321/28814	0.0509661	0.157688	0.112754	Trh/Ttn/Tm7sf3/Trim28/Glul/Jup/Kif20b/Cd81	8
GO:0008156	GO:0008156	negative regulation of DNA replication	2/362	29/28814	0.0511441	0.157688	0.112754	Trp53/Tipin	2
GO:0032770	GO:0032770	positive regulation of monooxygenase activity	2/362	29/28814	0.0511441	0.157688	0.112754	Apoe/Park7	2
GO:0034367	GO:0034367	protein-containing complex remodeling	2/362	29/28814	0.0511441	0.157688	0.112754	Apoe/Apoc1	2
GO:0048384	GO:0048384	retinoic acid receptor signaling pathway	2/362	29/28814	0.0511441	0.157688	0.112754	Klf2/Pml	2
GO:0055069	GO:0055069	zinc ion homeostasis	2/362	29/28814	0.0511441	0.157688	0.112754	Mt1/Mt2	2
GO:0060045	GO:0060045	positive regulation of cardiac muscle cell proliferation	2/362	29/28814	0.0511441	0.157688	0.112754	Pim1/Rbpj	2
GO:1900027	GO:1900027	regulation of ruffle assembly	2/362	29/28814	0.0511441	0.157688	0.112754	Rcc2/Cobl	2
GO:1904031	GO:1904031	positive regulation of cyclin-dependent protein kinase activity	2/362	29/28814	0.0511441	0.157688	0.112754	Pim1/Ccnd1	2
GO:0008344	GO:0008344	adult locomotory behavior	4/362	111/28814	0.0516259	0.158539	0.113363	Trh/Park7/Uchl1/Uchl3	4
GO:0014897	GO:0014897	striated muscle hypertrophy	4/362	111/28814	0.0516259	0.158539	0.113363	Jarid2/Ttn/Parp1/Foxp1	4
GO:0021549	GO:0021549	cerebellum development	4/362	111/28814	0.0516259	0.158539	0.113363	Trp53/Nav2/Ulk1/Usp9x	4
GO:0046916	GO:0046916	cellular transition metal ion homeostasis	4/362	111/28814	0.0516259	0.158539	0.113363	Mt1/Mt2/Frrs1/Fth1	4
GO:0110020	GO:0110020	regulation of actomyosin structure organization	4/362	111/28814	0.0516259	0.158539	0.113363	Stmn1/Dlc1/Kank3/Sdc4	4
GO:0006865	GO:0006865	amino acid transport	5/362	160/28814	0.0519238	0.1592	0.113835	Slc7a3/Trh/AU018091/Slc6a6/Slc38a2	5
GO:2000377	GO:2000377	regulation of reactive oxygen species metabolic process	5/362	160/28814	0.0519238	0.1592	0.113835	Mycn/Trp53/Park7/Tigar/Sod2	5
GO:0000281	GO:0000281	mitotic cytokinesis	3/362	67/28814	0.0522833	0.159541	0.114079	Stmn1/Cep55/Kif20b	3
GO:0030193	GO:0030193	regulation of blood coagulation	3/362	67/28814	0.0522833	0.159541	0.114079	Pdgfa/Apoe/Cd9	3
GO:0032608	GO:0032608	interferon-beta production	3/362	67/28814	0.0522833	0.159541	0.114079	Hsp90aa1/Pycard/Ddx58	3
GO:0032648	GO:0032648	regulation of interferon-beta production	3/362	67/28814	0.0522833	0.159541	0.114079	Hsp90aa1/Pycard/Ddx58	3
GO:0090398	GO:0090398	cellular senescence	3/362	67/28814	0.0522833	0.159541	0.114079	Trp53/Pml/Eef1e1	3
GO:1901616	GO:1901616	organic hydroxy compound catabolic process	3/362	67/28814	0.0522833	0.159541	0.114079	Apoe/Adh5/Impa2	3
GO:0048024	GO:0048024	regulation of mRNA splicing, via spliceosome	4/362	112/28814	0.0530309	0.161566	0.115527	Rbmxl2/Hspa8/Rest/Rbm25	4
GO:0055017	GO:0055017	cardiac muscle tissue growth	4/362	112/28814	0.0530309	0.161566	0.115527	Jarid2/Pim1/Rbpj/Foxp1	4
GO:0007159	GO:0007159	leukocyte cell-cell adhesion	9/362	383/28814	0.0541047	0.164222	0.117426	Hspb1/Hsp90aa1/Jam2/Pycard/Pnp/Sdc4/Lgals3/Dhps/Cd81	9
GO:0000768	GO:0000768	syncytium formation by plasma membrane fusion	3/362	68/28814	0.0542063	0.164222	0.117426	Cd9/Ehd1/Cd81	3
GO:0061951	GO:0061951	establishment of protein localization to plasma membrane	3/362	68/28814	0.0542063	0.164222	0.117426	Lypla1/Gga2/Macf1	3
GO:0097006	GO:0097006	regulation of plasma lipoprotein particle levels	3/362	68/28814	0.0542063	0.164222	0.117426	Apoe/Apoc1/Ehd1	3
GO:0140253	GO:0140253	cell-cell fusion	3/362	68/28814	0.0542063	0.164222	0.117426	Cd9/Ehd1/Cd81	3
GO:0016556	GO:0016556	mRNA modification	2/362	30/28814	0.0543538	0.164222	0.117426	Dkc1/Nsun2	2
GO:0032369	GO:0032369	negative regulation of lipid transport	2/362	30/28814	0.0543538	0.164222	0.117426	Apoe/Apoc1	2
GO:0034508	GO:0034508	centromere complex assembly	2/362	30/28814	0.0543538	0.164222	0.117426	Cenpv/Hells	2
GO:0046039	GO:0046039	GTP metabolic process	2/362	30/28814	0.0543538	0.164222	0.117426	Pnp/Nme4	2
GO:1901658	GO:1901658	glycosyl compound catabolic process	2/362	30/28814	0.0543538	0.164222	0.117426	Pnp/Upp1	2
GO:0070663	GO:0070663	regulation of leukocyte proliferation	7/362	269/28814	0.0543736	0.164222	0.117426	Pycard/Pnp/Sdc4/Mif/Lgals3/Dhps/Cd81	7
GO:0014896	GO:0014896	muscle hypertrophy	4/362	113/28814	0.0544566	0.164222	0.117426	Jarid2/Ttn/Parp1/Foxp1	4
GO:0030516	GO:0030516	regulation of axon extension	4/362	113/28814	0.0544566	0.164222	0.117426	Apoe/Twf2/Macf1/Map1b	4
GO:0021695	GO:0021695	cerebellar cortex development	3/362	69/28814	0.0561629	0.168839	0.120728	Nav2/Ulk1/Usp9x	3
GO:0045668	GO:0045668	negative regulation of osteoblast differentiation	3/362	69/28814	0.0561629	0.168839	0.120728	Sox2/Ptch1/Id3	3
GO:0071677	GO:0071677	positive regulation of mononuclear cell migration	3/362	69/28814	0.0561629	0.168839	0.120728	Jam2/Pycard/Lgals3	3
GO:1900046	GO:1900046	regulation of hemostasis	3/362	69/28814	0.0561629	0.168839	0.120728	Pdgfa/Apoe/Cd9	3
GO:1990845	GO:1990845	adaptive thermogenesis	5/362	164/28814	0.0565653	0.169916	0.121498	Alpl/Ckb/Kdm3a/Rbpj/Plac8	5
GO:0006631	GO:0006631	fatty acid metabolic process	10/362	446/28814	0.0566726	0.170106	0.121634	Pla2g1b/Gpx1/Gpx4/Pdk1/Ephx2/Apoc1/Adh5/Lypla1/Mif/Ech1	10
GO:0035265	GO:0035265	organ growth	6/362	217/28814	0.0569818	0.17059	0.12198	Jarid2/Ttn/Pim1/Rbpj/Ybx3/Foxp1	6
GO:0050679	GO:0050679	positive regulation of epithelial cell proliferation	6/362	217/28814	0.0569818	0.17059	0.12198	Kdm5b/Fgfbp1/Apela/Glul/Foxp1/Ccnd1	6
GO:2000113	GO:2000113	negative regulation of cellular macromolecule biosynthetic process	6/362	217/28814	0.0569818	0.17059	0.12198	Eif4e2/Exosc5/Pml/Shmt1/Trim71/Eif4ebp1	6
GO:0001655	GO:0001655	urogenital system development	9/362	387/28814	0.0570108	0.17059	0.12198	Spp1/Akr1b3/Pdgfa/Arid5b/Bax/Ptch1/Hells/Mtss1/Id3	9
GO:0007589	GO:0007589	body fluid secretion	4/362	115/28814	0.0573698	0.17111	0.122351	Socs2/Map1lc3b/Aprt/Ccnd1	4
GO:0009072	GO:0009072	aromatic amino acid family metabolic process	2/362	31/28814	0.0576325	0.17111	0.122351	Park7/Qdpr	2
GO:0035767	GO:0035767	endothelial cell chemotaxis	2/362	31/28814	0.0576325	0.17111	0.122351	Hspb1/Fgf4	2
GO:0051123	GO:0051123	RNA polymerase II preinitiation complex assembly	2/362	31/28814	0.0576325	0.17111	0.122351	Trp53/Atf7ip	2
GO:0060037	GO:0060037	pharyngeal system development	2/362	31/28814	0.0576325	0.17111	0.122351	Folr1/Ptch1	2
GO:0061082	GO:0061082	myeloid leukocyte cytokine production	2/362	31/28814	0.0576325	0.17111	0.122351	Ddx58/Mif	2
GO:0072337	GO:0072337	modified amino acid transport	2/362	31/28814	0.0576325	0.17111	0.122351	Folr1/Slc38a2	2
GO:1901798	GO:1901798	positive regulation of signal transduction by p53 class mediator	2/362	31/28814	0.0576325	0.17111	0.122351	Pml/Eef1e1	2
GO:1901889	GO:1901889	negative regulation of cell junction assembly	2/362	31/28814	0.0576325	0.17111	0.122351	Dlc1/Rcc2	2
GO:2000648	GO:2000648	positive regulation of stem cell proliferation	2/362	31/28814	0.0576325	0.17111	0.122351	Dppa2/Ccne1	2
GO:0002708	GO:0002708	positive regulation of lymphocyte mediated immunity	5/362	165/28814	0.0577618	0.17111	0.122351	Rif1/Hspa8/Pnp/Hmces/Cd81	5
GO:0070665	GO:0070665	positive regulation of leukocyte proliferation	5/362	165/28814	0.0577618	0.17111	0.122351	Pycard/Pnp/Mif/Dhps/Cd81	5
GO:2000058	GO:2000058	regulation of ubiquitin-dependent protein catabolic process	5/362	165/28814	0.0577618	0.17111	0.122351	Fbxo22/Usp7/Ubxn1/Pml/Park7	5
GO:0071214	GO:0071214	cellular response to abiotic stimulus	8/362	330/28814	0.0580288	0.171346	0.12252	Akr1b3/Trp53/Timp1/Rest/Bax/Usp28/Ybx3/Parp1	8
GO:0104004	GO:0104004	cellular response to environmental stimulus	8/362	330/28814	0.0580288	0.171346	0.12252	Akr1b3/Trp53/Timp1/Rest/Bax/Usp28/Ybx3/Parp1	8
GO:0001937	GO:0001937	negative regulation of endothelial cell proliferation	3/362	70/28814	0.0581527	0.171346	0.12252	Apoe/Atpif1/Atp5a1	3
GO:0006949	GO:0006949	syncytium formation	3/362	70/28814	0.0581527	0.171346	0.12252	Cd9/Ehd1/Cd81	3
GO:0048662	GO:0048662	negative regulation of smooth muscle cell proliferation	3/362	70/28814	0.0581527	0.171346	0.12252	Apoe/Trp53/Sod2	3
GO:0050885	GO:0050885	neuromuscular process controlling balance	3/362	70/28814	0.0581527	0.171346	0.12252	Sox2/Hexb/Rest	3
GO:0097194	GO:0097194	execution phase of apoptosis	3/362	70/28814	0.0581527	0.171346	0.12252	Dlc1/Trp53/Bax	3
GO:0010876	GO:0010876	lipid localization	10/362	449/28814	0.0587391	0.172941	0.123661	Spp1/Pla2g1b/Lima1/Apoe/Hexb/Kdm5b/Apoc1/Nme4/Mif/Ehd1	10
GO:0016241	GO:0016241	regulation of macroautophagy	4/362	116/28814	0.0588572	0.173157	0.123815	Trp53/Trim13/Tigar/Ulk1	4
GO:0007178	GO:0007178	transmembrane receptor protein serine/threonine kinase signaling pathway	9/362	391/28814	0.0600162	0.176161	0.125963	Gdf3/Ltbp4/Folr1/Trp53/Pml/Apela/Rbpj/Usp9x/Parp1	9
GO:0021536	GO:0021536	diencephalon development	3/362	71/28814	0.0601754	0.176161	0.125963	Sox2/Bax/Rbpj	3
GO:0030239	GO:0030239	myofibril assembly	3/362	71/28814	0.0601754	0.176161	0.125963	Csrp2/Ttn/Foxp1	3
GO:0045143	GO:0045143	homologous chromosome segregation	3/362	71/28814	0.0601754	0.176161	0.125963	Tex19.1/Syce2/Ccne1	3
GO:0050818	GO:0050818	regulation of coagulation	3/362	71/28814	0.0601754	0.176161	0.125963	Pdgfa/Apoe/Cd9	3
GO:1902895	GO:1902895	positive regulation of miRNA transcription	3/362	71/28814	0.0601754	0.176161	0.125963	Trp53/Gnl3/Klf5	3
GO:0001936	GO:0001936	regulation of endothelial cell proliferation	5/362	167/28814	0.0601981	0.176161	0.125963	Apoe/Fgfbp1/Atpif1/Apela/Atp5a1	5
GO:0019218	GO:0019218	regulation of steroid metabolic process	4/362	117/28814	0.0603651	0.176515	0.126217	Nr0b1/Apoe/Ephx2/Rest	4
GO:0000096	GO:0000096	sulfur amino acid metabolic process	2/362	32/28814	0.0609782	0.176566	0.126253	Gclm/Cth	2
GO:0006482	GO:0006482	protein demethylation	2/362	32/28814	0.0609782	0.176566	0.126253	Kdm5b/Kdm3a	2
GO:0006734	GO:0006734	NADH metabolic process	2/362	32/28814	0.0609782	0.176566	0.126253	Trp53/Tigar	2
GO:0008214	GO:0008214	protein dealkylation	2/362	32/28814	0.0609782	0.176566	0.126253	Kdm5b/Kdm3a	2
GO:0010875	GO:0010875	positive regulation of cholesterol efflux	2/362	32/28814	0.0609782	0.176566	0.126253	Apoe/Ptch1	2
GO:0016242	GO:0016242	negative regulation of macroautophagy	2/362	32/28814	0.0609782	0.176566	0.126253	Trp53/Tigar	2
GO:0045662	GO:0045662	negative regulation of myoblast differentiation	2/362	32/28814	0.0609782	0.176566	0.126253	Gdf3/Id3	2
GO:0045830	GO:0045830	positive regulation of isotype switching	2/362	32/28814	0.0609782	0.176566	0.126253	Rif1/Hmces	2
GO:0048668	GO:0048668	collateral sprouting	2/362	32/28814	0.0609782	0.176566	0.126253	Cobl/Ulk1	2
GO:0055022	GO:0055022	negative regulation of cardiac muscle tissue growth	2/362	32/28814	0.0609782	0.176566	0.126253	Jarid2/Foxp1	2
GO:0061117	GO:0061117	negative regulation of heart growth	2/362	32/28814	0.0609782	0.176566	0.126253	Jarid2/Foxp1	2
GO:0098810	GO:0098810	neurotransmitter reuptake	2/362	32/28814	0.0609782	0.176566	0.126253	Park7/Slc29a1	2
GO:1902042	GO:1902042	negative regulation of extrinsic apoptotic signaling pathway via death domain receptors	2/362	32/28814	0.0609782	0.176566	0.126253	Gpx1/Park7	2
GO:0051321	GO:0051321	meiotic cell cycle	8/362	334/28814	0.0613571	0.17753	0.126942	Ooep/Tex19.1/Tdrd12/Hsf2bp/Dnmt3l/Syce2/Ccne1/Nsun2	8
GO:0010507	GO:0010507	negative regulation of autophagy	3/362	72/28814	0.0622308	0.179519	0.128364	Trp53/Tigar/Mcl1	3
GO:0045428	GO:0045428	regulation of nitric oxide biosynthetic process	3/362	72/28814	0.0622308	0.179519	0.128364	Klf2/Hsp90aa1/Sod2	3
GO:0055002	GO:0055002	striated muscle cell development	3/362	72/28814	0.0622308	0.179519	0.128364	Csrp2/Ttn/Foxp1	3
GO:2000756	GO:2000756	regulation of peptidyl-lysine acetylation	3/362	72/28814	0.0622308	0.179519	0.128364	Pml/Park7/L3mbtl2	3
GO:0071248	GO:0071248	cellular response to metal ion	5/362	169/28814	0.0626921	0.180715	0.129219	Sox2/Mt1/Mt2/Rasgrp2/Tigar	5
GO:0006090	GO:0006090	pyruvate metabolic process	4/362	119/28814	0.0634418	0.182739	0.130667	Pdk1/Pgam1/Tigar/Ldhb	4
GO:0007565	GO:0007565	female pregnancy	5/362	170/28814	0.0639607	0.183818	0.131438	Ooep/Klf9/Trim28/Timp1/Apela	5
GO:0071826	GO:0071826	ribonucleoprotein complex subunit organization	5/362	170/28814	0.0639607	0.183818	0.131438	Hsp90aa1/Ppan/Setx/Brix1/Dyrk3	5
GO:0000079	GO:0000079	regulation of cyclin-dependent protein serine/threonine kinase activity	3/362	73/28814	0.0643185	0.183818	0.131438	Pim1/Ccne1/Ccnd1	3
GO:0032732	GO:0032732	positive regulation of interleukin-1 production	3/362	73/28814	0.0643185	0.183818	0.131438	Hspb1/Pycard/Aim2	3
GO:0061045	GO:0061045	negative regulation of wound healing	3/362	73/28814	0.0643185	0.183818	0.131438	Pdgfa/Apoe/Cd9	3
GO:0098586	GO:0098586	cellular response to virus	3/362	73/28814	0.0643185	0.183818	0.131438	Hsp90aa1/Ddx58/Bax	3
GO:1905330	GO:1905330	regulation of morphogenesis of an epithelium	3/362	73/28814	0.0643185	0.183818	0.131438	Pdgfa/Foxp1/Etv5	3
GO:0032212	GO:0032212	positive regulation of telomere maintenance via telomerase	2/362	33/28814	0.0643886	0.183818	0.131438	Dkc1/Cct3	2
GO:0048026	GO:0048026	positive regulation of mRNA splicing, via spliceosome	2/362	33/28814	0.0643886	0.183818	0.131438	Rbmxl2/Hspa8	2
GO:0060669	GO:0060669	embryonic placenta morphogenesis	2/362	33/28814	0.0643886	0.183818	0.131438	Trim28/Ncoa3	2
GO:0071168	GO:0071168	protein localization to chromatin	2/362	33/28814	0.0643886	0.183818	0.131438	Jarid2/Esco2	2
GO:2000108	GO:2000108	positive regulation of leukocyte apoptotic process	2/362	33/28814	0.0643886	0.183818	0.131438	Trp53/Bax	2
GO:0007498	GO:0007498	mesoderm development	4/362	120/28814	0.0650105	0.185456	0.132609	Gdf3/Tcf7l1/Tcf15/Macf1	4
GO:1901991	GO:1901991	negative regulation of mitotic cell cycle phase transition	5/362	171/28814	0.0652437	0.185983	0.132987	Jade1/Trp53/Pml/Rpa2/Ccnd1	5
GO:0050866	GO:0050866	negative regulation of cell activation	6/362	225/28814	0.0654881	0.186542	0.133386	Hspb1/Pdgfa/Apoe/Cd9/Sdc4/Lgals3	6
GO:2000107	GO:2000107	negative regulation of leukocyte apoptotic process	3/362	74/28814	0.0664382	0.189108	0.135221	Pnp/Mif/Foxp1	3
GO:0007059	GO:0007059	chromosome segregation	8/362	340/28814	0.06657	0.189153	0.135253	Tex19.1/Smarcad1/Rcc2/Esco2/Syce2/Ccne1/Usp9x/Ube2c	8
GO:0007052	GO:0007052	mitotic spindle organization	4/362	121/28814	0.0665994	0.189153	0.135253	Stmn1/Mybl2/Mzt1/Bora	4
GO:0071560	GO:0071560	cellular response to transforming growth factor beta stimulus	6/362	226/28814	0.066601	0.189153	0.135253	Ltbp4/Folr1/Trp53/Pml/Usp9x/Parp1	6
GO:0010810	GO:0010810	regulation of cell-substrate adhesion	6/362	227/28814	0.0677248	0.191183	0.136705	Spp1/Dlc1/Rcc2/Sdc4/Jup/Macf1	6
GO:0070374	GO:0070374	positive regulation of ERK1 and ERK2 cascade	6/362	227/28814	0.0677248	0.191183	0.136705	Pdgfa/Apoe/Pycard/Akap12/Fgf4/Mif	6
GO:0035296	GO:0035296	regulation of tube diameter	5/362	173/28814	0.0678528	0.191183	0.136705	Klf2/Gpx1/Apoe/Sod2/Gclm	5
GO:0097746	GO:0097746	blood vessel diameter maintenance	5/362	173/28814	0.0678528	0.191183	0.136705	Klf2/Gpx1/Apoe/Sod2/Gclm	5
GO:0006972	GO:0006972	hyperosmotic response	2/362	34/28814	0.0678616	0.191183	0.136705	Akr1b3/Ybx3	2
GO:0010614	GO:0010614	negative regulation of cardiac muscle hypertrophy	2/362	34/28814	0.0678616	0.191183	0.136705	Jarid2/Foxp1	2
GO:0032205	GO:0032205	negative regulation of telomere maintenance	2/362	34/28814	0.0678616	0.191183	0.136705	Pml/Parp1	2
GO:0044788	GO:0044788	modulation by host of viral process	2/362	34/28814	0.0678616	0.191183	0.136705	Apoe/Hspa8	2
GO:0050482	GO:0050482	arachidonic acid secretion	2/362	34/28814	0.0678616	0.191183	0.136705	Pla2g1b/Mif	2
GO:0051973	GO:0051973	positive regulation of telomerase activity	2/362	34/28814	0.0678616	0.191183	0.136705	Hsp90aa1/Dkc1	2
GO:1903963	GO:1903963	arachidonate transport	2/362	34/28814	0.0678616	0.191183	0.136705	Pla2g1b/Mif	2
GO:0003007	GO:0003007	heart morphogenesis	7/362	284/28814	0.0684439	0.19239	0.137568	Dlc1/Folr1/Ttn/Trp53/Pim1/Rbpj/Ptch1	7
GO:0010611	GO:0010611	regulation of cardiac muscle hypertrophy	3/362	75/28814	0.0685895	0.19239	0.137568	Jarid2/Parp1/Foxp1	3
GO:0030301	GO:0030301	cholesterol transport	3/362	75/28814	0.0685895	0.19239	0.137568	Lima1/Apoe/Apoc1	3
GO:0048645	GO:0048645	animal organ formation	3/362	75/28814	0.0685895	0.19239	0.137568	Folr1/Pim1/Rbpj	3
GO:0051149	GO:0051149	positive regulation of muscle cell differentiation	3/362	75/28814	0.0685895	0.19239	0.137568	Tmsb4x/Sod2/Cth	3
GO:1905897	GO:1905897	regulation of response to endoplasmic reticulum stress	3/362	75/28814	0.0685895	0.19239	0.137568	Ubxn1/Bax/Park7	3
GO:0055001	GO:0055001	muscle cell development	6/362	228/28814	0.0688597	0.193007	0.138009	Csrp2/Gpx1/Fbxo22/Ttn/Uchl1/Foxp1	6
GO:0035150	GO:0035150	regulation of tube size	5/362	174/28814	0.0691788	0.193761	0.138548	Klf2/Gpx1/Apoe/Sod2/Gclm	5
GO:1903037	GO:1903037	regulation of leukocyte cell-cell adhesion	8/362	343/28814	0.0692761	0.193893	0.138642	Hspb1/Hsp90aa1/Pycard/Pnp/Sdc4/Lgals3/Dhps/Cd81	8
GO:0010927	GO:0010927	cellular component assembly involved in morphogenesis	4/362	123/28814	0.0698373	0.195321	0.139664	Csrp2/Cd9/Ttn/Foxp1	4
GO:0007249	GO:0007249	I-kappaB kinase/NF-kappaB signaling	6/362	229/28814	0.0700055	0.19565	0.139899	Hspb1/Triml2/Triml1/Pycard/Trim13/Cth	6
GO:0032370	GO:0032370	positive regulation of lipid transport	3/362	76/28814	0.0707722	0.197363	0.141124	Spp1/Apoe/Mif	3
GO:0080164	GO:0080164	regulation of nitric oxide metabolic process	3/362	76/28814	0.0707722	0.197363	0.141124	Klf2/Hsp90aa1/Sod2	3
GO:1904029	GO:1904029	regulation of cyclin-dependent protein kinase activity	3/362	76/28814	0.0707722	0.197363	0.141124	Pim1/Ccne1/Ccnd1	3
GO:0045930	GO:0045930	negative regulation of mitotic cell cycle	6/362	230/28814	0.0711623	0.19767	0.141343	Jade1/Trp53/Pml/Tipin/Rpa2/Ccnd1	6
GO:0071559	GO:0071559	response to transforming growth factor beta	6/362	230/28814	0.0711623	0.19767	0.141343	Ltbp4/Folr1/Trp53/Pml/Usp9x/Parp1	6
GO:0001702	GO:0001702	gastrulation with mouth forming second	2/362	35/28814	0.0713951	0.19767	0.141343	Gdf3/Nsd1	2
GO:0006084	GO:0006084	acetyl-CoA metabolic process	2/362	35/28814	0.0713951	0.19767	0.141343	Pdk1/Pipox	2
GO:0042278	GO:0042278	purine nucleoside metabolic process	2/362	35/28814	0.0713951	0.19767	0.141343	Pnp/Aprt	2
GO:0043243	GO:0043243	positive regulation of protein-containing complex disassembly	2/362	35/28814	0.0713951	0.19767	0.141343	Dstn/Setx	2
GO:0043537	GO:0043537	negative regulation of blood vessel endothelial cell migration	2/362	35/28814	0.0713951	0.19767	0.141343	Apoe/Jup	2
GO:0044275	GO:0044275	cellular carbohydrate catabolic process	2/362	35/28814	0.0713951	0.19767	0.141343	Trp53/Tigar	2
GO:1990089	GO:1990089	response to nerve growth factor	2/362	35/28814	0.0713951	0.19767	0.141343	Sh3gl2/Ehd1	2
GO:1990090	GO:1990090	cellular response to nerve growth factor stimulus	2/362	35/28814	0.0713951	0.19767	0.141343	Sh3gl2/Ehd1	2
GO:0002286	GO:0002286	T cell activation involved in immune response	4/362	124/28814	0.0714861	0.19778	0.141422	Trp53/Lgals3/Foxp1/Cd81	4
GO:0055088	GO:0055088	lipid homeostasis	5/362	176/28814	0.0718736	0.198709	0.142086	Nr5a2/Lima1/Apoe/Ephx2/Ehd1	5
GO:0007040	GO:0007040	lysosome organization	3/362	77/28814	0.0729859	0.201063	0.14377	Hexb/Hspa8/Cln5	3
GO:0043113	GO:0043113	receptor clustering	3/362	77/28814	0.0729859	0.201063	0.14377	Apoe/Etv5/Cd81	3
GO:0061912	GO:0061912	selective autophagy	3/362	77/28814	0.0729859	0.201063	0.14377	Trp53/Tigar/Ulk1	3
GO:0080171	GO:0080171	lytic vacuole organization	3/362	77/28814	0.0729859	0.201063	0.14377	Hexb/Hspa8/Cln5	3
GO:2001021	GO:2001021	negative regulation of response to DNA damage stimulus	3/362	77/28814	0.0729859	0.201063	0.14377	Rif1/Mif/Dyrk3	3
GO:0002040	GO:0002040	sprouting angiogenesis	4/362	125/28814	0.0731547	0.201241	0.143897	Klf2/Fgfbp1/Apela/Glul	4
GO:0022037	GO:0022037	metencephalon development	4/362	125/28814	0.0731547	0.201241	0.143897	Trp53/Nav2/Ulk1/Usp9x	4
GO:0071478	GO:0071478	cellular response to radiation	5/362	177/28814	0.0732423	0.201338	0.143966	Trp53/Timp1/Bax/Usp28/Parp1	5
GO:0050863	GO:0050863	regulation of T cell activation	8/362	348/28814	0.0739344	0.203096	0.145223	Hspb1/Hsp90aa1/Pycard/Pnp/Sdc4/Lgals3/Dhps/Cd81	8
GO:0048565	GO:0048565	digestive tract development	4/362	126/28814	0.0748431	0.204674	0.146351	Pdgfa/Cobl/Tigar/Klf5	4
GO:0010043	GO:0010043	response to zinc ion	2/362	36/28814	0.074987	0.204674	0.146351	Mt1/Mt2	2
GO:0014741	GO:0014741	negative regulation of muscle hypertrophy	2/362	36/28814	0.074987	0.204674	0.146351	Jarid2/Foxp1	2
GO:0022616	GO:0022616	DNA strand elongation	2/362	36/28814	0.074987	0.204674	0.146351	Ino80e/Actl6a	2
GO:0070266	GO:0070266	necroptotic process	2/362	36/28814	0.074987	0.204674	0.146351	Trp53/Ybx3	2
GO:0070542	GO:0070542	response to fatty acid	2/362	36/28814	0.074987	0.204674	0.146351	Foxp1/Id3	2
GO:0070897	GO:0070897	transcription preinitiation complex assembly	2/362	36/28814	0.074987	0.204674	0.146351	Trp53/Atf7ip	2
GO:0072524	GO:0072524	pyridine-containing compound metabolic process	2/362	36/28814	0.074987	0.204674	0.146351	Alpl/Pnp	2
GO:1904037	GO:1904037	positive regulation of epithelial cell apoptotic process	2/362	36/28814	0.074987	0.204674	0.146351	Pla2g1b/Col18a1	2
GO:0014743	GO:0014743	regulation of muscle hypertrophy	3/362	78/28814	0.0752302	0.204758	0.146411	Jarid2/Parp1/Foxp1	3
GO:0032677	GO:0032677	regulation of interleukin-8 production	3/362	78/28814	0.0752302	0.204758	0.146411	Pycard/Ddx58/Park7	3
GO:0042306	GO:0042306	regulation of protein import into nucleus	3/362	78/28814	0.0752302	0.204758	0.146411	Trim28/Jup/Nolc1	3
GO:2000379	GO:2000379	positive regulation of reactive oxygen species metabolic process	3/362	78/28814	0.0752302	0.204758	0.146411	Trp53/Park7/Sod2	3
GO:1901617	GO:1901617	organic hydroxy compound biosynthetic process	6/362	234/28814	0.0758993	0.206433	0.147609	Akr1b3/Apoe/Rest/Park7/Qdpr/Ldhb	6
GO:0006397	GO:0006397	mRNA processing	10/362	472/28814	0.0762159	0.207148	0.148121	Rbmxl2/Dhx16/Hspa8/Aplp1/Rest/Rbm25/Srrt/Setx/Lgals3/Rbm26	10
GO:0043123	GO:0043123	positive regulation of I-kappaB kinase/NF-kappaB signaling	4/362	127/28814	0.076551	0.207912	0.148667	Triml2/Triml1/Trim13/Cth	4
GO:0050727	GO:0050727	regulation of inflammatory response	8/362	351/28814	0.0768184	0.208492	0.149081	Gpx1/Apoe/Gpx4/Pycard/Gpx2/Park7/Foxp1/Cd81	8
GO:0002064	GO:0002064	epithelial cell development	6/362	235/28814	0.077111	0.209138	0.149544	Akr1b3/Gpx1/Col18a1/Tfcp2l1/Tigar/Klf5	6
GO:0048660	GO:0048660	regulation of smooth muscle cell proliferation	5/362	180/28814	0.0774336	0.209616	0.149886	Akr1b3/Apoe/Trp53/Sod2/Foxp1	5
GO:0071466	GO:0071466	cellular response to xenobiotic stimulus	5/362	180/28814	0.0774336	0.209616	0.149886	Gsta4/Aim2/Rest/Uchl1/Gstm1	5
GO:0032637	GO:0032637	interleukin-8 production	3/362	79/28814	0.0775048	0.209616	0.149886	Pycard/Ddx58/Park7	3
GO:0070192	GO:0070192	chromosome organization involved in meiotic cell cycle	3/362	79/28814	0.0775048	0.209616	0.149886	Tex19.1/Syce2/Ccne1	3
GO:0031109	GO:0031109	microtubule polymerization or depolymerization	4/362	128/28814	0.0782784	0.211192	0.151012	Stmn1/Mzt1/Sgk1/Map1b	4
GO:0007435	GO:0007435	salivary gland morphogenesis	2/362	37/28814	0.0786353	0.211192	0.151012	Pdgfa/Nfib	2
GO:0030808	GO:0030808	regulation of nucleotide biosynthetic process	2/362	37/28814	0.0786353	0.211192	0.151012	Pdk1/Parp1	2
GO:0033146	GO:0033146	regulation of intracellular estrogen receptor signaling pathway	2/362	37/28814	0.0786353	0.211192	0.151012	Ncoa3/Parp1	2
GO:0046677	GO:0046677	response to antibiotic	2/362	37/28814	0.0786353	0.211192	0.151012	Alpl/Trp53	2
GO:0046825	GO:0046825	regulation of protein export from nucleus	2/362	37/28814	0.0786353	0.211192	0.151012	Park7/Chchd4	2
GO:0051084	GO:0051084	'de novo' post-translational protein folding	2/362	37/28814	0.0786353	0.211192	0.151012	Hspa8/Chchd4	2
GO:0060218	GO:0060218	hematopoietic stem cell differentiation	2/362	37/28814	0.0786353	0.211192	0.151012	Trp53/Tcf15	2
GO:1900371	GO:1900371	regulation of purine nucleotide biosynthetic process	2/362	37/28814	0.0786353	0.211192	0.151012	Pdk1/Parp1	2
GO:1904358	GO:1904358	positive regulation of telomere maintenance via telomere lengthening	2/362	37/28814	0.0786353	0.211192	0.151012	Dkc1/Cct3	2
GO:0009913	GO:0009913	epidermal cell differentiation	6/362	237/28814	0.0795669	0.213545	0.152695	Gdf3/Mycn/Ncoa3/Rest/Rbpj/Ptch1	6
GO:0051145	GO:0051145	smooth muscle cell differentiation	3/362	80/28814	0.0798093	0.214047	0.153053	Tmsb4x/Sod2/Cth	3
GO:0001889	GO:0001889	liver development	4/362	129/28814	0.0800252	0.214188	0.153154	Jarid2/Cobl/Sod2/Ccnd1	4
GO:0031929	GO:0031929	TOR signaling	4/362	129/28814	0.0800252	0.214188	0.153154	Alg13/Slc7a3/Dyrk3/Eif4ebp1	4
GO:0010038	GO:0010038	response to metal ion	7/362	295/28814	0.0800286	0.214188	0.153154	Sox2/Mt1/Mt2/Ttn/Rasgrp2/Park7/Tigar	7
GO:0001935	GO:0001935	endothelial cell proliferation	5/362	183/28814	0.0817515	0.217947	0.155842	Apoe/Fgfbp1/Atpif1/Apela/Atp5a1	5
GO:0045766	GO:0045766	positive regulation of angiogenesis	5/362	183/28814	0.0817515	0.217947	0.155842	Hspb1/Gab1/Apela/Lgals3/Jup	5
GO:1902905	GO:1902905	positive regulation of supramolecular fiber organization	5/362	183/28814	0.0817515	0.217947	0.155842	Dstn/Pycard/Sdc4/Mtss1/Map1b	5
GO:1904018	GO:1904018	positive regulation of vasculature development	5/362	183/28814	0.0817515	0.217947	0.155842	Hspb1/Gab1/Apela/Lgals3/Jup	5
GO:0007631	GO:0007631	feeding behavior	4/362	130/28814	0.0817912	0.217947	0.155842	Trh/Uchl1/Tcf15/Uchl3	4
GO:0033138	GO:0033138	positive regulation of peptidyl-serine phosphorylation	4/362	130/28814	0.0817912	0.217947	0.155842	Hsp90aa1/Tcl1/Park7/Mif	4
GO:0051047	GO:0051047	positive regulation of secretion	9/362	417/28814	0.0820069	0.217947	0.155842	Spp1/Trh/Ttn/Tm7sf3/Sdc4/Glul/Mif/Lgals3/Map1lc3b	9
GO:0015918	GO:0015918	sterol transport	3/362	81/28814	0.0821434	0.217947	0.155842	Lima1/Apoe/Apoc1	3
GO:0032088	GO:0032088	negative regulation of NF-kappaB transcription factor activity	3/362	81/28814	0.0821434	0.217947	0.155842	Pycard/Aim2/Usp7	3
GO:0048844	GO:0048844	artery morphogenesis	3/362	81/28814	0.0821434	0.217947	0.155842	Apoe/Folr1/Rbpj	3
GO:1900542	GO:1900542	regulation of purine nucleotide metabolic process	3/362	81/28814	0.0821434	0.217947	0.155842	Pdk1/Tigar/Parp1	3
GO:1901880	GO:1901880	negative regulation of protein depolymerization	3/362	81/28814	0.0821434	0.217947	0.155842	Lima1/Twf2/Map1b	3
GO:0001953	GO:0001953	negative regulation of cell-matrix adhesion	2/362	38/28814	0.082338	0.217947	0.155842	Dlc1/Rcc2	2
GO:0006458	GO:0006458	'de novo' protein folding	2/362	38/28814	0.082338	0.217947	0.155842	Hspa8/Chchd4	2
GO:0060674	GO:0060674	placenta blood vessel development	2/362	38/28814	0.082338	0.217947	0.155842	Apela/Rbpj	2
GO:1901661	GO:1901661	quinone metabolic process	2/362	38/28814	0.082338	0.217947	0.155842	Akr1b3/Cbr3	2
GO:0098657	GO:0098657	import into cell	6/362	240/28814	0.0833325	0.220386	0.157587	Slc7a3/AU018091/Folr1/Park7/Slc6a6/Slc29a1	6
GO:0022409	GO:0022409	positive regulation of cell-cell adhesion	7/362	298/28814	0.083374	0.220386	0.157587	Sox2/Hsp90aa1/Pycard/Pnp/Myo10/Dhps/Cd81	7
GO:0045861	GO:0045861	negative regulation of proteolysis	8/362	358/28814	0.0838072	0.22138	0.158297	Gpx1/Trp53/Usp7/Timp1/Ubxn1/Pml/Park7/Pebp1	8
GO:0002711	GO:0002711	positive regulation of T cell mediated immunity	3/362	82/28814	0.0845067	0.222769	0.159291	Hspa8/Pnp/Cd81	3
GO:0006140	GO:0006140	regulation of nucleotide metabolic process	3/362	82/28814	0.0845067	0.222769	0.159291	Pdk1/Tigar/Parp1	3
GO:0060485	GO:0060485	mesenchyme development	7/362	299/28814	0.0845067	0.222769	0.159291	Dppa4/Dppa2/Folr1/Trim28/Rbpj/Nolc1/Tcf15	7
GO:0045664	GO:0045664	regulation of neuron differentiation	6/362	241/28814	0.0846094	0.222822	0.159328	Sox2/Mycn/Rest/Socs2/Etv5/Map1b	6
GO:0050770	GO:0050770	regulation of axonogenesis	5/362	185/28814	0.0847	0.222822	0.159328	Apoe/Twf2/Ulk1/Macf1/Map1b	5
GO:0071356	GO:0071356	cellular response to tumor necrosis factor	5/362	185/28814	0.0847	0.222822	0.159328	Tcl1/Pycard/Aim2/Trp53/Ybx3	5
GO:0010906	GO:0010906	regulation of glucose metabolic process	4/362	132/28814	0.0853807	0.224306	0.160389	Pdk1/Trp53/Usp7/Tigar	4
GO:0061008	GO:0061008	hepaticobiliary system development	4/362	132/28814	0.0853807	0.224306	0.160389	Jarid2/Cobl/Sod2/Ccnd1	4
GO:0090287	GO:0090287	regulation of cellular response to growth factor stimulus	7/362	300/28814	0.0856483	0.224856	0.160783	Gdf3/Folr1/Fgf4/Trp53/Fgfbp1/Ulk1/Rbpj	7
GO:0001773	GO:0001773	myeloid dendritic cell activation	2/362	39/28814	0.0860933	0.225104	0.16096	Pycard/Rbpj	2
GO:0021983	GO:0021983	pituitary gland development	2/362	39/28814	0.0860933	0.225104	0.16096	Sox2/Rbpj	2
GO:0032506	GO:0032506	cytokinetic process	2/362	39/28814	0.0860933	0.225104	0.16096	Cep55/Kif20b	2
GO:0033238	GO:0033238	regulation of cellular amine metabolic process	2/362	39/28814	0.0860933	0.225104	0.16096	Park7/Pebp1	2
GO:0051180	GO:0051180	vitamin transport	2/362	39/28814	0.0860933	0.225104	0.16096	Folr1/Slc2a3	2
GO:2000403	GO:2000403	positive regulation of lymphocyte migration	2/362	39/28814	0.0860933	0.225104	0.16096	Jam2/Pycard	2
GO:0033209	GO:0033209	tumor necrosis factor-mediated signaling pathway	3/362	83/28814	0.0868988	0.226902	0.162246	Pycard/Aim2/Trp53	3
GO:0050810	GO:0050810	regulation of steroid biosynthetic process	3/362	83/28814	0.0868988	0.226902	0.162246	Nr0b1/Apoe/Rest	3
GO:0003158	GO:0003158	endothelium development	4/362	133/28814	0.0872039	0.227237	0.162485	Gpx1/Col18a1/Rbpj/Foxp1	4
GO:0033559	GO:0033559	unsaturated fatty acid metabolic process	4/362	133/28814	0.0872039	0.227237	0.162485	Gpx1/Gpx4/Ephx2/Mif	4
GO:2000027	GO:2000027	regulation of animal organ morphogenesis	4/362	133/28814	0.0872039	0.227237	0.162485	Pdgfa/Plekha4/Rbpj/Etv5	4
GO:0032388	GO:0032388	positive regulation of intracellular transport	5/362	187/28814	0.0877038	0.228386	0.163306	Trim28/Jup/Ehd1/Kif20b/Cd81	5
GO:1903532	GO:1903532	positive regulation of secretion by cell	8/362	363/28814	0.0890214	0.231342	0.16542	Spp1/Trh/Ttn/Tm7sf3/Sdc4/Glul/Mif/Lgals3	8
GO:0090090	GO:0090090	negative regulation of canonical Wnt signaling pathway	4/362	134/28814	0.0890458	0.231342	0.16542	Sox2/Jade1/Apoe/Tle4	4
GO:0044703	GO:0044703	multi-organism reproductive process	5/362	188/28814	0.0892264	0.231342	0.16542	Ooep/Klf9/Trim28/Timp1/Apela	5
GO:0048659	GO:0048659	smooth muscle cell proliferation	5/362	188/28814	0.0892264	0.231342	0.16542	Akr1b3/Apoe/Trp53/Sod2/Foxp1	5
GO:0006809	GO:0006809	nitric oxide biosynthetic process	3/362	84/28814	0.0893193	0.231342	0.16542	Klf2/Hsp90aa1/Sod2	3
GO:0007568	GO:0007568	aging	3/362	84/28814	0.0893193	0.231342	0.16542	Apoe/Alpl/Sod2	3
GO:1901983	GO:1901983	regulation of protein acetylation	3/362	84/28814	0.0893193	0.231342	0.16542	Pml/Park7/L3mbtl2	3
GO:1904589	GO:1904589	regulation of protein import	3/362	84/28814	0.0893193	0.231342	0.16542	Trim28/Jup/Nolc1	3
GO:0016236	GO:0016236	macroautophagy	6/362	245/28814	0.0898247	0.231598	0.165604	Ubxn2a/Trp53/Trim13/Tigar/Ulk1/Map1lc3b	6
GO:0001782	GO:0001782	B cell homeostasis	2/362	40/28814	0.0898991	0.231598	0.165604	Bax/Mif	2
GO:0002021	GO:0002021	response to dietary excess	2/362	40/28814	0.0898991	0.231598	0.165604	Gdf3/Apoe	2
GO:0006730	GO:0006730	one-carbon metabolic process	2/362	40/28814	0.0898991	0.231598	0.165604	Shmt1/Mat2a	2
GO:0006739	GO:0006739	NADP metabolic process	2/362	40/28814	0.0898991	0.231598	0.165604	Trp53/Tigar	2
GO:0043628	GO:0043628	ncRNA 3'-end processing	2/362	40/28814	0.0898991	0.231598	0.165604	Dkc1/Exosc5	2
GO:1903573	GO:1903573	negative regulation of response to endoplasmic reticulum stress	2/362	40/28814	0.0898991	0.231598	0.165604	Ubxn1/Park7	2
GO:1903670	GO:1903670	regulation of sprouting angiogenesis	2/362	40/28814	0.0898991	0.231598	0.165604	Klf2/Glul	2
GO:0007018	GO:0007018	microtubule-based movement	9/362	426/28814	0.09062	0.233299	0.16682	Hspb1/Dnah8/Slc9b1/Hspa8/Pura/Uchl1/Nefh/Kif20b/Map1b	9
GO:0030534	GO:0030534	adult behavior	5/362	189/28814	0.0907627	0.233355	0.16686	Trh/Park7/Uchl1/Parp1/Uchl3	5
GO:0043409	GO:0043409	negative regulation of MAPK cascade	5/362	189/28814	0.0907627	0.233355	0.16686	Apoe/Dusp27/Stk38/Uchl1/Pebp1	5
GO:0072384	GO:0072384	organelle transport along microtubule	3/362	85/28814	0.0917679	0.235625	0.168483	Uchl1/Nefh/Map1b	3
GO:1902117	GO:1902117	positive regulation of organelle assembly	3/362	85/28814	0.0917679	0.235625	0.168483	G3bp2/Ulk1/Sdc4	3
GO:0051346	GO:0051346	negative regulation of hydrolase activity	8/362	366/28814	0.0922385	0.236676	0.169234	Gpx1/Rcc2/Apoc1/Timp1/Ubxn1/Atpif1/Park7/Pebp1	8
GO:0000086	GO:0000086	G2/M transition of mitotic cell cycle	4/362	136/28814	0.0927856	0.237605	0.169899	Mta3/Rcc2/Fbxl3/Ccnd1	4
GO:0009582	GO:0009582	detection of abiotic stimulus	4/362	136/28814	0.0927856	0.237605	0.169899	Sox2/Ttn/Rest/Jup	4
GO:0032434	GO:0032434	regulation of proteasomal ubiquitin-dependent protein catabolic process	4/362	136/28814	0.0927856	0.237605	0.169899	Fbxo22/Usp7/Ubxn1/Park7	4
GO:0001504	GO:0001504	neurotransmitter uptake	2/362	41/28814	0.0937537	0.238815	0.170764	Park7/Slc29a1	2
GO:0035886	GO:0035886	vascular associated smooth muscle cell differentiation	2/362	41/28814	0.0937537	0.238815	0.170764	Sod2/Cth	2
GO:0060964	GO:0060964	regulation of miRNA-mediated gene silencing	2/362	41/28814	0.0937537	0.238815	0.170764	Trp53/Trim71	2
GO:0071827	GO:0071827	plasma lipoprotein particle organization	2/362	41/28814	0.0937537	0.238815	0.170764	Apoe/Apoc1	2
GO:0090181	GO:0090181	regulation of cholesterol metabolic process	2/362	41/28814	0.0937537	0.238815	0.170764	Apoe/Ephx2	2
GO:1902692	GO:1902692	regulation of neuroblast proliferation	2/362	41/28814	0.0937537	0.238815	0.170764	Sox2/Trp53	2
GO:2000279	GO:2000279	negative regulation of DNA biosynthetic process	2/362	41/28814	0.0937537	0.238815	0.170764	Trp53/Pml	2
GO:2000772	GO:2000772	regulation of cellular senescence	2/362	41/28814	0.0937537	0.238815	0.170764	Trp53/Eef1e1	2
GO:0009581	GO:0009581	detection of external stimulus	4/362	137/28814	0.0946832	0.241023	0.172343	Sox2/Ttn/Rest/Jup	4
GO:0038084	GO:0038084	vascular endothelial growth factor signaling pathway	2/362	42/28814	0.0976552	0.248097	0.177401	Hspb1/Gab1	2
GO:0051569	GO:0051569	regulation of histone H3-K4 methylation	2/362	42/28814	0.0976552	0.248097	0.177401	Nelfa/Phf20	2
GO:1903725	GO:1903725	regulation of phospholipid metabolic process	2/362	42/28814	0.0976552	0.248097	0.177401	Pdgfa/Apoc1	2
GO:0043583	GO:0043583	ear development	6/362	251/28814	0.0979683	0.248728	0.177852	Sox2/Mycn/Rest/Rbpj/Sdc4/Tcf15	6
GO:0034341	GO:0034341	response to interferon-gamma	4/362	139/28814	0.0985329	0.249833	0.178642	Trp53/Ifitm2/Ifitm3/Ifitm1	4
GO:0055123	GO:0055123	digestive system development	4/362	139/28814	0.0985329	0.249833	0.178642	Pdgfa/Cobl/Tigar/Klf5	4
GO:0046879	GO:0046879	hormone secretion	8/362	372/28814	0.098871	0.250525	0.179137	Spp1/Trh/Ltbp4/Kdm5b/Tm7sf3/Rest/Park7/Glul	8
GO:0002637	GO:0002637	regulation of immunoglobulin production	3/362	88/28814	0.099278	0.251061	0.179521	Rif1/Hmces/Foxp1	3
GO:0040014	GO:0040014	regulation of multicellular organism growth	3/362	88/28814	0.099278	0.251061	0.179521	Socs2/Ptch1/Plac8	3
GO:1902600	GO:1902600	proton transmembrane transport	3/362	88/28814	0.099278	0.251061	0.179521	Atp5b/Park7/Atp5a1	3
GO:0006820	GO:0006820	anion transport	10/362	498/28814	0.0995075	0.251477	0.179817	Pla2g1b/Slc7a3/Trh/AU018091/Folr1/Slc6a6/Mif/Mfsd10/Slc38a2/Slc2a3	10
GO:0016052	GO:0016052	carbohydrate catabolic process	4/362	140/28814	0.100485	0.253614	0.181346	Hexb/Trp53/Pgam1/Tigar	4
GO:0035270	GO:0035270	endocrine system development	4/362	140/28814	0.100485	0.253614	0.181346	Sox2/Nr0b1/Arid5b/Rbpj	4
GO:0002697	GO:0002697	regulation of immune effector process	9/362	436/28814	0.100793	0.254226	0.181783	Ddx58/Rif1/Hspa8/Pnp/Mif/Lgals3/Hmces/Foxp1/Cd81	9
GO:0042060	GO:0042060	wound healing	8/362	374/28814	0.10114	0.254931	0.182287	Gpx1/Pdgfa/Apoe/Cd9/Timp1/Sdc4/Fntb/Macf1	8
GO:0010874	GO:0010874	regulation of cholesterol efflux	2/362	43/28814	0.101602	0.254931	0.182287	Apoe/Ptch1	2
GO:0032781	GO:0032781	positive regulation of ATP-dependent activity	2/362	43/28814	0.101602	0.254931	0.182287	Msh6/Ahsa1	2
GO:0034243	GO:0034243	regulation of transcription elongation from RNA polymerase II promoter	2/362	43/28814	0.101602	0.254931	0.182287	Cbx7/Nelfa	2
GO:0045191	GO:0045191	regulation of isotype switching	2/362	43/28814	0.101602	0.254931	0.182287	Rif1/Hmces	2
GO:0060147	GO:0060147	regulation of post-transcriptional gene silencing	2/362	43/28814	0.101602	0.254931	0.182287	Trp53/Trim71	2
GO:0061462	GO:0061462	protein localization to lysosome	2/362	43/28814	0.101602	0.254931	0.182287	Hspa8/Cd81	2
GO:1900368	GO:1900368	regulation of post-transcriptional gene silencing by RNA	2/362	43/28814	0.101602	0.254931	0.182287	Trp53/Trim71	2
GO:0000209	GO:0000209	protein polyubiquitination	6/362	254/28814	0.102183	0.256055	0.183091	Triml2/Trim2/Triml1/Fbxo22/Trim71/Ube2c	6
GO:1903320	GO:1903320	regulation of protein modification by small protein conjugation or removal	6/362	254/28814	0.102183	0.256055	0.183091	Hsp90aa1/Uba2/Ubxn2a/Ubxn1/Park7/Gnl3	6
GO:0051224	GO:0051224	negative regulation of protein transport	4/362	141/28814	0.102455	0.256569	0.183459	Apoe/Rest/Park7/Lypla1	4
GO:0015931	GO:0015931	nucleobase-containing compound transport	5/362	197/28814	0.103539	0.259117	0.185281	Slc28a1/G3bp2/Slc29a1/Slc25a36/Nsun2	5
GO:0019915	GO:0019915	lipid storage	3/362	90/28814	0.104418	0.260977	0.186611	Apoe/Hexb/Ehd1	3
GO:0046209	GO:0046209	nitric oxide metabolic process	3/362	90/28814	0.104418	0.260977	0.186611	Klf2/Hsp90aa1/Sod2	3
GO:0007616	GO:0007616	long-term memory	2/362	44/28814	0.105592	0.262719	0.187856	Apoe/Sgk1	2
GO:0021955	GO:0021955	central nervous system neuron axonogenesis	2/362	44/28814	0.105592	0.262719	0.187856	Hsp90aa1/Nfib	2
GO:0031128	GO:0031128	developmental induction	2/362	44/28814	0.105592	0.262719	0.187856	Sox2/Rbpj	2
GO:0045047	GO:0045047	protein targeting to ER	2/362	44/28814	0.105592	0.262719	0.187856	Folr1/Macf1	2
GO:0045747	GO:0045747	positive regulation of Notch signaling pathway	2/362	44/28814	0.105592	0.262719	0.187856	Sox2/Rbpj	2
GO:0046621	GO:0046621	negative regulation of organ growth	2/362	44/28814	0.105592	0.262719	0.187856	Jarid2/Foxp1	2
GO:0050685	GO:0050685	positive regulation of mRNA processing	2/362	44/28814	0.105592	0.262719	0.187856	Rbmxl2/Hspa8	2
GO:0016358	GO:0016358	dendrite development	7/362	317/28814	0.106389	0.263994	0.188768	Mcf2/Apoe/Pias2/Cobl/Tet1/Sgk1/Map1b	7
GO:0030326	GO:0030326	embryonic limb morphogenesis	4/362	143/28814	0.106447	0.263994	0.188768	Mycn/Fgf4/Bax/Ptch1	4
GO:0035113	GO:0035113	embryonic appendage morphogenesis	4/362	143/28814	0.106447	0.263994	0.188768	Mycn/Fgf4/Bax/Ptch1	4
GO:0051783	GO:0051783	regulation of nuclear division	4/362	143/28814	0.106447	0.263994	0.188768	Ooep/Pebp1/Bora/Kif20b	4
GO:1903313	GO:1903313	positive regulation of mRNA metabolic process	4/362	143/28814	0.106447	0.263994	0.188768	Rbmxl2/Exosc5/Hspa8/Trim71	4
GO:0032024	GO:0032024	positive regulation of insulin secretion	3/362	91/28814	0.107027	0.26492	0.18943	Trh/Tm7sf3/Glul	3
GO:0035023	GO:0035023	regulation of Rho protein signal transduction	3/362	91/28814	0.107027	0.26492	0.18943	Stmn1/Apoe/Dlc1	3
GO:0043242	GO:0043242	negative regulation of protein-containing complex disassembly	3/362	91/28814	0.107027	0.26492	0.18943	Lima1/Twf2/Map1b	3
GO:0007411	GO:0007411	axon guidance	6/362	258/28814	0.107948	0.267028	0.190937	Enah/Tubb3/Nfib/Ptch1/Tubb2b/Foxp1	6
GO:0009914	GO:0009914	hormone transport	8/362	380/28814	0.108122	0.267118	0.191002	Spp1/Trh/Ltbp4/Kdm5b/Tm7sf3/Rest/Park7/Glul	8
GO:0050900	GO:0050900	leukocyte migration	8/362	380/28814	0.108122	0.267118	0.191002	Spp1/Jam2/Pycard/Cd9/Trp53/Mif/Lgals3/Cd81	8
GO:0140694	GO:0140694	non-membrane-bounded organelle assembly	8/362	381/28814	0.109311	0.269364	0.192608	Mybl2/Csrp2/Ppan/Ttn/G3bp2/Brix1/Mzt1/Foxp1	8
GO:0097485	GO:0097485	neuron projection guidance	6/362	259/28814	0.109415	0.269364	0.192608	Enah/Tubb3/Nfib/Ptch1/Tubb2b/Foxp1	6
GO:0006509	GO:0006509	membrane protein ectodomain proteolysis	2/362	45/28814	0.109624	0.269364	0.192608	Apoe/Timp1	2
GO:0060966	GO:0060966	regulation of gene silencing by RNA	2/362	45/28814	0.109624	0.269364	0.192608	Trp53/Trim71	2
GO:0072583	GO:0072583	clathrin-dependent endocytosis	2/362	45/28814	0.109624	0.269364	0.192608	Sh3gl2/Cltb	2
GO:0097178	GO:0097178	ruffle assembly	2/362	45/28814	0.109624	0.269364	0.192608	Rcc2/Cobl	2
GO:0035050	GO:0035050	embryonic heart tube development	3/362	92/28814	0.109661	0.269364	0.192608	Folr1/Apela/Rbpj	3
GO:1903035	GO:1903035	negative regulation of response to wounding	3/362	92/28814	0.109661	0.269364	0.192608	Pdgfa/Apoe/Cd9	3
GO:2001057	GO:2001057	reactive nitrogen species metabolic process	3/362	92/28814	0.109661	0.269364	0.192608	Klf2/Hsp90aa1/Sod2	3
GO:0019216	GO:0019216	regulation of lipid metabolic process	8/362	382/28814	0.110507	0.27093	0.193728	Nr0b1/Pdgfa/Apoe/Pdk1/Ephx2/Apoc1/Rest/Cd81	8
GO:0008203	GO:0008203	cholesterol metabolic process	4/362	145/28814	0.110509	0.27093	0.193728	Lima1/Apoe/Ephx2/Apoc1	4
GO:0090316	GO:0090316	positive regulation of intracellular protein transport	4/362	145/28814	0.110509	0.27093	0.193728	Trim28/Jup/Kif20b/Cd81	4
GO:0030168	GO:0030168	platelet activation	3/362	93/28814	0.112319	0.274743	0.196454	Pdgfa/Apoe/Cd9	3
GO:0045104	GO:0045104	intermediate filament cytoskeleton organization	3/362	93/28814	0.112319	0.274743	0.196454	Ina/Nefh/Macf1	3
GO:0061640	GO:0061640	cytoskeleton-dependent cytokinesis	3/362	93/28814	0.112319	0.274743	0.196454	Stmn1/Cep55/Kif20b	3
GO:0120161	GO:0120161	regulation of cold-induced thermogenesis	4/362	146/28814	0.112566	0.274743	0.196454	Alpl/Kdm3a/Rbpj/Plac8	4
GO:1904950	GO:1904950	negative regulation of establishment of protein localization	4/362	146/28814	0.112566	0.274743	0.196454	Apoe/Rest/Park7/Lypla1	4
GO:0030098	GO:0030098	lymphocyte differentiation	9/362	447/28814	0.11271	0.274743	0.196454	Hspb1/Hsp90aa1/Trp53/Tpd52/Pnp/Bax/Rbpj/Hells/Foxp1	9
GO:0046890	GO:0046890	regulation of lipid biosynthetic process	5/362	203/28814	0.113675	0.274743	0.196454	Nr0b1/Pdgfa/Apoe/Apoc1/Rest	5
GO:0015804	GO:0015804	neutral amino acid transport	2/362	46/28814	0.113696	0.274743	0.196454	Slc6a6/Slc38a2	2
GO:0030890	GO:0030890	positive regulation of B cell proliferation	2/362	46/28814	0.113696	0.274743	0.196454	Mif/Cd81	2
GO:0032768	GO:0032768	regulation of monooxygenase activity	2/362	46/28814	0.113696	0.274743	0.196454	Apoe/Park7	2
GO:0055023	GO:0055023	positive regulation of cardiac muscle tissue growth	2/362	46/28814	0.113696	0.274743	0.196454	Pim1/Rbpj	2
GO:0060122	GO:0060122	inner ear receptor cell stereocilium organization	2/362	46/28814	0.113696	0.274743	0.196454	Rest/Sdc4	2
GO:1903432	GO:1903432	regulation of TORC1 signaling	2/362	46/28814	0.113696	0.274743	0.196454	Alg13/Dyrk3	2
GO:0032273	GO:0032273	positive regulation of protein polymerization	3/362	94/28814	0.115003	0.274743	0.196454	Hsp90aa1/Pycard/Map1b	3
GO:0045103	GO:0045103	intermediate filament-based process	3/362	94/28814	0.115003	0.274743	0.196454	Ina/Nefh/Macf1	3
GO:0045445	GO:0045445	myoblast differentiation	3/362	94/28814	0.115003	0.274743	0.196454	Gdf3/Rest/Id3	3
GO:0055072	GO:0055072	iron ion homeostasis	3/362	94/28814	0.115003	0.274743	0.196454	Frrs1/Fth1/Sod2	3
GO:0002440	GO:0002440	production of molecular mediator of immune response	8/362	386/28814	0.115363	0.274743	0.196454	Ddx58/Rif1/Msh6/Mif/Hmces/Ung/Foxp1/Cd81	8
GO:0030308	GO:0030308	negative regulation of cell growth	5/362	204/28814	0.115409	0.274743	0.196454	Trp53/Pml/Ulk1/Foxp1/Cth	5
GO:0034612	GO:0034612	response to tumor necrosis factor	5/362	204/28814	0.115409	0.274743	0.196454	Tcl1/Pycard/Aim2/Trp53/Ybx3	5
GO:0106106	GO:0106106	cold-induced thermogenesis	4/362	148/28814	0.11673	0.274743	0.196454	Alpl/Kdm3a/Rbpj/Plac8	4
GO:1902850	GO:1902850	microtubule cytoskeleton organization involved in mitosis	4/362	148/28814	0.11673	0.274743	0.196454	Stmn1/Mybl2/Mzt1/Bora	4
GO:0051495	GO:0051495	positive regulation of cytoskeleton organization	5/362	205/28814	0.117156	0.274743	0.196454	Dstn/Pycard/Sdc4/Mtss1/Map1b	5
GO:0120032	GO:0120032	regulation of plasma membrane bounded cell projection assembly	5/362	205/28814	0.117156	0.274743	0.196454	Twf2/Rcc2/Cobl/Myo10/Klf5	5
GO:0003016	GO:0003016	respiratory system process	2/362	47/28814	0.117806	0.274743	0.196454	Adh5/Tcf15	2
GO:0021696	GO:0021696	cerebellar cortex morphogenesis	2/362	47/28814	0.117806	0.274743	0.196454	Ulk1/Usp9x	2
GO:0030835	GO:0030835	negative regulation of actin filament depolymerization	2/362	47/28814	0.117806	0.274743	0.196454	Lima1/Twf2	2
GO:0043616	GO:0043616	keratinocyte proliferation	2/362	47/28814	0.117806	0.274743	0.196454	Klf9/Ptch1	2
GO:0045005	GO:0045005	DNA-templated DNA replication maintenance of fidelity	2/362	47/28814	0.117806	0.274743	0.196454	Ooep/Tipin	2
GO:0045910	GO:0045910	negative regulation of DNA recombination	2/362	47/28814	0.117806	0.274743	0.196454	Rif1/Msh6	2
GO:0048741	GO:0048741	skeletal muscle fiber development	2/362	47/28814	0.117806	0.274743	0.196454	Gpx1/Fbxo22	2
GO:0050974	GO:0050974	detection of mechanical stimulus involved in sensory perception	2/362	47/28814	0.117806	0.274743	0.196454	Sox2/Rest	2
GO:0071300	GO:0071300	cellular response to retinoic acid	2/362	47/28814	0.117806	0.274743	0.196454	Twf2/Setx	2
GO:0002084	GO:0002084	protein depalmitoylation	1/362	10/28814	0.118781	0.274743	0.196454	Lypla1	1
GO:0002934	GO:0002934	desmosome organization	1/362	10/28814	0.118781	0.274743	0.196454	Jup	1
GO:0003253	GO:0003253	cardiac neural crest cell migration involved in outflow tract morphogenesis	1/362	10/28814	0.118781	0.274743	0.196454	Folr1	1
GO:0006196	GO:0006196	AMP catabolic process	1/362	10/28814	0.118781	0.274743	0.196454	Pnp	1
GO:0006241	GO:0006241	CTP biosynthetic process	1/362	10/28814	0.118781	0.274743	0.196454	Nme4	1
GO:0006283	GO:0006283	transcription-coupled nucleotide-excision repair	1/362	10/28814	0.118781	0.274743	0.196454	Usp7	1
GO:0006707	GO:0006707	cholesterol catabolic process	1/362	10/28814	0.118781	0.274743	0.196454	Apoe	1
GO:0009157	GO:0009157	deoxyribonucleoside monophosphate biosynthetic process	1/362	10/28814	0.118781	0.274743	0.196454	Shmt1	1
GO:0009650	GO:0009650	UV protection	1/362	10/28814	0.118781	0.274743	0.196454	Gpx1	1
GO:0010873	GO:0010873	positive regulation of cholesterol esterification	1/362	10/28814	0.118781	0.274743	0.196454	Apoe	1
GO:0014062	GO:0014062	regulation of serotonin secretion	1/362	10/28814	0.118781	0.274743	0.196454	Lgals3	1
GO:0015802	GO:0015802	basic amino acid transport	1/362	10/28814	0.118781	0.274743	0.196454	Slc7a3	1
GO:0016127	GO:0016127	sterol catabolic process	1/362	10/28814	0.118781	0.274743	0.196454	Apoe	1
GO:0021684	GO:0021684	cerebellar granular layer formation	1/362	10/28814	0.118781	0.274743	0.196454	Ulk1	1
GO:0021707	GO:0021707	cerebellar granule cell differentiation	1/362	10/28814	0.118781	0.274743	0.196454	Ulk1	1
GO:0031118	GO:0031118	rRNA pseudouridine synthesis	1/362	10/28814	0.118781	0.274743	0.196454	Dkc1	1
GO:0033152	GO:0033152	immunoglobulin V(D)J recombination	1/362	10/28814	0.118781	0.274743	0.196454	Foxp1	1
GO:0033504	GO:0033504	floor plate development	1/362	10/28814	0.118781	0.274743	0.196454	Cobl	1
GO:0034372	GO:0034372	very-low-density lipoprotein particle remodeling	1/362	10/28814	0.118781	0.274743	0.196454	Apoe	1
GO:0034380	GO:0034380	high-density lipoprotein particle assembly	1/362	10/28814	0.118781	0.274743	0.196454	Apoe	1
GO:0035907	GO:0035907	dorsal aorta development	1/362	10/28814	0.118781	0.274743	0.196454	Rbpj	1
GO:0045607	GO:0045607	regulation of inner ear auditory receptor cell differentiation	1/362	10/28814	0.118781	0.274743	0.196454	Mycn	1
GO:0045631	GO:0045631	regulation of mechanoreceptor differentiation	1/362	10/28814	0.118781	0.274743	0.196454	Mycn	1
GO:0045955	GO:0045955	negative regulation of calcium ion-dependent exocytosis	1/362	10/28814	0.118781	0.274743	0.196454	Rest	1
GO:0046053	GO:0046053	dAMP metabolic process	1/362	10/28814	0.118781	0.274743	0.196454	Pnp	1
GO:0046055	GO:0046055	dGMP catabolic process	1/362	10/28814	0.118781	0.274743	0.196454	Pnp	1
GO:0046130	GO:0046130	purine ribonucleoside catabolic process	1/362	10/28814	0.118781	0.274743	0.196454	Pnp	1
GO:0046543	GO:0046543	development of secondary female sexual characteristics	1/362	10/28814	0.118781	0.274743	0.196454	Ncoa3	1
GO:0046834	GO:0046834	lipid phosphorylation	1/362	10/28814	0.118781	0.274743	0.196454	Agk	1
GO:0048539	GO:0048539	bone marrow development	1/362	10/28814	0.118781	0.274743	0.196454	Trp53	1
GO:0048671	GO:0048671	negative regulation of collateral sprouting	1/362	10/28814	0.118781	0.274743	0.196454	Ulk1	1
GO:0050847	GO:0050847	progesterone receptor signaling pathway	1/362	10/28814	0.118781	0.274743	0.196454	Klf9	1
GO:0050957	GO:0050957	equilibrioception	1/362	10/28814	0.118781	0.274743	0.196454	Sox2	1
GO:0051095	GO:0051095	regulation of helicase activity	1/362	10/28814	0.118781	0.274743	0.196454	Msh6	1
GO:0051340	GO:0051340	regulation of ligase activity	1/362	10/28814	0.118781	0.274743	0.196454	Gclm	1
GO:0051583	GO:0051583	dopamine uptake involved in synaptic transmission	1/362	10/28814	0.118781	0.274743	0.196454	Park7	1
GO:0051775	GO:0051775	response to redox state	1/362	10/28814	0.118781	0.274743	0.196454	Adh5	1
GO:0051934	GO:0051934	catecholamine uptake involved in synaptic transmission	1/362	10/28814	0.118781	0.274743	0.196454	Park7	1
GO:0060717	GO:0060717	chorion development	1/362	10/28814	0.118781	0.274743	0.196454	Dnmt3l	1
GO:0060923	GO:0060923	cardiac muscle cell fate commitment	1/362	10/28814	0.118781	0.274743	0.196454	Rbpj	1
GO:0070257	GO:0070257	positive regulation of mucus secretion	1/362	10/28814	0.118781	0.274743	0.196454	Map1lc3b	1
GO:0070561	GO:0070561	vitamin D receptor signaling pathway	1/362	10/28814	0.118781	0.274743	0.196454	Pim1	1
GO:0071257	GO:0071257	cellular response to electrical stimulus	1/362	10/28814	0.118781	0.274743	0.196454	Rest	1
GO:0071895	GO:0071895	odontoblast differentiation	1/362	10/28814	0.118781	0.274743	0.196454	Map1b	1
GO:0072203	GO:0072203	cell proliferation involved in metanephros development	1/362	10/28814	0.118781	0.274743	0.196454	Ptch1	1
GO:0072674	GO:0072674	multinuclear osteoclast differentiation	1/362	10/28814	0.118781	0.274743	0.196454	Cd81	1
GO:0090009	GO:0090009	primitive streak formation	1/362	10/28814	0.118781	0.274743	0.196454	Gdf3	1
GO:0090148	GO:0090148	membrane fission	1/362	10/28814	0.118781	0.274743	0.196454	Sh3gl2	1
GO:0090237	GO:0090237	regulation of arachidonic acid secretion	1/362	10/28814	0.118781	0.274743	0.196454	Mif	1
GO:0097067	GO:0097067	cellular response to thyroid hormone stimulus	1/362	10/28814	0.118781	0.274743	0.196454	Klf9	1
GO:0098734	GO:0098734	macromolecule depalmitoylation	1/362	10/28814	0.118781	0.274743	0.196454	Lypla1	1
GO:0099640	GO:0099640	axo-dendritic protein transport	1/362	10/28814	0.118781	0.274743	0.196454	Hspb1	1
GO:0106049	GO:0106049	regulation of cellular response to osmotic stress	1/362	10/28814	0.118781	0.274743	0.196454	Ybx3	1
GO:0150172	GO:0150172	regulation of phosphatidylcholine metabolic process	1/362	10/28814	0.118781	0.274743	0.196454	Apoc1	1
GO:1900103	GO:1900103	positive regulation of endoplasmic reticulum unfolded protein response	1/362	10/28814	0.118781	0.274743	0.196454	Bax	1
GO:1902033	GO:1902033	regulation of hematopoietic stem cell proliferation	1/362	10/28814	0.118781	0.274743	0.196454	Pim1	1
GO:1902884	GO:1902884	positive regulation of response to oxidative stress	1/362	10/28814	0.118781	0.274743	0.196454	Foxp1	1
GO:1903799	GO:1903799	negative regulation of production of miRNAs involved in gene silencing by miRNA	1/362	10/28814	0.118781	0.274743	0.196454	Trp53	1
GO:2000646	GO:2000646	positive regulation of receptor catabolic process	1/362	10/28814	0.118781	0.274743	0.196454	Apoe	1
GO:2000980	GO:2000980	regulation of inner ear receptor cell differentiation	1/362	10/28814	0.118781	0.274743	0.196454	Mycn	1
GO:2001269	GO:2001269	positive regulation of cysteine-type endopeptidase activity involved in apoptotic signaling pathway	1/362	10/28814	0.118781	0.274743	0.196454	Bax	1
GO:0055007	GO:0055007	cardiac muscle cell differentiation	4/362	149/28814	0.118837	0.274743	0.196454	Ttn/Cacybp/Rbpj/Foxp1	4
GO:0010721	GO:0010721	negative regulation of cell development	5/362	206/28814	0.118915	0.274759	0.196466	Mycn/Rcc2/Trp53/Rest/Ulk1	5
GO:0006869	GO:0006869	lipid transport	8/362	390/28814	0.120332	0.277868	0.198688	Spp1/Pla2g1b/Lima1/Apoe/Kdm5b/Apoc1/Nme4/Mif	8
GO:0031110	GO:0031110	regulation of microtubule polymerization or depolymerization	3/362	96/28814	0.120441	0.277952	0.198749	Stmn1/Sgk1/Map1b	3
GO:0021953	GO:0021953	central nervous system neuron differentiation	5/362	207/28814	0.120687	0.278352	0.199035	Sox2/Hsp90aa1/Nfib/Ulk1/Ptch1	5
GO:0050684	GO:0050684	regulation of mRNA processing	4/362	150/28814	0.12096	0.27865	0.199248	Rbmxl2/Hspa8/Rest/Rbm25	4
GO:0097306	GO:0097306	cellular response to alcohol	4/362	150/28814	0.12096	0.27865	0.199248	Klf9/Ptch1/Jup/Sgk1	4
GO:0001941	GO:0001941	postsynaptic membrane organization	2/362	48/28814	0.121953	0.280099	0.200284	Apoe/Etv5	2
GO:0032728	GO:0032728	positive regulation of interferon-beta production	2/362	48/28814	0.121953	0.280099	0.200284	Hsp90aa1/Ddx58	2
GO:0035137	GO:0035137	hindlimb morphogenesis	2/362	48/28814	0.121953	0.280099	0.200284	Fgf4/Ptch1	2
GO:0048246	GO:0048246	macrophage chemotaxis	2/362	48/28814	0.121953	0.280099	0.200284	Mif/Lgals3	2
GO:0072599	GO:0072599	establishment of protein localization to endoplasmic reticulum	2/362	48/28814	0.121953	0.280099	0.200284	Folr1/Macf1	2
GO:0060491	GO:0060491	regulation of cell projection assembly	5/362	208/28814	0.122471	0.280954	0.200895	Twf2/Rcc2/Cobl/Myo10/Klf5	5
GO:0072330	GO:0072330	monocarboxylic acid biosynthetic process	5/362	208/28814	0.122471	0.280954	0.200895	Pla2g1b/Apoc1/Park7/Mif/Ldhb	5
GO:0032886	GO:0032886	regulation of microtubule-based process	6/362	268/28814	0.123072	0.282062	0.201687	Stmn1/Nefh/Sgk1/Macf1/Bora/Map1b	6
GO:0010508	GO:0010508	positive regulation of autophagy	4/362	151/28814	0.1231	0.282062	0.201687	Triml2/Triml1/Trim13/Ulk1	4
GO:0002718	GO:0002718	regulation of cytokine production involved in immune response	3/362	97/28814	0.123195	0.282112	0.201723	Ddx58/Mif/Cd81	3
GO:0046660	GO:0046660	female sex differentiation	4/362	152/28814	0.125256	0.28598	0.204489	Arid5b/Ncoa3/Bax/Nefh	4
GO:0015908	GO:0015908	fatty acid transport	3/362	98/28814	0.125972	0.28598	0.204489	Pla2g1b/Apoe/Mif	3
GO:0120162	GO:0120162	positive regulation of cold-induced thermogenesis	3/362	98/28814	0.125972	0.28598	0.204489	Alpl/Kdm3a/Plac8	3
GO:0016073	GO:0016073	snRNA metabolic process	2/362	49/28814	0.126135	0.28598	0.204489	Dkc1/Exosc5	2
GO:0060421	GO:0060421	positive regulation of heart growth	2/362	49/28814	0.126135	0.28598	0.204489	Pim1/Rbpj	2
GO:1990928	GO:1990928	response to amino acid starvation	2/362	49/28814	0.126135	0.28598	0.204489	Ulk1/Eif4ebp1	2
GO:2001239	GO:2001239	regulation of extrinsic apoptotic signaling pathway in absence of ligand	2/362	49/28814	0.126135	0.28598	0.204489	Bax/Mcl1	2
GO:0048738	GO:0048738	cardiac muscle tissue development	6/362	270/28814	0.126217	0.28598	0.204489	Jarid2/Ttn/Cacybp/Pim1/Rbpj/Foxp1	6
GO:0010565	GO:0010565	regulation of cellular ketone metabolic process	4/362	153/28814	0.127428	0.28598	0.204489	Pdk1/Apoc1/Rest/Park7	4
GO:0030010	GO:0030010	establishment of cell polarity	4/362	153/28814	0.127428	0.28598	0.204489	Hsp90aa1/Tcf15/Kif20b/Map1b	4
GO:0016125	GO:0016125	sterol metabolic process	4/362	154/28814	0.129615	0.28598	0.204489	Lima1/Apoe/Ephx2/Apoc1	4
GO:0003129	GO:0003129	heart induction	1/362	11/28814	0.129856	0.28598	0.204489	Rbpj	1
GO:0003139	GO:0003139	secondary heart field specification	1/362	11/28814	0.129856	0.28598	0.204489	Rbpj	1
GO:0006013	GO:0006013	mannose metabolic process	1/362	11/28814	0.129856	0.28598	0.204489	Pmm1	1
GO:0006068	GO:0006068	ethanol catabolic process	1/362	11/28814	0.129856	0.28598	0.204489	Adh5	1
GO:0006521	GO:0006521	regulation of cellular amino acid metabolic process	1/362	11/28814	0.129856	0.28598	0.204489	Park7	1
GO:0006558	GO:0006558	L-phenylalanine metabolic process	1/362	11/28814	0.129856	0.28598	0.204489	Qdpr	1
GO:0009172	GO:0009172	purine deoxyribonucleoside monophosphate catabolic process	1/362	11/28814	0.129856	0.28598	0.204489	Pnp	1
GO:0009209	GO:0009209	pyrimidine ribonucleoside triphosphate biosynthetic process	1/362	11/28814	0.129856	0.28598	0.204489	Nme4	1
GO:0009221	GO:0009221	pyrimidine deoxyribonucleotide biosynthetic process	1/362	11/28814	0.129856	0.28598	0.204489	Shmt1	1
GO:0009313	GO:0009313	oligosaccharide catabolic process	1/362	11/28814	0.129856	0.28598	0.204489	Hexb	1
GO:0009415	GO:0009415	response to water	1/362	11/28814	0.129856	0.28598	0.204489	Akr1b3	1
GO:0010728	GO:0010728	regulation of hydrogen peroxide biosynthetic process	1/362	11/28814	0.129856	0.28598	0.204489	Sod2	1
GO:0010992	GO:0010992	ubiquitin recycling	1/362	11/28814	0.129856	0.28598	0.204489	Ube2c	1
GO:0016078	GO:0016078	tRNA catabolic process	1/362	11/28814	0.129856	0.28598	0.204489	Nsun2	1
GO:0030643	GO:0030643	cellular phosphate ion homeostasis	1/362	11/28814	0.129856	0.28598	0.204489	Spp1	1
GO:0031053	GO:0031053	primary miRNA processing	1/362	11/28814	0.129856	0.28598	0.204489	Srrt	1
GO:0031077	GO:0031077	post-embryonic camera-type eye development	1/362	11/28814	0.129856	0.28598	0.204489	Bax	1
GO:0031642	GO:0031642	negative regulation of myelination	1/362	11/28814	0.129856	0.28598	0.204489	Jam2	1
GO:0031943	GO:0031943	regulation of glucocorticoid metabolic process	1/362	11/28814	0.129856	0.28598	0.204489	Rest	1
GO:0032342	GO:0032342	aldosterone biosynthetic process	1/362	11/28814	0.129856	0.28598	0.204489	Rest	1
GO:0032353	GO:0032353	negative regulation of hormone biosynthetic process	1/362	11/28814	0.129856	0.28598	0.204489	Rest	1
GO:0034370	GO:0034370	triglyceride-rich lipoprotein particle remodeling	1/362	11/28814	0.129856	0.28598	0.204489	Apoe	1
GO:0034384	GO:0034384	high-density lipoprotein particle clearance	1/362	11/28814	0.129856	0.28598	0.204489	Apoe	1
GO:0034427	GO:0034427	nuclear-transcribed mRNA catabolic process, exonucleolytic, 3'-5'	1/362	11/28814	0.129856	0.28598	0.204489	Exosc5	1
GO:0034770	GO:0034770	histone H4-K20 methylation	1/362	11/28814	0.129856	0.28598	0.204489	Baz2a	1
GO:0035701	GO:0035701	hematopoietic stem cell migration	1/362	11/28814	0.129856	0.28598	0.204489	Jam2	1
GO:0036302	GO:0036302	atrioventricular canal development	1/362	11/28814	0.129856	0.28598	0.204489	Rbpj	1
GO:0036462	GO:0036462	TRAIL-activated apoptotic signaling pathway	1/362	11/28814	0.129856	0.28598	0.204489	Park7	1
GO:0042117	GO:0042117	monocyte activation	1/362	11/28814	0.129856	0.28598	0.204489	Foxp1	1
GO:0042118	GO:0042118	endothelial cell activation	1/362	11/28814	0.129856	0.28598	0.204489	Foxp1	1
GO:0045050	GO:0045050	protein insertion into ER membrane by stop-transfer membrane-anchor sequence	1/362	11/28814	0.129856	0.28598	0.204489	Emc8	1
GO:0045472	GO:0045472	response to ether	1/362	11/28814	0.129856	0.28598	0.204489	Foxp1	1
GO:0046051	GO:0046051	UTP metabolic process	1/362	11/28814	0.129856	0.28598	0.204489	Nme4	1
GO:0048505	GO:0048505	regulation of timing of cell differentiation	1/362	11/28814	0.129856	0.28598	0.204489	Rbpj	1
GO:0048563	GO:0048563	post-embryonic animal organ morphogenesis	1/362	11/28814	0.129856	0.28598	0.204489	Bax	1
GO:0051901	GO:0051901	positive regulation of mitochondrial depolarization	1/362	11/28814	0.129856	0.28598	0.204489	Parp1	1
GO:0060693	GO:0060693	regulation of branching involved in salivary gland morphogenesis	1/362	11/28814	0.129856	0.28598	0.204489	Pdgfa	1
GO:0061635	GO:0061635	regulation of protein complex stability	1/362	11/28814	0.129856	0.28598	0.204489	Hspa8	1
GO:0070493	GO:0070493	thrombin-activated receptor signaling pathway	1/362	11/28814	0.129856	0.28598	0.204489	Stmn1	1
GO:0071492	GO:0071492	cellular response to UV-A	1/362	11/28814	0.129856	0.28598	0.204489	Timp1	1
GO:0072102	GO:0072102	glomerulus morphogenesis	1/362	11/28814	0.129856	0.28598	0.204489	Mtss1	1
GO:0072502	GO:0072502	cellular trivalent inorganic anion homeostasis	1/362	11/28814	0.129856	0.28598	0.204489	Spp1	1
GO:0072526	GO:0072526	pyridine-containing compound catabolic process	1/362	11/28814	0.129856	0.28598	0.204489	Pnp	1
GO:0090713	GO:0090713	immunological memory process	1/362	11/28814	0.129856	0.28598	0.204489	Cd81	1
GO:0097421	GO:0097421	liver regeneration	1/362	11/28814	0.129856	0.28598	0.204489	Ccnd1	1
GO:1901533	GO:1901533	negative regulation of hematopoietic progenitor cell differentiation	1/362	11/28814	0.129856	0.28598	0.204489	Tcf15	1
GO:1902221	GO:1902221	erythrose 4-phosphate/phosphoenolpyruvate family amino acid metabolic process	1/362	11/28814	0.129856	0.28598	0.204489	Qdpr	1
GO:1902513	GO:1902513	regulation of organelle transport along microtubule	1/362	11/28814	0.129856	0.28598	0.204489	Nefh	1
GO:1903059	GO:1903059	regulation of protein lipidation	1/362	11/28814	0.129856	0.28598	0.204489	Ulk1	1
GO:1903299	GO:1903299	regulation of hexokinase activity	1/362	11/28814	0.129856	0.28598	0.204489	Tigar	1
GO:1903332	GO:1903332	regulation of protein folding	1/362	11/28814	0.129856	0.28598	0.204489	Hspa8	1
GO:1905097	GO:1905097	regulation of guanyl-nucleotide exchange factor activity	1/362	11/28814	0.129856	0.28598	0.204489	Stmn1	1
GO:1905288	GO:1905288	vascular associated smooth muscle cell apoptotic process	1/362	11/28814	0.129856	0.28598	0.204489	Sod2	1
GO:1905459	GO:1905459	regulation of vascular associated smooth muscle cell apoptotic process	1/362	11/28814	0.129856	0.28598	0.204489	Sod2	1
GO:1990144	GO:1990144	intrinsic apoptotic signaling pathway in response to hypoxia	1/362	11/28814	0.129856	0.28598	0.204489	Trp53	1
GO:1990440	GO:1990440	positive regulation of transcription from RNA polymerase II promoter in response to endoplasmic reticulum stress	1/362	11/28814	0.129856	0.28598	0.204489	Trp53	1
GO:0002066	GO:0002066	columnar/cuboidal epithelial cell development	2/362	50/28814	0.130351	0.286252	0.204684	Tigar/Klf5	2
GO:0003254	GO:0003254	regulation of membrane depolarization	2/362	50/28814	0.130351	0.286252	0.204684	Parp1/Gclm	2
GO:0045806	GO:0045806	negative regulation of endocytosis	2/362	50/28814	0.130351	0.286252	0.204684	Apoc1/Lgals3	2
GO:1902930	GO:1902930	regulation of alcohol biosynthetic process	2/362	50/28814	0.130351	0.286252	0.204684	Apoe/Rest	2
GO:1903426	GO:1903426	regulation of reactive oxygen species biosynthetic process	2/362	50/28814	0.130351	0.286252	0.204684	Park7/Sod2	2
GO:0005996	GO:0005996	monosaccharide metabolic process	6/362	273/28814	0.131006	0.287527	0.205595	Akr1b3/Pmm1/Pdk1/Trp53/Usp7/Tigar	6
GO:0010389	GO:0010389	regulation of G2/M transition of mitotic cell cycle	3/362	100/28814	0.131593	0.288652	0.206399	Mta3/Rcc2/Ccnd1	3
GO:0008361	GO:0008361	regulation of cell size	5/362	214/28814	0.13343	0.292514	0.209161	Apoe/Twf2/Ulk1/Macf1/Map1b	5
GO:0006661	GO:0006661	phosphatidylinositol biosynthetic process	3/362	101/28814	0.134436	0.293304	0.209726	Pdgfa/Socs2/Impa2	3
GO:0032465	GO:0032465	regulation of cytokinesis	3/362	101/28814	0.134436	0.293304	0.209726	Cenpv/Klhl13/Kif20b	3
GO:0001916	GO:0001916	positive regulation of T cell mediated cytotoxicity	2/362	51/28814	0.134599	0.293304	0.209726	Hspa8/Pnp	2
GO:0006687	GO:0006687	glycosphingolipid metabolic process	2/362	51/28814	0.134599	0.293304	0.209726	Hexb/Bax	2
GO:0030520	GO:0030520	intracellular estrogen receptor signaling pathway	2/362	51/28814	0.134599	0.293304	0.209726	Ncoa3/Parp1	2
GO:0032309	GO:0032309	icosanoid secretion	2/362	51/28814	0.134599	0.293304	0.209726	Pla2g1b/Mif	2
GO:0032467	GO:0032467	positive regulation of cytokinesis	2/362	51/28814	0.134599	0.293304	0.209726	Cenpv/Kif20b	2
GO:0042149	GO:0042149	cellular response to glucose starvation	2/362	51/28814	0.134599	0.293304	0.209726	Trp53/Asns	2
GO:0051646	GO:0051646	mitochondrion localization	2/362	51/28814	0.134599	0.293304	0.209726	Uchl1/Map1b	2
GO:0090329	GO:0090329	regulation of DNA-templated DNA replication	2/362	51/28814	0.134599	0.293304	0.209726	Rfc5/Tipin	2
GO:0022604	GO:0022604	regulation of cell morphogenesis	7/362	338/28814	0.135381	0.293304	0.209726	Dlc1/Hexb/Rcc2/Pias2/Myo10/Sgk1/Macf1	7
GO:0002687	GO:0002687	positive regulation of leukocyte migration	4/362	157/28814	0.136271	0.293304	0.209726	Jam2/Pycard/Trp53/Lgals3	4
GO:0001708	GO:0001708	cell fate specification	3/362	102/28814	0.137301	0.293304	0.209726	Sox2/Rbpj/Ptch1	3
GO:0006892	GO:0006892	post-Golgi vesicle-mediated transport	3/362	102/28814	0.137301	0.293304	0.209726	Lypla1/Gga2/Macf1	3
GO:0042158	GO:0042158	lipoprotein biosynthetic process	3/362	102/28814	0.137301	0.293304	0.209726	Apoe/Ulk1/Glul	3
GO:0043502	GO:0043502	regulation of muscle adaptation	3/362	102/28814	0.137301	0.293304	0.209726	Jarid2/Parp1/Foxp1	3
GO:0060395	GO:0060395	SMAD protein signal transduction	3/362	102/28814	0.137301	0.293304	0.209726	Gdf3/Apela/Parp1	3
GO:0098813	GO:0098813	nuclear chromosome segregation	6/362	277/28814	0.137525	0.293304	0.209726	Tex19.1/Rcc2/Esco2/Syce2/Ccne1/Ube2c	6
GO:0007009	GO:0007009	plasma membrane organization	4/362	158/28814	0.138519	0.293304	0.209726	Sh3gl2/Folr1/Cd9/Mtss1	4
GO:1902652	GO:1902652	secondary alcohol metabolic process	4/362	158/28814	0.138519	0.293304	0.209726	Lima1/Apoe/Ephx2/Apoc1	4
GO:0008380	GO:0008380	RNA splicing	8/362	404/28814	0.138599	0.293304	0.209726	Rbmxl2/Dhx16/Hspa8/Rest/Rbm25/Setx/Lgals3/Slc38a2	8
GO:0042307	GO:0042307	positive regulation of protein import into nucleus	2/362	52/28814	0.138878	0.293304	0.209726	Trim28/Jup	2
GO:0046148	GO:0046148	pigment biosynthetic process	2/362	52/28814	0.138878	0.293304	0.209726	Sox2/Atpif1	2
GO:0048066	GO:0048066	developmental pigmentation	2/362	52/28814	0.138878	0.293304	0.209726	Bax/Sod2	2
GO:0060260	GO:0060260	regulation of transcription initiation from RNA polymerase II promoter	2/362	52/28814	0.138878	0.293304	0.209726	Trp53/Atf7ip	2
GO:0061005	GO:0061005	cell differentiation involved in kidney development	2/362	52/28814	0.138878	0.293304	0.209726	Ptch1/Mtss1	2
GO:1905953	GO:1905953	negative regulation of lipid localization	2/362	52/28814	0.138878	0.293304	0.209726	Apoe/Apoc1	2
GO:0000045	GO:0000045	autophagosome assembly	3/362	103/28814	0.140186	0.293304	0.209726	Ubxn2a/Ulk1/Map1lc3b	3
GO:0032479	GO:0032479	regulation of type I interferon production	3/362	103/28814	0.140186	0.293304	0.209726	Hsp90aa1/Pycard/Ddx58	3
GO:0045132	GO:0045132	meiotic chromosome segregation	3/362	103/28814	0.140186	0.293304	0.209726	Tex19.1/Syce2/Ccne1	3
GO:0001840	GO:0001840	neural plate development	1/362	12/28814	0.140792	0.293304	0.209726	Ptch1	1
GO:0002246	GO:0002246	wound healing involved in inflammatory response	1/362	12/28814	0.140792	0.293304	0.209726	Timp1	1
GO:0002579	GO:0002579	positive regulation of antigen processing and presentation	1/362	12/28814	0.140792	0.293304	0.209726	Pycard	1
GO:0003263	GO:0003263	cardioblast proliferation	1/362	12/28814	0.140792	0.293304	0.209726	Pim1	1
GO:0003264	GO:0003264	regulation of cardioblast proliferation	1/362	12/28814	0.140792	0.293304	0.209726	Pim1	1
GO:0003306	GO:0003306	Wnt signaling pathway involved in heart development	1/362	12/28814	0.140792	0.293304	0.209726	Rbpj	1
GO:0006020	GO:0006020	inositol metabolic process	1/362	12/28814	0.140792	0.293304	0.209726	Impa2	1
GO:0006086	GO:0006086	acetyl-CoA biosynthetic process from pyruvate	1/362	12/28814	0.140792	0.293304	0.209726	Pdk1	1
GO:0006152	GO:0006152	purine nucleoside catabolic process	1/362	12/28814	0.140792	0.293304	0.209726	Pnp	1
GO:0006213	GO:0006213	pyrimidine nucleoside metabolic process	1/362	12/28814	0.140792	0.293304	0.209726	Upp1	1
GO:0006335	GO:0006335	DNA replication-dependent chromatin assembly	1/362	12/28814	0.140792	0.293304	0.209726	Hat1	1
GO:0006705	GO:0006705	mineralocorticoid biosynthetic process	1/362	12/28814	0.140792	0.293304	0.209726	Rest	1
GO:0006880	GO:0006880	intracellular sequestering of iron ion	1/362	12/28814	0.140792	0.293304	0.209726	Fth1	1
GO:0007042	GO:0007042	lysosomal lumen acidification	1/362	12/28814	0.140792	0.293304	0.209726	Cln5	1
GO:0007183	GO:0007183	SMAD protein complex assembly	1/362	12/28814	0.140792	0.293304	0.209726	Parp1	1
GO:0007341	GO:0007341	penetration of zona pellucida	1/362	12/28814	0.140792	0.293304	0.209726	Hexb	1
GO:0009143	GO:0009143	nucleoside triphosphate catabolic process	1/362	12/28814	0.140792	0.293304	0.209726	Dctpp1	1
GO:0009215	GO:0009215	purine deoxyribonucleoside triphosphate metabolic process	1/362	12/28814	0.140792	0.293304	0.209726	Pnp	1
GO:0010002	GO:0010002	cardioblast differentiation	1/362	12/28814	0.140792	0.293304	0.209726	Rest	1
GO:0010985	GO:0010985	negative regulation of lipoprotein particle clearance	1/362	12/28814	0.140792	0.293304	0.209726	Apoc1	1
GO:0021683	GO:0021683	cerebellar granular layer morphogenesis	1/362	12/28814	0.140792	0.293304	0.209726	Ulk1	1
GO:0030388	GO:0030388	fructose 1,6-bisphosphate metabolic process	1/362	12/28814	0.140792	0.293304	0.209726	Tigar	1
GO:0032351	GO:0032351	negative regulation of hormone metabolic process	1/362	12/28814	0.140792	0.293304	0.209726	Rest	1
GO:0034310	GO:0034310	primary alcohol catabolic process	1/362	12/28814	0.140792	0.293304	0.209726	Adh5	1
GO:0034650	GO:0034650	cortisol metabolic process	1/362	12/28814	0.140792	0.293304	0.209726	Rest	1
GO:0034723	GO:0034723	DNA replication-dependent chromatin organization	1/362	12/28814	0.140792	0.293304	0.209726	Hat1	1
GO:0042447	GO:0042447	hormone catabolic process	1/362	12/28814	0.140792	0.293304	0.209726	Spp1	1
GO:0042762	GO:0042762	regulation of sulfur metabolic process	1/362	12/28814	0.140792	0.293304	0.209726	Pdk1	1
GO:0042996	GO:0042996	regulation of Golgi to plasma membrane protein transport	1/362	12/28814	0.140792	0.293304	0.209726	Lypla1	1
GO:0043653	GO:0043653	mitochondrial fragmentation involved in apoptotic process	1/362	12/28814	0.140792	0.293304	0.209726	Bax	1
GO:0045869	GO:0045869	negative regulation of single stranded viral RNA replication via double stranded DNA intermediate	1/362	12/28814	0.140792	0.293304	0.209726	Trim28	1
GO:0046036	GO:0046036	CTP metabolic process	1/362	12/28814	0.140792	0.293304	0.209726	Nme4	1
GO:0046689	GO:0046689	response to mercury ion	1/362	12/28814	0.140792	0.293304	0.209726	Park7	1
GO:0048251	GO:0048251	elastic fiber assembly	1/362	12/28814	0.140792	0.293304	0.209726	Ltbp4	1
GO:0048934	GO:0048934	peripheral nervous system neuron differentiation	1/362	12/28814	0.140792	0.293304	0.209726	Nefh	1
GO:0048935	GO:0048935	peripheral nervous system neuron development	1/362	12/28814	0.140792	0.293304	0.209726	Nefh	1
GO:0060433	GO:0060433	bronchus development	1/362	12/28814	0.140792	0.293304	0.209726	Foxp1	1
GO:0060502	GO:0060502	epithelial cell proliferation involved in lung morphogenesis	1/362	12/28814	0.140792	0.293304	0.209726	Nfib	1
GO:0061626	GO:0061626	pharyngeal arch artery morphogenesis	1/362	12/28814	0.140792	0.293304	0.209726	Folr1	1
GO:0061684	GO:0061684	chaperone-mediated autophagy	1/362	12/28814	0.140792	0.293304	0.209726	Hspa8	1
GO:0070213	GO:0070213	protein auto-ADP-ribosylation	1/362	12/28814	0.140792	0.293304	0.209726	Parp1	1
GO:0070863	GO:0070863	positive regulation of protein exit from endoplasmic reticulum	1/362	12/28814	0.140792	0.293304	0.209726	Cd81	1
GO:0071305	GO:0071305	cellular response to vitamin D	1/362	12/28814	0.140792	0.293304	0.209726	Pim1	1
GO:0072497	GO:0072497	mesenchymal stem cell differentiation	1/362	12/28814	0.140792	0.293304	0.209726	Rest	1
GO:0090209	GO:0090209	negative regulation of triglyceride metabolic process	1/362	12/28814	0.140792	0.293304	0.209726	Apoe	1
GO:0090399	GO:0090399	replicative senescence	1/362	12/28814	0.140792	0.293304	0.209726	Trp53	1
GO:0098911	GO:0098911	regulation of ventricular cardiac muscle cell action potential	1/362	12/28814	0.140792	0.293304	0.209726	Jup	1
GO:0140374	GO:0140374	antiviral innate immune response	1/362	12/28814	0.140792	0.293304	0.209726	Ddx58	1
GO:1900272	GO:1900272	negative regulation of long-term synaptic potentiation	1/362	12/28814	0.140792	0.293304	0.209726	Apoe	1
GO:1901894	GO:1901894	regulation of ATPase-coupled calcium transmembrane transporter activity	1/362	12/28814	0.140792	0.293304	0.209726	1810037I17Rik	1
GO:1902036	GO:1902036	regulation of hematopoietic stem cell differentiation	1/362	12/28814	0.140792	0.293304	0.209726	Tcf15	1
GO:1902166	GO:1902166	negative regulation of intrinsic apoptotic signaling pathway in response to DNA damage by p53 class mediator	1/362	12/28814	0.140792	0.293304	0.209726	Mif	1
GO:1902667	GO:1902667	regulation of axon guidance	1/362	12/28814	0.140792	0.293304	0.209726	Tubb2b	1
GO:1903025	GO:1903025	regulation of RNA polymerase II regulatory region sequence-specific DNA binding	1/362	12/28814	0.140792	0.293304	0.209726	Nsd1	1
GO:1903800	GO:1903800	positive regulation of production of miRNAs involved in gene silencing by miRNA	1/362	12/28814	0.140792	0.293304	0.209726	Trp53	1
GO:1903911	GO:1903911	positive regulation of receptor clustering	1/362	12/28814	0.140792	0.293304	0.209726	Cd81	1
GO:1904383	GO:1904383	response to sodium phosphate	1/362	12/28814	0.140792	0.293304	0.209726	Alpl	1
GO:1905907	GO:1905907	negative regulation of amyloid fibril formation	1/362	12/28814	0.140792	0.293304	0.209726	Apoe	1
GO:2000104	GO:2000104	negative regulation of DNA-templated DNA replication	1/362	12/28814	0.140792	0.293304	0.209726	Tipin	1
GO:2000551	GO:2000551	regulation of T-helper 2 cell cytokine production	1/362	12/28814	0.140792	0.293304	0.209726	Cd81	1
GO:2000822	GO:2000822	regulation of behavioral fear response	1/362	12/28814	0.140792	0.293304	0.209726	Apoe	1
GO:2000826	GO:2000826	regulation of heart morphogenesis	1/362	12/28814	0.140792	0.293304	0.209726	Rbpj	1
GO:0007265	GO:0007265	Ras protein signal transduction	7/362	342/28814	0.141306	0.294215	0.210378	Stmn1/Apoe/Dlc1/Trim28/Rasgrp2/Ulk1/Usp28	7
GO:0048839	GO:0048839	inner ear development	5/362	219/28814	0.142887	0.297007	0.212374	Sox2/Mycn/Rest/Rbpj/Sdc4	5
GO:0007131	GO:0007131	reciprocal meiotic recombination	2/362	53/28814	0.143186	0.297007	0.212374	Tex19.1/Hsf2bp	2
GO:0014904	GO:0014904	myotube cell development	2/362	53/28814	0.143186	0.297007	0.212374	Gpx1/Fbxo22	2
GO:0032355	GO:0032355	response to estradiol	2/362	53/28814	0.143186	0.297007	0.212374	Ncoa3/Socs2	2
GO:0038202	GO:0038202	TORC1 signaling	2/362	53/28814	0.143186	0.297007	0.212374	Alg13/Dyrk3	2
GO:0140527	GO:0140527	reciprocal homologous recombination	2/362	53/28814	0.143186	0.297007	0.212374	Tex19.1/Hsf2bp	2
GO:2000144	GO:2000144	positive regulation of DNA-templated transcription, initiation	2/362	53/28814	0.143186	0.297007	0.212374	Trp53/Setx	2
GO:0000375	GO:0000375	RNA splicing, via transesterification reactions	6/362	281/28814	0.144194	0.298454	0.213409	Rbmxl2/Dhx16/Hspa8/Rest/Rbm25/Setx	6
GO:0000377	GO:0000377	RNA splicing, via transesterification reactions with bulged adenosine as nucleophile	6/362	281/28814	0.144194	0.298454	0.213409	Rbmxl2/Dhx16/Hspa8/Rest/Rbm25/Setx	6
GO:0000398	GO:0000398	mRNA splicing, via spliceosome	6/362	281/28814	0.144194	0.298454	0.213409	Rbmxl2/Dhx16/Hspa8/Rest/Rbm25/Setx	6
GO:0140014	GO:0140014	mitotic nuclear division	6/362	281/28814	0.144194	0.298454	0.213409	Mybl2/Pebp1/Mzt1/Bora/Kif20b/Ube2c	6
GO:0002822	GO:0002822	regulation of adaptive immune response based on somatic recombination of immune receptors built from immunoglobulin superfamily domains	5/362	220/28814	0.144813	0.299575	0.21421	Rif1/Hspa8/Pnp/Hmces/Cd81	5
GO:0070507	GO:0070507	regulation of microtubule cytoskeleton organization	4/362	161/28814	0.145355	0.300535	0.214896	Stmn1/Sgk1/Bora/Map1b	4
GO:0002714	GO:0002714	positive regulation of B cell mediated immunity	2/362	54/28814	0.147522	0.301348	0.215478	Rif1/Hmces	2
GO:0002891	GO:0002891	positive regulation of immunoglobulin mediated immune response	2/362	54/28814	0.147522	0.301348	0.215478	Rif1/Hmces	2
GO:0031103	GO:0031103	axon regeneration	2/362	54/28814	0.147522	0.301348	0.215478	Folr1/Nefh	2
GO:0032784	GO:0032784	regulation of DNA-templated transcription, elongation	2/362	54/28814	0.147522	0.301348	0.215478	Cbx7/Nelfa	2
GO:0032892	GO:0032892	positive regulation of organic acid transport	2/362	54/28814	0.147522	0.301348	0.215478	Trh/Mif	2
GO:0035088	GO:0035088	establishment or maintenance of apical/basal cell polarity	2/362	54/28814	0.147522	0.301348	0.215478	Ooep/Tcf15	2
GO:0035825	GO:0035825	homologous recombination	2/362	54/28814	0.147522	0.301348	0.215478	Tex19.1/Hsf2bp	2
GO:0045912	GO:0045912	negative regulation of carbohydrate metabolic process	2/362	54/28814	0.147522	0.301348	0.215478	Trp53/Tigar	2
GO:0046854	GO:0046854	phosphatidylinositol phosphate biosynthetic process	2/362	54/28814	0.147522	0.301348	0.215478	Socs2/Impa2	2
GO:0061245	GO:0061245	establishment or maintenance of bipolar cell polarity	2/362	54/28814	0.147522	0.301348	0.215478	Ooep/Tcf15	2
GO:0022618	GO:0022618	ribonucleoprotein complex assembly	4/362	162/28814	0.147662	0.301348	0.215478	Hsp90aa1/Ppan/Setx/Brix1	4
GO:0120254	GO:0120254	olefinic compound metabolic process	4/362	162/28814	0.147662	0.301348	0.215478	Gpx1/Gpx4/Ephx2/Rest	4
GO:0050871	GO:0050871	positive regulation of B cell activation	5/362	222/28814	0.148697	0.301348	0.215478	Rif1/Pnp/Mif/Hmces/Cd81	5
GO:0016311	GO:0016311	dephosphorylation	7/362	347/28814	0.148885	0.301348	0.215478	Dusp27/Alpl/Dlc1/Ephx2/Ppp2r2d/Impa2/Tns3	7
GO:0032006	GO:0032006	regulation of TOR signaling	3/362	106/28814	0.148961	0.301348	0.215478	Alg13/Slc7a3/Dyrk3	3
GO:0050768	GO:0050768	negative regulation of neurogenesis	4/362	163/28814	0.149983	0.301348	0.215478	Mycn/Trp53/Rest/Ulk1	4
GO:0061025	GO:0061025	membrane fusion	4/362	163/28814	0.149983	0.301348	0.215478	Ubxn2a/Folr1/Stx3/Cd9	4
GO:0050870	GO:0050870	positive regulation of T cell activation	5/362	223/28814	0.150656	0.301348	0.215478	Hsp90aa1/Pycard/Pnp/Dhps/Cd81	5
GO:0000012	GO:0000012	single strand break repair	1/362	13/28814	0.151591	0.301348	0.215478	Parp1	1
GO:0000255	GO:0000255	allantoin metabolic process	1/362	13/28814	0.151591	0.301348	0.215478	Pnp	1
GO:0001682	GO:0001682	tRNA 5'-leader removal	1/362	13/28814	0.151591	0.301348	0.215478	Rpp25	1
GO:0002329	GO:0002329	pre-B cell differentiation	1/362	13/28814	0.151591	0.301348	0.215478	Foxp1	1
GO:0003157	GO:0003157	endocardium development	1/362	13/28814	0.151591	0.301348	0.215478	Rbpj	1
GO:0006983	GO:0006983	ER overload response	1/362	13/28814	0.151591	0.301348	0.215478	Trp53	1
GO:0009084	GO:0009084	glutamine family amino acid biosynthetic process	1/362	13/28814	0.151591	0.301348	0.215478	Glul	1
GO:0009120	GO:0009120	deoxyribonucleoside metabolic process	1/362	13/28814	0.151591	0.301348	0.215478	Pnp	1
GO:0009226	GO:0009226	nucleotide-sugar biosynthetic process	1/362	13/28814	0.151591	0.301348	0.215478	Pmm1	1
GO:0010452	GO:0010452	histone H3-K36 methylation	1/362	13/28814	0.151591	0.301348	0.215478	Nsd1	1
GO:0010872	GO:0010872	regulation of cholesterol esterification	1/362	13/28814	0.151591	0.301348	0.215478	Apoe	1
GO:0014029	GO:0014029	neural crest formation	1/362	13/28814	0.151591	0.301348	0.215478	Nolc1	1
GO:0014052	GO:0014052	regulation of gamma-aminobutyric acid secretion	1/362	13/28814	0.151591	0.301348	0.215478	Trh	1
GO:0021554	GO:0021554	optic nerve development	1/362	13/28814	0.151591	0.301348	0.215478	Nav2	1
GO:0030836	GO:0030836	positive regulation of actin filament depolymerization	1/362	13/28814	0.151591	0.301348	0.215478	Dstn	1
GO:0032725	GO:0032725	positive regulation of granulocyte macrophage colony-stimulating factor production	1/362	13/28814	0.151591	0.301348	0.215478	Ddx58	1
GO:0033169	GO:0033169	histone H3-K9 demethylation	1/362	13/28814	0.151591	0.301348	0.215478	Kdm3a	1
GO:0033182	GO:0033182	regulation of histone ubiquitination	1/362	13/28814	0.151591	0.301348	0.215478	Park7	1
GO:0034244	GO:0034244	negative regulation of transcription elongation from RNA polymerase II promoter	1/362	13/28814	0.151591	0.301348	0.215478	Nelfa	1
GO:0034374	GO:0034374	low-density lipoprotein particle remodeling	1/362	13/28814	0.151591	0.301348	0.215478	Apoe	1
GO:0034375	GO:0034375	high-density lipoprotein particle remodeling	1/362	13/28814	0.151591	0.301348	0.215478	Apoe	1
GO:0035999	GO:0035999	tetrahydrofolate interconversion	1/362	13/28814	0.151591	0.301348	0.215478	Shmt1	1
GO:0040034	GO:0040034	regulation of development, heterochronic	1/362	13/28814	0.151591	0.301348	0.215478	Rbpj	1
GO:0043922	GO:0043922	negative regulation by host of viral transcription	1/362	13/28814	0.151591	0.301348	0.215478	Rest	1
GO:0045618	GO:0045618	positive regulation of keratinocyte differentiation	1/362	13/28814	0.151591	0.301348	0.215478	Ncoa3	1
GO:0046054	GO:0046054	dGMP metabolic process	1/362	13/28814	0.151591	0.301348	0.215478	Pnp	1
GO:0046831	GO:0046831	regulation of RNA export from nucleus	1/362	13/28814	0.151591	0.301348	0.215478	Nsun2	1
GO:0048012	GO:0048012	hepatocyte growth factor receptor signaling pathway	1/362	13/28814	0.151591	0.301348	0.215478	Stmn1	1
GO:0048070	GO:0048070	regulation of developmental pigmentation	1/362	13/28814	0.151591	0.301348	0.215478	Bax	1
GO:0048385	GO:0048385	regulation of retinoic acid receptor signaling pathway	1/362	13/28814	0.151591	0.301348	0.215478	Klf2	1
GO:0048742	GO:0048742	regulation of skeletal muscle fiber development	1/362	13/28814	0.151591	0.301348	0.215478	Fbxo22	1
GO:0051573	GO:0051573	negative regulation of histone H3-K9 methylation	1/362	13/28814	0.151591	0.301348	0.215478	Kdm3a	1
GO:0051639	GO:0051639	actin filament network formation	1/362	13/28814	0.151591	0.301348	0.215478	Cobl	1
GO:0060179	GO:0060179	male mating behavior	1/362	13/28814	0.151591	0.301348	0.215478	Hexb	1
GO:0060965	GO:0060965	negative regulation of miRNA-mediated gene silencing	1/362	13/28814	0.151591	0.301348	0.215478	Trp53	1
GO:0070255	GO:0070255	regulation of mucus secretion	1/362	13/28814	0.151591	0.301348	0.215478	Map1lc3b	1
GO:0070816	GO:0070816	phosphorylation of RNA polymerase II C-terminal domain	1/362	13/28814	0.151591	0.301348	0.215478	Gtf2h1	1
GO:0070932	GO:0070932	histone H3 deacetylation	1/362	13/28814	0.151591	0.301348	0.215478	Smarcad1	1
GO:0071027	GO:0071027	nuclear RNA surveillance	1/362	13/28814	0.151591	0.301348	0.215478	Exosc5	1
GO:0071028	GO:0071028	nuclear mRNA surveillance	1/362	13/28814	0.151591	0.301348	0.215478	Exosc5	1
GO:0071236	GO:0071236	cellular response to antibiotic	1/362	13/28814	0.151591	0.301348	0.215478	Trp53	1
GO:0071863	GO:0071863	regulation of cell proliferation in bone marrow	1/362	13/28814	0.151591	0.301348	0.215478	Lgals3	1
GO:0097066	GO:0097066	response to thyroid hormone	1/362	13/28814	0.151591	0.301348	0.215478	Klf9	1
GO:0097090	GO:0097090	presynaptic membrane organization	1/362	13/28814	0.151591	0.301348	0.215478	Apoe	1
GO:0097113	GO:0097113	AMPA glutamate receptor clustering	1/362	13/28814	0.151591	0.301348	0.215478	Apoe	1
GO:0097577	GO:0097577	sequestering of iron ion	1/362	13/28814	0.151591	0.301348	0.215478	Fth1	1
GO:0098935	GO:0098935	dendritic transport	1/362	13/28814	0.151591	0.301348	0.215478	Pura	1
GO:0120305	GO:0120305	regulation of pigmentation	1/362	13/28814	0.151591	0.301348	0.215478	Bax	1
GO:0150011	GO:0150011	regulation of neuron projection arborization	1/362	13/28814	0.151591	0.301348	0.215478	Macf1	1
GO:1901679	GO:1901679	nucleotide transmembrane transport	1/362	13/28814	0.151591	0.301348	0.215478	Slc25a36	1
GO:1902950	GO:1902950	regulation of dendritic spine maintenance	1/362	13/28814	0.151591	0.301348	0.215478	Apoe	1
GO:1903365	GO:1903365	regulation of fear response	1/362	13/28814	0.151591	0.301348	0.215478	Apoe	1
GO:1903867	GO:1903867	extraembryonic membrane development	1/362	13/28814	0.151591	0.301348	0.215478	Dnmt3l	1
GO:1904181	GO:1904181	positive regulation of membrane depolarization	1/362	13/28814	0.151591	0.301348	0.215478	Parp1	1
GO:1905048	GO:1905048	regulation of metallopeptidase activity	1/362	13/28814	0.151591	0.301348	0.215478	Timp1	1
GO:0001662	GO:0001662	behavioral fear response	2/362	55/28814	0.151885	0.301348	0.215478	Morc1/Apoe	2
GO:0010596	GO:0010596	negative regulation of endothelial cell migration	2/362	55/28814	0.151885	0.301348	0.215478	Apoe/Jup	2
GO:0045777	GO:0045777	positive regulation of blood pressure	2/362	55/28814	0.151885	0.301348	0.215478	Ephx2/Adh5	2
GO:0046580	GO:0046580	negative regulation of Ras protein signal transduction	2/362	55/28814	0.151885	0.301348	0.215478	Stmn1/Dlc1	2
GO:0032606	GO:0032606	type I interferon production	3/362	107/28814	0.151925	0.301348	0.215478	Hsp90aa1/Pycard/Ddx58	3
GO:2000243	GO:2000243	positive regulation of reproductive process	3/362	107/28814	0.151925	0.301348	0.215478	Ooep/Park7/Apela	3
GO:0045165	GO:0045165	cell fate commitment	6/362	287/28814	0.154468	0.306159	0.218918	Sox2/Gdf3/Trp53/Pml/Rbpj/Ptch1	6
GO:0045732	GO:0045732	positive regulation of protein catabolic process	5/362	225/28814	0.154606	0.306159	0.218918	Hsp90aa1/Apoe/Fbxo22/Atpif1/Cd81	5
GO:0010675	GO:0010675	regulation of cellular carbohydrate metabolic process	4/362	165/28814	0.154668	0.306159	0.218918	Pdk1/Trp53/Usp7/Tigar	4
GO:0050714	GO:0050714	positive regulation of protein secretion	4/362	165/28814	0.154668	0.306159	0.218918	Trh/Ttn/Tm7sf3/Glul	4
GO:0031123	GO:0031123	RNA 3'-end processing	3/362	108/28814	0.154908	0.306475	0.219144	Dkc1/Exosc5/Aplp1	3
GO:0001974	GO:0001974	blood vessel remodeling	2/362	56/28814	0.156273	0.308384	0.220509	Bax/Rbpj	2
GO:0002209	GO:0002209	behavioral defense response	2/362	56/28814	0.156273	0.308384	0.220509	Morc1/Apoe	2
GO:0021517	GO:0021517	ventral spinal cord development	2/362	56/28814	0.156273	0.308384	0.220509	Ptch1/Foxp1	2
GO:0035458	GO:0035458	cellular response to interferon-beta	2/362	56/28814	0.156273	0.308384	0.220509	Aim2/Ifitm2	2
GO:0071470	GO:0071470	cellular response to osmotic stress	2/362	56/28814	0.156273	0.308384	0.220509	Akr1b3/Ybx3	2
GO:0140053	GO:0140053	mitochondrial gene expression	3/362	109/28814	0.157908	0.310183	0.221795	Chchd10/Mrps18b/Mrps12	3
GO:0030178	GO:0030178	negative regulation of Wnt signaling pathway	4/362	167/28814	0.159407	0.310183	0.221795	Sox2/Jade1/Apoe/Tle4	4
GO:0051961	GO:0051961	negative regulation of nervous system development	4/362	167/28814	0.159407	0.310183	0.221795	Mycn/Trp53/Rest/Ulk1	4
GO:0014706	GO:0014706	striated muscle tissue development	6/362	290/28814	0.159724	0.310183	0.221795	Jarid2/Ttn/Cacybp/Pim1/Rbpj/Foxp1	6
GO:0031648	GO:0031648	protein destabilization	2/362	57/28814	0.160684	0.310183	0.221795	Serf2/Fbxl3	2
GO:0051353	GO:0051353	positive regulation of oxidoreductase activity	2/362	57/28814	0.160684	0.310183	0.221795	Apoe/Park7	2
GO:0007088	GO:0007088	regulation of mitotic nuclear division	3/362	110/28814	0.160927	0.310183	0.221795	Pebp1/Bora/Kif20b	3
GO:0046887	GO:0046887	positive regulation of hormone secretion	4/362	168/28814	0.161797	0.310183	0.221795	Spp1/Trh/Tm7sf3/Glul	4
GO:0002866	GO:0002866	positive regulation of acute inflammatory response to antigenic stimulus	1/362	14/28814	0.162255	0.310183	0.221795	Park7	1
GO:0006067	GO:0006067	ethanol metabolic process	1/362	14/28814	0.162255	0.310183	0.221795	Adh5	1
GO:0006206	GO:0006206	pyrimidine nucleobase metabolic process	1/362	14/28814	0.162255	0.310183	0.221795	Dpys	1
GO:0006465	GO:0006465	signal peptide processing	1/362	14/28814	0.162255	0.310183	0.221795	Cln5	1
GO:0006750	GO:0006750	glutathione biosynthetic process	1/362	14/28814	0.162255	0.310183	0.221795	Gclm	1
GO:0007144	GO:0007144	female meiosis I	1/362	14/28814	0.162255	0.310183	0.221795	Hsf2bp	1
GO:0009148	GO:0009148	pyrimidine nucleoside triphosphate biosynthetic process	1/362	14/28814	0.162255	0.310183	0.221795	Nme4	1
GO:0009208	GO:0009208	pyrimidine ribonucleoside triphosphate metabolic process	1/362	14/28814	0.162255	0.310183	0.221795	Nme4	1
GO:0010225	GO:0010225	response to UV-C	1/362	14/28814	0.162255	0.310183	0.221795	Trp53	1
GO:0016081	GO:0016081	synaptic vesicle docking	1/362	14/28814	0.162255	0.310183	0.221795	Stx3	1
GO:0018342	GO:0018342	protein prenylation	1/362	14/28814	0.162255	0.310183	0.221795	Fntb	1
GO:0021984	GO:0021984	adenohypophysis development	1/362	14/28814	0.162255	0.310183	0.221795	Sox2	1
GO:0032341	GO:0032341	aldosterone metabolic process	1/362	14/28814	0.162255	0.310183	0.221795	Rest	1
GO:0032525	GO:0032525	somite rostral/caudal axis specification	1/362	14/28814	0.162255	0.310183	0.221795	Gdf3	1
GO:0032536	GO:0032536	regulation of cell projection size	1/362	14/28814	0.162255	0.310183	0.221795	Twf2	1
GO:0034393	GO:0034393	positive regulation of smooth muscle cell apoptotic process	1/362	14/28814	0.162255	0.310183	0.221795	Sod2	1
GO:0035791	GO:0035791	platelet-derived growth factor receptor-beta signaling pathway	1/362	14/28814	0.162255	0.310183	0.221795	Pdgfa	1
GO:0036296	GO:0036296	response to increased oxygen levels	1/362	14/28814	0.162255	0.310183	0.221795	Sod2	1
GO:0042363	GO:0042363	fat-soluble vitamin catabolic process	1/362	14/28814	0.162255	0.310183	0.221795	Cbr3	1
GO:0043517	GO:0043517	positive regulation of DNA damage response, signal transduction by p53 class mediator	1/362	14/28814	0.162255	0.310183	0.221795	Eef1e1	1
GO:0045091	GO:0045091	regulation of single stranded viral RNA replication via double stranded DNA intermediate	1/362	14/28814	0.162255	0.310183	0.221795	Trim28	1
GO:0046479	GO:0046479	glycosphingolipid catabolic process	1/362	14/28814	0.162255	0.310183	0.221795	Hexb	1
GO:0050667	GO:0050667	homocysteine metabolic process	1/362	14/28814	0.162255	0.310183	0.221795	Cth	1
GO:0051764	GO:0051764	actin crosslink formation	1/362	14/28814	0.162255	0.310183	0.221795	Cobl	1
GO:0051988	GO:0051988	regulation of attachment of spindle microtubules to kinetochore	1/362	14/28814	0.162255	0.310183	0.221795	Rcc2	1
GO:0060149	GO:0060149	negative regulation of post-transcriptional gene silencing	1/362	14/28814	0.162255	0.310183	0.221795	Trp53	1
GO:0060967	GO:0060967	negative regulation of gene silencing by RNA	1/362	14/28814	0.162255	0.310183	0.221795	Trp53	1
GO:0061052	GO:0061052	negative regulation of cell growth involved in cardiac muscle cell development	1/362	14/28814	0.162255	0.310183	0.221795	Foxp1	1
GO:0061309	GO:0061309	cardiac neural crest cell development involved in outflow tract morphogenesis	1/362	14/28814	0.162255	0.310183	0.221795	Folr1	1
GO:0070207	GO:0070207	protein homotrimerization	1/362	14/28814	0.162255	0.310183	0.221795	Mif	1
GO:0071340	GO:0071340	skeletal muscle acetylcholine-gated channel clustering	1/362	14/28814	0.162255	0.310183	0.221795	Etv5	1
GO:0071838	GO:0071838	cell proliferation in bone marrow	1/362	14/28814	0.162255	0.310183	0.221795	Lgals3	1
GO:0072160	GO:0072160	nephron tubule epithelial cell differentiation	1/362	14/28814	0.162255	0.310183	0.221795	Mtss1	1
GO:0072530	GO:0072530	purine-containing compound transmembrane transport	1/362	14/28814	0.162255	0.310183	0.221795	Slc29a1	1
GO:0086069	GO:0086069	bundle of His cell to Purkinje myocyte communication	1/362	14/28814	0.162255	0.310183	0.221795	Jup	1
GO:0090331	GO:0090331	negative regulation of platelet aggregation	1/362	14/28814	0.162255	0.310183	0.221795	Cd9	1
GO:0097354	GO:0097354	prenylation	1/362	14/28814	0.162255	0.310183	0.221795	Fntb	1
GO:0097688	GO:0097688	glutamate receptor clustering	1/362	14/28814	0.162255	0.310183	0.221795	Apoe	1
[truncated: 1,855 more rows]
