# Supplementary material for: Early autonomous patterning of the anteroposterior axis in gastruloids
Source: Development. 2024 Nov 18;151(22):dev202171. doi: 10.1242/dev.202171 (PMC11607688; doi:10.1242/dev.202171)
Supplement: Table S5. Summary of GO-term analysis results for the 24hpa T+ population. [file develop-151-202171-TableS5.xlsx]

## Sheet: SuppTable5
	ID	Description	GeneRatio	BgRatio	pvalue	p.adjust	qvalue	geneID	Count
GO:0007498	GO:0007498	mesoderm development	17/370	120/28814	2.77944e-13	1.11094e-09	8.20667e-10	T/Fgf8/Tead2/Wnt3/Mixl1/Ssbp3/Wls/Smo/Cited2/Dll3/Kdm6b/Fgfr1/Eomes/Ppp2ca/Prkar1a/Taf10/Rpl38	17
GO:0003002	GO:0003002	regionalization	25/370	385/28814	4.39257e-11	8.77856e-08	6.48483e-08	T/Fgf8/Pitx2/Wnt3/Pbx1/Gas1/Ssbp3/Hes1/Tdrd5/Wls/Wnt8a/Cdx2/Smo/Cited2/Dll3/Sp8/Foxb1/Hspb11/Tdrkh/Tdgf1/Gsc/Fgfr1/Eomes/Taf10/Lefty1	25
GO:0021915	GO:0021915	neural tube development	18/370	198/28814	1.12688e-10	1.50137e-07	1.10908e-07	T/Fgf8/Tead2/Gas1/Marcks/Ssbp3/Hes1/Ptk7/Smo/Tgfb1/Pfn1/Cited2/Fzd2/Sox11/Foxb1/Prickle1/Gsc/Casp3	18
GO:0044772	GO:0044772	mitotic cell cycle phase transition	25/370	420/28814	2.75305e-10	2.32726e-07	1.71918e-07	Nes/Psme2/Pbx1/Appl1/Psme1/Tgfb1/Ube2e2/Hacd1/Ccnd2/Usp47/Calm2/Ddx3x/Ccnd3/Pim2/Ccng1/Itgb1/Rab11a/Tpd52l1/Ccni/Ppp2ca/Ccny/Taf10/Cdkn1a/Cenpf/Cdkn1c	25
GO:0007389	GO:0007389	pattern specification process	27/370	490/28814	2.91126e-10	2.32726e-07	1.71918e-07	T/Fst/Fgf8/Pitx2/Wnt3/Pbx1/Gas1/Ssbp3/Hes1/Tdrd5/Wls/Wnt8a/Cdx2/Smo/Cited2/Dll3/Sp8/Foxb1/Hspb11/Efnb1/Tdrkh/Tdgf1/Gsc/Fgfr1/Eomes/Taf10/Lefty1	27
GO:0007346	GO:0007346	regulation of mitotic cell cycle	26/370	479/28814	8.63359e-10	5.75141e-07	4.24863e-07	Fgf8/Psme2/Pbx1/Appl1/Gas1/Hes1/Psme1/Tgfb1/Ube2e2/Hacd1/Ccnd2/Bex4/Usp47/Ddx3x/Hmgb1/Ccnd3/Pim2/Ccng1/Fgfr1/Rab11a/Ppp2ca/Tubg1/Mki67/Cdkn1a/Cenpf/Cdkn1c	26
GO:0070936	GO:0070936	protein K48-linked ubiquitination	11/370	71/28814	1.73617e-09	9.91351e-07	7.32323e-07	Ube2r2/Ube2e2/Amfr/Trim44/Ube2e1/Peli1/Ttc3/Rnf187/Ube2e3/Ube2b/Gabarap	11
GO:0060485	GO:0060485	mesenchyme development	20/370	299/28814	2.40616e-09	1.20218e-06	8.88062e-07	Fgf8/Mdk/Pitx2/Tead2/Hes1/Ptk7/Sema6a/Smo/Tgfb1/Cited2/Dll3/Sox11/Efnb1/Gsc/Fgfr1/Gsk3b/Eomes/Ppp2ca/Hnrnpab/Taf10	20
GO:0009798	GO:0009798	axis specification	12/370	100/28814	6.41203e-09	2.84766e-06	2.1036e-06	Pitx2/Wnt3/Tdrd5/Wls/Wnt8a/Cdx2/Smo/Cited2/Hspb11/Tdrkh/Tdgf1/Lefty1	12
GO:0009952	GO:0009952	anterior/posterior pattern specification	17/370	235/28814	1.21384e-08	4.85172e-06	3.58402e-06	T/Fgf8/Wnt3/Pbx1/Ssbp3/Hes1/Tdrd5/Wls/Wnt8a/Cdx2/Smo/Dll3/Foxb1/Tdrkh/Tdgf1/Taf10/Lefty1	17
GO:0001570	GO:0001570	vasculogenesis	11/370	97/28814	5.00841e-08	1.81988e-05	1.34436e-05	T/Pitx2/Tead2/Amot/Smo/Tgfb1/Cited2/Tdgf1/Rap1a/Ccm2/Fgfr1	11
GO:0007369	GO:0007369	gastrulation	14/370	179/28814	9.05095e-08	3.01472e-05	2.22701e-05	T/Fgf8/Apln/Wnt3/Amot/Mixl1/Wls/Kdm6b/Tdgf1/Fgfr1/Eomes/Prkar1a/Taf10/Lefty1	14
GO:0048762	GO:0048762	mesenchymal cell differentiation	16/370	242/28814	1.13828e-07	3.21006e-05	2.37131e-05	Fgf8/Mdk/Pitx2/Hes1/Sema6a/Smo/Tgfb1/Cited2/Sox11/Efnb1/Gsc/Fgfr1/Gsk3b/Eomes/Ppp2ca/Hnrnpab	16
GO:0016055	GO:0016055	Wnt signaling pathway	22/370	451/28814	1.15115e-07	3.21006e-05	2.37131e-05	Mdk/Pitx2/Wnt3/Rspo3/Fzd10/Wls/Wnt8a/Ptk7/Tgfb1/Fzd2/Usp47/Prickle1/Amfr/Ddx3x/Tmem9/Gsc/Gsk3b/Ccny/Csnk2a2/Ube2b/Sulf1/Grb10	22
GO:0198738	GO:0198738	cell-cell signaling by wnt	22/370	453/28814	1.24251e-07	3.21006e-05	2.37131e-05	Mdk/Pitx2/Wnt3/Rspo3/Fzd10/Wls/Wnt8a/Ptk7/Tgfb1/Fzd2/Usp47/Prickle1/Amfr/Ddx3x/Tmem9/Gsc/Gsk3b/Ccny/Csnk2a2/Ube2b/Sulf1/Grb10	22
GO:0007409	GO:0007409	axonogenesis	23/370	493/28814	1.31353e-07	3.21006e-05	2.37131e-05	Fgf8/Prtg/Wnt3/Vim/Slit3/Gas1/Myh10/Evx1/Epha1/Sema6a/Smo/Dbn1/Unc5b/Ndn/Foxb1/Top2b/Trio/Efnb1/Itgb1/Rab11a/Gsk3b/Nefm/Nefl	23
GO:0010563	GO:0010563	negative regulation of phosphorus metabolic process	22/370	457/28814	1.44561e-07	3.21006e-05	2.37131e-05	Igfbp3/Ppp4r4/Pmepa1/Gnai2/Epha1/Tgfb1/Ddit4/Irf1/Ywhab/Pid1/Dusp6/Gsk3b/Mprip/Ppp2ca/Tsg101/Prkar1a/Ube2b/Grb10/Casp3/Cdkn1a/Rtraf/Cdkn1c	22
GO:0045936	GO:0045936	negative regulation of phosphate metabolic process	22/370	457/28814	1.44561e-07	3.21006e-05	2.37131e-05	Igfbp3/Ppp4r4/Pmepa1/Gnai2/Epha1/Tgfb1/Ddit4/Irf1/Ywhab/Pid1/Dusp6/Gsk3b/Mprip/Ppp2ca/Tsg101/Prkar1a/Ube2b/Grb10/Casp3/Cdkn1a/Rtraf/Cdkn1c	22
GO:0071900	GO:0071900	regulation of protein serine/threonine kinase activity	19/370	352/28814	1.82761e-07	3.76619e-05	2.78213e-05	Fzd10/Marcks/Tgfb1/Ccnd2/Ddx3x/Ccnd3/Ccng1/Tdgf1/Fgfr1/Gsk3b/Tpd52l1/Ccni/Ppp2ca/Tsg101/Ccny/Prkar1a/Casp3/Cdkn1a/Cdkn1c	19
GO:0072594	GO:0072594	establishment of protein localization to organelle	21/370	426/28814	1.88451e-07	3.76619e-05	2.78213e-05	Appl1/Smo/Tgfb1/Zfand6/Ywhaz/Vps36/Pex2/Prickle1/Spcs1/Pom121/Tspo/Spcs2/Timm22/Rab11a/Tram1/Immp1l/Ppp2ca/Tsg101/Dnajc15/Elavl1/Cdkn1a	21
GO:0000209	GO:0000209	protein polyubiquitination	16/370	254/28814	2.20154e-07	4.19026e-05	3.09539e-05	Ube2r2/Ube2e2/Amfr/Trim44/Ube2e1/Ddx3x/Ube2d2a/Peli1/Ttc3/Ube2j1/Rnf187/Ube2e3/Spop/Ube2b/Gabarap/Ube2v1	16
GO:1904375	GO:1904375	regulation of protein localization to cell periphery	12/370	141/28814	3.0364e-07	5.51658e-05	4.07516e-05	Pkdcc/Appl1/Tgfb1/Acsl3/Pid1/Rap1a/Itgb1/Rab11a/Gsk3b/Commd1/Cltc/Ezr	12
GO:0003205	GO:0003205	cardiac chamber development	14/370	200/28814	3.54967e-07	5.91168e-05	4.36703e-05	Fgf8/Pitx2/Ly6e/Slit3/Myh10/Hes1/Ptk7/Smo/Tgfb1/Dsp/Cited2/Fzd2/Sox11/Nsd2	14
GO:1905475	GO:1905475	regulation of protein localization to membrane	14/370	200/28814	3.54967e-07	5.91168e-05	4.36703e-05	Pkdcc/Appl1/Zmynd8/Tgfb1/Acsl3/Dbn1/Pid1/Rap1a/Itgb1/Rab11a/Gsk3b/Commd1/Cltc/Ezr	14
GO:0060070	GO:0060070	canonical Wnt signaling pathway	17/370	304/28814	4.96954e-07	7.94529e-05	5.86928e-05	Mdk/Wnt3/Rspo3/Fzd10/Wls/Wnt8a/Ptk7/Tgfb1/Fzd2/Usp47/Prickle1/Amfr/Ddx3x/Tmem9/Gsk3b/Ccny/Ube2b	17
GO:0050767	GO:0050767	regulation of neurogenesis	21/370	455/28814	5.53605e-07	8.51061e-05	6.28689e-05	S100a10/Mdk/Prtg/Lrp8/Wnt3/Vim/Marcks/Hes1/Sema6a/Smo/Tgfb1/Dbn1/Dll3/Sox11/B2m/Tspo/Rab11a/Gsk3b/Bex1/Lin28a/Nefl	21
GO:0048863	GO:0048863	stem cell differentiation	15/370	240/28814	5.81974e-07	8.61536e-05	6.36427e-05	Pitx2/Tead2/Wnt3/Hes1/Sema6a/Smo/Cited2/Sox11/Prickle1/Efnb1/Gsc/Gsk3b/Eomes/Lin28a/Epcam	15
GO:1901990	GO:1901990	regulation of mitotic cell cycle phase transition	17/370	311/28814	6.81774e-07	9.41722e-05	6.95661e-05	Psme2/Pbx1/Appl1/Psme1/Tgfb1/Ube2e2/Hacd1/Ccnd2/Usp47/Ddx3x/Ccnd3/Ccng1/Rab11a/Ppp2ca/Cdkn1a/Cenpf/Cdkn1c	17
GO:0003206	GO:0003206	cardiac chamber morphogenesis	12/370	152/28814	6.83261e-07	9.41722e-05	6.95661e-05	Fgf8/Pitx2/Ly6e/Slit3/Hes1/Smo/Tgfb1/Dsp/Cited2/Fzd2/Sox11/Nsd2	12
GO:0009948	GO:0009948	anterior/posterior axis specification	8/370	59/28814	8.58785e-07	0.000114419	8.45225e-05	Wnt3/Tdrd5/Wls/Wnt8a/Cdx2/Tdrkh/Tdgf1/Lefty1	8
GO:0030111	GO:0030111	regulation of Wnt signaling pathway	17/370	318/28814	9.26885e-07	0.000116077	8.57472e-05	Mdk/Wnt3/Rspo3/Wls/Ptk7/Tgfb1/Usp47/Prickle1/Amfr/Ddx3x/Tmem9/Gsc/Gsk3b/Ccny/Ube2b/Sulf1/Grb10	17
GO:0042476	GO:0042476	odontogenesis	11/370	129/28814	9.2931e-07	0.000116077	8.57472e-05	Fst/Fgf8/Pitx2/Gas1/Wls/Smo/Tgfb1/Hacd1/Perp/Lamb1/Fgfr1	11
GO:0003279	GO:0003279	cardiac septum development	11/370	130/28814	1.00369e-06	0.000121568	8.9804e-05	Fgf8/Pitx2/Slit3/Myh10/Hes1/Ptk7/Smo/Cited2/Fzd2/Sox11/Nsd2	11
GO:0000086	GO:0000086	G2/M transition of mitotic cell cycle	11/370	136/28814	1.57029e-06	0.000184601	0.000136367	Nes/Pbx1/Hacd1/Usp47/Calm2/Ccng1/Rab11a/Tpd52l1/Ccny/Cdkn1a/Cenpf	11
GO:0060411	GO:0060411	cardiac septum morphogenesis	9/370	87/28814	1.83005e-06	0.000200082	0.000147803	Fgf8/Pitx2/Slit3/Hes1/Smo/Cited2/Fzd2/Sox11/Nsd2	9
GO:0050769	GO:0050769	positive regulation of neurogenesis	16/370	298/28814	1.83181e-06	0.000200082	0.000147803	Mdk/Lrp8/Wnt3/Vim/Marcks/Hes1/Smo/Tgfb1/Dbn1/Dll3/Sox11/Tspo/Rab11a/Gsk3b/Bex1/Nefl	16
GO:0042074	GO:0042074	cell migration involved in gastrulation	5/370	17/28814	1.85215e-06	0.000200082	0.000147803	T/Fgf8/Amot/Mixl1/Lefty1	5
GO:0090287	GO:0090287	regulation of cellular response to growth factor stimulus	16/370	300/28814	1.9976e-06	0.000210116	0.000155215	Fst/Apln/Pmepa1/Hes1/Snx6/Sema6a/Tgfb1/Cited2/Sox11/Wasf1/Tdgf1/Fgfr1/Sulf1/Grb10/Peg10/Cdkn1c	16
GO:0044843	GO:0044843	cell cycle G1/S phase transition	14/370	233/28814	2.20093e-06	0.000225567	0.000166629	Psme2/Appl1/Gas1/Psme1/Ube2e2/Hacd1/Ccnd2/Ddx3x/Ccnd3/Pim2/Itgb1/Ppp2ca/Taf10/Cdkn1a	14
GO:0001707	GO:0001707	mesoderm formation	8/370	67/28814	2.31023e-06	0.000230849	0.000170531	T/Wnt3/Wls/Kdm6b/Fgfr1/Eomes/Prkar1a/Taf10	8
GO:1903076	GO:1903076	regulation of protein localization to plasma membrane	10/370	115/28814	2.43555e-06	0.000237436	0.000175397	Pkdcc/Appl1/Tgfb1/Acsl3/Pid1/Itgb1/Rab11a/Commd1/Cltc/Ezr	10
GO:0048368	GO:0048368	lateral mesoderm development	5/370	18/28814	2.53752e-06	0.000241488	0.00017839	Tead2/Smo/Cited2/Fgfr1/Taf10	5
GO:0000082	GO:0000082	G1/S transition of mitotic cell cycle	13/370	206/28814	2.9598e-06	0.000275124	0.000203237	Psme2/Appl1/Psme1/Ube2e2/Hacd1/Ccnd2/Ddx3x/Ccnd3/Pim2/Itgb1/Ppp2ca/Taf10/Cdkn1a	13
GO:0048332	GO:0048332	mesoderm morphogenesis	8/370	71/28814	3.60397e-06	0.000325666	0.000240573	T/Wnt3/Wls/Kdm6b/Fgfr1/Eomes/Prkar1a/Taf10	8
GO:0001933	GO:0001933	negative regulation of protein phosphorylation	17/370	352/28814	3.66649e-06	0.000325666	0.000240573	Igfbp3/Pmepa1/Epha1/Tgfb1/Ddit4/Irf1/Pid1/Dusp6/Gsk3b/Ppp2ca/Tsg101/Prkar1a/Ube2b/Casp3/Cdkn1a/Rtraf/Cdkn1c	17
GO:0003231	GO:0003231	cardiac ventricle development	11/370	151/28814	4.36385e-06	0.000369987	0.000273314	Pitx2/Ly6e/Slit3/Hes1/Ptk7/Tgfb1/Dsp/Cited2/Fzd2/Sox11/Nsd2	11
GO:0044839	GO:0044839	cell cycle G2/M phase transition	11/370	151/28814	4.36385e-06	0.000369987	0.000273314	Nes/Pbx1/Hacd1/Usp47/Calm2/Ccng1/Rab11a/Tpd52l1/Ccny/Cdkn1a/Cenpf	11
GO:0000079	GO:0000079	regulation of cyclin-dependent protein serine/threonine kinase activity	8/370	73/28814	4.45308e-06	0.000369987	0.000273314	Ccnd2/Ccnd3/Ccng1/Ccni/Ccny/Casp3/Cdkn1a/Cdkn1c	8
GO:0035148	GO:0035148	tube formation	12/370	182/28814	4.53574e-06	0.000369987	0.000273314	T/Fgf8/Tead2/Ptk7/Tgfb1/Pfn1/Cited2/Fzd2/Ywhaz/Sox11/Prickle1/Casp3	12
GO:0003007	GO:0003007	heart morphogenesis	15/370	284/28814	4.69015e-06	0.000373183	0.000275674	T/Fgf8/Pitx2/Tead2/Ly6e/Slit3/Hes1/Smo/Tgfb1/Dsp/Cited2/Fzd2/Sox11/Nsd2/Lefty1	15
GO:0051962	GO:0051962	positive regulation of nervous system development	17/370	359/28814	4.76165e-06	0.000373183	0.000275674	Mdk/Lrp8/Wnt3/Vim/Adgrl2/Marcks/Hes1/Smo/Tgfb1/Dbn1/Dll3/Sox11/Tspo/Rab11a/Gsk3b/Bex1/Nefl	17
GO:0060412	GO:0060412	ventricular septum morphogenesis	7/370	53/28814	5.04543e-06	0.000376239	0.000277933	Pitx2/Slit3/Hes1/Cited2/Fzd2/Sox11/Nsd2	7
GO:0042326	GO:0042326	negative regulation of phosphorylation	18/370	400/28814	5.08456e-06	0.000376239	0.000277933	Igfbp3/Pmepa1/Epha1/Tgfb1/Ddit4/Irf1/Pid1/Dusp6/Gsk3b/Ppp2ca/Tsg101/Prkar1a/Ube2b/Grb10/Casp3/Cdkn1a/Rtraf/Cdkn1c	18
GO:1901987	GO:1901987	regulation of cell cycle phase transition	18/370	401/28814	5.26208e-06	0.000376239	0.000277933	Psme2/Pbx1/Appl1/Gas1/Psme1/Tgfb1/Ube2e2/Hacd1/Ccnd2/Usp47/Ddx3x/Ccnd3/Ccng1/Rab11a/Ppp2ca/Cdkn1a/Cenpf/Cdkn1c	18
GO:0045165	GO:0045165	cell fate commitment	15/370	287/28814	5.3251e-06	0.000376239	0.000277933	T/Fgf8/Wnt3/Gas1/Hes1/Wnt8a/Smo/Tgfb1/Dll3/Kdm6b/Gsc/Itgb1/Fgfr1/Eomes/Casp3	15
GO:0016331	GO:0016331	morphogenesis of embryonic epithelium	12/370	185/28814	5.36544e-06	0.000376239	0.000277933	T/Fgf8/Tead2/Ptk7/Tgfb1/Pfn1/Cited2/Fzd2/Sox11/Prickle1/Sulf1/Casp3	12
GO:0035051	GO:0035051	cardiocyte differentiation	12/370	185/28814	5.36544e-06	0.000376239	0.000277933	T/Pitx2/Myh10/Hes1/Tgfb1/Cited2/Kdm6b/Prickle1/Tdgf1/Itgb1/Gsk3b/Eomes	12
GO:0014706	GO:0014706	striated muscle tissue development	15/370	290/28814	6.03563e-06	0.000409263	0.000302327	T/Fgf8/Pitx2/Ly6e/Myh10/Tgfb1/Dsp/Cited2/Kdm6b/Tdgf1/Itgb1/Fgfr1/Gsk3b/Prkar1a/Cenpf	15
GO:1904029	GO:1904029	regulation of cyclin-dependent protein kinase activity	8/370	76/28814	6.04115e-06	0.000409263	0.000302327	Ccnd2/Ccnd3/Ccng1/Ccni/Ccny/Casp3/Cdkn1a/Cdkn1c	8
GO:0001704	GO:0001704	formation of primary germ layer	9/370	103/28814	7.47909e-06	0.00049428	0.00036513	T/Wnt3/Mixl1/Wls/Kdm6b/Fgfr1/Eomes/Prkar1a/Taf10	9
GO:0048562	GO:0048562	embryonic organ morphogenesis	16/370	333/28814	7.54343e-06	0.00049428	0.00036513	T/Fgf8/Pitx2/Tead2/Gnas/Gas1/Hes1/Ptk7/Smo/Cited2/Fzd2/Sox11/Prkra/Gsc/Fgfr1/Rpl38	16
GO:0050768	GO:0050768	negative regulation of neurogenesis	11/370	163/28814	9.07853e-06	0.000585272	0.000432348	Prtg/Wnt3/Hes1/Sema6a/Tgfb1/Dll3/Sox11/B2m/Tspo/Gsk3b/Lin28a	11
GO:0010720	GO:0010720	positive regulation of cell development	17/370	378/28814	9.36247e-06	0.000590748	0.000436392	S100a10/Mdk/Lrp8/Wnt3/Vim/Marcks/Hes1/Smo/Tgfb1/Dbn1/Dll3/Sox11/Tspo/Rab11a/Gsk3b/Bex1/Nefl	17
GO:0001841	GO:0001841	neural tube formation	10/370	134/28814	9.60686e-06	0.000590748	0.000436392	T/Tead2/Ptk7/Tgfb1/Pfn1/Cited2/Fzd2/Sox11/Prickle1/Casp3	10
GO:0045931	GO:0045931	positive regulation of mitotic cell cycle	10/370	134/28814	9.60686e-06	0.000590748	0.000436392	Pbx1/Hes1/Tgfb1/Ube2e2/Ccnd2/Ddx3x/Hmgb1/Ccnd3/Fgfr1/Rab11a	10
GO:0051961	GO:0051961	negative regulation of nervous system development	11/370	167/28814	1.14215e-05	0.000681368	0.000503335	Prtg/Wnt3/Hes1/Sema6a/Tgfb1/Dll3/Sox11/B2m/Tspo/Gsk3b/Lin28a	11
GO:0072175	GO:0072175	epithelial tube formation	11/370	167/28814	1.14215e-05	0.000681368	0.000503335	T/Fgf8/Tead2/Ptk7/Tgfb1/Pfn1/Cited2/Fzd2/Sox11/Prickle1/Casp3	11
GO:0048738	GO:0048738	cardiac muscle tissue development	14/370	270/28814	1.19588e-05	0.000696977	0.000514865	T/Fgf8/Pitx2/Ly6e/Myh10/Tgfb1/Dsp/Cited2/Kdm6b/Tdgf1/Itgb1/Fgfr1/Gsk3b/Prkar1a	14
GO:0031497	GO:0031497	chromatin assembly	11/370	168/28814	1.20834e-05	0.000696977	0.000514865	Gnas/Smchd1/Pphln1/H3f3b/Zdbf2/Dnajc9/Ndn/Hmgb1/Ctbp1/Baz1a/Cdkn1c	11
GO:0070986	GO:0070986	left/right axis specification	4/370	12/28814	1.22063e-05	0.000696977	0.000514865	Pitx2/Smo/Cited2/Hspb11	4
GO:0031507	GO:0031507	heterochromatin assembly	8/370	84/28814	1.27767e-05	0.000719276	0.000531338	Gnas/Smchd1/Pphln1/H3f3b/Zdbf2/Ndn/Ctbp1/Cdkn1c	8
GO:0038179	GO:0038179	neurotrophin signaling pathway	6/370	41/28814	1.32446e-05	0.000726138	0.000536407	Ddit4/Ndn/Wasf1/Rap1a/Casp3/Bex1	6
GO:0030177	GO:0030177	positive regulation of Wnt signaling pathway	10/370	139/28814	1.3262e-05	0.000726138	0.000536407	Wnt3/Rspo3/Wls/Ptk7/Tgfb1/Usp47/Ddx3x/Tmem9/Ube2b/Sulf1	10
GO:1902806	GO:1902806	regulation of cell cycle G1/S phase transition	11/370	171/28814	1.42731e-05	0.000770941	0.000569503	Psme2/Appl1/Gas1/Psme1/Ube2e2/Hacd1/Ccnd2/Ddx3x/Ccnd3/Ppp2ca/Cdkn1a	11
GO:0030325	GO:0030325	adrenal gland development	5/370	25/28814	1.46133e-05	0.000778316	0.000574951	Mdk/Ly6e/Pbx1/Cited2/Cdkn1c	5
GO:0001843	GO:0001843	neural tube closure	9/370	112/28814	1.47991e-05	0.000778316	0.000574951	T/Tead2/Ptk7/Tgfb1/Pfn1/Cited2/Fzd2/Prickle1/Casp3	9
GO:0060606	GO:0060606	tube closure	9/370	113/28814	1.59002e-05	0.000816055	0.000602829	T/Tead2/Ptk7/Tgfb1/Pfn1/Cited2/Fzd2/Prickle1/Casp3	9
GO:0010721	GO:0010721	negative regulation of cell development	12/370	206/28814	1.5925e-05	0.000816055	0.000602829	Prtg/Wnt3/Hes1/Sema6a/Tgfb1/Dll3/Sox11/B2m/Ttc3/Tspo/Gsk3b/Lin28a	12
GO:0060562	GO:0060562	epithelial tube morphogenesis	17/370	395/28814	1.6503e-05	0.000834969	0.000616801	T/Fgf8/Mdk/Pitx2/Tead2/Pbx1/Hes1/Ptk7/Smo/Tgfb1/Pfn1/Cited2/Fzd2/Sox11/Prickle1/Ccm2/Casp3	17
GO:0042474	GO:0042474	middle ear morphogenesis	5/370	26/28814	1.79027e-05	0.000878268	0.000648787	Gas1/Prkra/Gsc/Fgfr1/Rpl38	5
GO:0099010	GO:0099010	modification of postsynaptic structure	5/370	26/28814	1.79027e-05	0.000878268	0.000648787	Marcks/Myh10/Pfn1/Wasf1/Gsk3b	5
GO:0003281	GO:0003281	ventricular septum development	8/370	88/28814	1.8018e-05	0.000878268	0.000648787	Pitx2/Slit3/Hes1/Ptk7/Cited2/Fzd2/Sox11/Nsd2	8
GO:2000045	GO:2000045	regulation of G1/S transition of mitotic cell cycle	10/370	146/28814	2.03543e-05	0.000980195	0.000724082	Psme2/Appl1/Psme1/Ube2e2/Hacd1/Ccnd2/Ddx3x/Ccnd3/Ppp2ca/Cdkn1a	10
GO:0023019	GO:0023019	signal transduction involved in regulation of gene expression	5/370	27/28814	2.17409e-05	0.0010345	0.000764201	T/Fgf8/Fgf5/Gsc/Epcam	5
GO:0060828	GO:0060828	regulation of canonical Wnt signaling pathway	13/370	249/28814	2.27332e-05	0.001069	0.000789679	Mdk/Rspo3/Wls/Ptk7/Tgfb1/Usp47/Prickle1/Amfr/Ddx3x/Tmem9/Gsk3b/Ccny/Ube2b	13
GO:0045814	GO:0045814	negative regulation of gene expression, epigenetic	8/370	91/28814	2.30416e-05	0.0010709	0.000791086	Gnas/Smchd1/Pphln1/H3f3b/Zdbf2/Ndn/Ctbp1/Cdkn1c	8
GO:0014020	GO:0014020	primary neural tube formation	9/370	119/28814	2.40825e-05	0.00110641	0.000817319	T/Tead2/Ptk7/Tgfb1/Pfn1/Cited2/Fzd2/Prickle1/Casp3	9
GO:0070828	GO:0070828	heterochromatin organization	8/370	93/28814	2.7004e-05	0.00122653	0.000906055	Gnas/Smchd1/Pphln1/H3f3b/Zdbf2/Ndn/Ctbp1/Cdkn1c	8
GO:0001822	GO:0001822	kidney development	15/370	330/28814	2.76476e-05	0.00124166	0.000917228	Fgf8/Pbx1/Hes1/Ptk7/Smo/Tgfb1/Prom1/Hspb11/Basp1/Fgfr1/Sulf1/Lin28a/Epcam/Cenpf/Cdkn1c	15
GO:0035304	GO:0035304	regulation of protein dephosphorylation	8/370	94/28814	2.91897e-05	0.00129635	0.000957628	Ppp4r4/Gnai2/Tgfb1/Calm2/Ywhab/Ppp1r2/Mprip/Ppp2ca	8
GO:0007015	GO:0007015	actin filament organization	18/370	458/28814	3.11982e-05	0.00137032	0.00101227	S100a10/Alox15/Zyx/Tpm4/Marcks/Myh10/Epha1/Dbn1/Pfn1/Hip1/Arfgef1/Wasf1/F2rl1/Marcksl1/Mprip/Actg1/Arf1/Ezr	18
GO:0007411	GO:0007411	axon guidance	13/370	258/28814	3.29016e-05	0.00142943	0.00105594	Fgf8/Prtg/Wnt3/Slit3/Gas1/Myh10/Evx1/Epha1/Sema6a/Smo/Unc5b/Trio/Efnb1	13
GO:0097485	GO:0097485	neuron projection guidance	13/370	259/28814	3.42455e-05	0.00147182	0.00108725	Fgf8/Prtg/Wnt3/Slit3/Gas1/Myh10/Evx1/Epha1/Sema6a/Smo/Unc5b/Trio/Efnb1	13
GO:0001838	GO:0001838	embryonic epithelial tube formation	10/370	156/28814	3.59952e-05	0.00153056	0.00113064	T/Tead2/Ptk7/Tgfb1/Pfn1/Cited2/Fzd2/Sox11/Prickle1/Casp3	10
GO:0014033	GO:0014033	neural crest cell differentiation	8/370	99/28814	4.24672e-05	0.00176833	0.00130629	Pitx2/Hes1/Sema6a/Smo/Cited2/Sox11/Efnb1/Gsc	8
GO:0021532	GO:0021532	neural tube patterning	6/370	50/28814	4.24718e-05	0.00176833	0.00130629	Fgf8/Gas1/Ssbp3/Hes1/Smo/Gsc	6
GO:0098885	GO:0098885	modification of postsynaptic actin cytoskeleton	4/370	16/28814	4.30895e-05	0.00177555	0.00131162	Marcks/Myh10/Pfn1/Wasf1	4
GO:0072001	GO:0072001	renal system development	15/370	345/28814	4.59537e-05	0.00187426	0.00138453	Fgf8/Pbx1/Hes1/Ptk7/Smo/Tgfb1/Prom1/Hspb11/Basp1/Fgfr1/Sulf1/Lin28a/Epcam/Cenpf/Cdkn1c	15
GO:0001655	GO:0001655	urogenital system development	16/370	387/28814	4.71198e-05	0.0019024	0.00140533	Fgf8/Pbx1/Hes1/Ptk7/Smo/Tgfb1/Prom1/Foxb1/Hspb11/Basp1/Fgfr1/Sulf1/Lin28a/Epcam/Cenpf/Cdkn1c	16
GO:0001764	GO:0001764	neuron migration	11/370	196/28814	5.02895e-05	0.00201007	0.00148486	Mdk/Pitx2/Myh10/Evx1/Sema6a/Ddit4/Ndn/Pex2/Top2b/Gsk3b/Eomes	11
GO:0048011	GO:0048011	neurotrophin TRK receptor signaling pathway	5/370	32/28814	5.14469e-05	0.00203597	0.001504	Ddit4/Ndn/Wasf1/Casp3/Bex1	5
GO:0007178	GO:0007178	transmembrane receptor protein serine/threonine kinase signaling pathway	16/370	391/28814	5.32118e-05	0.00208517	0.00154034	T/Fst/Zyx/Pmepa1/Vim/Appl1/Hes1/Snx6/Tgfb1/Cited2/Sox11/Tdgf1/Sulf1/Peg10/Lefty1/Cdkn1c	16
GO:1905564	GO:1905564	positive regulation of vascular endothelial cell proliferation	4/370	17/28814	5.57779e-05	0.00216451	0.00159895	Apln/Mdk/Hmgb1/Fgfr1	4
GO:0051098	GO:0051098	regulation of binding	16/370	397/28814	6.36513e-05	0.0024398	0.00180231	S100a10/Pitx2/Nes/Hes1/Smo/Tgfb1/Sox11/Amfr/B2m/Hmgb1/Ppp1r2/Pim2/Gsk3b/Ppp2ca/Taf10/Cdkn1a	16
GO:0040029	GO:0040029	regulation of gene expression, epigenetic	10/370	167/28814	6.40928e-05	0.0024398	0.00180231	Gnas/Smchd1/Pphln1/H3f3b/Zdbf2/Ndn/Msl1/Ctbp1/Gsk3b/Cdkn1c	10
GO:2000379	GO:2000379	positive regulation of reactive oxygen species metabolic process	7/370	78/28814	6.57077e-05	0.00247768	0.00183029	Gnai2/Tgfb1/Pid1/Tspo/F2rl1/Gnai3/Cdkn1a	7
GO:0031346	GO:0031346	positive regulation of cell projection organization	17/370	443/28814	6.91216e-05	0.00257608	0.00190298	Mdk/Lrp8/Wnt3/Marcks/Trim67/Dock11/Ptk7/Zmynd8/Dbn1/Pfn1/F2rl1/Rap1a/Itgb1/Fgfr1/Rab11a/Gsk3b/Nefl	17
GO:0099563	GO:0099563	modification of synaptic structure	5/370	34/28814	6.96065e-05	0.00257608	0.00190298	Marcks/Myh10/Pfn1/Wasf1/Gsk3b	5
GO:0048736	GO:0048736	appendage development	11/370	204/28814	7.21271e-05	0.00262084	0.00193604	Fgf8/Pitx2/Pkdcc/Wnt3/Gnas/Pbx1/Gas1/Sp8/Sox11/Fgfr1/Taf10	11
GO:0060173	GO:0060173	limb development	11/370	204/28814	7.21271e-05	0.00262084	0.00193604	Fgf8/Pitx2/Pkdcc/Wnt3/Gnas/Pbx1/Gas1/Sp8/Sox11/Fgfr1/Taf10	11
GO:0045664	GO:0045664	regulation of neuron differentiation	12/370	241/28814	7.36651e-05	0.00265261	0.00195951	Pbx1/Hes1/Mycl/Sox11/Bnip2/B2m/Ttc3/Itgb1/Fgfr1/Gsk3b/Bex1/Lin28a	12
GO:0090263	GO:0090263	positive regulation of canonical Wnt signaling pathway	8/370	108/28814	7.90196e-05	0.00282001	0.00208318	Rspo3/Wls/Ptk7/Tgfb1/Usp47/Ddx3x/Tmem9/Ube2b	8
GO:0060537	GO:0060537	muscle tissue development	18/370	493/28814	8.02034e-05	0.00283693	0.00209567	T/Fgf8/Pitx2/Ly6e/Myh10/Smo/Tgfb1/Dsp/Cited2/Sox11/Kdm6b/Tdgf1/Itgb1/Fgfr1/Gsk3b/Eomes/Prkar1a/Cenpf	18
GO:0055123	GO:0055123	digestive system development	9/370	139/28814	8.15308e-05	0.00285659	0.0021102	Pitx2/Pkdcc/Mixl1/Hes1/Wls/Cdx2/Smo/Sox11/Cdkn1c	9
GO:0071902	GO:0071902	positive regulation of protein serine/threonine kinase activity	11/370	207/28814	8.21886e-05	0.00285659	0.0021102	Fzd10/Marcks/Tgfb1/Ccnd2/Ddx3x/Ccnd3/Tdgf1/Fgfr1/Tpd52l1/Ppp2ca/Ccny	11
GO:0010811	GO:0010811	positive regulation of cell-substrate adhesion	9/370	140/28814	8.6162e-05	0.0029435	0.0021744	S100a10/Mdk/Alox15/Epha1/Dbn1/Hacd1/Tdgf1/Itgb1/Gsk3b	9
GO:0035270	GO:0035270	endocrine system development	9/370	140/28814	8.6162e-05	0.0029435	0.0021744	Fgf8/Mdk/Pitx2/Ly6e/Pbx1/Hes1/Smo/Cited2/Cdkn1c	9
GO:0071514	GO:0071514	genomic imprinting	4/370	19/28814	8.90113e-05	0.00300803	0.00222207	Gnas/Zdbf2/Ndn/Cdkn1c	4
GO:0035107	GO:0035107	appendage morphogenesis	10/370	174/28814	9.03086e-05	0.00300803	0.00222207	Fgf8/Pitx2/Pkdcc/Wnt3/Gnas/Pbx1/Gas1/Sp8/Sox11/Fgfr1	10
GO:0035108	GO:0035108	limb morphogenesis	10/370	174/28814	9.03086e-05	0.00300803	0.00222207	Fgf8/Pitx2/Pkdcc/Wnt3/Gnas/Pbx1/Gas1/Sp8/Sox11/Fgfr1	10
GO:0070661	GO:0070661	leukocyte proliferation	15/370	368/28814	9.46632e-05	0.00312701	0.00230996	Hes1/Tgfb1/Irf1/Sox11/Efnb1/Igfbp2/Hmgb1/Ccnd3/Peli1/F2rl1/Gsk3b/Psmb10/Prkar1a/Casp3/Cdkn1a	15
GO:0048675	GO:0048675	axon extension	9/370	142/28814	9.6089e-05	0.0031481	0.00232554	Wnt3/Slit3/Sema6a/Smo/Dbn1/Ndn/Itgb1/Rab11a/Gsk3b	9
GO:0043666	GO:0043666	regulation of phosphoprotein phosphatase activity	6/370	58/28814	9.92415e-05	0.00320799	0.00236978	Ppp4r4/Gnai2/Calm2/Ppp1r2/Mprip/Ppp2ca	6
GO:0051146	GO:0051146	striated muscle cell differentiation	14/370	328/28814	9.95223e-05	0.00320799	0.00236978	T/Pitx2/Myh10/Krt8/Smo/Tgfb1/Hacd1/Bnip2/Kdm6b/Tdgf1/Itgb1/Gsk3b/Actg1/Prkar1a	14
GO:0071346	GO:0071346	cellular response to interferon-gamma	8/370	112/28814	0.000102103	0.00326483	0.00241177	Zyx/Dapk1/Vim/Irf1/Vamp3/Gbp2/Gbp2b/Actg1	8
GO:0043583	GO:0043583	ear development	12/370	251/28814	0.000108274	0.00342013	0.00252649	Fgf8/Gas1/Hes1/H2-K1/Ptk7/Mycl/Fzd2/Prkra/Gsc/Ccm2/Fgfr1/Rpl38	12
GO:0035282	GO:0035282	segmentation	8/370	113/28814	0.00010867	0.00342013	0.00252649	T/Tdrd5/Cdx2/Dll3/Foxb1/Tdrkh/Tdgf1/Taf10	8
GO:0090092	GO:0090092	regulation of transmembrane receptor protein serine/threonine kinase signaling pathway	12/370	256/28814	0.00013028	0.00406819	0.00300522	Fst/Pmepa1/Hes1/Snx6/Tgfb1/Cited2/Sox11/Tdgf1/Sulf1/Peg10/Lefty1/Cdkn1c	12
GO:0001892	GO:0001892	embryonic placenta development	8/370	117/28814	0.000138537	0.00429251	0.00317093	Rspo3/Hes1/Krt8/Cdx2/Cited2/Eomes/Taf10/Cdkn1c	8
GO:0014032	GO:0014032	neural crest cell development	7/370	89/28814	0.000151922	0.00467101	0.00345053	Pitx2/Hes1/Sema6a/Smo/Cited2/Sox11/Efnb1	7
GO:0019884	GO:0019884	antigen processing and presentation of exogenous antigen	5/370	40/28814	0.000154536	0.00471511	0.00348311	Psme2/H2-K1/Psme1/Tapbp/B2m	5
GO:0072659	GO:0072659	protein localization to plasma membrane	13/370	302/28814	0.000161143	0.00477382	0.00352647	S100a10/Pkdcc/Appl1/Tgfb1/Acsl3/Vamp3/Pid1/Rap1a/Itgb1/Rab11a/Commd1/Cltc/Ezr	13
GO:0072073	GO:0072073	kidney epithelium development	9/370	152/28814	0.000161295	0.00477382	0.00352647	Fgf8/Pbx1/Hes1/Smo/Tgfb1/Prom1/Basp1/Fgfr1/Epcam	9
GO:0045665	GO:0045665	negative regulation of neuron differentiation	7/370	90/28814	0.000162942	0.00477382	0.00352647	Pbx1/Hes1/B2m/Ttc3/Itgb1/Gsk3b/Bex1	7
GO:0034143	GO:0034143	regulation of toll-like receptor 4 signaling pathway	4/370	22/28814	0.00016295	0.00477382	0.00352647	Appl1/Hmgb1/Peli1/F2rl1	4
GO:0048732	GO:0048732	gland development	17/370	476/28814	0.000163626	0.00477382	0.00352647	Fgf8/Mdk/Pitx2/Ly6e/Pbx1/Hes1/Wls/Smo/Tgfb1/Cited2/Foxb1/Lsr/Fgfr1/Sulf1/Taf10/Mki67/Cdkn1c	17
GO:0050673	GO:0050673	epithelial cell proliferation	17/370	476/28814	0.000163626	0.00477382	0.00352647	Fst/Igfbp3/Apln/Mdk/Gas1/Hes1/Smo/Tgfb1/Sox11/Ccnd2/Pex2/B2m/Hmgb1/Fgfr1/Sulf1/Mki67/Cdkn1c	17
GO:0042098	GO:0042098	T cell proliferation	11/370	226/28814	0.000178155	0.00516005	0.00381179	Hes1/Tgfb1/Irf1/Efnb1/Igfbp2/Hmgb1/Ccnd3/Peli1/Psmb10/Prkar1a/Casp3	11
GO:0001837	GO:0001837	epithelial to mesenchymal transition	9/370	155/28814	0.000186861	0.00536248	0.00396133	Fgf8/Mdk/Tgfb1/Gsc/Fgfr1/Gsk3b/Eomes/Ppp2ca/Hnrnpab	9
GO:0070534	GO:0070534	protein K63-linked ubiquitination	6/370	65/28814	0.000187828	0.00536248	0.00396133	Ube2e2/Ddx3x/Peli1/Ube2e3/Ube2b/Ube2v1	6
GO:0045785	GO:0045785	positive regulation of cell adhesion	17/370	482/28814	0.000189587	0.00537433	0.00397008	S100a10/Mdk/Alox15/Epha1/Hes1/Tgfb1/Dbn1/Cited2/Irf1/Hacd1/Efnb1/Igfbp2/B2m/Hmgb1/Tdgf1/Itgb1/Gsk3b	17
GO:0060541	GO:0060541	respiratory system development	12/370	267/28814	0.000192524	0.00541914	0.00400319	Fgf8/Pitx2/Pkdcc/Hes1/Smchd1/Ptk7/Tgfb1/Ywhaz/Sox11/Hspb11/Hmgb1/Fgfr1	12
GO:0042063	GO:0042063	gliogenesis	14/370	350/28814	0.000195339	0.00545994	0.00403332	Mdk/Fgf5/Lrp8/Vim/Hes1/Smo/Tgfb1/Dll3/Sox11/Ndn/Lamb1/Tspo/Eomes/Lin28a	14
GO:0042692	GO:0042692	muscle cell differentiation	16/370	438/28814	0.00019675	0.00546119	0.00403425	T/Pitx2/Myh10/Hes1/Krt8/H3f3b/Smo/Tgfb1/Hacd1/Bnip2/Kdm6b/Tdgf1/Itgb1/Gsk3b/Actg1/Prkar1a	16
GO:0070663	GO:0070663	regulation of leukocyte proliferation	12/370	269/28814	0.000206211	0.00568432	0.00419908	Hes1/Tgfb1/Irf1/Sox11/Efnb1/Igfbp2/Hmgb1/Peli1/Gsk3b/Prkar1a/Casp3/Cdkn1a	12
GO:0030900	GO:0030900	forebrain development	15/370	398/28814	0.000222018	0.00607812	0.00448998	Fgf8/Mdk/Pitx2/Lrp8/Myh10/Hes1/Smo/Foxb1/Top2b/B2m/Lamb1/Gsc/Fgfr1/Gsk3b/Eomes	15
GO:0045787	GO:0045787	positive regulation of cell cycle	14/370	355/28814	0.000225823	0.00607995	0.00449133	Fgf8/Pbx1/Hes1/Tgfb1/Cited2/Ube2e2/Ccnd2/Ddx3x/Hmgb1/Ccnd3/Fgfr1/Rab11a/Ccny/Ube2b	14
GO:0014031	GO:0014031	mesenchymal cell development	7/370	95/28814	0.000228169	0.00607995	0.00449133	Pitx2/Hes1/Sema6a/Smo/Cited2/Sox11/Efnb1	7
GO:0048864	GO:0048864	stem cell development	7/370	95/28814	0.000228169	0.00607995	0.00449133	Pitx2/Hes1/Sema6a/Smo/Cited2/Sox11/Efnb1	7
GO:0061053	GO:0061053	somite development	7/370	95/28814	0.000228169	0.00607995	0.00449133	T/Cdx2/Smo/Dll3/Sox11/Foxb1/Taf10	7
GO:0032930	GO:0032930	positive regulation of superoxide anion generation	4/370	24/28814	0.000231955	0.0060995	0.00450577	Gnai2/Tgfb1/F2rl1/Gnai3	4
GO:0060972	GO:0060972	left/right pattern formation	4/370	24/28814	0.000231955	0.0060995	0.00450577	Pitx2/Smo/Cited2/Hspb11	4
GO:0045862	GO:0045862	positive regulation of proteolysis	14/370	357/28814	0.000239116	0.00624671	0.00461452	S100a10/Dapk1/Psme2/Fam162a/Trim67/Psme1/Hip1/Prickle1/Perp/Ddx3x/Hmgb1/Gsk3b/Ppp2ca/Gabarap	14
GO:0045860	GO:0045860	positive regulation of protein kinase activity	14/370	358/28814	0.000246011	0.00638511	0.00471676	Lrp8/Fzd10/Marcks/Tgfb1/Ccnd2/Ddx3x/Ccnd3/Tdgf1/Rap1a/Fgfr1/Tpd52l1/Ppp2ca/Ccny/Cdkn1a	14
GO:0045807	GO:0045807	positive regulation of endocytosis	8/370	128/28814	0.000257152	0.00663121	0.00489855	Apln/Appl1/Hip1/B2m/F2rl1/Itgb1/Tsg101/Arf1	8
GO:0030324	GO:0030324	lung development	11/370	236/28814	0.000258867	0.00663263	0.0048996	Fgf8/Pitx2/Pkdcc/Hes1/Ptk7/Tgfb1/Ywhaz/Sox11/Hspb11/Hmgb1/Fgfr1	11
GO:0014013	GO:0014013	regulation of gliogenesis	8/370	129/28814	0.000271139	0.00687166	0.00507617	Mdk/Vim/Hes1/Tgfb1/Dll3/Sox11/Tspo/Lin28a	8
GO:0101023	GO:0101023	vascular endothelial cell proliferation	4/370	25/28814	0.000273353	0.00687166	0.00507617	Apln/Mdk/Hmgb1/Fgfr1	4
GO:1905562	GO:1905562	regulation of vascular endothelial cell proliferation	4/370	25/28814	0.000273353	0.00687166	0.00507617	Apln/Mdk/Hmgb1/Fgfr1	4
GO:0001667	GO:0001667	ameboidal-type cell migration	16/370	452/28814	0.000279414	0.00698011	0.00515629	T/Fgf8/Pitx2/Amot/Mixl1/Appl1/Sema6a/Smo/Tgfb1/Pfn1/Efnb1/Hmgb1/Itgb1/Fgfr1/Rab11a/Lefty1	16
GO:0030323	GO:0030323	respiratory tube development	11/370	239/28814	0.000288393	0.00715966	0.00528893	Fgf8/Pitx2/Pkdcc/Hes1/Ptk7/Tgfb1/Ywhaz/Sox11/Hspb11/Hmgb1/Fgfr1	11
GO:0051222	GO:0051222	positive regulation of protein transport	13/370	321/28814	0.000291222	0.00718526	0.00530784	Myh10/Wls/Smo/Tgfb1/Acsl3/F2rl1/Oxct1/Gsk3b/Tsg101/Tmed10/Commd1/Arf1/Ezr	13
GO:1901992	GO:1901992	positive regulation of mitotic cell cycle phase transition	7/370	99/28814	0.000294254	0.00721554	0.0053302	Pbx1/Tgfb1/Ube2e2/Ccnd2/Ddx3x/Ccnd3/Rab11a	7
GO:0006605	GO:0006605	protein targeting	12/370	280/28814	0.000297262	0.00724486	0.00535187	Zfand6/Ywhaz/Pex2/Spcs1/Syngr2/Ywhab/Spcs2/Timm22/Tram1/Zdhhc6/Immp1l/Dnajc15	12
GO:0034121	GO:0034121	regulation of toll-like receptor signaling pathway	6/370	71/28814	0.000305341	0.00739233	0.0054608	Appl1/Irf1/Ddx3x/Hmgb1/Peli1/F2rl1	6
GO:0060560	GO:0060560	developmental growth involved in morphogenesis	12/370	281/28814	0.000307012	0.00739233	0.0054608	Wnt3/Slit3/Ptk7/Sema6a/Smo/Tgfb1/Dbn1/Ndn/Wasf1/Itgb1/Rab11a/Gsk3b	12
GO:0010389	GO:0010389	regulation of G2/M transition of mitotic cell cycle	7/370	100/28814	0.000312966	0.00749057	0.00553337	Pbx1/Hacd1/Usp47/Ccng1/Rab11a/Cdkn1a/Cenpf	7
GO:1903077	GO:1903077	negative regulation of protein localization to plasma membrane	4/370	26/28814	0.000319799	0.00750331	0.00554278	Pkdcc/Tgfb1/Pid1/Cltc	4
GO:0097191	GO:0097191	extrinsic apoptotic signaling pathway	11/370	242/28814	0.000320709	0.00750331	0.00554278	Dapk1/Gas1/Krt8/Tgfb1/Unc5b/Ddx3x/Fgfr1/Gsk3b/Casp3/Gabarap/Bex3	11
GO:0034145	GO:0034145	positive regulation of toll-like receptor 4 signaling pathway	3/370	11/28814	0.000321007	0.00750331	0.00554278	Hmgb1/Peli1/F2rl1	3
GO:0048382	GO:0048382	mesendoderm development	3/370	11/28814	0.000321007	0.00750331	0.00554278	Fgf8/Ssbp3/Eomes	3
GO:1990138	GO:1990138	neuron projection extension	10/370	204/28814	0.000328786	0.00764045	0.00564409	Wnt3/Slit3/Sema6a/Smo/Dbn1/Ndn/Wasf1/Itgb1/Rab11a/Gsk3b	10
GO:2000027	GO:2000027	regulation of animal organ morphogenesis	8/370	133/28814	0.000333449	0.00770401	0.00569104	Fgf8/Ptk7/Smo/Tgfb1/Cited2/Fzd2/Fgfr1/Sulf1	8
GO:0032970	GO:0032970	regulation of actin filament-based process	15/370	414/28814	0.000337148	0.00774472	0.00572112	S100a10/Mdk/Alox15/Abracl/Fzd10/Epha1/Tgfb1/Dsp/Dbn1/Pfn1/Arfgef1/Wasf1/F2rl1/Actg1/Arf1	15
GO:1990778	GO:1990778	protein localization to cell periphery	14/370	370/28814	0.000343061	0.00783552	0.00578819	S100a10/Pkdcc/Appl1/Tgfb1/Acsl3/Vamp3/Pid1/Rap1a/Itgb1/Rab11a/Gsk3b/Commd1/Cltc/Ezr	14
GO:0035303	GO:0035303	regulation of dephosphorylation	8/370	134/28814	0.000350722	0.00796498	0.00588383	Ppp4r4/Gnai2/Tgfb1/Calm2/Ywhab/Ppp1r2/Mprip/Ppp2ca	8
GO:0050670	GO:0050670	regulation of lymphocyte proliferation	11/370	245/28814	0.000356021	0.00803963	0.00593897	Hes1/Tgfb1/Irf1/Sox11/Efnb1/Igfbp2/Hmgb1/Peli1/Prkar1a/Casp3/Cdkn1a	11
GO:0010950	GO:0010950	positive regulation of endopeptidase activity	9/370	170/28814	0.000370731	0.00821267	0.0060668	Dapk1/Psme2/Fam162a/Psme1/Hip1/Perp/Ddx3x/Hmgb1/Ppp2ca	9
GO:0043433	GO:0043433	negative regulation of DNA-binding transcription factor activity	9/370	170/28814	0.000370731	0.00821267	0.0060668	T/Pbx1/Hes1/Ndn/Peli1/Eomes/Spop/Commd1/Tut4	9
GO:0051250	GO:0051250	negative regulation of lymphocyte activation	9/370	170/28814	0.000370731	0.00821267	0.0060668	Mdk/Hmgb3/Tgfb1/Irf1/Sox11/Hmgb1/Peli1/Prkar1a/Casp3	9
GO:0031589	GO:0031589	cell-substrate adhesion	14/370	373/28814	0.000371902	0.00821267	0.0060668	S100a10/Mdk/Alox15/Zyx/Marcks/Epha1/Dbn1/Hacd1/Vamp3/Lamb1/Tdgf1/Itgb1/Gsk3b/Actg1	14
GO:0021761	GO:0021761	limbic system development	7/370	103/28814	0.000374897	0.00823332	0.00608205	Mdk/Pitx2/Lrp8/Smo/Foxb1/Fgfr1/Gsk3b	7
GO:0001503	GO:0001503	ossification	15/370	421/28814	0.000401793	0.00877062	0.00647896	Igfbp3/Mdk/Alox15/Pkdcc/Wnt3/Gnas/Pbx1/Clic1/H3f3b/Smo/Tgfb1/Sox11/Fgfr1/Gsk3b/Rpl38	15
GO:0035196	GO:0035196	production of miRNAs involved in gene silencing by miRNA	5/370	49/28814	0.000407478	0.00877062	0.00647896	Tgfb1/Prkra/Ddx3x/Lin28a/Tut4	5
GO:0006470	GO:0006470	protein dephosphorylation	11/370	249/28814	0.00040814	0.00877062	0.00647896	Ppp4r4/Gnai2/Tgfb1/Calm2/Ywhab/Dusp6/Ppp1r2/Acp1/Mprip/Ppp2ca/Ptp4a2	11
GO:0032944	GO:0032944	regulation of mononuclear cell proliferation	11/370	249/28814	0.00040814	0.00877062	0.00647896	Hes1/Tgfb1/Irf1/Sox11/Efnb1/Igfbp2/Hmgb1/Peli1/Prkar1a/Casp3/Cdkn1a	11
GO:0007492	GO:0007492	endoderm development	6/370	75/28814	0.000411256	0.00879032	0.00649351	Fgf8/Mixl1/Ssbp3/Wnt8a/Tgfb1/Eomes	6
GO:0019827	GO:0019827	stem cell population maintenance	9/370	173/28814	0.000421261	0.00888863	0.00656614	Hes1/Cdx2/Smo/Zfp322a/Fgfr1/Eomes/Elavl1/Lin28a/Tut4	9
GO:0051017	GO:0051017	actin filament bundle assembly	9/370	173/28814	0.000421261	0.00888863	0.00656614	S100a10/Zyx/Marcks/Myh10/Epha1/Dbn1/Pfn1/Actg1/Ezr	9
GO:0006913	GO:0006913	nucleocytoplasmic transport	13/370	334/28814	0.000424751	0.00888863	0.00656614	Appl1/Smo/Tgfb1/Rab18/Prickle1/Pom121/Thoc7/Gsk3b/Eny2/Ppp2ca/Elavl1/Sem1/Cdkn1a	13
GO:0051169	GO:0051169	nuclear transport	13/370	334/28814	0.000424751	0.00888863	0.00656614	Appl1/Smo/Tgfb1/Rab18/Prickle1/Pom121/Thoc7/Gsk3b/Eny2/Ppp2ca/Elavl1/Sem1/Cdkn1a	13
GO:0032928	GO:0032928	regulation of superoxide anion generation	4/370	28/28814	0.000429209	0.00888886	0.00656631	Gnai2/Tgfb1/F2rl1/Gnai3	4
GO:1904376	GO:1904376	negative regulation of protein localization to cell periphery	4/370	28/28814	0.000429209	0.00888886	0.00656631	Pkdcc/Tgfb1/Pid1/Cltc	4
GO:0046651	GO:0046651	lymphocyte proliferation	13/370	335/28814	0.000436886	0.00900121	0.0066493	Hes1/Tgfb1/Irf1/Sox11/Efnb1/Igfbp2/Hmgb1/Ccnd3/Peli1/Psmb10/Prkar1a/Casp3/Cdkn1a	13
GO:0006305	GO:0006305	DNA alkylation	6/370	76/28814	0.000441742	0.00900839	0.0066546	Gnas/Tdrd5/Zdbf2/Tdrkh/Gsk3b/Eomes	6
GO:0006306	GO:0006306	DNA methylation	6/370	76/28814	0.000441742	0.00900839	0.0066546	Gnas/Tdrd5/Zdbf2/Tdrkh/Gsk3b/Eomes	6
GO:0030901	GO:0030901	midbrain development	5/370	50/28814	0.000448034	0.00905136	0.00668635	Wnt3/Hes1/Wls/Foxb1/Fgfr1	5
GO:0034341	GO:0034341	response to interferon-gamma	8/370	139/28814	0.000448379	0.00905136	0.00668635	Zyx/Dapk1/Vim/Irf1/Vamp3/Gbp2/Gbp2b/Actg1	8
GO:1904951	GO:1904951	positive regulation of establishment of protein localization	13/370	337/28814	0.000462042	0.00928031	0.00685547	Myh10/Wls/Smo/Tgfb1/Acsl3/F2rl1/Oxct1/Gsk3b/Tsg101/Tmed10/Commd1/Arf1/Ezr	13
GO:0001657	GO:0001657	ureteric bud development	7/370	107/28814	0.000472327	0.00934599	0.006904	Fgf8/Pbx1/Hes1/Smo/Tgfb1/Fgfr1/Epcam	7
GO:0072163	GO:0072163	mesonephric epithelium development	7/370	107/28814	0.000472327	0.00934599	0.006904	Fgf8/Pbx1/Hes1/Smo/Tgfb1/Fgfr1/Epcam	7
GO:0072164	GO:0072164	mesonephric tubule development	7/370	107/28814	0.000472327	0.00934599	0.006904	Fgf8/Pbx1/Hes1/Smo/Tgfb1/Fgfr1/Epcam	7
GO:0061572	GO:0061572	actin filament bundle organization	9/370	176/28814	0.000477328	0.00939843	0.00694273	S100a10/Zyx/Marcks/Myh10/Epha1/Dbn1/Pfn1/Actg1/Ezr	9
GO:0032943	GO:0032943	mononuclear cell proliferation	13/370	339/28814	0.000488415	0.00956959	0.00706917	Hes1/Tgfb1/Irf1/Sox11/Efnb1/Igfbp2/Hmgb1/Ccnd3/Peli1/Psmb10/Prkar1a/Casp3/Cdkn1a	13
GO:0098727	GO:0098727	maintenance of cell number	9/370	177/28814	0.000497325	0.00969663	0.00716301	Hes1/Cdx2/Smo/Zfp322a/Fgfr1/Eomes/Elavl1/Lin28a/Tut4	9
GO:0001890	GO:0001890	placenta development	9/370	178/28814	0.000518005	0.0100508	0.00742464	Rspo3/Hes1/Krt8/Cdx2/Cited2/Eomes/Taf10/Peg10/Cdkn1c	9
GO:0051054	GO:0051054	positive regulation of DNA metabolic process	12/370	299/28814	0.000534828	0.010306	0.00761318	Igfbp3/Smchd1/Tgfb1/Pfn1/Rfc3/Hmgb1/Fgfr1/Gsk3b/Baz1a/Ube2b/Casp3/Nsd2	12
GO:0030326	GO:0030326	embryonic limb morphogenesis	8/370	143/28814	0.000541472	0.010306	0.00761318	Fgf8/Pitx2/Wnt3/Gnas/Pbx1/Gas1/Sp8/Fgfr1	8
GO:0035113	GO:0035113	embryonic appendage morphogenesis	8/370	143/28814	0.000541472	0.010306	0.00761318	Fgf8/Pitx2/Wnt3/Gnas/Pbx1/Gas1/Sp8/Fgfr1	8
GO:0042471	GO:0042471	ear morphogenesis	8/370	143/28814	0.000541472	0.010306	0.00761318	Fgf8/Gas1/Ptk7/Fzd2/Prkra/Gsc/Fgfr1/Rpl38	8
GO:0099159	GO:0099159	regulation of modification of postsynaptic structure	3/370	13/28814	0.000545887	0.0103408	0.00763888	Marcks/Myh10/Gsk3b	3
GO:0021537	GO:0021537	telencephalon development	11/370	258/28814	0.000549163	0.0103538	0.00764847	Fgf8/Mdk/Lrp8/Myh10/Hes1/Smo/Foxb1/Lamb1/Fgfr1/Gsk3b/Eomes	11
GO:0001823	GO:0001823	mesonephros development	7/370	110/28814	0.000557859	0.0104269	0.00770247	Fgf8/Pbx1/Hes1/Smo/Tgfb1/Fgfr1/Epcam	7
GO:0010952	GO:0010952	positive regulation of peptidase activity	9/370	180/28814	0.000561482	0.0104269	0.00770247	Dapk1/Psme2/Fam162a/Psme1/Hip1/Perp/Ddx3x/Hmgb1/Ppp2ca	9
GO:0034123	GO:0034123	positive regulation of toll-like receptor signaling pathway	4/370	30/28814	0.000562979	0.0104269	0.00770247	Ddx3x/Hmgb1/Peli1/F2rl1	4
GO:0033674	GO:0033674	positive regulation of kinase activity	15/370	435/28814	0.000563474	0.0104269	0.00770247	Lrp8/Fzd10/Marcks/Epha1/Tgfb1/Ccnd2/Ddx3x/Ccnd3/Tdgf1/Rap1a/Fgfr1/Tpd52l1/Ppp2ca/Ccny/Cdkn1a	15
GO:0070918	GO:0070918	primary sncRNA processing	5/370	53/28814	0.000588059	0.0107984	0.00797691	Tgfb1/Prkra/Ddx3x/Lin28a/Tut4	5
GO:1902749	GO:1902749	regulation of cell cycle G2/M phase transition	7/370	111/28814	0.000588955	0.0107984	0.00797691	Pbx1/Hacd1/Usp47/Ccng1/Rab11a/Cdkn1a/Cenpf	7
GO:0051170	GO:0051170	import into nucleus	9/370	182/28814	0.000607905	0.011095	0.00819598	Appl1/Smo/Tgfb1/Rab18/Prickle1/Pom121/Ppp2ca/Elavl1/Cdkn1a	9
GO:0048706	GO:0048706	embryonic skeletal system development	8/370	146/28814	0.000621078	0.0112388	0.00830226	T/Fgf8/Gnas/Pbx1/Gas1/Sox11/Gsc/Sulf1	8
GO:0021987	GO:0021987	cerebral cortex development	7/370	112/28814	0.000621412	0.0112388	0.00830226	Mdk/Lrp8/Smo/Lamb1/Fgfr1/Gsk3b/Eomes	7
GO:1903828	GO:1903828	negative regulation of protein localization	10/370	222/28814	0.000637288	0.0113927	0.0084159	Pkdcc/Gdi2/Tgfb1/Pid1/Ube2j1/Gsk3b/Eny2/Ppp2ca/Commd1/Cltc	10
GO:1903579	GO:1903579	negative regulation of ATP metabolic process	4/370	31/28814	0.000639884	0.0113927	0.0084159	Ddit4/Pid1/Tspo/Dnajc15	4
GO:0014014	GO:0014014	negative regulation of gliogenesis	5/370	54/28814	0.000641319	0.0113927	0.0084159	Hes1/Dll3/Sox11/Tspo/Lin28a	5
GO:0044060	GO:0044060	regulation of endocrine process	5/370	54/28814	0.000641319	0.0113927	0.0084159	Apln/Gnas/Tspo/F2rl1/Fgfr1	5
GO:0021903	GO:0021903	rostrocaudal neural tube patterning	3/370	14/28814	0.000688169	0.0120114	0.00887297	Fgf8/Ssbp3/Hes1	3
GO:0030213	GO:0030213	hyaluronan biosynthetic process	3/370	14/28814	0.000688169	0.0120114	0.00887297	Tgfb1/Ccnd3/Cltc	3
GO:0031054	GO:0031054	pre-miRNA processing	3/370	14/28814	0.000688169	0.0120114	0.00887297	Prkra/Lin28a/Tut4	3
GO:0032536	GO:0032536	regulation of cell projection size	3/370	14/28814	0.000688169	0.0120114	0.00887297	Nefm/Ezr/Nefl	3
GO:0055007	GO:0055007	cardiac muscle cell differentiation	8/370	149/28814	0.000709875	0.0122884	0.00907756	T/Pitx2/Myh10/Tgfb1/Kdm6b/Tdgf1/Itgb1/Gsk3b	8
GO:0007179	GO:0007179	transforming growth factor beta receptor signaling pathway	9/370	186/28814	0.000710186	0.0122884	0.00907756	Zyx/Pmepa1/Appl1/Snx6/Tgfb1/Cited2/Tdgf1/Peg10/Cdkn1c	9
GO:0071560	GO:0071560	cellular response to transforming growth factor beta stimulus	10/370	226/28814	0.000731146	0.0125965	0.00930519	Zyx/Pmepa1/Appl1/Snx6/Tgfb1/Dbn1/Cited2/Tdgf1/Peg10/Cdkn1c	10
GO:0042129	GO:0042129	regulation of T cell proliferation	9/370	187/28814	0.000737835	0.0126572	0.00935002	Hes1/Tgfb1/Irf1/Efnb1/Igfbp2/Hmgb1/Peli1/Prkar1a/Casp3	9
GO:0010810	GO:0010810	regulation of cell-substrate adhesion	10/370	227/28814	0.000756308	0.0129186	0.00954316	S100a10/Mdk/Alox15/Epha1/Dbn1/Hacd1/Tdgf1/Itgb1/Gsk3b/Actg1	10
GO:1901653	GO:1901653	cellular response to peptide	12/370	313/28814	0.00079816	0.0135329	0.00999694	Vim/Gnai2/Appl1/Marcks/Snx6/Car2/Irf1/Ccnd3/Pid1/Abcc1/Gsk3b/Grb10	12
GO:0072009	GO:0072009	nephron epithelium development	7/370	117/28814	0.000805618	0.0135329	0.00999694	Fgf8/Pbx1/Hes1/Smo/Tgfb1/Prom1/Basp1	7
GO:0031333	GO:0031333	negative regulation of protein-containing complex assembly	8/370	152/28814	0.000808622	0.0135329	0.00999694	Pmepa1/Pfn1/Arfgef1/Ddx3x/Hmgb1/Gsk3b/Dnajc15/Lefty1	8
GO:0006338	GO:0006338	chromatin remodeling	10/370	229/28814	0.000808775	0.0135329	0.00999694	Gatad1/Smarce1/H3f3b/Npm3/Dnajc9/Kdm6b/Chd6/Eomes/Top1/Baz1a	10
GO:0052548	GO:0052548	regulation of endopeptidase activity	13/370	358/28814	0.0008092	0.0135329	0.00999694	Dapk1/Serpinh1/Psme2/Fam162a/Psme1/Hip1/Psmb8/Usp47/Perp/Ddx3x/Hmgb1/Ppp2ca/Tmed10	13
GO:0034505	GO:0034505	tooth mineralization	4/370	33/28814	0.000815526	0.0135819	0.0100331	Wls/Tgfb1/Hacd1/Fgfr1	4
GO:0050678	GO:0050678	regulation of epithelial cell proliferation	14/370	405/28814	0.000832598	0.0138087	0.0102006	Apln/Mdk/Gas1/Hes1/Smo/Tgfb1/Sox11/Ccnd2/Pex2/B2m/Hmgb1/Fgfr1/Sulf1/Cdkn1c	14
GO:0071559	GO:0071559	response to transforming growth factor beta	10/370	230/28814	0.00083611	0.0138096	0.0102013	Zyx/Pmepa1/Appl1/Snx6/Tgfb1/Dbn1/Cited2/Tdgf1/Peg10/Cdkn1c	10
GO:0035733	GO:0035733	hepatic stellate cell activation	3/370	15/28814	0.00085205	0.0139812	0.0103281	Smo/Fgfr1/Gsk3b	3
GO:0010921	GO:0010921	regulation of phosphatase activity	6/370	86/28814	0.000853491	0.0139812	0.0103281	Ppp4r4/Gnai2/Calm2/Ppp1r2/Mprip/Ppp2ca	6
GO:0048524	GO:0048524	positive regulation of viral process	5/370	58/28814	0.000891135	0.0145382	0.0107396	Pfn1/Top2b/Ddx3x/Tsg101/Larp1	5
GO:0003156	GO:0003156	regulation of animal organ formation	4/370	34/28814	0.000914981	0.0146875	0.0108498	Fgf8/Cited2/Fgfr1/Sulf1	4
GO:0035308	GO:0035308	negative regulation of protein dephosphorylation	4/370	34/28814	0.000914981	0.0146875	0.0108498	Ppp4r4/Gnai2/Ywhab/Mprip	4
GO:0090322	GO:0090322	regulation of superoxide metabolic process	4/370	34/28814	0.000914981	0.0146875	0.0108498	Gnai2/Tgfb1/F2rl1/Gnai3	4
GO:1905476	GO:1905476	negative regulation of protein localization to membrane	4/370	34/28814	0.000914981	0.0146875	0.0108498	Pkdcc/Tgfb1/Pid1/Cltc	4
GO:0017038	GO:0017038	protein import	10/370	233/28814	0.000922706	0.0146943	0.0108548	Appl1/Smo/Tgfb1/Pex2/Prickle1/Pom121/Ppp2ca/Dnajc15/Elavl1/Cdkn1a	10
GO:0051099	GO:0051099	positive regulation of binding	9/370	193/28814	0.000922757	0.0146943	0.0108548	S100a10/Pitx2/Hes1/Tgfb1/Amfr/B2m/Hmgb1/Gsk3b/Ppp2ca	9
GO:0090596	GO:0090596	sensory organ morphogenesis	12/370	319/28814	0.000940296	0.0149141	0.0110172	Fgf8/Pitx2/Gas1/Ptk7/Cited2/Prom1/Fzd2/Sox11/Prkra/Gsc/Fgfr1/Rpl38	12
GO:0003151	GO:0003151	outflow tract morphogenesis	6/370	88/28814	0.000962966	0.0151888	0.0112201	Fgf8/Pitx2/Hes1/Cited2/Fzd2/Sox11	6
GO:0007517	GO:0007517	muscle organ development	13/370	365/28814	0.000965213	0.0151888	0.0112201	Fgf8/Pitx2/Ly6e/Smo/Tgfb1/Dsp/Cited2/Btbd1/Fzd2/Sox11/Gsc/Eomes/Cenpf	13
GO:0017015	GO:0017015	regulation of transforming growth factor beta receptor signaling pathway	7/370	121/28814	0.00098198	0.0152723	0.0112818	Pmepa1/Snx6/Tgfb1/Cited2/Tdgf1/Peg10/Cdkn1c	7
GO:0090100	GO:0090100	positive regulation of transmembrane receptor protein serine/threonine kinase signaling pathway	7/370	121/28814	0.00098198	0.0152723	0.0112818	Hes1/Tgfb1/Cited2/Sox11/Sulf1/Lefty1/Cdkn1c	7
GO:1901989	GO:1901989	positive regulation of cell cycle phase transition	7/370	121/28814	0.00098198	0.0152723	0.0112818	Pbx1/Tgfb1/Ube2e2/Ccnd2/Ddx3x/Ccnd3/Rab11a	7
GO:0032956	GO:0032956	regulation of actin cytoskeleton organization	13/370	366/28814	0.000989431	0.0153285	0.0113233	S100a10/Mdk/Alox15/Fzd10/Epha1/Tgfb1/Dbn1/Pfn1/Arfgef1/Wasf1/F2rl1/Actg1/Arf1	13
GO:0072006	GO:0072006	nephron development	8/370	157/28814	0.000997489	0.0153937	0.0113715	Fgf8/Pbx1/Hes1/Smo/Tgfb1/Prom1/Basp1/Sulf1	8
GO:0001558	GO:0001558	regulation of cell growth	15/370	461/28814	0.00101297	0.0155725	0.0115036	Igfbp3/Wnt3/Slit3/Gas1/H3f3b/Sema6a/Tgfb1/Dbn1/Usp47/Ddx3x/Rab11a/Gsk3b/Tsg101/Cdkn1a/Pttg1	15
GO:0035116	GO:0035116	embryonic hindlimb morphogenesis	4/370	35/28814	0.00102267	0.0156614	0.0115693	Fgf8/Pitx2/Wnt3/Gnas	4
GO:0035358	GO:0035358	regulation of peroxisome proliferator activated receptor signaling pathway	3/370	16/28814	0.00103873	0.0158466	0.0117061	Fabp5/Alox15/Cited2	3
GO:0030100	GO:0030100	regulation of endocytosis	10/370	237/28814	0.00104949	0.0159498	0.0117823	Apln/Alox15/Appl1/Smap1/Hip1/B2m/F2rl1/Itgb1/Tsg101/Arf1	10
GO:0018108	GO:0018108	peptidyl-tyrosine phosphorylation	12/370	324/28814	0.0010743	0.0162651	0.0120152	Fgf8/Pkdcc/Lrp8/Epha1/Hes1/Tgfb1/Irf1/Arl2bp/Rap2c/Itgb1/Fgfr1/Tsg101	12
GO:0051047	GO:0051047	positive regulation of secretion	14/370	417/28814	0.00109975	0.0165875	0.0122534	Apln/Gnai2/Myh10/Wls/Tgfb1/Acsl3/Sox11/F2rl1/Oxct1/Fgfr1/Tsg101/Tmed10/Arf1/Ezr	14
GO:1903844	GO:1903844	regulation of cellular response to transforming growth factor beta stimulus	7/370	124/28814	0.00113314	0.0170269	0.012578	Pmepa1/Snx6/Tgfb1/Cited2/Tdgf1/Peg10/Cdkn1c	7
GO:0002053	GO:0002053	positive regulation of mesenchymal cell proliferation	4/370	36/28814	0.00113897	0.0170504	0.0125953	Gas1/Smo/Hmgb1/Fgfr1	4
GO:0061351	GO:0061351	neural precursor cell proliferation	9/370	199/28814	0.00114366	0.0170567	0.0126	Fgf8/Mdk/Nes/Gnai2/Smo/Tgfb1/Dbn1/Fgfr1/Bex1	9
GO:0018212	GO:0018212	peptidyl-tyrosine modification	12/370	327/28814	0.00116206	0.0172667	0.0127551	Fgf8/Pkdcc/Lrp8/Epha1/Hes1/Tgfb1/Irf1/Arl2bp/Rap2c/Itgb1/Fgfr1/Tsg101	12
GO:0001654	GO:0001654	eye development	14/370	421/28814	0.00120343	0.0178022	0.0131507	Pitx2/Vim/Pbx1/Gas1/Myh10/Tgfb1/Cited2/Prom1/Sox11/Pbx3/Rcn1/Gnb1/Hmgb1/Cdkn1c	14
GO:1903078	GO:1903078	positive regulation of protein localization to plasma membrane	5/370	62/28814	0.001207	0.0178022	0.0131507	Acsl3/Itgb1/Rab11a/Commd1/Ezr	5
GO:0035050	GO:0035050	embryonic heart tube development	6/370	92/28814	0.00121403	0.01784	0.0131786	Fgf8/Pitx2/Tead2/Hes1/Smo/Cited2	6
GO:0048565	GO:0048565	digestive tract development	7/370	126/28814	0.00124365	0.0180279	0.0133174	Pitx2/Pkdcc/Mixl1/Hes1/Cdx2/Smo/Sox11	7
GO:0038092	GO:0038092	nodal signaling pathway	3/370	17/28814	0.00124937	0.0180279	0.0133174	Cited2/Tdgf1/Lefty1	3
GO:0061308	GO:0061308	cardiac neural crest cell development involved in heart development	3/370	17/28814	0.00124937	0.0180279	0.0133174	Pitx2/Hes1/Cited2	3
GO:0098974	GO:0098974	postsynaptic actin cytoskeleton organization	3/370	17/28814	0.00124937	0.0180279	0.0133174	Myh10/Dbn1/Arf1	3
GO:0099188	GO:0099188	postsynaptic cytoskeleton organization	3/370	17/28814	0.00124937	0.0180279	0.0133174	Myh10/Dbn1/Arf1	3
GO:0048846	GO:0048846	axon extension involved in axon guidance	4/370	37/28814	0.00126422	0.0180523	0.0133355	Wnt3/Slit3/Sema6a/Smo	4
GO:1902284	GO:1902284	neuron projection extension involved in neuron projection guidance	4/370	37/28814	0.00126422	0.0180523	0.0133355	Wnt3/Slit3/Sema6a/Smo	4
GO:0021543	GO:0021543	pallium development	8/370	163/28814	0.00126905	0.0180523	0.0133355	Fgf8/Mdk/Lrp8/Smo/Lamb1/Fgfr1/Gsk3b/Eomes	8
GO:0002695	GO:0002695	negative regulation of leukocyte activation	9/370	202/28814	0.00126913	0.0180523	0.0133355	Mdk/Hmgb3/Tgfb1/Irf1/Sox11/Hmgb1/Peli1/Prkar1a/Casp3	9
GO:0044728	GO:0044728	DNA methylation or demethylation	6/370	93/28814	0.00128397	0.0181055	0.0133747	Gnas/Tdrd5/Zdbf2/Tdrkh/Gsk3b/Eomes	6
GO:0045104	GO:0045104	intermediate filament cytoskeleton organization	6/370	93/28814	0.00128397	0.0181055	0.0133747	Nes/Vim/Krt8/Dsp/Nefm/Nefl	6
GO:0150063	GO:0150063	visual system development	14/370	424/28814	0.00128645	0.0181055	0.0133747	Pitx2/Vim/Pbx1/Gas1/Myh10/Tgfb1/Cited2/Prom1/Sox11/Pbx3/Rcn1/Gnb1/Hmgb1/Cdkn1c	14
GO:0008286	GO:0008286	insulin receptor signaling pathway	7/370	127/28814	0.00130198	0.0181958	0.0134415	Gnai2/Appl1/Marcks/Ccnd3/Pid1/Gsk3b/Grb10	7
GO:0051101	GO:0051101	regulation of DNA binding	7/370	127/28814	0.00130198	0.0181958	0.0134415	Pitx2/Hes1/Smo/Tgfb1/Sox11/Hmgb1/Taf10	7
GO:0045103	GO:0045103	intermediate filament-based process	6/370	94/28814	0.00135694	0.0188323	0.0139116	Nes/Vim/Krt8/Dsp/Nefm/Nefl	6
GO:0048644	GO:0048644	muscle organ morphogenesis	6/370	94/28814	0.00135694	0.0188323	0.0139116	Pitx2/Ly6e/Tgfb1/Dsp/Fzd2/Gsc	6
GO:0050714	GO:0050714	positive regulation of protein secretion	8/370	165/28814	0.0013716	0.0189698	0.0140133	Myh10/Wls/Tgfb1/F2rl1/Oxct1/Tmed10/Arf1/Ezr	8
GO:0008347	GO:0008347	glial cell migration	5/370	64/28814	0.00139279	0.0191965	0.0141807	Lrp8/Vim/Ndn/Lamb1/Tspo	5
GO:0048880	GO:0048880	sensory system development	14/370	428/28814	0.00140458	0.0192924	0.0142515	Pitx2/Vim/Pbx1/Gas1/Myh10/Tgfb1/Cited2/Prom1/Sox11/Pbx3/Rcn1/Gnb1/Hmgb1/Cdkn1c	14
GO:0001889	GO:0001889	liver development	7/370	129/28814	0.00142504	0.0195064	0.0144096	Mdk/Hes1/Smo/Cited2/Lsr/Taf10/Mki67	7
GO:0007351	GO:0007351	tripartite regional subdivision	3/370	18/28814	0.00148504	0.0199856	0.0147636	Tdrd5/Tdrkh/Tdgf1	3
GO:0008595	GO:0008595	anterior/posterior axis specification, embryo	3/370	18/28814	0.00148504	0.0199856	0.0147636	Tdrd5/Tdrkh/Tdgf1	3
GO:0060253	GO:0060253	negative regulation of glial cell proliferation	3/370	18/28814	0.00148504	0.0199856	0.0147636	Hes1/Sox11/Tspo	3
GO:0061307	GO:0061307	cardiac neural crest cell differentiation involved in heart development	3/370	18/28814	0.00148504	0.0199856	0.0147636	Pitx2/Hes1/Cited2	3
GO:1905244	GO:1905244	regulation of modification of synaptic structure	3/370	18/28814	0.00148504	0.0199856	0.0147636	Marcks/Myh10/Gsk3b	3
GO:0060999	GO:0060999	positive regulation of dendritic spine development	5/370	65/28814	0.00149321	0.020028	0.0147949	Lrp8/Marcks/Zmynd8/Dbn1/Arf1	5
GO:0001763	GO:0001763	morphogenesis of a branching structure	10/370	249/28814	0.00151783	0.0202902	0.0149886	Fgf8/Mdk/Pitx2/Pbx1/Rspo3/Smo/Tgfb1/Tdgf1/Fgfr1/Sulf1	10
GO:0051100	GO:0051100	negative regulation of binding	8/370	169/28814	0.00159644	0.0212312	0.0156837	Nes/Smo/Sox11/B2m/Ppp1r2/Pim2/Gsk3b/Cdkn1a	8
GO:0060688	GO:0060688	regulation of morphogenesis of a branching structure	5/370	66/28814	0.00159885	0.0212312	0.0156837	Mdk/Smo/Tgfb1/Fgfr1/Sulf1	5
GO:0007059	GO:0007059	chromosome segregation	12/370	340/28814	0.00161402	0.0212912	0.0157281	Bex4/Top2b/Ddx3x/Rab11a/Top1/Cenpw/Csnk2a2/Ube2b/Tubg1/Mki67/Cenpf/Pttg1	12
GO:0040013	GO:0040013	negative regulation of locomotion	12/370	340/28814	0.00161402	0.0212912	0.0157281	Igfbp3/Wnt3/Epha1/Sema6a/Zmynd8/Tgfb1/Dbn1/Cited2/Hmgb1/Rap2c/Gsk3b/Sulf1	12
GO:0007368	GO:0007368	determination of left/right symmetry	7/370	132/28814	0.00162643	0.0213143	0.0157451	T/Fgf8/Pitx2/Smo/Cited2/Tdgf1/Lefty1	7
GO:0061008	GO:0061008	hepaticobiliary system development	7/370	132/28814	0.00162643	0.0213143	0.0157451	Mdk/Hes1/Smo/Cited2/Lsr/Taf10/Mki67	7
GO:0051090	GO:0051090	regulation of DNA-binding transcription factor activity	14/370	436/28814	0.00166813	0.0217893	0.016096	T/Lrp8/Pbx1/Hes1/Smo/Tgfb1/Fzd2/Ndn/Lrrfip1/Peli1/Eomes/Spop/Commd1/Tut4	14
GO:0015908	GO:0015908	fatty acid transport	6/370	98/28814	0.00168094	0.021814	0.0161143	Fabp5/Crot/Acsl3/Abcc1/Rbp1/Slc2a1	6
GO:0032091	GO:0032091	negative regulation of protein binding	6/370	98/28814	0.00168094	0.021814	0.0161143	Nes/B2m/Ppp1r2/Pim2/Gsk3b/Cdkn1a	6
GO:0050868	GO:0050868	negative regulation of T cell activation	7/370	133/28814	0.00169827	0.0219675	0.0162277	Mdk/Tgfb1/Irf1/Hmgb1/Peli1/Prkar1a/Casp3	7
GO:0070997	GO:0070997	neuron death	14/370	438/28814	0.00174009	0.022378	0.0165309	Fgf8/Mdk/Nes/Fam162a/Snx6/Smo/Ddit4/Ndufs4/Unc5b/Foxb1/Abcc1/Gsk3b/Casp3/Nefl	14
GO:0044539	GO:0044539	long-chain fatty acid import into cell	3/370	19/28814	0.0017468	0.022378	0.0165309	Acsl3/Abcc1/Slc2a1	3
GO:0072537	GO:0072537	fibroblast activation	3/370	19/28814	0.0017468	0.022378	0.0165309	Smo/Fgfr1/Gsk3b	3
GO:0061951	GO:0061951	establishment of protein localization to plasma membrane	5/370	68/28814	0.00182645	0.023262	0.0171839	Pkdcc/Acsl3/Vamp3/Rab11a/Commd1	5
GO:0031032	GO:0031032	actomyosin structure organization	9/370	213/28814	0.00182744	0.023262	0.0171839	S100a10/Zyx/Myh10/Epha1/Krt8/Pfn1/Itgb1/Actg1/Prkar1a	9
GO:0010762	GO:0010762	regulation of fibroblast migration	4/370	41/28814	0.00186197	0.0236263	0.0174531	Appl1/Tgfb1/Itgb1/Fgfr1	4
GO:1903829	GO:1903829	positive regulation of protein localization	15/370	491/28814	0.00187627	0.0237324	0.0175314	Myh10/Wls/Smo/Tgfb1/Acsl3/F2rl1/Itgb1/Oxct1/Rab11a/Gsk3b/Tsg101/Tmed10/Commd1/Arf1/Ezr	15
GO:0016311	GO:0016311	dephosphorylation	12/370	347/28814	0.0019119	0.0241068	0.017808	Ppp4r4/Gnai2/Tgfb1/Calm2/Ywhab/Dusp6/Ppp1r2/Acp1/Mprip/Lhpp/Ppp2ca/Ptp4a2	12
GO:0052547	GO:0052547	regulation of peptidase activity	14/370	443/28814	0.00193136	0.0241898	0.0178693	Dapk1/Serpinh1/Psme2/Fam162a/Psme1/Hip1/Psmb8/Usp47/Perp/Ddx3x/Hmgb1/Ppp2ca/Tmed10/Cstb	14
GO:0031345	GO:0031345	negative regulation of cell projection organization	9/370	215/28814	0.00194734	0.0241898	0.0178693	Wnt3/Vim/Hes1/H2-K1/Gdi2/Sema6a/B2m/Itgb1/Gsk3b	9
GO:0003143	GO:0003143	embryonic heart tube morphogenesis	5/370	69/28814	0.00194874	0.0241898	0.0178693	Fgf8/Tead2/Hes1/Smo/Cited2	5
GO:0032507	GO:0032507	maintenance of protein location in cell	5/370	69/28814	0.00194874	0.0241898	0.0178693	Dbn1/Pfn1/Arl2bp/Tspo/Mprip	5
GO:1904377	GO:1904377	positive regulation of protein localization to cell periphery	5/370	69/28814	0.00194874	0.0241898	0.0178693	Acsl3/Itgb1/Rab11a/Commd1/Ezr	5
GO:0062207	GO:0062207	regulation of pattern recognition receptor signaling pathway	6/370	101/28814	0.00196011	0.0242556	0.0179179	Appl1/Irf1/Ddx3x/Hmgb1/Peli1/F2rl1	6
GO:0060348	GO:0060348	bone development	10/370	258/28814	0.00197029	0.0243063	0.0179554	T/Fgf8/Pitx2/Serpinh1/Gnas/Sp5/Cited2/Bbx/Sulf1/Nsd2	10
GO:0070371	GO:0070371	ERK1 and ERK2 cascade	12/370	349/28814	0.00200484	0.0246564	0.018214	Fgf8/Alox15/Gnai2/Sema6a/Tgfb1/Ywhaz/Hmgb1/Dusp6/F2rl1/Rap1a/Grb10/Ezr	12
GO:0010001	GO:0010001	glial cell differentiation	10/370	259/28814	0.00202664	0.0246769	0.0182291	Mdk/Fgf5/Vim/Hes1/Smo/Tgfb1/Dll3/Sox11/Eomes/Lin28a	10
GO:0033002	GO:0033002	muscle cell proliferation	10/370	259/28814	0.00202664	0.0246769	0.0182291	Igfbp3/Apln/Gnai2/Tgfb1/Cited2/Fgfr1/Gsk3b/Gnai3/Prkar1a/Cdkn1a	10
GO:0010763	GO:0010763	positive regulation of fibroblast migration	3/370	20/28814	0.00203562	0.0246769	0.0182291	Tgfb1/Itgb1/Fgfr1	3
GO:0140354	GO:0140354	lipid import into cell	3/370	20/28814	0.00203562	0.0246769	0.0182291	Acsl3/Abcc1/Slc2a1	3
GO:0060251	GO:0060251	regulation of glial cell proliferation	4/370	42/28814	0.00203738	0.0246769	0.0182291	Vim/Hes1/Sox11/Tspo	4
GO:0001708	GO:0001708	cell fate specification	6/370	102/28814	0.00206054	0.0247327	0.0182703	T/Smo/Gsc/Itgb1/Fgfr1/Eomes	6
GO:0045185	GO:0045185	maintenance of protein location	6/370	102/28814	0.00206054	0.0247327	0.0182703	Dbn1/Pfn1/Arl2bp/Ywhab/Tspo/Mprip	6
GO:0072080	GO:0072080	nephron tubule development	6/370	102/28814	0.00206054	0.0247327	0.0182703	Fgf8/Pbx1/Hes1/Smo/Tgfb1/Prom1	6
GO:0050679	GO:0050679	positive regulation of epithelial cell proliferation	9/370	217/28814	0.00207344	0.024813	0.0183296	Apln/Mdk/Gas1/Smo/Tgfb1/Sox11/Ccnd2/Hmgb1/Fgfr1	9
GO:0048705	GO:0048705	skeletal system morphogenesis	10/370	261/28814	0.00214325	0.0254958	0.018834	T/Fgf8/Serpinh1/Gnas/Sp5/Gas1/Cited2/Sox11/Prkra/Gsc	10
GO:1901215	GO:1901215	negative regulation of neuron death	10/370	261/28814	0.00214325	0.0254958	0.018834	Fgf8/Mdk/Nes/Snx6/Smo/Unc5b/Foxb1/Abcc1/Gsk3b/Nefl	10
GO:0006606	GO:0006606	protein import into nucleus	8/370	178/28814	0.00220924	0.0260669	0.0192559	Appl1/Smo/Tgfb1/Prickle1/Pom121/Ppp2ca/Elavl1/Cdkn1a	8
GO:0021536	GO:0021536	diencephalon development	5/370	71/28814	0.00221112	0.0260669	0.0192559	Fgf8/Pitx2/Hes1/Smo/Foxb1	5
GO:0030239	GO:0030239	myofibril assembly	5/370	71/28814	0.00221112	0.0260669	0.0192559	Myh10/Krt8/Itgb1/Actg1/Prkar1a	5
GO:0032781	GO:0032781	positive regulation of ATP-dependent activity	4/370	43/28814	0.00222387	0.0260669	0.0192559	Dnajc9/Pfn1/Vmp1/Ahsa2	4
GO:0032924	GO:0032924	activin receptor signaling pathway	4/370	43/28814	0.00222387	0.0260669	0.0192559	Fst/Cited2/Tdgf1/Lefty1	4
GO:0048638	GO:0048638	regulation of developmental growth	13/370	402/28814	0.00226885	0.026483	0.0195633	Fgf8/Wnt3/Gnas/Sema6a/Smo/Dbn1/Cited2/Dusp6/Fgfr1/Rab11a/Gsk3b/Ezr/Cdkn1a	13
GO:0034763	GO:0034763	negative regulation of transmembrane transport	7/370	140/28814	0.00227262	0.026483	0.0195633	Fabp5/Tgfb1/Calm2/Pid1/Ppp2ca/Commd1/Grb10	7
GO:0055002	GO:0055002	striated muscle cell development	5/370	72/28814	0.00235154	0.0272437	0.0201253	Myh10/Krt8/Itgb1/Actg1/Prkar1a	5
GO:2000179	GO:2000179	positive regulation of neural precursor cell proliferation	5/370	72/28814	0.00235154	0.0272437	0.0201253	Mdk/Nes/Gnai2/Smo/Bex1	5
GO:0009855	GO:0009855	determination of bilateral symmetry	7/370	141/28814	0.00236558	0.0273272	0.020187	T/Fgf8/Pitx2/Smo/Cited2/Tdgf1/Lefty1	7
GO:0045926	GO:0045926	negative regulation of growth	10/370	265/28814	0.00239267	0.0275605	0.0203593	Wnt3/Slit3/Gnas/Gas1/Sema6a/Tgfb1/Cited2/Ddx3x/Gsk3b/Cdkn1a	10
GO:0001649	GO:0001649	osteoblast differentiation	9/370	222/28814	0.00241732	0.0275782	0.0203723	Igfbp3/Wnt3/Gnas/Clic1/H3f3b/Smo/Sox11/Fgfr1/Gsk3b	9
GO:0045637	GO:0045637	regulation of myeloid cell differentiation	9/370	222/28814	0.00241732	0.0275782	0.0203723	Hmgb3/Gnas/Smap1/Car2/Tgfb1/B2m/Hmgb1/Gsk3b/Rbp1	9
GO:0010464	GO:0010464	regulation of mesenchymal cell proliferation	4/370	44/28814	0.0024218	0.0275782	0.0203723	Gas1/Smo/Hmgb1/Fgfr1	4
GO:0046006	GO:0046006	regulation of activated T cell proliferation	4/370	44/28814	0.0024218	0.0275782	0.0203723	Igfbp2/Hmgb1/Prkar1a/Casp3	4
GO:0009799	GO:0009799	specification of symmetry	7/370	142/28814	0.00246144	0.0279499	0.020647	T/Fgf8/Pitx2/Smo/Cited2/Tdgf1/Lefty1	7
GO:1905330	GO:1905330	regulation of morphogenesis of an epithelium	5/370	73/28814	0.00249832	0.0281655	0.0208062	Mdk/Smo/Tgfb1/Fgfr1/Sulf1	5
GO:0006304	GO:0006304	DNA modification	6/370	106/28814	0.00250156	0.0281655	0.0208062	Gnas/Tdrd5/Zdbf2/Tdrkh/Gsk3b/Eomes	6
GO:0009953	GO:0009953	dorsal/ventral pattern formation	6/370	106/28814	0.00250156	0.0281655	0.0208062	Fgf8/Wnt3/Gas1/Smo/Sp8/Gsc	6
GO:0090068	GO:0090068	positive regulation of cell cycle process	10/370	267/28814	0.00252584	0.0283589	0.0209491	Fgf8/Pbx1/Tgfb1/Ube2e2/Ccnd2/Ddx3x/Ccnd3/Fgfr1/Rab11a/Ube2b	10
GO:0031647	GO:0031647	regulation of protein stability	11/370	313/28814	0.00257301	0.0288076	0.0212805	Smo/Pfn1/Hip1/Prkra/Usp47/Pex2/Trim44/Pim2/Ube2b/Commd1/Casp3	11
GO:0042554	GO:0042554	superoxide anion generation	4/370	45/28814	0.00263151	0.0291974	0.0215684	Gnai2/Tgfb1/F2rl1/Gnai3	4
GO:0010976	GO:0010976	positive regulation of neuron projection development	9/370	225/28814	0.00264444	0.0291974	0.0215684	Mdk/Lrp8/Marcks/Trim67/Ptk7/Dbn1/Rap1a/Itgb1/Fgfr1	9
GO:0050866	GO:0050866	negative regulation of cell activation	9/370	225/28814	0.00264444	0.0291974	0.0215684	Mdk/Hmgb3/Tgfb1/Irf1/Sox11/Hmgb1/Peli1/Prkar1a/Casp3	9
GO:0001885	GO:0001885	endothelial cell development	5/370	74/28814	0.00265165	0.0291974	0.0215684	Rap2c/F2rl1/Rap1a/Ccm2/Ezr	5
GO:0045109	GO:0045109	intermediate filament organization	5/370	74/28814	0.00265165	0.0291974	0.0215684	Vim/Krt8/Dsp/Nefm/Nefl	5
GO:0060675	GO:0060675	ureteric bud morphogenesis	5/370	74/28814	0.00265165	0.0291974	0.0215684	Fgf8/Pbx1/Hes1/Smo/Tgfb1	5
GO:0034377	GO:0034377	plasma lipoprotein particle assembly	3/370	22/28814	0.00269815	0.0294659	0.0217668	Soat1/Acsl3/Arf1	3
GO:0048339	GO:0048339	paraxial mesoderm development	3/370	22/28814	0.00269815	0.0294659	0.0217668	Tead2/Dll3/Fgfr1	3
GO:0150104	GO:0150104	transport across blood-brain barrier	3/370	22/28814	0.00269815	0.0294659	0.0217668	Fabp5/Abcc1/Slc2a1	3
GO:0061326	GO:0061326	renal tubule development	6/370	108/28814	0.00274697	0.0299172	0.0221002	Fgf8/Pbx1/Hes1/Smo/Tgfb1/Prom1	6
GO:1903532	GO:1903532	positive regulation of secretion by cell	12/370	363/28814	0.00276432	0.0300061	0.0221659	Apln/Myh10/Wls/Tgfb1/Sox11/F2rl1/Oxct1/Fgfr1/Tsg101/Tmed10/Arf1/Ezr	12
GO:0031331	GO:0031331	positive regulation of cellular catabolic process	14/370	461/28814	0.00277014	0.0300061	0.0221659	Igfbp3/Dapk1/Trim67/Smo/Prickle1/Hmgb1/Pim2/Gsk3b/Gnai3/Larp1/Casp3/Gabarap/Ezr/Tut4	14
GO:0050770	GO:0050770	regulation of axonogenesis	8/370	185/28814	0.00280271	0.0302104	0.0223168	Wnt3/Vim/Sema6a/Dbn1/Rab11a/Gsk3b/Nefm/Nefl	8
GO:0048645	GO:0048645	animal organ formation	5/370	75/28814	0.00281168	0.0302104	0.0223168	Fgf8/Hes1/Cited2/Fgfr1/Sulf1	5
GO:0072171	GO:0072171	mesonephric tubule morphogenesis	5/370	75/28814	0.00281168	0.0302104	0.0223168	Fgf8/Pbx1/Hes1/Smo/Tgfb1	5
GO:0032881	GO:0032881	regulation of polysaccharide metabolic process	4/370	46/28814	0.00285334	0.0304128	0.0224663	Tgfb1/Hmgb1/Grb10/Cltc	4
GO:0034142	GO:0034142	toll-like receptor 4 signaling pathway	4/370	46/28814	0.00285334	0.0304128	0.0224663	Appl1/Hmgb1/Peli1/F2rl1	4
GO:1900087	GO:1900087	positive regulation of G1/S transition of mitotic cell cycle	4/370	46/28814	0.00285334	0.0304128	0.0224663	Ube2e2/Ccnd2/Ddx3x/Ccnd3	4
GO:0002065	GO:0002065	columnar/cuboidal epithelial cell differentiation	6/370	109/28814	0.00287622	0.0304941	0.0225263	Fgf8/Hes1/Cdx2/Smo/Tgfb1/Sox11	6
GO:0106027	GO:0106027	neuron projection organization	6/370	109/28814	0.00287622	0.0304941	0.0225263	Lrp8/Marcks/Zmynd8/Dbn1/Gsk3b/Arf1	6
GO:0055001	GO:0055001	muscle cell development	9/370	228/28814	0.00288815	0.0305395	0.0225599	Pitx2/Myh10/Hes1/Krt8/Smo/Itgb1/Gsk3b/Actg1/Prkar1a	9
GO:0051402	GO:0051402	neuron apoptotic process	11/370	318/28814	0.00290395	0.0306256	0.0226235	Fgf8/Mdk/Nes/Fam162a/Snx6/Smo/Unc5b/Foxb1/Gsk3b/Casp3/Nefl	11
GO:0001756	GO:0001756	somitogenesis	5/370	76/28814	0.00297857	0.0312475	0.0230829	T/Cdx2/Dll3/Foxb1/Taf10	5
GO:1903036	GO:1903036	positive regulation of response to wounding	5/370	76/28814	0.00297857	0.0312475	0.0230829	Mdk/Arfgef1/Hmgb1/Itgb1/Actg1	5
GO:1903038	GO:1903038	negative regulation of leukocyte cell-cell adhesion	7/370	147/28814	0.00298638	0.0312475	0.0230829	Mdk/Tgfb1/Irf1/Hmgb1/Peli1/Prkar1a/Casp3	7
GO:0005976	GO:0005976	polysaccharide metabolic process	6/370	110/28814	0.00300997	0.0313304	0.0231441	Tgfb1/Hmgb1/Ppp1r2/Gsk3b/Grb10/Cltc	6
GO:0034446	GO:0034446	substrate adhesion-dependent cell spreading	6/370	110/28814	0.00300997	0.0313304	0.0231441	S100a10/Mdk/Epha1/Dbn1/Vamp3/Lamb1	6
GO:0061138	GO:0061138	morphogenesis of a branching epithelium	9/370	230/28814	0.00306025	0.0316443	0.023376	Fgf8/Mdk/Pitx2/Pbx1/Rspo3/Smo/Tgfb1/Fgfr1/Sulf1	9
GO:0010232	GO:0010232	vascular transport	3/370	23/28814	0.00307358	0.0316443	0.023376	Fabp5/Abcc1/Slc2a1	3
GO:0016202	GO:0016202	regulation of striated muscle tissue development	3/370	23/28814	0.00307358	0.0316443	0.023376	Fgf8/Tgfb1/Cenpf	3
GO:0035357	GO:0035357	peroxisome proliferator activated receptor signaling pathway	3/370	23/28814	0.00307358	0.0316443	0.023376	Fabp5/Alox15/Cited2	3
GO:0003016	GO:0003016	respiratory system process	4/370	47/28814	0.00308763	0.0316443	0.023376	Ndufs4/Ywhaz/Ndn/Pbx3	4
GO:0062208	GO:0062208	positive regulation of pattern recognition receptor signaling pathway	4/370	47/28814	0.00308763	0.0316443	0.023376	Ddx3x/Hmgb1/Peli1/F2rl1	4
GO:0060976	GO:0060976	coronary vasculature development	5/370	77/28814	0.00315251	0.0322265	0.0238061	Apln/Myh10/Ptk7/Prickle1/Fgfr1	5
GO:0022407	GO:0022407	regulation of cell-cell adhesion	14/370	468/28814	0.00316832	0.0323055	0.0238645	Mdk/Alox15/Hes1/Tgfb1/Cited2/Irf1/Efnb1/Igfbp2/B2m/Hmgb1/Peli1/Prkar1a/Casp3/Epcam	14
GO:0045927	GO:0045927	positive regulation of growth	11/370	322/28814	0.00319269	0.0324681	0.0239846	Fgf8/Wnt3/H3f3b/Smo/Dbn1/Usp47/Ddx3x/Fgfr1/Rab11a/Gsk3b/Ezr	11
GO:0110053	GO:0110053	regulation of actin filament organization	10/370	276/28814	0.00320051	0.0324681	0.0239846	S100a10/Alox15/Epha1/Dbn1/Pfn1/Arfgef1/Wasf1/F2rl1/Actg1/Arf1	10
GO:2001056	GO:2001056	positive regulation of cysteine-type endopeptidase activity	7/370	149/28814	0.00321879	0.0325708	0.0240605	Dapk1/Fam162a/Hip1/Perp/Ddx3x/Hmgb1/Ppp2ca	7
GO:0048588	GO:0048588	developmental cell growth	10/370	277/28814	0.00328356	0.0330358	0.0244039	Wnt3/Slit3/Sema6a/Smo/Dbn1/Ndn/Wasf1/Itgb1/Rab11a/Gsk3b	10
GO:1905477	GO:1905477	positive regulation of protein localization to membrane	6/370	112/28814	0.00329135	0.0330358	0.0244039	Tgfb1/Acsl3/Itgb1/Rab11a/Commd1/Ezr	6
GO:1901652	GO:1901652	response to peptide	13/370	420/28814	0.00329698	0.0330358	0.0244039	Vim/Gnai2/Appl1/Marcks/Snx6/Car2/Irf1/Ccnd3/Pid1/Abcc1/Gsk3b/Slc2a1/Grb10	13
GO:0043524	GO:0043524	negative regulation of neuron apoptotic process	8/370	190/28814	0.00329779	0.0330358	0.0244039	Fgf8/Mdk/Nes/Snx6/Smo/Unc5b/Foxb1/Nefl	8
GO:0035137	GO:0035137	hindlimb morphogenesis	4/370	48/28814	0.00333471	0.0333221	0.0246155	Fgf8/Pitx2/Wnt3/Gnas	4
GO:0045639	GO:0045639	positive regulation of myeloid cell differentiation	6/370	113/28814	0.00343917	0.0342802	0.0253232	Gnas/Smap1/Car2/Tgfb1/Hmgb1/Gsk3b	6
GO:0010508	GO:0010508	positive regulation of autophagy	7/370	151/28814	0.00346476	0.034425	0.0254301	Dapk1/Smo/Hmgb1/Pim2/Gsk3b/Gnai3/Larp1	7
GO:0032515	GO:0032515	negative regulation of phosphoprotein phosphatase activity	3/370	24/28814	0.00347953	0.034425	0.0254301	Ppp4r4/Gnai2/Mprip	3
GO:0048333	GO:0048333	mesodermal cell differentiation	3/370	24/28814	0.00347953	0.034425	0.0254301	Kdm6b/Fgfr1/Taf10	3
GO:0070372	GO:0070372	regulation of ERK1 and ERK2 cascade	11/370	326/28814	0.00350407	0.0345804	0.025545	Fgf8/Alox15/Gnai2/Sema6a/Tgfb1/Ywhaz/Hmgb1/Dusp6/F2rl1/Rap1a/Ezr	11
GO:0042060	GO:0042060	wound healing	12/370	374/28814	0.00351255	0.0345804	0.025545	Alox15/Gnas/Myh10/Ptk7/Tgfb1/Dsp/Arfgef1/Hmgb1/F2rl1/Itgb1/Actg1/Cdkn1a	12
GO:0046626	GO:0046626	regulation of insulin receptor signaling pathway	5/370	79/28814	0.00352214	0.0345896	0.0255518	Gnai2/Marcks/Ccnd3/Pid1/Grb10	5
GO:0002062	GO:0002062	chondrocyte differentiation	6/370	115/28814	0.00374955	0.0367327	0.0271349	Mdk/Serpinh1/Pkdcc/Tgfb1/Fgfr1/Sulf1	6
GO:0051656	GO:0051656	establishment of organelle localization	13/370	427/28814	0.00378736	0.0370124	0.0273415	Myh10/Ywhaz/Ap3s1/Wasf1/Itgb1/Rab11a/Tsg101/Tmed10/Ube2b/Arf1/Ezr/Cenpf/Nefl	13
GO:0043523	GO:0043523	regulation of neuron apoptotic process	10/370	283/28814	0.00381858	0.0372265	0.0274996	Fgf8/Mdk/Nes/Snx6/Smo/Unc5b/Foxb1/Gsk3b/Casp3/Nefl	10
GO:0035305	GO:0035305	negative regulation of dephosphorylation	4/370	50/28814	0.00386855	0.0374124	0.027637	Ppp4r4/Gnai2/Ywhab/Mprip	4
GO:0045214	GO:0045214	sarcomere organization	4/370	50/28814	0.00386855	0.0374124	0.027637	Krt8/Itgb1/Actg1/Prkar1a	4
GO:0060840	GO:0060840	artery development	6/370	116/28814	0.0039123	0.0374124	0.027637	Fgf8/Mdk/Myh10/Hes1/Cited2/Prickle1	6
GO:0001829	GO:0001829	trophectodermal cell differentiation	3/370	25/28814	0.00391674	0.0374124	0.027637	Cdx2/Cited2/Eomes	3
GO:0045736	GO:0045736	negative regulation of cyclin-dependent protein serine/threonine kinase activity	3/370	25/28814	0.00391674	0.0374124	0.027637	Casp3/Cdkn1a/Cdkn1c	3
GO:0050765	GO:0050765	negative regulation of phagocytosis	3/370	25/28814	0.00391674	0.0374124	0.027637	Appl1/Tgfb1/Hmgb1	3
GO:0150105	GO:0150105	protein localization to cell-cell junction	3/370	25/28814	0.00391674	0.0374124	0.027637	Dsp/Lsr/Actg1	3
GO:1902683	GO:1902683	regulation of receptor localization to synapse	3/370	25/28814	0.00391674	0.0374124	0.027637	Dbn1/Rap1a/Gsk3b	3
GO:0008543	GO:0008543	fibroblast growth factor receptor signaling pathway	5/370	81/28814	0.00392189	0.0374124	0.027637	Fgf8/Apln/Fgf5/Fgfr1/Sulf1	5
GO:0043254	GO:0043254	regulation of protein-containing complex assembly	13/370	429/28814	0.00393783	0.037475	0.0276832	Alox15/Pmepa1/Hes1/H3f3b/Tgfb1/Dbn1/Pfn1/Arfgef1/Ddx3x/Hmgb1/Gsk3b/Dnajc15/Lefty1	13
GO:0140694	GO:0140694	non-membrane-bounded organelle assembly	12/370	381/28814	0.00406835	0.0385548	0.0284809	Myh10/Krt8/Ddx3x/Itgb1/Rab11a/Cenpw/Actg1/Prkar1a/Cltc/Rpl38/Ezr/Rpl23a	12
GO:0045446	GO:0045446	endothelial cell differentiation	6/370	117/28814	0.00408023	0.0385548	0.0284809	Kdm6b/Rap2c/F2rl1/Rap1a/Ccm2/Ezr	6
GO:1904659	GO:1904659	glucose transmembrane transport	6/370	117/28814	0.00408023	0.0385548	0.0284809	Fabp5/Appl1/Pid1/Rap1a/Slc2a1/Grb10	6
GO:0014015	GO:0014015	positive regulation of gliogenesis	5/370	82/28814	0.00413347	0.0389658	0.0287845	Mdk/Vim/Hes1/Tgfb1/Tspo	5
GO:0008038	GO:0008038	neuron recognition	4/370	51/28814	0.00415596	0.0390856	0.028873	Prtg/Ywhaz/Ndn/Casp3	4
GO:0007159	GO:0007159	leukocyte cell-cell adhesion	12/370	383/28814	0.0042395	0.0397219	0.029343	Mdk/Hes1/Tgfb1/Irf1/Efnb1/Igfbp2/B2m/Hmgb1/Peli1/Itgb1/Prkar1a/Casp3	12
GO:0008645	GO:0008645	hexose transmembrane transport	6/370	118/28814	0.00425343	0.0397219	0.029343	Fabp5/Appl1/Pid1/Rap1a/Slc2a1/Grb10	6
GO:0051028	GO:0051028	mRNA transport	6/370	118/28814	0.00425343	0.0397219	0.029343	Igf2bp3/Pom121/Thoc7/Eny2/Peg10/Sem1	6
GO:0022612	GO:0022612	gland morphogenesis	7/370	157/28814	0.00428907	0.0399614	0.0295199	Fgf8/Mdk/Smo/Tgfb1/Fgfr1/Sulf1/Mki67	7
GO:0008625	GO:0008625	extrinsic apoptotic signaling pathway via death domain receptors	5/370	83/28814	0.00435308	0.0402999	0.02977	Dapk1/Ddx3x/Gsk3b/Gabarap/Bex3	5
GO:0072078	GO:0072078	nephron tubule morphogenesis	5/370	83/28814	0.00435308	0.0402999	0.02977	Fgf8/Pbx1/Hes1/Smo/Tgfb1	5
GO:0046777	GO:0046777	protein autophosphorylation	9/370	243/28814	0.00438513	0.0402999	0.02977	Dapk1/Epha1/Calm2/Ddx3x/Rap2c/Pim2/Fgfr1/Gsk3b/Ppp2ca	9
GO:0045737	GO:0045737	positive regulation of cyclin-dependent protein serine/threonine kinase activity	3/370	26/28814	0.0043859	0.0402999	0.02977	Ccnd2/Ccnd3/Ccny	3
GO:0065005	GO:0065005	protein-lipid complex assembly	3/370	26/28814	0.0043859	0.0402999	0.02977	Soat1/Acsl3/Arf1	3
GO:1904030	GO:1904030	negative regulation of cyclin-dependent protein kinase activity	3/370	26/28814	0.0043859	0.0402999	0.02977	Casp3/Cdkn1a/Cdkn1c	3
GO:0050764	GO:0050764	regulation of phagocytosis	6/370	119/28814	0.004432	0.0404918	0.0299118	Alox15/Appl1/Tgfb1/Hmgb1/F2rl1/Rap1a	6
GO:0008643	GO:0008643	carbohydrate transport	7/370	158/28814	0.00443973	0.0404918	0.0299118	Fabp5/Appl1/Pid1/Rap1a/Slc2a1/Grb10/Ezr	7
GO:0050798	GO:0050798	activated T cell proliferation	4/370	52/28814	0.00445744	0.0404918	0.0299118	Igfbp2/Hmgb1/Prkar1a/Casp3	4
GO:0061005	GO:0061005	cell differentiation involved in kidney development	4/370	52/28814	0.00445744	0.0404918	0.0299118	Hes1/Smo/Prom1/Basp1	4
GO:0061028	GO:0061028	establishment of endothelial barrier	4/370	52/28814	0.00445744	0.0404918	0.0299118	Rap2c/F2rl1/Rap1a/Ezr	4
GO:0006091	GO:0006091	generation of precursor metabolites and energy	13/370	436/28814	0.00450303	0.0408132	0.0301492	Crot/Gnas/Ddit4/Ndufs4/Pgls/Hmgb1/Ppp1r2/Oxct1/Gsk3b/Mdh1/Mrps36/Dnajc15/Grb10	13
GO:0048708	GO:0048708	astrocyte differentiation	5/370	84/28814	0.00458088	0.0413314	0.030532	Vim/Hes1/Smo/Dll3/Eomes	5
GO:0072089	GO:0072089	stem cell proliferation	5/370	84/28814	0.00458088	0.0413314	0.030532	Wnt3/Nes/Sox11/Fgfr1/Epcam	5
GO:2000177	GO:2000177	regulation of neural precursor cell proliferation	6/370	120/28814	0.00461604	0.0415282	0.0306773	Mdk/Nes/Gnai2/Smo/Tgfb1/Bex1	6
GO:0072593	GO:0072593	reactive oxygen species metabolic process	9/370	245/28814	0.00462348	0.0415282	0.0306773	Gnai2/Tgfb1/Ddit4/Ndufs4/Pid1/Tspo/F2rl1/Gnai3/Cdkn1a	9
GO:2000377	GO:2000377	regulation of reactive oxygen species metabolic process	7/370	160/28814	0.004753	0.0425958	0.031466	Gnai2/Tgfb1/Pid1/Tspo/F2rl1/Gnai3/Cdkn1a	7
GO:0030099	GO:0030099	myeloid cell differentiation	13/370	439/28814	0.00476446	0.042603	0.0314714	Hmgb3/Gnas/Smap1/Car2/Tgfb1/Cited2/B2m/Hmgb1/F2rl1/Gsk3b/Rbp1/Casp3/Cdkn1c	13
GO:0015749	GO:0015749	monosaccharide transmembrane transport	6/370	121/28814	0.00480564	0.0426911	0.0315364	Fabp5/Appl1/Pid1/Rap1a/Slc2a1/Grb10	6
GO:1902414	GO:1902414	protein localization to cell junction	6/370	121/28814	0.00480564	0.0426911	0.0315364	Dsp/Lsr/Rap1a/Rab11a/Gsk3b/Actg1	6
GO:0060998	GO:0060998	regulation of dendritic spine development	5/370	85/28814	0.00481703	0.0426911	0.0315364	Lrp8/Marcks/Zmynd8/Dbn1/Arf1	5
GO:0072088	GO:0072088	nephron epithelium morphogenesis	5/370	85/28814	0.00481703	0.0426911	0.0315364	Fgf8/Pbx1/Hes1/Smo/Tgfb1	5
GO:0007350	GO:0007350	blastoderm segmentation	3/370	27/28814	0.00488768	0.043031	0.0317875	Tdrd5/Tdrkh/Tdgf1	3
GO:0010829	GO:0010829	negative regulation of glucose transmembrane transport	3/370	27/28814	0.00488768	0.043031	0.0317875	Fabp5/Pid1/Grb10	3
GO:0062009	GO:0062009	secondary palate development	3/370	27/28814	0.00488768	0.043031	0.0317875	Wnt8a/Fzd2/Sox11	3
GO:0006469	GO:0006469	negative regulation of protein kinase activity	8/370	203/28814	0.00490478	0.0430866	0.0318286	Epha1/Gsk3b/Tsg101/Prkar1a/Casp3/Cdkn1a/Rtraf/Cdkn1c	8
GO:0010769	GO:0010769	regulation of cell morphogenesis involved in differentiation	6/370	122/28814	0.00500091	0.0438347	0.0323812	S100a10/Mdk/Lrp8/Marcks/Dbn1/Ttc3	6
GO:0060415	GO:0060415	muscle tissue morphogenesis	5/370	86/28814	0.0050617	0.0442042	0.0326542	Pitx2/Ly6e/Tgfb1/Dsp/Fzd2	5
GO:1901214	GO:1901214	regulation of neuron death	12/370	392/28814	0.00508255	0.0442042	0.0326542	Fgf8/Mdk/Nes/Snx6/Smo/Ddit4/Unc5b/Foxb1/Abcc1/Gsk3b/Casp3/Nefl	12
GO:0010977	GO:0010977	negative regulation of neuron projection development	7/370	162/28814	0.00508264	0.0442042	0.0326542	Wnt3/Vim/Hes1/H2-K1/Sema6a/B2m/Gsk3b	7
GO:0046394	GO:0046394	carboxylic acid biosynthetic process	10/370	295/28814	0.00509465	0.0442042	0.0326542	Fabp5/Scd2/Alox15/Acadl/Acsl3/Hacd1/Pex2/Rbp1/Got2/Pycr2	10
GO:0045912	GO:0045912	negative regulation of carbohydrate metabolic process	4/370	54/28814	0.00510387	0.0442042	0.0326542	Tgfb1/Ddit4/Grb10/Cltc	4
GO:1903037	GO:1903037	regulation of leukocyte cell-cell adhesion	11/370	343/28814	0.00510942	0.0442042	0.0326542	Mdk/Hes1/Tgfb1/Irf1/Efnb1/Igfbp2/B2m/Hmgb1/Peli1/Prkar1a/Casp3	11
GO:0032535	GO:0032535	regulation of cellular component size	12/370	393/28814	0.00518393	0.044752	0.0330588	Alox15/Wnt3/Sema6a/Dbn1/Pfn1/Arfgef1/F2rl1/Rab11a/Gsk3b/Nefm/Ezr/Nefl	12
GO:0120032	GO:0120032	regulation of plasma membrane bounded cell projection assembly	8/370	205/28814	0.0051975	0.0447724	0.0330739	Dock11/Gdi2/Zmynd8/Dbn1/Pfn1/F2rl1/Gsk3b/Vdac3	8
GO:0016053	GO:0016053	organic acid biosynthetic process	10/370	296/28814	0.00521447	0.044822	0.0331105	Fabp5/Scd2/Alox15/Acadl/Acsl3/Hacd1/Pex2/Rbp1/Got2/Pycr2	10
GO:1903362	GO:1903362	regulation of cellular protein catabolic process	9/370	250/28814	0.00526354	0.0451467	0.0333504	Psme2/Trim67/Psme1/Prickle1/Gsk3b/Csnk2a2/Commd1/Gabarap/Ezr	9
GO:0006112	GO:0006112	energy reserve metabolic process	5/370	87/28814	0.00531503	0.0452968	0.0334613	Gnas/Hmgb1/Ppp1r2/Gsk3b/Grb10	5
GO:0051881	GO:0051881	regulation of mitochondrial membrane potential	5/370	87/28814	0.00531503	0.0452968	0.0334613	Clic1/Ndufs4/Pid1/Tspo/Gsk3b	5
GO:0072028	GO:0072028	nephron morphogenesis	5/370	87/28814	0.00531503	0.0452968	0.0334613	Fgf8/Pbx1/Hes1/Smo/Tgfb1	5
GO:0043087	GO:0043087	regulation of GTPase activity	11/370	345/28814	0.00533131	0.0453388	0.0334923	S100a10/Amot/Gnas/Fzd10/Epha1/Dock11/Arfgef1/F2rl1/Rap1a/Itgb1/Gsk3b	11
GO:0002224	GO:0002224	toll-like receptor signaling pathway	6/370	124/28814	0.00540882	0.0455347	0.0336371	Appl1/Irf1/Ddx3x/Hmgb1/Peli1/F2rl1	6
GO:0002286	GO:0002286	T cell activation involved in immune response	6/370	124/28814	0.00540882	0.0455347	0.0336371	Mdk/Tgfb1/Irf1/Hmgb1/F2rl1/Eomes	6
GO:0010959	GO:0010959	regulation of metal ion transport	13/370	446/28814	0.00542211	0.0455347	0.0336371	Gnas/Gnai2/Tspan13/Hes1/Tgfb1/B2m/Calm2/Tspo/Itgb1/Ppp2ca/Vmp1/Commd1/Arf1	13
GO:0045070	GO:0045070	positive regulation of viral genome replication	3/370	28/28814	0.0054227	0.0455347	0.0336371	Top2b/Ddx3x/Larp1	3
GO:0048634	GO:0048634	regulation of muscle organ development	3/370	28/28814	0.0054227	0.0455347	0.0336371	Fgf8/Tgfb1/Cenpf	3
GO:2000737	GO:2000737	negative regulation of stem cell differentiation	3/370	28/28814	0.0054227	0.0455347	0.0336371	Hes1/Prickle1/Gsk3b	3
GO:0010712	GO:0010712	regulation of collagen metabolic process	4/370	55/28814	0.00544942	0.0455667	0.0336607	Vim/Tgfb1/Rap1a/Itgb1	4
GO:0034113	GO:0034113	heterotypic cell-cell adhesion	4/370	55/28814	0.00544942	0.0455667	0.0336607	Alox15/Dsp/Perp/Itgb1	4
GO:0022409	GO:0022409	positive regulation of cell-cell adhesion	10/370	298/28814	0.00546071	0.0455667	0.0336607	Mdk/Alox15/Hes1/Tgfb1/Cited2/Irf1/Efnb1/Igfbp2/B2m/Hmgb1	10
GO:0070665	GO:0070665	positive regulation of leukocyte proliferation	7/370	165/28814	0.00560894	0.0467061	0.0345024	Hes1/Efnb1/Igfbp2/Hmgb1/Peli1/Gsk3b/Cdkn1a	7
GO:0022408	GO:0022408	negative regulation of cell-cell adhesion	8/370	208/28814	0.00566139	0.04685	0.0346087	Mdk/Tgfb1/Irf1/Hmgb1/Peli1/Prkar1a/Casp3/Epcam	8
GO:0060491	GO:0060491	regulation of cell projection assembly	8/370	208/28814	0.00566139	0.04685	0.0346087	Dock11/Gdi2/Zmynd8/Dbn1/Pfn1/F2rl1/Gsk3b/Vdac3	8
GO:0072330	GO:0072330	monocarboxylic acid biosynthetic process	8/370	208/28814	0.00566139	0.04685	0.0346087	Fabp5/Scd2/Alox15/Acadl/Acsl3/Hacd1/Pex2/Rbp1	8
GO:0050863	GO:0050863	regulation of T cell activation	11/370	348/28814	0.00567833	0.0468932	0.0346406	Mdk/Hes1/Tgfb1/Irf1/Efnb1/Igfbp2/B2m/Hmgb1/Peli1/Prkar1a/Casp3	11
GO:0034250	GO:0034250	positive regulation of cellular amide metabolic process	7/370	166/28814	0.00579313	0.0477425	0.035268	Vim/Ddx3x/Coa3/Larp1/Elavl1/Casp3/Lin28a	7
GO:0043536	GO:0043536	positive regulation of blood vessel endothelial cell migration	4/370	56/28814	0.00581025	0.0477851	0.0352994	Amot/Tgfb1/Hmgb1/Fgfr1	4
GO:0046323	GO:0046323	glucose import	5/370	89/28814	0.00584837	0.0479015	0.0353854	Appl1/Pid1/Rap1a/Slc2a1/Grb10	5
GO:0061333	GO:0061333	renal tubule morphogenesis	5/370	89/28814	0.00584837	0.0479015	0.0353854	Fgf8/Pbx1/Hes1/Smo/Tgfb1	5
GO:0006301	GO:0006301	postreplication repair	3/370	29/28814	0.00599153	0.0487742	0.0360301	Ube2b/Pclaf/Ube2v1	3
GO:0061003	GO:0061003	positive regulation of dendritic spine morphogenesis	3/370	29/28814	0.00599153	0.0487742	0.0360301	Lrp8/Marcks/Dbn1	3
GO:1904031	GO:1904031	positive regulation of cyclin-dependent protein kinase activity	3/370	29/28814	0.00599153	0.0487742	0.0360301	Ccnd2/Ccnd3/Ccny	3
GO:0043280	GO:0043280	positive regulation of cysteine-type endopeptidase activity involved in apoptotic process	6/370	127/28814	0.00606562	0.049277	0.0364015	Dapk1/Fam162a/Hip1/Ddx3x/Hmgb1/Ppp2ca	6
GO:0043547	GO:0043547	positive regulation of GTPase activity	9/370	256/28814	0.00611993	0.0494877	0.0365571	S100a10/Gnas/Fzd10/Epha1/Dock11/F2rl1/Rap1a/Itgb1/Gsk3b	9
GO:0002088	GO:0002088	lens development in camera-type eye	5/370	90/28814	0.00612869	0.0494877	0.0365571	Vim/Tgfb1/Cited2/Sox11/Cdkn1c	5
GO:0010827	GO:0010827	regulation of glucose transmembrane transport	5/370	90/28814	0.00612869	0.0494877	0.0365571	Fabp5/Appl1/Pid1/Rap1a/Grb10	5
GO:0034248	GO:0034248	regulation of cellular amide metabolic process	13/370	453/28814	0.00615057	0.0495552	0.036607	Dapk1/Igf2bp3/Vim/Rtn3/Ddx3x/Coa3/Tmed10/Larp1/Elavl1/Casp3/Lin28a/Rpl38/Tut4	13
GO:0010463	GO:0010463	mesenchymal cell proliferation	4/370	57/28814	0.00618666	0.0495552	0.036607	Gas1/Smo/Hmgb1/Fgfr1	4
GO:0032964	GO:0032964	collagen biosynthetic process	4/370	57/28814	0.00618666	0.0495552	0.036607	Serpinh1/Vim/Tgfb1/Rap1a	4
GO:0035567	GO:0035567	non-canonical Wnt signaling pathway	4/370	57/28814	0.00618666	0.0495552	0.036607	Rspo3/Fzd10/Ptk7/Fzd2	4
GO:0034976	GO:0034976	response to endoplasmic reticulum stress	9/370	257/28814	0.00627252	0.0501371	0.0370369	Alox15/Marcks/Amfr/Ddx3x/Tmx1/Ube2j1/Gsk3b/Spop/Casp3	9
GO:0019882	GO:0019882	antigen processing and presentation	6/370	128/28814	0.00629693	0.0501371	0.0370369	Psme2/H2-K1/Psme1/Psmb8/Tapbp/B2m	6
GO:0048640	GO:0048640	negative regulation of developmental growth	6/370	128/28814	0.00629693	0.0501371	0.0370369	Wnt3/Gnas/Sema6a/Cited2/Gsk3b/Cdkn1a	6
GO:0034219	GO:0034219	carbohydrate transmembrane transport	6/370	129/28814	0.00653458	0.0513821	0.0379566	Fabp5/Appl1/Pid1/Rap1a/Slc2a1/Grb10	6
GO:0090101	GO:0090101	negative regulation of transmembrane receptor protein serine/threonine kinase signaling pathway	6/370	129/28814	0.00653458	0.0513821	0.0379566	Fst/Pmepa1/Snx6/Tdgf1/Peg10/Lefty1	6
GO:0021700	GO:0021700	developmental maturation	11/370	355/28814	0.00655744	0.0513821	0.0379566	Hes1/Tdrd5/Tgfb1/Pfn1/Ywhaz/Tdrkh/Fgfr1/Gsk3b/Tut4/Nefl/Cdkn1c	11
GO:0002244	GO:0002244	hematopoietic progenitor cell differentiation	7/370	170/28814	0.00657539	0.0513821	0.0379566	Fst/Mixl1/Ssbp3/Hes1/Tgfb1/Cited2/Agpat5	7
GO:0010257	GO:0010257	NADH dehydrogenase complex assembly	4/370	58/28814	0.00657892	0.0513821	0.0379566	Ndufaf4/Ndufs4/Ndufa2/Ndufaf6	4
GO:0010761	GO:0010761	fibroblast migration	4/370	58/28814	0.00657892	0.0513821	0.0379566	Appl1/Tgfb1/Itgb1/Fgfr1	4
GO:0032981	GO:0032981	mitochondrial respiratory chain complex I assembly	4/370	58/28814	0.00657892	0.0513821	0.0379566	Ndufaf4/Ndufs4/Ndufa2/Ndufaf6	4
GO:0090303	GO:0090303	positive regulation of wound healing	4/370	58/28814	0.00657892	0.0513821	0.0379566	Arfgef1/Hmgb1/Itgb1/Actg1	4
GO:1902808	GO:1902808	positive regulation of cell cycle G1/S phase transition	4/370	58/28814	0.00657892	0.0513821	0.0379566	Ube2e2/Ccnd2/Ddx3x/Ccnd3	4
GO:0060563	GO:0060563	neuroepithelial cell differentiation	3/370	30/28814	0.0065947	0.0513821	0.0379566	Fgf8/Hes1/Sox11	3
GO:1905207	GO:1905207	regulation of cardiocyte differentiation	3/370	30/28814	0.0065947	0.0513821	0.0379566	Tgfb1/Prickle1/Gsk3b	3
GO:2001233	GO:2001233	regulation of apoptotic signaling pathway	12/370	406/28814	0.0066545	0.0517471	0.0382262	Dapk1/Gnai2/Gas1/Unc5b/Prkra/Usp47/Ddx3x/Fgfr1/Gsk3b/Tpd52l1/Spop/Gnai3	12
GO:0050672	GO:0050672	negative regulation of lymphocyte proliferation	5/370	92/28814	0.00671742	0.052135	0.0385128	Tgfb1/Sox11/Peli1/Prkar1a/Casp3	5
GO:0002934	GO:0002934	desmosome organization	2/370	10/28814	0.0069127	0.0525286	0.0388035	Dsp/Perp	2
GO:0003149	GO:0003149	membranous septum morphogenesis	2/370	10/28814	0.0069127	0.0525286	0.0388035	Fzd2/Nsd2	2
GO:0006560	GO:0006560	proline metabolic process	2/370	10/28814	0.0069127	0.0525286	0.0388035	Oat/Pycr2	2
GO:0035360	GO:0035360	positive regulation of peroxisome proliferator activated receptor signaling pathway	2/370	10/28814	0.0069127	0.0525286	0.0388035	Fabp5/Cited2	2
GO:0035672	GO:0035672	oligopeptide transmembrane transport	2/370	10/28814	0.0069127	0.0525286	0.0388035	Car2/Abcc1	2
GO:0045607	GO:0045607	regulation of inner ear auditory receptor cell differentiation	2/370	10/28814	0.0069127	0.0525286	0.0388035	Hes1/Mycl	2
GO:0045631	GO:0045631	regulation of mechanoreceptor differentiation	2/370	10/28814	0.0069127	0.0525286	0.0388035	Hes1/Mycl	2
GO:0060022	GO:0060022	hard palate development	2/370	10/28814	0.0069127	0.0525286	0.0388035	Fzd2/Sox11	2
GO:0060484	GO:0060484	lung-associated mesenchyme development	2/370	10/28814	0.0069127	0.0525286	0.0388035	Ptk7/Fgfr1	2
GO:0097119	GO:0097119	postsynaptic density protein 95 clustering	2/370	10/28814	0.0069127	0.0525286	0.0388035	Zmynd8/Dbn1	2
GO:2000980	GO:2000980	regulation of inner ear receptor cell differentiation	2/370	10/28814	0.0069127	0.0525286	0.0388035	Hes1/Mycl	2
GO:0043388	GO:0043388	positive regulation of DNA binding	4/370	59/28814	0.00698731	0.0529877	0.0391427	Pitx2/Hes1/Tgfb1/Hmgb1	4
GO:0007029	GO:0007029	endoplasmic reticulum organization	5/370	93/28814	0.00702614	0.0529877	0.0391427	Rtn3/Reep5/Rab18/Tram1/Polr2m	5
GO:0032945	GO:0032945	negative regulation of mononuclear cell proliferation	5/370	93/28814	0.00702614	0.0529877	0.0391427	Tgfb1/Sox11/Peli1/Prkar1a/Casp3	5
GO:0033108	GO:0033108	mitochondrial respiratory chain complex assembly	5/370	93/28814	0.00702614	0.0529877	0.0391427	Ndufaf4/Ndufs4/Ndufa2/Coa3/Ndufaf6	5
GO:0045216	GO:0045216	cell-cell junction organization	8/370	216/28814	0.00705296	0.0530898	0.0392181	Tgfb1/Dsp/Lsr/Perp/F2rl1/Itgb1/Ccm2/Actg1	8
GO:0050890	GO:0050890	cognition	11/370	359/28814	0.00710567	0.053386	0.0394369	Mdk/Gnas/Ndufs4/Ccnd2/Foxb1/B2m/Lamb1/Itgb1/Casp3/Rp9/Vdac3	11
GO:0050680	GO:0050680	negative regulation of epithelial cell proliferation	7/370	173/28814	0.00721171	0.0539666	0.0398658	Gas1/Smo/Tgfb1/Pex2/B2m/Sulf1/Cdkn1c	7
GO:0070979	GO:0070979	protein K11-linked ubiquitination	3/370	31/28814	0.00723272	0.0539666	0.0398658	Ube2e2/Ube2e3/Ube2b	3
GO:0035265	GO:0035265	organ growth	8/370	217/28814	0.00724356	0.0539666	0.0398658	Fgf8/Ly6e/Smo/Cited2/Dusp6/Fgfr1/Gsk3b/Prkar1a	8
GO:1903050	GO:1903050	regulation of proteolysis involved in cellular protein catabolic process	8/370	217/28814	0.00724356	0.0539666	0.0398658	Psme2/Trim67/Psme1/Prickle1/Gsk3b/Csnk2a2/Commd1/Gabarap	8
GO:0043543	GO:0043543	protein acylation	9/370	263/28814	0.00725046	0.0539666	0.0398658	Tgfb1/Msl1/Ddx3x/Ctbp1/Gsk3b/Zdhhc6/Eomes/Eny2/Taf10	9
GO:0042475	GO:0042475	odontogenesis of dentin-containing tooth	5/370	94/28814	0.00734464	0.054566	0.0403086	Fst/Fgf8/Smo/Tgfb1/Perp	5
GO:0008544	GO:0008544	epidermis development	11/370	361/28814	0.0073929	0.0548226	0.0404981	Fst/Gnas/Hes1/Krt8/Pphln1/Smo/Mycl/Dsp/Fgfr1/Tsg101/Casp3	11
GO:0014009	GO:0014009	glial cell proliferation	4/370	60/28814	0.0074121	0.0548633	0.0405282	Vim/Hes1/Sox11/Tspo	4
GO:0043393	GO:0043393	regulation of protein binding	8/370	218/28814	0.00743803	0.0549534	0.0405947	Nes/Amfr/B2m/Ppp1r2/Pim2/Gsk3b/Ppp2ca/Cdkn1a	8
GO:0003158	GO:0003158	endothelium development	6/370	133/28814	0.00755062	0.0556823	0.0411332	Kdm6b/Rap2c/F2rl1/Rap1a/Ccm2/Ezr	6
GO:0007162	GO:0007162	negative regulation of cell adhesion	10/370	313/28814	0.00760992	0.0560049	0.0413715	Mdk/Sema6a/Tgfb1/Irf1/Hmgb1/Peli1/Lamb1/Prkar1a/Casp3/Epcam	10
GO:0046395	GO:0046395	carboxylic acid catabolic process	8/370	219/28814	0.0076364	0.0560049	0.0413715	Crot/Oat/Acadl/Idnk/Pex2/Eci2/Blmh/Got2	8
GO:0048839	GO:0048839	inner ear development	8/370	219/28814	0.0076364	0.0560049	0.0413715	Fgf8/Hes1/H2-K1/Ptk7/Mycl/Fzd2/Ccm2/Fgfr1	8
GO:0045685	GO:0045685	regulation of glial cell differentiation	5/370	95/28814	0.00767306	0.0561707	0.041494	Mdk/Hes1/Tgfb1/Dll3/Lin28a	5
GO:0006887	GO:0006887	exocytosis	12/370	414/28814	0.00771163	0.0563288	0.0416107	Gnai2/Myh10/Ywhaz/Vamp3/Syngr2/F2rl1/Rap1a/Rab11a/Gsk3b/Tsg101/Tmed10/Arf1	12
GO:0051271	GO:0051271	negative regulation of cellular component movement	10/370	314/28814	0.00777351	0.0563288	0.0416107	Igfbp3/Epha1/Zmynd8/Tgfb1/Dbn1/Cited2/Hmgb1/Rap2c/Gsk3b/Sulf1	10
GO:0006898	GO:0006898	receptor-mediated endocytosis	9/370	266/28814	0.00778116	0.0563288	0.0416107	Apln/Smap1/Hip1/B2m/Wasf1/Itgb1/Cltc/Arf1/Ezr	9
GO:0050730	GO:0050730	regulation of peptidyl-tyrosine phosphorylation	9/370	266/28814	0.00778116	0.0563288	0.0416107	Fgf8/Lrp8/Hes1/Tgfb1/Irf1/Arl2bp/Rap2c/Itgb1/Tsg101	9
GO:0048639	GO:0048639	positive regulation of developmental growth	8/370	220/28814	0.00783873	0.0563288	0.0416107	Fgf8/Wnt3/Smo/Dbn1/Fgfr1/Rab11a/Gsk3b/Ezr	8
GO:0045620	GO:0045620	negative regulation of lymphocyte differentiation	4/370	61/28814	0.00785356	0.0563288	0.0416107	Mdk/Hmgb3/Irf1/Hmgb1	4
GO:0055088	GO:0055088	lipid homeostasis	7/370	176/28814	0.00789256	0.0563288	0.0416107	Soat1/Tgfb1/Pex2/Ddx3x/Tspo/Rbp1/Commd1	7
GO:0021904	GO:0021904	dorsal/ventral neural tube patterning	3/370	32/28814	0.00790604	0.0563288	0.0416107	Gas1/Smo/Gsc	3
GO:0030212	GO:0030212	hyaluronan metabolic process	3/370	32/28814	0.00790604	0.0563288	0.0416107	Tgfb1/Ccnd3/Cltc	3
GO:0034260	GO:0034260	negative regulation of GTPase activity	3/370	32/28814	0.00790604	0.0563288	0.0416107	Amot/Fzd10/Arfgef1	3
GO:0060074	GO:0060074	synapse maturation	3/370	32/28814	0.00790604	0.0563288	0.0416107	Pfn1/Ywhaz/Nefl	3
GO:0072574	GO:0072574	hepatocyte proliferation	3/370	32/28814	0.00790604	0.0563288	0.0416107	Mdk/Smo/Mki67	3
GO:0072575	GO:0072575	epithelial cell proliferation involved in liver morphogenesis	3/370	32/28814	0.00790604	0.0563288	0.0416107	Mdk/Smo/Mki67	3
GO:1902042	GO:1902042	negative regulation of extrinsic apoptotic signaling pathway via death domain receptors	3/370	32/28814	0.00790604	0.0563288	0.0416107	Dapk1/Ddx3x/Gsk3b	3
GO:1902914	GO:1902914	regulation of protein polyubiquitination	3/370	32/28814	0.00790604	0.0563288	0.0416107	Trim44/Ddx3x/Gabarap	3
GO:0044344	GO:0044344	cellular response to fibroblast growth factor stimulus	5/370	96/28814	0.00801156	0.0568778	0.0420163	Fgf8/Apln/Fgf5/Fgfr1/Sulf1	5
GO:0072655	GO:0072655	establishment of protein localization to mitochondrion	5/370	96/28814	0.00801156	0.0568778	0.0420163	Ywhaz/Tspo/Timm22/Immp1l/Dnajc15	5
GO:0006473	GO:0006473	protein acetylation	8/370	221/28814	0.00804506	0.0569134	0.0420426	Tgfb1/Msl1/Ddx3x/Ctbp1/Gsk3b/Eomes/Eny2/Taf10	8
GO:0016054	GO:0016054	organic acid catabolic process	8/370	221/28814	0.00804506	0.0569134	0.0420426	Crot/Oat/Acadl/Idnk/Pex2/Eci2/Blmh/Got2	8
GO:0051346	GO:0051346	negative regulation of hydrolase activity	11/370	366/28814	0.00815065	0.0574803	0.0424614	Serpinh1/Ppp4r4/Amot/Gnai2/Fzd10/Arfgef1/Usp47/Ddx3x/Mprip/Tmed10/Cstb	11
GO:0002285	GO:0002285	lymphocyte activation involved in immune response	8/370	222/28814	0.00825544	0.0574803	0.0424614	Mdk/Dock11/Tgfb1/Irf1/Hmgb1/F2rl1/Eomes/Nsd2	8
GO:0048469	GO:0048469	cell maturation	8/370	222/28814	0.00825544	0.0574803	0.0424614	Hes1/Tdrd5/Tgfb1/Tdrkh/Fgfr1/Gsk3b/Tut4/Cdkn1c	8
GO:0010171	GO:0010171	body morphogenesis	4/370	62/28814	0.00831194	0.0574803	0.0424614	Wnt3/Gnas/Ssbp3/Tgfb1	4
GO:0021872	GO:0021872	forebrain generation of neurons	4/370	62/28814	0.00831194	0.0574803	0.0424614	Fgf8/Hes1/B2m/Fgfr1	4
GO:0071375	GO:0071375	cellular response to peptide hormone stimulus	9/370	269/28814	0.00834099	0.0574803	0.0424614	Gnai2/Appl1/Marcks/Car2/Irf1/Ccnd3/Pid1/Gsk3b/Grb10	9
GO:1903312	GO:1903312	negative regulation of mRNA metabolic process	5/370	97/28814	0.00836029	0.0574803	0.0424614	Srsf9/Pcbp4/Hnrnpab/Larp1/Elavl1	5
GO:0030902	GO:0030902	hindbrain development	7/370	178/28814	0.00837206	0.0574803	0.0424614	Mdk/Gas1/Myh10/Hes1/Wls/Smo/Itgb1	7
GO:0006107	GO:0006107	oxaloacetate metabolic process	2/370	11/28814	0.00837752	0.0574803	0.0424614	Mdh1/Got2	2
GO:0010587	GO:0010587	miRNA catabolic process	2/370	11/28814	0.00837752	0.0574803	0.0424614	Lin28a/Tut4	2
GO:0055015	GO:0055015	ventricular cardiac muscle cell development	2/370	11/28814	0.00837752	0.0574803	0.0424614	Pitx2/Myh10	2
GO:0060052	GO:0060052	neurofilament cytoskeleton organization	2/370	11/28814	0.00837752	0.0574803	0.0424614	Nefm/Nefl	2
GO:0060174	GO:0060174	limb bud formation	2/370	11/28814	0.00837752	0.0574803	0.0424614	Wnt3/Sox11	2
GO:0140719	GO:0140719	constitutive heterochromatin assembly	2/370	11/28814	0.00837752	0.0574803	0.0424614	Smchd1/H3f3b	2
GO:1901533	GO:1901533	negative regulation of hematopoietic progenitor cell differentiation	2/370	11/28814	0.00837752	0.0574803	0.0424614	Mixl1/Hes1	2
GO:1903564	GO:1903564	regulation of protein localization to cilium	2/370	11/28814	0.00837752	0.0574803	0.0424614	Gdi2/Gsk3b	2
GO:2000727	GO:2000727	positive regulation of cardiac muscle cell differentiation	2/370	11/28814	0.00837752	0.0574803	0.0424614	Tgfb1/Gsk3b	2
GO:0008277	GO:0008277	regulation of G protein-coupled receptor signaling pathway	6/370	136/28814	0.00838404	0.0574803	0.0424614	Fgf8/Apln/Gnai2/Rgs12/Ywhab/Itgb1	6
GO:0035264	GO:0035264	multicellular organism growth	8/370	223/28814	0.00846992	0.0578706	0.0427497	Pkdcc/Gnas/H3f3b/Smo/Ccm2/Taf10/Ezr/Cdkn1c	8
GO:0050870	GO:0050870	positive regulation of T cell activation	8/370	223/28814	0.00846992	0.0578706	0.0427497	Mdk/Hes1/Tgfb1/Irf1/Efnb1/Igfbp2/B2m/Hmgb1	8
GO:0002478	GO:0002478	antigen processing and presentation of exogenous peptide antigen	3/370	33/28814	0.00861509	0.0582648	0.0430409	H2-K1/Tapbp/B2m	3
GO:0002834	GO:0002834	regulation of response to tumor cell	3/370	33/28814	0.00861509	0.0582648	0.0430409	Dapk1/Calm2/Hmgb1	3
GO:0006099	GO:0006099	tricarboxylic acid cycle	3/370	33/28814	0.00861509	0.0582648	0.0430409	Ndufs4/Mdh1/Mrps36	3
GO:0035520	GO:0035520	monoubiquitinated protein deubiquitination	3/370	33/28814	0.00861509	0.0582648	0.0430409	Usp47/Eny2/Taf10	3
GO:0048566	GO:0048566	embryonic digestive tract development	3/370	33/28814	0.00861509	0.0582648	0.0430409	Pitx2/Pkdcc/Sox11	3
GO:1904646	GO:1904646	cellular response to amyloid-beta	3/370	33/28814	0.00861509	0.0582648	0.0430409	Snx6/Abcc1/Gsk3b	3
GO:0070664	GO:0070664	negative regulation of leukocyte proliferation	5/370	98/28814	0.00871939	0.0586724	0.043342	Tgfb1/Sox11/Peli1/Prkar1a/Casp3	5
GO:0071774	GO:0071774	response to fibroblast growth factor	5/370	98/28814	0.00871939	0.0586724	0.043342	Fgf8/Apln/Fgf5/Fgfr1/Sulf1	5
GO:0120162	GO:0120162	positive regulation of cold-induced thermogenesis	5/370	98/28814	0.00871939	0.0586724	0.043342	Fabp5/Gnas/Acadl/Kdm6b/Grb10	5
GO:0001755	GO:0001755	neural crest cell migration	4/370	63/28814	0.0087875	0.0587352	0.0433884	Pitx2/Sema6a/Smo/Efnb1	4
GO:0006893	GO:0006893	Golgi to plasma membrane transport	4/370	63/28814	0.0087875	0.0587352	0.0433884	Pkdcc/Acsl3/Vamp3/Commd1	4
GO:0009064	GO:0009064	glutamine family amino acid metabolic process	4/370	63/28814	0.0087875	0.0587352	0.0433884	Oat/Gmps/Got2/Pycr2	4
GO:0045744	GO:0045744	negative regulation of G protein-coupled receptor signaling pathway	4/370	63/28814	0.0087875	0.0587352	0.0433884	Apln/Gnai2/Rgs12/Ywhab	4
GO:0034504	GO:0034504	protein localization to nucleus	10/370	320/28814	0.00881278	0.0588058	0.0434406	Appl1/Smo/Tgfb1/Arl2bp/Prickle1/Pom121/Gsk3b/Ppp2ca/Elavl1/Cdkn1a	10
GO:0048660	GO:0048660	regulation of smooth muscle cell proliferation	7/370	180/28814	0.00887267	0.0591068	0.0436629	Igfbp3/Apln/Gnai2/Tgfb1/Gsk3b/Gnai3/Cdkn1a	7
GO:0051651	GO:0051651	maintenance of location in cell	8/370	225/28814	0.00891138	0.0592658	0.0437804	Tgfb1/Dbn1/Pfn1/Arl2bp/Calm2/Tspo/Mprip/Polr2m	8
GO:0045727	GO:0045727	positive regulation of translation	6/370	138/28814	0.00897508	0.0595903	0.0440201	Vim/Ddx3x/Coa3/Larp1/Elavl1/Lin28a	6
GO:1904705	GO:1904705	regulation of vascular associated smooth muscle cell proliferation	4/370	64/28814	0.00928048	0.0615159	0.0454425	Apln/Gnai2/Gnai3/Cdkn1a	4
GO:0045672	GO:0045672	positive regulation of osteoclast differentiation	3/370	34/28814	0.00936026	0.0618005	0.0456528	Gnas/Car2/Gsk3b	3
GO:0072576	GO:0072576	liver morphogenesis	3/370	34/28814	0.00936026	0.0618005	0.0456528	Mdk/Smo/Mki67	3
GO:0033673	GO:0033673	negative regulation of kinase activity	8/370	227/28814	0.0093698	0.0618005	0.0456528	Epha1/Gsk3b/Tsg101/Prkar1a/Casp3/Cdkn1a/Rtraf/Cdkn1c	8
GO:0043010	GO:0043010	camera-type eye development	11/370	374/28814	0.00948703	0.0624706	0.0461478	Pitx2/Vim/Gas1/Myh10/Tgfb1/Cited2/Prom1/Sox11/Rcn1/Gnb1/Cdkn1c	11
GO:0048193	GO:0048193	Golgi vesicle transport	9/370	276/28814	0.00976607	0.0637489	0.047092	Pkdcc/Gas1/Acsl3/Vamp3/Arf5/Ap3s1/Tmed10/Commd1/Arf1	9
GO:0001954	GO:0001954	positive regulation of cell-matrix adhesion	4/370	65/28814	0.00979113	0.0637489	0.047092	S100a10/Epha1/Tdgf1/Gsk3b	4
GO:0032835	GO:0032835	glomerulus development	4/370	65/28814	0.00979113	0.0637489	0.047092	Hes1/Prom1/Basp1/Sulf1	4
GO:0007163	GO:0007163	establishment or maintenance of cell polarity	8/370	229/28814	0.00984558	0.0637489	0.047092	Amot/Hes1/Cdx2/Ptk7/Arfgef1/Itgb1/Gsk3b/Ezr	8
GO:0050772	GO:0050772	positive regulation of axonogenesis	5/370	101/28814	0.00986042	0.0637489	0.047092	Wnt3/Dbn1/Rab11a/Gsk3b/Nefl	5
GO:0060021	GO:0060021	roof of mouth development	5/370	101/28814	0.00986042	0.0637489	0.047092	Pkdcc/Gas1/Wnt8a/Fzd2/Sox11	5
GO:0097061	GO:0097061	dendritic spine organization	5/370	101/28814	0.00986042	0.0637489	0.047092	Lrp8/Marcks/Zmynd8/Dbn1/Arf1	5
GO:2000112	GO:2000112	regulation of cellular macromolecule biosynthetic process	13/370	481/28814	0.00987843	0.0637489	0.047092	Soat1/Dapk1/Igf2bp3/Vim/Arfgef1/Ddx3x/Coa3/Larp1/Elavl1/Grb10/Lin28a/Rpl38/Tut4	13
GO:0001840	GO:0001840	neural plate development	2/370	12/28814	0.00996824	0.0637489	0.047092	T/Fgf8	2
GO:0007183	GO:0007183	SMAD protein complex assembly	2/370	12/28814	0.00996824	0.0637489	0.047092	Pmepa1/Tgfb1	2
GO:0010002	GO:0010002	cardioblast differentiation	2/370	12/28814	0.00996824	0.0637489	0.047092	Prickle1/Eomes	2
GO:0015911	GO:0015911	long-chain fatty acid import across plasma membrane	2/370	12/28814	0.00996824	0.0637489	0.047092	Abcc1/Slc2a1	2
GO:0034135	GO:0034135	regulation of toll-like receptor 2 signaling pathway	2/370	12/28814	0.00996824	0.0637489	0.047092	Hmgb1/F2rl1	2
GO:0038094	GO:0038094	Fc-gamma receptor signaling pathway	2/370	12/28814	0.00996824	0.0637489	0.047092	Appl1/Rap1a	2
GO:0042996	GO:0042996	regulation of Golgi to plasma membrane protein transport	2/370	12/28814	0.00996824	0.0637489	0.047092	Pkdcc/Acsl3	2
GO:0048845	GO:0048845	venous blood vessel morphogenesis	2/370	12/28814	0.00996824	0.0637489	0.047092	Pitx2/Ccm2	2
GO:0072497	GO:0072497	mesenchymal stem cell differentiation	2/370	12/28814	0.00996824	0.0637489	0.047092	Wnt3/Gsk3b	2
GO:1903800	GO:1903800	positive regulation of production of miRNAs involved in gene silencing by miRNA	2/370	12/28814	0.00996824	0.0637489	0.047092	Tgfb1/Lin28a	2
GO:0003209	GO:0003209	cardiac atrium morphogenesis	3/370	35/28814	0.0101419	0.0645497	0.0476836	Pitx2/Smo/Nsd2	3
GO:1990089	GO:1990089	response to nerve growth factor	3/370	35/28814	0.0101419	0.0645497	0.0476836	Hes1/Wasf1/Rap1a	3
GO:1990090	GO:1990090	cellular response to nerve growth factor stimulus	3/370	35/28814	0.0101419	0.0645497	0.0476836	Hes1/Wasf1/Rap1a	3
GO:0043161	GO:0043161	proteasome-mediated ubiquitin-dependent protein catabolic process	12/370	430/28814	0.0102184	0.0649335	0.0479671	Klhdc2/Prickle1/Amfr/Peli1/Ube2j1/Rnf187/Fbxl14/Gsk3b/Spop/Ube2b/Commd1/Gabarap	12
GO:0006892	GO:0006892	post-Golgi vesicle-mediated transport	5/370	102/28814	0.0102625	0.0650065	0.0480211	Pkdcc/Acsl3/Vamp3/Ap3s1/Commd1	5
GO:0070585	GO:0070585	protein localization to mitochondrion	5/370	102/28814	0.0102625	0.0650065	0.0480211	Ywhaz/Tspo/Timm22/Immp1l/Dnajc15	5
GO:0015909	GO:0015909	long-chain fatty acid transport	4/370	66/28814	0.0103197	0.0651622	0.0481361	Fabp5/Acsl3/Abcc1/Slc2a1	4
GO:0090311	GO:0090311	regulation of protein deacetylation	4/370	66/28814	0.0103197	0.0651622	0.0481361	Tgfb1/Ndn/Bex4/Ctbp1	4
GO:0048608	GO:0048608	reproductive structure development	13/370	484/28814	0.0103645	0.0653424	0.0482692	Fst/Fgf8/Rspo3/Hes1/Krt8/Cdx2/H3f3b/Cited2/Eomes/Sulf1/Taf10/Peg10/Cdkn1c	13
GO:0007264	GO:0007264	small GTPase mediated signal transduction	12/370	431/28814	0.0103939	0.0654241	0.0483296	Amot/Trim67/Dock11/Gdi2/Arfgef1/Bnip2/Rap2c/Wasf1/F2rl1/Rap1a/Itgb1/Gabarap	12
GO:0021510	GO:0021510	spinal cord development	5/370	103/28814	0.0106756	0.0669866	0.0494838	Lrp8/Smo/Sox11/Pbx3/Foxb1	5
GO:0060993	GO:0060993	kidney morphogenesis	5/370	103/28814	0.0106756	0.0669866	0.0494838	Fgf8/Pbx1/Hes1/Smo/Tgfb1	5
GO:0001658	GO:0001658	branching involved in ureteric bud morphogenesis	4/370	67/28814	0.0108663	0.0677576	0.0500534	Fgf8/Pbx1/Smo/Tgfb1	4
GO:0060986	GO:0060986	endocrine hormone secretion	4/370	67/28814	0.0108663	0.0677576	0.0500534	Apln/Gnas/Tspo/Fgfr1	4
GO:1990874	GO:1990874	vascular associated smooth muscle cell proliferation	4/370	67/28814	0.0108663	0.0677576	0.0500534	Apln/Gnai2/Gnai3/Cdkn1a	4
GO:2000736	GO:2000736	regulation of stem cell differentiation	4/370	67/28814	0.0108663	0.0677576	0.0500534	Tead2/Hes1/Prickle1/Gsk3b	4
GO:0098876	GO:0098876	vesicle-mediated transport to the plasma membrane	6/370	144/28814	0.0109265	0.0679202	0.0501735	Pkdcc/Arl4c/Acsl3/Vamp3/Rab11a/Commd1	6
GO:0045686	GO:0045686	negative regulation of glial cell differentiation	3/370	36/28814	0.0109604	0.0679202	0.0501735	Hes1/Dll3/Lin28a	3
GO:0048009	GO:0048009	insulin-like growth factor receptor signaling pathway	3/370	36/28814	0.0109604	0.0679202	0.0501735	Igfbp3/Igfbp2/Grb10	3
GO:0090312	GO:0090312	positive regulation of protein deacetylation	3/370	36/28814	0.0109604	0.0679202	0.0501735	Tgfb1/Ndn/Ctbp1	3
GO:0061458	GO:0061458	reproductive system development	13/370	488/28814	0.0110415	0.068317	0.0504666	Fst/Fgf8/Rspo3/Hes1/Krt8/Cdx2/H3f3b/Cited2/Eomes/Sulf1/Taf10/Peg10/Cdkn1c	13
GO:0048659	GO:0048659	smooth muscle cell proliferation	7/370	188/28814	0.0110965	0.0684671	0.0505775	Igfbp3/Apln/Gnai2/Tgfb1/Gsk3b/Gnai3/Cdkn1a	7
GO:0010770	GO:0010770	positive regulation of cell morphogenesis involved in differentiation	5/370	104/28814	0.0111	0.0684671	0.0505775	S100a10/Mdk/Lrp8/Marcks/Dbn1	5
GO:0002064	GO:0002064	epithelial cell development	8/370	235/28814	0.0113809	0.0696508	0.0514519	Vim/Smo/Tgfb1/Rap2c/F2rl1/Rap1a/Ccm2/Ezr	8
GO:1902107	GO:1902107	positive regulation of leukocyte differentiation	7/370	189/28814	0.0114005	0.0696508	0.0514519	Mdk/Gnas/Car2/Tgfb1/Irf1/Hmgb1/Gsk3b	7
GO:1903708	GO:1903708	positive regulation of hemopoiesis	7/370	189/28814	0.0114005	0.0696508	0.0514519	Mdk/Gnas/Car2/Tgfb1/Irf1/Hmgb1/Gsk3b	7
GO:0006801	GO:0006801	superoxide metabolic process	4/370	68/28814	0.0114313	0.0696508	0.0514519	Gnai2/Tgfb1/F2rl1/Gnai3	4
GO:0007585	GO:0007585	respiratory gaseous exchange by respiratory system	4/370	68/28814	0.0114313	0.0696508	0.0514519	Ndufs4/Ywhaz/Ndn/Pbx3	4
GO:0022029	GO:0022029	telencephalon cell migration	4/370	68/28814	0.0114313	0.0696508	0.0514519	Lrp8/Foxb1/Lamb1/Fgfr1	4
GO:0061371	GO:0061371	determination of heart left/right asymmetry	4/370	68/28814	0.0114313	0.0696508	0.0514519	T/Fgf8/Smo/Cited2	4
GO:0097006	GO:0097006	regulation of plasma lipoprotein particle levels	4/370	68/28814	0.0114313	0.0696508	0.0514519	Soat1/Acsl3/Commd1/Arf1	4
GO:2001237	GO:2001237	negative regulation of extrinsic apoptotic signaling pathway	5/370	105/28814	0.0115357	0.0698604	0.0516067	Dapk1/Gas1/Unc5b/Ddx3x/Gsk3b	5
GO:0044282	GO:0044282	small molecule catabolic process	10/370	334/28814	0.0116508	0.0698604	0.0516067	Crot/Oat/Acadl/Idnk/Pex2/Esd/Eci2/Oxct1/Blmh/Got2	10
GO:0009437	GO:0009437	carnitine metabolic process	2/370	13/28814	0.0116814	0.0698604	0.0516067	Crot/Acadl	2
GO:0021794	GO:0021794	thalamus development	2/370	13/28814	0.0116814	0.0698604	0.0516067	Smo/Foxb1	2
GO:0030953	GO:0030953	astral microtubule organization	2/370	13/28814	0.0116814	0.0698604	0.0516067	Rab11a/Ezr	2
GO:0032486	GO:0032486	Rap protein signal transduction	2/370	13/28814	0.0116814	0.0698604	0.0516067	Rap2c/Rap1a	2
GO:0032926	GO:0032926	negative regulation of activin receptor signaling pathway	2/370	13/28814	0.0116814	0.0698604	0.0516067	Fst/Lefty1	2
GO:0040034	GO:0040034	regulation of development, heterochronic	2/370	13/28814	0.0116814	0.0698604	0.0516067	Hes1/Hmgn2	2
GO:0042590	GO:0042590	antigen processing and presentation of exogenous peptide antigen via MHC class I	2/370	13/28814	0.0116814	0.0698604	0.0516067	H2-K1/Tapbp	2
GO:0060368	GO:0060368	regulation of Fc receptor mediated stimulatory signaling pathway	2/370	13/28814	0.0116814	0.0698604	0.0516067	Appl1/Rap1a	2
GO:0060965	GO:0060965	negative regulation of miRNA-mediated gene silencing	2/370	13/28814	0.0116814	0.0698604	0.0516067	Tgfb1/Elavl1	2
GO:2000489	GO:2000489	regulation of hepatic stellate cell activation	2/370	13/28814	0.0116814	0.0698604	0.0516067	Smo/Fgfr1	2
GO:0031047	GO:0031047	gene silencing by RNA	7/370	190/28814	0.0117104	0.0698604	0.0516067	Tgfb1/Prkra/Tdrkh/Ddx3x/Elavl1/Lin28a/Tut4	7
GO:0071824	GO:0071824	protein-DNA complex subunit organization	7/370	190/28814	0.0117104	0.0698604	0.0516067	Smarce1/H3f3b/Dnajc9/Hmgb1/Cenpw/Baz1a/Taf10	7
GO:0009954	GO:0009954	proximal/distal pattern formation	3/370	37/28814	0.0118159	0.0700714	0.0517626	Pbx1/Wnt8a/Sp8	3
GO:0010923	GO:0010923	negative regulation of phosphatase activity	3/370	37/28814	0.0118159	0.0700714	0.0517626	Ppp4r4/Gnai2/Mprip	3
GO:0035329	GO:0035329	hippo signaling	3/370	37/28814	0.0118159	0.0700714	0.0517626	Tead2/Amot/Sox11	3
GO:0070306	GO:0070306	lens fiber cell differentiation	3/370	37/28814	0.0118159	0.0700714	0.0517626	Vim/Tgfb1/Cdkn1c	3
GO:0009913	GO:0009913	epidermal cell differentiation	8/370	237/28814	0.0119299	0.0706424	0.0521844	Hes1/Krt8/Pphln1/Mycl/Dsp/Fgfr1/Tsg101/Casp3	8
GO:0014909	GO:0014909	smooth muscle cell migration	5/370	106/28814	0.011983	0.0708309	0.0523236	Igfbp3/Mdk/Smo/S100a11/Grb10	5
GO:0050671	GO:0050671	positive regulation of lymphocyte proliferation	6/370	147/28814	0.0120071	0.0708309	0.0523236	Hes1/Efnb1/Igfbp2/Hmgb1/Peli1/Cdkn1a	6
GO:0051926	GO:0051926	negative regulation of calcium ion transport	4/370	69/28814	0.0120148	0.0708309	0.0523236	Hes1/Tgfb1/Calm2/Ppp2ca	4
GO:0050808	GO:0050808	synapse organization	13/370	494/28814	0.0121208	0.0713501	0.0527072	Lrp8/Adgrl2/Marcks/Myh10/Zmynd8/Dbn1/Pfn1/Ywhaz/Efnb1/Wasf1/Gsk3b/Arf1/Nefl	13
GO:0032386	GO:0032386	regulation of intracellular transport	10/370	337/28814	0.0123398	0.0725327	0.0535808	Gas1/Smo/Tgfb1/Dbn1/Ube2j1/Gsk3b/Ppp2ca/Commd1/Arf1/Ezr	10
GO:0045055	GO:0045055	regulated exocytosis	9/370	287/28814	0.0123669	0.072585	0.0536194	Gnai2/Ywhaz/Vamp3/Syngr2/F2rl1/Rap1a/Gsk3b/Tmed10/Arf1	9
GO:0035904	GO:0035904	aorta development	4/370	70/28814	0.0126171	0.0737291	0.0544646	Fgf8/Myh10/Hes1/Prickle1	4
GO:0043462	GO:0043462	regulation of ATP-dependent activity	4/370	70/28814	0.0126171	0.0737291	0.0544646	Dnajc9/Pfn1/Vmp1/Ahsa2	4
GO:0046324	GO:0046324	regulation of glucose import	4/370	70/28814	0.0126171	0.0737291	0.0544646	Appl1/Pid1/Rap1a/Grb10	4
GO:0006869	GO:0006869	lipid transport	11/370	390/28814	0.0126613	0.0737475	0.0544782	Igfbp3/Fabp5/Crot/Acsl3/Abcc1/Tspo/Hdlbp/Rbp1/Vmp1/Slc2a1/Got2	11
GO:0045589	GO:0045589	regulation of regulatory T cell differentiation	3/370	38/28814	0.0127088	0.0737475	0.0544782	Mdk/Tgfb1/Irf1	3
GO:1902003	GO:1902003	regulation of amyloid-beta formation	3/370	38/28814	0.0127088	0.0737475	0.0544782	Rtn3/Tmed10/Casp3	3
GO:0032946	GO:0032946	positive regulation of mononuclear cell proliferation	6/370	149/28814	0.0127679	0.0737475	0.0544782	Hes1/Efnb1/Igfbp2/Hmgb1/Peli1/Cdkn1a	6
GO:0035195	GO:0035195	miRNA-mediated gene silencing	6/370	149/28814	0.0127679	0.0737475	0.0544782	Tgfb1/Prkra/Ddx3x/Elavl1/Lin28a/Tut4	6
GO:0050657	GO:0050657	nucleic acid transport	6/370	149/28814	0.0127679	0.0737475	0.0544782	Igf2bp3/Pom121/Thoc7/Eny2/Peg10/Sem1	6
GO:0050658	GO:0050658	RNA transport	6/370	149/28814	0.0127679	0.0737475	0.0544782	Igf2bp3/Pom121/Thoc7/Eny2/Peg10/Sem1	6
GO:0065004	GO:0065004	protein-DNA complex assembly	6/370	149/28814	0.0127679	0.0737475	0.0544782	H3f3b/Dnajc9/Hmgb1/Cenpw/Baz1a/Taf10	6
GO:2000116	GO:2000116	regulation of cysteine-type endopeptidase activity	8/370	240/28814	0.0127896	0.0737661	0.0544919	Dapk1/Fam162a/Hip1/Usp47/Perp/Ddx3x/Hmgb1/Ppp2ca	8
GO:0002293	GO:0002293	alpha-beta T cell differentiation involved in immune response	4/370	71/28814	0.0132384	0.0758222	0.0560108	Tgfb1/Irf1/Hmgb1/Eomes	4
GO:0002763	GO:0002763	positive regulation of myeloid leukocyte differentiation	4/370	71/28814	0.0132384	0.0758222	0.0560108	Gnas/Car2/Tgfb1/Gsk3b	4
GO:0021885	GO:0021885	forebrain cell migration	4/370	71/28814	0.0132384	0.0758222	0.0560108	Lrp8/Foxb1/Lamb1/Fgfr1	4
GO:0048146	GO:0048146	positive regulation of fibroblast proliferation	4/370	71/28814	0.0132384	0.0758222	0.0560108	Tgfb1/Ndufs4/Tdgf1/Cdkn1a	4
GO:0042176	GO:0042176	regulation of protein catabolic process	11/370	393/28814	0.013337	0.0758222	0.0560108	Psme2/Trim67/Psme1/Prickle1/Tmem9/Gsk3b/Ppp2ca/Csnk2a2/Commd1/Gabarap/Ezr	11
GO:0050821	GO:0050821	protein stabilization	7/370	195/28814	0.0133521	0.0758222	0.0560108	Smo/Pfn1/Hip1/Prkra/Trim44/Pim2/Ube2b	7
GO:0048145	GO:0048145	regulation of fibroblast proliferation	5/370	109/28814	0.013395	0.0758222	0.0560108	Tgfb1/Ndufs4/Pex2/Tdgf1/Cdkn1a	5
GO:0048704	GO:0048704	embryonic skeletal system morphogenesis	5/370	109/28814	0.013395	0.0758222	0.0560108	Fgf8/Gnas/Gas1/Sox11/Gsc	5
GO:0050886	GO:0050886	endocrine process	5/370	109/28814	0.013395	0.0758222	0.0560108	Apln/Gnas/Tspo/F2rl1/Fgfr1	5
GO:0071901	GO:0071901	negative regulation of protein serine/threonine kinase activity	5/370	109/28814	0.013395	0.0758222	0.0560108	Gsk3b/Prkar1a/Casp3/Cdkn1a/Cdkn1c	5
GO:0006465	GO:0006465	signal peptide processing	2/370	14/28814	0.0135136	0.0758222	0.0560108	Spcs1/Spcs2	2
GO:0021984	GO:0021984	adenohypophysis development	2/370	14/28814	0.0135136	0.0758222	0.0560108	Fgf8/Hes1	2
GO:0060149	GO:0060149	negative regulation of post-transcriptional gene silencing	2/370	14/28814	0.0135136	0.0758222	0.0560108	Tgfb1/Elavl1	2
GO:0060967	GO:0060967	negative regulation of gene silencing by RNA	2/370	14/28814	0.0135136	0.0758222	0.0560108	Tgfb1/Elavl1	2
GO:0061309	GO:0061309	cardiac neural crest cell development involved in outflow tract morphogenesis	2/370	14/28814	0.0135136	0.0758222	0.0560108	Pitx2/Hes1	2
GO:0090179	GO:0090179	planar cell polarity pathway involved in neural tube closure	2/370	14/28814	0.0135136	0.0758222	0.0560108	Ptk7/Fzd2	2
GO:1900369	GO:1900369	negative regulation of post-transcriptional gene silencing by RNA	2/370	14/28814	0.0135136	0.0758222	0.0560108	Tgfb1/Elavl1	2
GO:1902510	GO:1902510	regulation of apoptotic DNA fragmentation	2/370	14/28814	0.0135136	0.0758222	0.0560108	Igfbp3/Casp3	2
GO:1902969	GO:1902969	mitotic DNA replication	2/370	14/28814	0.0135136	0.0758222	0.0560108	Lig1/Fgfr1	2
GO:0051235	GO:0051235	maintenance of location	10/370	342/28814	0.013556	0.0758222	0.0560108	Soat1/Tgfb1/Dbn1/Pfn1/Arl2bp/Calm2/Ywhab/Tspo/Mprip/Polr2m	10
GO:0021983	GO:0021983	pituitary gland development	3/370	39/28814	0.0136393	0.0758222	0.0560108	Fgf8/Pitx2/Hes1	3
GO:0032885	GO:0032885	regulation of polysaccharide biosynthetic process	3/370	39/28814	0.0136393	0.0758222	0.0560108	Tgfb1/Grb10/Cltc	3
GO:0051481	GO:0051481	negative regulation of cytosolic calcium ion concentration	3/370	39/28814	0.0136393	0.0758222	0.0560108	Tgfb1/Calm2/Gtf2i	3
GO:0071542	GO:0071542	dopaminergic neuron differentiation	3/370	39/28814	0.0136393	0.0758222	0.0560108	Fgf8/Wnt3/Gsk3b	3
GO:1904645	GO:1904645	response to amyloid-beta	3/370	39/28814	0.0136393	0.0758222	0.0560108	Snx6/Abcc1/Gsk3b	3
GO:2000036	GO:2000036	regulation of stem cell population maintenance	3/370	39/28814	0.0136393	0.0758222	0.0560108	Smo/Zfp322a/Elavl1	3
GO:0030336	GO:0030336	negative regulation of cell migration	9/370	292/28814	0.0137063	0.076089	0.0562078	Igfbp3/Epha1/Zmynd8/Tgfb1/Cited2/Hmgb1/Rap2c/Gsk3b/Sulf1	9
GO:0002683	GO:0002683	negative regulation of immune system process	12/370	448/28814	0.0137479	0.0762141	0.0563003	Mdk/Alox15/Hmgb3/Appl1/Tgfb1/Irf1/Sox11/Hmgb1/Peli1/Prkar1a/Casp3/Ezr	12
GO:0002287	GO:0002287	alpha-beta T cell activation involved in immune response	4/370	72/28814	0.0138788	0.0765742	0.0565663	Tgfb1/Irf1/Hmgb1/Eomes	4
GO:0007405	GO:0007405	neuroblast proliferation	4/370	72/28814	0.0138788	0.0765742	0.0565663	Smo/Tgfb1/Fgfr1/Bex1	4
GO:0055008	GO:0055008	cardiac muscle tissue morphogenesis	4/370	72/28814	0.0138788	0.0765742	0.0565663	Pitx2/Ly6e/Tgfb1/Dsp	4
GO:0060349	GO:0060349	bone morphogenesis	5/370	110/28814	0.0138895	0.0765742	0.0565663	T/Serpinh1/Gnas/Sp5/Cited2	5
GO:0010876	GO:0010876	lipid localization	12/370	449/28814	0.0139682	0.0768151	0.0567442	Igfbp3/Fabp5/Soat1/Crot/Acsl3/Abcc1/Tspo/Hdlbp/Rbp1/Vmp1/Slc2a1/Got2	12
GO:0051236	GO:0051236	establishment of RNA localization	6/370	152/28814	0.0139716	0.0768151	0.0567442	Igf2bp3/Pom121/Thoc7/Eny2/Peg10/Sem1	6
GO:0009150	GO:0009150	purine ribonucleotide metabolic process	10/370	345/28814	0.0143276	0.0786638	0.0581099	Crot/Nudt11/Tgfb1/Ddit4/Acsl3/Pid1/Dcakd/Mpc1/Gnai3/Gmps	10
GO:0006633	GO:0006633	fatty acid biosynthetic process	6/370	153/28814	0.0143899	0.0786816	0.058123	Fabp5/Scd2/Alox15/Acadl/Acsl3/Hacd1	6
GO:0006839	GO:0006839	mitochondrial transport	6/370	153/28814	0.0143899	0.0786816	0.058123	Ywhaz/Mtx2/Timm22/Gsk3b/Immp1l/Dnajc15	6
GO:0030010	GO:0030010	establishment of cell polarity	6/370	153/28814	0.0143899	0.0786816	0.058123	Amot/Hes1/Ptk7/Arfgef1/Itgb1/Gsk3b	6
GO:0006284	GO:0006284	base-excision repair	3/370	40/28814	0.0146075	0.0796353	0.0588276	Lig1/Usp47/Hmgb1	3
GO:1905332	GO:1905332	positive regulation of morphogenesis of an epithelium	3/370	40/28814	0.0146075	0.0796353	0.0588276	Mdk/Smo/Tgfb1	3
GO:0032868	GO:0032868	response to insulin	8/370	246/28814	0.014644	0.0796353	0.0588276	Gnai2/Appl1/Marcks/Ccnd3/Pid1/Gsk3b/Slc2a1/Grb10	8
GO:2001234	GO:2001234	negative regulation of apoptotic signaling pathway	8/370	246/28814	0.014644	0.0796353	0.0588276	Dapk1/Gnai2/Gas1/Unc5b/Usp47/Ddx3x/Gsk3b/Gnai3	8
GO:0048144	GO:0048144	fibroblast proliferation	5/370	112/28814	0.0149151	0.0809993	0.0598352	Tgfb1/Ndufs4/Pex2/Tdgf1/Cdkn1a	5
GO:0043405	GO:0043405	regulation of MAP kinase activity	7/370	200/28814	0.0151527	0.0821782	0.060706	Fzd10/Tgfb1/Tdgf1/Fgfr1/Gsk3b/Tpd52l1/Tsg101	7
GO:1903039	GO:1903039	positive regulation of leukocyte cell-cell adhesion	8/370	248/28814	0.0153035	0.0823328	0.0608202	Mdk/Hes1/Tgfb1/Irf1/Efnb1/Igfbp2/B2m/Hmgb1	8
GO:0030516	GO:0030516	regulation of axon extension	5/370	113/28814	0.0154464	0.0823328	0.0608202	Wnt3/Sema6a/Dbn1/Rab11a/Gsk3b	5
GO:0048477	GO:0048477	oogenesis	5/370	113/28814	0.0154464	0.0823328	0.0608202	Mdk/Tdrd5/H3f3b/Tdrkh/Tut4	5
GO:0002396	GO:0002396	MHC protein complex assembly	2/370	15/28814	0.0154615	0.0823328	0.0608202	Tapbp/B2m	2
GO:0002501	GO:0002501	peptide antigen assembly with MHC protein complex	2/370	15/28814	0.0154615	0.0823328	0.0608202	Tapbp/B2m	2
GO:0006577	GO:0006577	amino-acid betaine metabolic process	2/370	15/28814	0.0154615	0.0823328	0.0608202	Crot/Acadl	2
GO:0015936	GO:0015936	coenzyme A metabolic process	2/370	15/28814	0.0154615	0.0823328	0.0608202	Crot/Dcakd	2
GO:0048102	GO:0048102	autophagic cell death	2/370	15/28814	0.0154615	0.0823328	0.0608202	Dapk1/Calm2	2
GO:0051280	GO:0051280	negative regulation of release of sequestered calcium ion into cytosol	2/370	15/28814	0.0154615	0.0823328	0.0608202	Tgfb1/Calm2	2
GO:0090178	GO:0090178	regulation of establishment of planar polarity involved in neural tube closure	2/370	15/28814	0.0154615	0.0823328	0.0608202	Ptk7/Fzd2	2
GO:1903706	GO:1903706	regulation of hemopoiesis	11/370	402/28814	0.0155287	0.0823328	0.0608202	Mdk/Hmgb3/Gnas/Smap1/Car2/Tgfb1/Irf1/B2m/Hmgb1/Gsk3b/Rbp1	11
GO:0002483	GO:0002483	antigen processing and presentation of endogenous peptide antigen	3/370	41/28814	0.0156138	0.0823328	0.0608202	H2-K1/Tapbp/B2m	3
GO:0003230	GO:0003230	cardiac atrium development	3/370	41/28814	0.0156138	0.0823328	0.0608202	Pitx2/Smo/Nsd2	3
GO:0006636	GO:0006636	unsaturated fatty acid biosynthetic process	3/370	41/28814	0.0156138	0.0823328	0.0608202	Fabp5/Scd2/Alox15	3
GO:0019885	GO:0019885	antigen processing and presentation of endogenous peptide antigen via MHC class I	3/370	41/28814	0.0156138	0.0823328	0.0608202	H2-K1/Tapbp/B2m	3
GO:0030513	GO:0030513	positive regulation of BMP signaling pathway	3/370	41/28814	0.0156138	0.0823328	0.0608202	Hes1/Sox11/Sulf1	3
GO:0035850	GO:0035850	epithelial cell differentiation involved in kidney development	3/370	41/28814	0.0156138	0.0823328	0.0608202	Smo/Prom1/Basp1	3
GO:0060964	GO:0060964	regulation of miRNA-mediated gene silencing	3/370	41/28814	0.0156138	0.0823328	0.0608202	Tgfb1/Elavl1/Lin28a	3
GO:0071827	GO:0071827	plasma lipoprotein particle organization	3/370	41/28814	0.0156138	0.0823328	0.0608202	Soat1/Acsl3/Arf1	3
GO:1901568	GO:1901568	fatty acid derivative metabolic process	3/370	41/28814	0.0156138	0.0823328	0.0608202	Alox15/Acsl3/Oxct1	3
GO:1902692	GO:1902692	regulation of neuroblast proliferation	3/370	41/28814	0.0156138	0.0823328	0.0608202	Smo/Tgfb1/Bex1	3
GO:0010634	GO:0010634	positive regulation of epithelial cell migration	6/370	156/28814	0.0156967	0.0826612	0.0610628	Amot/Tgfb1/Pfn1/Hmgb1/Fgfr1/Rab11a	6
GO:0030512	GO:0030512	negative regulation of transforming growth factor beta receptor signaling pathway	4/370	75/28814	0.0159167	0.083175	0.0614423	Pmepa1/Snx6/Tdgf1/Peg10	4
GO:0042130	GO:0042130	negative regulation of T cell proliferation	4/370	75/28814	0.0159167	0.083175	0.0614423	Tgfb1/Peli1/Prkar1a/Casp3	4
GO:0042982	GO:0042982	amyloid precursor protein metabolic process	4/370	75/28814	0.0159167	0.083175	0.0614423	Soat1/Rtn3/Tmed10/Casp3	4
GO:0051865	GO:0051865	protein autoubiquitination	4/370	75/28814	0.0159167	0.083175	0.0614423	Amfr/Rnf187/Ube2b/Uhrf2	4
GO:0097120	GO:0097120	receptor localization to synapse	4/370	75/28814	0.0159167	0.083175	0.0614423	Dbn1/Rap1a/Rab11a/Gsk3b	4
GO:0051048	GO:0051048	negative regulation of secretion	7/370	202/28814	0.0159192	0.083175	0.0614423	Igfbp3/Gnas/Gnai2/Vamp3/Tspo/Rap1a/Eny2	7
GO:0035194	GO:0035194	post-transcriptional gene silencing by RNA	6/370	157/28814	0.01615	0.084271	0.062252	Tgfb1/Prkra/Ddx3x/Elavl1/Lin28a/Tut4	6
GO:0032231	GO:0032231	regulation of actin filament bundle assembly	5/370	115/28814	0.0165465	0.0855816	0.0632201	S100a10/Epha1/Dbn1/Pfn1/Actg1	5
GO:0120034	GO:0120034	positive regulation of plasma membrane bounded cell projection assembly	5/370	115/28814	0.0165465	0.0855816	0.0632201	Dock11/Zmynd8/Pfn1/F2rl1/Gsk3b	5
GO:0001824	GO:0001824	blastocyst development	6/370	158/28814	0.0166123	0.0855816	0.0632201	Ppp4r4/Cdx2/Cited2/Bnip2/Ndufa2/Eomes	6
GO:0006626	GO:0006626	protein targeting to mitochondrion	4/370	76/28814	0.0166355	0.0855816	0.0632201	Ywhaz/Timm22/Immp1l/Dnajc15	4
GO:0006635	GO:0006635	fatty acid beta-oxidation	4/370	76/28814	0.0166355	0.0855816	0.0632201	Crot/Acadl/Pex2/Eci2	4
GO:0021766	GO:0021766	hippocampus development	4/370	76/28814	0.0166355	0.0855816	0.0632201	Mdk/Lrp8/Smo/Gsk3b	4
GO:0046847	GO:0046847	filopodium assembly	4/370	76/28814	0.0166355	0.0855816	0.0632201	Dock11/Zmynd8/Dbn1/Ezr	4
GO:0031076	GO:0031076	embryonic camera-type eye development	3/370	42/28814	0.0166581	0.0855816	0.0632201	Pitx2/Cited2/Sox11	3
GO:0043001	GO:0043001	Golgi to plasma membrane protein transport	3/370	42/28814	0.0166581	0.0855816	0.0632201	Pkdcc/Acsl3/Vamp3	3
GO:0045066	GO:0045066	regulatory T cell differentiation	3/370	42/28814	0.0166581	0.0855816	0.0632201	Mdk/Tgfb1/Irf1	3
GO:0110110	GO:0110110	positive regulation of animal organ morphogenesis	3/370	42/28814	0.0166581	0.0855816	0.0632201	Fgf8/Tgfb1/Fgfr1	3
GO:1905144	GO:1905144	response to acetylcholine	3/370	42/28814	0.0166581	0.0855816	0.0632201	Ly6e/Gnai2/Tspo	3
GO:0030308	GO:0030308	negative regulation of cell growth	7/370	204/28814	0.0167127	0.085642	0.0632648	Wnt3/Slit3/Gas1/Sema6a/Tgfb1/Ddx3x/Cdkn1a	7
GO:0031503	GO:0031503	protein-containing complex localization	7/370	204/28814	0.0167127	0.085642	0.0632648	Dbn1/Hspb11/Ift43/Rap1a/Rab11a/Gsk3b/Ezr	7
GO:0051168	GO:0051168	nuclear export	6/370	159/28814	0.0170836	0.0871694	0.0643931	Tgfb1/Pom121/Thoc7/Gsk3b/Eny2/Sem1	6
GO:0030038	GO:0030038	contractile actin filament bundle assembly	5/370	116/28814	0.0171156	0.0871694	0.0643931	S100a10/Zyx/Epha1/Pfn1/Actg1	5
GO:0043149	GO:0043149	stress fiber assembly	5/370	116/28814	0.0171156	0.0871694	0.0643931	S100a10/Zyx/Epha1/Pfn1/Actg1	5
GO:0043534	GO:0043534	blood vessel endothelial cell migration	5/370	116/28814	0.0171156	0.0871694	0.0643931	Amot/Tgfb1/Hmgb1/Itgb1/Fgfr1	5
GO:0051495	GO:0051495	positive regulation of cytoskeleton organization	7/370	205/28814	0.0171198	0.0871694	0.0643931	S100a10/Alox15/Nes/Epha1/Pfn1/Wasf1/F2rl1	7
GO:0050708	GO:0050708	regulation of protein secretion	9/370	304/28814	0.0173562	0.0878734	0.0649131	Myh10/Wls/Tgfb1/F2rl1/Oxct1/Eny2/Tmed10/Arf1/Ezr	9
GO:0005977	GO:0005977	glycogen metabolic process	4/370	77/28814	0.0173743	0.0878734	0.0649131	Hmgb1/Ppp1r2/Gsk3b/Grb10	4
GO:0006073	GO:0006073	cellular glucan metabolic process	4/370	77/28814	0.0173743	0.0878734	0.0649131	Hmgb1/Ppp1r2/Gsk3b/Grb10	4
GO:0006857	GO:0006857	oligopeptide transport	2/370	16/28814	0.0175219	0.0878734	0.0649131	Car2/Abcc1	2
GO:0007028	GO:0007028	cytoplasm organization	2/370	16/28814	0.0175219	0.0878734	0.0649131	Tdrd5/Tdrkh	2
GO:0035729	GO:0035729	cellular response to hepatocyte growth factor stimulus	2/370	16/28814	0.0175219	0.0878734	0.0649131	Appl1/Gsk3b	2
GO:0046007	GO:0046007	negative regulation of activated T cell proliferation	2/370	16/28814	0.0175219	0.0878734	0.0649131	Prkar1a/Casp3	2
GO:0060628	GO:0060628	regulation of ER to Golgi vesicle-mediated transport	2/370	16/28814	0.0175219	0.0878734	0.0649131	Gas1/Arf1	2
GO:0090177	GO:0090177	establishment of planar polarity involved in neural tube closure	2/370	16/28814	0.0175219	0.0878734	0.0649131	Ptk7/Fzd2	2
GO:0098696	GO:0098696	regulation of neurotransmitter receptor localization to postsynaptic specialization membrane	2/370	16/28814	0.0175219	0.0878734	0.0649131	Rap1a/Gsk3b	2
GO:1902001	GO:1902001	fatty acid transmembrane transport	2/370	16/28814	0.0175219	0.0878734	0.0649131	Abcc1/Slc2a1	2
GO:1903624	GO:1903624	regulation of DNA catabolic process	2/370	16/28814	0.0175219	0.0878734	0.0649131	Igfbp3/Casp3	2
GO:2000146	GO:2000146	negative regulation of cell motility	9/370	305/28814	0.0176895	0.0884158	0.0653138	Igfbp3/Epha1/Zmynd8/Tgfb1/Cited2/Hmgb1/Rap2c/Gsk3b/Sulf1	9
GO:0032735	GO:0032735	positive regulation of interleukin-12 production	3/370	43/28814	0.0177407	0.0884158	0.0653138	Mdk/Irf1/Hmgb1	3
GO:0060147	GO:0060147	regulation of post-transcriptional gene silencing	3/370	43/28814	0.0177407	0.0884158	0.0653138	Tgfb1/Elavl1/Lin28a	3
GO:0098801	GO:0098801	regulation of renal system process	3/370	43/28814	0.0177407	0.0884158	0.0653138	Gnas/Gnai2/F2rl1	3
GO:1900368	GO:1900368	regulation of post-transcriptional gene silencing by RNA	3/370	43/28814	0.0177407	0.0884158	0.0653138	Tgfb1/Elavl1/Lin28a	3
GO:0002292	GO:0002292	T cell differentiation involved in immune response	4/370	78/28814	0.0181333	0.0901476	0.0665931	Tgfb1/Irf1/Hmgb1/Eomes	4
GO:0044042	GO:0044042	glucan metabolic process	4/370	78/28814	0.0181333	0.0901476	0.0665931	Hmgb1/Ppp1r2/Gsk3b/Grb10	4
GO:0051897	GO:0051897	positive regulation of protein kinase B signaling	5/370	118/28814	0.0182925	0.090826	0.0670943	Tgfb1/Arfgef1/Itgb1/Fgfr1/Lin28a	5
GO:0043434	GO:0043434	response to peptide hormone	10/370	359/28814	0.0183691	0.0910499	0.0672596	Gnai2/Appl1/Marcks/Car2/Irf1/Ccnd3/Pid1/Gsk3b/Slc2a1/Grb10	10
GO:0032869	GO:0032869	cellular response to insulin stimulus	7/370	208/28814	0.0183831	0.0910499	0.0672596	Gnai2/Appl1/Marcks/Ccnd3/Pid1/Gsk3b/Grb10	7
GO:0090150	GO:0090150	establishment of protein localization to membrane	8/370	257/28814	0.0185396	0.0917113	0.0677482	Pkdcc/Acsl3/Vamp3/Timm22/Rab11a/Tram1/Zdhhc6/Commd1	8
GO:0097193	GO:0097193	intrinsic apoptotic signaling pathway	9/370	308/28814	0.0187173	0.092476	0.0683131	Ddit4/Prkra/Usp47/Perp/Ddx3x/Gsk3b/Spop/Casp3/Cdkn1a	9
GO:0030307	GO:0030307	positive regulation of cell growth	7/370	209/28814	0.0188184	0.0925027	0.0683329	Wnt3/H3f3b/Dbn1/Usp47/Ddx3x/Rab11a/Gsk3b	7
GO:0019883	GO:0019883	antigen processing and presentation of endogenous antigen	3/370	44/28814	0.0188616	0.0925027	0.0683329	H2-K1/Tapbp/B2m	3
GO:0031128	GO:0031128	developmental induction	3/370	44/28814	0.0188616	0.0925027	0.0683329	Fgf8/Wnt3/Fgfr1	3
GO:0045047	GO:0045047	protein targeting to ER	3/370	44/28814	0.0188616	0.0925027	0.0683329	Spcs1/Spcs2/Tram1	3
GO:0097028	GO:0097028	dendritic cell differentiation	3/370	44/28814	0.0188616	0.0925027	0.0683329	Tgfb1/Hmgb1/F2rl1	3
GO:1900026	GO:1900026	positive regulation of substrate adhesion-dependent cell spreading	3/370	44/28814	0.0188616	0.0925027	0.0683329	S100a10/Mdk/Dbn1	3
GO:0045666	GO:0045666	positive regulation of neuron differentiation	5/370	119/28814	0.0189004	0.0925794	0.0683895	Sox11/Bnip2/Itgb1/Fgfr1/Lin28a	5
GO:0016441	GO:0016441	post-transcriptional gene silencing	6/370	163/28814	0.0190607	0.0932504	0.0688852	Tgfb1/Prkra/Ddx3x/Elavl1/Lin28a/Tut4	6
GO:0043281	GO:0043281	regulation of cysteine-type endopeptidase activity involved in apoptotic process	7/370	210/28814	0.0192608	0.0941141	0.0695232	Dapk1/Fam162a/Hip1/Usp47/Ddx3x/Hmgb1/Ppp2ca	7
GO:0014812	GO:0014812	muscle cell migration	5/370	120/28814	0.0195214	0.0945856	0.0698715	Igfbp3/Mdk/Smo/S100a11/Grb10	5
GO:0002431	GO:0002431	Fc receptor mediated stimulatory signaling pathway	2/370	17/28814	0.0196916	0.0945856	0.0698715	Appl1/Rap1a	2
GO:0006103	GO:0006103	2-oxoglutarate metabolic process	2/370	17/28814	0.0196916	0.0945856	0.0698715	Mrps36/Got2	2
GO:0007096	GO:0007096	regulation of exit from mitosis	2/370	17/28814	0.0196916	0.0945856	0.0698715	Tgfb1/Cdkn1c	2
GO:0034134	GO:0034134	toll-like receptor 2 signaling pathway	2/370	17/28814	0.0196916	0.0945856	0.0698715	Hmgb1/F2rl1	2
GO:0035728	GO:0035728	response to hepatocyte growth factor	2/370	17/28814	0.0196916	0.0945856	0.0698715	Appl1/Gsk3b	2
GO:0038093	GO:0038093	Fc receptor signaling pathway	2/370	17/28814	0.0196916	0.0945856	0.0698715	Appl1/Rap1a	2
GO:0048853	GO:0048853	forebrain morphogenesis	2/370	17/28814	0.0196916	0.0945856	0.0698715	Fgf8/Smo	2
GO:0051284	GO:0051284	positive regulation of sequestering of calcium ion	2/370	17/28814	0.0196916	0.0945856	0.0698715	Tgfb1/Calm2	2
GO:0060413	GO:0060413	atrial septum morphogenesis	2/370	17/28814	0.0196916	0.0945856	0.0698715	Smo/Nsd2	2
GO:0060644	GO:0060644	mammary gland epithelial cell differentiation	2/370	17/28814	0.0196916	0.0945856	0.0698715	Smo/Foxb1	2
GO:0098760	GO:0098760	response to interleukin-7	2/370	17/28814	0.0196916	0.0945856	0.0698715	Hmgb1/Hnrnph1	2
GO:0098761	GO:0098761	cellular response to interleukin-7	2/370	17/28814	0.0196916	0.0945856	0.0698715	Hmgb1/Hnrnph1	2
GO:0009880	GO:0009880	embryonic pattern specification	4/370	80/28814	0.0197122	0.0945856	0.0698715	Tdrd5/Efnb1/Tdrkh/Tdgf1	4
GO:1900076	GO:1900076	regulation of cellular response to insulin stimulus	4/370	80/28814	0.0197122	0.0945856	0.0698715	Gnai2/Marcks/Pid1/Grb10	4
GO:0009259	GO:0009259	ribonucleotide metabolic process	10/370	364/28814	0.0199984	0.0953795	0.070458	Crot/Nudt11/Tgfb1/Ddit4/Acsl3/Pid1/Dcakd/Mpc1/Gnai3/Gmps	10
GO:0001569	GO:0001569	branching involved in blood vessel morphogenesis	3/370	45/28814	0.0200209	0.0953795	0.070458	Fgf8/Mdk/Pitx2	3
GO:0060966	GO:0060966	regulation of gene silencing by RNA	3/370	45/28814	0.0200209	0.0953795	0.070458	Tgfb1/Elavl1/Lin28a	3
GO:0071825	GO:0071825	protein-lipid complex subunit organization	3/370	45/28814	0.0200209	0.0953795	0.070458	Soat1/Acsl3/Arf1	3
GO:0072583	GO:0072583	clathrin-dependent endocytosis	3/370	45/28814	0.0200209	0.0953795	0.070458	Smap1/Hip1/Cltc	3
GO:1902991	GO:1902991	regulation of amyloid precursor protein catabolic process	3/370	45/28814	0.0200209	0.0953795	0.070458	Rtn3/Tmed10/Casp3	3
GO:2000058	GO:2000058	regulation of ubiquitin-dependent protein catabolic process	6/370	165/28814	0.0201055	0.0956686	0.0706715	Trim67/Prickle1/Gsk3b/Csnk2a2/Commd1/Gabarap	6
GO:0015980	GO:0015980	energy derivation by oxidation of organic compounds	9/370	312/28814	0.0201544	0.0956799	0.0706799	Gnas/Ndufs4/Hmgb1/Ppp1r2/Gsk3b/Mdh1/Mrps36/Dnajc15/Grb10	9
GO:0034440	GO:0034440	lipid oxidation	5/370	121/28814	0.0201557	0.0956799	0.0706799	Alox15/Crot/Acadl/Pex2/Eci2	5
GO:0003208	GO:0003208	cardiac ventricle morphogenesis	4/370	81/28814	0.0205325	0.0971224	0.0717455	Ly6e/Tgfb1/Dsp/Sox11	4
GO:0006405	GO:0006405	RNA export from nucleus	4/370	81/28814	0.0205325	0.0971224	0.0717455	Pom121/Thoc7/Eny2/Sem1	4
GO:0048844	GO:0048844	artery morphogenesis	4/370	81/28814	0.0205325	0.0971224	0.0717455	Fgf8/Mdk/Hes1/Cited2	4
GO:0051216	GO:0051216	cartilage development	7/370	213/28814	0.0206317	0.0974763	0.0720069	Mdk/Serpinh1/Pkdcc/Gnas/Tgfb1/Fgfr1/Sulf1	7
GO:0021782	GO:0021782	glial cell development	5/370	122/28814	0.0208034	0.09794	0.0723495	Mdk/Vim/Smo/Tgfb1/Sox11	5
GO:0060419	GO:0060419	heart growth	5/370	122/28814	0.0208034	0.09794	0.0723495	Cited2/Dusp6/Fgfr1/Gsk3b/Prkar1a	5
GO:0072329	GO:0072329	monocarboxylic acid catabolic process	5/370	122/28814	0.0208034	0.09794	0.0723495	Crot/Acadl/Idnk/Pex2/Eci2	5
GO:0050807	GO:0050807	regulation of synapse organization	8/370	263/28814	0.0209522	0.098409	0.0726959	Lrp8/Adgrl2/Marcks/Myh10/Zmynd8/Dbn1/Ywhaz/Gsk3b	8
GO:0051348	GO:0051348	negative regulation of transferase activity	8/370	263/28814	0.0209522	0.098409	0.0726959	Epha1/Gsk3b/Tsg101/Prkar1a/Casp3/Cdkn1a/Rtraf/Cdkn1c	8
GO:0010970	GO:0010970	transport along microtubule	6/370	167/28814	0.0211886	0.0987319	0.0729345	Hspb11/Ap3s1/Ift43/Wasf1/Nefm/Nefl	6
GO:0016573	GO:0016573	histone acetylation	6/370	167/28814	0.0211886	0.0987319	0.0729345	Tgfb1/Msl1/Ctbp1/Eomes/Eny2/Taf10	6
GO:0030178	GO:0030178	negative regulation of Wnt signaling pathway	6/370	167/28814	0.0211886	0.0987319	0.0729345	Mdk/Prickle1/Amfr/Gsc/Gsk3b/Grb10	6
GO:0000578	GO:0000578	embryonic axis specification	3/370	46/28814	0.0212186	0.0987319	0.0729345	Tdrd5/Tdrkh/Tdgf1	3
GO:0031952	GO:0031952	regulation of protein autophosphorylation	3/370	46/28814	0.0212186	0.0987319	0.0729345	Ddx3x/Rap2c/Ppp2ca	3
GO:0048536	GO:0048536	spleen development	3/370	46/28814	0.0212186	0.0987319	0.0729345	Pitx2/Pbx1/Cited2	3
GO:0060323	GO:0060323	head morphogenesis	3/370	46/28814	0.0212186	0.0987319	0.0729345	Wnt3/Ssbp3/Tgfb1	3
GO:1903170	GO:1903170	negative regulation of calcium ion transmembrane transport	3/370	46/28814	0.0212186	0.0987319	0.0729345	Tgfb1/Calm2/Ppp2ca	3
GO:0006513	GO:0006513	protein monoubiquitination	4/370	82/28814	0.0213735	0.0991065	0.0732112	Ube2r2/Ube2e1/Tsg101/Ube2b	4
GO:0038034	GO:0038034	signal transduction in absence of ligand	4/370	82/28814	0.0213735	0.0991065	0.0732112	Gas1/Unc5b/Fgfr1/Gsk3b	4
GO:0097192	GO:0097192	extrinsic apoptotic signaling pathway in absence of ligand	4/370	82/28814	0.0213735	0.0991065	0.0732112	Gas1/Unc5b/Fgfr1/Gsk3b	4
GO:0003014	GO:0003014	renal system process	5/370	123/28814	0.0214644	0.0991831	0.0732678	Gnas/Gnai2/Maged2/F2rl1/Sulf1	5
GO:0006476	GO:0006476	protein deacetylation	5/370	123/28814	0.0214644	0.0991831	0.0732678	Tgfb1/Ndn/Bex4/Ctbp1/Eomes	5
GO:0010927	GO:0010927	cellular component assembly involved in morphogenesis	5/370	123/28814	0.0214644	0.0991831	0.0732678	Myh10/Krt8/Itgb1/Actg1/Prkar1a	5
GO:0006163	GO:0006163	purine nucleotide metabolic process	10/370	369/28814	0.0217309	0.0998905	0.0737903	Crot/Nudt11/Tgfb1/Ddit4/Acsl3/Pid1/Dcakd/Mpc1/Gnai3/Gmps	10
GO:0006625	GO:0006625	protein targeting to peroxisome	2/370	18/28814	0.0219674	0.0998905	0.0737903	Zfand6/Pex2	2
GO:0006978	GO:0006978	DNA damage response, signal transduction by p53 class mediator resulting in transcription of p21 class mediator	2/370	18/28814	0.0219674	0.0998905	0.0737903	Pcbp4/Cdkn1a	2
GO:0042249	GO:0042249	establishment of planar polarity of embryonic epithelium	2/370	18/28814	0.0219674	0.0998905	0.0737903	Ptk7/Fzd2	2
GO:0042953	GO:0042953	lipoprotein transport	2/370	18/28814	0.0219674	0.0998905	0.0737903	Lsr/Vmp1	2
GO:0044406	GO:0044406	adhesion of symbiont to host	2/370	18/28814	0.0219674	0.0998905	0.0737903	Gbp2/Gbp2b	2
GO:0048268	GO:0048268	clathrin coat assembly	2/370	18/28814	0.0219674	0.0998905	0.0737903	Hip1/Cltc	2
GO:0055012	GO:0055012	ventricular cardiac muscle cell differentiation	2/370	18/28814	0.0219674	0.0998905	0.0737903	Pitx2/Myh10	2
GO:0061318	GO:0061318	renal filtration cell differentiation	2/370	18/28814	0.0219674	0.0998905	0.0737903	Prom1/Basp1	2
GO:0072112	GO:0072112	glomerular visceral epithelial cell differentiation	2/370	18/28814	0.0219674	0.0998905	0.0737903	Prom1/Basp1	2
GO:0072311	GO:0072311	glomerular epithelial cell differentiation	2/370	18/28814	0.0219674	0.0998905	0.0737903	Prom1/Basp1	2
GO:0072662	GO:0072662	protein localization to peroxisome	2/370	18/28814	0.0219674	0.0998905	0.0737903	Zfand6/Pex2	2
GO:0072663	GO:0072663	establishment of protein localization to peroxisome	2/370	18/28814	0.0219674	0.0998905	0.0737903	Zfand6/Pex2	2
GO:1901881	GO:1901881	positive regulation of protein depolymerization	2/370	18/28814	0.0219674	0.0998905	0.0737903	Nes/F2rl1	2
GO:0090130	GO:0090130	tissue migration	9/370	317/28814	0.0220607	0.100201	0.0740196	T/Fgf8/Amot/Tgfb1/Pfn1/Hmgb1/Itgb1/Fgfr1/Rab11a	9
GO:0032963	GO:0032963	collagen metabolic process	5/370	124/28814	0.0221391	0.100329	0.0741139	Serpinh1/Vim/Tgfb1/Rap1a/Itgb1	5
GO:0046620	GO:0046620	regulation of organ growth	5/370	124/28814	0.0221391	0.100329	0.0741139	Fgf8/Smo/Cited2/Dusp6/Fgfr1	5
GO:0002347	GO:0002347	response to tumor cell	3/370	47/28814	0.0224548	0.1013	0.0748316	Dapk1/Calm2/Hmgb1	3
GO:0006024	GO:0006024	glycosaminoglycan biosynthetic process	3/370	47/28814	0.0224548	0.1013	0.0748316	Tgfb1/Ccnd3/Cltc	3
GO:0035307	GO:0035307	positive regulation of protein dephosphorylation	3/370	47/28814	0.0224548	0.1013	0.0748316	Tgfb1/Calm2/Ppp2ca	3
GO:0071300	GO:0071300	cellular response to retinoic acid	3/370	47/28814	0.0224548	0.1013	0.0748316	Tead2/Ptk7/Gsk3b	3
GO:0031398	GO:0031398	positive regulation of protein ubiquitination	5/370	125/28814	0.0228273	0.102864	0.0759871	Prickle1/Ddx3x/Peli1/Commd1/Gabarap	5
GO:2001236	GO:2001236	regulation of extrinsic apoptotic signaling pathway	6/370	170/28814	0.0228861	0.103013	0.0760971	Dapk1/Gas1/Unc5b/Ddx3x/Fgfr1/Gsk3b	6
GO:0008088	GO:0008088	axo-dendritic transport	4/370	84/28814	0.023118	0.103823	0.0766954	Ap3s1/Wasf1/Nefm/Nefl	4
GO:1901983	GO:1901983	regulation of protein acetylation	4/370	84/28814	0.023118	0.103823	0.0766954	Tgfb1/Ddx3x/Ctbp1/Gsk3b	4
GO:0044270	GO:0044270	cellular nitrogen compound catabolic process	11/370	428/28814	0.0233827	0.104894	0.0774864	Igfbp3/Vim/Acadl/Nudt11/Pcbp4/Hnrnpab/Larp1/Elavl1/Casp3/Lin28a/Tut4	11
GO:0050792	GO:0050792	regulation of viral process	6/370	171/28814	0.0234717	0.105175	0.0776942	Ly6e/Pfn1/Top2b/Ddx3x/Tsg101/Larp1	6
GO:0048259	GO:0048259	regulation of receptor-mediated endocytosis	5/370	126/28814	0.0235292	0.105315	0.0777974	Apln/Smap1/Hip1/B2m/Arf1	5
GO:0015849	GO:0015849	organic acid transport	9/370	321/28814	0.0236765	0.105502	0.0779359	Fabp5/Crot/Acsl3/Abcc1/Itgb1/Mpc1/Rbp1/Slc25a11/Slc2a1	9
GO:0010799	GO:0010799	regulation of peptidyl-threonine phosphorylation	3/370	48/28814	0.0237295	0.105502	0.0779359	Tgfb1/Ddit4/Gsk3b	3
GO:0032728	GO:0032728	positive regulation of interferon-beta production	3/370	48/28814	0.0237295	0.105502	0.0779359	Irf1/Ddx3x/Hmgb1	3
GO:0032965	GO:0032965	regulation of collagen biosynthetic process	3/370	48/28814	0.0237295	0.105502	0.0779359	Vim/Tgfb1/Rap1a	3
GO:0034205	GO:0034205	amyloid-beta formation	3/370	48/28814	0.0237295	0.105502	0.0779359	Rtn3/Tmed10/Casp3	3
GO:0072599	GO:0072599	establishment of protein localization to endoplasmic reticulum	3/370	48/28814	0.0237295	0.105502	0.0779359	Spcs1/Spcs2/Tram1	3
GO:0031396	GO:0031396	regulation of protein ubiquitination	7/370	220/28814	0.0240917	0.106236	0.0784778	Prickle1/Trim44/Ddx3x/Peli1/Tspo/Commd1/Gabarap	7
GO:0043588	GO:0043588	skin development	9/370	322/28814	0.0240932	0.106236	0.0784778	Fst/Gnas/Krt8/Pphln1/Smo/Dsp/Lsr/Tsg101/Casp3	9
GO:0019693	GO:0019693	ribose phosphate metabolic process	10/370	376/28814	0.0243366	0.106236	0.0784778	Crot/Nudt11/Tgfb1/Ddit4/Acsl3/Pid1/Dcakd/Mpc1/Gnai3/Gmps	10
GO:0010523	GO:0010523	negative regulation of calcium ion transport into cytosol	2/370	19/28814	0.0243463	0.106236	0.0784778	Tgfb1/Calm2	2
GO:0021542	GO:0021542	dentate gyrus development	2/370	19/28814	0.0243463	0.106236	0.0784778	Mdk/Smo	2
GO:0021854	GO:0021854	hypothalamus development	2/370	19/28814	0.0243463	0.106236	0.0784778	Pitx2/Foxb1	2
GO:0040037	GO:0040037	negative regulation of fibroblast growth factor receptor signaling pathway	2/370	19/28814	0.0243463	0.106236	0.0784778	Apln/Sulf1	2
GO:0042772	GO:0042772	DNA damage response, signal transduction resulting in transcription	2/370	19/28814	0.0243463	0.106236	0.0784778	Pcbp4/Cdkn1a	2
GO:0043046	GO:0043046	DNA methylation involved in gamete generation	2/370	19/28814	0.0243463	0.106236	0.0784778	Tdrd5/Tdrkh	2
GO:0043374	GO:0043374	CD8-positive, alpha-beta T cell differentiation	2/370	19/28814	0.0243463	0.106236	0.0784778	Irf1/Eomes	2
GO:0044872	GO:0044872	lipoprotein localization	2/370	19/28814	0.0243463	0.106236	0.0784778	Lsr/Vmp1	2
GO:0071786	GO:0071786	endoplasmic reticulum tubular network organization	2/370	19/28814	0.0243463	0.106236	0.0784778	Rtn3/Rab18	2
GO:0099638	GO:0099638	endosome to plasma membrane protein transport	2/370	19/28814	0.0243463	0.106236	0.0784778	Rab11a/Commd1	2
GO:1902916	GO:1902916	positive regulation of protein polyubiquitination	2/370	19/28814	0.0243463	0.106236	0.0784778	Ddx3x/Gabarap	2
GO:1905209	GO:1905209	positive regulation of cardiocyte differentiation	2/370	19/28814	0.0243463	0.106236	0.0784778	Tgfb1/Gsk3b	2
GO:1905874	GO:1905874	regulation of postsynaptic density organization	2/370	19/28814	0.0243463	0.106236	0.0784778	Zmynd8/Dbn1	2
GO:2000725	GO:2000725	regulation of cardiac muscle cell differentiation	2/370	19/28814	0.0243463	0.106236	0.0784778	Tgfb1/Gsk3b	2
GO:0050803	GO:0050803	regulation of synapse structure or activity	8/370	271/28814	0.0245047	0.10674	0.0788501	Lrp8/Adgrl2/Marcks/Myh10/Zmynd8/Dbn1/Ywhaz/Gsk3b	8
GO:1902105	GO:1902105	regulation of leukocyte differentiation	9/370	323/28814	0.0245152	0.10674	0.0788501	Mdk/Hmgb3/Gnas/Car2/Tgfb1/Irf1/Hmgb1/Gsk3b/Rbp1	9
GO:0006403	GO:0006403	RNA localization	6/370	173/28814	0.0246728	0.107193	0.0791845	Igf2bp3/Pom121/Thoc7/Eny2/Peg10/Sem1	6
GO:1903531	GO:1903531	negative regulation of secretion by cell	6/370	173/28814	0.0246728	0.107193	0.0791845	Igfbp3/Gnai2/Vamp3/Tspo/Rap1a/Eny2	6
GO:0043648	GO:0043648	dicarboxylic acid metabolic process	4/370	86/28814	0.0249466	0.108034	0.0798058	Oat/Mdh1/Mrps36/Got2	4
GO:0060113	GO:0060113	inner ear receptor cell differentiation	4/370	86/28814	0.0249466	0.108034	0.0798058	Hes1/Mycl/Fzd2/Fgfr1	4
GO:0018210	GO:0018210	peptidyl-threonine modification	5/370	128/28814	0.0249745	0.108034	0.0798058	Tgfb1/Ddit4/Galnt1/Gsk3b/Csnk2a2	5
GO:0061387	GO:0061387	regulation of extent of cell growth	5/370	128/28814	0.0249745	0.108034	0.0798058	Wnt3/Sema6a/Dbn1/Rab11a/Gsk3b	5
GO:2001239	GO:2001239	regulation of extrinsic apoptotic signaling pathway in absence of ligand	3/370	49/28814	0.0250426	0.108211	0.0799368	Gas1/Unc5b/Fgfr1	3
GO:1903034	GO:1903034	regulation of response to wounding	6/370	174/28814	0.0252885	0.109156	0.0806346	Mdk/Arfgef1/Hmgb1/F2rl1/Itgb1/Actg1	6
GO:0001952	GO:0001952	regulation of cell-matrix adhesion	5/370	129/28814	0.0257181	0.11089	0.0819158	S100a10/Epha1/Tdgf1/Gsk3b/Actg1	5
GO:0002366	GO:0002366	leukocyte activation involved in immune response	9/370	327/28814	0.0262558	0.113087	0.0835384	Mdk/Dock11/Tgfb1/Irf1/Ywhaz/Hmgb1/F2rl1/Eomes/Nsd2	9
GO:0090102	GO:0090102	cochlea development	3/370	50/28814	0.0263941	0.11356	0.0838882	Hes1/Ptk7/Fzd2	3
GO:0043406	GO:0043406	positive regulation of MAP kinase activity	5/370	130/28814	0.0264756	0.113621	0.0839332	Fzd10/Tgfb1/Tdgf1/Fgfr1/Tpd52l1	5
GO:0060996	GO:0060996	dendritic spine development	5/370	130/28814	0.0264756	0.113621	0.0839332	Lrp8/Marcks/Zmynd8/Dbn1/Arf1	5
GO:0030509	GO:0030509	BMP signaling pathway	6/370	176/28814	0.0265504	0.113621	0.0839332	Fst/Hes1/Tgfb1/Sox11/Sulf1/Lefty1	6
GO:0031214	GO:0031214	biomineral tissue development	6/370	176/28814	0.0265504	0.113621	0.0839332	Alox15/Pkdcc/Wls/Tgfb1/Hacd1/Fgfr1	6
GO:0051896	GO:0051896	regulation of protein kinase B signaling	6/370	176/28814	0.0265504	0.113621	0.0839332	Tgfb1/Arfgef1/Itgb1/Fgfr1/Ppp2ca/Lin28a	6
GO:0045948	GO:0045948	positive regulation of translational initiation	2/370	20/28814	0.0268253	0.114065	0.0842608	Ddx3x/Larp1	2
GO:0048557	GO:0048557	embryonic digestive tract morphogenesis	2/370	20/28814	0.0268253	0.114065	0.0842608	Pitx2/Sox11	2
GO:0060841	GO:0060841	venous blood vessel development	2/370	20/28814	0.0268253	0.114065	0.0842608	Pitx2/Ccm2	2
GO:0072010	GO:0072010	glomerular epithelium development	2/370	20/28814	0.0268253	0.114065	0.0842608	Prom1/Basp1	2
GO:1901862	GO:1901862	negative regulation of muscle tissue development	2/370	20/28814	0.0268253	0.114065	0.0842608	Fgf8/Tgfb1	2
GO:1902074	GO:1902074	response to salt	2/370	20/28814	0.0268253	0.114065	0.0842608	Fgfr1/Nefl	2
GO:0043414	GO:0043414	macromolecule methylation	9/370	329/28814	0.0271581	0.115154	0.0850657	Gnas/Mettl9/Tdrd5/Zdbf2/Tdrkh/Gsk3b/Eomes/Nsd2/Kmt5a	9
GO:0002221	GO:0002221	pattern recognition receptor signaling pathway	6/370	177/28814	0.0271968	0.115154	0.0850657	Appl1/Irf1/Ddx3x/Hmgb1/Peli1/F2rl1	6
GO:0006475	GO:0006475	internal protein amino acid acetylation	6/370	177/28814	0.0271968	0.115154	0.0850657	Tgfb1/Msl1/Ctbp1/Eomes/Eny2/Taf10	6
GO:0018393	GO:0018393	internal peptidyl-lysine acetylation	6/370	177/28814	0.0271968	0.115154	0.0850657	Tgfb1/Msl1/Ctbp1/Eomes/Eny2/Taf10	6
GO:0021879	GO:0021879	forebrain neuron differentiation	3/370	51/28814	0.027784	0.117516	0.0868105	Fgf8/Hes1/B2m	3
GO:0061013	GO:0061013	regulation of mRNA catabolic process	6/370	178/28814	0.0278534	0.117685	0.0869355	Vim/Pcbp4/Hnrnpab/Larp1/Elavl1/Tut4	6
GO:0070374	GO:0070374	positive regulation of ERK1 and ERK2 cascade	7/370	227/28814	0.0279314	0.11789	0.0870867	Fgf8/Alox15/Gnai2/Tgfb1/Hmgb1/F2rl1/Rap1a	7
GO:0002263	GO:0002263	cell activation involved in immune response	9/370	331/28814	0.028082	0.118401	0.0874641	Mdk/Dock11/Tgfb1/Irf1/Ywhaz/Hmgb1/F2rl1/Eomes/Nsd2	9
GO:0007281	GO:0007281	germ cell development	10/370	386/28814	0.0284395	0.119781	0.088484	Mdk/Tdrd5/H3f3b/Tdrkh/Ube2j1/Ube2b/Strbp/Lin28a/Tut4/Selenof	10
GO:0016197	GO:0016197	endosomal transport	7/370	228/28814	0.0285118	0.11996	0.0886157	Arl4c/Snx6/Vps36/Vamp3/Rab11a/Commd1/Cltc	7
GO:0061041	GO:0061041	regulation of wound healing	5/370	133/28814	0.0288333	0.121185	0.0895206	Arfgef1/Hmgb1/F2rl1/Itgb1/Actg1	5
GO:0051251	GO:0051251	positive regulation of lymphocyte activation	11/370	443/28814	0.0290595	0.122007	0.0901281	Mdk/Hes1/Tgfb1/Irf1/Efnb1/Igfbp2/B2m/Hmgb1/Peli1/Cdkn1a/Nsd2	11
GO:0045581	GO:0045581	negative regulation of T cell differentiation	3/370	52/28814	0.0292122	0.122159	0.0902405	Mdk/Irf1/Hmgb1	3
GO:1902041	GO:1902041	regulation of extrinsic apoptotic signaling pathway via death domain receptors	3/370	52/28814	0.0292122	0.122159	0.0902405	Dapk1/Ddx3x/Gsk3b	3
GO:1902903	GO:1902903	regulation of supramolecular fiber organization	10/370	388/28814	0.0293157	0.122159	0.0902405	S100a10/Alox15/Epha1/Dbn1/Pfn1/Arfgef1/Wasf1/F2rl1/Actg1/Arf1	10
GO:0006309	GO:0006309	apoptotic DNA fragmentation	2/370	21/28814	0.0294014	0.122159	0.0902405	Igfbp3/Casp3	2
GO:0034587	GO:0034587	piRNA metabolic process	2/370	21/28814	0.0294014	0.122159	0.0902405	Tdrd5/Tdrkh	2
GO:0051797	GO:0051797	regulation of hair follicle development	2/370	21/28814	0.0294014	0.122159	0.0902405	Fst/Smo	2
GO:0060099	GO:0060099	regulation of phagocytosis, engulfment	2/370	21/28814	0.0294014	0.122159	0.0902405	Alox15/F2rl1	2
GO:0097284	GO:0097284	hepatocyte apoptotic process	2/370	21/28814	0.0294014	0.122159	0.0902405	Krt8/Gsk3b	2
GO:1903798	GO:1903798	regulation of production of miRNAs involved in gene silencing by miRNA	2/370	21/28814	0.0294014	0.122159	0.0902405	Tgfb1/Lin28a	2
GO:1990182	GO:1990182	exosomal secretion	2/370	21/28814	0.0294014	0.122159	0.0902405	Rab11a/Tsg101	2
GO:0140014	GO:0140014	mitotic nuclear division	8/370	281/28814	0.029513	0.122496	0.090489	Fgf8/Tgfb1/Rab11a/Cltc/Tubg1/Mki67/Pttg1/Cdkn1c	8
GO:0050920	GO:0050920	regulation of chemotaxis	7/370	230/28814	0.0296972	0.123132	0.0909593	Mdk/Wnt3/Sema6a/Tgfb1/Hmgb1/F2rl1/Fgfr1	7
GO:0000280	GO:0000280	nuclear division	11/370	445/28814	0.029885	0.123551	0.0912688	Fgf8/Tgfb1/Top2b/Tdrkh/Rab11a/Ube2b/Cltc/Tubg1/Mki67/Pttg1/Cdkn1c	11
GO:0032526	GO:0032526	response to retinoic acid	4/370	91/28814	0.0298909	0.123551	0.0912688	Tead2/Ptk7/Gsk3b/Lefty1	4
GO:1903578	GO:1903578	regulation of ATP metabolic process	4/370	91/28814	0.0298909	0.123551	0.0912688	Ddit4/Pid1/Tspo/Dnajc15	4
GO:0035601	GO:0035601	protein deacylation	5/370	135/28814	0.0304765	0.125712	0.0928646	Tgfb1/Ndn/Bex4/Ctbp1/Eomes	5
GO:0098732	GO:0098732	macromolecule deacylation	5/370	135/28814	0.0304765	0.125712	0.0928646	Tgfb1/Ndn/Bex4/Ctbp1/Eomes	5
GO:0010506	GO:0010506	regulation of autophagy	8/370	283/28814	0.0305933	0.126025	0.0930959	Dapk1/Smo/Hmgb1/Tspo/Pim2/Gsk3b/Gnai3/Larp1	8
GO:0021795	GO:0021795	cerebral cortex cell migration	3/370	53/28814	0.0306785	0.126025	0.0930959	Lrp8/Lamb1/Fgfr1	3
GO:0043370	GO:0043370	regulation of CD4-positive, alpha-beta T cell differentiation	3/370	53/28814	0.0306785	0.126025	0.0930959	Tgfb1/Irf1/Hmgb1	3
GO:0072091	GO:0072091	regulation of stem cell proliferation	3/370	53/28814	0.0306785	0.126025	0.0930959	Sox11/Fgfr1/Epcam	3
GO:0072521	GO:0072521	purine-containing compound metabolic process	10/370	392/28814	0.0311253	0.127729	0.0943547	Crot/Nudt11/Tgfb1/Ddit4/Acsl3/Pid1/Dcakd/Mpc1/Gnai3/Gmps	10
GO:1902905	GO:1902905	positive regulation of supramolecular fiber organization	6/370	183/28814	0.0312938	0.127995	0.0945515	S100a10/Alox15/Epha1/Pfn1/Wasf1/F2rl1	6
GO:0007030	GO:0007030	Golgi organization	5/370	136/28814	0.0313197	0.127995	0.0945515	Ywhaz/Arfgef1/Tmed10/Vmp1/Cltc	5
GO:0051056	GO:0051056	regulation of small GTPase mediated signal transduction	7/370	233/28814	0.0315367	0.127995	0.0945515	Amot/Trim67/Arfgef1/Bnip2/F2rl1/Itgb1/Gabarap	7
GO:0034470	GO:0034470	ncRNA processing	10/370	393/28814	0.0315897	0.127995	0.0945515	Tgfb1/Npm3/Prkra/Rrp1/Ddx3x/C1d/Lin28a/Tut4/Rpl27/Rtraf	10
GO:0061136	GO:0061136	regulation of proteasomal protein catabolic process	6/370	184/28814	0.0320136	0.127995	0.0945515	Psme2/Psme1/Prickle1/Gsk3b/Commd1/Gabarap	6
GO:0042490	GO:0042490	mechanoreceptor differentiation	4/370	93/28814	0.0320192	0.127995	0.0945515	Hes1/Mycl/Fzd2/Fgfr1	4
GO:0043535	GO:0043535	regulation of blood vessel endothelial cell migration	4/370	93/28814	0.0320192	0.127995	0.0945515	Amot/Tgfb1/Hmgb1/Fgfr1	4
GO:0048814	GO:0048814	regulation of dendrite morphogenesis	4/370	93/28814	0.0320192	0.127995	0.0945515	Lrp8/Marcks/Dbn1/Gsk3b	4
GO:0003180	GO:0003180	aortic valve morphogenesis	2/370	22/28814	0.0320717	0.127995	0.0945515	Slit3/Tgfb1	2
GO:0006656	GO:0006656	phosphatidylcholine biosynthetic process	2/370	22/28814	0.0320717	0.127995	0.0945515	Fabp5/Acsl3	2
GO:0032516	GO:0032516	positive regulation of phosphoprotein phosphatase activity	2/370	22/28814	0.0320717	0.127995	0.0945515	Calm2/Ppp2ca	2
GO:0043574	GO:0043574	peroxisomal transport	2/370	22/28814	0.0320717	0.127995	0.0945515	Zfand6/Pex2	2
GO:0046325	GO:0046325	negative regulation of glucose import	2/370	22/28814	0.0320717	0.127995	0.0945515	Pid1/Grb10	2
GO:0060252	GO:0060252	positive regulation of glial cell proliferation	2/370	22/28814	0.0320717	0.127995	0.0945515	Vim/Tspo	2
GO:0061323	GO:0061323	cell proliferation involved in heart morphogenesis	2/370	22/28814	0.0320717	0.127995	0.0945515	Pitx2/Hes1	2
GO:0070920	GO:0070920	regulation of production of small RNA involved in gene silencing by RNA	2/370	22/28814	0.0320717	0.127995	0.0945515	Tgfb1/Lin28a	2
GO:0072273	GO:0072273	metanephric nephron morphogenesis	2/370	22/28814	0.0320717	0.127995	0.0945515	Hes1/Smo	2
GO:0097734	GO:0097734	extracellular exosome biogenesis	2/370	22/28814	0.0320717	0.127995	0.0945515	Rab11a/Tsg101	2
GO:1905153	GO:1905153	regulation of membrane invagination	2/370	22/28814	0.0320717	0.127995	0.0945515	Alox15/F2rl1	2
GO:2001224	GO:2001224	positive regulation of neuron migration	2/370	22/28814	0.0320717	0.127995	0.0945515	Mdk/Sema6a	2
GO:0007160	GO:0007160	cell-matrix adhesion	7/370	234/28814	0.0321665	0.127995	0.0945515	S100a10/Zyx/Epha1/Tdgf1/Itgb1/Gsk3b/Actg1	7
GO:0030278	GO:0030278	regulation of ossification	5/370	137/28814	0.0321774	0.127995	0.0945515	Mdk/Pkdcc/Pbx1/Tgfb1/Sox11	5
GO:0031623	GO:0031623	receptor internalization	5/370	137/28814	0.0321774	0.127995	0.0945515	Apln/Itgb1/Cltc/Arf1/Ezr	5
GO:0006023	GO:0006023	aminoglycan biosynthetic process	3/370	54/28814	0.0321829	0.127995	0.0945515	Tgfb1/Ccnd3/Cltc	3
GO:0035088	GO:0035088	establishment or maintenance of apical/basal cell polarity	3/370	54/28814	0.0321829	0.127995	0.0945515	Cdx2/Ptk7/Ezr	3
GO:0035272	GO:0035272	exocrine system development	3/370	54/28814	0.0321829	0.127995	0.0945515	Fgf8/Wls/Fgfr1	3
GO:0045773	GO:0045773	positive regulation of axon extension	3/370	54/28814	0.0321829	0.127995	0.0945515	Dbn1/Rab11a/Gsk3b	3
GO:0048701	GO:0048701	embryonic cranial skeleton morphogenesis	3/370	54/28814	0.0321829	0.127995	0.0945515	Fgf8/Gnas/Gas1	3
GO:0061245	GO:0061245	establishment or maintenance of bipolar cell polarity	3/370	54/28814	0.0321829	0.127995	0.0945515	Cdx2/Ptk7/Ezr	3
GO:0065002	GO:0065002	intracellular protein transmembrane transport	3/370	54/28814	0.0321829	0.127995	0.0945515	Pex2/Tram1/Dnajc15	3
GO:0072132	GO:0072132	mesenchyme morphogenesis	3/370	54/28814	0.0321829	0.127995	0.0945515	Fgf8/Fgfr1/Taf10	3
GO:0006417	GO:0006417	regulation of translation	10/370	395/28814	0.0325333	0.12926	0.0954858	Dapk1/Igf2bp3/Vim/Ddx3x/Coa3/Larp1/Elavl1/Lin28a/Rpl38/Tut4	10
GO:0071356	GO:0071356	cellular response to tumor necrosis factor	6/370	185/28814	0.0327441	0.129812	0.0958938	Krt8/Zfand6/Dbn1/Irf1/Pid1/F2rl1	6
GO:0110148	GO:0110148	biomineralization	6/370	185/28814	0.0327441	0.129812	0.0958938	Alox15/Pkdcc/Wls/Tgfb1/Hacd1/Fgfr1	6
GO:0003018	GO:0003018	vascular process in circulatory system	7/370	235/28814	0.0328047	0.129812	0.0958938	Fabp5/Apln/Amot/Tgfb1/Abcc1/F2rl1/Slc2a1	7
GO:0016050	GO:0016050	vesicle organization	8/370	287/28814	0.0328346	0.129812	0.0958938	S100a10/Vamp3/Tmem9/Rab11a/Gnai3/Tsg101/Tmed10/Arf1	8
GO:0051924	GO:0051924	regulation of calcium ion transport	8/370	287/28814	0.0328346	0.129812	0.0958938	Gnai2/Tspan13/Hes1/Tgfb1/Calm2/Tspo/Ppp2ca/Vmp1	8
GO:0002761	GO:0002761	regulation of myeloid leukocyte differentiation	5/370	138/28814	0.0330497	0.130404	0.0963312	Gnas/Car2/Tgfb1/Gsk3b/Rbp1	5
GO:1905039	GO:1905039	carboxylic acid transmembrane transport	5/370	138/28814	0.0330497	0.130404	0.0963312	Abcc1/Itgb1/Mpc1/Slc25a11/Slc2a1	5
GO:0002819	GO:0002819	regulation of adaptive immune response	7/370	236/28814	0.0334512	0.131859	0.0974055	Alox15/H2-K1/Tgfb1/Irf1/B2m/Hmgb1/Nsd2	7
GO:0042491	GO:0042491	inner ear auditory receptor cell differentiation	3/370	55/28814	0.0337252	0.132416	0.0978174	Hes1/Mycl/Fgfr1	3
GO:0045687	GO:0045687	positive regulation of glial cell differentiation	3/370	55/28814	0.0337252	0.132416	0.0978174	Mdk/Hes1/Tgfb1	3
GO:0055010	GO:0055010	ventricular cardiac muscle tissue morphogenesis	3/370	55/28814	0.0337252	0.132416	0.0978174	Ly6e/Tgfb1/Dsp	3
GO:2001222	GO:2001222	regulation of neuron migration	3/370	55/28814	0.0337252	0.132416	0.0978174	Mdk/Sema6a/Gsk3b	3
GO:1903825	GO:1903825	organic acid transmembrane transport	5/370	139/28814	0.0339366	0.133115	0.0983338	Abcc1/Itgb1/Mpc1/Slc25a11/Slc2a1	5
GO:0014910	GO:0014910	regulation of smooth muscle cell migration	4/370	95/28814	0.0342343	0.13377	0.0988176	Igfbp3/Mdk/Smo/S100a11	4
GO:0032388	GO:0032388	positive regulation of intracellular transport	6/370	187/28814	0.0342374	0.13377	0.0988176	Smo/Tgfb1/Gsk3b/Commd1/Arf1/Ezr	6
GO:0071772	GO:0071772	response to BMP	6/370	187/28814	0.0342374	0.13377	0.0988176	Fst/Hes1/Tgfb1/Sox11/Sulf1/Lefty1	6
GO:0071773	GO:0071773	cellular response to BMP stimulus	6/370	187/28814	0.0342374	0.13377	0.0988176	Fst/Hes1/Tgfb1/Sox11/Sulf1/Lefty1	6
GO:0034655	GO:0034655	nucleobase-containing compound catabolic process	10/370	399/28814	0.0344794	0.134584	0.0994188	Igfbp3/Vim/Nudt11/Pcbp4/Hnrnpab/Larp1/Elavl1/Casp3/Lin28a/Tut4	10
GO:0051604	GO:0051604	protein maturation	9/370	344/28814	0.0346315	0.134781	0.0995646	S100a10/Serpinh1/Gas1/Glrx5/Perp/Spcs1/Spcs2/Immp1l/Casp3	9
GO:0009065	GO:0009065	glutamine family amino acid catabolic process	2/370	23/28814	0.0348334	0.134781	0.0995646	Oat/Got2	2
GO:0010560	GO:0010560	positive regulation of glycoprotein biosynthetic process	2/370	23/28814	0.0348334	0.134781	0.0995646	Soat1/Arfgef1	2
GO:0042481	GO:0042481	regulation of odontogenesis	2/370	23/28814	0.0348334	0.134781	0.0995646	Fgf8/Tgfb1	2
GO:0045056	GO:0045056	transcytosis	2/370	23/28814	0.0348334	0.134781	0.0995646	Rab11a/Cltc	2
GO:0051220	GO:0051220	cytoplasmic sequestering of protein	2/370	23/28814	0.0348334	0.134781	0.0995646	Dbn1/Ywhab	2
GO:0090190	GO:0090190	positive regulation of branching involved in ureteric bud morphogenesis	2/370	23/28814	0.0348334	0.134781	0.0995646	Smo/Tgfb1	2
GO:1900543	GO:1900543	negative regulation of purine nucleotide metabolic process	2/370	23/28814	0.0348334	0.134781	0.0995646	Ddit4/Pid1	2
GO:1902992	GO:1902992	negative regulation of amyloid precursor protein catabolic process	2/370	23/28814	0.0348334	0.134781	0.0995646	Rtn3/Tmed10	2
GO:0001659	GO:0001659	temperature homeostasis	6/370	188/28814	0.0350003	0.135296	0.0999448	Fabp5/Apln/Gnas/Acadl/Kdm6b/Grb10	6
GO:0006066	GO:0006066	alcohol metabolic process	9/370	345/28814	0.0351754	0.135688	0.100234	Soat1/Acadl/Nudt11/Pex2/Hdlbp/Fgfr1/Rbp1/Isyna1/Gde1	9
GO:0002474	GO:0002474	antigen processing and presentation of peptide antigen via MHC class I	3/370	56/28814	0.0353053	0.135688	0.100234	H2-K1/Tapbp/B2m	3
GO:0007588	GO:0007588	excretion	3/370	56/28814	0.0353053	0.135688	0.100234	Mdk/Gnas/Gnai2	3
GO:0035458	GO:0035458	cellular response to interferon-beta	3/370	56/28814	0.0353053	0.135688	0.100234	Irf1/Gbp2/Gbp2b	3
GO:0061001	GO:0061001	regulation of dendritic spine morphogenesis	3/370	56/28814	0.0353053	0.135688	0.100234	Lrp8/Marcks/Dbn1	3
GO:1903539	GO:1903539	protein localization to postsynaptic membrane	3/370	56/28814	0.0353053	0.135688	0.100234	Rap1a/Rab11a/Gsk3b	3
GO:0044262	GO:0044262	cellular carbohydrate metabolic process	8/370	293/28814	0.0364026	0.139771	0.10325	Igfbp3/Ddit4/Idnk/Hmgb1/Ppp1r2/Gsk3b/Isyna1/Grb10	8
GO:0002028	GO:0002028	regulation of sodium ion transport	4/370	97/28814	0.0365363	0.139967	0.103395	Gnas/Tgfb1/Commd1/Arf1	4
GO:0051781	GO:0051781	positive regulation of cell division	4/370	97/28814	0.0365363	0.139967	0.103395	Fgf8/Mdk/Fgf5/Tgfb1	4
GO:0018394	GO:0018394	peptidyl-lysine acetylation	6/370	190/28814	0.0365587	0.139967	0.103395	Tgfb1/Msl1/Ctbp1/Eomes/Eny2/Taf10	6
GO:0048538	GO:0048538	thymus development	3/370	57/28814	0.036923	0.140822	0.104027	Pbx1/Hes1/Cited2	3
GO:0051489	GO:0051489	regulation of filopodium assembly	3/370	57/28814	0.036923	0.140822	0.104027	Dock11/Zmynd8/Dbn1	3
GO:0062237	GO:0062237	protein localization to postsynapse	3/370	57/28814	0.036923	0.140822	0.104027	Rap1a/Rab11a/Gsk3b	3
GO:1901861	GO:1901861	regulation of muscle tissue development	3/370	57/28814	0.036923	0.140822	0.104027	Fgf8/Tgfb1/Cenpf	3
GO:0002573	GO:0002573	myeloid leukocyte differentiation	7/370	242/28814	0.0375091	0.141831	0.104772	Gnas/Car2/Tgfb1/Cited2/F2rl1/Gsk3b/Rbp1	7
GO:0003283	GO:0003283	atrial septum development	2/370	24/28814	0.0376838	0.141831	0.104772	Smo/Nsd2	2
GO:0030903	GO:0030903	notochord development	2/370	24/28814	0.0376838	0.141831	0.104772	T/Tead2	2
GO:0032727	GO:0032727	positive regulation of interferon-alpha production	2/370	24/28814	0.0376838	0.141831	0.104772	Ddx3x/Hmgb1	2
GO:0034643	GO:0034643	establishment of mitochondrion localization, microtubule-mediated	2/370	24/28814	0.0376838	0.141831	0.104772	Wasf1/Nefl	2
GO:0043371	GO:0043371	negative regulation of CD4-positive, alpha-beta T cell differentiation	2/370	24/28814	0.0376838	0.141831	0.104772	Irf1/Hmgb1	2
GO:0045980	GO:0045980	negative regulation of nucleotide metabolic process	2/370	24/28814	0.0376838	0.141831	0.104772	Ddit4/Pid1	2
GO:0047497	GO:0047497	mitochondrion transport along microtubule	2/370	24/28814	0.0376838	0.141831	0.104772	Wasf1/Nefl	2
GO:0048025	GO:0048025	negative regulation of mRNA splicing, via spliceosome	2/370	24/28814	0.0376838	0.141831	0.104772	Srsf9/Pcbp4	2
GO:0140112	GO:0140112	extracellular vesicle biogenesis	2/370	24/28814	0.0376838	0.141831	0.104772	Rab11a/Tsg101	2
GO:1903020	GO:1903020	positive regulation of glycoprotein metabolic process	2/370	24/28814	0.0376838	0.141831	0.104772	Soat1/Arfgef1	2
GO:2000345	GO:2000345	regulation of hepatocyte proliferation	2/370	24/28814	0.0376838	0.141831	0.104772	Mdk/Smo	2
GO:0042632	GO:0042632	cholesterol homeostasis	4/370	98/28814	0.03772	0.141831	0.104772	Soat1/Pex2/Tspo/Commd1	4
GO:0044264	GO:0044264	cellular polysaccharide metabolic process	4/370	98/28814	0.03772	0.141831	0.104772	Hmgb1/Ppp1r2/Gsk3b/Grb10	4
GO:1904063	GO:1904063	negative regulation of cation transmembrane transport	4/370	98/28814	0.03772	0.141831	0.104772	Tgfb1/Calm2/Ppp2ca/Commd1	4
GO:0048754	GO:0048754	branching morphogenesis of an epithelial tube	6/370	192/28814	0.038161	0.14322	0.105799	Fgf8/Mdk/Pitx2/Pbx1/Smo/Tgfb1	6
GO:0050731	GO:0050731	positive regulation of peptidyl-tyrosine phosphorylation	6/370	192/28814	0.038161	0.14322	0.105799	Fgf8/Lrp8/Hes1/Tgfb1/Arl2bp/Itgb1	6
GO:0051496	GO:0051496	positive regulation of stress fiber assembly	3/370	58/28814	0.0385781	0.144118	0.106462	S100a10/Epha1/Pfn1	3
GO:0071103	GO:0071103	DNA conformation change	3/370	58/28814	0.0385781	0.144118	0.106462	Top2b/Hmgb1/Top1	3
GO:0071806	GO:0071806	protein transmembrane transport	3/370	58/28814	0.0385781	0.144118	0.106462	Pex2/Tram1/Dnajc15	3
GO:0006914	GO:0006914	autophagy	11/370	464/28814	0.0385805	0.144118	0.106462	Dapk1/Smo/Hmgb1/Tspo/Pim2/Gsk3b/Gnai3/Larp1/Vmp1/Cltc/Gabarap	11
GO:0061919	GO:0061919	process utilizing autophagic mechanism	11/370	464/28814	0.0385805	0.144118	0.106462	Dapk1/Smo/Hmgb1/Tspo/Pim2/Gsk3b/Gnai3/Larp1/Vmp1/Cltc/Gabarap	11
GO:0001938	GO:0001938	positive regulation of endothelial cell proliferation	4/370	99/28814	0.0389255	0.145	0.107113	Apln/Mdk/Hmgb1/Fgfr1	4
GO:0051492	GO:0051492	regulation of stress fiber assembly	4/370	99/28814	0.0389255	0.145	0.107113	S100a10/Epha1/Pfn1/Actg1	4
GO:0055092	GO:0055092	sterol homeostasis	4/370	99/28814	0.0389255	0.145	0.107113	Soat1/Pex2/Tspo/Commd1	4
GO:0032092	GO:0032092	positive regulation of protein binding	4/370	100/28814	0.0401528	0.148953	0.110033	Amfr/B2m/Gsk3b/Ppp2ca	4
GO:0001825	GO:0001825	blastocyst formation	3/370	59/28814	0.0402705	0.148953	0.110033	Cdx2/Cited2/Eomes	3
GO:0003170	GO:0003170	heart valve development	3/370	59/28814	0.0402705	0.148953	0.110033	Pitx2/Slit3/Tgfb1	3
GO:0006900	GO:0006900	vesicle budding from membrane	3/370	59/28814	0.0402705	0.148953	0.110033	S100a10/Tmed10/Arf1	3
GO:0050775	GO:0050775	positive regulation of dendrite morphogenesis	3/370	59/28814	0.0402705	0.148953	0.110033	Lrp8/Marcks/Dbn1	3
GO:0120161	GO:0120161	regulation of cold-induced thermogenesis	5/370	146/28814	0.0405575	0.148953	0.110033	Fabp5/Gnas/Acadl/Kdm6b/Grb10	5
GO:0007413	GO:0007413	axonal fasciculation	2/370	25/28814	0.04062	0.148953	0.110033	Ndn/Casp3	2
GO:0034138	GO:0034138	toll-like receptor 3 signaling pathway	2/370	25/28814	0.04062	0.148953	0.110033	Peli1/F2rl1	2
GO:0034315	GO:0034315	regulation of Arp2/3 complex-mediated actin nucleation	2/370	25/28814	0.04062	0.148953	0.110033	Wasf1/Arf1	2
GO:0043567	GO:0043567	regulation of insulin-like growth factor receptor signaling pathway	2/370	25/28814	0.04062	0.148953	0.110033	Igfbp3/Igfbp2	2
GO:0045063	GO:0045063	T-helper 1 cell differentiation	2/370	25/28814	0.04062	0.148953	0.110033	Irf1/Hmgb1	2
GO:0046628	GO:0046628	positive regulation of insulin receptor signaling pathway	2/370	25/28814	0.04062	0.148953	0.110033	Gnai2/Marcks	2
GO:0090189	GO:0090189	regulation of branching involved in ureteric bud morphogenesis	2/370	25/28814	0.04062	0.148953	0.110033	Smo/Tgfb1	2
GO:0106030	GO:0106030	neuron projection fasciculation	2/370	25/28814	0.04062	0.148953	0.110033	Ndn/Casp3	2
GO:1901984	GO:1901984	negative regulation of protein acetylation	2/370	25/28814	0.04062	0.148953	0.110033	Ctbp1/Gsk3b	2
GO:1903306	GO:1903306	negative regulation of regulated secretory pathway	2/370	25/28814	0.04062	0.148953	0.110033	Gnai2/Rap1a	2
GO:2000637	GO:2000637	positive regulation of miRNA-mediated gene silencing	2/370	25/28814	0.04062	0.148953	0.110033	Tgfb1/Lin28a	2
GO:0071695	GO:0071695	anatomical structure maturation	8/370	300/28814	0.040885	0.149787	0.110649	Hes1/Tdrd5/Tgfb1/Tdrkh/Fgfr1/Gsk3b/Tut4/Cdkn1c	8
GO:0009062	GO:0009062	fatty acid catabolic process	4/370	101/28814	0.041402	0.151542	0.111946	Crot/Acadl/Pex2/Eci2	4
GO:0051302	GO:0051302	regulation of cell division	6/370	196/28814	0.0414983	0.151575	0.11197	Fgf8/Mdk/Fgf5/Tgfb1/Calm2/Rab11a	6
GO:1903322	GO:1903322	positive regulation of protein modification by small protein conjugation or removal	5/370	147/28814	0.0415628	0.151575	0.11197	Prickle1/Ddx3x/Peli1/Commd1/Gabarap	5
GO:1903364	GO:1903364	positive regulation of cellular protein catabolic process	5/370	147/28814	0.0415628	0.151575	0.11197	Trim67/Prickle1/Gsk3b/Gabarap/Ezr	5
GO:1903900	GO:1903900	regulation of viral life cycle	5/370	147/28814	0.0415628	0.151575	0.11197	Ly6e/Top2b/Ddx3x/Tsg101/Larp1	5
GO:0010659	GO:0010659	cardiac muscle cell apoptotic process	3/370	60/28814	0.0419999	0.152474	0.112634	Igfbp3/Mdk/Gnb1	3
GO:0042987	GO:0042987	amyloid precursor protein catabolic process	3/370	60/28814	0.0419999	0.152474	0.112634	Rtn3/Tmed10/Casp3	3
GO:0051591	GO:0051591	response to cAMP	3/370	60/28814	0.0419999	0.152474	0.112634	Ndufs4/Rap1a/Ezr	3
GO:0098815	GO:0098815	modulation of excitatory postsynaptic potential	3/370	60/28814	0.0419999	0.152474	0.112634	Zmynd8/Dbn1/Gsk3b	3
GO:1900024	GO:1900024	regulation of substrate adhesion-dependent cell spreading	3/370	60/28814	0.0419999	0.152474	0.112634	S100a10/Mdk/Dbn1	3
GO:0015931	GO:0015931	nucleobase-containing compound transport	6/370	197/28814	0.0423604	0.153643	0.113498	Igf2bp3/Pom121/Thoc7/Eny2/Peg10/Sem1	6
GO:0071453	GO:0071453	cellular response to oxygen levels	5/370	148/28814	0.042583	0.154171	0.113888	Fam162a/Ndufs4/Cited2/Gnb1/Commd1	5
GO:0106106	GO:0106106	cold-induced thermogenesis	5/370	148/28814	0.042583	0.154171	0.113888	Fabp5/Gnas/Acadl/Kdm6b/Grb10	5
GO:0010657	GO:0010657	muscle cell apoptotic process	4/370	102/28814	0.042673	0.154217	0.113922	Igfbp3/Mdk/Gnb1/Gsk3b	4
GO:0060395	GO:0060395	SMAD protein signal transduction	4/370	102/28814	0.042673	0.154217	0.113922	T/Vim/Tgfb1/Lefty1	4
GO:0006109	GO:0006109	regulation of carbohydrate metabolic process	6/370	198/28814	0.0432338	0.155461	0.114841	Igfbp3/Tgfb1/Ddit4/Hmgb1/Grb10/Cltc	6
GO:0030705	GO:0030705	cytoskeleton-dependent intracellular transport	6/370	198/28814	0.0432338	0.155461	0.114841	Hspb11/Ap3s1/Ift43/Wasf1/Nefm/Nefl	6
GO:0009411	GO:0009411	response to UV	5/370	149/28814	0.0436183	0.155461	0.114841	Usp47/Ube2b/Casp3/Pclaf/Cdkn1a	5
GO:0006817	GO:0006817	phosphate ion transport	2/370	26/28814	0.0436395	0.155461	0.114841	Fgfr1/Slc25a11	2
GO:0021801	GO:0021801	cerebral cortex radial glia-guided migration	2/370	26/28814	0.0436395	0.155461	0.114841	Lrp8/Lamb1	2
GO:0022030	GO:0022030	telencephalon glial cell migration	2/370	26/28814	0.0436395	0.155461	0.114841	Lrp8/Lamb1	2
GO:0032925	GO:0032925	regulation of activin receptor signaling pathway	2/370	26/28814	0.0436395	0.155461	0.114841	Fst/Lefty1	2
GO:0035813	GO:0035813	regulation of renal sodium excretion	2/370	26/28814	0.0436395	0.155461	0.114841	Gnas/Gnai2	2
GO:0046685	GO:0046685	response to arsenic-containing substance	2/370	26/28814	0.0436395	0.155461	0.114841	Ddx3x/Nefl	2
GO:0050927	GO:0050927	positive regulation of positive chemotaxis	2/370	26/28814	0.0436395	0.155461	0.114841	Hmgb1/F2rl1	2
GO:0060148	GO:0060148	positive regulation of post-transcriptional gene silencing	2/370	26/28814	0.0436395	0.155461	0.114841	Tgfb1/Lin28a	2
GO:0070723	GO:0070723	response to cholesterol	2/370	26/28814	0.0436395	0.155461	0.114841	Smo/Tgfb1	2
GO:0071549	GO:0071549	cellular response to dexamethasone stimulus	2/370	26/28814	0.0436395	0.155461	0.114841	Tgfb1/Ddit4	2
GO:0071880	GO:0071880	adenylate cyclase-activating adrenergic receptor signaling pathway	2/370	26/28814	0.0436395	0.155461	0.114841	Gnas/Gnai2	2
GO:1900370	GO:1900370	positive regulation of post-transcriptional gene silencing by RNA	2/370	26/28814	0.0436395	0.155461	0.114841	Tgfb1/Lin28a	2
GO:1902473	GO:1902473	regulation of protein localization to synapse	2/370	26/28814	0.0436395	0.155461	0.114841	Rap1a/Gsk3b	2
GO:0048599	GO:0048599	oocyte development	3/370	61/28814	0.0437661	0.155773	0.115071	Tdrd5/Tdrkh/Tut4	3
GO:0072331	GO:0072331	signal transduction by p53 class mediator	5/370	150/28814	0.0446685	0.158844	0.11734	Ddit4/Perp/Pcbp4/Cdkn1a/Kmt5a	5
GO:0030510	GO:0030510	regulation of BMP signaling pathway	4/370	104/28814	0.0452804	0.16087	0.118837	Fst/Hes1/Sox11/Sulf1	4
GO:0001947	GO:0001947	heart looping	3/370	62/28814	0.0455688	0.16087	0.118837	Fgf8/Smo/Cited2	3
GO:0002067	GO:0002067	glandular epithelial cell differentiation	3/370	62/28814	0.0455688	0.16087	0.118837	Fgf8/Hes1/Smo	3
GO:0010972	GO:0010972	negative regulation of G2/M transition of mitotic cell cycle	3/370	62/28814	0.0455688	0.16087	0.118837	Usp47/Ccng1/Cdkn1a	3
GO:0021575	GO:0021575	hindbrain morphogenesis	3/370	62/28814	0.0455688	0.16087	0.118837	Gas1/Hes1/Smo	3
GO:0031122	GO:0031122	cytoplasmic microtubule organization	3/370	62/28814	0.0455688	0.16087	0.118837	Rab11a/Tubg1/Ezr	3
GO:0046622	GO:0046622	positive regulation of organ growth	3/370	62/28814	0.0455688	0.16087	0.118837	Fgf8/Smo/Fgfr1	3
GO:0060711	GO:0060711	labyrinthine layer development	3/370	62/28814	0.0455688	0.16087	0.118837	Rspo3/Hes1/Cdx2	3
GO:0045765	GO:0045765	regulation of angiogenesis	8/370	307/28814	0.0457205	0.16087	0.118837	Mdk/Amot/Epha1/Sema6a/Hmgb1/Gtf2i/Itgb1/Sulf1	8
GO:0046883	GO:0046883	regulation of hormone secretion	8/370	307/28814	0.0457205	0.16087	0.118837	Igfbp3/Apln/Gnas/Sox11/Tspo/Oxct1/Fgfr1/Eny2	8
GO:0009152	GO:0009152	purine ribonucleotide biosynthetic process	5/370	151/28814	0.0457338	0.16087	0.118837	Tgfb1/Pid1/Dcakd/Mpc1/Gmps	5
GO:0050921	GO:0050921	positive regulation of chemotaxis	5/370	151/28814	0.0457338	0.16087	0.118837	Mdk/Tgfb1/Hmgb1/F2rl1/Fgfr1	5
GO:0034764	GO:0034764	positive regulation of transmembrane transport	7/370	253/28814	0.0457617	0.16087	0.118837	Appl1/Car2/Calm2/Rap1a/Itgb1/Vmp1/Arf1	7
GO:1903320	GO:1903320	regulation of protein modification by small protein conjugation or removal	7/370	254/28814	0.0465651	0.161954	0.119637	Prickle1/Trim44/Ddx3x/Peli1/Tspo/Commd1/Gabarap	7
GO:2000060	GO:2000060	positive regulation of ubiquitin-dependent protein catabolic process	4/370	105/28814	0.0466169	0.161954	0.119637	Trim67/Prickle1/Gsk3b/Gabarap	4
GO:0000027	GO:0000027	ribosomal large subunit assembly	2/370	27/28814	0.0467397	0.161954	0.119637	Rpl38/Rpl23a	2
GO:0003176	GO:0003176	aortic valve development	2/370	27/28814	0.0467397	0.161954	0.119637	Slit3/Tgfb1	2
GO:0003338	GO:0003338	metanephros morphogenesis	2/370	27/28814	0.0467397	0.161954	0.119637	Hes1/Smo	2
GO:0006536	GO:0006536	glutamate metabolic process	2/370	27/28814	0.0467397	0.161954	0.119637	Oat/Got2	2
GO:0021871	GO:0021871	forebrain regionalization	2/370	27/28814	0.0467397	0.161954	0.119637	Fgf8/Eomes	2
GO:0031954	GO:0031954	positive regulation of protein autophosphorylation	2/370	27/28814	0.0467397	0.161954	0.119637	Ddx3x/Rap2c	2
GO:0036342	GO:0036342	post-anal tail morphogenesis	2/370	27/28814	0.0467397	0.161954	0.119637	T/Sp5	2
GO:0042104	GO:0042104	positive regulation of activated T cell proliferation	2/370	27/28814	0.0467397	0.161954	0.119637	Igfbp2/Hmgb1	2
GO:0048843	GO:0048843	negative regulation of axon extension involved in axon guidance	2/370	27/28814	0.0467397	0.161954	0.119637	Wnt3/Sema6a	2
GO:0050926	GO:0050926	regulation of positive chemotaxis	2/370	27/28814	0.0467397	0.161954	0.119637	Hmgb1/F2rl1	2
GO:0051654	GO:0051654	establishment of mitochondrion localization	2/370	27/28814	0.0467397	0.161954	0.119637	Wasf1/Nefl	2
GO:0070584	GO:0070584	mitochondrion morphogenesis	2/370	27/28814	0.0467397	0.161954	0.119637	Pid1/Wasf1	2
GO:0072567	GO:0072567	chemokine (C-X-C motif) ligand 2 production	2/370	27/28814	0.0467397	0.161954	0.119637	Hmgb1/F2rl1	2
GO:2000341	GO:2000341	regulation of chemokine (C-X-C motif) ligand 2 production	2/370	27/28814	0.0467397	0.161954	0.119637	Hmgb1/F2rl1	2
GO:0007034	GO:0007034	vacuolar transport	5/370	152/28814	0.0468142	0.161954	0.119637	Cdx2/Vps36/Ap3s1/Tsg101/Arf1	5
GO:0015698	GO:0015698	inorganic anion transport	5/370	152/28814	0.0468142	0.161954	0.119637	Clic1/Car2/Tspo/Fgfr1/Slc25a11	5
GO:0044706	GO:0044706	multi-multicellular organism process	6/370	202/28814	0.0468398	0.161954	0.119637	T/H3f3b/Cited2/Maged2/Lamb1/Vmp1	6
GO:0006406	GO:0006406	mRNA export from nucleus	3/370	63/28814	0.0474079	0.163072	0.120463	Thoc7/Eny2/Sem1	3
GO:0010658	GO:0010658	striated muscle cell apoptotic process	3/370	63/28814	0.0474079	0.163072	0.120463	Igfbp3/Mdk/Gnb1	3
GO:0032655	GO:0032655	regulation of interleukin-12 production	3/370	63/28814	0.0474079	0.163072	0.120463	Mdk/Irf1/Hmgb1	3
GO:0035306	GO:0035306	positive regulation of dephosphorylation	3/370	63/28814	0.0474079	0.163072	0.120463	Tgfb1/Calm2/Ppp2ca	3
GO:0035315	GO:0035315	hair cell differentiation	3/370	63/28814	0.0474079	0.163072	0.120463	Hes1/Mycl/Fgfr1	3
GO:0048260	GO:0048260	positive regulation of receptor-mediated endocytosis	3/370	63/28814	0.0474079	0.163072	0.120463	Apln/Hip1/B2m	3
GO:0030216	GO:0030216	keratinocyte differentiation	5/370	153/28814	0.0479096	0.164656	0.121633	Krt8/Pphln1/Dsp/Tsg101/Casp3	5
GO:0090407	GO:0090407	organophosphate biosynthetic process	11/370	482/28814	0.0483189	0.16592	0.122567	Fabp5/Alox15/Agpat3/Tgfb1/Acsl3/Pid1/Dcakd/Mpc1/Gmps/Isyna1/Agpat5	11
GO:1901342	GO:1901342	regulation of vasculature development	8/370	311/28814	0.0486453	0.166897	0.123289	Mdk/Amot/Epha1/Sema6a/Hmgb1/Gtf2i/Itgb1/Sulf1	8
GO:0034612	GO:0034612	response to tumor necrosis factor	6/370	204/28814	0.0487107	0.166978	0.123349	Krt8/Zfand6/Dbn1/Irf1/Pid1/F2rl1	6
GO:0006303	GO:0006303	double-strand break repair via nonhomologous end joining	3/370	64/28814	0.049283	0.167384	0.123649	Lig1/Smchd1/Nsd2	3
GO:0014911	GO:0014911	positive regulation of smooth muscle cell migration	3/370	64/28814	0.049283	0.167384	0.123649	Mdk/Smo/S100a11	3
GO:0035456	GO:0035456	response to interferon-beta	3/370	64/28814	0.049283	0.167384	0.123649	Irf1/Gbp2/Gbp2b	3
GO:0042255	GO:0042255	ribosome assembly	3/370	64/28814	0.049283	0.167384	0.123649	Ddx3x/Rpl38/Rpl23a	3
GO:0050435	GO:0050435	amyloid-beta metabolic process	3/370	64/28814	0.049283	0.167384	0.123649	Rtn3/Tmed10/Casp3	3
GO:0060393	GO:0060393	regulation of pathway-restricted SMAD protein phosphorylation	3/370	64/28814	0.049283	0.167384	0.123649	Pmepa1/Tgfb1/Lefty1	3
GO:0070059	GO:0070059	intrinsic apoptotic signaling pathway in response to endoplasmic reticulum stress	3/370	64/28814	0.049283	0.167384	0.123649	Gsk3b/Spop/Casp3	3
GO:1902750	GO:1902750	negative regulation of cell cycle G2/M phase transition	3/370	64/28814	0.049283	0.167384	0.123649	Usp47/Ccng1/Cdkn1a	3
GO:0034766	GO:0034766	negative regulation of ion transmembrane transport	4/370	107/28814	0.049355	0.167384	0.123649	Tgfb1/Calm2/Ppp2ca/Commd1	4
GO:0048661	GO:0048661	positive regulation of smooth muscle cell proliferation	4/370	107/28814	0.049355	0.167384	0.123649	Gnai2/Tgfb1/Gsk3b/Gnai3	4
GO:0071456	GO:0071456	cellular response to hypoxia	4/370	107/28814	0.049355	0.167384	0.123649	Fam162a/Cited2/Gnb1/Commd1	4
GO:0002052	GO:0002052	positive regulation of neuroblast proliferation	2/370	28/28814	0.0499179	0.167384	0.123649	Smo/Bex1	2
GO:0002089	GO:0002089	lens morphogenesis in camera-type eye	2/370	28/28814	0.0499179	0.167384	0.123649	Cited2/Sox11	2
GO:0003094	GO:0003094	glomerular filtration	2/370	28/28814	0.0499179	0.167384	0.123649	F2rl1/Sulf1	2
GO:0003171	GO:0003171	atrioventricular valve development	2/370	28/28814	0.0499179	0.167384	0.123649	Pitx2/Slit3	2
GO:0010458	GO:0010458	exit from mitosis	2/370	28/28814	0.0499179	0.167384	0.123649	Tgfb1/Cdkn1c	2
GO:0016577	GO:0016577	histone demethylation	2/370	28/28814	0.0499179	0.167384	0.123649	Kdm6b/Ube2b	2
GO:0031065	GO:0031065	positive regulation of histone deacetylation	2/370	28/28814	0.0499179	0.167384	0.123649	Tgfb1/Ctbp1	2
GO:0035521	GO:0035521	monoubiquitinated histone deubiquitination	2/370	28/28814	0.0499179	0.167384	0.123649	Eny2/Taf10	2
GO:0035522	GO:0035522	monoubiquitinated histone H2A deubiquitination	2/370	28/28814	0.0499179	0.167384	0.123649	Eny2/Taf10	2
GO:0046639	GO:0046639	negative regulation of alpha-beta T cell differentiation	2/370	28/28814	0.0499179	0.167384	0.123649	Irf1/Hmgb1	2
GO:0060445	GO:0060445	branching involved in salivary gland morphogenesis	2/370	28/28814	0.0499179	0.167384	0.123649	Fgf8/Fgfr1	2
GO:0070076	GO:0070076	histone lysine demethylation	2/370	28/28814	0.0499179	0.167384	0.123649	Kdm6b/Ube2b	2
GO:0090103	GO:0090103	cochlea morphogenesis	2/370	28/28814	0.0499179	0.167384	0.123649	Ptk7/Fzd2	2
GO:0097186	GO:0097186	amelogenesis	2/370	28/28814	0.0499179	0.167384	0.123649	Tgfb1/Perp	2
GO:1904706	GO:1904706	negative regulation of vascular associated smooth muscle cell proliferation	2/370	28/28814	0.0499179	0.167384	0.123649	Apln/Cdkn1a	2
GO:0022411	GO:0022411	cellular component disassembly	10/370	427/28814	0.0504111	0.168896	0.124766	Igfbp3/Nes/Smarce1/Ddit4/Tspo/F2rl1/Gsk3b/Vmp1/Casp3/Gabarap	10
GO:0007519	GO:0007519	skeletal muscle tissue development	6/370	206/28814	0.050627	0.169478	0.125195	Pitx2/Smo/Tgfb1/Cited2/Sox11/Eomes	6
GO:0042102	GO:0042102	positive regulation of T cell proliferation	4/370	108/28814	0.0507566	0.169769	0.125411	Hes1/Efnb1/Igfbp2/Hmgb1	4
GO:0003229	GO:0003229	ventricular cardiac muscle tissue development	3/370	65/28814	0.0511939	0.170235	0.125754	Ly6e/Tgfb1/Dsp	3
GO:0009994	GO:0009994	oocyte differentiation	3/370	65/28814	0.0511939	0.170235	0.125754	Tdrd5/Tdrkh/Tut4	3
GO:0032615	GO:0032615	interleukin-12 production	3/370	65/28814	0.0511939	0.170235	0.125754	Mdk/Irf1/Hmgb1	3
GO:0045661	GO:0045661	regulation of myoblast differentiation	3/370	65/28814	0.0511939	0.170235	0.125754	Igfbp3/Tgfb1/Prickle1	3
GO:0060038	GO:0060038	cardiac muscle cell proliferation	3/370	65/28814	0.0511939	0.170235	0.125754	Cited2/Fgfr1/Prkar1a	3
GO:0060119	GO:0060119	inner ear receptor cell development	3/370	65/28814	0.0511939	0.170235	0.125754	Hes1/Fzd2/Fgfr1	3
GO:1902373	GO:1902373	negative regulation of mRNA catabolic process	3/370	65/28814	0.0511939	0.170235	0.125754	Hnrnpab/Larp1/Elavl1	3
GO:0031099	GO:0031099	regeneration	5/370	156/28814	0.0512864	0.1704	0.125877	Mdk/Tgfb1/Bex1/Cdkn1a/Nefl	5
GO:0002831	GO:0002831	regulation of response to biotic stimulus	9/370	371/28814	0.051435	0.170752	0.126137	Dapk1/Lrp8/Appl1/Irf1/Trim44/Calm2/Hmgb1/F2rl1/Tut4	9
GO:0021953	GO:0021953	central nervous system neuron differentiation	6/370	207/28814	0.0516023	0.171024	0.126337	Fgf8/Hes1/Smo/B2m/Fgfr1/Eomes	6
GO:0099173	GO:0099173	postsynapse organization	6/370	207/28814	0.0516023	0.171024	0.126337	Lrp8/Marcks/Myh10/Zmynd8/Dbn1/Arf1	6
GO:0090132	GO:0090132	epithelium migration	8/370	315/28814	0.0516892	0.171096	0.126391	Fgf8/Amot/Tgfb1/Pfn1/Hmgb1/Itgb1/Fgfr1/Rab11a	8
GO:0046700	GO:0046700	heterocycle catabolic process	10/370	429/28814	0.0517098	0.171096	0.126391	Igfbp3/Vim/Nudt11/Pcbp4/Hnrnpab/Larp1/Elavl1/Casp3/Lin28a/Tut4	10
GO:0046879	GO:0046879	hormone secretion	9/370	372/28814	0.0521444	0.172366	0.127329	Igfbp3/Apln/Gnas/Ywhaz/Sox11/Tspo/Oxct1/Fgfr1/Eny2	9
GO:0010595	GO:0010595	positive regulation of endothelial cell migration	4/370	109/28814	0.0521799	0.172366	0.127329	Amot/Tgfb1/Hmgb1/Fgfr1	4
GO:0030856	GO:0030856	regulation of epithelial cell differentiation	5/370	157/28814	0.0524422	0.17309	0.127863	Hes1/Smo/Mycl/Prom1/Cdkn1c	5
GO:0043491	GO:0043491	protein kinase B signaling	6/370	208/28814	0.052589	0.173431	0.128116	Tgfb1/Arfgef1/Itgb1/Fgfr1/Ppp2ca/Lin28a	6
GO:0009314	GO:0009314	response to radiation	10/370	431/28814	0.0530306	0.173775	0.12837	Tgfb1/Ccnd2/Foxb1/Usp47/Gnb1/Itgb1/Ube2b/Casp3/Pclaf/Cdkn1a	10
GO:0000737	GO:0000737	DNA catabolic process, endonucleolytic	2/370	29/28814	0.0531717	0.173775	0.12837	Igfbp3/Casp3	2
GO:0001759	GO:0001759	organ induction	2/370	29/28814	0.0531717	0.173775	0.12837	Fgf8/Fgfr1	2
GO:0010971	GO:0010971	positive regulation of G2/M transition of mitotic cell cycle	2/370	29/28814	0.0531717	0.173775	0.12837	Pbx1/Rab11a	2
GO:0019068	GO:0019068	virion assembly	2/370	29/28814	0.0531717	0.173775	0.12837	Spcs1/Tsg101	2
GO:0032647	GO:0032647	regulation of interferon-alpha production	2/370	29/28814	0.0531717	0.173775	0.12837	Ddx3x/Hmgb1	2
GO:0033119	GO:0033119	negative regulation of RNA splicing	2/370	29/28814	0.0531717	0.173775	0.12837	Srsf9/Pcbp4	2
GO:0035812	GO:0035812	renal sodium excretion	2/370	29/28814	0.0531717	0.173775	0.12837	Gnas/Gnai2	2
GO:0035987	GO:0035987	endodermal cell differentiation	2/370	29/28814	0.0531717	0.173775	0.12837	Mixl1/Eomes	2
GO:0071548	GO:0071548	response to dexamethasone	2/370	29/28814	0.0531717	0.173775	0.12837	Tgfb1/Ddit4	2
GO:0097205	GO:0097205	renal filtration	2/370	29/28814	0.0531717	0.173775	0.12837	F2rl1/Sulf1	2
GO:0099111	GO:0099111	microtubule-based transport	6/370	209/28814	0.0535872	0.174259	0.128727	Hspb11/Ap3s1/Ift43/Wasf1/Nefm/Nefl	6
GO:0045667	GO:0045667	regulation of osteoblast differentiation	5/370	158/28814	0.0536131	0.174259	0.128727	Gnas/Clic1/Sox11/Fgfr1/Gsk3b	5
GO:1902652	GO:1902652	secondary alcohol metabolic process	5/370	158/28814	0.0536131	0.174259	0.128727	Soat1/Acadl/Pex2/Hdlbp/Fgfr1	5
GO:0016525	GO:0016525	negative regulation of angiogenesis	4/370	110/28814	0.0536249	0.174259	0.128727	Amot/Sema6a/Gtf2i/Sulf1	4
GO:0033865	GO:0033865	nucleoside bisphosphate metabolic process	4/370	110/28814	0.0536249	0.174259	0.128727	Crot/Acsl3/Dcakd/Mpc1	4
GO:0033875	GO:0033875	ribonucleoside bisphosphate metabolic process	4/370	110/28814	0.0536249	0.174259	0.128727	Crot/Acsl3/Dcakd/Mpc1	4
GO:0034032	GO:0034032	purine nucleoside bisphosphate metabolic process	4/370	110/28814	0.0536249	0.174259	0.128727	Crot/Acsl3/Dcakd/Mpc1	4
GO:0032259	GO:0032259	methylation	9/370	376/28814	0.0550462	0.177679	0.131254	Gnas/Mettl9/Tdrd5/Zdbf2/Tdrkh/Gsk3b/Eomes/Nsd2/Kmt5a	9
GO:0008344	GO:0008344	adult locomotory behavior	4/370	111/28814	0.0550914	0.177679	0.131254	Ndufs4/Ccnd2/Pbx3/Cstb	4
GO:0021549	GO:0021549	cerebellum development	4/370	111/28814	0.0550914	0.177679	0.131254	Mdk/Gas1/Myh10/Smo	4
GO:0099175	GO:0099175	regulation of postsynapse organization	4/370	111/28814	0.0550914	0.177679	0.131254	Lrp8/Marcks/Zmynd8/Dbn1	4
GO:0110020	GO:0110020	regulation of actomyosin structure organization	4/370	111/28814	0.0550914	0.177679	0.131254	S100a10/Epha1/Pfn1/Actg1	4
GO:1902106	GO:1902106	negative regulation of leukocyte differentiation	4/370	111/28814	0.0550914	0.177679	0.131254	Mdk/Hmgb3/Irf1/Hmgb1	4
GO:0030330	GO:0030330	DNA damage response, signal transduction by p53 class mediator	3/370	67/28814	0.0551219	0.177679	0.131254	Pcbp4/Cdkn1a/Kmt5a	3
GO:0032608	GO:0032608	interferon-beta production	3/370	67/28814	0.0551219	0.177679	0.131254	Irf1/Ddx3x/Hmgb1	3
GO:0032648	GO:0032648	regulation of interferon-beta production	3/370	67/28814	0.0551219	0.177679	0.131254	Irf1/Ddx3x/Hmgb1	3
GO:0070988	GO:0070988	demethylation	3/370	67/28814	0.0551219	0.177679	0.131254	Kdm6b/Eomes/Ube2b	3
GO:0043488	GO:0043488	regulation of mRNA stability	5/370	160/28814	0.0560003	0.180054	0.133008	Vim/Pcbp4/Larp1/Elavl1/Tut4	5
GO:0016570	GO:0016570	histone modification	11/370	495/28814	0.0563122	0.180054	0.133008	Tgfb1/Msl1/Kdm6b/Ube2e1/Ctbp1/Eomes/Eny2/Ube2b/Taf10/Nsd2/Hpf1	11
GO:0006310	GO:0006310	DNA recombination	8/370	321/28814	0.0564809	0.180054	0.133008	Lig1/Smchd1/Tgfb1/Top2b/Hmgb1/Ube2b/Sem1/Nsd2	8
GO:0009416	GO:0009416	response to light stimulus	8/370	321/28814	0.0564809	0.180054	0.133008	Foxb1/Usp47/Gnb1/Itgb1/Ube2b/Casp3/Pclaf/Cdkn1a	8
GO:0002507	GO:0002507	tolerance induction	2/370	30/28814	0.0564987	0.180054	0.133008	Tgfb1/Hmgb1	2
GO:0006929	GO:0006929	substrate-dependent cell migration	2/370	30/28814	0.0564987	0.180054	0.133008	Myh10/Fgfr1	2
GO:0010586	GO:0010586	miRNA metabolic process	2/370	30/28814	0.0564987	0.180054	0.133008	Lin28a/Tut4	2
GO:0010800	GO:0010800	positive regulation of peptidyl-threonine phosphorylation	2/370	30/28814	0.0564987	0.180054	0.133008	Tgfb1/Gsk3b	2
GO:0032369	GO:0032369	negative regulation of lipid transport	2/370	30/28814	0.0564987	0.180054	0.133008	Igfbp3/Tspo	2
GO:0034508	GO:0034508	centromere complex assembly	2/370	30/28814	0.0564987	0.180054	0.133008	H3f3b/Cenpw	2
GO:0043162	GO:0043162	ubiquitin-dependent protein catabolic process via the multivesicular body sorting pathway	2/370	30/28814	0.0564987	0.180054	0.133008	Vps36/Tsg101	2
GO:0048596	GO:0048596	embryonic camera-type eye morphogenesis	2/370	30/28814	0.0564987	0.180054	0.133008	Cited2/Sox11	2
GO:1900078	GO:1900078	positive regulation of cellular response to insulin stimulus	2/370	30/28814	0.0564987	0.180054	0.133008	Gnai2/Marcks	2
GO:2001032	GO:2001032	regulation of double-strand break repair via nonhomologous end joining	2/370	30/28814	0.0564987	0.180054	0.133008	Smchd1/Nsd2	2
GO:0055017	GO:0055017	cardiac muscle tissue growth	4/370	112/28814	0.0565794	0.180054	0.133008	Cited2/Fgfr1/Gsk3b/Prkar1a	4
GO:2000181	GO:2000181	negative regulation of blood vessel morphogenesis	4/370	112/28814	0.0565794	0.180054	0.133008	Amot/Sema6a/Gtf2i/Sulf1	4
GO:0032233	GO:0032233	positive regulation of actin filament bundle assembly	3/370	68/28814	0.0571384	0.1814	0.134002	S100a10/Epha1/Pfn1	3
GO:0032481	GO:0032481	positive regulation of type I interferon production	3/370	68/28814	0.0571384	0.1814	0.134002	Irf1/Ddx3x/Hmgb1	3
GO:0060389	GO:0060389	pathway-restricted SMAD protein phosphorylation	3/370	68/28814	0.0571384	0.1814	0.134002	Pmepa1/Tgfb1/Lefty1	3
GO:0007611	GO:0007611	learning or memory	8/370	322/28814	0.0573061	0.181788	0.134289	Mdk/Ccnd2/Foxb1/B2m/Lamb1/Itgb1/Casp3/Vdac3	8
GO:0009914	GO:0009914	hormone transport	9/370	380/28814	0.0580511	0.183688	0.135692	Igfbp3/Apln/Gnas/Ywhaz/Sox11/Tspo/Oxct1/Fgfr1/Eny2	9
GO:0019395	GO:0019395	fatty acid oxidation	4/370	113/28814	0.0580888	0.183688	0.135692	Crot/Acadl/Pex2/Eci2	4
GO:1901343	GO:1901343	negative regulation of vasculature development	4/370	113/28814	0.0580888	0.183688	0.135692	Amot/Sema6a/Gtf2i/Sulf1	4
GO:1903707	GO:1903707	negative regulation of hemopoiesis	4/370	113/28814	0.0580888	0.183688	0.135692	Mdk/Hmgb3/Irf1/Hmgb1	4
GO:0048285	GO:0048285	organelle fission	11/370	498/28814	0.0582747	0.18413	0.136019	Fgf8/Tgfb1/Top2b/Tdrkh/Rab11a/Ube2b/Cltc/Tubg1/Mki67/Pttg1/Cdkn1c	11
GO:1904062	GO:1904062	regulation of cation transmembrane transport	9/370	381/28814	0.0588185	0.185701	0.13718	Dapk1/Tspan13/Tgfb1/Calm2/Itgb1/Ppp2ca/Vmp1/Commd1/Arf1	9
GO:0021695	GO:0021695	cerebellar cortex development	3/370	69/28814	0.0591895	0.18573	0.137201	Mdk/Myh10/Smo	3
GO:0042093	GO:0042093	T-helper cell differentiation	3/370	69/28814	0.0591895	0.18573	0.137201	Tgfb1/Irf1/Hmgb1	3
GO:0060425	GO:0060425	lung morphogenesis	3/370	69/28814	0.0591895	0.18573	0.137201	Fgf8/Pitx2/Sox11	3
GO:1901224	GO:1901224	positive regulation of NIK/NF-kappaB signaling	3/370	69/28814	0.0591895	0.18573	0.137201	Trim44/Ddx3x/Hmgb1	3
GO:0019216	GO:0019216	regulation of lipid metabolic process	9/370	382/28814	0.0595924	0.18573	0.137201	Fabp5/Acadl/Tgfb1/Acsl3/Pex2/Lsr/Tspo/Dnajc15/Arf1	9
GO:0031532	GO:0031532	actin cytoskeleton reorganization	4/370	114/28814	0.0596197	0.18573	0.137201	Mdk/Ptk7/Tgfb1/Ezr	4
GO:0009260	GO:0009260	ribonucleotide biosynthetic process	5/370	163/28814	0.0596943	0.18573	0.137201	Tgfb1/Pid1/Dcakd/Mpc1/Gmps	5
GO:0009410	GO:0009410	response to xenobiotic stimulus	8/370	325/28814	0.0598274	0.18573	0.137201	Crot/Gnas/Ywhaz/Usp47/Abcc1/Rap1a/Ube2b/Blmh	8
GO:0010453	GO:0010453	regulation of cell fate commitment	2/370	31/28814	0.0598963	0.18573	0.137201	Hes1/Fgfr1	2
GO:0030262	GO:0030262	apoptotic nuclear changes	2/370	31/28814	0.0598963	0.18573	0.137201	Igfbp3/Casp3	2
GO:0032967	GO:0032967	positive regulation of collagen biosynthetic process	2/370	31/28814	0.0598963	0.18573	0.137201	Vim/Tgfb1	2
GO:0035767	GO:0035767	endothelial cell chemotaxis	2/370	31/28814	0.0598963	0.18573	0.137201	Hmgb1/Fgfr1	2
GO:0036314	GO:0036314	response to sterol	2/370	31/28814	0.0598963	0.18573	0.137201	Smo/Tgfb1	2
GO:0042634	GO:0042634	regulation of hair cycle	2/370	31/28814	0.0598963	0.18573	0.137201	Fst/Smo	2
GO:0051123	GO:0051123	RNA polymerase II preinitiation complex assembly	2/370	31/28814	0.0598963	0.18573	0.137201	Hmgb1/Taf10	2
GO:0060037	GO:0060037	pharyngeal system development	2/370	31/28814	0.0598963	0.18573	0.137201	Fgf8/Hes1	2
GO:0060795	GO:0060795	cell fate commitment involved in formation of primary germ layer	2/370	31/28814	0.0598963	0.18573	0.137201	Fgfr1/Eomes	2
GO:0061036	GO:0061036	positive regulation of cartilage development	2/370	31/28814	0.0598963	0.18573	0.137201	Mdk/Pkdcc	2
GO:0071354	GO:0071354	cellular response to interleukin-6	2/370	31/28814	0.0598963	0.18573	0.137201	Pid1/Tut4	2
GO:0071711	GO:0071711	basement membrane organization	2/370	31/28814	0.0598963	0.18573	0.137201	Lamb1/Itgb1	2
GO:0099633	GO:0099633	protein localization to postsynaptic specialization membrane	2/370	31/28814	0.0598963	0.18573	0.137201	Rap1a/Gsk3b	2
GO:0099645	GO:0099645	neurotransmitter receptor localization to postsynaptic specialization membrane	2/370	31/28814	0.0598963	0.18573	0.137201	Rap1a/Gsk3b	2
GO:2000648	GO:2000648	positive regulation of stem cell proliferation	2/370	31/28814	0.0598963	0.18573	0.137201	Sox11/Epcam	2
GO:0030258	GO:0030258	lipid modification	6/370	216/28814	0.0608954	0.188681	0.139381	Alox15/Soat1/Crot/Acadl/Pex2/Eci2	6
GO:1990845	GO:1990845	adaptive thermogenesis	5/370	164/28814	0.0609558	0.188687	0.139385	Fabp5/Gnas/Acadl/Kdm6b/Grb10	5
GO:0002294	GO:0002294	CD4-positive, alpha-beta T cell differentiation involved in immune response	3/370	70/28814	0.0612748	0.188687	0.139385	Tgfb1/Irf1/Hmgb1	3
GO:0006949	GO:0006949	syncytium formation	3/370	70/28814	0.0612748	0.188687	0.139385	Pitx2/Ccng1/Gsk3b	3
GO:0042509	GO:0042509	regulation of tyrosine phosphorylation of STAT protein	3/370	70/28814	0.0612748	0.188687	0.139385	Hes1/Irf1/Arl2bp	3
GO:0048662	GO:0048662	negative regulation of smooth muscle cell proliferation	3/370	70/28814	0.0612748	0.188687	0.139385	Igfbp3/Apln/Cdkn1a	3
GO:0050885	GO:0050885	neuromuscular process controlling balance	3/370	70/28814	0.0612748	0.188687	0.139385	Myh10/Igdcc3/Nefl	3
GO:1902017	GO:1902017	regulation of cilium assembly	3/370	70/28814	0.0612748	0.188687	0.139385	Gdi2/Gsk3b/Vdac3	3
GO:2000514	GO:2000514	regulation of CD4-positive, alpha-beta T cell activation	3/370	70/28814	0.0612748	0.188687	0.139385	Tgfb1/Irf1/Hmgb1	3
GO:2000113	GO:2000113	negative regulation of cellular macromolecule biosynthetic process	6/370	217/28814	0.0619855	0.190728	0.140893	Dapk1/Ddx3x/Larp1/Grb10/Lin28a/Tut4	6
GO:0008064	GO:0008064	regulation of actin polymerization or depolymerization	5/370	165/28814	0.0622323	0.191341	0.141346	Alox15/Dbn1/Pfn1/Arfgef1/F2rl1	5
GO:0034728	GO:0034728	nucleosome organization	4/370	116/28814	0.0627453	0.19225	0.142018	Smarce1/H3f3b/Dnajc9/Baz1a	4
GO:0060538	GO:0060538	skeletal muscle organ development	6/370	218/28814	0.063087	0.19225	0.142018	Pitx2/Smo/Tgfb1/Cited2/Sox11/Eomes	6
GO:0006482	GO:0006482	protein demethylation	2/370	32/28814	0.0633623	0.19225	0.142018	Kdm6b/Ube2b	2
GO:0006921	GO:0006921	cellular component disassembly involved in execution phase of apoptosis	2/370	32/28814	0.0633623	0.19225	0.142018	Igfbp3/Casp3	2
GO:0008214	GO:0008214	protein dealkylation	2/370	32/28814	0.0633623	0.19225	0.142018	Kdm6b/Ube2b	2
GO:0030511	GO:0030511	positive regulation of transforming growth factor beta receptor signaling pathway	2/370	32/28814	0.0633623	0.19225	0.142018	Cited2/Cdkn1c	2
GO:0044062	GO:0044062	regulation of excretion	2/370	32/28814	0.0633623	0.19225	0.142018	Gnas/Gnai2	2
GO:0045662	GO:0045662	negative regulation of myoblast differentiation	2/370	32/28814	0.0633623	0.19225	0.142018	Tgfb1/Prickle1	2
GO:0045830	GO:0045830	positive regulation of isotype switching	2/370	32/28814	0.0633623	0.19225	0.142018	Tgfb1/Nsd2	2
GO:0050686	GO:0050686	negative regulation of mRNA processing	2/370	32/28814	0.0633623	0.19225	0.142018	Srsf9/Pcbp4	2
GO:0070633	GO:0070633	transepithelial transport	2/370	32/28814	0.0633623	0.19225	0.142018	Abcc1/Actg1	2
GO:0071875	GO:0071875	adrenergic receptor signaling pathway	2/370	32/28814	0.0633623	0.19225	0.142018	Gnas/Gnai2	2
GO:1901532	GO:1901532	regulation of hematopoietic progenitor cell differentiation	2/370	32/28814	0.0633623	0.19225	0.142018	Mixl1/Hes1	2
GO:1902751	GO:1902751	positive regulation of cell cycle G2/M phase transition	2/370	32/28814	0.0633623	0.19225	0.142018	Pbx1/Rab11a	2
GO:1903846	GO:1903846	positive regulation of cellular response to transforming growth factor beta stimulus	2/370	32/28814	0.0633623	0.19225	0.142018	Cited2/Cdkn1c	2
GO:2000515	GO:2000515	negative regulation of CD4-positive, alpha-beta T cell activation	2/370	32/28814	0.0633623	0.19225	0.142018	Irf1/Hmgb1	2
GO:0017156	GO:0017156	calcium-ion regulated exocytosis	3/370	71/28814	0.0633941	0.19225	0.142018	Gnai2/Vamp3/Arf1	3
GO:0030888	GO:0030888	regulation of B cell proliferation	3/370	71/28814	0.0633941	0.19225	0.142018	Peli1/Casp3/Cdkn1a	3
GO:0006631	GO:0006631	fatty acid metabolic process	10/370	446/28814	0.0636515	0.192885	0.142486	Fabp5/Cyb5a/Scd2/Alox15/Crot/Acadl/Acsl3/Hacd1/Pex2/Eci2	10
GO:0071214	GO:0071214	cellular response to abiotic stimulus	8/370	330/28814	0.0641827	0.194105	0.143388	Piezo2/Tgfb1/Ccnd2/Usp47/Ddx3x/Gsk3b/Casp3/Cdkn1a	8
GO:0104004	GO:0104004	cellular response to environmental stimulus	8/370	330/28814	0.0641827	0.194105	0.143388	Piezo2/Tgfb1/Ccnd2/Usp47/Ddx3x/Gsk3b/Casp3/Cdkn1a	8
GO:0034249	GO:0034249	negative regulation of cellular amide metabolic process	6/370	219/28814	0.0642	0.194105	0.143388	Dapk1/Rtn3/Ddx3x/Larp1/Lin28a/Tut4	6
GO:0009117	GO:0009117	nucleotide metabolic process	10/370	447/28814	0.0644049	0.194578	0.143737	Crot/Nudt11/Tgfb1/Ddit4/Acsl3/Pid1/Dcakd/Mpc1/Gnai3/Gmps	10
GO:0001936	GO:0001936	regulation of endothelial cell proliferation	5/370	167/28814	0.0648306	0.195716	0.144578	Apln/Mdk/Hmgb1/Fgfr1/Sulf1	5
GO:0002822	GO:0002822	regulation of adaptive immune response based on somatic recombination of immune receptors built from immunoglobulin superfamily domains	6/370	220/28814	0.0653245	0.197058	0.145569	H2-K1/Tgfb1/Irf1/B2m/Hmgb1/Nsd2	6
GO:0000271	GO:0000271	polysaccharide biosynthetic process	3/370	72/28814	0.0655469	0.197431	0.145845	Tgfb1/Grb10/Cltc	3
GO:0061035	GO:0061035	regulation of cartilage development	3/370	72/28814	0.0655469	0.197431	0.145845	Mdk/Pkdcc/Tgfb1	3
GO:0006164	GO:0006164	purine nucleotide biosynthetic process	5/370	168/28814	0.0661523	0.198955	0.14697	Tgfb1/Pid1/Dcakd/Mpc1/Gmps	5
GO:0030832	GO:0030832	regulation of actin filament length	5/370	168/28814	0.0661523	0.198955	0.14697	Alox15/Dbn1/Pfn1/Arfgef1/F2rl1	5
GO:0002063	GO:0002063	chondrocyte development	2/370	33/28814	0.0668944	0.199535	0.147399	Serpinh1/Sulf1	2
GO:0009303	GO:0009303	rRNA transcription	2/370	33/28814	0.0668944	0.199535	0.147399	Npm3/Top1	2
GO:0032607	GO:0032607	interferon-alpha production	2/370	33/28814	0.0668944	0.199535	0.147399	Ddx3x/Hmgb1	2
GO:0033260	GO:0033260	nuclear DNA replication	2/370	33/28814	0.0668944	0.199535	0.147399	Lig1/Fgfr1	2
GO:0040036	GO:0040036	regulation of fibroblast growth factor receptor signaling pathway	2/370	33/28814	0.0668944	0.199535	0.147399	Apln/Sulf1	2
GO:0048841	GO:0048841	regulation of axon extension involved in axon guidance	2/370	33/28814	0.0668944	0.199535	0.147399	Wnt3/Sema6a	2
GO:0051642	GO:0051642	centrosome localization	2/370	33/28814	0.0668944	0.199535	0.147399	Sema6a/Ezr	2
GO:0060669	GO:0060669	embryonic placenta morphogenesis	2/370	33/28814	0.0668944	0.199535	0.147399	Rspo3/Cdkn1c	2
GO:0060706	GO:0060706	cell differentiation involved in embryonic placenta development	2/370	33/28814	0.0668944	0.199535	0.147399	Krt8/Eomes	2
GO:0070741	GO:0070741	response to interleukin-6	2/370	33/28814	0.0668944	0.199535	0.147399	Pid1/Tut4	2
GO:1905314	GO:1905314	semi-lunar valve development	2/370	33/28814	0.0668944	0.199535	0.147399	Slit3/Tgfb1	2
GO:0019439	GO:0019439	aromatic compound catabolic process	10/370	451/28814	0.0674759	0.200986	0.148471	Igfbp3/Vim/Nudt11/Pcbp4/Hnrnpab/Larp1/Elavl1/Casp3/Lin28a/Tut4	10
GO:0007292	GO:0007292	female gamete generation	5/370	169/28814	0.0674889	0.200986	0.148471	Mdk/Tdrd5/H3f3b/Tdrkh/Tut4	5
GO:0030316	GO:0030316	osteoclast differentiation	4/370	119/28814	0.0675923	0.200986	0.148471	Gnas/Car2/Tgfb1/Gsk3b	4
GO:0007566	GO:0007566	embryo implantation	3/370	73/28814	0.067733	0.200986	0.148471	H3f3b/Lamb1/Vmp1	3
GO:0032732	GO:0032732	positive regulation of interleukin-1 production	3/370	73/28814	0.067733	0.200986	0.148471	Hmgb1/F2rl1/Tmed10	3
GO:0046637	GO:0046637	regulation of alpha-beta T cell differentiation	3/370	73/28814	0.067733	0.200986	0.148471	Tgfb1/Irf1/Hmgb1	3
GO:0060997	GO:0060997	dendritic spine morphogenesis	3/370	73/28814	0.067733	0.200986	0.148471	Lrp8/Marcks/Dbn1	3
GO:0016485	GO:0016485	protein processing	7/370	278/28814	0.0685818	0.203354	0.15022	S100a10/Gas1/Perp/Spcs1/Spcs2/Immp1l/Casp3	7
GO:0008654	GO:0008654	phospholipid biosynthetic process	6/370	223/28814	0.0687671	0.203753	0.150514	Fabp5/Alox15/Agpat3/Acsl3/Isyna1/Agpat5	6
GO:0007565	GO:0007565	female pregnancy	5/370	170/28814	0.0688405	0.203819	0.150563	H3f3b/Cited2/Maged2/Lamb1/Vmp1	5
GO:0018107	GO:0018107	peptidyl-threonine phosphorylation	4/370	120/28814	0.0692499	0.204728	0.151235	Tgfb1/Ddit4/Gsk3b/Csnk2a2	4
GO:0042472	GO:0042472	inner ear morphogenesis	4/370	120/28814	0.0692499	0.204728	0.151235	Fgf8/Ptk7/Fzd2/Fgfr1	4
GO:0045911	GO:0045911	positive regulation of DNA recombination	3/370	74/28814	0.0699519	0.206345	0.15243	Tgfb1/Ube2b/Nsd2	3
GO:0046824	GO:0046824	positive regulation of nucleocytoplasmic transport	3/370	74/28814	0.0699519	0.206345	0.15243	Smo/Tgfb1/Gsk3b	3
GO:1903510	GO:1903510	mucopolysaccharide metabolic process	3/370	74/28814	0.0699519	0.206345	0.15243	Tgfb1/Ccnd3/Cltc	3
GO:0010714	GO:0010714	positive regulation of collagen metabolic process	2/370	34/28814	0.0704903	0.207017	0.152926	Vim/Tgfb1	2
GO:0021591	GO:0021591	ventricular system development	2/370	34/28814	0.0704903	0.207017	0.152926	Myh10/Cenpf	2
GO:0036037	GO:0036037	CD8-positive, alpha-beta T cell activation	2/370	34/28814	0.0704903	0.207017	0.152926	Irf1/Eomes	2
GO:0045920	GO:0045920	negative regulation of exocytosis	2/370	34/28814	0.0704903	0.207017	0.152926	Gnai2/Rap1a	2
GO:0061842	GO:0061842	microtubule organizing center localization	2/370	34/28814	0.0704903	0.207017	0.152926	Sema6a/Ezr	2
GO:1901020	GO:1901020	negative regulation of calcium ion transmembrane transporter activity	2/370	34/28814	0.0704903	0.207017	0.152926	Calm2/Ppp2ca	2
GO:0009615	GO:0009615	response to virus	8/370	337/28814	0.0706037	0.207149	0.153023	Ndufaf4/Tgfb1/Ddit4/Irf1/Trim44/Ddx3x/Gbp2b/F2rl1	8
GO:0006753	GO:0006753	nucleoside phosphate metabolic process	10/370	455/28814	0.0706389	0.207149	0.153023	Crot/Nudt11/Tgfb1/Ddit4/Acsl3/Pid1/Dcakd/Mpc1/Gnai3/Gmps	10
GO:1904019	GO:1904019	epithelial cell apoptotic process	4/370	121/28814	0.0709284	0.207845	0.153538	Mdk/Krt8/Gsk3b/Spop	4
GO:0008202	GO:0008202	steroid metabolic process	8/370	338/28814	0.0715519	0.209166	0.154513	Soat1/Pbx1/Acadl/Pex2/Tspo/Hdlbp/Acbd3/Fgfr1	8
GO:0022604	GO:0022604	regulation of cell morphogenesis	8/370	338/28814	0.0715519	0.209166	0.154513	S100a10/Mdk/Lrp8/Marcks/Myh10/Dbn1/Ttc3/Ezr	8
GO:0046390	GO:0046390	ribose phosphate biosynthetic process	5/370	172/28814	0.0715885	0.209166	0.154513	Tgfb1/Pid1/Dcakd/Mpc1/Gmps	5
GO:0051650	GO:0051650	establishment of vesicle localization	5/370	172/28814	0.0715885	0.209166	0.154513	Ap3s1/Rab11a/Tsg101/Tmed10/Arf1	5
GO:0007260	GO:0007260	tyrosine phosphorylation of STAT protein	3/370	75/28814	0.0722034	0.210348	0.155386	Hes1/Irf1/Arl2bp	3
GO:0045669	GO:0045669	positive regulation of osteoblast differentiation	3/370	75/28814	0.0722034	0.210348	0.155386	Gnas/Clic1/Sox11	3
GO:0070972	GO:0070972	protein localization to endoplasmic reticulum	3/370	75/28814	0.0722034	0.210348	0.155386	Spcs1/Spcs2/Tram1	3
GO:0071479	GO:0071479	cellular response to ionizing radiation	3/370	75/28814	0.0722034	0.210348	0.155386	Tgfb1/Ccnd2/Cdkn1a	3
GO:0001776	GO:0001776	leukocyte homeostasis	4/370	122/28814	0.0726275	0.211429	0.156185	Dock11/Tgfb1/Hmgb1/Casp3	4
GO:0033157	GO:0033157	regulation of intracellular protein transport	6/370	227/28814	0.073518	0.212756	0.157165	Smo/Tgfb1/Ube2j1/Gsk3b/Ppp2ca/Commd1	6
GO:0009306	GO:0009306	protein secretion	9/370	399/28814	0.0737539	0.212756	0.157165	Myh10/Wls/Tgfb1/F2rl1/Oxct1/Eny2/Tmed10/Arf1/Ezr	9
GO:0000038	GO:0000038	very long-chain fatty acid metabolic process	2/370	35/28814	0.0741478	0.212756	0.157165	Hacd1/Pex2	2
GO:0002428	GO:0002428	antigen processing and presentation of peptide antigen via MHC class Ib	2/370	35/28814	0.0741478	0.212756	0.157165	H2-K1/B2m	2
GO:0003401	GO:0003401	axis elongation	2/370	35/28814	0.0741478	0.212756	0.157165	Ptk7/Tgfb1	2
GO:0006308	GO:0006308	DNA catabolic process	2/370	35/28814	0.0741478	0.212756	0.157165	Igfbp3/Casp3	2
GO:0014002	GO:0014002	astrocyte development	2/370	35/28814	0.0741478	0.212756	0.157165	Vim/Smo	2
GO:0021846	GO:0021846	cell proliferation in forebrain	2/370	35/28814	0.0741478	0.212756	0.157165	Fgf8/Fgfr1	2
GO:0042908	GO:0042908	xenobiotic transport	2/370	35/28814	0.0741478	0.212756	0.157165	Abcc1/Slc2a1	2
GO:0043243	GO:0043243	positive regulation of protein-containing complex disassembly	2/370	35/28814	0.0741478	0.212756	0.157165	Nes/F2rl1	2
GO:0043537	GO:0043537	negative regulation of blood vessel endothelial cell migration	2/370	35/28814	0.0741478	0.212756	0.157165	Tgfb1/Hmgb1	2
GO:0044275	GO:0044275	cellular carbohydrate catabolic process	2/370	35/28814	0.0741478	0.212756	0.157165	Idnk/Hmgb1	2
GO:0044743	GO:0044743	protein transmembrane import into intracellular organelle	2/370	35/28814	0.0741478	0.212756	0.157165	Pex2/Dnajc15	2
GO:0048710	GO:0048710	regulation of astrocyte differentiation	2/370	35/28814	0.0741478	0.212756	0.157165	Hes1/Dll3	2
GO:0051125	GO:0051125	regulation of actin nucleation	2/370	35/28814	0.0741478	0.212756	0.157165	Wasf1/Arf1	2
GO:0090162	GO:0090162	establishment of epithelial cell polarity	2/370	35/28814	0.0741478	0.212756	0.157165	Hes1/Ptk7	2
GO:0090183	GO:0090183	regulation of kidney development	2/370	35/28814	0.0741478	0.212756	0.157165	Smo/Tgfb1	2
GO:1901099	GO:1901099	negative regulation of signal transduction in absence of ligand	2/370	35/28814	0.0741478	0.212756	0.157165	Gas1/Unc5b	2
GO:1904738	GO:1904738	vascular associated smooth muscle cell migration	2/370	35/28814	0.0741478	0.212756	0.157165	Smo/Grb10	2
GO:2001240	GO:2001240	negative regulation of extrinsic apoptotic signaling pathway in absence of ligand	2/370	35/28814	0.0741478	0.212756	0.157165	Gas1/Unc5b	2
GO:0043487	GO:0043487	regulation of RNA stability	5/370	174/28814	0.0743959	0.213117	0.157432	Vim/Pcbp4/Larp1/Elavl1/Tut4	5
GO:1903169	GO:1903169	regulation of calcium ion transmembrane transport	5/370	174/28814	0.0743959	0.213117	0.157432	Tspan13/Tgfb1/Calm2/Ppp2ca/Vmp1	5
GO:0016239	GO:0016239	positive regulation of macroautophagy	3/370	76/28814	0.074487	0.213117	0.157432	Pim2/Gnai3/Larp1	3
GO:0032456	GO:0032456	endocytic recycling	3/370	76/28814	0.074487	0.213117	0.157432	Arl4c/Rab11a/Commd1	3
GO:0035592	GO:0035592	establishment of protein localization to extracellular region	9/370	400/28814	0.0746464	0.21342	0.157656	Myh10/Wls/Tgfb1/F2rl1/Oxct1/Eny2/Tmed10/Arf1/Ezr	9
GO:0007265	GO:0007265	Ras protein signal transduction	8/370	342/28814	0.0754222	0.215484	0.159181	Trim67/Arfgef1/Rap2c/Wasf1/F2rl1/Rap1a/Itgb1/Gabarap	8
GO:0072522	GO:0072522	purine-containing compound biosynthetic process	5/370	175/28814	0.0758218	0.216471	0.15991	Tgfb1/Pid1/Dcakd/Mpc1/Gmps	5
GO:0006401	GO:0006401	RNA catabolic process	7/370	285/28814	0.0760044	0.216838	0.160181	Vim/Pcbp4/Hnrnpab/Larp1/Elavl1/Lin28a/Tut4	7
GO:0010822	GO:0010822	positive regulation of mitochondrion organization	3/370	77/28814	0.0768024	0.218646	0.161516	Fam162a/Gsk3b/Zdhhc6	3
GO:0061097	GO:0061097	regulation of protein tyrosine kinase activity	3/370	77/28814	0.0768024	0.218646	0.161516	Lrp8/Rap2c/Tsg101	3
GO:2001021	GO:2001021	negative regulation of response to DNA damage stimulus	3/370	77/28814	0.0768024	0.218646	0.161516	Smchd1/Usp47/Pcbp4	3
GO:0001894	GO:0001894	tissue homeostasis	7/370	286/28814	0.0771018	0.219173	0.161905	Gnas/Car2/Smo/Tgfb1/Prom1/Lsr/Itgb1	7
GO:0002040	GO:0002040	sprouting angiogenesis	4/370	125/28814	0.0778482	0.219173	0.161905	Rspo3/Sema6a/Hmgb1/Itgb1	4
GO:0002702	GO:0002702	positive regulation of production of molecular mediator of immune response	4/370	125/28814	0.0778482	0.219173	0.161905	Tgfb1/B2m/F2rl1/Nsd2	4
GO:0022037	GO:0022037	metencephalon development	4/370	125/28814	0.0778482	0.219173	0.161905	Mdk/Gas1/Myh10/Smo	4
GO:0001779	GO:0001779	natural killer cell differentiation	2/370	36/28814	0.0778647	0.219173	0.161905	Pbx1/Irf1	2
GO:0009048	GO:0009048	dosage compensation by inactivation of X chromosome	2/370	36/28814	0.0778647	0.219173	0.161905	Smchd1/Msl1	2
GO:0010922	GO:0010922	positive regulation of phosphatase activity	2/370	36/28814	0.0778647	0.219173	0.161905	Calm2/Ppp2ca	2
GO:0031069	GO:0031069	hair follicle morphogenesis	2/370	36/28814	0.0778647	0.219173	0.161905	Fst/Smo	2
GO:0033866	GO:0033866	nucleoside bisphosphate biosynthetic process	2/370	36/28814	0.0778647	0.219173	0.161905	Dcakd/Mpc1	2
GO:0034030	GO:0034030	ribonucleoside bisphosphate biosynthetic process	2/370	36/28814	0.0778647	0.219173	0.161905	Dcakd/Mpc1	2
GO:0034033	GO:0034033	purine nucleoside bisphosphate biosynthetic process	2/370	36/28814	0.0778647	0.219173	0.161905	Dcakd/Mpc1	2
GO:0048048	GO:0048048	embryonic eye morphogenesis	2/370	36/28814	0.0778647	0.219173	0.161905	Cited2/Sox11	2
GO:0051491	GO:0051491	positive regulation of filopodium assembly	2/370	36/28814	0.0778647	0.219173	0.161905	Dock11/Zmynd8	2
GO:0070542	GO:0070542	response to fatty acid	2/370	36/28814	0.0778647	0.219173	0.161905	Scd2/Pid1	2
GO:0070897	GO:0070897	transcription preinitiation complex assembly	2/370	36/28814	0.0778647	0.219173	0.161905	Hmgb1/Taf10	2
GO:0097242	GO:0097242	amyloid-beta clearance	2/370	36/28814	0.0778647	0.219173	0.161905	Rab11a/Cltc	2
GO:0008380	GO:0008380	RNA splicing	9/370	404/28814	0.078283	0.220195	0.162661	Zcrb1/Srsf9/Hnrnph3/Thoc7/Hnrnph1/Pcbp4/Snrpn/Rp9/Rtraf	9
GO:0043271	GO:0043271	negative regulation of ion transport	5/370	177/28814	0.0787179	0.221263	0.163449	Hes1/Tgfb1/Calm2/Ppp2ca/Commd1	5
GO:0002562	GO:0002562	somatic diversification of immune receptors via germline recombination within a single locus	3/370	78/28814	0.0791491	0.221385	0.16354	Tgfb1/Hmgb1/Nsd2	3
GO:0006334	GO:0006334	nucleosome assembly	3/370	78/28814	0.0791491	0.221385	0.16354	H3f3b/Dnajc9/Baz1a	3
GO:0016444	GO:0016444	somatic cell DNA recombination	3/370	78/28814	0.0791491	0.221385	0.16354	Tgfb1/Hmgb1/Nsd2	3
GO:0042306	GO:0042306	regulation of protein import into nucleus	3/370	78/28814	0.0791491	0.221385	0.16354	Smo/Tgfb1/Ppp2ca	3
GO:0061180	GO:0061180	mammary gland epithelium development	3/370	78/28814	0.0791491	0.221385	0.16354	Smo/Tgfb1/Foxb1	3
GO:1901606	GO:1901606	alpha-amino acid catabolic process	3/370	78/28814	0.0791491	0.221385	0.16354	Oat/Blmh/Got2	3
GO:1902369	GO:1902369	negative regulation of RNA catabolic process	3/370	78/28814	0.0791491	0.221385	0.16354	Hnrnpab/Larp1/Elavl1	3
GO:1903052	GO:1903052	positive regulation of proteolysis involved in cellular protein catabolic process	4/370	126/28814	0.0796292	0.222572	0.164417	Trim67/Prickle1/Gsk3b/Gabarap	4
GO:0071692	GO:0071692	protein localization to extracellular region	9/370	406/28814	0.0801412	0.223847	0.165358	Myh10/Wls/Tgfb1/F2rl1/Oxct1/Eny2/Tmed10/Arf1/Ezr	9
GO:0048002	GO:0048002	antigen processing and presentation of peptide antigen	3/370	79/28814	0.0815269	0.225977	0.166932	H2-K1/Tapbp/B2m	3
GO:0006775	GO:0006775	fat-soluble vitamin metabolic process	2/370	37/28814	0.0816389	0.225977	0.166932	Fgfr1/Rbp1	2
GO:0007031	GO:0007031	peroxisome organization	2/370	37/28814	0.0816389	0.225977	0.166932	Zfand6/Pex2	2
GO:0007095	GO:0007095	mitotic G2 DNA damage checkpoint signaling	2/370	37/28814	0.0816389	0.225977	0.166932	Ccng1/Cdkn1a	2
GO:0007435	GO:0007435	salivary gland morphogenesis	2/370	37/28814	0.0816389	0.225977	0.166932	Fgf8/Fgfr1	2
GO:0035883	GO:0035883	enteroendocrine cell differentiation	2/370	37/28814	0.0816389	0.225977	0.166932	Hes1/Smo	2
GO:0035909	GO:0035909	aorta morphogenesis	2/370	37/28814	0.0816389	0.225977	0.166932	Fgf8/Hes1	2
GO:0043516	GO:0043516	regulation of DNA damage response, signal transduction by p53 class mediator	2/370	37/28814	0.0816389	0.225977	0.166932	Pcbp4/Kmt5a	2
GO:0050869	GO:0050869	negative regulation of B cell activation	2/370	37/28814	0.0816389	0.225977	0.166932	Hmgb3/Casp3	2
GO:0060071	GO:0060071	Wnt signaling pathway, planar cell polarity pathway	2/370	37/28814	0.0816389	0.225977	0.166932	Ptk7/Fzd2	2
GO:0070873	GO:0070873	regulation of glycogen metabolic process	2/370	37/28814	0.0816389	0.225977	0.166932	Hmgb1/Grb10	2
GO:0095500	GO:0095500	acetylcholine receptor signaling pathway	2/370	37/28814	0.0816389	0.225977	0.166932	Ly6e/Gnai2	2
GO:1904707	GO:1904707	positive regulation of vascular associated smooth muscle cell proliferation	2/370	37/28814	0.0816389	0.225977	0.166932	Gnai2/Gnai3	2
GO:0042391	GO:0042391	regulation of membrane potential	10/370	469/28814	0.0824395	0.228035	0.168452	Clic1/Piezo2/Zmynd8/Ndufs4/Dsp/Dbn1/B2m/Pid1/Tspo/Gsk3b	10
GO:0006979	GO:0006979	response to oxidative stress	9/370	409/28814	0.0829784	0.229367	0.169436	Fgf8/Dapk1/Lig1/Prkra/Kdm6b/Abcc1/Chd6/Casp3/Pycr2	9
GO:0051145	GO:0051145	smooth muscle cell differentiation	3/370	80/28814	0.0839353	0.231691	0.171153	Pitx2/Hes1/Tgfb1	3
GO:1904888	GO:1904888	cranial skeletal system development	3/370	80/28814	0.0839353	0.231691	0.171153	Fgf8/Gnas/Gas1	3
GO:0031929	GO:0031929	TOR signaling	4/370	129/28814	0.0850925	0.233984	0.172847	Ddit4/Gsk3b/Larp1/Lin28a	4
GO:0046632	GO:0046632	alpha-beta T cell differentiation	4/370	129/28814	0.0850925	0.233984	0.172847	Tgfb1/Irf1/Hmgb1/Eomes	4
GO:0007212	GO:0007212	dopamine receptor signaling pathway	2/370	38/28814	0.0854683	0.233984	0.172847	Gnas/Gnai3	2
GO:0007549	GO:0007549	dosage compensation	2/370	38/28814	0.0854683	0.233984	0.172847	Smchd1/Msl1	2
GO:0009595	GO:0009595	detection of biotic stimulus	2/370	38/28814	0.0854683	0.233984	0.172847	Smo/Tspo	2
GO:0021799	GO:0021799	cerebral cortex radially oriented cell migration	2/370	38/28814	0.0854683	0.233984	0.172847	Lrp8/Lamb1	2
GO:0034661	GO:0034661	ncRNA catabolic process	2/370	38/28814	0.0854683	0.233984	0.172847	Lin28a/Tut4	2
GO:0042832	GO:0042832	defense response to protozoan	2/370	38/28814	0.0854683	0.233984	0.172847	Gbp2/Gbp2b	2
GO:0044786	GO:0044786	cell cycle DNA replication	2/370	38/28814	0.0854683	0.233984	0.172847	Lig1/Fgfr1	2
GO:0072210	GO:0072210	metanephric nephron development	2/370	38/28814	0.0854683	0.233984	0.172847	Hes1/Smo	2
GO:0097106	GO:0097106	postsynaptic density organization	2/370	38/28814	0.0854683	0.233984	0.172847	Zmynd8/Dbn1	2
GO:0097254	GO:0097254	renal tubular secretion	2/370	38/28814	0.0854683	0.233984	0.172847	Gnas/Gnai2	2
GO:0071897	GO:0071897	DNA biosynthetic process	5/370	182/28814	0.086214	0.235864	0.174236	Lig1/Rfc3/Gsk3b/Pclaf/Cdkn1a	5
GO:0032088	GO:0032088	negative regulation of NF-kappaB transcription factor activity	3/370	81/28814	0.0863738	0.235978	0.17432	Peli1/Commd1/Tut4	3
GO:0045670	GO:0045670	regulation of osteoclast differentiation	3/370	81/28814	0.0863738	0.235978	0.17432	Gnas/Car2/Gsk3b	3
GO:0061448	GO:0061448	connective tissue development	7/370	295/28814	0.0873941	0.238603	0.176259	Mdk/Serpinh1/Pkdcc/Gnas/Tgfb1/Fgfr1/Sulf1	7
GO:0001935	GO:0001935	endothelial cell proliferation	5/370	183/28814	0.0877568	0.239429	0.176869	Apln/Mdk/Hmgb1/Fgfr1/Sulf1	5
GO:0016579	GO:0016579	protein deubiquitination	4/370	131/28814	0.0888339	0.24163	0.178495	Usp47/Desi2/Eny2/Taf10	4
GO:0046822	GO:0046822	regulation of nucleocytoplasmic transport	4/370	131/28814	0.0888339	0.24163	0.178495	Smo/Tgfb1/Gsk3b/Ppp2ca	4
GO:0014855	GO:0014855	striated muscle cell proliferation	3/370	82/28814	0.0888422	0.24163	0.178495	Cited2/Fgfr1/Prkar1a	3
GO:0051303	GO:0051303	establishment of chromosome localization	3/370	82/28814	0.0888422	0.24163	0.178495	Rab11a/Ube2b/Cenpf	3
GO:0032984	GO:0032984	protein-containing complex disassembly	6/370	239/28814	0.0888657	0.24163	0.178495	Nes/Smarce1/Ddit4/F2rl1/Gsk3b/Vmp1	6
GO:1901605	GO:1901605	alpha-amino acid metabolic process	5/370	184/28814	0.0893138	0.241962	0.17874	Oat/Gmps/Blmh/Got2/Pycr2	5
GO:0001706	GO:0001706	endoderm formation	2/370	39/28814	0.089351	0.241962	0.17874	Mixl1/Eomes	2
GO:0001773	GO:0001773	myeloid dendritic cell activation	2/370	39/28814	0.089351	0.241962	0.17874	Tgfb1/Hmgb1	2
GO:0002475	GO:0002475	antigen processing and presentation via MHC class Ib	2/370	39/28814	0.089351	0.241962	0.17874	H2-K1/B2m	2
GO:0071320	GO:0071320	cellular response to cAMP	2/370	39/28814	0.089351	0.241962	0.17874	Rap1a/Ezr	2
GO:1905145	GO:1905145	cellular response to acetylcholine	2/370	39/28814	0.089351	0.241962	0.17874	Ly6e/Gnai2	2
GO:1901361	GO:1901361	organic cyclic compound catabolic process	10/370	477/28814	0.0896949	0.242729	0.179307	Igfbp3/Vim/Nudt11/Pcbp4/Hnrnpab/Larp1/Elavl1/Casp3/Lin28a/Tut4	10
GO:0036294	GO:0036294	cellular response to decreased oxygen levels	4/370	132/28814	0.0907339	0.245374	0.181261	Fam162a/Cited2/Gnb1/Commd1	4
GO:1903305	GO:1903305	regulation of regulated secretory pathway	5/370	185/28814	0.0908852	0.245617	0.181441	Gnai2/F2rl1/Rap1a/Gsk3b/Arf1	5
GO:0002381	GO:0002381	immunoglobulin production involved in immunoglobulin-mediated immune response	3/370	83/28814	0.09134	0.246347	0.181979	Tgfb1/B2m/Nsd2	3
GO:0051384	GO:0051384	response to glucocorticoid	3/370	83/28814	0.09134	0.246347	0.181979	Tgfb1/Ddit4/Hmgb1	3
GO:0070373	GO:0070373	negative regulation of ERK1 and ERK2 cascade	3/370	83/28814	0.09134	0.246347	0.181979	Sema6a/Dusp6/Ezr	3
GO:0010632	GO:0010632	regulation of epithelial cell migration	6/370	241/28814	0.0915817	0.246832	0.182338	Amot/Tgfb1/Pfn1/Hmgb1/Fgfr1/Rab11a	6
GO:0042254	GO:0042254	ribosome biogenesis	7/370	299/28814	0.0922074	0.248351	0.18346	Npm3/Rrp1/Ddx3x/C1d/Rpl38/Rpl27/Rpl23a	7
GO:0048592	GO:0048592	eye morphogenesis	5/370	186/28814	0.0924708	0.248893	0.18386	Pitx2/Gas1/Cited2/Prom1/Sox11	5
GO:0001782	GO:0001782	B cell homeostasis	2/370	40/28814	0.0932848	0.249571	0.184361	Dock11/Casp3	2
GO:0001835	GO:0001835	blastocyst hatching	2/370	40/28814	0.0932848	0.249571	0.184361	Ppp4r4/Ndufa2	2
GO:0016578	GO:0016578	histone deubiquitination	2/370	40/28814	0.0932848	0.249571	0.184361	Eny2/Taf10	2
GO:0032232	GO:0032232	negative regulation of actin filament bundle assembly	2/370	40/28814	0.0932848	0.249571	0.184361	Dbn1/Pfn1	2
GO:0034314	GO:0034314	Arp2/3 complex-mediated actin nucleation	2/370	40/28814	0.0932848	0.249571	0.184361	Wasf1/Arf1	2
GO:0035188	GO:0035188	hatching	2/370	40/28814	0.0932848	0.249571	0.184361	Ppp4r4/Ndufa2	2
GO:0051452	GO:0051452	intracellular pH reduction	2/370	40/28814	0.0932848	0.249571	0.184361	Car2/Tmem9	2
GO:0071684	GO:0071684	organism emergence from protective structure	2/370	40/28814	0.0932848	0.249571	0.184361	Ppp4r4/Ndufa2	2
GO:1903670	GO:1903670	regulation of sprouting angiogenesis	2/370	40/28814	0.0932848	0.249571	0.184361	Sema6a/Hmgb1	2
GO:0002260	GO:0002260	lymphocyte homeostasis	3/370	84/28814	0.0938667	0.250123	0.184769	Dock11/Tgfb1/Casp3	3
GO:0006766	GO:0006766	vitamin metabolic process	3/370	84/28814	0.0938667	0.250123	0.184769	Abcc1/Fgfr1/Rbp1	3
GO:0042147	GO:0042147	retrograde transport, endosome to Golgi	3/370	84/28814	0.0938667	0.250123	0.184769	Snx6/Vamp3/Cltc	3
GO:0050000	GO:0050000	chromosome localization	3/370	84/28814	0.0938667	0.250123	0.184769	Rab11a/Ube2b/Cenpf	3
GO:0072332	GO:0072332	intrinsic apoptotic signaling pathway by p53 class mediator	3/370	84/28814	0.0938667	0.250123	0.184769	Ddit4/Perp/Cdkn1a	3
GO:1904589	GO:1904589	regulation of protein import	3/370	84/28814	0.0938667	0.250123	0.184769	Smo/Tgfb1/Ppp2ca	3
GO:0042594	GO:0042594	response to starvation	5/370	187/28814	0.0940707	0.250333	0.184924	Larp1/Dnajc15/Slc2a1/Gabarap/Cdkn1a	5
GO:0048813	GO:0048813	dendrite morphogenesis	5/370	187/28814	0.0940707	0.250333	0.184924	Lrp8/Marcks/Dbn1/Itgb1/Gsk3b	5
GO:0006402	GO:0006402	mRNA catabolic process	6/370	243/28814	0.0943422	0.250889	0.185335	Vim/Pcbp4/Hnrnpab/Larp1/Elavl1/Tut4	6
GO:0000018	GO:0000018	regulation of DNA recombination	4/370	134/28814	0.094592	0.251219	0.185578	Smchd1/Tgfb1/Ube2b/Nsd2	4
GO:0090090	GO:0090090	negative regulation of canonical Wnt signaling pathway	4/370	134/28814	0.094592	0.251219	0.185578	Mdk/Prickle1/Amfr/Gsk3b	4
GO:0044703	GO:0044703	multi-organism reproductive process	5/370	188/28814	0.0956846	0.253952	0.187597	H3f3b/Cited2/Maged2/Lamb1/Vmp1	5
GO:0072384	GO:0072384	organelle transport along microtubule	3/370	85/28814	0.096422	0.255739	0.188917	Ap3s1/Wasf1/Nefl	3
GO:0001709	GO:0001709	cell fate determination	2/370	41/28814	0.097268	0.256569	0.189531	Hes1/Dll3	2
GO:0007431	GO:0007431	salivary gland development	2/370	41/28814	0.097268	0.256569	0.189531	Fgf8/Fgfr1	2
GO:0010939	GO:0010939	regulation of necrotic cell death	2/370	41/28814	0.097268	0.256569	0.189531	Peli1/Tspo	2
GO:0032733	GO:0032733	positive regulation of interleukin-10 production	2/370	41/28814	0.097268	0.256569	0.189531	Hmgb1/F2rl1	2
GO:0035886	GO:0035886	vascular associated smooth muscle cell differentiation	2/370	41/28814	0.097268	0.256569	0.189531	Pitx2/Hes1	2
GO:0046627	GO:0046627	negative regulation of insulin receptor signaling pathway	2/370	41/28814	0.097268	0.256569	0.189531	Pid1/Grb10	2
GO:0090181	GO:0090181	regulation of cholesterol metabolic process	2/370	41/28814	0.097268	0.256569	0.189531	Acadl/Pex2	2
GO:2000463	GO:2000463	positive regulation of excitatory postsynaptic potential	2/370	41/28814	0.097268	0.256569	0.189531	Dbn1/Gsk3b	2
GO:0043409	GO:0043409	negative regulation of MAPK cascade	5/370	189/28814	0.0973126	0.256569	0.189531	Sema6a/Dusp6/F2rl1/Gsk3b/Ezr	5
GO:0032434	GO:0032434	regulation of proteasomal ubiquitin-dependent protein catabolic process	4/370	136/28814	0.0985263	0.259598	0.191768	Prickle1/Gsk3b/Commd1/Gabarap	4
GO:0002705	GO:0002705	positive regulation of leukocyte mediated immunity	5/370	190/28814	0.0989546	0.260517	0.192447	H2-K1/Tgfb1/B2m/F2rl1/Nsd2	5
GO:0002200	GO:0002200	somatic diversification of immune receptors	3/370	86/28814	0.0990054	0.260517	0.192447	Tgfb1/Hmgb1/Nsd2	3
GO:0017157	GO:0017157	regulation of exocytosis	6/370	247/28814	0.0999962	0.26295	0.194245	Gnai2/F2rl1/Rap1a/Gsk3b/Tsg101/Arf1	6
GO:0050773	GO:0050773	regulation of dendrite development	4/370	137/28814	0.100522	0.264159	0.195137	Lrp8/Marcks/Dbn1/Gsk3b	4
GO:0051648	GO:0051648	vesicle localization	5/370	191/28814	0.100611	0.264218	0.195181	Ap3s1/Rab11a/Tsg101/Tmed10/Arf1	5
GO:0001562	GO:0001562	response to protozoan	2/370	42/28814	0.101298	0.264289	0.195233	Gbp2/Gbp2b	2
GO:0010092	GO:0010092	specification of animal organ identity	2/370	42/28814	0.101298	0.264289	0.195233	Fgf8/Fgfr1	2
GO:0040018	GO:0040018	positive regulation of multicellular organism growth	2/370	42/28814	0.101298	0.264289	0.195233	Smo/Ezr	2
GO:0048730	GO:0048730	epidermis morphogenesis	2/370	42/28814	0.101298	0.264289	0.195233	Fst/Smo	2
GO:0072595	GO:0072595	maintenance of protein localization in organelle	2/370	42/28814	0.101298	0.264289	0.195233	Arl2bp/Tspo	2
GO:0090175	GO:0090175	regulation of establishment of planar polarity	2/370	42/28814	0.101298	0.264289	0.195233	Ptk7/Fzd2	2
GO:1900181	GO:1900181	negative regulation of protein localization to nucleus	2/370	42/28814	0.101298	0.264289	0.195233	Gsk3b/Ppp2ca	2
GO:1902275	GO:1902275	regulation of chromatin organization	2/370	42/28814	0.101298	0.264289	0.195233	Pphln1/Mki67	2
GO:1903725	GO:1903725	regulation of phospholipid metabolic process	2/370	42/28814	0.101298	0.264289	0.195233	Acsl3/Arf1	2
GO:2000249	GO:2000249	regulation of actin cytoskeleton reorganization	2/370	42/28814	0.101298	0.264289	0.195233	Mdk/Tgfb1	2
GO:0006814	GO:0006814	sodium ion transport	6/370	248/28814	0.101437	0.264305	0.195245	Gnas/Tgfb1/Maged2/Commd1/Commd3/Arf1	6
GO:0007286	GO:0007286	spermatid development	6/370	248/28814	0.101437	0.264305	0.195245	Tdrd5/H3f3b/Ube2j1/Ube2b/Strbp/Selenof	6
GO:0009205	GO:0009205	purine ribonucleoside triphosphate metabolic process	3/370	87/28814	0.101617	0.264428	0.195336	Tgfb1/Pid1/Gnai3	3
GO:0035418	GO:0035418	protein localization to synapse	3/370	87/28814	0.101617	0.264428	0.195336	Rap1a/Rab11a/Gsk3b	3
GO:0009749	GO:0009749	response to glucose	5/370	192/28814	0.10228	0.265982	0.196484	Oxct1/Eny2/Ppp2ca/Casp3/Lin28a	5
GO:0006644	GO:0006644	phospholipid metabolic process	8/370	367/28814	0.102413	0.266155	0.196612	Fabp5/Alox15/Agpat3/Acsl3/Isyna1/Gde1/Agpat5/Arf1	8
GO:1903311	GO:1903311	regulation of mRNA metabolic process	7/370	308/28814	0.103568	0.268982	0.1987	Vim/Srsf9/Pcbp4/Hnrnpab/Larp1/Elavl1/Tut4	7
GO:0001738	GO:0001738	morphogenesis of a polarized epithelium	3/370	88/28814	0.104255	0.270063	0.199499	Ptk7/Fzd2/Actg1	3
GO:0021675	GO:0021675	nerve development	3/370	88/28814	0.104255	0.270063	0.199499	Hes1/Cited2/Sulf1	3
GO:0040014	GO:0040014	regulation of multicellular organism growth	3/370	88/28814	0.104255	0.270063	0.199499	Gnas/Smo/Ezr	3
GO:0120192	GO:0120192	tight junction assembly	3/370	88/28814	0.104255	0.270063	0.199499	Lsr/Itgb1/Actg1	3
GO:0002699	GO:0002699	positive regulation of immune effector process	7/370	309/28814	0.104876	0.271495	0.200557	H2-K1/Tgfb1/Irf1/B2m/F2rl1/Rap1a/Nsd2	7
GO:0006984	GO:0006984	ER-nucleus signaling pathway	2/370	43/28814	0.105374	0.27173	0.20073	Amfr/Gsk3b	2
GO:0010765	GO:0010765	positive regulation of sodium ion transport	2/370	43/28814	0.105374	0.27173	0.20073	Gnas/Arf1	2
GO:0045191	GO:0045191	regulation of isotype switching	2/370	43/28814	0.105374	0.27173	0.20073	Tgfb1/Nsd2	2
GO:0045880	GO:0045880	positive regulation of smoothened signaling pathway	2/370	43/28814	0.105374	0.27173	0.20073	Gas1/Smo	2
GO:0046636	GO:0046636	negative regulation of alpha-beta T cell activation	2/370	43/28814	0.105374	0.27173	0.20073	Irf1/Hmgb1	2
GO:0085029	GO:0085029	extracellular matrix assembly	2/370	43/28814	0.105374	0.27173	0.20073	Tgfb1/Lamb1	2
GO:0031644	GO:0031644	regulation of nervous system process	5/370	194/28814	0.105661	0.272294	0.201147	Fabp5/Zmynd8/Dbn1/Fgfr1/Gsk3b	5
GO:0014902	GO:0014902	myotube differentiation	4/370	140/28814	0.106619	0.274586	0.20284	Pitx2/Smo/Hacd1/Gsk3b	4
GO:0035914	GO:0035914	skeletal muscle cell differentiation	3/370	89/28814	0.10692	0.27483	0.20302	Cited2/Sox11/Eomes	3
GO:0050805	GO:0050805	negative regulation of synaptic transmission	3/370	89/28814	0.10692	0.27483	0.20302	Gnai2/Rap1a/Arf1	3
GO:1901019	GO:1901019	regulation of calcium ion transmembrane transporter activity	3/370	89/28814	0.10692	0.27483	0.20302	Calm2/Ppp2ca/Vmp1	3
GO:0062012	GO:0062012	regulation of small molecule metabolic process	8/370	371/28814	0.107176	0.27531	0.203375	Igfbp3/Fabp5/Acadl/Ddit4/Pex2/Hmgb1/Pid1/Grb10	8
GO:0009746	GO:0009746	response to hexose	5/370	195/28814	0.107372	0.27548	0.203501	Oxct1/Eny2/Ppp2ca/Casp3/Lin28a	5
GO:1903131	GO:1903131	mononuclear cell differentiation	10/370	495/28814	0.10738	0.27548	0.203501	Mdk/Hmgb3/Pbx1/Dock11/Tgfb1/Irf1/B2m/Hmgb1/F2rl1/Eomes	10
GO:0045786	GO:0045786	negative regulation of cell cycle	8/370	372/28814	0.108385	0.277703	0.205142	Gas1/Tgfb1/Usp47/Ccng1/Casp3/Cdkn1a/Pttg1/Cdkn1c	8
GO:0048872	GO:0048872	homeostasis of number of cells	8/370	372/28814	0.108385	0.277703	0.205142	Smap1/Dock11/Smo/Tgfb1/Cited2/B2m/Hmgb1/Casp3	8
GO:0051224	GO:0051224	negative regulation of protein transport	4/370	141/28814	0.108688	0.278301	0.205584	Pkdcc/Ube2j1/Eny2/Ppp2ca	4
GO:0017148	GO:0017148	negative regulation of translation	5/370	196/28814	0.109096	0.278702	0.205881	Dapk1/Ddx3x/Larp1/Lin28a/Tut4	5
GO:0030851	GO:0030851	granulocyte differentiation	2/370	44/28814	0.109494	0.278702	0.205881	Cited2/Rbp1	2
GO:0042789	GO:0042789	mRNA transcription by RNA polymerase II	2/370	44/28814	0.109494	0.278702	0.205881	S100a10/Taf10	2
GO:0046326	GO:0046326	positive regulation of glucose import	2/370	44/28814	0.109494	0.278702	0.205881	Appl1/Rap1a	2
GO:0048854	GO:0048854	brain morphogenesis	2/370	44/28814	0.109494	0.278702	0.205881	Fgf8/Smo	2
GO:0050919	GO:0050919	negative chemotaxis	2/370	44/28814	0.109494	0.278702	0.205881	Slit3/Sema6a	2
GO:0099084	GO:0099084	postsynaptic specialization organization	2/370	44/28814	0.109494	0.278702	0.205881	Zmynd8/Dbn1	2
GO:1901021	GO:1901021	positive regulation of calcium ion transmembrane transporter activity	2/370	44/28814	0.109494	0.278702	0.205881	Calm2/Vmp1	2
GO:0031016	GO:0031016	pancreas development	3/370	90/28814	0.109612	0.278702	0.205881	Hes1/Wls/Smo	3
GO:0031960	GO:0031960	response to corticosteroid	3/370	90/28814	0.109612	0.278702	0.205881	Tgfb1/Ddit4/Hmgb1	3
GO:0046888	GO:0046888	negative regulation of hormone secretion	3/370	90/28814	0.109612	0.278702	0.205881	Igfbp3/Tspo/Eny2	3
GO:0010631	GO:0010631	epithelial cell migration	7/370	313/28814	0.110194	0.280003	0.206841	Amot/Tgfb1/Pfn1/Hmgb1/Itgb1/Fgfr1/Rab11a	7
GO:0006820	GO:0006820	anion transport	10/370	498/28814	0.11051	0.280449	0.207171	Clic1/Car2/Abcc1/Tspo/Itgb1/Fgfr1/Mpc1/Slc25a11/Slc2a1/Vdac3	10
GO:0034765	GO:0034765	regulation of ion transmembrane transport	10/370	498/28814	0.11051	0.280449	0.207171	Dapk1/Tspan13/Clic1/Tgfb1/Calm2/Itgb1/Ppp2ca/Vmp1/Commd1/Arf1	10
GO:1901655	GO:1901655	cellular response to ketone	4/370	142/28814	0.110775	0.280945	0.207538	Gnas/Tgfb1/Ddit4/Larp1	4
GO:0002697	GO:0002697	regulation of immune effector process	9/370	436/28814	0.111197	0.281835	0.208195	Appl1/H2-K1/Tgfb1/Irf1/B2m/Hmgb1/F2rl1/Rap1a/Nsd2	9
GO:0009199	GO:0009199	ribonucleoside triphosphate metabolic process	3/370	91/28814	0.11233	0.283807	0.209652	Tgfb1/Pid1/Gnai3	3
GO:0032436	GO:0032436	positive regulation of proteasomal ubiquitin-dependent protein catabolic process	3/370	91/28814	0.11233	0.283807	0.209652	Prickle1/Gsk3b/Gabarap	3
GO:0045069	GO:0045069	regulation of viral genome replication	3/370	91/28814	0.11233	0.283807	0.209652	Top2b/Ddx3x/Larp1	3
GO:0046683	GO:0046683	response to organophosphorus	3/370	91/28814	0.11233	0.283807	0.209652	Ndufs4/Rap1a/Ezr	3
GO:0060420	GO:0060420	regulation of heart growth	3/370	91/28814	0.11233	0.283807	0.209652	Cited2/Dusp6/Fgfr1	3
GO:0008154	GO:0008154	actin polymerization or depolymerization	5/370	198/28814	0.112586	0.284094	0.209864	Alox15/Dbn1/Pfn1/Arfgef1/F2rl1	5
GO:0034284	GO:0034284	response to monosaccharide	5/370	198/28814	0.112586	0.284094	0.209864	Oxct1/Eny2/Ppp2ca/Casp3/Lin28a	5
GO:0051783	GO:0051783	regulation of nuclear division	4/370	143/28814	0.11288	0.284658	0.21028	Fgf8/Ube2b/Tubg1/Mki67	4
GO:0090257	GO:0090257	regulation of muscle system process	6/370	256/28814	0.113354	0.285174	0.210661	Ndufs4/Dsp/Dbn1/Calm2/Gtf2i/Gsk3b	6
GO:0010559	GO:0010559	regulation of glycoprotein biosynthetic process	2/370	45/28814	0.113656	0.285174	0.210661	Soat1/Arfgef1	2
GO:0017158	GO:0017158	regulation of calcium ion-dependent exocytosis	2/370	45/28814	0.113656	0.285174	0.210661	Gnai2/Arf1	2
GO:0031063	GO:0031063	regulation of histone deacetylation	2/370	45/28814	0.113656	0.285174	0.210661	Tgfb1/Ctbp1	2
GO:0032007	GO:0032007	negative regulation of TOR signaling	2/370	45/28814	0.113656	0.285174	0.210661	Ddit4/Gsk3b	2
GO:0042771	GO:0042771	intrinsic apoptotic signaling pathway in response to DNA damage by p53 class mediator	2/370	45/28814	0.113656	0.285174	0.210661	Ddit4/Cdkn1a	2
GO:0050918	GO:0050918	positive chemotaxis	2/370	45/28814	0.113656	0.285174	0.210661	Hmgb1/F2rl1	2
GO:0071385	GO:0071385	cellular response to glucocorticoid stimulus	2/370	45/28814	0.113656	0.285174	0.210661	Tgfb1/Ddit4	2
GO:0048515	GO:0048515	spermatid differentiation	6/370	257/28814	0.114892	0.288007	0.212755	Tdrd5/H3f3b/Ube2j1/Ube2b/Strbp/Selenof	6
GO:0010821	GO:0010821	regulation of mitochondrion organization	4/370	144/28814	0.115003	0.288007	0.212755	Fam162a/Tspo/Gsk3b/Zdhhc6	4
GO:0043367	GO:0043367	CD4-positive, alpha-beta T cell differentiation	3/370	92/28814	0.115073	0.288007	0.212755	Tgfb1/Irf1/Hmgb1	3
GO:0060079	GO:0060079	excitatory postsynaptic potential	3/370	92/28814	0.115073	0.288007	0.212755	Zmynd8/Dbn1/Gsk3b	3
GO:0016358	GO:0016358	dendrite development	7/370	317/28814	0.115653	0.288649	0.213228	Lrp8/Marcks/Zmynd8/Dbn1/Itgb1/Gsk3b/Arf1	7
GO:0034329	GO:0034329	cell junction assembly	9/370	441/28814	0.116946	0.288649	0.213228	S100a10/Adgrl2/Efnb1/Lsr/Rap1a/Itgb1/Gsk3b/Actg1/Vmp1	9
GO:0008203	GO:0008203	cholesterol metabolic process	4/370	145/28814	0.117143	0.288649	0.213228	Soat1/Acadl/Pex2/Hdlbp	4
GO:0090316	GO:0090316	positive regulation of intracellular protein transport	4/370	145/28814	0.117143	0.288649	0.213228	Smo/Tgfb1/Gsk3b/Commd1	4
GO:0099072	GO:0099072	regulation of postsynaptic membrane neurotransmitter receptor levels	3/370	93/28814	0.117842	0.288649	0.213228	Rap1a/Rab11a/Gsk3b	3
GO:0030279	GO:0030279	negative regulation of ossification	2/370	46/28814	0.117857	0.288649	0.213228	Mdk/Tgfb1	2
GO:0030890	GO:0030890	positive regulation of B cell proliferation	2/370	46/28814	0.117857	0.288649	0.213228	Peli1/Cdkn1a	2
GO:1900077	GO:1900077	negative regulation of cellular response to insulin stimulus	2/370	46/28814	0.117857	0.288649	0.213228	Pid1/Grb10	2
GO:1903115	GO:1903115	regulation of actin filament-based movement	2/370	46/28814	0.117857	0.288649	0.213228	Dsp/Dbn1	2
GO:0002262	GO:0002262	myeloid cell homeostasis	5/370	201/28814	0.117919	0.288649	0.213228	Smap1/Cited2/B2m/Hmgb1/Casp3	5
GO:0045619	GO:0045619	regulation of lymphocyte differentiation	5/370	201/28814	0.117919	0.288649	0.213228	Mdk/Hmgb3/Tgfb1/Irf1/Hmgb1	5
GO:0046578	GO:0046578	regulation of Ras protein signal transduction	5/370	201/28814	0.117919	0.288649	0.213228	Trim67/Arfgef1/F2rl1/Itgb1/Gabarap	5
GO:0030833	GO:0030833	regulation of actin filament polymerization	4/370	146/28814	0.1193	0.288649	0.213228	Alox15/Dbn1/Pfn1/Arfgef1	4
GO:1904950	GO:1904950	negative regulation of establishment of protein localization	4/370	146/28814	0.1193	0.288649	0.213228	Pkdcc/Ube2j1/Eny2/Ppp2ca	4
GO:0098656	GO:0098656	anion transmembrane transport	5/370	202/28814	0.119723	0.288649	0.213228	Abcc1/Itgb1/Mpc1/Slc25a11/Vdac3	5
GO:0030203	GO:0030203	glycosaminoglycan metabolic process	3/370	94/28814	0.120635	0.288649	0.213228	Tgfb1/Ccnd3/Cltc	3
GO:0045445	GO:0045445	myoblast differentiation	3/370	94/28814	0.120635	0.288649	0.213228	Igfbp3/Tgfb1/Prickle1	3
GO:0051983	GO:0051983	regulation of chromosome segregation	3/370	94/28814	0.120635	0.288649	0.213228	Csnk2a2/Mki67/Pttg1	3
GO:0120193	GO:0120193	tight junction organization	3/370	94/28814	0.120635	0.288649	0.213228	Lsr/Itgb1/Actg1	3
GO:0019058	GO:0019058	viral life cycle	6/370	261/28814	0.121147	0.288649	0.213228	Ly6e/Top2b/Ddx3x/Spcs1/Tsg101/Larp1	6
GO:0001765	GO:0001765	membrane raft assembly	1/370	10/28814	0.121256	0.288649	0.213228	S100a10	1
GO:0002315	GO:0002315	marginal zone B cell differentiation	1/370	10/28814	0.121256	0.288649	0.213228	Dock11	1
GO:0002349	GO:0002349	histamine production involved in inflammatory response	1/370	10/28814	0.121256	0.288649	0.213228	Ywhaz	1
GO:0002357	GO:0002357	defense response to tumor cell	1/370	10/28814	0.121256	0.288649	0.213228	Dapk1	1
GO:0002361	GO:0002361	CD4-positive, CD25-positive, alpha-beta regulatory T cell differentiation	1/370	10/28814	0.121256	0.288649	0.213228	Tgfb1	1
GO:0002424	GO:0002424	T cell mediated immune response to tumor cell	1/370	10/28814	0.121256	0.288649	0.213228	Hmgb1	1
GO:0002441	GO:0002441	histamine secretion involved in inflammatory response	1/370	10/28814	0.121256	0.288649	0.213228	Ywhaz	1
GO:0002553	GO:0002553	histamine secretion by mast cell	1/370	10/28814	0.121256	0.288649	0.213228	Ywhaz	1
GO:0002840	GO:0002840	regulation of T cell mediated immune response to tumor cell	1/370	10/28814	0.121256	0.288649	0.213228	Hmgb1	1
GO:0003211	GO:0003211	cardiac ventricle formation	1/370	10/28814	0.121256	0.288649	0.213228	Sox11	1
GO:0003253	GO:0003253	cardiac neural crest cell migration involved in outflow tract morphogenesis	1/370	10/28814	0.121256	0.288649	0.213228	Pitx2	1
GO:0003357	GO:0003357	noradrenergic neuron differentiation	1/370	10/28814	0.121256	0.288649	0.213228	Sox11	1
GO:0006388	GO:0006388	tRNA splicing, via endonucleolytic cleavage and ligation	1/370	10/28814	0.121256	0.288649	0.213228	Rtraf	1
GO:0006527	GO:0006527	arginine catabolic process	1/370	10/28814	0.121256	0.288649	0.213228	Oat	1
GO:0006616	GO:0006616	SRP-dependent cotranslational protein targeting to membrane, translocation	1/370	10/28814	0.121256	0.288649	0.213228	Tram1	1
GO:0007128	GO:0007128	meiotic prophase I	1/370	10/28814	0.121256	0.288649	0.213228	Ube2b	1
GO:0007191	GO:0007191	adenylate cyclase-activating dopamine receptor signaling pathway	1/370	10/28814	0.121256	0.288649	0.213228	Gnas	1
GO:0007270	GO:0007270	neuron-neuron synaptic transmission	1/370	10/28814	0.121256	0.288649	0.213228	Vdac3	1
GO:0007603	GO:0007603	phototransduction, visible light	1/370	10/28814	0.121256	0.288649	0.213228	Gnb1	1
GO:0010216	GO:0010216	maintenance of DNA methylation	1/370	10/28814	0.121256	0.288649	0.213228	Uhrf2	1
GO:0015937	GO:0015937	coenzyme A biosynthetic process	1/370	10/28814	0.121256	0.288649	0.213228	Dcakd	1
GO:0030049	GO:0030049	muscle filament sliding	1/370	10/28814	0.121256	0.288649	0.213228	Dbn1	1
GO:0032594	GO:0032594	protein transport within lipid bilayer	1/370	10/28814	0.121256	0.288649	0.213228	Itgb1	1
GO:0032836	GO:0032836	glomerular basement membrane development	1/370	10/28814	0.121256	0.288649	0.213228	Sulf1	1
GO:0033504	GO:0033504	floor plate development	1/370	10/28814	0.121256	0.288649	0.213228	Foxb1	1
GO:0033572	GO:0033572	transferrin transport	1/370	10/28814	0.121256	0.288649	0.213228	Cltc	1
GO:0042439	GO:0042439	ethanolamine-containing compound metabolic process	1/370	10/28814	0.121256	0.288649	0.213228	Gde1	1
GO:0045955	GO:0045955	negative regulation of calcium ion-dependent exocytosis	1/370	10/28814	0.121256	0.288649	0.213228	Gnai2	1
GO:0046543	GO:0046543	development of secondary female sexual characteristics	1/370	10/28814	0.121256	0.288649	0.213228	Tgfb1	1
GO:0046784	GO:0046784	viral mRNA export from host cell nucleus	1/370	10/28814	0.121256	0.288649	0.213228	Thoc7	1
GO:0048702	GO:0048702	embryonic neurocranium morphogenesis	1/370	10/28814	0.121256	0.288649	0.213228	Fgf8	1
GO:0051001	GO:0051001	negative regulation of nitric-oxide synthase activity	1/370	10/28814	0.121256	0.288649	0.213228	Gsk3b	1
GO:0051121	GO:0051121	hepoxilin metabolic process	1/370	10/28814	0.121256	0.288649	0.213228	Alox15	1
GO:0051122	GO:0051122	hepoxilin biosynthetic process	1/370	10/28814	0.121256	0.288649	0.213228	Alox15	1
GO:0051324	GO:0051324	prophase	1/370	10/28814	0.121256	0.288649	0.213228	Ube2b	1
GO:0051643	GO:0051643	endoplasmic reticulum localization	1/370	10/28814	0.121256	0.288649	0.213228	Polr2m	1
GO:0060513	GO:0060513	prostatic bud formation	1/370	10/28814	0.121256	0.288649	0.213228	Sulf1	1
GO:0060638	GO:0060638	mesenchymal-epithelial cell signaling	1/370	10/28814	0.121256	0.288649	0.213228	Fgfr1	1
GO:0061303	GO:0061303	cornea development in camera-type eye	1/370	10/28814	0.121256	0.288649	0.213228	Sox11	1
GO:0070142	GO:0070142	synaptic vesicle budding	1/370	10/28814	0.121256	0.288649	0.213228	Arf1	1
GO:0070294	GO:0070294	renal sodium ion absorption	1/370	10/28814	0.121256	0.288649	0.213228	Maged2	1
GO:0070862	GO:0070862	negative regulation of protein exit from endoplasmic reticulum	1/370	10/28814	0.121256	0.288649	0.213228	Ube2j1	1
GO:0071600	GO:0071600	otic vesicle morphogenesis	1/370	10/28814	0.121256	0.288649	0.213228	Fgf8	1
GO:0071670	GO:0071670	smooth muscle cell chemotaxis	1/370	10/28814	0.121256	0.288649	0.213228	Mdk	1
GO:0072173	GO:0072173	metanephric tubule morphogenesis	1/370	10/28814	0.121256	0.288649	0.213228	Hes1	1
GO:0090269	GO:0090269	fibroblast growth factor production	1/370	10/28814	0.121256	0.288649	0.213228	Fgfr1	1
GO:0090270	GO:0090270	regulation of fibroblast growth factor production	1/370	10/28814	0.121256	0.288649	0.213228	Fgfr1	1
GO:0098887	GO:0098887	neurotransmitter receptor transport, endosome to postsynaptic membrane	1/370	10/28814	0.121256	0.288649	0.213228	Rab11a	1
GO:0099541	GO:0099541	trans-synaptic signaling by lipid	1/370	10/28814	0.121256	0.288649	0.213228	Fabp5	1
GO:0099542	GO:0099542	trans-synaptic signaling by endocannabinoid	1/370	10/28814	0.121256	0.288649	0.213228	Fabp5	1
GO:0110095	GO:0110095	cellular detoxification of aldehyde	1/370	10/28814	0.121256	0.288649	0.213228	Esd	1
GO:0140627	GO:0140627	ubiquitin-dependent protein catabolic process via the C-end degron rule pathway	1/370	10/28814	0.121256	0.288649	0.213228	Klhdc2	1
GO:0150172	GO:0150172	regulation of phosphatidylcholine metabolic process	1/370	10/28814	0.121256	0.288649	0.213228	Acsl3	1
GO:1901724	GO:1901724	positive regulation of cell proliferation involved in kidney development	1/370	10/28814	0.121256	0.288649	0.213228	Lin28a	1
GO:1901856	GO:1901856	negative regulation of cellular respiration	1/370	10/28814	0.121256	0.288649	0.213228	Dnajc15	1
GO:1902224	GO:1902224	ketone body metabolic process	1/370	10/28814	0.121256	0.288649	0.213228	Oxct1	1
GO:1902746	GO:1902746	regulation of lens fiber cell differentiation	1/370	10/28814	0.121256	0.288649	0.213228	Cdkn1c	1
GO:1903799	GO:1903799	negative regulation of production of miRNAs involved in gene silencing by miRNA	1/370	10/28814	0.121256	0.288649	0.213228	Tgfb1	1
GO:1904526	GO:1904526	regulation of microtubule binding	1/370	10/28814	0.121256	0.288649	0.213228	Ppp2ca	1
GO:1905456	GO:1905456	regulation of lymphoid progenitor cell differentiation	1/370	10/28814	0.121256	0.288649	0.213228	Hes1	1
GO:2000171	GO:2000171	negative regulation of dendrite development	1/370	10/28814	0.121256	0.288649	0.213228	Gsk3b	1
GO:2000391	GO:2000391	positive regulation of neutrophil extravasation	1/370	10/28814	0.121256	0.288649	0.213228	Mdk	1
GO:0010469	GO:0010469	regulation of signaling receptor activity	4/370	147/28814	0.121475	0.288649	0.213228	Dapk1/Itgb1/Ppp2ca/Tsg101	4
GO:0043467	GO:0043467	regulation of generation of precursor metabolites and energy	4/370	147/28814	0.121475	0.288649	0.213228	Ddit4/Hmgb1/Dnajc15/Grb10	4
GO:0046890	GO:0046890	regulation of lipid biosynthetic process	5/370	203/28814	0.12154	0.288649	0.213228	Fabp5/Acadl/Acsl3/Pex2/Tspo	5
GO:0048771	GO:0048771	tissue remodeling	5/370	203/28814	0.12154	0.288649	0.213228	Fgf8/Mdk/Rspo3/Car2/Gsk3b	5
GO:0021772	GO:0021772	olfactory bulb development	2/370	47/28814	0.122097	0.288942	0.213445	Fgfr1/Eomes	2
GO:0043114	GO:0043114	regulation of vascular permeability	2/370	47/28814	0.122097	0.288942	0.213445	Amot/Tgfb1	2
GO:0043277	GO:0043277	apoptotic cell clearance	2/370	47/28814	0.122097	0.288942	0.213445	Alox15/Hmgb1	2
GO:0043616	GO:0043616	keratinocyte proliferation	2/370	47/28814	0.122097	0.288942	0.213445	Fst/Mdk	2
GO:0048489	GO:0048489	synaptic vesicle transport	2/370	47/28814	0.122097	0.288942	0.213445	Ap3s1/Arf1	2
GO:0072348	GO:0072348	sulfur compound transport	2/370	47/28814	0.122097	0.288942	0.213445	Abcc1/Slc25a11	2
GO:2001020	GO:2001020	regulation of response to DNA damage stimulus	6/370	262/28814	0.122737	0.290283	0.214436	Smchd1/Usp47/Hmgb1/Pcbp4/Nsd2/Kmt5a	6
GO:0009063	GO:0009063	cellular amino acid catabolic process	3/370	95/28814	0.123452	0.291286	0.215177	Oat/Blmh/Got2	3
GO:0009144	GO:0009144	purine nucleoside triphosphate metabolic process	3/370	95/28814	0.123452	0.291286	0.215177	Tgfb1/Pid1/Gnai3	3
GO:0010717	GO:0010717	regulation of epithelial to mesenchymal transition	3/370	95/28814	0.123452	0.291286	0.215177	Mdk/Tgfb1/Ppp2ca	3
GO:0051341	GO:0051341	regulation of oxidoreductase activity	3/370	95/28814	0.123452	0.291286	0.215177	Gnai2/Gsk3b/Gnai3	3
GO:0006261	GO:0006261	DNA-templated DNA replication	4/370	148/28814	0.123666	0.291447	0.215295	Lig1/Rfc3/Fgfr1/Baz1a	4
GO:1902850	GO:1902850	microtubule cytoskeleton organization involved in mitosis	4/370	148/28814	0.123666	0.291447	0.215295	Itgb1/Rab11a/Cltc/Tubg1	4
GO:0030098	GO:0030098	lymphocyte differentiation	9/370	447/28814	0.124057	0.292196	0.215849	Mdk/Hmgb3/Pbx1/Dock11/Tgfb1/Irf1/B2m/Hmgb1/Eomes	9
GO:0030218	GO:0030218	erythrocyte differentiation	4/370	149/28814	0.125874	0.295046	0.217954	Smap1/Cited2/B2m/Casp3	4
GO:0045444	GO:0045444	fat cell differentiation	6/370	264/28814	0.125947	0.295046	0.217954	Hes1/Tgfb1/Psmb8/Trio/Ctbp1/Gsk3b	6
GO:0001912	GO:0001912	positive regulation of leukocyte mediated cytotoxicity	3/370	96/28814	0.126294	0.295046	0.217954	H2-K1/B2m/F2rl1	3
GO:0002312	GO:0002312	B cell activation involved in immune response	3/370	96/28814	0.126294	0.295046	0.217954	Dock11/Tgfb1/Nsd2	3
GO:0001941	GO:0001941	postsynaptic membrane organization	2/370	48/28814	0.126374	0.295046	0.217954	Zmynd8/Dbn1	2
GO:0003179	GO:0003179	heart valve morphogenesis	2/370	48/28814	0.126374	0.295046	0.217954	Slit3/Tgfb1	2
GO:0010718	GO:0010718	positive regulation of epithelial to mesenchymal transition	2/370	48/28814	0.126374	0.295046	0.217954	Mdk/Tgfb1	2
GO:0030517	GO:0030517	negative regulation of axon extension	2/370	48/28814	0.126374	0.295046	0.217954	Wnt3/Sema6a	2
GO:0042073	GO:0042073	intraciliary transport	2/370	48/28814	0.126374	0.295046	0.217954	Hspb11/Ift43	2
GO:0042304	GO:0042304	regulation of fatty acid biosynthetic process	2/370	48/28814	0.126374	0.295046	0.217954	Fabp5/Acadl	2
GO:0043949	GO:0043949	regulation of cAMP-mediated signaling	2/370	48/28814	0.126374	0.295046	0.217954	Gnas/Ube2b	2
GO:0045197	GO:0045197	establishment or maintenance of epithelial cell apical/basal polarity	2/370	48/28814	0.126374	0.295046	0.217954	Cdx2/Ptk7	2
GO:0048010	GO:0048010	vascular endothelial growth factor receptor signaling pathway	2/370	48/28814	0.126374	0.295046	0.217954	Sulf1/Grb10	2
GO:0090317	GO:0090317	negative regulation of intracellular protein transport	2/370	48/28814	0.126374	0.295046	0.217954	Ube2j1/Ppp2ca	2
GO:1903018	GO:1903018	regulation of glycoprotein metabolic process	2/370	48/28814	0.126374	0.295046	0.217954	Soat1/Arfgef1	2
GO:0031334	GO:0031334	positive regulation of protein-containing complex assembly	5/370	206/28814	0.127068	0.296492	0.219022	Alox15/Tgfb1/Pfn1/Ddx3x/Gsk3b	5
GO:0071333	GO:0071333	cellular response to glucose stimulus	4/370	150/28814	0.128099	0.297917	0.220075	Oxct1/Eny2/Ppp2ca/Lin28a	4
GO:0002718	GO:0002718	regulation of cytokine production involved in immune response	3/370	97/28814	0.129158	0.297917	0.220075	Tgfb1/B2m/F2rl1	3
GO:0010660	GO:0010660	regulation of muscle cell apoptotic process	3/370	97/28814	0.129158	0.297917	0.220075	Igfbp3/Mdk/Gsk3b	3
GO:1900180	GO:1900180	regulation of protein localization to nucleus	4/370	151/28814	0.13034	0.297917	0.220075	Smo/Tgfb1/Gsk3b/Ppp2ca	4
GO:0010677	GO:0010677	negative regulation of cellular carbohydrate metabolic process	2/370	49/28814	0.130686	0.297917	0.220075	Ddit4/Grb10	2
GO:0016601	GO:0016601	Rac protein signal transduction	2/370	49/28814	0.130686	0.297917	0.220075	Wasf1/Gabarap	2
GO:0043029	GO:0043029	T cell homeostasis	2/370	49/28814	0.130686	0.297917	0.220075	Tgfb1/Casp3	2
GO:0071384	GO:0071384	cellular response to corticosteroid stimulus	2/370	49/28814	0.130686	0.297917	0.220075	Tgfb1/Ddit4	2
GO:1901985	GO:1901985	positive regulation of protein acetylation	2/370	49/28814	0.130686	0.297917	0.220075	Tgfb1/Ddx3x	2
GO:1990928	GO:1990928	response to amino acid starvation	2/370	49/28814	0.130686	0.297917	0.220075	Larp1/Cdkn1a	2
GO:0006790	GO:0006790	sulfur compound metabolic process	7/370	328/28814	0.131376	0.297917	0.220075	Hmgn5/Clic1/Acsl3/Glrx5/Mpc1/Sulf1/Blmh	7
GO:0060249	GO:0060249	anatomical structure homeostasis	7/370	328/28814	0.131376	0.297917	0.220075	Gnas/Car2/Smo/Tgfb1/Prom1/Lsr/Itgb1	7
GO:0062014	GO:0062014	negative regulation of small molecule metabolic process	3/370	98/28814	0.132046	0.297917	0.220075	Acadl/Ddit4/Pid1	3
GO:1901222	GO:1901222	regulation of NIK/NF-kappaB signaling	3/370	98/28814	0.132046	0.297917	0.220075	Trim44/Ddx3x/Hmgb1	3
GO:0000394	GO:0000394	RNA splicing, via endonucleolytic cleavage and ligation	1/370	11/28814	0.132544	0.297917	0.220075	Rtraf	1
GO:0002399	GO:0002399	MHC class II protein complex assembly	1/370	11/28814	0.132544	0.297917	0.220075	B2m	1
GO:0002503	GO:0002503	peptide antigen assembly with MHC class II protein complex	1/370	11/28814	0.132544	0.297917	0.220075	B2m	1
GO:0003266	GO:0003266	regulation of secondary heart field cardioblast proliferation	1/370	11/28814	0.132544	0.297917	0.220075	Hes1	1
GO:0005513	GO:0005513	detection of calcium ion	1/370	11/28814	0.132544	0.297917	0.220075	Calm2	1
GO:0006646	GO:0006646	phosphatidylethanolamine biosynthetic process	1/370	11/28814	0.132544	0.297917	0.220075	Alox15	1
GO:0009415	GO:0009415	response to water	1/370	11/28814	0.132544	0.297917	0.220075	Krt8	1
GO:0018026	GO:0018026	peptidyl-lysine monomethylation	1/370	11/28814	0.132544	0.297917	0.220075	Kmt5a	1
GO:0019372	GO:0019372	lipoxygenase pathway	1/370	11/28814	0.132544	0.297917	0.220075	Alox15	1
GO:0021940	GO:0021940	positive regulation of cerebellar granule cell precursor proliferation	1/370	11/28814	0.132544	0.297917	0.220075	Smo	1
GO:0031053	GO:0031053	primary miRNA processing	1/370	11/28814	0.132544	0.297917	0.220075	Ddx3x	1
GO:0031055	GO:0031055	chromatin remodeling at centromere	1/370	11/28814	0.132544	0.297917	0.220075	H3f3b	1
GO:0031293	GO:0031293	membrane protein intracellular domain proteolysis	1/370	11/28814	0.132544	0.297917	0.220075	Tgfb1	1
GO:0032263	GO:0032263	GMP salvage	1/370	11/28814	0.132544	0.297917	0.220075	Gmps	1
GO:0033539	GO:0033539	fatty acid beta-oxidation using acyl-CoA dehydrogenase	1/370	11/28814	0.132544	0.297917	0.220075	Acadl	1
GO:0034454	GO:0034454	microtubule anchoring at centrosome	1/370	11/28814	0.132544	0.297917	0.220075	Gsk3b	1
GO:0034770	GO:0034770	histone H4-K20 methylation	1/370	11/28814	0.132544	0.297917	0.220075	Nsd2	1
GO:0035336	GO:0035336	long-chain fatty-acyl-CoA metabolic process	1/370	11/28814	0.132544	0.297917	0.220075	Acsl3	1
GO:0038180	GO:0038180	nerve growth factor signaling pathway	1/370	11/28814	0.132544	0.297917	0.220075	Rap1a	1
GO:0043568	GO:0043568	positive regulation of insulin-like growth factor receptor signaling pathway	1/370	11/28814	0.132544	0.297917	0.220075	Igfbp3	1
GO:0044417	GO:0044417	translocation of molecules into host	1/370	11/28814	0.132544	0.297917	0.220075	Thoc7	1
GO:0045472	GO:0045472	response to ether	1/370	11/28814	0.132544	0.297917	0.220075	Larp1	1
GO:0045898	GO:0045898	regulation of RNA polymerase II transcription preinitiation complex assembly	1/370	11/28814	0.132544	0.297917	0.220075	Hmgb1	1
GO:0046618	GO:0046618	xenobiotic export	1/370	11/28814	0.132544	0.297917	0.220075	Abcc1	1
GO:0048505	GO:0048505	regulation of timing of cell differentiation	1/370	11/28814	0.132544	0.297917	0.220075	Hes1	1
GO:0050774	GO:0050774	negative regulation of dendrite morphogenesis	1/370	11/28814	0.132544	0.297917	0.220075	Gsk3b	1
GO:0051458	GO:0051458	corticotropin secretion	1/370	11/28814	0.132544	0.297917	0.220075	Apln	1
GO:0051657	GO:0051657	maintenance of organelle location	1/370	11/28814	0.132544	0.297917	0.220075	Polr2m	1
GO:0051901	GO:0051901	positive regulation of mitochondrial depolarization	1/370	11/28814	0.132544	0.297917	0.220075	Tspo	1
GO:0060020	GO:0060020	Bergmann glial cell differentiation	1/370	11/28814	0.132544	0.297917	0.220075	Vim	1
GO:0060693	GO:0060693	regulation of branching involved in salivary gland morphogenesis	1/370	11/28814	0.132544	0.297917	0.220075	Fgfr1	1
GO:0060856	GO:0060856	establishment of blood-brain barrier	1/370	11/28814	0.132544	0.297917	0.220075	Lsr	1
GO:0060900	GO:0060900	embryonic camera-type eye formation	1/370	11/28814	0.132544	0.297917	0.220075	Sox11	1
GO:0061635	GO:0061635	regulation of protein complex stability	1/370	11/28814	0.132544	0.297917	0.220075	Tapbp	1
GO:0070493	GO:0070493	thrombin-activated receptor signaling pathway	1/370	11/28814	0.132544	0.297917	0.220075	F2rl1	1
GO:0071481	GO:0071481	cellular response to X-ray	1/370	11/28814	0.132544	0.297917	0.220075	Ccnd2	1
GO:0097494	GO:0097494	regulation of vesicle size	1/370	11/28814	0.132544	0.297917	0.220075	Rab11a	1
GO:0099639	GO:0099639	neurotransmitter receptor transport, endosome to plasma membrane	1/370	11/28814	0.132544	0.297917	0.220075	Rab11a	1
GO:1900747	GO:1900747	negative regulation of vascular endothelial growth factor signaling pathway	1/370	11/28814	0.132544	0.297917	0.220075	Sema6a	1
GO:1901030	GO:1901030	positive regulation of mitochondrial outer membrane permeabilization involved in apoptotic signaling pathway	1/370	11/28814	0.132544	0.297917	0.220075	Gsk3b	1
GO:1902915	GO:1902915	negative regulation of protein polyubiquitination	1/370	11/28814	0.132544	0.297917	0.220075	Trim44	1
GO:1902946	GO:1902946	protein localization to early endosome	1/370	11/28814	0.132544	0.297917	0.220075	Ezr	1
GO:1902959	GO:1902959	regulation of aspartic-type endopeptidase activity involved in amyloid precursor protein catabolic process	1/370	11/28814	0.132544	0.297917	0.220075	Tmed10	1
GO:1904779	GO:1904779	regulation of protein localization to centrosome	1/370	11/28814	0.132544	0.297917	0.220075	Gsk3b	1
GO:1905208	GO:1905208	negative regulation of cardiocyte differentiation	1/370	11/28814	0.132544	0.297917	0.220075	Prickle1	1
GO:2000009	GO:2000009	negative regulation of protein localization to cell surface	1/370	11/28814	0.132544	0.297917	0.220075	Commd1	1
GO:2000389	GO:2000389	regulation of neutrophil extravasation	1/370	11/28814	0.132544	0.297917	0.220075	Mdk	1
GO:2000601	GO:2000601	positive regulation of Arp2/3 complex-mediated actin nucleation	1/370	11/28814	0.132544	0.297917	0.220075	Wasf1	1
GO:2000674	GO:2000674	regulation of type B pancreatic cell apoptotic process	1/370	11/28814	0.132544	0.297917	0.220075	Spop	1
GO:2001214	GO:2001214	positive regulation of vasculogenesis	1/370	11/28814	0.132544	0.297917	0.220075	Rap1a	1
GO:0002824	GO:0002824	positive regulation of adaptive immune response based on somatic recombination of immune receptors built from immunoglobulin superfamily domains	4/370	152/28814	0.132598	0.297917	0.220075	H2-K1/Tgfb1/B2m/Nsd2	4
GO:0071331	GO:0071331	cellular response to hexose stimulus	4/370	152/28814	0.132598	0.297917	0.220075	Oxct1/Eny2/Ppp2ca/Lin28a	4
GO:0070646	GO:0070646	protein modification by small protein removal	4/370	153/28814	0.134871	0.301184	0.222488	Usp47/Desi2/Eny2/Taf10	4
GO:0071326	GO:0071326	cellular response to monosaccharide stimulus	4/370	153/28814	0.134871	0.301184	0.222488	Oxct1/Eny2/Ppp2ca/Lin28a	4
GO:0002690	GO:0002690	positive regulation of leukocyte chemotaxis	3/370	99/28814	0.134956	0.301184	0.222488	Mdk/Hmgb1/F2rl1	3
GO:0002066	GO:0002066	columnar/cuboidal epithelial cell development	2/370	50/28814	0.135032	0.301184	0.222488	Smo/Tgfb1	2
GO:0003197	GO:0003197	endocardial cushion development	2/370	50/28814	0.135032	0.301184	0.222488	Fgf8/Cited2	2
GO:0003254	GO:0003254	regulation of membrane depolarization	2/370	50/28814	0.135032	0.301184	0.222488	B2m/Tspo	2
GO:0009299	GO:0009299	mRNA transcription	2/370	50/28814	0.135032	0.301184	0.222488	S100a10/Taf10	2
GO:0010862	GO:0010862	positive regulation of pathway-restricted SMAD protein phosphorylation	2/370	50/28814	0.135032	0.301184	0.222488	Tgfb1/Lefty1	2
GO:0016574	GO:0016574	histone ubiquitination	2/370	50/28814	0.135032	0.301184	0.222488	Ube2e1/Ube2b	2
GO:0021988	GO:0021988	olfactory lobe development	2/370	50/28814	0.135032	0.301184	0.222488	Fgfr1/Eomes	2
GO:0032873	GO:0032873	negative regulation of stress-activated MAPK cascade	2/370	50/28814	0.135032	0.301184	0.222488	F2rl1/Ezr	2
GO:0043618	GO:0043618	regulation of transcription from RNA polymerase II promoter in response to stress	2/370	50/28814	0.135032	0.301184	0.222488	Cited2/Chd6	2
GO:0070303	GO:0070303	negative regulation of stress-activated protein kinase signaling cascade	2/370	50/28814	0.135032	0.301184	0.222488	F2rl1/Ezr	2
GO:0016125	GO:0016125	sterol metabolic process	4/370	154/28814	0.137161	0.305277	0.225512	Soat1/Acadl/Pex2/Hdlbp	4
GO:0016575	GO:0016575	histone deacetylation	3/370	100/28814	0.137888	0.305277	0.225512	Tgfb1/Ctbp1/Eomes	3
GO:0051304	GO:0051304	chromosome separation	3/370	100/28814	0.137888	0.305277	0.225512	Top2b/Csnk2a2/Pttg1	3
GO:0018205	GO:0018205	peptidyl-lysine modification	8/370	395/28814	0.138235	0.305277	0.225512	Tgfb1/Msl1/Ctbp1/Eomes/Eny2/Taf10/Nsd2/Kmt5a	8
GO:0009743	GO:0009743	response to carbohydrate	5/370	212/28814	0.138462	0.305277	0.225512	Oxct1/Eny2/Ppp2ca/Casp3/Lin28a	5
GO:0044403	GO:0044403	biological process involved in symbiotic interaction	6/370	272/28814	0.13919	0.305277	0.225512	Ly6e/Gbp2/Gbp2b/Thoc7/F2rl1/Tsg101	6
GO:0001916	GO:0001916	positive regulation of T cell mediated cytotoxicity	2/370	51/28814	0.139409	0.305277	0.225512	H2-K1/B2m	2
GO:0007520	GO:0007520	myoblast fusion	2/370	51/28814	0.139409	0.305277	0.225512	Pitx2/Gsk3b	2
GO:0008089	GO:0008089	anterograde axonal transport	2/370	51/28814	0.139409	0.305277	0.225512	Ap3s1/Nefl	2
GO:0010518	GO:0010518	positive regulation of phospholipase activity	2/370	51/28814	0.139409	0.305277	0.225512	Marcks/Fgfr1	2
GO:0042088	GO:0042088	T-helper 1 type immune response	2/370	51/28814	0.139409	0.305277	0.225512	Irf1/Hmgb1	2
GO:0044818	GO:0044818	mitotic G2/M transition checkpoint	2/370	51/28814	0.139409	0.305277	0.225512	Ccng1/Cdkn1a	2
GO:0045740	GO:0045740	positive regulation of DNA replication	2/370	51/28814	0.139409	0.305277	0.225512	Fgfr1/Baz1a	2
GO:0051646	GO:0051646	mitochondrion localization	2/370	51/28814	0.139409	0.305277	0.225512	Wasf1/Nefl	2
GO:0090329	GO:0090329	regulation of DNA-templated DNA replication	2/370	51/28814	0.139409	0.305277	0.225512	Rfc3/Fgfr1	2
GO:0048593	GO:0048593	camera-type eye morphogenesis	4/370	155/28814	0.139466	0.305277	0.225512	Pitx2/Cited2/Prom1/Sox11	4
GO:0051321	GO:0051321	meiotic cell cycle	7/370	334/28814	0.140379	0.305277	0.225512	Top2b/Tdrkh/Ppp2ca/Ube2b/Tubg1/Mki67/Pttg1	7
GO:1902115	GO:1902115	regulation of organelle assembly	5/370	213/28814	0.140403	0.305277	0.225512	Gdi2/Gsk3b/Tsg101/Ezr/Vdac3	5
GO:0002181	GO:0002181	cytoplasmic translation	3/370	101/28814	0.140841	0.305277	0.225512	Rpl22l1/Lin28a/Rpl38	3
GO:0008361	GO:0008361	regulation of cell size	5/370	214/28814	0.142356	0.305277	0.225512	Wnt3/Sema6a/Dbn1/Rab11a/Gsk3b	5
GO:0062197	GO:0062197	cellular response to chemical stress	7/370	336/28814	0.143445	0.305277	0.225512	Dapk1/Prkra/Kdm6b/Ddx3x/Chd6/Casp3/Pycr2	7
GO:0003263	GO:0003263	cardioblast proliferation	1/370	12/28814	0.143687	0.305277	0.225512	Hes1	1
GO:0003264	GO:0003264	regulation of cardioblast proliferation	1/370	12/28814	0.143687	0.305277	0.225512	Hes1	1
GO:0003337	GO:0003337	mesenchymal to epithelial transition involved in metanephros morphogenesis	1/370	12/28814	0.143687	0.305277	0.225512	Smo	1
GO:0006020	GO:0006020	inositol metabolic process	1/370	12/28814	0.143687	0.305277	0.225512	Isyna1	1
GO:0006086	GO:0006086	acetyl-CoA biosynthetic process from pyruvate	1/370	12/28814	0.143687	0.305277	0.225512	Mpc1	1
GO:0006266	GO:0006266	DNA ligation	1/370	12/28814	0.143687	0.305277	0.225512	Lig1	1
GO:0006977	GO:0006977	DNA damage response, signal transduction by p53 class mediator resulting in cell cycle arrest	1/370	12/28814	0.143687	0.305277	0.225512	Cdkn1a	1
GO:0007042	GO:0007042	lysosomal lumen acidification	1/370	12/28814	0.143687	0.305277	0.225512	Tmem9	1
GO:0007341	GO:0007341	penetration of zona pellucida	1/370	12/28814	0.143687	0.305277	0.225512	T	1
GO:0007501	GO:0007501	mesodermal cell fate specification	1/370	12/28814	0.143687	0.305277	0.225512	Fgfr1	1
GO:0009068	GO:0009068	aspartate family amino acid catabolic process	1/370	12/28814	0.143687	0.305277	0.225512	Got2	1
GO:0014874	GO:0014874	response to stimulus involved in regulation of muscle adaptation	1/370	12/28814	0.143687	0.305277	0.225512	Ndufs4	1
GO:0016558	GO:0016558	protein import into peroxisome matrix	1/370	12/28814	0.143687	0.305277	0.225512	Pex2	1
GO:0030214	GO:0030214	hyaluronan catabolic process	1/370	12/28814	0.143687	0.305277	0.225512	Tgfb1	1
GO:0031272	GO:0031272	regulation of pseudopodium assembly	1/370	12/28814	0.143687	0.305277	0.225512	F2rl1	1
GO:0031274	GO:0031274	positive regulation of pseudopodium assembly	1/370	12/28814	0.143687	0.305277	0.225512	F2rl1	1
GO:0031392	GO:0031392	regulation of prostaglandin biosynthetic process	1/370	12/28814	0.143687	0.305277	0.225512	Fabp5	1
GO:0032825	GO:0032825	positive regulation of natural killer cell differentiation	1/370	12/28814	0.143687	0.305277	0.225512	Irf1	1
GO:0033262	GO:0033262	regulation of nuclear cell cycle DNA replication	1/370	12/28814	0.143687	0.305277	0.225512	Fgfr1	1
GO:0033275	GO:0033275	actin-myosin filament sliding	1/370	12/28814	0.143687	0.305277	0.225512	Dbn1	1
GO:0033523	GO:0033523	histone H2B ubiquitination	1/370	12/28814	0.143687	0.305277	0.225512	Ube2e1	1
GO:0034154	GO:0034154	toll-like receptor 7 signaling pathway	1/370	12/28814	0.143687	0.305277	0.225512	Ddx3x	1
GO:0036490	GO:0036490	regulation of translation in response to endoplasmic reticulum stress	1/370	12/28814	0.143687	0.305277	0.225512	Ddx3x	1
GO:0042989	GO:0042989	sequestering of actin monomers	1/370	12/28814	0.143687	0.305277	0.225512	Pfn1	1
GO:0043248	GO:0043248	proteasome assembly	1/370	12/28814	0.143687	0.305277	0.225512	Sem1	1
GO:0043471	GO:0043471	regulation of cellular carbohydrate catabolic process	1/370	12/28814	0.143687	0.305277	0.225512	Hmgb1	1
GO:0043619	GO:0043619	regulation of transcription from RNA polymerase II promoter in response to oxidative stress	1/370	12/28814	0.143687	0.305277	0.225512	Chd6	1
GO:0043650	GO:0043650	dicarboxylic acid biosynthetic process	1/370	12/28814	0.143687	0.305277	0.225512	Got2	1
GO:0045141	GO:0045141	meiotic telomere clustering	1/370	12/28814	0.143687	0.305277	0.225512	Ube2b	1
GO:0045625	GO:0045625	regulation of T-helper 1 cell differentiation	1/370	12/28814	0.143687	0.305277	0.225512	Irf1	1
GO:0045843	GO:0045843	negative regulation of striated muscle tissue development	1/370	12/28814	0.143687	0.305277	0.225512	Fgf8	1
GO:0046929	GO:0046929	negative regulation of neurotransmitter secretion	1/370	12/28814	0.143687	0.305277	0.225512	Rap1a	1
GO:0048241	GO:0048241	epinephrine transport	1/370	12/28814	0.143687	0.305277	0.225512	Ly6e	1
GO:0051798	GO:0051798	positive regulation of hair follicle development	1/370	12/28814	0.143687	0.305277	0.225512	Fst	1
GO:0060623	GO:0060623	regulation of chromosome condensation	1/370	12/28814	0.143687	0.305277	0.225512	H3f3b	1
GO:0061418	GO:0061418	regulation of transcription from RNA polymerase II promoter in response to hypoxia	1/370	12/28814	0.143687	0.305277	0.225512	Cited2	1
GO:0061626	GO:0061626	pharyngeal arch artery morphogenesis	1/370	12/28814	0.143687	0.305277	0.225512	Hes1	1
GO:0070944	GO:0070944	neutrophil-mediated killing of bacterium	1/370	12/28814	0.143687	0.305277	0.225512	F2rl1	1
GO:0071073	GO:0071073	positive regulation of phospholipid biosynthetic process	1/370	12/28814	0.143687	0.305277	0.225512	Acsl3	1
GO:0071281	GO:0071281	cellular response to iron ion	1/370	12/28814	0.143687	0.305277	0.225512	B2m	1
GO:0072182	GO:0072182	regulation of nephron tubule epithelial cell differentiation	1/370	12/28814	0.143687	0.305277	0.225512	Prom1	1
GO:0072697	GO:0072697	protein localization to cell cortex	1/370	12/28814	0.143687	0.305277	0.225512	Ezr	1
GO:0090281	GO:0090281	negative regulation of calcium ion import	1/370	12/28814	0.143687	0.305277	0.225512	Hes1	1
GO:0090309	GO:0090309	positive regulation of DNA methylation-dependent heterochromatin assembly	1/370	12/28814	0.143687	0.305277	0.225512	Pphln1	1
GO:0090520	GO:0090520	sphingolipid mediated signaling pathway	1/370	12/28814	0.143687	0.305277	0.225512	Ezr	1
GO:0097201	GO:0097201	negative regulation of transcription from RNA polymerase II promoter in response to stress	1/370	12/28814	0.143687	0.305277	0.225512	Cited2	1
GO:0098762	GO:0098762	meiotic cell cycle phase	1/370	12/28814	0.143687	0.305277	0.225512	Ube2b	1
GO:0098764	GO:0098764	meiosis I cell cycle phase	1/370	12/28814	0.143687	0.305277	0.225512	Ube2b	1
GO:0098911	GO:0098911	regulation of ventricular cardiac muscle cell action potential	1/370	12/28814	0.143687	0.305277	0.225512	Dsp	1
GO:1900227	GO:1900227	positive regulation of NLRP3 inflammasome complex assembly	1/370	12/28814	0.143687	0.305277	0.225512	Ddx3x	1
GO:1901894	GO:1901894	regulation of ATPase-coupled calcium transmembrane transporter activity	1/370	12/28814	0.143687	0.305277	0.225512	Vmp1	1
GO:1902459	GO:1902459	positive regulation of stem cell population maintenance	1/370	12/28814	0.143687	0.305277	0.225512	Zfp322a	1
GO:1903911	GO:1903911	positive regulation of receptor clustering	1/370	12/28814	0.143687	0.305277	0.225512	Tgfb1	1
GO:1904152	GO:1904152	regulation of retrograde protein transport, ER to cytosol	1/370	12/28814	0.143687	0.305277	0.225512	Ube2j1	1
GO:1904383	GO:1904383	response to sodium phosphate	1/370	12/28814	0.143687	0.305277	0.225512	Fgfr1	1
GO:1905245	GO:1905245	regulation of aspartic-type peptidase activity	1/370	12/28814	0.143687	0.305277	0.225512	Tmed10	1
GO:1905941	GO:1905941	positive regulation of gonad development	1/370	12/28814	0.143687	0.305277	0.225512	Cited2	1
GO:2000018	GO:2000018	regulation of male gonad development	1/370	12/28814	0.143687	0.305277	0.225512	Cited2	1
GO:2000288	GO:2000288	positive regulation of myoblast proliferation	1/370	12/28814	0.143687	0.305277	0.225512	Pitx2	1
GO:2000826	GO:2000826	regulation of heart morphogenesis	1/370	12/28814	0.143687	0.305277	0.225512	Smo	1
GO:2001225	GO:2001225	regulation of chloride transport	1/370	12/28814	0.143687	0.305277	0.225512	Car2	1
GO:0043502	GO:0043502	regulation of muscle adaptation	3/370	102/28814	0.143816	0.305277	0.225512	Ndufs4/Gtf2i/Gsk3b	3
GO:0006289	GO:0006289	nucleotide-excision repair	2/370	52/28814	0.143817	0.305277	0.225512	Hmgb1/Commd1	2
GO:0030857	GO:0030857	negative regulation of epithelial cell differentiation	2/370	52/28814	0.143817	0.305277	0.225512	Hes1/Smo	2
GO:0042307	GO:0042307	positive regulation of protein import into nucleus	2/370	52/28814	0.143817	0.305277	0.225512	Smo/Tgfb1	2
GO:0045646	GO:0045646	regulation of erythrocyte differentiation	2/370	52/28814	0.143817	0.305277	0.225512	Smap1/B2m	2
GO:0060043	GO:0060043	regulation of cardiac muscle cell proliferation	2/370	52/28814	0.143817	0.305277	0.225512	Cited2/Fgfr1	2
GO:0060260	GO:0060260	regulation of transcription initiation from RNA polymerase II promoter	2/370	52/28814	0.143817	0.305277	0.225512	Hmgb1/Taf10	2
GO:0061756	GO:0061756	leukocyte adhesion to vascular endothelial cell	2/370	52/28814	0.143817	0.305277	0.225512	Mdk/Itgb1	2
GO:1905953	GO:1905953	negative regulation of lipid localization	2/370	52/28814	0.143817	0.305277	0.225512	Igfbp3/Tspo	2
GO:0002687	GO:0002687	positive regulation of leukocyte migration	4/370	157/28814	0.144122	0.3056	0.22575	Mdk/Tgfb1/Hmgb1/F2rl1	4
GO:2001235	GO:2001235	positive regulation of apoptotic signaling pathway	4/370	157/28814	0.144122	0.3056	0.22575	Unc5b/Prkra/Tpd52l1/Spop	4
GO:0009165	GO:0009165	nucleotide biosynthetic process	5/370	215/28814	0.144322	0.305861	0.225943	Tgfb1/Pid1/Dcakd/Mpc1/Gmps	5
GO:0050864	GO:0050864	regulation of B cell activation	6/370	276/28814	0.146045	0.309186	0.2284	Hmgb3/Tgfb1/Peli1/Casp3/Cdkn1a/Nsd2	6
GO:0051258	GO:0051258	protein polymerization	6/370	276/28814	0.146045	0.309186	0.2284	Alox15/Dbn1/Pfn1/Arfgef1/Tubg1/Nefl	6
GO:0001666	GO:0001666	response to hypoxia	5/370	216/28814	0.146299	0.309558	0.228674	Fam162a/Ddit4/Cited2/Gnb1/Commd1	5
GO:0032479	GO:0032479	regulation of type I interferon production	3/370	103/28814	0.146812	0.310151	0.229112	Irf1/Ddx3x/Hmgb1	3
GO:0045132	GO:0045132	meiotic chromosome segregation	3/370	103/28814	0.146812	0.310151	0.229112	Top2b/Ube2b/Pttg1	3
GO:0099565	GO:0099565	chemical synaptic transmission, postsynaptic	3/370	103/28814	0.146812	0.310151	0.229112	Zmynd8/Dbn1/Gsk3b	3
GO:0006260	GO:0006260	DNA replication	6/370	277/28814	0.147783	0.311636	0.230209	Lig1/Rfc3/Fgfr1/Top1/Baz1a/Pclaf	6
GO:0098813	GO:0098813	nuclear chromosome segregation	6/370	277/28814	0.147783	0.311636	0.230209	Top2b/Rab11a/Ube2b/Tubg1/Cenpf/Pttg1	6
GO:0007131	GO:0007131	reciprocal meiotic recombination	2/370	53/28814	0.148254	0.311636	0.230209	Top2b/Ube2b	2
GO:0010828	GO:0010828	positive regulation of glucose transmembrane transport	2/370	53/28814	0.148254	0.311636	0.230209	Appl1/Rap1a	2
GO:0031057	GO:0031057	negative regulation of histone modification	2/370	53/28814	0.148254	0.311636	0.230209	Ctbp1/Ube2b	2
GO:0043392	GO:0043392	negative regulation of DNA binding	2/370	53/28814	0.148254	0.311636	0.230209	Smo/Sox11	2
GO:0140527	GO:0140527	reciprocal homologous recombination	2/370	53/28814	0.148254	0.311636	0.230209	Top2b/Ube2b	2
GO:2000677	GO:2000677	regulation of transcription regulatory region DNA binding	2/370	53/28814	0.148254	0.311636	0.230209	Tgfb1/Sox11	2
GO:0002821	GO:0002821	positive regulation of adaptive immune response	4/370	159/28814	0.148839	0.311636	0.230209	H2-K1/Tgfb1/B2m/Nsd2	4
GO:0007224	GO:0007224	smoothened signaling pathway	4/370	159/28814	0.148839	0.311636	0.230209	Gas1/Hes1/Smo/Hspb11	4
GO:0071216	GO:0071216	cellular response to biotic stimulus	7/370	340/28814	0.149673	0.311636	0.230209	Vim/Tgfb1/B2m/Hmgb1/Gbp2/Gsk3b/Tut4	7
GO:0007173	GO:0007173	epidermal growth factor receptor signaling pathway	3/370	104/28814	0.149827	0.311636	0.230209	Tgfb1/Hip1/Tsg101	3
GO:0045921	GO:0045921	positive regulation of exocytosis	3/370	104/28814	0.149827	0.311636	0.230209	F2rl1/Tsg101/Arf1	3
GO:0046849	GO:0046849	bone remodeling	3/370	104/28814	0.149827	0.311636	0.230209	Mdk/Car2/Gsk3b	3
GO:0055013	GO:0055013	cardiac muscle cell development	3/370	104/28814	0.149827	0.311636	0.230209	Pitx2/Myh10/Gsk3b	3
GO:0090288	GO:0090288	negative regulation of cellular response to growth factor stimulus	3/370	104/28814	0.149827	0.311636	0.230209	Apln/Sema6a/Sulf1	3
GO:0002714	GO:0002714	positive regulation of B cell mediated immunity	2/370	54/28814	0.152718	0.311636	0.230209	Tgfb1/Nsd2	2
GO:0002891	GO:0002891	positive regulation of immunoglobulin mediated immune response	2/370	54/28814	0.152718	0.311636	0.230209	Tgfb1/Nsd2	2
GO:0021545	GO:0021545	cranial nerve development	2/370	54/28814	0.152718	0.311636	0.230209	Hes1/Cited2	2
GO:0031018	GO:0031018	endocrine pancreas development	2/370	54/28814	0.152718	0.311636	0.230209	Hes1/Smo	2
GO:0031103	GO:0031103	axon regeneration	2/370	54/28814	0.152718	0.311636	0.230209	Bex1/Nefl	2
GO:0032330	GO:0032330	regulation of chondrocyte differentiation	2/370	54/28814	0.152718	0.311636	0.230209	Mdk/Pkdcc	2
GO:0035825	GO:0035825	homologous recombination	2/370	54/28814	0.152718	0.311636	0.230209	Top2b/Ube2b	2
GO:0045010	GO:0045010	actin nucleation	2/370	54/28814	0.152718	0.311636	0.230209	Wasf1/Arf1	2
GO:0045604	GO:0045604	regulation of epidermal cell differentiation	2/370	54/28814	0.152718	0.311636	0.230209	Hes1/Mycl	2
GO:0048483	GO:0048483	autonomic nervous system development	2/370	54/28814	0.152718	0.311636	0.230209	Hes1/Sox11	2
GO:0098781	GO:0098781	ncRNA transcription	2/370	54/28814	0.152718	0.311636	0.230209	Npm3/Top1	2
GO:0098926	GO:0098926	postsynaptic signal transduction	2/370	54/28814	0.152718	0.311636	0.230209	Ly6e/Gnai2	2
GO:0046330	GO:0046330	positive regulation of JNK cascade	3/370	105/28814	0.152863	0.311636	0.230209	Hmgb1/F2rl1/Tpd52l1	3
GO:0016482	GO:0016482	cytosolic transport	4/370	161/28814	0.153614	0.311636	0.230209	Snx6/Vamp3/Cltc/Ezr	4
GO:0034101	GO:0034101	erythrocyte homeostasis	4/370	161/28814	0.153614	0.311636	0.230209	Smap1/Cited2/B2m/Casp3	4
GO:0071322	GO:0071322	cellular response to carbohydrate stimulus	4/370	161/28814	0.153614	0.311636	0.230209	Oxct1/Eny2/Ppp2ca/Lin28a	4
GO:1901293	GO:1901293	nucleoside phosphate biosynthetic process	5/370	220/28814	0.154321	0.311636	0.230209	Tgfb1/Pid1/Dcakd/Mpc1/Gmps	5
GO:1901888	GO:1901888	regulation of cell junction assembly	5/370	220/28814	0.154321	0.311636	0.230209	S100a10/Adgrl2/Rap1a/Gsk3b/Actg1	5
GO:0000279	GO:0000279	M phase	1/370	13/28814	0.154688	0.311636	0.230209	Ube2b	1
GO:0001973	GO:0001973	G protein-coupled adenosine receptor signaling pathway	1/370	13/28814	0.154688	0.311636	0.230209	Gnai2	1
GO:0002087	GO:0002087	regulation of respiratory gaseous exchange by nervous system process	1/370	13/28814	0.154688	0.311636	0.230209	Pbx3	1
GO:0002328	GO:0002328	pro-B cell differentiation	1/370	13/28814	0.154688	0.311636	0.230209	Hes1	1
GO:0003093	GO:0003093	regulation of glomerular filtration	1/370	13/28814	0.154688	0.311636	0.230209	F2rl1	1
GO:0003096	GO:0003096	renal sodium ion transport	1/370	13/28814	0.154688	0.311636	0.230209	Maged2	1
GO:0006098	GO:0006098	pentose-phosphate shunt	1/370	13/28814	0.154688	0.311636	0.230209	Pgls	1
GO:0006271	GO:0006271	DNA strand elongation involved in DNA replication	1/370	13/28814	0.154688	0.311636	0.230209	Lig1	1
GO:0006983	GO:0006983	ER overload response	1/370	13/28814	0.154688	0.311636	0.230209	Gsk3b	1
GO:0007213	GO:0007213	G protein-coupled acetylcholine receptor signaling pathway	1/370	13/28814	0.154688	0.311636	0.230209	Gnai2	1
GO:0009084	GO:0009084	glutamine family amino acid biosynthetic process	1/370	13/28814	0.154688	0.311636	0.230209	Pycr2	1
GO:0009950	GO:0009950	dorsal/ventral axis specification	1/370	13/28814	0.154688	0.311636	0.230209	Wnt3	1
GO:0010288	GO:0010288	response to lead ion	1/370	13/28814	0.154688	0.311636	0.230209	Ppp2ca	1
GO:0010452	GO:0010452	histone H3-K36 methylation	1/370	13/28814	0.154688	0.311636	0.230209	Nsd2	1
GO:0010838	GO:0010838	positive regulation of keratinocyte proliferation	1/370	13/28814	0.154688	0.311636	0.230209	Mdk	1
GO:0014029	GO:0014029	neural crest formation	1/370	13/28814	0.154688	0.311636	0.230209	Gsc	1
GO:0021670	GO:0021670	lateral ventricle development	1/370	13/28814	0.154688	0.311636	0.230209	Myh10	1
GO:0030836	GO:0030836	positive regulation of actin filament depolymerization	1/370	13/28814	0.154688	0.311636	0.230209	F2rl1	1
GO:0030949	GO:0030949	positive regulation of vascular endothelial growth factor receptor signaling pathway	1/370	13/28814	0.154688	0.311636	0.230209	Grb10	1
GO:0031652	GO:0031652	positive regulation of heat generation	1/370	13/28814	0.154688	0.311636	0.230209	Apln	1
GO:0034392	GO:0034392	negative regulation of smooth muscle cell apoptotic process	1/370	13/28814	0.154688	0.311636	0.230209	Gsk3b	1
GO:0034397	GO:0034397	telomere localization	1/370	13/28814	0.154688	0.311636	0.230209	Ube2b	1
GO:0034982	GO:0034982	mitochondrial protein processing	1/370	13/28814	0.154688	0.311636	0.230209	Immp1l	1
GO:0035588	GO:0035588	G protein-coupled purinergic receptor signaling pathway	1/370	13/28814	0.154688	0.311636	0.230209	Gnai2	1
GO:0035810	GO:0035810	positive regulation of urine volume	1/370	13/28814	0.154688	0.311636	0.230209	Gnai2	1
GO:0042532	GO:0042532	negative regulation of tyrosine phosphorylation of STAT protein	1/370	13/28814	0.154688	0.311636	0.230209	Irf1	1
GO:0042761	GO:0042761	very long-chain fatty acid biosynthetic process	1/370	13/28814	0.154688	0.311636	0.230209	Hacd1	1
GO:0043649	GO:0043649	dicarboxylic acid catabolic process	1/370	13/28814	0.154688	0.311636	0.230209	Got2	1
GO:0045136	GO:0045136	development of secondary sexual characteristics	1/370	13/28814	0.154688	0.311636	0.230209	Tgfb1	1
GO:0045628	GO:0045628	regulation of T-helper 2 cell differentiation	1/370	13/28814	0.154688	0.311636	0.230209	Irf1	1
GO:0048548	GO:0048548	regulation of pinocytosis	1/370	13/28814	0.154688	0.311636	0.230209	Appl1	1
GO:0048570	GO:0048570	notochord morphogenesis	1/370	13/28814	0.154688	0.311636	0.230209	T	1
GO:0048711	GO:0048711	positive regulation of astrocyte differentiation	1/370	13/28814	0.154688	0.311636	0.230209	Hes1	1
GO:0060394	GO:0060394	negative regulation of pathway-restricted SMAD protein phosphorylation	1/370	13/28814	0.154688	0.311636	0.230209	Pmepa1	1
GO:0060601	GO:0060601	lateral sprouting from an epithelium	1/370	13/28814	0.154688	0.311636	0.230209	Sulf1	1
GO:0070344	GO:0070344	regulation of fat cell proliferation	1/370	13/28814	0.154688	0.311636	0.230209	Pid1	1
GO:0070508	GO:0070508	cholesterol import	1/370	13/28814	0.154688	0.311636	0.230209	Commd1	1
GO:0070831	GO:0070831	basement membrane assembly	1/370	13/28814	0.154688	0.311636	0.230209	Lamb1	1
GO:0071380	GO:0071380	cellular response to prostaglandin E stimulus	1/370	13/28814	0.154688	0.311636	0.230209	Gnas	1
GO:0071679	GO:0071679	commissural neuron axon guidance	1/370	13/28814	0.154688	0.311636	0.230209	Smo	1
GO:0072393	GO:0072393	microtubule anchoring at microtubule organizing center	1/370	13/28814	0.154688	0.311636	0.230209	Gsk3b	1
GO:0072540	GO:0072540	T-helper 17 cell lineage commitment	1/370	13/28814	0.154688	0.311636	0.230209	Tgfb1	1
GO:0090220	GO:0090220	chromosome localization to nuclear envelope involved in homologous chromosome segregation	1/370	13/28814	0.154688	0.311636	0.230209	Ube2b	1
GO:0090557	GO:0090557	establishment of endothelial intestinal barrier	1/370	13/28814	0.154688	0.311636	0.230209	Rap2c	1
GO:0097084	GO:0097084	vascular associated smooth muscle cell development	1/370	13/28814	0.154688	0.311636	0.230209	Hes1	1
GO:0098935	GO:0098935	dendritic transport	1/370	13/28814	0.154688	0.311636	0.230209	Wasf1	1
GO:1900121	GO:1900121	negative regulation of receptor binding	1/370	13/28814	0.154688	0.311636	0.230209	B2m	1
GO:1902548	GO:1902548	negative regulation of cellular response to vascular endothelial growth factor stimulus	1/370	13/28814	0.154688	0.311636	0.230209	Sema6a	1
GO:1902950	GO:1902950	regulation of dendritic spine maintenance	1/370	13/28814	0.154688	0.311636	0.230209	Zmynd8	1
GO:1903430	GO:1903430	negative regulation of cell maturation	1/370	13/28814	0.154688	0.311636	0.230209	Gsk3b	1
GO:1903651	GO:1903651	positive regulation of cytoplasmic transport	1/370	13/28814	0.154688	0.311636	0.230209	Ezr	1
GO:1903867	GO:1903867	extraembryonic membrane development	1/370	13/28814	0.154688	0.311636	0.230209	Taf10	1
GO:1904181	GO:1904181	positive regulation of membrane depolarization	1/370	13/28814	0.154688	0.311636	0.230209	Tspo	1
GO:1905668	GO:1905668	positive regulation of protein localization to endosome	1/370	13/28814	0.154688	0.311636	0.230209	Ezr	1
GO:2000347	GO:2000347	positive regulation of hepatocyte proliferation	1/370	13/28814	0.154688	0.311636	0.230209	Mdk	1
GO:2000622	GO:2000622	regulation of nuclear-transcribed mRNA catabolic process, nonsense-mediated decay	1/370	13/28814	0.154688	0.311636	0.230209	Hnrnpab	1
GO:2000849	GO:2000849	regulation of glucocorticoid secretion	1/370	13/28814	0.154688	0.311636	0.230209	Tspo	1
GO:2001223	GO:2001223	negative regulation of neuron migration	1/370	13/28814	0.154688	0.311636	0.230209	Gsk3b	1
GO:0051607	GO:0051607	defense response to virus	6/370	281/28814	0.154827	0.31176	0.230301	Ndufaf4/Ddit4/Irf1/Trim44/Gbp2b/F2rl1	6
GO:0032006	GO:0032006	regulation of TOR signaling	3/370	106/28814	0.155918	0.313641	0.23169	Ddit4/Gsk3b/Lin28a	3
GO:0045582	GO:0045582	positive regulation of T cell differentiation	3/370	106/28814	0.155918	0.313641	0.23169	Mdk/Tgfb1/Irf1	3
GO:1903046	GO:1903046	meiotic cell cycle process	5/370	221/28814	0.156355	0.314362	0.232223	Top2b/Tdrkh/Ube2b/Tubg1/Pttg1	5
GO:0140546	GO:0140546	defense response to symbiont	6/370	282/28814	0.156611	0.314496	0.232322	Ndufaf4/Ddit4/Irf1/Trim44/Gbp2b/F2rl1	6
GO:0001662	GO:0001662	behavioral fear response	2/370	55/28814	0.157209	0.314496	0.232322	Mdk/Vdac3	2
GO:0010596	GO:0010596	negative regulation of endothelial cell migration	2/370	55/28814	0.157209	0.314496	0.232322	Tgfb1/Hmgb1	2
GO:0030838	GO:0030838	positive regulation of actin filament polymerization	2/370	55/28814	0.157209	0.314496	0.232322	Alox15/Pfn1	2
GO:0042531	GO:0042531	positive regulation of tyrosine phosphorylation of STAT protein	2/370	55/28814	0.157209	0.314496	0.232322	Hes1/Arl2bp	2
GO:0043620	GO:0043620	regulation of DNA-templated transcription in response to stress	2/370	55/28814	0.157209	0.314496	0.232322	Cited2/Chd6	2
GO:0046580	GO:0046580	negative regulation of Ras protein signal transduction	2/370	55/28814	0.157209	0.314496	0.232322	Trim67/Itgb1	2
GO:0048546	GO:0048546	digestive tract morphogenesis	2/370	55/28814	0.157209	0.314496	0.232322	Pitx2/Sox11	2
GO:0048713	GO:0048713	regulation of oligodendrocyte differentiation	2/370	55/28814	0.157209	0.314496	0.232322	Mdk/Hes1	2
GO:0051205	GO:0051205	protein insertion into membrane	2/370	55/28814	0.157209	0.314496	0.232322	Timm22/Tram1	2
GO:0043484	GO:0043484	regulation of RNA splicing	4/370	163/28814	0.158447	0.316814	0.234035	Srsf9/Hnrnph3/Hnrnph1/Pcbp4	4
[truncated: 1,998 more rows]
