# Supplementary material for: Early autonomous patterning of the anteroposterior axis in gastruloids
Source: Development. 2024 Nov 18;151(22):dev202171. doi: 10.1242/dev.202171 (PMC11607688; doi:10.1242/dev.202171)
Supplement: Table S6. Summary of GO-term analysis results for the 48hpa T- population. [file develop-151-202171-TableS6.xlsx]

## Sheet: SuppTable6
	ID	Description	GeneRatio	BgRatio	pvalue	p.adjust	qvalue	geneID	Count
GO:1990830	GO:1990830	cellular response to leukemia inhibitory factor	30/275	311/28814	2.53585e-21	4.88859e-18	3.61266e-18	Otx2/Srm/Spp1/Mybl2/Jarid2/Mtf2/Cacybp/Zfp42/Ncl/Ubxn2a/Mrpl15/Enah/Mat2a/Nr5a2/Mkrn1/Adam23/Eef1e1/Chchd4/Syngr1/Rnf138/Eed/Rif1/Sycp3/Arid5b/Kdm5b/Bcat2/Hells/Pmm1/Ina/Gclm	30
GO:1990823	GO:1990823	response to leukemia inhibitory factor	30/275	312/28814	2.78235e-21	4.88859e-18	3.61266e-18	Otx2/Srm/Spp1/Mybl2/Jarid2/Mtf2/Cacybp/Zfp42/Ncl/Ubxn2a/Mrpl15/Enah/Mat2a/Nr5a2/Mkrn1/Adam23/Eef1e1/Chchd4/Syngr1/Rnf138/Eed/Rif1/Sycp3/Arid5b/Kdm5b/Bcat2/Hells/Pmm1/Ina/Gclm	30
GO:0022613	GO:0022613	ribonucleoprotein complex biogenesis	26/275	406/28814	2.64851e-14	3.10229e-11	2.29259e-11	Hsp90aa1/Dkc1/Ppan/Ncl/Nop58/Nop56/Pa2g4/Nhp2/Wdr74/Eif5/Ddx21/Ddx27/Wdr12/Eif2s2/Rrn3/Brix1/Nip7/Mak16/Rrp9/Wdr18/Emg1/Eif6/Ftsj3/Setx/Dis3/Exosc5	26
GO:0042254	GO:0042254	ribosome biogenesis	22/275	299/28814	1.71902e-13	1.51015e-10	1.116e-10	Dkc1/Ppan/Ncl/Nop58/Nop56/Pa2g4/Nhp2/Wdr74/Ddx21/Ddx27/Wdr12/Rrn3/Brix1/Nip7/Mak16/Rrp9/Wdr18/Emg1/Eif6/Ftsj3/Dis3/Exosc5	22
GO:0048863	GO:0048863	stem cell differentiation	20/275	240/28814	2.20909e-13	1.55255e-10	1.14733e-10	Tcf7l1/Jarid2/Mtf2/Dnmt3l/Nolc1/Sox2/Nsun2/Nrp1/Tcof1/Hspa9/Cfl1/Gata6/L3mbtl2/Fn1/Rest/Eomes/Nanog/Gsc/Cyp26a1/Sfrp1	20
GO:0006364	GO:0006364	rRNA processing	18/275	214/28814	3.08289e-12	1.80554e-09	1.3343e-09	Dkc1/Ppan/Ncl/Pa2g4/Nhp2/Wdr74/Ddx21/Ddx27/Wdr12/Brix1/Mak16/Rrp9/Wdr18/Emg1/Eif6/Ftsj3/Dis3/Exosc5	18
GO:0016072	GO:0016072	rRNA metabolic process	19/275	248/28814	3.97076e-12	1.99332e-09	1.47306e-09	Dkc1/Ppan/Ncl/Pa2g4/Nhp2/Wdr74/Ddx21/Tcof1/Ddx27/Wdr12/Brix1/Mak16/Rrp9/Wdr18/Emg1/Eif6/Ftsj3/Dis3/Exosc5	19
GO:0040029	GO:0040029	regulation of gene expression, epigenetic	15/275	167/28814	8.14028e-11	3.57562e-08	2.64238e-08	Morc1/Jarid2/Klf2/Zfp42/Dnmt3l/Gpx1/Dppa3/Eed/Rif1/Hat1/Hells/Cenpv/Tet1/Dnmt3b/Hmga2	15
GO:0043414	GO:0043414	macromolecule methylation	19/275	329/28814	5.11707e-10	1.99793e-07	1.47647e-07	Morc1/Tdrd12/Jarid2/Mtf2/Dppa2/Dnmt3l/Dpy30/Dppa3/Nsun2/Nelfa/Eed/Rif1/Emg1/L3mbtl2/Hells/Ftsj3/Tet1/Eomes/Dnmt3b	19
GO:0032259	GO:0032259	methylation	20/275	376/28814	7.44747e-10	2.61704e-07	1.93399e-07	Morc1/Tdrd12/Jarid2/Mtf2/Dppa2/Dnmt3l/Dpy30/Dppa3/Carnmt1/Nsun2/Nelfa/Eed/Rif1/Emg1/L3mbtl2/Hells/Ftsj3/Tet1/Eomes/Dnmt3b	20
GO:0019827	GO:0019827	stem cell population maintenance	14/275	173/28814	1.38954e-09	4.43895e-07	3.28038e-07	Tcf7l1/Mtf2/Dppa2/Gnl3/Sox2/Tbx3/Rif1/Rest/Tet1/Eomes/Srrt/Nanog/Hmga2/Sfrp1	14
GO:0034470	GO:0034470	ncRNA processing	20/275	393/28814	1.59644e-09	4.67491e-07	3.45475e-07	Dkc1/Ppan/Ncl/Pa2g4/Nhp2/Wdr74/Ddx21/Nsun2/Ddx27/Wdr12/Brix1/Mak16/Rrp9/Wdr18/Emg1/Eif6/Ftsj3/Dis3/Exosc5/Srrt	20
GO:0098727	GO:0098727	maintenance of cell number	14/275	177/28814	1.8731e-09	5.06313e-07	3.74165e-07	Tcf7l1/Mtf2/Dppa2/Gnl3/Sox2/Tbx3/Rif1/Rest/Tet1/Eomes/Srrt/Nanog/Hmga2/Sfrp1	14
GO:0006304	GO:0006304	DNA modification	11/275	106/28814	6.1133e-09	1.53444e-06	1.13395e-06	Morc1/Tdrd12/Dnmt3l/Usp9x/Dppa3/Usp7/Hells/Tet1/Exosc5/Eomes/Dnmt3b	11
GO:0031507	GO:0031507	heterochromatin assembly	10/275	84/28814	7.89991e-09	1.85069e-06	1.36765e-06	Zfp42/Dnmt3l/Dppa3/Rif1/Hat1/Hells/Cenpv/Tet1/Dnmt3b/Hmga2	10
GO:0045814	GO:0045814	negative regulation of gene expression, epigenetic	10/275	91/28814	1.73422e-08	3.80877e-06	2.81468e-06	Zfp42/Dnmt3l/Dppa3/Rif1/Hat1/Hells/Cenpv/Tet1/Dnmt3b/Hmga2	10
GO:0007369	GO:0007369	gastrulation	13/275	179/28814	1.99854e-08	3.96515e-06	2.93024e-06	Otx2/Gdf3/Sox2/Tdgf1/Gata6/Fn1/Amot/Eomes/Nanog/Lhx1/Hmga2/Sfrp1/Smad1	13
GO:0044728	GO:0044728	DNA methylation or demethylation	10/275	93/28814	2.14394e-08	3.96515e-06	2.93024e-06	Morc1/Tdrd12/Dnmt3l/Usp9x/Dppa3/Usp7/Hells/Tet1/Eomes/Dnmt3b	10
GO:0070828	GO:0070828	heterochromatin organization	10/275	93/28814	2.14394e-08	3.96515e-06	2.93024e-06	Zfp42/Dnmt3l/Dppa3/Rif1/Hat1/Hells/Cenpv/Tet1/Dnmt3b/Hmga2	10
GO:0042273	GO:0042273	ribosomal large subunit biogenesis	9/275	71/28814	2.56049e-08	4.49877e-06	3.32459e-06	Ppan/Nhp2/Wdr74/Wdr12/Brix1/Nip7/Mak16/Eif6/Ftsj3	9
GO:0007492	GO:0007492	endoderm development	9/275	75/28814	4.17683e-08	6.98924e-06	5.16504e-06	Otx2/Gdf3/Sox2/Gata6/Fn1/Eomes/Nanog/Lhx1/Hmga2	9
GO:0009880	GO:0009880	embryonic pattern specification	9/275	80/28814	7.39814e-08	1.11281e-05	8.22368e-06	Otx2/Gdf3/Ooep/Tcf7l1/Tbx3/Nrp1/Tdgf1/Nanog/Lhx1	9
GO:0016570	GO:0016570	histone modification	20/275	495/28814	7.50242e-08	1.11281e-05	8.22368e-06	Jarid2/Mtf2/Dppa2/Mta3/Dpy30/Smarcad1/Nelfa/Eed/Rif1/Hat1/Jade1/Kdm5b/L3mbtl2/Usp7/Rest/Tet1/Actb/Eomes/Dnmt3b/Hmga2	20
GO:0031062	GO:0031062	positive regulation of histone methylation	8/275	58/28814	7.88656e-08	1.11281e-05	8.22368e-06	Jarid2/Mtf2/Nelfa/Eed/Rif1/L3mbtl2/Tet1/Dnmt3b	8
GO:0001706	GO:0001706	endoderm formation	7/275	39/28814	7.917e-08	1.11281e-05	8.22368e-06	Sox2/Gata6/Fn1/Eomes/Nanog/Lhx1/Hmga2	7
GO:0006979	GO:0006979	response to oxidative stress	18/275	409/28814	9.69899e-08	1.31086e-05	9.68721e-06	Gpx4/Gpx1/Chchd4/Rbpms/Apoe/Mcl1/Akr1b3/Pdk1/Gab1/Cfl1/Msrb2/Rest/Hspb1/Atox1/Sod2/Setx/Gpx2/Gclm	18
GO:0035282	GO:0035282	segmentation	10/275	113/28814	1.39374e-07	1.81393e-05	1.34049e-05	Otx2/Gdf3/Tcf7l1/Mtf2/Tbx3/Nrp1/Tdgf1/Lhx1/Ifitm1/Sfrp1	10
GO:0051054	GO:0051054	positive regulation of DNA metabolic process	15/275	299/28814	2.21058e-07	2.75242e-05	2.03403e-05	Ooep/Hsp90aa1/Dkc1/Cacybp/Cct3/Dnmt3l/Gnl3/Usp9x/Rfc5/Ino80e/Rif1/Usp7/Actb/Hmces/Pnp	15
GO:0051702	GO:0051702	biological process involved in interaction with symbiont	10/275	119/28814	2.27149e-07	2.75242e-05	2.03403e-05	Gpx1/Sap30/Nucks1/Apoe/Cfl1/Fn1/Rest/Hspa8/Gpx2/Hmga2	10
GO:0035987	GO:0035987	endodermal cell differentiation	6/275	29/28814	2.82696e-07	3.31131e-05	2.44705e-05	Sox2/Gata6/Fn1/Eomes/Nanog/Hmga2	6
GO:0031060	GO:0031060	regulation of histone methylation	9/275	95/28814	3.30929e-07	3.75124e-05	2.77216e-05	Jarid2/Mtf2/Dppa2/Nelfa/Eed/Rif1/L3mbtl2/Tet1/Dnmt3b	9
GO:0051258	GO:0051258	protein polymerization	14/275	276/28814	4.93008e-07	5.41384e-05	4.00082e-05	Stmn1/Hsp90aa1/Fkbp4/Gpx4/Tmsb4x/Pycard/Tmsb10/Ube2k/Cfl1/Msrb2/Twf2/Fbxo5/Mzt1/Sgk1	14
GO:0006305	GO:0006305	DNA alkylation	8/275	76/28814	6.68926e-07	6.91354e-05	5.1091e-05	Morc1/Tdrd12/Dnmt3l/Dppa3/Hells/Tet1/Eomes/Dnmt3b	8
GO:0006306	GO:0006306	DNA methylation	8/275	76/28814	6.68926e-07	6.91354e-05	5.1091e-05	Morc1/Tdrd12/Dnmt3l/Dppa3/Hells/Tet1/Eomes/Dnmt3b	8
GO:0031497	GO:0031497	chromatin assembly	11/275	168/28814	7.04667e-07	7.07486e-05	5.22831e-05	Set/Zfp42/Dnmt3l/Dppa3/Rif1/Hat1/Hells/Cenpv/Tet1/Dnmt3b/Hmga2	11
GO:0048732	GO:0048732	gland development	18/275	476/28814	8.88439e-07	8.67215e-05	6.40871e-05	Socs2/Jarid2/Fkbp4/Gpx1/Nr0b1/Cbx7/Sox2/Tbx3/Nrp1/Aprt/Arid5b/Gata6/Kdm5b/Pkm/Sod2/Pdgfa/Hmga2/Sfrp1	18
GO:1902904	GO:1902904	negative regulation of supramolecular fiber organization	11/275	178/28814	1.24763e-06	0.000118491	8.75647e-05	Stmn1/Dlc1/Fkbp4/Tmsb4x/Lima1/Apoe/Tmsb10/Cfl1/Hspa8/Twf2/Sgk1	11
GO:0007498	GO:0007498	mesoderm development	9/275	120/28814	2.39334e-06	0.000220648	0.000163058	Otx2/Gdf3/Tcf7l1/Tbx3/Eomes/Nanog/Lhx1/Hmga2/Smad1	9
GO:0044403	GO:0044403	biological process involved in symbiotic interaction	13/275	272/28814	2.44885e-06	0.000220648	0.000163058	Triml2/Gpx1/Sap30/Nucks1/Nrp1/Apoe/Cfl1/Fn1/Rest/Hspa8/Gpx2/Ifitm1/Hmga2	13
GO:0140719	GO:0140719	constitutive heterochromatin assembly	4/275	11/28814	2.54133e-06	0.000223256	0.000164986	Rif1/Hat1/Hells/Cenpv	4
GO:0032526	GO:0032526	response to retinoic acid	8/275	91/28814	2.66506e-06	0.000228415	0.000168799	Triml2/Sox2/Gata6/Twf2/Setx/Mest/Nanog/Cyp26a1	8
GO:0080111	GO:0080111	DNA demethylation	5/275	24/28814	2.79746e-06	0.000234054	0.000172966	Usp9x/Dppa3/Usp7/Tet1/Eomes	5
GO:0006260	GO:0006260	DNA replication	13/275	277/28814	2.99083e-06	0.000244413	0.000180621	Ooep/Cacybp/Dnajc2/Esco2/Ddx21/Nucks1/Rfc5/Ino80e/Wdr18/Jade1/Ccne1/Fbxo5/Rrm2	13
GO:0051851	GO:0051851	modulation by host of symbiont process	7/275	66/28814	3.21814e-06	0.000257012	0.000189932	Sap30/Nucks1/Apoe/Cfl1/Rest/Hspa8/Hmga2	7
GO:0035510	GO:0035510	DNA dealkylation	5/275	26/28814	4.2623e-06	0.000332838	0.000245967	Usp9x/Dppa3/Usp7/Tet1/Eomes	5
GO:0048608	GO:0048608	reproductive structure development	17/275	484/28814	4.80637e-06	0.000355038	0.000262373	Tex19.1/Fkbp4/Dnmt3l/Nr0b1/Sox2/Tbx3/Ybx3/Eif2s2/Gab1/Arid5b/Kdm5b/Eomes/Nanog/Lhx1/Phlda2/Hmga2/Sfrp1	17
GO:0000578	GO:0000578	embryonic axis specification	6/275	46/28814	4.86556e-06	0.000355038	0.000262373	Otx2/Gdf3/Tcf7l1/Tbx3/Tdgf1/Lhx1	6
GO:0014033	GO:0014033	neural crest cell differentiation	8/275	99/28814	5.02708e-06	0.000355038	0.000262373	Nolc1/Nrp1/Tcof1/Cfl1/Fn1/Gsc/Cyp26a1/Sfrp1	8
GO:0006457	GO:0006457	protein folding	10/275	167/28814	5.05177e-06	0.000355038	0.000262373	Hsp90aa1/Cct3/Fkbp4/Ahsa1/Dnajc2/Chchd4/Hspa9/Hspb1/Hspa8/Ppic	10
GO:0016571	GO:0016571	histone methylation	10/275	167/28814	5.05177e-06	0.000355038	0.000262373	Jarid2/Mtf2/Dppa2/Dpy30/Nelfa/Eed/Rif1/L3mbtl2/Tet1/Dnmt3b	10
GO:0061458	GO:0061458	reproductive system development	17/275	488/28814	5.3561e-06	0.000364638	0.000269467	Tex19.1/Fkbp4/Dnmt3l/Nr0b1/Sox2/Tbx3/Ybx3/Eif2s2/Gab1/Arid5b/Kdm5b/Eomes/Nanog/Lhx1/Phlda2/Hmga2/Sfrp1	17
GO:0014029	GO:0014029	neural crest formation	4/275	13/28814	5.42384e-06	0.000364638	0.000269467	Nolc1/Tcof1/Gsc/Sfrp1	4
GO:0001763	GO:0001763	morphogenesis of a branching structure	12/275	249/28814	5.49966e-06	0.000364638	0.000269467	Mycn/Ctsz/Sox2/Tbx3/Nrp1/Tdgf1/Kras/Kdm5b/Pdgfa/Lhx1/Hmga2/Sfrp1	12
GO:1902903	GO:1902903	regulation of supramolecular fiber organization	15/275	388/28814	5.62579e-06	0.000366093	0.000270543	Dstn/Stmn1/Dlc1/Fkbp4/Tmsb4x/Sdc4/Pycard/Lima1/Nrp1/Apoe/Tmsb10/Cfl1/Hspa8/Twf2/Sgk1	15
GO:2001243	GO:2001243	negative regulation of intrinsic apoptotic signaling pathway	8/275	101/28814	5.83758e-06	0.000372968	0.000275623	Mif/Gpx1/Mcl1/Ybx3/Rrn3/Hells/Hspb1/Sod2	8
GO:0046661	GO:0046661	male sex differentiation	10/275	172/28814	6.56138e-06	0.000411726	0.000304265	Tex19.1/Fkbp4/Nr0b1/Sox2/Tbx3/Ybx3/Eif2s2/Arid5b/Hmga2/Sfrp1	10
GO:0001704	GO:0001704	formation of primary germ layer	8/275	103/28814	6.75596e-06	0.000414946	0.000306644	Sox2/Gata6/Fn1/Eomes/Nanog/Lhx1/Hmga2/Smad1	8
GO:0060485	GO:0060485	mesenchyme development	13/275	299/28814	6.85362e-06	0.000414946	0.000306644	Dppa2/Dppa4/Nolc1/Tbx3/Nrp1/Tcof1/Cfl1/Fn1/Eomes/Gsc/Cyp26a1/Hmga2/Sfrp1	13
GO:0060562	GO:0060562	epithelial tube morphogenesis	15/275	395/28814	6.96693e-06	0.000414946	0.000306644	Dlc1/Mycn/Enah/Sdc4/Ctsz/Sox2/Tbx3/Nrp1/Cfl1/Kras/Kdm5b/Kif20b/Lhx1/Hmga2/Sfrp1	15
GO:0000470	GO:0000470	maturation of LSU-rRNA	5/275	29/28814	7.51677e-06	0.000440232	0.000325331	Nhp2/Wdr12/Mak16/Eif6/Ftsj3	5
GO:0097193	GO:0097193	intrinsic apoptotic signaling pathway	13/275	308/28814	9.41431e-06	0.000542326	0.000400778	Mif/Gpx1/Pycard/Mcl1/Ybx3/Ube2k/Rrn3/Pdk1/Hells/Hspb1/Sod2/Crip1/Pnp	13
GO:1903046	GO:1903046	meiotic cell cycle process	11/275	221/28814	1.00075e-05	0.000564231	0.000416966	Ooep/Tdrd12/Hsf2bp/Tex19.1/Dnmt3l/Nsun2/Sycp3/Ccne1/Syce2/Fbxo5/Cks2	11
GO:0001711	GO:0001711	endodermal cell fate commitment	4/275	15/28814	1.01998e-05	0.000564231	0.000416966	Sox2/Gata6/Eomes/Nanog	4
GO:0048145	GO:0048145	regulation of fibroblast proliferation	8/275	109/28814	1.02763e-05	0.000564231	0.000416966	Mif/Fth1/Pla2g1b/Tdgf1/Fn1/Sod2/Pdgfa/Sfrp1	8
GO:0060795	GO:0060795	cell fate commitment involved in formation of primary germ layer	5/275	31/28814	1.05883e-05	0.000572417	0.000423016	Sox2/Gata6/Eomes/Nanog/Smad1	5
GO:0032200	GO:0032200	telomere organization	9/275	145/28814	1.12781e-05	0.000600472	0.000443748	Hsp90aa1/Dkc1/Cct3/Gnl3/Nhp2/Ino80e/Rif1/Hat1/Ccne1	9
GO:0048144	GO:0048144	fibroblast proliferation	8/275	112/28814	1.2549e-05	0.000658166	0.000486384	Mif/Fth1/Pla2g1b/Tdgf1/Fn1/Sod2/Pdgfa/Sfrp1	8
GO:0044794	GO:0044794	positive regulation by host of viral process	4/275	16/28814	1.34977e-05	0.000697513	0.000515461	Nucks1/Apoe/Cfl1/Hspa8	4
GO:0061138	GO:0061138	morphogenesis of a branching epithelium	11/275	230/28814	1.45432e-05	0.000730964	0.000540182	Mycn/Ctsz/Sox2/Tbx3/Nrp1/Kras/Kdm5b/Pdgfa/Lhx1/Hmga2/Sfrp1	11
GO:0009156	GO:0009156	ribonucleoside monophosphate biosynthetic process	5/275	33/28814	1.4561e-05	0.000730964	0.000540182	Aprt/Gart/Uck2/Upp1/Pnp	5
GO:0032272	GO:0032272	negative regulation of protein polymerization	7/275	84/28814	1.61729e-05	0.000800443	0.000591526	Stmn1/Fkbp4/Tmsb4x/Tmsb10/Cfl1/Twf2/Sgk1	7
GO:0031058	GO:0031058	positive regulation of histone modification	8/275	118/28814	1.8379e-05	0.000878331	0.000649086	Jarid2/Mtf2/Nelfa/Eed/Rif1/L3mbtl2/Tet1/Dnmt3b	8
GO:0030324	GO:0030324	lung development	11/275	236/28814	1.84757e-05	0.000878331	0.000649086	Klf2/Mycn/Dppa2/Dppa4/Sparc/Ctsz/Sox2/Kras/Gata6/Pdgfa/Hmga2	11
GO:0060560	GO:0060560	developmental growth involved in morphogenesis	12/275	281/28814	1.84964e-05	0.000878331	0.000649086	Hsp90aa1/Usp9x/Sh3gl2/Nrp1/Apoe/Ifrd1/Cfl1/Kdm5b/Fn1/Twf2/Lhx1/Sfrp1	12
GO:0030323	GO:0030323	respiratory tube development	11/275	239/28814	2.0766e-05	0.000960235	0.000709612	Klf2/Mycn/Dppa2/Dppa4/Sparc/Ctsz/Sox2/Kras/Gata6/Pdgfa/Hmga2	11
GO:0008637	GO:0008637	apoptotic mitochondrial changes	8/275	120/28814	2.07677e-05	0.000960235	0.000709612	Gpx1/Pycard/Mcl1/Chchd10/Sod2/Gclm/Pnp/Cd24a	8
GO:0009948	GO:0009948	anterior/posterior axis specification	6/275	59/28814	2.10979e-05	0.000962833	0.000711532	Otx2/Gdf3/Tcf7l1/Tbx3/Tdgf1/Lhx1	6
GO:0007389	GO:0007389	pattern specification process	16/275	490/28814	2.24023e-05	0.00100925	0.000745836	Otx2/Gdf3/Ooep/Tcf7l1/Mtf2/Tbx3/Nrp1/Tdgf1/Eed/Eomes/Nanog/Gsc/Lhx1/Cyp26a1/Ifitm1/Sfrp1	16
GO:0003002	GO:0003002	regionalization	14/275	385/28814	2.27955e-05	0.00101397	0.000749321	Otx2/Gdf3/Tcf7l1/Mtf2/Tbx3/Nrp1/Tdgf1/Eed/Eomes/Gsc/Lhx1/Cyp26a1/Ifitm1/Sfrp1	14
GO:0048762	GO:0048762	mesenchymal cell differentiation	11/275	242/28814	2.32981e-05	0.00101615	0.000750937	Nolc1/Tbx3/Nrp1/Tcof1/Cfl1/Fn1/Eomes/Gsc/Cyp26a1/Hmga2/Sfrp1	11
GO:0042692	GO:0042692	muscle cell differentiation	15/275	438/28814	2.3423e-05	0.00101615	0.000750937	Csrp2/Cacybp/Gpx1/Tmsb4x/Tbx3/Tdgf1/Fbxo22/Ehd1/Ifrd1/Kras/Gata6/Cd9/Sod2/Rbpms2/Smad1	15
GO:0140013	GO:0140013	meiotic nuclear division	10/275	202/28814	2.65576e-05	0.00113809	0.000841047	Ooep/Tdrd12/Hsf2bp/Tex19.1/Dnmt3l/Sycp3/Ccne1/Syce2/Fbxo5/Cks2	10
GO:0051261	GO:0051261	protein depolymerization	8/275	125/28814	2.79029e-05	0.00117568	0.000868828	Dstn/Stmn1/Lima1/Sh3gl2/Cfl1/Hspa8/Twf2/Sgk1	8
GO:0071514	GO:0071514	genomic imprinting	4/275	19/28814	2.8104e-05	0.00117568	0.000868828	Zfp42/Dnmt3l/Dppa3/Tet1	4
GO:0018205	GO:0018205	peptidyl-lysine modification	14/275	395/28814	3.01809e-05	0.00124771	0.000922059	Jarid2/Mtf2/Dpy30/Gnl3/Uba2/Nelfa/Eed/Rif1/Hat1/Jade1/L3mbtl2/Actb/Eomes/Dnmt3b	14
GO:0006479	GO:0006479	protein methylation	10/275	207/28814	3.27133e-05	0.00132132	0.000976451	Jarid2/Mtf2/Dppa2/Dpy30/Nelfa/Eed/Rif1/L3mbtl2/Tet1/Dnmt3b	10
GO:0008213	GO:0008213	protein alkylation	10/275	207/28814	3.27133e-05	0.00132132	0.000976451	Jarid2/Mtf2/Dppa2/Dpy30/Nelfa/Eed/Rif1/L3mbtl2/Tet1/Dnmt3b	10
GO:0034248	GO:0034248	regulation of cellular amide metabolic process	15/275	453/28814	3.44658e-05	0.00137628	0.00101707	Ncl/Eif4e2/Nolc1/Pa2g4/Cnbp/Eif5/Igf2bp2/Tcof1/Apoe/Eif4ebp1/Pdk1/Mif4gd/Eif6/Pkm/Exosc5	15
GO:0043116	GO:0043116	negative regulation of vascular permeability	4/275	20/28814	3.48667e-05	0.00137665	0.00101734	Sh3gl2/Akap12/Apoe/Amot	4
GO:0071900	GO:0071900	regulation of protein serine/threonine kinase activity	13/275	352/28814	3.80835e-05	0.00148695	0.00109885	Mif/Pycard/Apoe/Tdgf1/Gab1/Kras/Ccne1/Stk38/Actb/Pdgfa/Cd24a/Hmga2/Sfrp1	13
GO:0007015	GO:0007015	actin filament organization	15/275	458/28814	3.90521e-05	0.00150801	0.00111442	Dstn/Ooep/Stmn1/Dlc1/Enah/Tmsb4x/Sdc4/Pycard/Lima1/Nrp1/Tmsb10/Pdlim1/Cfl1/Msrb2/Twf2	15
GO:2001233	GO:2001233	regulation of apoptotic signaling pathway	14/275	406/28814	4.06599e-05	0.00155303	0.00114769	Mif/Gpx1/Pycard/Eef1e1/Nrp1/Mcl1/Ybx3/Rrn3/Hells/Hspb1/Sod2/Gclm/Ctsc/Sfrp1	14
GO:0007127	GO:0007127	meiosis I	8/275	132/28814	4.12504e-05	0.00155865	0.00115184	Hsf2bp/Tex19.1/Dnmt3l/Sycp3/Ccne1/Syce2/Fbxo5/Cks2	8
GO:0042026	GO:0042026	protein refolding	4/275	21/28814	4.27481e-05	0.00159805	0.00118096	Hsp90aa1/Hspa9/Hspb1/Hspa8	4
GO:0070988	GO:0070988	demethylation	6/275	67/28814	4.38426e-05	0.00162171	0.00119844	Usp9x/Dppa3/Kdm5b/Usp7/Tet1/Eomes	6
GO:0009798	GO:0009798	axis specification	7/275	100/28814	5.02112e-05	0.00183794	0.00135823	Otx2/Gdf3/Tcf7l1/Tbx3/Tdgf1/Lhx1/Sfrp1	7
GO:0061982	GO:0061982	meiosis I cell cycle process	8/275	136/28814	5.10201e-05	0.0018483	0.00136589	Hsf2bp/Tex19.1/Dnmt3l/Sycp3/Ccne1/Syce2/Fbxo5/Cks2	8
GO:0051494	GO:0051494	negative regulation of cytoskeleton organization	9/275	176/28814	5.22327e-05	0.00187291	0.00138408	Stmn1/Dlc1/Fkbp4/Tmsb4x/Lima1/Tmsb10/Cfl1/Twf2/Sgk1	9
GO:2001242	GO:2001242	regulation of intrinsic apoptotic signaling pathway	9/275	177/28814	5.45783e-05	0.00191976	0.0014187	Mif/Gpx1/Pycard/Mcl1/Ybx3/Rrn3/Hells/Hspb1/Sod2	9
GO:0009124	GO:0009124	nucleoside monophosphate biosynthetic process	5/275	43/28814	5.46318e-05	0.00191976	0.0014187	Aprt/Gart/Uck2/Upp1/Pnp	5
GO:0006302	GO:0006302	double-strand break repair	11/275	267/28814	5.6978e-05	0.00196295	0.00145062	Ooep/Hsf2bp/Esco2/Nucks1/Smarcad1/Rnf138/Rif1/Setx/Actb/Hmces/Hmga2	11
GO:0060541	GO:0060541	respiratory system development	11/275	267/28814	5.6978e-05	0.00196295	0.00145062	Klf2/Mycn/Dppa2/Dppa4/Sparc/Ctsz/Sox2/Kras/Gata6/Pdgfa/Hmga2	11
GO:0007548	GO:0007548	sex differentiation	12/275	317/28814	5.96965e-05	0.00203664	0.00150507	Tex19.1/Fkbp4/Nr0b1/Sox2/Tbx3/Ybx3/Eif2s2/Arid5b/Nanog/Lhx1/Hmga2/Sfrp1	12
GO:0048332	GO:0048332	mesoderm morphogenesis	6/275	71/28814	6.09471e-05	0.00205931	0.00152183	Tcf7l1/Tbx3/Eomes/Nanog/Hmga2/Smad1	6
GO:0000723	GO:0000723	telomere maintenance	8/275	140/28814	6.26454e-05	0.00209653	0.00154934	Hsp90aa1/Dkc1/Cct3/Gnl3/Nhp2/Ino80e/Rif1/Ccne1	8
GO:0006310	GO:0006310	DNA recombination	12/275	321/28814	6.7279e-05	0.00223036	0.00164823	Ooep/Hsf2bp/Tex19.1/Nucks1/Smarcad1/Rnf138/Rif1/Sycp3/Setx/Actb/Ung/Hmces	12
GO:0045785	GO:0045785	positive regulation of cell adhesion	15/275	482/28814	6.93828e-05	0.00227861	0.00168389	Spp1/Hsp90aa1/Stx3/Adam19/Sdc4/Pycard/Sox2/Nrp1/Tdgf1/Cfl1/Fn1/Myo10/Pnp/Igfbp2/Cd24a	15
GO:0040019	GO:0040019	positive regulation of embryonic development	4/275	24/28814	7.42049e-05	0.00238315	0.00176114	Otx2/Cfl1/Amot/Lhx1	4
GO:0043173	GO:0043173	nucleotide salvage	4/275	24/28814	7.42049e-05	0.00238315	0.00176114	Aprt/Uck2/Upp1/Pnp	4
GO:0009410	GO:0009410	response to xenobiotic stimulus	12/275	325/28814	7.56788e-05	0.00238315	0.00176114	Gpx1/Mat2a/Gata6/Gsta4/Rest/Sod2/Gstm1/Gclm/Pnp/Cyp26a1/Sfrp1/Smad1	12
GO:0008631	GO:0008631	intrinsic apoptotic signaling pathway in response to oxidative stress	5/275	46/28814	7.60021e-05	0.00238315	0.00176114	Gpx1/Mcl1/Pdk1/Hspb1/Sod2	5
GO:0006338	GO:0006338	chromatin remodeling	10/275	229/28814	7.64352e-05	0.00238315	0.00176114	Jarid2/Set/Mta3/Smarcad1/Ino80e/Sycp3/Kdm5b/Hells/Cenpv/Eomes	10
GO:0110053	GO:0110053	regulation of actin filament organization	11/275	276/28814	7.6635e-05	0.00238315	0.00176114	Dstn/Stmn1/Dlc1/Tmsb4x/Sdc4/Pycard/Lima1/Nrp1/Tmsb10/Cfl1/Twf2	11
GO:0060537	GO:0060537	muscle tissue development	15/275	493/28814	8.91261e-05	0.00274727	0.00203023	Csrp2/Jarid2/Cacybp/Mylpf/Gpx1/Sap30/Tbx3/Myl7/Tdgf1/Fbxo22/Ybx3/Ifrd1/Gata6/Eomes/Smad1	15
GO:0051321	GO:0051321	meiotic cell cycle	12/275	334/28814	9.79467e-05	0.00297463	0.00219825	Ooep/Tdrd12/Hsf2bp/Tex19.1/Dnmt3l/Nsun2/Sycp3/Ccne1/Syce2/Fbxo5/Cks2/Hmga2	12
GO:0090009	GO:0090009	primitive streak formation	3/275	10/28814	9.81949e-05	0.00297463	0.00219825	Otx2/Gdf3/Lhx1	3
GO:0048754	GO:0048754	branching morphogenesis of an epithelial tube	9/275	192/28814	0.000101939	0.00306165	0.00226256	Mycn/Ctsz/Sox2/Tbx3/Nrp1/Kras/Kdm5b/Lhx1/Hmga2	9
GO:0031333	GO:0031333	negative regulation of protein-containing complex assembly	8/275	152/28814	0.000111455	0.00331909	0.0024528	Stmn1/Fkbp4/Tmsb4x/Tmsb10/Eif4ebp1/Cfl1/Twf2/Sgk1	8
GO:0033120	GO:0033120	positive regulation of RNA splicing	5/275	50/28814	0.000113879	0.00336279	0.0024851	Rbmxl2/Ncl/Hspa8/Slc38a2/Setx	5
GO:0002183	GO:0002183	cytoplasmic translational initiation	4/275	27/28814	0.000119828	0.00347997	0.00257169	Eif5/Eif2s2/Eif4ebp1/Mif4gd	4
GO:0007350	GO:0007350	blastoderm segmentation	4/275	27/28814	0.000119828	0.00347997	0.00257169	Tcf7l1/Tbx3/Nrp1/Tdgf1	4
GO:0006417	GO:0006417	regulation of translation	13/275	395/28814	0.000121616	0.00350295	0.00258868	Ncl/Eif4e2/Nolc1/Pa2g4/Cnbp/Eif5/Igf2bp2/Tcof1/Eif4ebp1/Mif4gd/Eif6/Pkm/Exosc5	13
GO:0031056	GO:0031056	regulation of histone modification	9/275	197/28814	0.000123894	0.00353954	0.00261572	Jarid2/Mtf2/Dppa2/Nelfa/Eed/Rif1/L3mbtl2/Tet1/Dnmt3b	9
GO:0001667	GO:0001667	ameboidal-type cell migration	14/275	452/28814	0.000126847	0.00358569	0.00264982	Gpx1/Sparc/Sdc4/Akap12/Nrp1/Apoe/Rcc2/Pdlim1/Arid5b/Cfl1/Fn1/Hspb1/Cenpv/Amot	14
GO:0006749	GO:0006749	glutathione metabolic process	6/275	81/28814	0.00012755	0.00358569	0.00264982	Gpx4/Gpx1/Gsta4/Sod2/Gstm1/Gclm	6
GO:0008154	GO:0008154	actin polymerization or depolymerization	9/275	198/28814	0.000128728	0.00359009	0.00265307	Dstn/Enah/Tmsb4x/Pycard/Lima1/Tmsb10/Cfl1/Msrb2/Twf2	9
GO:0048382	GO:0048382	mesendoderm development	3/275	11/28814	0.000134065	0.0036805	0.00271989	Otx2/Eomes/Lhx1	3
GO:0071481	GO:0071481	cellular response to X-ray	3/275	11/28814	0.000134065	0.0036805	0.00271989	Nucks1/Hmga2/Sfrp1	3
GO:2001234	GO:2001234	negative regulation of apoptotic signaling pathway	10/275	246/28814	0.000137737	0.00372513	0.00275287	Mif/Gpx1/Nrp1/Mcl1/Ybx3/Rrn3/Hells/Hspb1/Sod2/Gclm	10
GO:1902175	GO:1902175	regulation of oxidative stress-induced intrinsic apoptotic signaling pathway	4/275	28/28814	0.000138755	0.00372513	0.00275287	Gpx1/Mcl1/Hspb1/Sod2	4
GO:0043405	GO:0043405	regulation of MAP kinase activity	9/275	200/28814	0.000138871	0.00372513	0.00275287	Mif/Apoe/Tdgf1/Gab1/Kras/Stk38/Pdgfa/Cd24a/Sfrp1	9
GO:0009161	GO:0009161	ribonucleoside monophosphate metabolic process	5/275	54/28814	0.00016478	0.00438664	0.00324173	Aprt/Gart/Uck2/Upp1/Pnp	5
GO:0010002	GO:0010002	cardioblast differentiation	3/275	12/28814	0.000177492	0.00465453	0.00343969	Gata6/Rest/Eomes	3
GO:0042989	GO:0042989	sequestering of actin monomers	3/275	12/28814	0.000177492	0.00465453	0.00343969	Tmsb4x/Tmsb10/Twf2	3
GO:0043484	GO:0043484	regulation of RNA splicing	8/275	163/28814	0.000180471	0.00469759	0.00347151	Rbmxl2/Ncl/Hnrnpf/Rbm25/Rest/Hspa8/Slc38a2/Setx	8
GO:0009755	GO:0009755	hormone-mediated signaling pathway	8/275	164/28814	0.000188183	0.00485368	0.00358687	Trh/Klf9/Fkbp4/Nr0b1/Nr5a2/Sgk1/Hmga2/Sfrp1	8
GO:0045995	GO:0045995	regulation of embryonic development	6/275	87/28814	0.00018923	0.00485368	0.00358687	Otx2/Ino80e/Cfl1/Amot/Lhx1/Phlda2	6
GO:0032271	GO:0032271	regulation of protein polymerization	9/275	209/28814	0.000193161	0.00491861	0.00363485	Stmn1/Hsp90aa1/Fkbp4/Tmsb4x/Pycard/Tmsb10/Cfl1/Twf2/Sgk1	9
GO:0035019	GO:0035019	somatic stem cell population maintenance	5/275	56/28814	0.000195963	0.00495406	0.00366104	Tcf7l1/Sox2/Rest/Hmga2/Sfrp1	5
GO:0071383	GO:0071383	cellular response to steroid hormone stimulus	8/275	166/28814	0.000204422	0.00513099	0.00379179	Klf9/Fkbp4/Nr0b1/Eif4ebp1/Rest/Sgk1/Hmga2/Sfrp1	8
GO:0000154	GO:0000154	rRNA modification	4/275	31/28814	0.000208489	0.00515936	0.00381276	Dkc1/Nhp2/Emg1/Ftsj3	4
GO:2000648	GO:2000648	positive regulation of stem cell proliferation	4/275	31/28814	0.000208489	0.00515936	0.00381276	Dppa2/Tbx3/Ccne1/Hmga2	4
GO:0014032	GO:0014032	neural crest cell development	6/275	89/28814	0.000214327	0.00526674	0.00389212	Nolc1/Nrp1/Tcof1/Cfl1/Fn1/Cyp26a1	6
GO:0043922	GO:0043922	negative regulation by host of viral transcription	3/275	13/28814	0.000229113	0.005477	0.0040475	Nucks1/Rest/Hmga2	3
GO:0071635	GO:0071635	negative regulation of transforming growth factor beta production	3/275	13/28814	0.000229113	0.005477	0.0040475	Gata6/Fn1/Cd24a	3
GO:1904816	GO:1904816	positive regulation of protein localization to chromosome, telomeric region	3/275	13/28814	0.000229113	0.005477	0.0040475	Dkc1/Cct3/Gnl3	3
GO:2001020	GO:2001020	regulation of response to DNA damage stimulus	10/275	262/28814	0.000229118	0.005477	0.0040475	Mif/Ooep/Eef1e1/Mcl1/Ino80e/Rif1/Actb/Fbxo5/Pnp/Hmga2	10
GO:0010761	GO:0010761	fibroblast migration	5/275	58/28814	0.000231451	0.0054954	0.0040611	Sdc4/Akap12/Rcc2/Pdlim1/Arid5b	5
GO:0032196	GO:0032196	transposition	4/275	32/28814	0.000236494	0.00557745	0.00412173	Morc1/Tex19.1/Dnmt3l/L1td1	4
GO:0051402	GO:0051402	neuron apoptotic process	11/275	318/28814	0.000263434	0.00617139	0.00456065	Mybl2/Set/Gpx1/Ctsz/Mt1/Nrp1/Apoe/Mcl1/Kras/Sod2/Gclm	11
GO:0044030	GO:0044030	regulation of DNA methylation	4/275	33/28814	0.000267105	0.00621595	0.00459358	Morc1/Dnmt3l/Dppa3/Tet1	4
GO:0032525	GO:0032525	somite rostral/caudal axis specification	3/275	14/28814	0.000289543	0.00665002	0.00491435	Otx2/Gdf3/Lhx1	3
GO:0042363	GO:0042363	fat-soluble vitamin catabolic process	3/275	14/28814	0.000289543	0.00665002	0.00491435	Crabp1/Cbr3/Cyp26a1	3
GO:0043094	GO:0043094	cellular metabolic compound salvage	4/275	34/28814	0.000300461	0.00681174	0.00503387	Aprt/Uck2/Upp1/Pnp	4
GO:0044788	GO:0044788	modulation by host of viral process	4/275	34/28814	0.000300461	0.00681174	0.00503387	Nucks1/Apoe/Cfl1/Hspa8	4
GO:0014031	GO:0014031	mesenchymal cell development	6/275	95/28814	0.00030565	0.0068411	0.00505556	Nolc1/Nrp1/Tcof1/Cfl1/Fn1/Cyp26a1	6
GO:0048864	GO:0048864	stem cell development	6/275	95/28814	0.00030565	0.0068411	0.00505556	Nolc1/Nrp1/Tcof1/Cfl1/Fn1/Cyp26a1	6
GO:0045931	GO:0045931	positive regulation of mitotic cell cycle	7/275	134/28814	0.000312876	0.00695852	0.00514234	Mta3/Rcc2/Eif4ebp1/Asns/Fbxo5/Rrm2/Nanog	7
GO:0007044	GO:0007044	cell-substrate junction assembly	6/275	96/28814	0.000323452	0.00714452	0.0052798	Dlc1/Sdc4/Nrp1/Rcc2/Cfl1/Fn1	6
GO:0034599	GO:0034599	cellular response to oxidative stress	10/275	274/28814	0.000327126	0.00714452	0.0052798	Gpx1/Chchd4/Mcl1/Akr1b3/Pdk1/Cfl1/Rest/Hspb1/Sod2/Setx	10
GO:0034968	GO:0034968	histone lysine methylation	7/275	135/28814	0.000327339	0.00714452	0.0052798	Jarid2/Mtf2/Dpy30/Nelfa/Eed/Rif1/Dnmt3b	7
GO:0070997	GO:0070997	neuron death	13/275	438/28814	0.000331179	0.00718372	0.00530876	Mybl2/Set/Gpx1/Alg13/Ctsz/Mt1/Nrp1/Apoe/Mcl1/Kras/Rest/Sod2/Gclm	13
GO:0000460	GO:0000460	maturation of 5.8S rRNA	4/275	35/28814	0.0003367	0.00721441	0.00533144	Wdr12/Mak16/Eif6/Ftsj3	4
GO:0001702	GO:0001702	gastrulation with mouth forming second	4/275	35/28814	0.0003367	0.00721441	0.00533144	Otx2/Gdf3/Amot/Lhx1	4
GO:0048545	GO:0048545	response to steroid hormone	9/275	227/28814	0.000355302	0.00738198	0.00545527	Spp1/Klf9/Fkbp4/Nr0b1/Eif4ebp1/Rest/Sgk1/Hmga2/Sfrp1	9
GO:0006275	GO:0006275	regulation of DNA replication	7/275	137/28814	0.000357872	0.00738198	0.00545527	Cacybp/Esco2/Nucks1/Rfc5/Ino80e/Jade1/Fbxo5	7
GO:0006167	GO:0006167	AMP biosynthetic process	3/275	15/28814	0.000359378	0.00738198	0.00545527	Aprt/Gart/Pnp	3
GO:0006188	GO:0006188	IMP biosynthetic process	3/275	15/28814	0.000359378	0.00738198	0.00545527	Aprt/Gart/Pnp	3
GO:1904814	GO:1904814	regulation of protein localization to chromosome, telomeric region	3/275	15/28814	0.000359378	0.00738198	0.00545527	Dkc1/Cct3/Gnl3	3
GO:0001822	GO:0001822	kidney development	11/275	330/28814	0.000360587	0.00738198	0.00545527	Spp1/Nrp1/Akr1b3/Arid5b/Odc1/Hells/Pdgfa/Lhx1/Cd24a/Sfrp1/Smad1	11
GO:0034502	GO:0034502	protein localization to chromosome	6/275	98/28814	0.000361488	0.00738198	0.00545527	Jarid2/Dkc1/Cct3/Gnl3/Esco2/Rcc2	6
GO:0042632	GO:0042632	cholesterol homeostasis	6/275	98/28814	0.000361488	0.00738198	0.00545527	Nr5a2/Lima1/Ephx2/Apoe/Ehd1/Cd24a	6
GO:0051893	GO:0051893	regulation of focal adhesion assembly	5/275	64/28814	0.000367628	0.00738198	0.00545527	Dlc1/Sdc4/Nrp1/Rcc2/Cfl1	5
GO:0061077	GO:0061077	chaperone-mediated protein folding	5/275	64/28814	0.000367628	0.00738198	0.00545527	Cct3/Fkbp4/Hspa9/Hspb1/Hspa8	5
GO:0090109	GO:0090109	regulation of cell-substrate junction assembly	5/275	64/28814	0.000367628	0.00738198	0.00545527	Dlc1/Sdc4/Nrp1/Rcc2/Cfl1	5
GO:0001655	GO:0001655	urogenital system development	12/275	387/28814	0.000378297	0.00753679	0.00556968	Spp1/Fkbp4/Nrp1/Akr1b3/Arid5b/Odc1/Hells/Pdgfa/Lhx1/Cd24a/Sfrp1/Smad1	12
GO:0071897	GO:0071897	DNA biosynthetic process	8/275	182/28814	0.000380367	0.00753679	0.00556968	Hsp90aa1/Dkc1/Cct3/Dnajc2/Nhp2/Rfc5/Sycp3/Jade1	8
GO:0055092	GO:0055092	sterol homeostasis	6/275	99/28814	0.000381772	0.00753679	0.00556968	Nr5a2/Lima1/Ephx2/Apoe/Ehd1/Cd24a	6
GO:0000280	GO:0000280	nuclear division	13/275	445/28814	0.000384857	0.00755523	0.00558331	Ooep/Tdrd12/Mybl2/Hsf2bp/Tex19.1/Dnmt3l/Sycp3/Ccne1/Syce2/Fbxo5/Cks2/Kif20b/Mzt1	13
GO:0044282	GO:0044282	small molecule catabolic process	11/275	334/28814	0.000399015	0.00778967	0.00575656	Tdh/Apoe/Bcat2/Upp1/Ldha/Gcat/Impa2/Crabp1/Cbr3/Pnp/Cyp26a1	11
GO:0060441	GO:0060441	epithelial tube branching involved in lung morphogenesis	4/275	37/28814	0.000418392	0.00804396	0.00594448	Ctsz/Sox2/Kras/Hmga2	4
GO:0062197	GO:0062197	cellular response to chemical stress	11/275	336/28814	0.000419484	0.00804396	0.00594448	Gpx1/Chchd4/Mcl1/Ybx3/Akr1b3/Pdk1/Cfl1/Rest/Hspb1/Sod2/Setx	11
GO:0043523	GO:0043523	regulation of neuron apoptotic process	10/275	283/28814	0.000421728	0.00804396	0.00594448	Mybl2/Set/Ctsz/Mt1/Nrp1/Apoe/Mcl1/Kras/Sod2/Gclm	10
GO:1901214	GO:1901214	regulation of neuron death	12/275	392/28814	0.00042417	0.00804396	0.00594448	Mybl2/Set/Alg13/Ctsz/Mt1/Nrp1/Apoe/Mcl1/Kras/Rest/Sod2/Gclm	12
GO:0002181	GO:0002181	cytoplasmic translation	6/275	101/28814	0.000425005	0.00804396	0.00594448	Cnbp/Eif5/Eif2s2/Eif4ebp1/Mif4gd/Pkm	6
GO:0008584	GO:0008584	male gonad development	7/275	141/28814	0.000425776	0.00804396	0.00594448	Tex19.1/Nr0b1/Ybx3/Eif2s2/Arid5b/Hmga2/Sfrp1	7
GO:0032535	GO:0032535	regulation of cellular component size	12/275	393/28814	0.000433887	0.00807328	0.00596615	Dstn/Tmsb4x/Pycard/Lima1/Nrp1/Apoe/Tmsb10/Ifrd1/Cfl1/Fn1/Twf2/Anxa7	12
GO:0007000	GO:0007000	nucleolus organization	3/275	16/28814	0.000439197	0.00807328	0.00596615	Nolc1/Rrn3/Emg1	3
GO:0009111	GO:0009111	vitamin catabolic process	3/275	16/28814	0.000439197	0.00807328	0.00596615	Crabp1/Cbr3/Cyp26a1	3
GO:0031115	GO:0031115	negative regulation of microtubule polymerization	3/275	16/28814	0.000439197	0.00807328	0.00596615	Stmn1/Fkbp4/Sgk1	3
GO:0046546	GO:0046546	development of primary male sexual characteristics	7/275	142/28814	0.000444263	0.00807328	0.00596615	Tex19.1/Nr0b1/Ybx3/Eif2s2/Arid5b/Hmga2/Sfrp1	7
GO:0048675	GO:0048675	axon extension	7/275	142/28814	0.000444263	0.00807328	0.00596615	Hsp90aa1/Usp9x/Nrp1/Apoe/Ifrd1/Fn1/Twf2	7
GO:0001708	GO:0001708	cell fate specification	6/275	102/28814	0.000448005	0.00807328	0.00596615	Otx2/Sox2/Tbx3/Eomes/Nanog/Gsc	6
GO:0036473	GO:0036473	cell death in response to oxidative stress	6/275	102/28814	0.000448005	0.00807328	0.00596615	Gpx1/Mcl1/Pdk1/Rest/Hspb1/Sod2	6
GO:0150115	GO:0150115	cell-substrate junction organization	6/275	102/28814	0.000448005	0.00807328	0.00596615	Dlc1/Sdc4/Nrp1/Rcc2/Cfl1/Fn1	6
GO:0009123	GO:0009123	nucleoside monophosphate metabolic process	5/275	67/28814	0.000454967	0.00810881	0.0059924	Aprt/Gart/Uck2/Upp1/Pnp	5
GO:0090398	GO:0090398	cellular senescence	5/275	67/28814	0.000454967	0.00810881	0.0059924	Tbx3/Eef1e1/Kras/Fbxo5/Hmga2	5
GO:0009952	GO:0009952	anterior/posterior pattern specification	9/275	235/28814	0.000456899	0.00810881	0.0059924	Otx2/Gdf3/Tcf7l1/Tbx3/Tdgf1/Lhx1/Cyp26a1/Ifitm1/Sfrp1	9
GO:0006458	GO:0006458	'de novo' protein folding	4/275	38/28814	0.000464131	0.00819575	0.00605665	Dnajc2/Chchd4/Hspa9/Hspa8	4
GO:0045165	GO:0045165	cell fate commitment	10/275	287/28814	0.000470538	0.00826735	0.00610957	Otx2/Gdf3/Sox2/Tbx3/Gata6/Eomes/Nanog/Gsc/Sfrp1/Smad1	10
GO:0032984	GO:0032984	protein-containing complex disassembly	9/275	239/28814	0.000516011	0.00902121	0.00666667	Dstn/Stmn1/Lima1/Sh3gl2/Cfl1/Hspa8/Twf2/Setx/Sgk1	9
GO:0150116	GO:0150116	regulation of cell-substrate junction organization	5/275	69/28814	0.00052131	0.00905037	0.00668822	Dlc1/Sdc4/Nrp1/Rcc2/Cfl1	5
GO:0072001	GO:0072001	renal system development	11/275	345/28814	0.00052283	0.00905037	0.00668822	Spp1/Nrp1/Akr1b3/Arid5b/Odc1/Hells/Pdgfa/Lhx1/Cd24a/Sfrp1/Smad1	11
GO:0006177	GO:0006177	GMP biosynthetic process	3/275	17/28814	0.000529556	0.00907737	0.00670817	Aprt/Gart/Pnp	3
GO:0071696	GO:0071696	ectodermal placode development	3/275	17/28814	0.000529556	0.00907737	0.00670817	Sox2/Tbx3/Nrp1	3
GO:0001558	GO:0001558	regulation of cell growth	13/275	461/28814	0.000535942	0.00914224	0.0067561	Socs2/Ppan/Dnajc2/Nrp1/Apoe/Ifrd1/Cfl1/Jade1/Fn1/Twf2/Sgk1/Sfrp1/Igfbp4	13
GO:0006261	GO:0006261	DNA-templated DNA replication	7/275	148/28814	0.000569083	0.00966067	0.00713923	Ooep/Ddx21/Nucks1/Rfc5/Wdr18/Ccne1/Fbxo5	7
GO:0048146	GO:0048146	positive regulation of fibroblast proliferation	5/275	71/28814	0.00059467	0.0100465	0.00742435	Mif/Pla2g1b/Tdgf1/Fn1/Pdgfa	5
GO:0018022	GO:0018022	peptidyl-lysine methylation	7/275	150/28814	0.000616376	0.0103131	0.00762139	Jarid2/Mtf2/Dpy30/Nelfa/Eed/Rif1/Dnmt3b	7
GO:2001022	GO:2001022	positive regulation of response to DNA damage stimulus	7/275	150/28814	0.000616376	0.0103131	0.00762139	Ooep/Eef1e1/Ino80e/Rif1/Actb/Pnp/Hmga2	7
GO:2000772	GO:2000772	regulation of cellular senescence	4/275	41/28814	0.000622641	0.0103131	0.00762139	Eef1e1/Kras/Fbxo5/Hmga2	4
GO:0007351	GO:0007351	tripartite regional subdivision	3/275	18/28814	0.000630997	0.0103131	0.00762139	Tcf7l1/Tbx3/Tdgf1	3
GO:0008595	GO:0008595	anterior/posterior axis specification, embryo	3/275	18/28814	0.000630997	0.0103131	0.00762139	Tcf7l1/Tbx3/Tdgf1	3
GO:0016074	GO:0016074	sno(s)RNA metabolic process	3/275	18/28814	0.000630997	0.0103131	0.00762139	Dkc1/Nolc1/Exosc5	3
GO:1902176	GO:1902176	negative regulation of oxidative stress-induced intrinsic apoptotic signaling pathway	3/275	18/28814	0.000630997	0.0103131	0.00762139	Gpx1/Hspb1/Sod2	3
GO:0045787	GO:0045787	positive regulation of cell cycle	11/275	355/28814	0.000661811	0.0107667	0.00795656	Ooep/Mta3/Tbx3/Rcc2/Eif4ebp1/Asns/Cenpv/Fbxo5/Rrm2/Kif20b/Nanog	11
GO:0010544	GO:0010544	negative regulation of platelet activation	3/275	19/28814	0.000744039	0.0119934	0.00886308	Apoe/Cd9/Pdgfa	3
GO:0043046	GO:0043046	DNA methylation involved in gamete generation	3/275	19/28814	0.000744039	0.0119934	0.00886308	Morc1/Tdrd12/Dnmt3l	3
GO:0001837	GO:0001837	epithelial to mesenchymal transition	7/275	155/28814	0.000748335	0.0120075	0.00887355	Nolc1/Tbx3/Tcof1/Eomes/Gsc/Hmga2/Sfrp1	7
GO:0008630	GO:0008630	intrinsic apoptotic signaling pathway in response to DNA damage	6/275	113/28814	0.000770538	0.0123076	0.0090953	Mif/Pycard/Mcl1/Sod2/Crip1/Pnp	6
GO:0006575	GO:0006575	cellular modified amino acid metabolic process	8/275	203/28814	0.000780679	0.0124132	0.00917331	Gpx4/Gpx1/Gart/Gsta4/Ckb/Sod2/Gstm1/Gclm	8
GO:0045765	GO:0045765	regulation of angiogenesis	10/275	307/28814	0.000790444	0.0124932	0.00923247	Klf2/Sparc/Nrp1/Gab1/Gata6/Hspb1/Pkm/Amot/Hmga2/Smad1	10
GO:2000112	GO:2000112	regulation of cellular macromolecule biosynthetic process	13/275	481/28814	0.000792825	0.0124932	0.00923247	Ncl/Eif4e2/Nolc1/Pa2g4/Cnbp/Eif5/Igf2bp2/Tcof1/Eif4ebp1/Mif4gd/Eif6/Pkm/Exosc5	13
GO:1990138	GO:1990138	neuron projection extension	8/275	204/28814	0.000805966	0.0126436	0.0093436	Hsp90aa1/Usp9x/Sh3gl2/Nrp1/Apoe/Ifrd1/Fn1/Twf2	8
GO:0001756	GO:0001756	somitogenesis	5/275	76/28814	0.000811831	0.012679	0.00936976	Otx2/Gdf3/Lhx1/Ifitm1/Sfrp1	5
GO:0032956	GO:0032956	regulation of actin cytoskeleton organization	11/275	366/28814	0.000848928	0.0131997	0.00975457	Dstn/Stmn1/Dlc1/Tmsb4x/Sdc4/Pycard/Lima1/Nrp1/Tmsb10/Cfl1/Twf2	11
GO:0006144	GO:0006144	purine nucleobase metabolic process	3/275	20/28814	0.000869187	0.0133826	0.00988975	Aprt/Gart/Pnp	3
GO:0002821	GO:0002821	positive regulation of adaptive immune response	7/275	159/28814	0.000869209	0.0133826	0.00988975	Mif/Pycard/Rif1/Hspa8/Hmces/Pnp/Cd24a	7
GO:1901342	GO:1901342	regulation of vasculature development	10/275	311/28814	0.000872118	0.0133826	0.00988975	Klf2/Sparc/Nrp1/Gab1/Gata6/Hspb1/Pkm/Amot/Hmga2/Smad1	10
GO:0071385	GO:0071385	cellular response to glucocorticoid stimulus	4/275	45/28814	0.000889114	0.0135841	0.0100386	Klf9/Eif4ebp1/Rest/Sgk1	4
GO:0043254	GO:0043254	regulation of protein-containing complex assembly	12/275	429/28814	0.000932811	0.01419	0.0104864	Stmn1/Hsp90aa1/Fkbp4/Tmsb4x/Pycard/Apoe/Tmsb10/Eif4ebp1/Cfl1/Twf2/Sgk1/Cd24a	12
GO:1901215	GO:1901215	negative regulation of neuron death	9/275	261/28814	0.000964002	0.0145602	0.01076	Set/Alg13/Mt1/Nrp1/Apoe/Kras/Rest/Sod2/Gclm	9
GO:0043401	GO:0043401	steroid hormone mediated signaling pathway	6/275	118/28814	0.000966011	0.0145602	0.01076	Klf9/Fkbp4/Nr0b1/Sgk1/Hmga2/Sfrp1	6
GO:0022618	GO:0022618	ribonucleoprotein complex assembly	7/275	162/28814	0.000969576	0.0145602	0.01076	Hsp90aa1/Ppan/Eif5/Eif2s2/Brix1/Eif6/Setx	7
GO:0010639	GO:0010639	negative regulation of organelle organization	11/275	373/28814	0.0009894	0.0147663	0.0109123	Stmn1/Dlc1/Fkbp4/Gpx1/Tmsb4x/Lima1/Tmsb10/Cfl1/Twf2/Fbxo5/Sgk1	11
GO:0007409	GO:0007409	axonogenesis	13/275	493/28814	0.000991702	0.0147663	0.0109123	Otx2/Stmn1/Hsp90aa1/Enah/Usp9x/Emb/Nrp1/Apoe/Ifrd1/Fn1/Twf2/Actb/Lhx1	13
GO:0009260	GO:0009260	ribonucleotide biosynthetic process	7/275	163/28814	0.00100498	0.0149009	0.0110118	Aprt/Gart/Pdk1/Uck2/Upp1/Pkm/Pnp	7
GO:0014020	GO:0014020	primary neural tube formation	6/275	119/28814	0.0010093	0.014902	0.0110126	Dlc1/Enah/Sdc4/Cfl1/Kif20b/Sfrp1	6
GO:0051145	GO:0051145	smooth muscle cell differentiation	5/275	80/28814	0.00102425	0.0149967	0.0110826	Tmsb4x/Tbx3/Gata6/Sod2/Rbpms2	5
GO:1903201	GO:1903201	regulation of oxidative stress-induced cell death	5/275	80/28814	0.00102425	0.0149967	0.0110826	Gpx1/Mcl1/Rest/Hspb1/Sod2	5
GO:0043114	GO:0043114	regulation of vascular permeability	4/275	47/28814	0.00104861	0.0152898	0.0112991	Sh3gl2/Akap12/Apoe/Amot	4
GO:0008064	GO:0008064	regulation of actin polymerization or depolymerization	7/275	165/28814	0.00107885	0.0156656	0.0115769	Dstn/Tmsb4x/Pycard/Lima1/Tmsb10/Cfl1/Twf2	7
GO:0048285	GO:0048285	organelle fission	13/275	498/28814	0.0010861	0.0157059	0.0116067	Ooep/Tdrd12/Mybl2/Hsf2bp/Tex19.1/Dnmt3l/Sycp3/Ccne1/Syce2/Fbxo5/Cks2/Kif20b/Mzt1	13
GO:0006413	GO:0006413	translational initiation	6/275	121/28814	0.00110034	0.0158467	0.0117107	Eif4e2/Eif5/Eif2s2/Eif4ebp1/Mif4gd/Eif6	6
GO:0015849	GO:0015849	organic acid transport	10/275	321/28814	0.00110703	0.015878	0.0117338	Mif/Trh/Slc7a3/Pla2g1b/Emb/Apoe/Slc38a2/Slc6a6/Crabp1/Slc16a1	10
GO:0009165	GO:0009165	nucleotide biosynthetic process	8/275	215/28814	0.00113006	0.0160885	0.0118894	Aprt/Gart/Pdk1/Uck2/Upp1/Pkm/Rrm2/Pnp	8
GO:0045927	GO:0045927	positive regulation of growth	10/275	322/28814	0.00113312	0.0160885	0.0118894	Nrp1/Apoe/Ybx3/Cfl1/Gata6/Fn1/Twf2/Sgk1/Hmga2/Sfrp1	10
GO:0043403	GO:0043403	skeletal muscle tissue regeneration	4/275	48/28814	0.00113545	0.0160885	0.0118894	Gpx1/Ifrd1/Cd9/Pkm	4
GO:0030832	GO:0030832	regulation of actin filament length	7/275	168/28814	0.00119757	0.0169007	0.0124896	Dstn/Tmsb4x/Pycard/Lima1/Tmsb10/Cfl1/Twf2	7
GO:0071384	GO:0071384	cellular response to corticosteroid stimulus	4/275	49/28814	0.00122719	0.0172494	0.0127473	Klf9/Eif4ebp1/Rest/Sgk1	4
GO:0072089	GO:0072089	stem cell proliferation	5/275	84/28814	0.00127537	0.0178552	0.013195	Dppa2/Tbx3/Ccne1/L3mbtl2/Hmga2	5
GO:0071826	GO:0071826	ribonucleoprotein complex subunit organization	7/275	170/28814	0.00128224	0.0178801	0.0132134	Hsp90aa1/Ppan/Eif5/Eif2s2/Brix1/Eif6/Setx	7
GO:0051146	GO:0051146	striated muscle cell differentiation	10/275	328/28814	0.00130043	0.0180621	0.0133479	Csrp2/Cacybp/Gpx1/Tbx3/Tdgf1/Fbxo22/Ehd1/Kras/Gata6/Cd9	10
GO:1901293	GO:1901293	nucleoside phosphate biosynthetic process	8/275	220/28814	0.00130817	0.0180981	0.0133745	Aprt/Gart/Pdk1/Uck2/Upp1/Pkm/Rrm2/Pnp	8
GO:0009168	GO:0009168	purine ribonucleoside monophosphate biosynthetic process	3/275	23/28814	0.00132204	0.0182182	0.0134633	Aprt/Gart/Pnp	3
GO:0046390	GO:0046390	ribose phosphate biosynthetic process	7/275	172/28814	0.00137152	0.0188263	0.0139126	Aprt/Gart/Pdk1/Uck2/Upp1/Pkm/Pnp	7
GO:0046785	GO:0046785	microtubule polymerization	5/275	86/28814	0.00141672	0.0192381	0.014217	Stmn1/Fkbp4/Fbxo5/Mzt1/Sgk1	5
GO:0048041	GO:0048041	focal adhesion assembly	5/275	86/28814	0.00141672	0.0192381	0.014217	Dlc1/Sdc4/Nrp1/Rcc2/Cfl1	5
GO:0051017	GO:0051017	actin filament bundle assembly	7/275	173/28814	0.00141795	0.0192381	0.014217	Stmn1/Dlc1/Sdc4/Lima1/Nrp1/Pdlim1/Cfl1	7
GO:0046040	GO:0046040	IMP metabolic process	3/275	24/28814	0.0015003	0.0201224	0.0148704	Aprt/Gart/Pnp	3
GO:0048333	GO:0048333	mesodermal cell differentiation	3/275	24/28814	0.0015003	0.0201224	0.0148704	Nanog/Hmga2/Smad1	3
GO:0097150	GO:0097150	neuronal stem cell population maintenance	3/275	24/28814	0.0015003	0.0201224	0.0148704	Sox2/Rest/Srrt	3
GO:0001952	GO:0001952	regulation of cell-matrix adhesion	6/275	129/28814	0.00152894	0.0203511	0.0150394	Dlc1/Sdc4/Nrp1/Rcc2/Tdgf1/Cfl1	6
GO:2000278	GO:2000278	regulation of DNA biosynthetic process	6/275	129/28814	0.00152894	0.0203511	0.0150394	Hsp90aa1/Dkc1/Cct3/Dnajc2/Rfc5/Jade1	6
GO:0050767	GO:0050767	regulation of neurogenesis	12/275	455/28814	0.0015352	0.0203573	0.015044	Mycn/Sox2/Nrp1/Apoe/Ifrd1/Fn1/Rest/Twf2/Srrt/Sgk1/Cd24a/Hmga2	12
GO:0061572	GO:0061572	actin filament bundle organization	7/275	176/28814	0.00156462	0.0206695	0.0152747	Stmn1/Dlc1/Sdc4/Lima1/Nrp1/Pdlim1/Cfl1	7
GO:0043406	GO:0043406	positive regulation of MAP kinase activity	6/275	130/28814	0.00159033	0.0209047	0.0154486	Mif/Tdgf1/Gab1/Kras/Pdgfa/Cd24a	6
GO:0010810	GO:0010810	regulation of cell-substrate adhesion	8/275	227/28814	0.00159433	0.0209047	0.0154486	Spp1/Dlc1/Sdc4/Nrp1/Rcc2/Tdgf1/Cfl1/Fn1	8
GO:0031057	GO:0031057	negative regulation of histone modification	4/275	53/28814	0.00164627	0.0214259	0.0158337	Jarid2/Mtf2/L3mbtl2/Dnmt3b	4
GO:0072091	GO:0072091	regulation of stem cell proliferation	4/275	53/28814	0.00164627	0.0214259	0.0158337	Dppa2/Tbx3/Ccne1/Hmga2	4
GO:0030900	GO:0030900	forebrain development	11/275	398/28814	0.00165688	0.0214844	0.0158769	Otx2/Dlc1/Usp9x/Sox2/Tbx3/Nrp1/Kras/Eomes/Gsc/Lhx1/Hmga2	11
GO:0007263	GO:0007263	nitric oxide mediated signal transduction	3/275	25/28814	0.00169293	0.0215542	0.0159286	Mt1/Apoe/Mt2	3
GO:0009127	GO:0009127	purine nucleoside monophosphate biosynthetic process	3/275	25/28814	0.00169293	0.0215542	0.0159286	Aprt/Gart/Pnp	3
GO:0010894	GO:0010894	negative regulation of steroid biosynthetic process	3/275	25/28814	0.00169293	0.0215542	0.0159286	Nr0b1/Apoe/Rest	3
GO:0030325	GO:0030325	adrenal gland development	3/275	25/28814	0.00169293	0.0215542	0.0159286	Nr0b1/Arid5b/Hmga2	3
GO:0046037	GO:0046037	GMP metabolic process	3/275	25/28814	0.00169293	0.0215542	0.0159286	Aprt/Gart/Pnp	3
GO:0045773	GO:0045773	positive regulation of axon extension	4/275	54/28814	0.00176479	0.0223074	0.0164852	Nrp1/Apoe/Fn1/Twf2	4
GO:1903202	GO:1903202	negative regulation of oxidative stress-induced cell death	4/275	54/28814	0.00176479	0.0223074	0.0164852	Gpx1/Rest/Hspb1/Sod2	4
GO:0048638	GO:0048638	regulation of developmental growth	11/275	402/28814	0.00179172	0.0225666	0.0166767	Socs2/Jarid2/Nrp1/Apoe/Ybx3/Ifrd1/Cfl1/Gata6/Fn1/Twf2/Hmga2	11
GO:1900407	GO:1900407	regulation of cellular response to oxidative stress	5/275	91/28814	0.00182031	0.0228448	0.0168823	Gpx1/Mcl1/Rest/Hspb1/Sod2	5
GO:0001841	GO:0001841	neural tube formation	6/275	134/28814	0.00185486	0.0231133	0.0170807	Dlc1/Enah/Sdc4/Cfl1/Kif20b/Sfrp1	6
GO:0010212	GO:0010212	response to ionizing radiation	6/275	134/28814	0.00185486	0.0231133	0.0170807	Gpx1/Nucks1/Sod2/Pnp/Hmga2/Sfrp1	6
GO:0045939	GO:0045939	negative regulation of steroid metabolic process	3/275	26/28814	0.00190034	0.0235133	0.0173763	Nr0b1/Apoe/Rest	3
GO:0071276	GO:0071276	cellular response to cadmium ion	3/275	26/28814	0.00190034	0.0235133	0.0173763	Mt1/Sox2/Mt2	3
GO:0009991	GO:0009991	response to extracellular stimulus	11/275	406/28814	0.00193538	0.023863	0.0176347	Gdf3/Spp1/Ppan/Rragd/Apoe/Fbxo22/Eif4ebp1/Asns/Sod2/Ldha/Slc16a1	11
GO:0045766	GO:0045766	positive regulation of angiogenesis	7/275	183/28814	0.00195285	0.0239106	0.0176699	Nrp1/Gab1/Gata6/Hspb1/Pkm/Hmga2/Smad1	7
GO:1904018	GO:1904018	positive regulation of vasculature development	7/275	183/28814	0.00195285	0.0239106	0.0176699	Nrp1/Gab1/Gata6/Hspb1/Pkm/Hmga2/Smad1	7
GO:0003018	GO:0003018	vascular process in circulatory system	8/275	235/28814	0.00197981	0.0241564	0.0178516	Klf2/Gpx1/Sh3gl2/Akap12/Apoe/Sod2/Amot/Gclm	8
GO:1901605	GO:1901605	alpha-amino acid metabolic process	7/275	184/28814	0.00201391	0.0243012	0.0179586	Tdh/Gart/Bcat2/Odc1/Asns/Gcat/Gclm	7
GO:0007129	GO:0007129	homologous chromosome pairing at meiosis	4/275	56/28814	0.00201934	0.0243012	0.0179586	Tex19.1/Sycp3/Ccne1/Syce2	4
GO:0007140	GO:0007140	male meiotic nuclear division	4/275	56/28814	0.00201934	0.0243012	0.0179586	Tdrd12/Hsf2bp/Tex19.1/Dnmt3l	4
GO:0030834	GO:0030834	regulation of actin filament depolymerization	4/275	56/28814	0.00201934	0.0243012	0.0179586	Dstn/Lima1/Cfl1/Twf2	4
GO:0006346	GO:0006346	DNA methylation-dependent heterochromatin assembly	3/275	27/28814	0.0021229	0.0250331	0.0184995	Hells/Tet1/Dnmt3b	3
GO:0006706	GO:0006706	steroid catabolic process	3/275	27/28814	0.0021229	0.0250331	0.0184995	Spp1/Hsd17b14/Apoe	3
GO:0010165	GO:0010165	response to X-ray	3/275	27/28814	0.0021229	0.0250331	0.0184995	Nucks1/Hmga2/Sfrp1	3
GO:0021871	GO:0021871	forebrain regionalization	3/275	27/28814	0.0021229	0.0250331	0.0184995	Otx2/Eomes/Lhx1	3
GO:0031061	GO:0031061	negative regulation of histone methylation	3/275	27/28814	0.0021229	0.0250331	0.0184995	Jarid2/Mtf2/Dnmt3b	3
GO:0042104	GO:0042104	positive regulation of activated T cell proliferation	3/275	27/28814	0.0021229	0.0250331	0.0184995	Pycard/Igfbp2/Cd24a	3
GO:0061053	GO:0061053	somite development	5/275	95/28814	0.00219921	0.0258462	0.0191003	Otx2/Gdf3/Lhx1/Ifitm1/Sfrp1	5
GO:0032970	GO:0032970	regulation of actin filament-based process	11/275	414/28814	0.00225091	0.0263344	0.0194611	Dstn/Stmn1/Dlc1/Tmsb4x/Sdc4/Pycard/Lima1/Nrp1/Tmsb10/Cfl1/Twf2	11
GO:0008406	GO:0008406	gonad development	8/275	240/28814	0.00225574	0.0263344	0.0194611	Tex19.1/Nr0b1/Ybx3/Eif2s2/Arid5b/Nanog/Hmga2/Sfrp1	8
GO:0042311	GO:0042311	vasodilation	4/275	58/28814	0.00229819	0.0266529	0.0196965	Klf2/Gpx1/Apoe/Sod2	4
GO:0051055	GO:0051055	negative regulation of lipid biosynthetic process	4/275	58/28814	0.00229819	0.0266529	0.0196965	Nr0b1/Apoe/Rest/Pdgfa	4
GO:0010811	GO:0010811	positive regulation of cell-substrate adhesion	6/275	140/28814	0.0023125	0.0267306	0.0197539	Spp1/Sdc4/Nrp1/Tdgf1/Cfl1/Fn1	6
GO:0016032	GO:0016032	viral process	10/275	355/28814	0.00232071	0.0267376	0.0197591	Triml2/Nr5a2/Nucks1/Nrp1/Apoe/Cfl1/Rest/Hspa8/Ifitm1/Hmga2	10
GO:0051894	GO:0051894	positive regulation of focal adhesion assembly	3/275	28/28814	0.002361	0.0271129	0.0200364	Sdc4/Nrp1/Cfl1	3
GO:0043524	GO:0043524	negative regulation of neuron apoptotic process	7/275	190/28814	0.00241186	0.0276067	0.0204013	Set/Mt1/Nrp1/Apoe/Kras/Sod2/Gclm	7
GO:0090407	GO:0090407	organophosphate biosynthetic process	12/275	482/28814	0.0024691	0.0281702	0.0208178	Socs2/Aprt/Gart/Pdk1/Ckb/Uck2/Upp1/Pkm/Pdgfa/Impa2/Rrm2/Pnp	12
GO:0045137	GO:0045137	development of primary sexual characteristics	8/275	244/28814	0.0024975	0.028402	0.0209891	Tex19.1/Nr0b1/Ybx3/Eif2s2/Arid5b/Nanog/Hmga2/Sfrp1	8
GO:0006278	GO:0006278	RNA-templated DNA biosynthetic process	4/275	60/28814	0.00260247	0.0290793	0.0214896	Hsp90aa1/Dkc1/Cct3/Nhp2	4
GO:0007004	GO:0007004	telomere maintenance via telomerase	4/275	60/28814	0.00260247	0.0290793	0.0214896	Hsp90aa1/Dkc1/Cct3/Nhp2	4
GO:0030042	GO:0030042	actin filament depolymerization	4/275	60/28814	0.00260247	0.0290793	0.0214896	Dstn/Lima1/Cfl1/Twf2	4
GO:0010528	GO:0010528	regulation of transposition	3/275	29/28814	0.00261499	0.0290793	0.0214896	Morc1/Tex19.1/Dnmt3l	3
GO:0010529	GO:0010529	negative regulation of transposition	3/275	29/28814	0.00261499	0.0290793	0.0214896	Morc1/Tex19.1/Dnmt3l	3
GO:0010971	GO:0010971	positive regulation of G2/M transition of mitotic cell cycle	3/275	29/28814	0.00261499	0.0290793	0.0214896	Mta3/Rcc2/Fbxo5	3
GO:0051570	GO:0051570	regulation of histone H3-K9 methylation	3/275	29/28814	0.00261499	0.0290793	0.0214896	Jarid2/Rif1/Dnmt3b	3
GO:1902882	GO:1902882	regulation of response to oxidative stress	5/275	100/28814	0.0027499	0.0304831	0.022527	Gpx1/Mcl1/Rest/Hspb1/Sod2	5
GO:0031445	GO:0031445	regulation of heterochromatin assembly	3/275	30/28814	0.00288521	0.0316833	0.0234139	Zfp42/Dppa3/Tet1	3
GO:0046033	GO:0046033	AMP metabolic process	3/275	30/28814	0.00288521	0.0316833	0.0234139	Aprt/Gart/Pnp	3
GO:0120261	GO:0120261	regulation of heterochromatin organization	3/275	30/28814	0.00288521	0.0316833	0.0234139	Zfp42/Dppa3/Tet1	3
GO:0021915	GO:0021915	neural tube development	7/275	198/28814	0.0030336	0.0332089	0.0245413	Dlc1/Enah/Sdc4/Cfl1/Kif20b/Gsc/Sfrp1	7
GO:0070198	GO:0070198	protein localization to chromosome, telomeric region	3/275	31/28814	0.00317201	0.0346162	0.0255814	Dkc1/Cct3/Gnl3	3
GO:0042255	GO:0042255	ribosome assembly	4/275	64/28814	0.00329177	0.035812	0.026465	Ppan/Brix1/Nip7/Eif6	4
GO:0051150	GO:0051150	regulation of smooth muscle cell differentiation	3/275	32/28814	0.00347568	0.037415	0.0276497	Tmsb4x/Sod2/Rbpms2	3
GO:1902751	GO:1902751	positive regulation of cell cycle G2/M phase transition	3/275	32/28814	0.00347568	0.037415	0.0276497	Mta3/Rcc2/Fbxo5	3
GO:0001954	GO:0001954	positive regulation of cell-matrix adhesion	4/275	65/28814	0.0034817	0.037415	0.0276497	Sdc4/Nrp1/Tdgf1/Cfl1	4
GO:0048008	GO:0048008	platelet-derived growth factor receptor signaling pathway	4/275	65/28814	0.0034817	0.037415	0.0276497	Nrp1/Gab1/Arid5b/Pdgfa	4
GO:0019058	GO:0019058	viral life cycle	8/275	261/28814	0.00375964	0.0387704	0.0286512	Triml2/Nr5a2/Nucks1/Nrp1/Apoe/Hspa8/Ifitm1/Hmga2	8
GO:0031346	GO:0031346	positive regulation of cell projection organization	11/275	443/28814	0.00376211	0.0387704	0.0286512	Nrp1/Apoe/Rrn3/Ehd1/Cfl1/Fn1/Hspb1/Twf2/Setx/Sgk1/Cd24a	11
GO:0010721	GO:0010721	negative regulation of cell development	7/275	206/28814	0.00377115	0.0387704	0.0286512	Mycn/Nrp1/Rcc2/Ifrd1/Rest/Cd24a/Hmga2	7
GO:0009112	GO:0009112	nucleobase metabolic process	3/275	33/28814	0.00379654	0.0387704	0.0286512	Aprt/Gart/Pnp	3
GO:0010847	GO:0010847	regulation of chromatin assembly	3/275	33/28814	0.00379654	0.0387704	0.0286512	Zfp42/Dppa3/Tet1	3
GO:0048026	GO:0048026	positive regulation of mRNA splicing, via spliceosome	3/275	33/28814	0.00379654	0.0387704	0.0286512	Rbmxl2/Ncl/Hspa8	3
GO:0150117	GO:0150117	positive regulation of cell-substrate junction organization	3/275	33/28814	0.00379654	0.0387704	0.0286512	Sdc4/Nrp1/Cfl1	3
GO:0071902	GO:0071902	positive regulation of protein serine/threonine kinase activity	7/275	207/28814	0.00387214	0.0387704	0.0286512	Mif/Tdgf1/Gab1/Kras/Pdgfa/Cd24a/Hmga2	7
GO:0008300	GO:0008300	isoprenoid catabolic process	2/275	10/28814	0.00388282	0.0387704	0.0286512	Crabp1/Cyp26a1	2
GO:0009163	GO:0009163	nucleoside biosynthetic process	2/275	10/28814	0.00388282	0.0387704	0.0286512	Aprt/Pnp	2
GO:0010216	GO:0010216	maintenance of DNA methylation	2/275	10/28814	0.00388282	0.0387704	0.0286512	Usp7/Hells	2
GO:0031118	GO:0031118	rRNA pseudouridine synthesis	2/275	10/28814	0.00388282	0.0387704	0.0286512	Dkc1/Nhp2	2
GO:0034404	GO:0034404	nucleobase-containing small molecule biosynthetic process	2/275	10/28814	0.00388282	0.0387704	0.0286512	Aprt/Pnp	2
GO:0042451	GO:0042451	purine nucleoside biosynthetic process	2/275	10/28814	0.00388282	0.0387704	0.0286512	Aprt/Pnp	2
GO:0042455	GO:0042455	ribonucleoside biosynthetic process	2/275	10/28814	0.00388282	0.0387704	0.0286512	Aprt/Pnp	2
GO:0046129	GO:0046129	purine ribonucleoside biosynthetic process	2/275	10/28814	0.00388282	0.0387704	0.0286512	Aprt/Pnp	2
GO:0060484	GO:0060484	lung-associated mesenchyme development	2/275	10/28814	0.00388282	0.0387704	0.0286512	Dppa2/Dppa4	2
GO:0061687	GO:0061687	detoxification of inorganic compound	2/275	10/28814	0.00388282	0.0387704	0.0286512	Mt1/Mt2	2
GO:0070933	GO:0070933	histone H4 deacetylation	2/275	10/28814	0.00388282	0.0387704	0.0286512	Smarcad1/Rest	2
GO:0071257	GO:0071257	cellular response to electrical stimulus	2/275	10/28814	0.00388282	0.0387704	0.0286512	Rest/Actb	2
GO:0097501	GO:0097501	stress response to metal ion	2/275	10/28814	0.00388282	0.0387704	0.0286512	Mt1/Mt2	2
GO:1904851	GO:1904851	positive regulation of establishment of protein localization to telomere	2/275	10/28814	0.00388282	0.0387704	0.0286512	Dkc1/Cct3	2
GO:0001707	GO:0001707	mesoderm formation	4/275	67/28814	0.00388366	0.0387704	0.0286512	Eomes/Nanog/Hmga2/Smad1	4
GO:0032206	GO:0032206	positive regulation of telomere maintenance	4/275	67/28814	0.00388366	0.0387704	0.0286512	Dkc1/Cct3/Gnl3/Ino80e	4
GO:2000736	GO:2000736	regulation of stem cell differentiation	4/275	67/28814	0.00388366	0.0387704	0.0286512	Nsun2/Hspa9/Gata6/Rest	4
GO:0001838	GO:0001838	embryonic epithelial tube formation	6/275	156/28814	0.00394797	0.0391898	0.0289612	Dlc1/Enah/Sdc4/Cfl1/Kif20b/Sfrp1	6
GO:0051053	GO:0051053	negative regulation of DNA metabolic process	6/275	156/28814	0.00394797	0.0391898	0.0289612	Dnajc2/Dnmt3l/Dppa3/Rif1/Fbxo5/Hmga2	6
GO:0030856	GO:0030856	regulation of epithelial cell differentiation	6/275	157/28814	0.00407278	0.0402754	0.0297635	Gdf3/Mycn/Sox2/Tbx3/Lhx1/Cd24a	6
GO:0030307	GO:0030307	positive regulation of cell growth	7/275	209/28814	0.00408026	0.0402754	0.0297635	Nrp1/Apoe/Cfl1/Fn1/Twf2/Sgk1/Sfrp1	7
GO:0030837	GO:0030837	negative regulation of actin filament polymerization	4/275	68/28814	0.00409593	0.0403168	0.0297941	Tmsb4x/Tmsb10/Cfl1/Twf2	4
GO:0009119	GO:0009119	ribonucleoside metabolic process	3/275	34/28814	0.00413487	0.0405258	0.0299486	Aprt/Upp1/Pnp	3
GO:0032760	GO:0032760	positive regulation of tumor necrosis factor production	5/275	110/28814	0.00414023	0.0405258	0.0299486	Mif/Ncl/Pycard/Akap12/Hspb1	5
GO:0030518	GO:0030518	intracellular steroid hormone receptor signaling pathway	5/275	111/28814	0.00430243	0.0417799	0.0308753	Klf9/Fkbp4/Nr0b1/Hmga2/Sfrp1	5
GO:0045739	GO:0045739	positive regulation of DNA repair	5/275	111/28814	0.00430243	0.0417799	0.0308753	Ooep/Ino80e/Rif1/Actb/Pnp	5
GO:0032507	GO:0032507	maintenance of protein location in cell	4/275	69/28814	0.0043159	0.0417799	0.0308753	Tmsb4x/Tmsb10/Chchd10/Twf2	4
GO:0060425	GO:0060425	lung morphogenesis	4/275	69/28814	0.0043159	0.0417799	0.0308753	Ctsz/Sox2/Kras/Hmga2	4
GO:0001843	GO:0001843	neural tube closure	5/275	112/28814	0.00446912	0.0427674	0.0316051	Dlc1/Enah/Sdc4/Kif20b/Sfrp1	5
GO:0048024	GO:0048024	regulation of mRNA splicing, via spliceosome	5/275	112/28814	0.00446912	0.0427674	0.0316051	Rbmxl2/Ncl/Rbm25/Rest/Hspa8	5
GO:1903557	GO:1903557	positive regulation of tumor necrosis factor superfamily cytokine production	5/275	112/28814	0.00446912	0.0427674	0.0316051	Mif/Ncl/Pycard/Akap12/Hspb1	5
GO:0006790	GO:0006790	sulfur compound metabolic process	9/275	328/28814	0.00448611	0.0427674	0.0316051	Gpx4/Gpx1/Mat2a/Hspa9/Pdk1/Gsta4/Sod2/Gstm1/Gclm	9
GO:0043243	GO:0043243	positive regulation of protein-containing complex disassembly	3/275	35/28814	0.00449095	0.0427674	0.0316051	Dstn/Cfl1/Setx	3
GO:0048147	GO:0048147	negative regulation of fibroblast proliferation	3/275	35/28814	0.00449095	0.0427674	0.0316051	Fth1/Sod2/Sfrp1	3
GO:0042246	GO:0042246	tissue regeneration	4/275	70/28814	0.00454371	0.043153	0.03189	Gpx1/Ifrd1/Cd9/Pkm	4
GO:0008361	GO:0008361	regulation of cell size	7/275	214/28814	0.00463765	0.0437163	0.0323063	Nrp1/Apoe/Ifrd1/Cfl1/Fn1/Twf2/Anxa7	7
GO:0030516	GO:0030516	regulation of axon extension	5/275	113/28814	0.00464035	0.0437163	0.0323063	Nrp1/Apoe/Ifrd1/Fn1/Twf2	5
GO:0060606	GO:0060606	tube closure	5/275	113/28814	0.00464035	0.0437163	0.0323063	Dlc1/Enah/Sdc4/Kif20b/Sfrp1	5
GO:0019372	GO:0019372	lipoxygenase pathway	2/275	11/28814	0.00471587	0.0439564	0.0324838	Gpx4/Gpx1	2
GO:0031055	GO:0031055	chromatin remodeling at centromere	2/275	11/28814	0.00471587	0.0439564	0.0324838	Hells/Cenpv	2
GO:0032263	GO:0032263	GMP salvage	2/275	11/28814	0.00471587	0.0439564	0.0324838	Aprt/Pnp	2
GO:0070203	GO:0070203	regulation of establishment of protein localization to telomere	2/275	11/28814	0.00471587	0.0439564	0.0324838	Dkc1/Cct3	2
GO:0009566	GO:0009566	fertilization	7/275	215/28814	0.00475569	0.0441976	0.032662	Ooep/Tdrd12/Cct3/Slc9b1/Ybx3/Kdm5b/Cd9	7
GO:0021536	GO:0021536	diencephalon development	4/275	71/28814	0.00477948	0.0441976	0.032662	Otx2/Sox2/Nrp1/Hmga2	4
GO:0045143	GO:0045143	homologous chromosome segregation	4/275	71/28814	0.00477948	0.0441976	0.032662	Tex19.1/Sycp3/Ccne1/Syce2	4
GO:0010043	GO:0010043	response to zinc ion	3/275	36/28814	0.00486504	0.0446364	0.0329862	Mt1/Mt2/Crip1	3
GO:0045577	GO:0045577	regulation of B cell differentiation	3/275	36/28814	0.00486504	0.0446364	0.0329862	Pnp/Cd24a/Sfrp1	3
GO:0140718	GO:0140718	facultative heterochromatin assembly	3/275	36/28814	0.00486504	0.0446364	0.0329862	Hells/Tet1/Dnmt3b	3
GO:0050768	GO:0050768	negative regulation of neurogenesis	6/275	163/28814	0.00488383	0.0446921	0.0330274	Mycn/Nrp1/Ifrd1/Rest/Cd24a/Hmga2	6
GO:0005996	GO:0005996	monosaccharide metabolic process	8/275	273/28814	0.00491317	0.0448438	0.0331395	Akr1b3/Pdk1/Usp7/Pmm1/Pkm/Ldha/Phlda2/Igfbp4	8
GO:0032231	GO:0032231	regulation of actin filament bundle assembly	5/275	115/28814	0.00499672	0.0454882	0.0336158	Stmn1/Dlc1/Sdc4/Nrp1/Cfl1	5
GO:0006282	GO:0006282	regulation of DNA repair	6/275	164/28814	0.00502974	0.0456706	0.0337505	Ooep/Ino80e/Rif1/Actb/Pnp/Hmga2	6
GO:0051098	GO:0051098	regulation of binding	10/275	397/28814	0.00509665	0.0461588	0.0341113	Stmn1/Ctsz/Nucks1/Apoe/1810037I17Rik/Rest/Actb/Cln5/Phlda2/Hmga2	10
GO:0030038	GO:0030038	contractile actin filament bundle assembly	5/275	116/28814	0.00518199	0.0465716	0.0344164	Stmn1/Dlc1/Sdc4/Nrp1/Pdlim1	5
GO:0043149	GO:0043149	stress fiber assembly	5/275	116/28814	0.00518199	0.0465716	0.0344164	Stmn1/Dlc1/Sdc4/Nrp1/Pdlim1	5
GO:0043534	GO:0043534	blood vessel endothelial cell migration	5/275	116/28814	0.00518199	0.0465716	0.0344164	Gpx1/Nrp1/Apoe/Hspb1/Amot	5
GO:0006775	GO:0006775	fat-soluble vitamin metabolic process	3/275	37/28814	0.00525739	0.0467708	0.0345635	Crabp1/Cbr3/Cyp26a1	3
GO:0009066	GO:0009066	aspartate family amino acid metabolic process	3/275	37/28814	0.00525739	0.0467708	0.0345635	Tdh/Asns/Gcat	3
GO:0046686	GO:0046686	response to cadmium ion	3/275	37/28814	0.00525739	0.0467708	0.0345635	Mt1/Sox2/Mt2	3
GO:0051084	GO:0051084	'de novo' post-translational protein folding	3/275	37/28814	0.00525739	0.0467708	0.0345635	Chchd4/Hspa9/Hspa8	3
GO:0043954	GO:0043954	cellular component maintenance	4/275	73/28814	0.00527537	0.0468122	0.0345942	Apoe/Chchd10/Cfl1/Hspa8	4
GO:0048588	GO:0048588	developmental cell growth	8/275	277/28814	0.00535243	0.0473764	0.0350111	Hsp90aa1/Usp9x/Sh3gl2/Nrp1/Apoe/Ifrd1/Fn1/Twf2	8
GO:0030522	GO:0030522	intracellular receptor signaling pathway	7/275	220/28814	0.00538021	0.0473836	0.0350164	Klf2/Klf9/Fkbp4/Nr0b1/Cyp26a1/Hmga2/Sfrp1	7
GO:0048639	GO:0048639	positive regulation of developmental growth	7/275	220/28814	0.00538021	0.0473836	0.0350164	Nrp1/Apoe/Ybx3/Gata6/Fn1/Twf2/Hmga2	7
GO:0008202	GO:0008202	steroid metabolic process	9/275	338/28814	0.00543672	0.0476425	0.0352077	Spp1/Hsd17b14/Nr0b1/Nr5a2/Lima1/Ephx2/Apoe/Rest/Cyp26a1	9
GO:0022604	GO:0022604	regulation of cell morphogenesis	9/275	338/28814	0.00543672	0.0476425	0.0352077	Dlc1/Sparc/Nrp1/Rcc2/Cfl1/Fn1/Anxa7/Myo10/Sgk1	9
GO:0030178	GO:0030178	negative regulation of Wnt signaling pathway	6/275	167/28814	0.0054867	0.0477234	0.0352676	Sox2/Apoe/Jade1/Gsc/Hmga2/Sfrp1	6
GO:0051961	GO:0051961	negative regulation of nervous system development	6/275	167/28814	0.0054867	0.0477234	0.0352676	Mycn/Nrp1/Ifrd1/Rest/Cd24a/Hmga2	6
GO:0072175	GO:0072175	epithelial tube formation	6/275	167/28814	0.0054867	0.0477234	0.0352676	Dlc1/Enah/Sdc4/Cfl1/Kif20b/Sfrp1	6
GO:0010833	GO:0010833	telomere maintenance via telomere lengthening	4/275	74/28814	0.00553574	0.0478802	0.0353835	Hsp90aa1/Dkc1/Cct3/Nhp2	4
GO:0045911	GO:0045911	positive regulation of DNA recombination	4/275	74/28814	0.00553574	0.0478802	0.0353835	Ooep/Rif1/Actb/Hmces	4
GO:0009068	GO:0009068	aspartate family amino acid catabolic process	2/275	12/28814	0.00562355	0.0478802	0.0353835	Tdh/Gcat	2
GO:0051574	GO:0051574	positive regulation of histone H3-K9 methylation	2/275	12/28814	0.00562355	0.0478802	0.0353835	Jarid2/Rif1	2
GO:0070202	GO:0070202	regulation of establishment of protein localization to chromosome	2/275	12/28814	0.00562355	0.0478802	0.0353835	Dkc1/Cct3	2
GO:0072182	GO:0072182	regulation of nephron tubule epithelial cell differentiation	2/275	12/28814	0.00562355	0.0478802	0.0353835	Lhx1/Cd24a	2
GO:1902947	GO:1902947	regulation of tau-protein kinase activity	2/275	12/28814	0.00562355	0.0478802	0.0353835	Hsp90aa1/Apoe	2
GO:0022407	GO:0022407	regulation of cell-cell adhesion	11/275	468/28814	0.00563596	0.0478802	0.0353835	Hsp90aa1/Adam19/Sdc4/Pycard/Sox2/Hspb1/Cd9/Myo10/Pnp/Igfbp2/Cd24a	11
GO:0007059	GO:0007059	chromosome segregation	9/275	340/28814	0.00564426	0.0478802	0.0353835	Tex19.1/Esco2/Usp9x/Smarcad1/Rcc2/Sycp3/Ccne1/Syce2/Fbxo5	9
GO:0001649	GO:0001649	osteoblast differentiation	7/275	222/28814	0.00564651	0.0478802	0.0353835	Spp1/Sox2/Rest/Fbxo5/Erh/Sfrp1/Smad1	7
GO:0034661	GO:0034661	ncRNA catabolic process	3/275	38/28814	0.00566824	0.0478802	0.0353835	Nsun2/Dis3/Exosc5	3
GO:0071634	GO:0071634	regulation of transforming growth factor beta production	3/275	38/28814	0.00566824	0.0478802	0.0353835	Gata6/Fn1/Cd24a	3
GO:0006090	GO:0006090	pyruvate metabolic process	5/275	119/28814	0.00576693	0.0485971	0.0359132	Pgam1/Pdk1/Eif6/Pkm/Ldha	5
GO:0030041	GO:0030041	actin filament polymerization	6/275	169/28814	0.00580775	0.048824	0.0360809	Tmsb4x/Pycard/Tmsb10/Cfl1/Msrb2/Twf2	6
GO:2001236	GO:2001236	regulation of extrinsic apoptotic signaling pathway	6/275	170/28814	0.00597332	0.050096	0.0370209	Gpx1/Pycard/Nrp1/Mcl1/Gclm/Sfrp1	6
GO:0010976	GO:0010976	positive regulation of neuron projection development	7/275	225/28814	0.00606433	0.0505371	0.0373468	Apoe/Rrn3/Ehd1/Hspb1/Twf2/Setx/Cd24a	7
GO:0050866	GO:0050866	negative regulation of cell activation	7/275	225/28814	0.00606433	0.0505371	0.0373468	Sdc4/Apoe/Hspb1/Cd9/Pdgfa/Cd24a/Sfrp1	7
GO:0006626	GO:0006626	protein targeting to mitochondrion	4/275	76/28814	0.00608192	0.0505371	0.0373468	Hsp90aa1/Chchd4/Tomm5/Tomm40	4
GO:0009167	GO:0009167	purine ribonucleoside monophosphate metabolic process	3/275	39/28814	0.00609781	0.0505371	0.0373468	Aprt/Gart/Pnp	3
GO:2000036	GO:2000036	regulation of stem cell population maintenance	3/275	39/28814	0.00609781	0.0505371	0.0373468	Tcf7l1/Rest/Hmga2	3
GO:1901657	GO:1901657	glycosyl compound metabolic process	4/275	77/28814	0.00636797	0.0523716	0.0387025	Aprt/Akr1b3/Upp1/Pnp	4
GO:2001021	GO:2001021	negative regulation of response to DNA damage stimulus	4/275	77/28814	0.00636797	0.0523716	0.0387025	Mif/Rif1/Fbxo5/Hmga2	4
GO:0009636	GO:0009636	response to toxic substance	5/275	122/28814	0.00639693	0.0523716	0.0387025	Gpx1/Mt1/Ephx2/Mt2/Sod2	5
GO:1901361	GO:1901361	organic cyclic compound catabolic process	11/275	477/28814	0.00646711	0.0523716	0.0387025	Spp1/Hsd17b14/Dkc1/Nsun2/Ephx2/Apoe/Upp1/Tet1/Dis3/Exosc5/Pnp	11
GO:0002861	GO:0002861	regulation of inflammatory response to antigenic stimulus	3/275	40/28814	0.00654633	0.0523716	0.0387025	Gpx1/Gpx2/Cd24a	3
GO:0032232	GO:0032232	negative regulation of actin filament bundle assembly	3/275	40/28814	0.00654633	0.0523716	0.0387025	Stmn1/Dlc1/Cfl1	3
GO:0033144	GO:0033144	negative regulation of intracellular steroid hormone receptor signaling pathway	3/275	40/28814	0.00654633	0.0523716	0.0387025	Nr0b1/Hmga2/Sfrp1	3
GO:0042398	GO:0042398	cellular modified amino acid biosynthetic process	3/275	40/28814	0.00654633	0.0523716	0.0387025	Gart/Ckb/Gclm	3
GO:0051567	GO:0051567	histone H3-K9 methylation	3/275	40/28814	0.00654633	0.0523716	0.0387025	Jarid2/Rif1/Dnmt3b	3
GO:1903670	GO:1903670	regulation of sprouting angiogenesis	3/275	40/28814	0.00654633	0.0523716	0.0387025	Klf2/Pkm/Smad1	3
GO:0001731	GO:0001731	formation of translation preinitiation complex	2/275	13/28814	0.00660435	0.0523716	0.0387025	Eif5/Eif2s2	2
GO:0010739	GO:0010739	positive regulation of protein kinase A signaling	2/275	13/28814	0.00660435	0.0523716	0.0387025	Mif/Akap12	2
GO:0018158	GO:0018158	protein oxidation	2/275	13/28814	0.00660435	0.0523716	0.0387025	Gpx1/Chchd4	2
GO:0030836	GO:0030836	positive regulation of actin filament depolymerization	2/275	13/28814	0.00660435	0.0523716	0.0387025	Dstn/Cfl1	2
GO:0031126	GO:0031126	sno(s)RNA 3'-end processing	2/275	13/28814	0.00660435	0.0523716	0.0387025	Dkc1/Exosc5	2
GO:0048012	GO:0048012	hepatocyte growth factor receptor signaling pathway	2/275	13/28814	0.00660435	0.0523716	0.0387025	Stmn1/Nrp1	2
GO:1901659	GO:1901659	glycosyl compound biosynthetic process	2/275	13/28814	0.00660435	0.0523716	0.0387025	Aprt/Pnp	2
GO:1902931	GO:1902931	negative regulation of alcohol biosynthetic process	2/275	13/28814	0.00660435	0.0523716	0.0387025	Apoe/Rest	2
GO:1902950	GO:1902950	regulation of dendritic spine maintenance	2/275	13/28814	0.00660435	0.0523716	0.0387025	Apoe/Cfl1	2
GO:0042542	GO:0042542	response to hydrogen peroxide	5/275	123/28814	0.00661724	0.0523716	0.0387025	Gpx1/Akr1b3/Cfl1/Sod2/Setx	5
GO:0007163	GO:0007163	establishment or maintenance of cell polarity	7/275	229/28814	0.0066568	0.0525071	0.0388027	Ooep/Hsp90aa1/Pdlim1/Cfl1/Amot/Actb/Kif20b	7
GO:0007346	GO:0007346	regulation of mitotic cell cycle	11/275	479/28814	0.00666425	0.0525071	0.0388027	Mta3/Rcc2/Eif4ebp1/Jade1/Asns/Fbxo5/Cks2/Rrm2/Kif20b/Nanog/Hmga2	11
GO:0046942	GO:0046942	carboxylic acid transport	8/275	289/28814	0.00685152	0.0538619	0.0398039	Mif/Trh/Slc7a3/Pla2g1b/Emb/Slc38a2/Slc6a6/Slc16a1	8
GO:0070192	GO:0070192	chromosome organization involved in meiotic cell cycle	4/275	79/28814	0.00696655	0.0544889	0.0402673	Tex19.1/Sycp3/Ccne1/Syce2	4
GO:0014706	GO:0014706	striated muscle tissue development	8/275	290/28814	0.00698943	0.0544889	0.0402673	Jarid2/Cacybp/Tbx3/Myl7/Tdgf1/Ifrd1/Gata6/Smad1	8
GO:0010762	GO:0010762	regulation of fibroblast migration	3/275	41/28814	0.00701399	0.0544889	0.0402673	Sdc4/Akap12/Rcc2	3
GO:0010939	GO:0010939	regulation of necrotic cell death	3/275	41/28814	0.00701399	0.0544889	0.0402673	Fth1/Ybx3/Slc6a6	3
GO:0071604	GO:0071604	transforming growth factor beta production	3/275	41/28814	0.00701399	0.0544889	0.0402673	Gata6/Fn1/Cd24a	3
GO:0030509	GO:0030509	BMP signaling pathway	6/275	176/28814	0.00703983	0.0544889	0.0402673	Gdf3/Usp9x/Gata6/Nanog/Sfrp1/Smad1	6
GO:0055088	GO:0055088	lipid homeostasis	6/275	176/28814	0.00703983	0.0544889	0.0402673	Nr5a2/Lima1/Ephx2/Apoe/Ehd1/Cd24a	6
GO:2000573	GO:2000573	positive regulation of DNA biosynthetic process	4/275	80/28814	0.0072793	0.0561877	0.0415226	Hsp90aa1/Dkc1/Cct3/Rfc5	4
GO:0017038	GO:0017038	protein import	7/275	233/28814	0.00729128	0.0561877	0.0415226	Hsp90aa1/Nolc1/Chchd4/Apoe/Cfl1/Tomm40/Hspa8	7
GO:0007160	GO:0007160	cell-matrix adhesion	7/275	234/28814	0.00745667	0.0567639	0.0419484	Dlc1/Sdc4/Nrp1/Rcc2/Tdgf1/Cfl1/Fn1	7
GO:0007143	GO:0007143	female meiotic nuclear division	3/275	42/28814	0.00750098	0.0567639	0.0419484	Hsf2bp/Sycp3/Fbxo5	3
GO:0009126	GO:0009126	purine nucleoside monophosphate metabolic process	3/275	42/28814	0.00750098	0.0567639	0.0419484	Aprt/Gart/Pnp	3
GO:0038084	GO:0038084	vascular endothelial growth factor signaling pathway	3/275	42/28814	0.00750098	0.0567639	0.0419484	Nrp1/Gab1/Hspb1	3
GO:1902275	GO:1902275	regulation of chromatin organization	3/275	42/28814	0.00750098	0.0567639	0.0419484	Zfp42/Dppa3/Tet1	3
GO:0006825	GO:0006825	copper ion transport	2/275	14/28814	0.00765682	0.0567639	0.0419484	Fkbp4/Atox1	2
GO:0007144	GO:0007144	female meiosis I	2/275	14/28814	0.00765682	0.0567639	0.0419484	Hsf2bp/Fbxo5	2
GO:0009173	GO:0009173	pyrimidine ribonucleoside monophosphate metabolic process	2/275	14/28814	0.00765682	0.0567639	0.0419484	Uck2/Upp1	2
GO:0030644	GO:0030644	cellular chloride ion homeostasis	2/275	14/28814	0.00765682	0.0567639	0.0419484	Spp1/Ckb	2
GO:0032328	GO:0032328	alanine transport	2/275	14/28814	0.00765682	0.0567639	0.0419484	Slc38a2/Slc6a6	2
GO:0046049	GO:0046049	UMP metabolic process	2/275	14/28814	0.00765682	0.0567639	0.0419484	Uck2/Upp1	2
GO:0048733	GO:0048733	sebaceous gland development	2/275	14/28814	0.00765682	0.0567639	0.0419484	Cbx7/Gata6	2
GO:0051152	GO:0051152	positive regulation of smooth muscle cell differentiation	2/275	14/28814	0.00765682	0.0567639	0.0419484	Tmsb4x/Sod2	2
GO:0061085	GO:0061085	regulation of histone H3-K27 methylation	2/275	14/28814	0.00765682	0.0567639	0.0419484	Mtf2/Eed	2
GO:0071294	GO:0071294	cellular response to zinc ion	2/275	14/28814	0.00765682	0.0567639	0.0419484	Mt1/Mt2	2
GO:0072044	GO:0072044	collecting duct development	2/275	14/28814	0.00765682	0.0567639	0.0419484	Spp1/Akr1b3	2
GO:0072160	GO:0072160	nephron tubule epithelial cell differentiation	2/275	14/28814	0.00765682	0.0567639	0.0419484	Lhx1/Cd24a	2
GO:2000767	GO:2000767	positive regulation of cytoplasmic translation	2/275	14/28814	0.00765682	0.0567639	0.0419484	Cnbp/Pkm	2
GO:0002819	GO:0002819	regulation of adaptive immune response	7/275	236/28814	0.00779576	0.0570989	0.042196	Mif/Pycard/Rif1/Hspa8/Hmces/Pnp/Cd24a	7
GO:0019079	GO:0019079	viral genome replication	5/275	128/28814	0.00779899	0.0570989	0.042196	Nr5a2/Nucks1/Hspa8/Ifitm1/Hmga2	5
GO:0031109	GO:0031109	microtubule polymerization or depolymerization	5/275	128/28814	0.00779899	0.0570989	0.042196	Stmn1/Fkbp4/Fbxo5/Mzt1/Sgk1	5
GO:0048640	GO:0048640	negative regulation of developmental growth	5/275	128/28814	0.00779899	0.0570989	0.042196	Socs2/Jarid2/Nrp1/Ifrd1/Cfl1	5
GO:0061387	GO:0061387	regulation of extent of cell growth	5/275	128/28814	0.00779899	0.0570989	0.042196	Nrp1/Apoe/Ifrd1/Fn1/Twf2	5
GO:0045860	GO:0045860	positive regulation of protein kinase activity	9/275	358/28814	0.00779951	0.0570989	0.042196	Mif/Hsp90aa1/Sdc4/Tdgf1/Gab1/Kras/Pdgfa/Cd24a/Hmga2	9
GO:0043434	GO:0043434	response to peptide hormone	9/275	359/28814	0.00793539	0.0579729	0.0428419	Socs2/Cacybp/Nucks1/Eif4ebp1/Cfl1/Eif6/Pkm/Sgk1/Uchl3	9
GO:0022409	GO:0022409	positive regulation of cell-cell adhesion	8/275	298/28814	0.00816953	0.0595596	0.0440145	Hsp90aa1/Adam19/Pycard/Sox2/Myo10/Pnp/Igfbp2/Cd24a	8
GO:0000910	GO:0000910	cytokinesis	6/275	182/28814	0.00823785	0.0598095	0.0441992	Dstn/Stmn1/Cfl1/Cenpv/Kif20b/Klhl13	6
GO:0035148	GO:0035148	tube formation	6/275	182/28814	0.00823785	0.0598095	0.0441992	Dlc1/Enah/Sdc4/Cfl1/Kif20b/Sfrp1	6
GO:0051384	GO:0051384	response to glucocorticoid	4/275	83/28814	0.00827271	0.0599388	0.0442947	Klf9/Eif4ebp1/Rest/Sgk1	4
GO:0022411	GO:0022411	cellular component disassembly	10/275	427/28814	0.00832634	0.0602032	0.0444901	Dstn/Stmn1/Lima1/Sh3gl2/Cfl1/Hspa8/Twf2/Setx/Sgk1/Cd24a	10
GO:0007616	GO:0007616	long-term memory	3/275	44/28814	0.00853369	0.0613239	0.0453183	Apoe/Lrrn4/Sgk1	3
GO:0046006	GO:0046006	regulation of activated T cell proliferation	3/275	44/28814	0.00853369	0.0613239	0.0453183	Pycard/Igfbp2/Cd24a	3
GO:0050685	GO:0050685	positive regulation of mRNA processing	3/275	44/28814	0.00853369	0.0613239	0.0453183	Rbmxl2/Ncl/Hspa8	3
GO:1901216	GO:1901216	positive regulation of neuron death	5/275	131/28814	0.00857443	0.0614909	0.0454417	Mybl2/Ctsz/Apoe/Mcl1/Rest	5
GO:0048708	GO:0048708	astrocyte differentiation	4/275	84/28814	0.00862258	0.0617024	0.045598	Mycn/Kras/Eomes/Hmga2	4
GO:0009259	GO:0009259	ribonucleotide metabolic process	9/275	364/28814	0.00864204	0.0617024	0.045598	Pgam1/Aprt/Gart/Pdk1/Eif6/Uck2/Upp1/Pkm/Pnp	9
GO:0045664	GO:0045664	regulation of neuron differentiation	7/275	241/28814	0.0086932	0.0617024	0.045598	Socs2/Mycn/Sox2/Rest/Dnmt3b/Cd24a/Sfrp1	7
GO:0006596	GO:0006596	polyamine biosynthetic process	2/275	15/28814	0.00877951	0.0617024	0.045598	Srm/Odc1	2
GO:0009130	GO:0009130	pyrimidine nucleoside monophosphate biosynthetic process	2/275	15/28814	0.00877951	0.0617024	0.045598	Uck2/Upp1	2
GO:0030320	GO:0030320	cellular monovalent inorganic anion homeostasis	2/275	15/28814	0.00877951	0.0617024	0.045598	Spp1/Ckb	2
GO:0032488	GO:0032488	Cdc42 protein signal transduction	2/275	15/28814	0.00877951	0.0617024	0.045598	Nrp1/Apoe	2
GO:0033235	GO:0033235	positive regulation of protein sumoylation	2/275	15/28814	0.00877951	0.0617024	0.045598	Gnl3/Uba2	2
GO:0043144	GO:0043144	sno(s)RNA processing	2/275	15/28814	0.00877951	0.0617024	0.045598	Dkc1/Exosc5	2
GO:0110096	GO:0110096	cellular response to aldehyde	2/275	15/28814	0.00877951	0.0617024	0.045598	Akr1b3/Sgk1	2
GO:0043244	GO:0043244	regulation of protein-containing complex disassembly	5/275	132/28814	0.00884434	0.0618521	0.0457087	Dstn/Lima1/Cfl1/Twf2/Setx	5
GO:0009314	GO:0009314	response to radiation	10/275	431/28814	0.00885468	0.0618521	0.0457087	Gpx1/Nucks1/Kras/Lrrn4/Sod2/Crip1/Sgk1/Pnp/Hmga2/Sfrp1	10
GO:0016331	GO:0016331	morphogenesis of embryonic epithelium	6/275	185/28814	0.00888883	0.0618521	0.0457087	Dlc1/Enah/Sdc4/Cfl1/Kif20b/Sfrp1	6
GO:0032680	GO:0032680	regulation of tumor necrosis factor production	6/275	185/28814	0.00888883	0.0618521	0.0457087	Mif/Ncl/Pycard/Akap12/Hspb1/Cd24a	6
GO:0035051	GO:0035051	cardiocyte differentiation	6/275	185/28814	0.00888883	0.0618521	0.0457087	Cacybp/Tbx3/Tdgf1/Gata6/Rest/Eomes	6
GO:0042129	GO:0042129	regulation of T cell proliferation	6/275	187/28814	0.00934276	0.0646269	0.0477592	Sdc4/Pycard/Lmo1/Pnp/Igfbp2/Cd24a	6
GO:0071772	GO:0071772	response to BMP	6/275	187/28814	0.00934276	0.0646269	0.0477592	Gdf3/Usp9x/Gata6/Nanog/Sfrp1/Smad1	6
GO:0071773	GO:0071773	cellular response to BMP stimulus	6/275	187/28814	0.00934276	0.0646269	0.0477592	Gdf3/Usp9x/Gata6/Nanog/Sfrp1/Smad1	6
GO:0000018	GO:0000018	regulation of DNA recombination	5/275	134/28814	0.00940166	0.0649066	0.0479659	Ooep/Smarcad1/Rif1/Actb/Hmces	5
GO:0050670	GO:0050670	regulation of lymphocyte proliferation	7/275	245/28814	0.00946405	0.0652092	0.0481895	Mif/Sdc4/Pycard/Lmo1/Pnp/Igfbp2/Cd24a	7
GO:1903555	GO:1903555	regulation of tumor necrosis factor superfamily cytokine production	6/275	188/28814	0.00957583	0.0658502	0.0486632	Mif/Ncl/Pycard/Akap12/Hspb1/Cd24a	6
GO:0035601	GO:0035601	protein deacylation	5/275	135/28814	0.00968919	0.06637	0.0490474	Mta3/Smarcad1/Lypla1/Rest/Eomes	5
GO:0098732	GO:0098732	macromolecule deacylation	5/275	135/28814	0.00968919	0.06637	0.0490474	Mta3/Smarcad1/Lypla1/Rest/Eomes	5
GO:1902893	GO:1902893	regulation of miRNA transcription	4/275	87/28814	0.00972979	0.0665184	0.049157	Gnl3/Gata6/Rest/Smad1	4
GO:0000463	GO:0000463	maturation of LSU-rRNA from tricistronic rRNA transcript (SSU-rRNA, 5.8S rRNA, LSU-rRNA)	2/275	16/28814	0.00997098	0.0670281	0.0495337	Wdr12/Ftsj3	2
GO:0021978	GO:0021978	telencephalon regionalization	2/275	16/28814	0.00997098	0.0670281	0.0495337	Otx2/Eomes	2
GO:0042159	GO:0042159	lipoprotein catabolic process	2/275	16/28814	0.00997098	0.0670281	0.0495337	Apoe/Lypla1	2
GO:0042454	GO:0042454	ribonucleoside catabolic process	2/275	16/28814	0.00997098	0.0670281	0.0495337	Upp1/Pnp	2
GO:0046112	GO:0046112	nucleobase biosynthetic process	2/275	16/28814	0.00997098	0.0670281	0.0495337	Aprt/Gart	2
GO:0060788	GO:0060788	ectodermal placode formation	2/275	16/28814	0.00997098	0.0670281	0.0495337	Sox2/Tbx3	2
GO:0071697	GO:0071697	ectodermal placode morphogenesis	2/275	16/28814	0.00997098	0.0670281	0.0495337	Sox2/Tbx3	2
GO:0106380	GO:0106380	purine ribonucleotide salvage	2/275	16/28814	0.00997098	0.0670281	0.0495337	Aprt/Pnp	2
GO:0009791	GO:0009791	post-embryonic development	5/275	136/28814	0.00998271	0.0670281	0.0495337	Usp9x/Arid5b/Kdm5b/Sod2/Lhx1	5
GO:0031589	GO:0031589	cell-substrate adhesion	9/275	373/28814	0.0100332	0.0670281	0.0495337	Spp1/Dlc1/Sdc4/Nrp1/Rcc2/Tdgf1/Cfl1/Fn1/Sfrp1	9
GO:0031667	GO:0031667	response to nutrient levels	9/275	373/28814	0.0100332	0.0670281	0.0495337	Gdf3/Spp1/Rragd/Apoe/Fbxo22/Eif4ebp1/Asns/Sod2/Slc16a1	9
GO:0050878	GO:0050878	regulation of body fluid levels	9/275	373/28814	0.0100332	0.0670281	0.0495337	Stmn1/Socs2/Apoe/Aprt/Akr1b3/Fn1/Cd9/Anxa7/Pdgfa	9
GO:0002705	GO:0002705	positive regulation of leukocyte mediated immunity	6/275	190/28814	0.0100544	0.0670418	0.0495438	Ddx21/Rif1/Hspa8/Hmces/Pnp/Cd24a	6
GO:0051259	GO:0051259	protein complex oligomerization	7/275	248/28814	0.0100742	0.0670467	0.0495474	Mif/Mat2a/Pycard/Ehd1/Sod2/G3bp2/Rrm2	7
GO:0009394	GO:0009394	2'-deoxyribonucleotide metabolic process	3/275	47/28814	0.0102319	0.0674578	0.0498513	Upp1/Rrm2/Pnp	3
GO:0010543	GO:0010543	regulation of platelet activation	3/275	47/28814	0.0102319	0.0674578	0.0498513	Apoe/Cd9/Pdgfa	3
GO:0019692	GO:0019692	deoxyribose phosphate metabolic process	3/275	47/28814	0.0102319	0.0674578	0.0498513	Upp1/Rrm2/Pnp	3
GO:0030835	GO:0030835	negative regulation of actin filament depolymerization	3/275	47/28814	0.0102319	0.0674578	0.0498513	Lima1/Cfl1/Twf2	3
GO:0071300	GO:0071300	cellular response to retinoic acid	3/275	47/28814	0.0102319	0.0674578	0.0498513	Twf2/Setx/Cyp26a1	3
GO:0032944	GO:0032944	regulation of mononuclear cell proliferation	7/275	249/28814	0.0102838	0.067652	0.0499948	Mif/Sdc4/Pycard/Lmo1/Pnp/Igfbp2/Cd24a	7
GO:0032640	GO:0032640	tumor necrosis factor production	6/275	191/28814	0.0102999	0.067652	0.0499948	Mif/Ncl/Pycard/Akap12/Hspb1/Cd24a	6
GO:1903362	GO:1903362	regulation of cellular protein catabolic process	7/275	250/28814	0.0104966	0.0687944	0.050839	Hsp90aa1/Gpx1/Apoe/Fbxo22/Ube2k/Usp7/Ctsc	7
GO:0061614	GO:0061614	miRNA transcription	4/275	89/28814	0.0105169	0.0687944	0.050839	Gnl3/Gata6/Rest/Smad1	4
GO:0019693	GO:0019693	ribose phosphate metabolic process	9/275	376/28814	0.0105326	0.0687944	0.050839	Pgam1/Aprt/Gart/Pdk1/Eif6/Uck2/Upp1/Pkm/Pnp	9
GO:0055076	GO:0055076	transition metal ion homeostasis	5/275	138/28814	0.0105879	0.0689001	0.0509171	Fth1/Mt1/Mt2/Atox1/Sod2	5
GO:1905039	GO:1905039	carboxylic acid transmembrane transport	5/275	138/28814	0.0105879	0.0689001	0.0509171	Slc7a3/Emb/Slc38a2/Slc6a6/Slc16a1	5
GO:0043583	GO:0043583	ear development	7/275	251/28814	0.0107125	0.0695818	0.0514209	Otx2/Mycn/Sdc4/Sox2/Tbx3/Rest/Gsc	7
GO:0031647	GO:0031647	regulation of protein stability	8/275	313/28814	0.0107773	0.0698735	0.0516364	Hsp90aa1/Cct3/Pycard/Usp9x/Kras/Usp7/Hspa8/Sugt1	8
GO:0030195	GO:0030195	negative regulation of blood coagulation	3/275	48/28814	0.0108384	0.07014	0.0518334	Apoe/Cd9/Pdgfa	3
GO:1903825	GO:1903825	organic acid transmembrane transport	5/275	139/28814	0.0108998	0.0704077	0.0520312	Slc7a3/Emb/Slc38a2/Slc6a6/Slc16a1	5
GO:0031960	GO:0031960	response to corticosteroid	4/275	90/28814	0.0109254	0.0704439	0.052058	Klf9/Eif4ebp1/Rest/Sgk1	4
GO:0071706	GO:0071706	tumor necrosis factor superfamily cytokine production	6/275	194/28814	0.011062	0.0707198	0.0522619	Mif/Ncl/Pycard/Akap12/Hspb1/Cd24a	6
GO:0035270	GO:0035270	endocrine system development	5/275	140/28814	0.0112178	0.0707198	0.0522619	Nr0b1/Sox2/Arid5b/Gata6/Hmga2	5
GO:0009117	GO:0009117	nucleotide metabolic process	10/275	447/28814	0.0112293	0.0707198	0.0522619	Pgam1/Aprt/Gart/Pdk1/Eif6/Uck2/Upp1/Pkm/Rrm2/Pnp	10
GO:0000729	GO:0000729	DNA double-strand break processing	2/275	17/28814	0.0112298	0.0707198	0.0522619	Smarcad1/Rnf138	2
GO:0001710	GO:0001710	mesodermal cell fate commitment	2/275	17/28814	0.0112298	0.0707198	0.0522619	Nanog/Smad1	2
GO:0042790	GO:0042790	nucleolar large rRNA transcription by RNA polymerase I	2/275	17/28814	0.0112298	0.0707198	0.0522619	Ncl/Tcof1	2
GO:0046415	GO:0046415	urate metabolic process	2/275	17/28814	0.0112298	0.0707198	0.0522619	Spp1/Pnp	2
GO:0048853	GO:0048853	forebrain morphogenesis	2/275	17/28814	0.0112298	0.0707198	0.0522619	Otx2/Sox2	2
GO:0051014	GO:0051014	actin filament severing	2/275	17/28814	0.0112298	0.0707198	0.0522619	Dstn/Cfl1	2
GO:0051895	GO:0051895	negative regulation of focal adhesion assembly	2/275	17/28814	0.0112298	0.0707198	0.0522619	Dlc1/Rcc2	2
GO:0071498	GO:0071498	cellular response to fluid shear stress	2/275	17/28814	0.0112298	0.0707198	0.0522619	Spp1/Klf2	2
GO:0150118	GO:0150118	negative regulation of cell-substrate junction organization	2/275	17/28814	0.0112298	0.0707198	0.0522619	Dlc1/Rcc2	2
GO:2000696	GO:2000696	regulation of epithelial cell differentiation involved in kidney development	2/275	17/28814	0.0112298	0.0707198	0.0522619	Lhx1/Cd24a	2
GO:0035023	GO:0035023	regulation of Rho protein signal transduction	4/275	91/28814	0.011344	0.0711814	0.052603	Stmn1/Dlc1/Nrp1/Apoe	4
GO:0140694	GO:0140694	non-membrane-bounded organelle assembly	9/275	381/28814	0.011406	0.0711814	0.052603	Mybl2/Csrp2/Ppan/Brix1/Nip7/Eif6/G3bp2/Fbxo5/Mzt1	9
GO:0009262	GO:0009262	deoxyribonucleotide metabolic process	3/275	49/28814	0.0114652	0.0711814	0.052603	Upp1/Rrm2/Pnp	3
GO:0010332	GO:0010332	response to gamma radiation	3/275	49/28814	0.0114652	0.0711814	0.052603	Gpx1/Sod2/Pnp	3
GO:0016073	GO:0016073	snRNA metabolic process	3/275	49/28814	0.0114652	0.0711814	0.052603	Dkc1/Nhp2/Exosc5	3
GO:0031111	GO:0031111	negative regulation of microtubule polymerization or depolymerization	3/275	49/28814	0.0114652	0.0711814	0.052603	Stmn1/Fkbp4/Sgk1	3
GO:0045429	GO:0045429	positive regulation of nitric oxide biosynthetic process	3/275	49/28814	0.0114652	0.0711814	0.052603	Hsp90aa1/Klf2/Sod2	3
GO:1900047	GO:1900047	negative regulation of hemostasis	3/275	49/28814	0.0114652	0.0711814	0.052603	Apoe/Cd9/Pdgfa	3
GO:0051302	GO:0051302	regulation of cell division	6/275	196/28814	0.0115918	0.0718187	0.0530739	Ooep/Cenpv/Pdgfa/Kif20b/Nanog/Klhl13	6
GO:0015850	GO:0015850	organic hydroxy compound transport	7/275	255/28814	0.0116087	0.0718187	0.0530739	Spp1/Lima1/Emb/Apoe/Kdm5b/Actb/Slc16a1	7
GO:1903035	GO:1903035	negative regulation of response to wounding	4/275	92/28814	0.0117729	0.0727062	0.0537298	Apoe/Cd9/Pdgfa/Cd24a	4
GO:0006997	GO:0006997	nucleus organization	5/275	142/28814	0.0118728	0.0730665	0.0539961	Ubxn2a/Nolc1/Rrn3/Sycp3/Emg1	5
GO:1901655	GO:1901655	cellular response to ketone	5/275	142/28814	0.0118728	0.0730665	0.0539961	Spp1/Klf9/Eif4ebp1/Akr1b3/Sgk1	5
GO:0019318	GO:0019318	hexose metabolic process	7/275	257/28814	0.0120766	0.0740231	0.054703	Pdk1/Usp7/Pmm1/Pkm/Ldha/Phlda2/Igfbp4	7
GO:0090150	GO:0090150	establishment of protein localization to membrane	7/275	257/28814	0.0120766	0.0740231	0.054703	Hsp90aa1/Stx3/Gga2/Tomm40/Lypla1/Emc8/Cd24a	7
GO:0030901	GO:0030901	midbrain development	3/275	50/28814	0.0121125	0.0740231	0.054703	Otx2/Sfrp1/Smad1	3
GO:0050819	GO:0050819	negative regulation of coagulation	3/275	50/28814	0.0121125	0.0740231	0.054703	Apoe/Cd9/Pdgfa	3
GO:0042471	GO:0042471	ear morphogenesis	5/275	143/28814	0.0122098	0.0742436	0.0548659	Otx2/Sox2/Tbx3/Rest/Gsc	5
GO:0030168	GO:0030168	platelet activation	4/275	93/28814	0.0122119	0.0742436	0.0548659	Apoe/Fn1/Cd9/Pdgfa	4
GO:0043535	GO:0043535	regulation of blood vessel endothelial cell migration	4/275	93/28814	0.0122119	0.0742436	0.0548659	Nrp1/Apoe/Hspb1/Amot	4
GO:0009451	GO:0009451	RNA modification	5/275	144/28814	0.0125533	0.0745419	0.0550864	Dkc1/Nhp2/Nsun2/Emg1/Ftsj3	5
GO:0001522	GO:0001522	pseudouridine synthesis	2/275	18/28814	0.0125547	0.0745419	0.0550864	Dkc1/Nhp2	2
GO:0002862	GO:0002862	negative regulation of inflammatory response to antigenic stimulus	2/275	18/28814	0.0125547	0.0745419	0.0550864	Gpx1/Gpx2	2
GO:0007398	GO:0007398	ectoderm development	2/275	18/28814	0.0125547	0.0745419	0.0550864	L3mbtl2/Lhx1	2
GO:0010470	GO:0010470	regulation of gastrulation	2/275	18/28814	0.0125547	0.0745419	0.0550864	Otx2/Lhx1	2
GO:0030540	GO:0030540	female genitalia development	2/275	18/28814	0.0125547	0.0745419	0.0550864	Tbx3/Lhx1	2
GO:0032261	GO:0032261	purine nucleotide salvage	2/275	18/28814	0.0125547	0.0745419	0.0550864	Aprt/Pnp	2
GO:0051000	GO:0051000	positive regulation of nitric-oxide synthase activity	2/275	18/28814	0.0125547	0.0745419	0.0550864	Apoe/Kras	2
GO:0060382	GO:0060382	regulation of DNA strand elongation	2/275	18/28814	0.0125547	0.0745419	0.0550864	Nucks1/Ino80e	2
GO:0070200	GO:0070200	establishment of protein localization to telomere	2/275	18/28814	0.0125547	0.0745419	0.0550864	Dkc1/Cct3	2
GO:0071280	GO:0071280	cellular response to copper ion	2/275	18/28814	0.0125547	0.0745419	0.0550864	Mt1/Mt2	2
GO:1901881	GO:1901881	positive regulation of protein depolymerization	2/275	18/28814	0.0125547	0.0745419	0.0550864	Dstn/Cfl1	2
GO:1904424	GO:1904424	regulation of GTP binding	2/275	18/28814	0.0125547	0.0745419	0.0550864	Stmn1/Cln5	2
GO:0006520	GO:0006520	cellular amino acid metabolic process	7/275	259/28814	0.012558	0.0745419	0.0550864	Tdh/Gart/Bcat2/Odc1/Asns/Gcat/Gclm	7
GO:0006753	GO:0006753	nucleoside phosphate metabolic process	10/275	455/28814	0.012584	0.0745702	0.0551073	Pgam1/Aprt/Gart/Pdk1/Eif6/Uck2/Upp1/Pkm/Rrm2/Pnp	10
GO:0032204	GO:0032204	regulation of telomere maintenance	4/275	94/28814	0.0126614	0.0749026	0.0553529	Dkc1/Cct3/Gnl3/Ino80e	4
GO:0048806	GO:0048806	genitalia development	3/275	51/28814	0.0127804	0.0752267	0.0555924	Sox2/Tbx3/Lhx1	3
GO:0061647	GO:0061647	histone H3-K9 modification	3/275	51/28814	0.0127804	0.0752267	0.0555924	Jarid2/Rif1/Dnmt3b	3
GO:1904407	GO:1904407	positive regulation of nitric oxide metabolic process	3/275	51/28814	0.0127804	0.0752267	0.0555924	Hsp90aa1/Klf2/Sod2	3
GO:1901879	GO:1901879	regulation of protein depolymerization	4/275	95/28814	0.0131213	0.0769827	0.0568901	Dstn/Lima1/Cfl1/Twf2	4
GO:0032103	GO:0032103	positive regulation of response to external stimulus	10/275	458/28814	0.0131226	0.0769827	0.0568901	Mif/Hsp90aa1/Stx3/Pycard/Nrp1/Ube2k/Fn1/Hspb1/Ctsc/Cd24a	10
GO:0030833	GO:0030833	regulation of actin filament polymerization	5/275	146/28814	0.0132597	0.0776576	0.0573889	Tmsb4x/Pycard/Tmsb10/Cfl1/Twf2	5
GO:0006360	GO:0006360	transcription by RNA polymerase I	3/275	52/28814	0.013469	0.078361	0.0579087	Ncl/Tcof1/Rrn3	3
GO:0019083	GO:0019083	viral transcription	3/275	52/28814	0.013469	0.078361	0.0579087	Nucks1/Rest/Hmga2	3
GO:0050798	GO:0050798	activated T cell proliferation	3/275	52/28814	0.013469	0.078361	0.0579087	Pycard/Igfbp2/Cd24a	3
GO:0060428	GO:0060428	lung epithelium development	3/275	52/28814	0.013469	0.078361	0.0579087	Klf2/Gata6/Hmga2	3
GO:0051348	GO:0051348	negative regulation of transferase activity	7/275	263/28814	0.013562	0.0786838	0.0581473	Pycard/Apoe/Hspb1/Stk38/Actb/Fbxo5/Sfrp1	7
GO:0006469	GO:0006469	negative regulation of protein kinase activity	6/275	203/28814	0.0135868	0.0786838	0.0581473	Pycard/Apoe/Hspb1/Stk38/Actb/Sfrp1	6
GO:0072655	GO:0072655	establishment of protein localization to mitochondrion	4/275	96/28814	0.0135917	0.0786838	0.0581473	Hsp90aa1/Chchd4/Tomm5/Tomm40	4
GO:0050671	GO:0050671	positive regulation of lymphocyte proliferation	5/275	147/28814	0.0136228	0.0787342	0.0581845	Mif/Pycard/Pnp/Igfbp2/Cd24a	5
GO:0042176	GO:0042176	regulation of protein catabolic process	9/275	393/28814	0.0137228	0.0791823	0.0585156	Hsp90aa1/Ubxn2a/Gpx1/Apoe/Fbxo22/Ube2k/Odc1/Usp7/Ctsc	9
GO:0045444	GO:0045444	fat cell differentiation	7/275	264/28814	0.0138217	0.0794163	0.0586886	Gdf3/Gpx1/Arid5b/Sod2/Uchl3/Hmga2/Sfrp1	7
GO:0031503	GO:0031503	protein-containing complex localization	6/275	204/28814	0.0138902	0.0794163	0.0586886	Fkbp4/Stx3/Rcc2/Eif6/Mzt1/Dnmt3b	6
GO:0003228	GO:0003228	atrial cardiac muscle tissue development	2/275	19/28814	0.0139442	0.0794163	0.0586886	Tbx3/Gata6	2
GO:0009220	GO:0009220	pyrimidine ribonucleotide biosynthetic process	2/275	19/28814	0.0139442	0.0794163	0.0586886	Uck2/Upp1	2
GO:0034111	GO:0034111	negative regulation of homotypic cell-cell adhesion	2/275	19/28814	0.0139442	0.0794163	0.0586886	Cd9/Cd24a	2
GO:0045836	GO:0045836	positive regulation of meiotic nuclear division	2/275	19/28814	0.0139442	0.0794163	0.0586886	Ooep/Fbxo5	2
GO:0060712	GO:0060712	spongiotrophoblast layer development	2/275	19/28814	0.0139442	0.0794163	0.0586886	Tex19.1/Phlda2	2
GO:0099558	GO:0099558	maintenance of synapse structure	2/275	19/28814	0.0139442	0.0794163	0.0586886	Chchd10/Hspa8	2
GO:0045926	GO:0045926	negative regulation of growth	7/275	265/28814	0.014085	0.0800884	0.0591853	Socs2/Jarid2/Dnajc2/Nrp1/Ifrd1/Cfl1/Sfrp1	7
GO:0007131	GO:0007131	reciprocal meiotic recombination	3/275	53/28814	0.0141784	0.0803593	0.0593854	Hsf2bp/Tex19.1/Sycp3	3
GO:0140527	GO:0140527	reciprocal homologous recombination	3/275	53/28814	0.0141784	0.0803593	0.0593854	Hsf2bp/Tex19.1/Sycp3	3
GO:0032946	GO:0032946	positive regulation of mononuclear cell proliferation	5/275	149/28814	0.0143689	0.081308	0.0600865	Mif/Pycard/Pnp/Igfbp2/Cd24a	5
GO:0071214	GO:0071214	cellular response to abiotic stimulus	8/275	330/28814	0.0144263	0.081371	0.0601331	Nucks1/Ybx3/Akr1b3/Rest/Actb/Crip1/Hmga2/Sfrp1	8
GO:0104004	GO:0104004	cellular response to environmental stimulus	8/275	330/28814	0.0144263	0.081371	0.0601331	Nucks1/Ybx3/Akr1b3/Rest/Actb/Crip1/Hmga2/Sfrp1	8
GO:0007519	GO:0007519	skeletal muscle tissue development	6/275	206/28814	0.0145111	0.081718	0.0603895	Mylpf/Gpx1/Sap30/Fbxo22/Ybx3/Eomes	6
GO:0015908	GO:0015908	fatty acid transport	4/275	98/28814	0.0145643	0.0818863	0.0605138	Mif/Pla2g1b/Apoe/Crabp1	4
GO:0090068	GO:0090068	positive regulation of cell cycle process	7/275	267/28814	0.0146223	0.082081	0.0606578	Ooep/Mta3/Rcc2/Cenpv/Fbxo5/Rrm2/Kif20b	7
GO:0050684	GO:0050684	regulation of mRNA processing	5/275	150/28814	0.014752	0.0826773	0.0610984	Rbmxl2/Ncl/Rbm25/Rest/Hspa8	5
GO:0035825	GO:0035825	homologous recombination	3/275	54/28814	0.0149086	0.0834215	0.0616484	Hsf2bp/Tex19.1/Sycp3	3
GO:0051492	GO:0051492	regulation of stress fiber assembly	4/275	99/28814	0.0150667	0.0837795	0.061913	Stmn1/Dlc1/Sdc4/Nrp1	4
GO:1901992	GO:1901992	positive regulation of mitotic cell cycle phase transition	4/275	99/28814	0.0150667	0.0837795	0.061913	Mta3/Rcc2/Fbxo5/Rrm2	4
GO:1905954	GO:1905954	positive regulation of lipid localization	4/275	99/28814	0.0150667	0.0837795	0.061913	Mif/Spp1/Apoe/Ehd1	4
GO:0009152	GO:0009152	purine ribonucleotide biosynthetic process	5/275	151/28814	0.015142	0.0837795	0.061913	Aprt/Gart/Pdk1/Pkm/Pnp	5
GO:0051147	GO:0051147	regulation of muscle cell differentiation	5/275	151/28814	0.015142	0.0837795	0.061913	Tmsb4x/Fbxo22/Sod2/Rbpms2/Smad1	5
GO:0033044	GO:0033044	regulation of chromosome organization	6/275	208/28814	0.0151511	0.0837795	0.061913	Dkc1/Cct3/Gnl3/Ino80e/Cenpv/Fbxo5	6
GO:0070663	GO:0070663	regulation of leukocyte proliferation	7/275	269/28814	0.0151741	0.0837795	0.061913	Mif/Sdc4/Pycard/Lmo1/Pnp/Igfbp2/Cd24a	7
GO:0071375	GO:0071375	cellular response to peptide hormone stimulus	7/275	269/28814	0.0151741	0.0837795	0.061913	Socs2/Nucks1/Eif4ebp1/Cfl1/Pkm/Sgk1/Uchl3	7
GO:0003161	GO:0003161	cardiac conduction system development	2/275	20/28814	0.015397	0.0837795	0.061913	Tbx3/Gata6	2
GO:0006349	GO:0006349	regulation of gene expression by genomic imprinting	2/275	20/28814	0.015397	0.0837795	0.061913	Eed/Dnmt3b	2
GO:0009159	GO:0009159	deoxyribonucleoside monophosphate catabolic process	2/275	20/28814	0.015397	0.0837795	0.061913	Upp1/Pnp	2
GO:0031167	GO:0031167	rRNA methylation	2/275	20/28814	0.015397	0.0837795	0.061913	Emg1/Ftsj3	2
GO:0033599	GO:0033599	regulation of mammary gland epithelial cell proliferation	2/275	20/28814	0.015397	0.0837795	0.061913	Gpx1/Kdm5b	2
GO:0044827	GO:0044827	modulation by host of viral genome replication	2/275	20/28814	0.015397	0.0837795	0.061913	Nucks1/Hspa8	2
GO:0048712	GO:0048712	negative regulation of astrocyte differentiation	2/275	20/28814	0.015397	0.0837795	0.061913	Mycn/Hmga2	2
GO:2000773	GO:2000773	negative regulation of cellular senescence	2/275	20/28814	0.015397	0.0837795	0.061913	Fbxo5/Hmga2	2
GO:0006913	GO:0006913	nucleocytoplasmic transport	8/275	334/28814	0.0154017	0.0837795	0.061913	Nolc1/Nsun2/Chchd4/Hspa9/Fbxo22/Cfl1/Eif6/Hspa8	8
GO:0051169	GO:0051169	nuclear transport	8/275	334/28814	0.0154017	0.0837795	0.061913	Nolc1/Nsun2/Chchd4/Hspa9/Fbxo22/Cfl1/Eif6/Hspa8	8
GO:0048738	GO:0048738	cardiac muscle tissue development	7/275	270/28814	0.0154554	0.0839419	0.062033	Jarid2/Cacybp/Tbx3/Myl7/Tdgf1/Gata6/Smad1	7
GO:0002824	GO:0002824	positive regulation of adaptive immune response based on somatic recombination of immune receptors built from immunoglobulin superfamily domains	5/275	152/28814	0.0155387	0.0842272	0.0622438	Rif1/Hspa8/Hmces/Pnp/Cd24a	5
GO:0010389	GO:0010389	regulation of G2/M transition of mitotic cell cycle	4/275	100/28814	0.0155799	0.0842272	0.0622438	Mta3/Rcc2/Fbxo5/Hmga2	4
GO:0016575	GO:0016575	histone deacetylation	4/275	100/28814	0.0155799	0.0842272	0.0622438	Mta3/Smarcad1/Rest/Eomes	4
GO:0046651	GO:0046651	lymphocyte proliferation	8/275	335/28814	0.0156528	0.084399	0.0623708	Mif/Sdc4/Pycard/Hells/Lmo1/Pnp/Igfbp2/Cd24a	8
GO:0051205	GO:0051205	protein insertion into membrane	3/275	55/28814	0.0156597	0.084399	0.0623708	Hsp90aa1/Tomm40/Emc8	3
GO:0006839	GO:0006839	mitochondrial transport	5/275	153/28814	0.0159424	0.0857911	0.0633995	Hsp90aa1/Chchd4/Tomm5/Chchd10/Tomm40	5
GO:0050772	GO:0050772	positive regulation of axonogenesis	4/275	101/28814	0.016104	0.086528	0.0639441	Nrp1/Apoe/Fn1/Twf2	4
GO:0008380	GO:0008380	RNA splicing	9/275	404/28814	0.0161376	0.0865763	0.0639798	Rbmxl2/Ncl/Dhx16/Hnrnpf/Rbm25/Rest/Hspa8/Slc38a2/Setx	9
GO:0009116	GO:0009116	nucleoside metabolic process	3/275	56/28814	0.0164318	0.0876196	0.0647508	Aprt/Upp1/Pnp	3
GO:0030858	GO:0030858	positive regulation of epithelial cell differentiation	3/275	56/28814	0.0164318	0.0876196	0.0647508	Sox2/Lhx1/Cd24a	3
GO:0043536	GO:0043536	positive regulation of blood vessel endothelial cell migration	3/275	56/28814	0.0164318	0.0876196	0.0647508	Nrp1/Hspb1/Amot	3
GO:0072527	GO:0072527	pyrimidine-containing compound metabolic process	3/275	56/28814	0.0164318	0.0876196	0.0647508	Uck2/Upp1/Tet1	3
GO:0045185	GO:0045185	maintenance of protein location	4/275	102/28814	0.016639	0.0884559	0.0653688	Tmsb4x/Tmsb10/Chchd10/Twf2	4
GO:0070585	GO:0070585	protein localization to mitochondrion	4/275	102/28814	0.016639	0.0884559	0.0653688	Hsp90aa1/Chchd4/Tomm5/Tomm40	4
GO:0032943	GO:0032943	mononuclear cell proliferation	8/275	339/28814	0.0166871	0.0885778	0.0654589	Mif/Sdc4/Pycard/Hells/Lmo1/Pnp/Igfbp2/Cd24a	8
GO:0031032	GO:0031032	actomyosin structure organization	6/275	213/28814	0.0168362	0.0886981	0.0655478	Stmn1/Dlc1/Csrp2/Sdc4/Nrp1/Pdlim1	6
GO:0000413	GO:0000413	protein peptidyl-prolyl isomerization	2/275	21/28814	0.0169117	0.0886981	0.0655478	Fkbp4/Ppic	2
GO:0016075	GO:0016075	rRNA catabolic process	2/275	21/28814	0.0169117	0.0886981	0.0655478	Dis3/Exosc5	2
GO:0043101	GO:0043101	purine-containing compound salvage	2/275	21/28814	0.0169117	0.0886981	0.0655478	Aprt/Pnp	2
GO:0051204	GO:0051204	protein insertion into mitochondrial membrane	2/275	21/28814	0.0169117	0.0886981	0.0655478	Hsp90aa1/Tomm40	2
GO:0060416	GO:0060416	response to growth hormone	2/275	21/28814	0.0169117	0.0886981	0.0655478	Socs2/Cacybp	2
GO:1902644	GO:1902644	tertiary alcohol metabolic process	2/275	21/28814	0.0169117	0.0886981	0.0655478	Akr1b3/Rest	2
GO:1903209	GO:1903209	positive regulation of oxidative stress-induced cell death	2/275	21/28814	0.0169117	0.0886981	0.0655478	Mcl1/Rest	2
GO:0045132	GO:0045132	meiotic chromosome segregation	4/275	103/28814	0.017185	0.0898046	0.0663655	Tex19.1/Sycp3/Ccne1/Syce2	4
GO:0030514	GO:0030514	negative regulation of BMP signaling pathway	3/275	57/28814	0.0172249	0.0898046	0.0663655	Gdf3/Nanog/Sfrp1	3
GO:0098754	GO:0098754	detoxification	3/275	57/28814	0.0172249	0.0898046	0.0663655	Mt1/Mt2/Sod2	3
GO:0140353	GO:0140353	lipid export from cell	3/275	57/28814	0.0172249	0.0898046	0.0663655	Mif/Spp1/Kdm5b	3
GO:0051235	GO:0051235	maintenance of location	8/275	342/28814	0.0174945	0.0910753	0.0673045	Fth1/Tmsb4x/Apoe/Tmsb10/Chchd10/Ehd1/Twf2/Mest	8
GO:0098813	GO:0098813	nuclear chromosome segregation	7/275	277/28814	0.0175298	0.091124	0.0673405	Tex19.1/Esco2/Rcc2/Sycp3/Ccne1/Syce2/Fbxo5	7
GO:0008360	GO:0008360	regulation of cell shape	5/275	157/28814	0.0176268	0.0912232	0.0674138	Dlc1/Cfl1/Fn1/Anxa7/Myo10	5
GO:0022612	GO:0022612	gland morphogenesis	5/275	157/28814	0.0176268	0.0912232	0.0674138	Tbx3/Nrp1/Kdm5b/Pdgfa/Sfrp1	5
GO:2001235	GO:2001235	positive regulation of apoptotic signaling pathway	5/275	157/28814	0.0176268	0.0912232	0.0674138	Pycard/Eef1e1/Mcl1/Ctsc/Sfrp1	5
GO:0030510	GO:0030510	regulation of BMP signaling pathway	4/275	104/28814	0.0177421	0.0915504	0.0676556	Gdf3/Gata6/Nanog/Sfrp1	4
GO:2001252	GO:2001252	positive regulation of chromosome organization	4/275	104/28814	0.0177421	0.0915504	0.0676556	Dkc1/Cct3/Gnl3/Ino80e	4
GO:0001523	GO:0001523	retinoid metabolic process	3/275	58/28814	0.0180391	0.092675	0.0684867	Akr1b3/Crabp1/Cyp26a1	3
GO:0000724	GO:0000724	double-strand break repair via homologous recombination	5/275	158/28814	0.0180656	0.092675	0.0684867	Ooep/Nucks1/Rnf138/Rif1/Actb	5
GO:0001824	GO:0001824	blastocyst development	5/275	158/28814	0.0180656	0.092675	0.0684867	Wdr74/Emg1/Tet1/Eomes/Rrm2	5
GO:0045667	GO:0045667	regulation of osteoblast differentiation	5/275	158/28814	0.0180656	0.092675	0.0684867	Sox2/Rest/Fbxo5/Sfrp1/Smad1	5
GO:1903050	GO:1903050	regulation of proteolysis involved in cellular protein catabolic process	6/275	217/28814	0.018274	0.0932047	0.0688781	Gpx1/Apoe/Fbxo22/Ube2k/Usp7/Ctsc	6
GO:2001237	GO:2001237	negative regulation of extrinsic apoptotic signaling pathway	4/275	105/28814	0.0183104	0.0932047	0.0688781	Gpx1/Nrp1/Mcl1/Gclm	4
GO:0009158	GO:0009158	ribonucleoside monophosphate catabolic process	2/275	22/28814	0.0184871	0.0932047	0.0688781	Upp1/Pnp	2
GO:0009164	GO:0009164	nucleoside catabolic process	2/275	22/28814	0.0184871	0.0932047	0.0688781	Upp1/Pnp	2
GO:0048532	GO:0048532	anatomical structure arrangement	2/275	22/28814	0.0184871	0.0932047	0.0688781	Usp9x/Nrp1	2
GO:0050910	GO:0050910	detection of mechanical stimulus involved in sensory perception of sound	2/275	22/28814	0.0184871	0.0932047	0.0688781	Sox2/Rest	2
GO:0051602	GO:0051602	response to electrical stimulus	2/275	22/28814	0.0184871	0.0932047	0.0688781	Rest/Actb	2
GO:0061081	GO:0061081	positive regulation of myeloid leukocyte cytokine production involved in immune response	2/275	22/28814	0.0184871	0.0932047	0.0688781	Mif/Ddx21	2
GO:0072529	GO:0072529	pyrimidine-containing compound catabolic process	2/275	22/28814	0.0184871	0.0932047	0.0688781	Upp1/Tet1	2
GO:1902254	GO:1902254	negative regulation of intrinsic apoptotic signaling pathway by p53 class mediator	2/275	22/28814	0.0184871	0.0932047	0.0688781	Mif/Rrn3	2
GO:1903672	GO:1903672	positive regulation of sprouting angiogenesis	2/275	22/28814	0.0184871	0.0932047	0.0688781	Pkm/Smad1	2
GO:2000114	GO:2000114	regulation of establishment of cell polarity	2/275	22/28814	0.0184871	0.0932047	0.0688781	Cfl1/Kif20b	2
GO:0060538	GO:0060538	skeletal muscle organ development	6/275	218/28814	0.0186462	0.0937552	0.069285	Mylpf/Gpx1/Sap30/Fbxo22/Ybx3/Eomes	6
GO:0000375	GO:0000375	RNA splicing, via transesterification reactions	7/275	281/28814	0.0187996	0.0937552	0.069285	Rbmxl2/Ncl/Dhx16/Rbm25/Rest/Hspa8/Setx	7
GO:0000377	GO:0000377	RNA splicing, via transesterification reactions with bulged adenosine as nucleophile	7/275	281/28814	0.0187996	0.0937552	0.069285	Rbmxl2/Ncl/Dhx16/Rbm25/Rest/Hspa8/Setx	7
GO:0000398	GO:0000398	mRNA splicing, via spliceosome	7/275	281/28814	0.0187996	0.0937552	0.069285	Rbmxl2/Ncl/Dhx16/Rbm25/Rest/Hspa8/Setx	7
GO:0001825	GO:0001825	blastocyst formation	3/275	59/28814	0.0188744	0.0937552	0.069285	Wdr74/Tet1/Eomes	3
GO:0002204	GO:0002204	somatic recombination of immunoglobulin genes involved in immune response	3/275	59/28814	0.0188744	0.0937552	0.069285	Rif1/Ung/Hmces	3
GO:0002208	GO:0002208	somatic diversification of immunoglobulins involved in immune response	3/275	59/28814	0.0188744	0.0937552	0.069285	Rif1/Ung/Hmces	3
GO:0031113	GO:0031113	regulation of microtubule polymerization	3/275	59/28814	0.0188744	0.0937552	0.069285	Stmn1/Fkbp4/Sgk1	3
GO:0045190	GO:0045190	isotype switching	3/275	59/28814	0.0188744	0.0937552	0.069285	Rif1/Ung/Hmces	3
GO:0009953	GO:0009953	dorsal/ventral pattern formation	4/275	106/28814	0.0188898	0.0937552	0.069285	Otx2/Gsc/Lhx1/Sfrp1	4
GO:0045833	GO:0045833	negative regulation of lipid metabolic process	4/275	106/28814	0.0188898	0.0937552	0.069285	Nr0b1/Apoe/Rest/Pdgfa	4
GO:0000725	GO:0000725	recombinational repair	5/275	160/28814	0.0189646	0.0939938	0.0694613	Ooep/Nucks1/Rnf138/Rif1/Actb	5
GO:0034249	GO:0034249	negative regulation of cellular amide metabolic process	6/275	219/28814	0.0190235	0.0940205	0.0694811	Ncl/Eif4e2/Apoe/Eif4ebp1/Eif6/Exosc5	6
GO:0048839	GO:0048839	inner ear development	6/275	219/28814	0.0190235	0.0940205	0.0694811	Otx2/Mycn/Sdc4/Sox2/Tbx3/Rest	6
GO:0050863	GO:0050863	regulation of T cell activation	8/275	348/28814	0.0191931	0.0947255	0.070002	Hsp90aa1/Sdc4/Pycard/Hspb1/Lmo1/Pnp/Igfbp2/Cd24a	8
GO:0016101	GO:0016101	diterpenoid metabolic process	3/275	60/28814	0.0197308	0.0971064	0.0717615	Akr1b3/Crabp1/Cyp26a1	3
GO:0035924	GO:0035924	cellular response to vascular endothelial growth factor stimulus	3/275	60/28814	0.0197308	0.0971064	0.0717615	Nrp1/Gab1/Hspb1	3
GO:0042063	GO:0042063	gliogenesis	8/275	350/28814	0.0197846	0.0971443	0.0717895	Otx2/Mycn/Eed/Kras/Fn1/Cd9/Eomes/Hmga2	8
GO:0006473	GO:0006473	protein acetylation	6/275	221/28814	0.0197938	0.0971443	0.0717895	Esco2/Hat1/Jade1/L3mbtl2/Actb/Eomes	6
GO:0006576	GO:0006576	cellular biogenic amine metabolic process	4/275	108/28814	0.0200824	0.0975286	0.0720735	Srm/Trh/Akr1b3/Odc1	4
GO:0042102	GO:0042102	positive regulation of T cell proliferation	4/275	108/28814	0.0200824	0.0975286	0.0720735	Pycard/Pnp/Igfbp2/Cd24a	4
GO:0006595	GO:0006595	polyamine metabolic process	2/275	23/28814	0.0201219	0.0975286	0.0720735	Srm/Odc1	2
GO:0009129	GO:0009129	pyrimidine nucleoside monophosphate metabolic process	2/275	23/28814	0.0201219	0.0975286	0.0720735	Uck2/Upp1	2
GO:0010738	GO:0010738	regulation of protein kinase A signaling	2/275	23/28814	0.0201219	0.0975286	0.0720735	Mif/Akap12	2
GO:0015812	GO:0015812	gamma-aminobutyric acid transport	2/275	23/28814	0.0201219	0.0975286	0.0720735	Trh/Slc6a6	2
GO:0030539	GO:0030539	male genitalia development	2/275	23/28814	0.0201219	0.0975286	0.0720735	Sox2/Tbx3	2
GO:0046426	GO:0046426	negative regulation of receptor signaling pathway via JAK-STAT	2/275	23/28814	0.0201219	0.0975286	0.0720735	Socs2/Hmga2	2
GO:1902894	GO:1902894	negative regulation of miRNA transcription	2/275	23/28814	0.0201219	0.0975286	0.0720735	Gata6/Rest	2
GO:0044772	GO:0044772	mitotic cell cycle phase transition	9/275	420/28814	0.0201877	0.0975785	0.0721104	Mta3/Rcc2/Eif4ebp1/Jade1/Ccne1/Fbxo5/Cks2/Rrm2/Hmga2	9
GO:1901652	GO:1901652	response to peptide	9/275	420/28814	0.0201877	0.0975785	0.0721104	Socs2/Cacybp/Nucks1/Eif4ebp1/Cfl1/Eif6/Pkm/Sgk1/Uchl3	9
GO:2000142	GO:2000142	regulation of DNA-templated transcription, initiation	3/275	61/28814	0.0206084	0.0993524	0.0734213	Morc1/Rrn3/Setx	3
GO:0010595	GO:0010595	positive regulation of endothelial cell migration	4/275	109/28814	0.0206958	0.0993524	0.0734213	Sparc/Nrp1/Hspb1/Amot	4
GO:0071901	GO:0071901	negative regulation of protein serine/threonine kinase activity	4/275	109/28814	0.0206958	0.0993524	0.0734213	Pycard/Apoe/Stk38/Sfrp1	4
GO:2000779	GO:2000779	regulation of double-strand break repair	4/275	109/28814	0.0206958	0.0993524	0.0734213	Ooep/Rif1/Actb/Hmga2	4
GO:0015711	GO:0015711	organic anion transport	8/275	353/28814	0.0206961	0.0993524	0.0734213	Mif/Trh/Slc7a3/Pla2g1b/Emb/Slc38a2/Slc6a6/Slc16a1	8
GO:0034446	GO:0034446	substrate adhesion-dependent cell spreading	4/275	110/28814	0.0213205	0.101885	0.0752929	Nrp1/Rcc2/Fn1/Sfrp1	4
GO:0002708	GO:0002708	positive regulation of lymphocyte mediated immunity	5/275	165/28814	0.0213396	0.101885	0.0752929	Rif1/Hspa8/Hmces/Pnp/Cd24a	5
GO:0030879	GO:0030879	mammary gland development	5/275	165/28814	0.0213396	0.101885	0.0752929	Socs2/Gpx1/Tbx3/Aprt/Kdm5b	5
GO:0070665	GO:0070665	positive regulation of leukocyte proliferation	5/275	165/28814	0.0213396	0.101885	0.0752929	Mif/Pycard/Pnp/Igfbp2/Cd24a	5
GO:0051651	GO:0051651	maintenance of location in cell	6/275	225/28814	0.0213974	0.102022	0.0753945	Fth1/Tmsb4x/Apoe/Tmsb10/Chchd10/Twf2	6
GO:0006446	GO:0006446	regulation of translational initiation	3/275	62/28814	0.0215071	0.102268	0.0755758	Eif5/Eif4ebp1/Mif4gd	3
GO:0021575	GO:0021575	hindbrain morphogenesis	3/275	62/28814	0.0215071	0.102268	0.0755758	Dlc1/Usp9x/Lhx1	3
GO:0006006	GO:0006006	glucose metabolic process	6/275	226/28814	0.0218117	0.102603	0.0758238	Pdk1/Usp7/Pkm/Ldha/Phlda2/Igfbp4	6
GO:0042098	GO:0042098	T cell proliferation	6/275	226/28814	0.0218117	0.102603	0.0758238	Sdc4/Pycard/Lmo1/Pnp/Igfbp2/Cd24a	6
GO:0000466	GO:0000466	maturation of 5.8S rRNA from tricistronic rRNA transcript (SSU-rRNA, 5.8S rRNA, LSU-rRNA)	2/275	24/28814	0.0218147	0.102603	0.0758238	Wdr12/Ftsj3	2
GO:0030002	GO:0030002	cellular anion homeostasis	2/275	24/28814	0.0218147	0.102603	0.0758238	Spp1/Ckb	2
GO:0034405	GO:0034405	response to fluid shear stress	2/275	24/28814	0.0218147	0.102603	0.0758238	Spp1/Klf2	2
GO:0051450	GO:0051450	myoblast proliferation	2/275	24/28814	0.0218147	0.102603	0.0758238	Gpx1/Gata6	2
GO:0055064	GO:0055064	chloride ion homeostasis	2/275	24/28814	0.0218147	0.102603	0.0758238	Spp1/Ckb	2
GO:0072594	GO:0072594	establishment of protein localization to organelle	9/275	426/28814	0.021881	0.102603	0.0758238	Hsp90aa1/Dkc1/Cct3/Nolc1/Chchd4/Tomm5/Cfl1/Tomm40/Hspa8	9
GO:0030004	GO:0030004	cellular monovalent inorganic cation homeostasis	4/275	111/28814	0.0219567	0.102603	0.0758238	Spp1/Slc9b1/Sgk1/Cln5	4
GO:0046916	GO:0046916	cellular transition metal ion homeostasis	4/275	111/28814	0.0219567	0.102603	0.0758238	Fth1/Mt1/Mt2/Atox1	4
GO:0110020	GO:0110020	regulation of actomyosin structure organization	4/275	111/28814	0.0219567	0.102603	0.0758238	Stmn1/Dlc1/Sdc4/Nrp1	4
GO:1902749	GO:1902749	regulation of cell cycle G2/M phase transition	4/275	111/28814	0.0219567	0.102603	0.0758238	Mta3/Rcc2/Fbxo5/Hmga2	4
GO:0045862	GO:0045862	positive regulation of proteolysis	8/275	357/28814	0.0219572	0.102603	0.0758238	Dlc1/Pycard/Apoe/Fbxo22/Cfl1/Rest/Hspa8/Ctsc	8
GO:0033673	GO:0033673	negative regulation of kinase activity	6/275	227/28814	0.0222313	0.103608	0.0765665	Pycard/Apoe/Hspb1/Stk38/Actb/Sfrp1	6
GO:0070374	GO:0070374	positive regulation of ERK1 and ERK2 cascade	6/275	227/28814	0.0222313	0.103608	0.0765665	Mif/Pycard/Akap12/Nrp1/Apoe/Pdgfa	6
GO:0016573	GO:0016573	histone acetylation	5/275	167/28814	0.0223414	0.103846	0.0767422	Hat1/Jade1/L3mbtl2/Actb/Eomes	5
GO:1905952	GO:1905952	regulation of lipid localization	5/275	167/28814	0.0223414	0.103846	0.0767422	Mif/Spp1/Apoe/Ehd1/Kdm5b	5
GO:0001755	GO:0001755	neural crest cell migration	3/275	63/28814	0.022427	0.103969	0.0768329	Nrp1/Cfl1/Fn1	3
GO:0043407	GO:0043407	negative regulation of MAP kinase activity	3/275	63/28814	0.022427	0.103969	0.0768329	Apoe/Stk38/Sfrp1	3
GO:0043542	GO:0043542	endothelial cell migration	6/275	228/28814	0.0226563	0.104894	0.0775164	Gpx1/Sparc/Nrp1/Apoe/Hspb1/Amot	6
GO:0006164	GO:0006164	purine nucleotide biosynthetic process	5/275	168/28814	0.0228535	0.105668	0.0780882	Aprt/Gart/Pdk1/Pkm/Pnp	5
GO:0006303	GO:0006303	double-strand break repair via nonhomologous end joining	3/275	64/28814	0.0233681	0.107122	0.0791632	Rif1/Hmces/Hmga2	3
GO:0051100	GO:0051100	negative regulation of binding	5/275	169/28814	0.0233732	0.107122	0.0791632	Ctsz/1810037I17Rik/Rest/Actb/Hmga2	5
GO:0071248	GO:0071248	cellular response to metal ion	5/275	169/28814	0.0233732	0.107122	0.0791632	Mt1/Sox2/Mt2/Fn1/Rasgrp2	5
GO:0007130	GO:0007130	synaptonemal complex assembly	2/275	25/28814	0.0235645	0.107122	0.0791632	Sycp3/Syce2	2
GO:0009125	GO:0009125	nucleoside monophosphate catabolic process	2/275	25/28814	0.0235645	0.107122	0.0791632	Upp1/Pnp	2
GO:0035024	GO:0035024	negative regulation of Rho protein signal transduction	2/275	25/28814	0.0235645	0.107122	0.0791632	Stmn1/Dlc1	2
GO:0043567	GO:0043567	regulation of insulin-like growth factor receptor signaling pathway	2/275	25/28814	0.0235645	0.107122	0.0791632	Igfbp2/Igfbp4	2
GO:0055083	GO:0055083	monovalent inorganic anion homeostasis	2/275	25/28814	0.0235645	0.107122	0.0791632	Spp1/Ckb	2
GO:0060547	GO:0060547	negative regulation of necrotic cell death	2/275	25/28814	0.0235645	0.107122	0.0791632	Fth1/Ybx3	2
GO:0070734	GO:0070734	histone H3-K27 methylation	2/275	25/28814	0.0235645	0.107122	0.0791632	Mtf2/Eed	2
GO:0071474	GO:0071474	cellular hyperosmotic response	2/275	25/28814	0.0235645	0.107122	0.0791632	Ybx3/Akr1b3	2
GO:0090151	GO:0090151	establishment of protein localization to mitochondrial membrane	2/275	25/28814	0.0235645	0.107122	0.0791632	Hsp90aa1/Tomm40	2
GO:0097062	GO:0097062	dendritic spine maintenance	2/275	25/28814	0.0235645	0.107122	0.0791632	Apoe/Cfl1	2
GO:0010038	GO:0010038	response to metal ion	7/275	295/28814	0.0237508	0.107691	0.0795833	Mt1/Sox2/Mt2/Fn1/Anxa7/Crip1/Rasgrp2	7
GO:0046394	GO:0046394	carboxylic acid biosynthetic process	7/275	295/28814	0.0237508	0.107691	0.0795833	Mif/Pla2g1b/Bcat2/Eif6/Asns/Pkm/Ldha	7
GO:0009185	GO:0009185	ribonucleoside diphosphate metabolic process	4/275	114/28814	0.0239344	0.108384	0.0800953	Pgam1/Eif6/Pkm/Rrm2	4
GO:0016053	GO:0016053	organic acid biosynthetic process	7/275	296/28814	0.0241356	0.109154	0.0806647	Mif/Pla2g1b/Bcat2/Eif6/Asns/Pkm/Ldha	7
GO:0060038	GO:0060038	cardiac muscle cell proliferation	3/275	65/28814	0.0243303	0.109611	0.0810025	Jarid2/Gata6/Smad1	3
GO:0070265	GO:0070265	necrotic cell death	3/275	65/28814	0.0243303	0.109611	0.0810025	Fth1/Ybx3/Slc6a6	3
GO:2000781	GO:2000781	positive regulation of double-strand break repair	3/275	65/28814	0.0243303	0.109611	0.0810025	Ooep/Rif1/Actb	3
GO:0033674	GO:0033674	positive regulation of kinase activity	9/275	435/28814	0.024609	0.110725	0.0818256	Mif/Hsp90aa1/Sdc4/Tdgf1/Gab1/Kras/Pdgfa/Cd24a/Hmga2	9
GO:0007517	GO:0007517	muscle organ development	8/275	365/28814	0.024641	0.110727	0.081827	Mylpf/Gpx1/Sap30/Fbxo22/Ybx3/Arid5b/Eomes/Gsc	8
GO:0051056	GO:0051056	regulation of small GTPase mediated signal transduction	6/275	233/28814	0.0248637	0.111437	0.0823517	Stmn1/Dlc1/Nrp1/Apoe/Kras/Amot	6
GO:0050769	GO:0050769	positive regulation of neurogenesis	7/275	298/28814	0.0249182	0.111437	0.0823517	Sox2/Nrp1/Apoe/Fn1/Twf2/Srrt/Sgk1	7
GO:0006091	GO:0006091	generation of precursor metabolites and energy	9/275	436/28814	0.0249264	0.111437	0.0823517	Pgam1/Chchd4/Chchd10/Cisd1/Eif6/Pkm/Sod2/Ldha/Phlda2	9
GO:0051090	GO:0051090	regulation of DNA-binding transcription factor activity	9/275	436/28814	0.0249264	0.111437	0.0823517	Triml2/Nr0b1/Pycard/Ifrd1/Arid5b/Kras/Usp7/Eomes/Hmga2	9
GO:0001836	GO:0001836	release of cytochrome c from mitochondria	3/275	66/28814	0.0253137	0.111437	0.0823517	Gpx1/Pycard/Sod2	3
GO:0015909	GO:0015909	long-chain fatty acid transport	3/275	66/28814	0.0253137	0.111437	0.0823517	Mif/Pla2g1b/Apoe	3
GO:0048286	GO:0048286	lung alveolus development	3/275	66/28814	0.0253137	0.111437	0.0823517	Sox2/Gata6/Pdgfa	3
GO:0060688	GO:0060688	regulation of morphogenesis of a branching structure	3/275	66/28814	0.0253137	0.111437	0.0823517	Pdgfa/Lhx1/Sfrp1	3
GO:0006221	GO:0006221	pyrimidine nucleotide biosynthetic process	2/275	26/28814	0.0253698	0.111437	0.0823517	Uck2/Upp1	2
GO:0006883	GO:0006883	cellular sodium ion homeostasis	2/275	26/28814	0.0253698	0.111437	0.0823517	Spp1/Sgk1	2
GO:0033233	GO:0033233	regulation of protein sumoylation	2/275	26/28814	0.0253698	0.111437	0.0823517	Gnl3/Uba2	2
GO:0034656	GO:0034656	nucleobase-containing small molecule catabolic process	2/275	26/28814	0.0253698	0.111437	0.0823517	Upp1/Pnp	2
GO:0046386	GO:0046386	deoxyribose phosphate catabolic process	2/275	26/28814	0.0253698	0.111437	0.0823517	Upp1/Pnp	2
GO:0060065	GO:0060065	uterus development	2/275	26/28814	0.0253698	0.111437	0.0823517	Kdm5b/Lhx1	2
GO:0065005	GO:0065005	protein-lipid complex assembly	2/275	26/28814	0.0253698	0.111437	0.0823517	Sh3gl2/Apoe	2
GO:0071459	GO:0071459	protein localization to chromosome, centromeric region	2/275	26/28814	0.0253698	0.111437	0.0823517	Jarid2/Rcc2	2
GO:1904893	GO:1904893	negative regulation of receptor signaling pathway via STAT	2/275	26/28814	0.0253698	0.111437	0.0823517	Socs2/Hmga2	2
GO:2000765	GO:2000765	regulation of cytoplasmic translation	2/275	26/28814	0.0253698	0.111437	0.0823517	Cnbp/Pkm	2
GO:0006403	GO:0006403	RNA localization	5/275	173/28814	0.0255281	0.111574	0.0824534	Dkc1/Nop58/Igf2bp2/Nsun2/G3bp2	5
GO:0035296	GO:0035296	regulation of tube diameter	5/275	173/28814	0.0255281	0.111574	0.0824534	Klf2/Gpx1/Apoe/Sod2/Gclm	5
GO:0050680	GO:0050680	negative regulation of epithelial cell proliferation	5/275	173/28814	0.0255281	0.111574	0.0824534	Klf9/Sparc/Sox2/Apoe/Sfrp1	5
GO:0097746	GO:0097746	blood vessel diameter maintenance	5/275	173/28814	0.0255281	0.111574	0.0824534	Klf2/Gpx1/Apoe/Sod2/Gclm	5
GO:0070661	GO:0070661	leukocyte proliferation	8/275	368/28814	0.0257042	0.112204	0.0829189	Mif/Sdc4/Pycard/Hells/Lmo1/Pnp/Igfbp2/Cd24a	8
GO:0001892	GO:0001892	embryonic placenta development	4/275	117/28814	0.0260168	0.113287	0.0837193	Tex19.1/Gab1/Eomes/Phlda2	4
GO:0019218	GO:0019218	regulation of steroid metabolic process	4/275	117/28814	0.0260168	0.113287	0.0837193	Nr0b1/Ephx2/Apoe/Rest	4
GO:0010594	GO:0010594	regulation of endothelial cell migration	5/275	174/28814	0.0260861	0.113308	0.0837347	Sparc/Nrp1/Apoe/Hspb1/Amot	5
GO:0035150	GO:0035150	regulation of tube size	5/275	174/28814	0.0260861	0.113308	0.0837347	Klf2/Gpx1/Apoe/Sod2/Gclm	5
GO:0000281	GO:0000281	mitotic cytokinesis	3/275	67/28814	0.0263182	0.113894	0.0841679	Stmn1/Cfl1/Kif20b	3
GO:0006721	GO:0006721	terpenoid metabolic process	3/275	67/28814	0.0263182	0.113894	0.0841679	Akr1b3/Crabp1/Cyp26a1	3
GO:0030193	GO:0030193	regulation of blood coagulation	3/275	67/28814	0.0263182	0.113894	0.0841679	Apoe/Cd9/Pdgfa	3
GO:0007599	GO:0007599	hemostasis	5/275	175/28814	0.0266517	0.115054	0.085025	Apoe/Fn1/Cd9/Anxa7/Pdgfa	5
GO:0072522	GO:0072522	purine-containing compound biosynthetic process	5/275	175/28814	0.0266517	0.115054	0.085025	Aprt/Gart/Pdk1/Pkm/Pnp	5
GO:0006986	GO:0006986	response to unfolded protein	4/275	118/28814	0.0267343	0.115269	0.0851838	Hsp90aa1/Hspa9/Hspb1/Hspa8	4
GO:0062012	GO:0062012	regulation of small molecule metabolic process	8/275	371/28814	0.026799	0.115407	0.0852853	Ephx2/Apoe/Pdk1/Usp7/Rest/Eif6/Phlda2/Igfbp4	8
GO:0046879	GO:0046879	hormone secretion	8/275	372/28814	0.0271711	0.116122	0.0858141	Spp1/Trh/Tbx3/Kdm5b/Rest/Slc16a1/Hmga2/Sfrp1	8
GO:0000027	GO:0000027	ribosomal large subunit assembly	2/275	27/28814	0.0272295	0.116122	0.0858141	Ppan/Brix1	2
GO:0009264	GO:0009264	deoxyribonucleotide catabolic process	2/275	27/28814	0.0272295	0.116122	0.0858141	Upp1/Pnp	2
GO:0032878	GO:0032878	regulation of establishment or maintenance of cell polarity	2/275	27/28814	0.0272295	0.116122	0.0858141	Cfl1/Kif20b	2
GO:0051016	GO:0051016	barbed-end actin filament capping	2/275	27/28814	0.0272295	0.116122	0.0858141	Cfl1/Twf2	2
GO:0051291	GO:0051291	protein heterooligomerization	2/275	27/28814	0.0272295	0.116122	0.0858141	Mat2a/Rrm2	2
GO:0051571	GO:0051571	positive regulation of histone H3-K4 methylation	2/275	27/28814	0.0272295	0.116122	0.0858141	Nelfa/Dnmt3b	2
GO:0070199	GO:0070199	establishment of protein localization to chromosome	2/275	27/28814	0.0272295	0.116122	0.0858141	Dkc1/Cct3	2
GO:0016447	GO:0016447	somatic recombination of immunoglobulin gene segments	3/275	68/28814	0.0273439	0.116468	0.08607	Rif1/Ung/Hmces	3
GO:0045666	GO:0045666	positive regulation of neuron differentiation	4/275	119/28814	0.0274636	0.116837	0.0863422	Socs2/Sox2/Rest/Dnmt3b	4
GO:0006475	GO:0006475	internal protein amino acid acetylation	5/275	177/28814	0.0278064	0.118009	0.0872088	Hat1/Jade1/L3mbtl2/Actb/Eomes	5
GO:0018393	GO:0018393	internal peptidyl-lysine acetylation	5/275	177/28814	0.0278064	0.118009	0.0872088	Hat1/Jade1/L3mbtl2/Actb/Eomes	5
GO:0042472	GO:0042472	inner ear morphogenesis	4/275	120/28814	0.0282047	0.119411	0.0882448	Otx2/Sox2/Tbx3/Rest	4
GO:2000177	GO:2000177	regulation of neural precursor cell proliferation	4/275	120/28814	0.0282047	0.119411	0.0882448	Ctsz/Sox2/Lhx1/Cd24a	4
GO:0045600	GO:0045600	positive regulation of fat cell differentiation	3/275	69/28814	0.0283906	0.119642	0.0884157	Gdf3/Uchl3/Sfrp1	3
GO:1900046	GO:1900046	regulation of hemostasis	3/275	69/28814	0.0283906	0.119642	0.0884157	Apoe/Cd9/Pdgfa	3
GO:0001890	GO:0001890	placenta development	5/275	178/28814	0.0283955	0.119642	0.0884157	Tex19.1/Dnmt3l/Gab1/Eomes/Phlda2	5
GO:0030902	GO:0030902	hindbrain development	5/275	178/28814	0.0283955	0.119642	0.0884157	Otx2/Dlc1/Usp9x/Lhx1/Smad1	5
GO:0046883	GO:0046883	regulation of hormone secretion	7/275	307/28814	0.0286553	0.120592	0.0891177	Spp1/Trh/Kdm5b/Rest/Slc16a1/Hmga2/Sfrp1	7
GO:0044106	GO:0044106	cellular amine metabolic process	4/275	121/28814	0.0289576	0.12062	0.0891384	Srm/Trh/Akr1b3/Odc1	4
GO:1901989	GO:1901989	positive regulation of cell cycle phase transition	4/275	121/28814	0.0289576	0.12062	0.0891384	Mta3/Rcc2/Fbxo5/Rrm2	4
GO:0006882	GO:0006882	cellular zinc ion homeostasis	2/275	28/28814	0.0291425	0.12062	0.0891384	Mt1/Mt2	2
GO:0007141	GO:0007141	male meiosis I	2/275	28/28814	0.0291425	0.12062	0.0891384	Hsf2bp/Dnmt3l	2
GO:0033622	GO:0033622	integrin activation	2/275	28/28814	0.0291425	0.12062	0.0891384	Fn1/Cd24a	2
GO:0042573	GO:0042573	retinoic acid metabolic process	2/275	28/28814	0.0291425	0.12062	0.0891384	Crabp1/Cyp26a1	2
GO:0043247	GO:0043247	telomere maintenance in response to DNA damage	2/275	28/28814	0.0291425	0.12062	0.0891384	Ino80e/Rif1	2
GO:0044342	GO:0044342	type B pancreatic cell proliferation	2/275	28/28814	0.0291425	0.12062	0.0891384	Sfrp1/Igfbp4	2
GO:0046128	GO:0046128	purine ribonucleoside metabolic process	2/275	28/28814	0.0291425	0.12062	0.0891384	Aprt/Pnp	2
GO:0046688	GO:0046688	response to copper ion	2/275	28/28814	0.0291425	0.12062	0.0891384	Mt1/Mt2	2
GO:0048499	GO:0048499	synaptic vesicle membrane organization	2/275	28/28814	0.0291425	0.12062	0.0891384	Stx3/Syngr1	2
GO:0060445	GO:0060445	branching involved in salivary gland morphogenesis	2/275	28/28814	0.0291425	0.12062	0.0891384	Nrp1/Pdgfa	2
GO:0070193	GO:0070193	synaptonemal complex organization	2/275	28/28814	0.0291425	0.12062	0.0891384	Sycp3/Syce2	2
GO:2000737	GO:2000737	negative regulation of stem cell differentiation	2/275	28/28814	0.0291425	0.12062	0.0891384	Hspa9/Rest	2
GO:0097191	GO:0097191	extrinsic apoptotic signaling pathway	6/275	242/28814	0.0291899	0.120674	0.0891782	Gpx1/Pycard/Nrp1/Mcl1/Gclm/Sfrp1	6
GO:0010876	GO:0010876	lipid localization	9/275	449/28814	0.029321	0.121072	0.0894723	Mif/Spp1/Pla2g1b/Lima1/Apoe/Ehd1/Kdm5b/Mest/Crabp1	9
GO:0001510	GO:0001510	RNA methylation	3/275	70/28814	0.0294584	0.121072	0.0894723	Nsun2/Emg1/Ftsj3	3
GO:0010569	GO:0010569	regulation of double-strand break repair via homologous recombination	3/275	70/28814	0.0294584	0.121072	0.0894723	Ooep/Rif1/Actb	3
GO:0048488	GO:0048488	synaptic vesicle endocytosis	3/275	70/28814	0.0294584	0.121072	0.0894723	Sh3gl2/Actb/Cd24a	3
GO:0140238	GO:0140238	presynaptic endocytosis	3/275	70/28814	0.0294584	0.121072	0.0894723	Sh3gl2/Actb/Cd24a	3
GO:0002699	GO:0002699	positive regulation of immune effector process	7/275	309/28814	0.0295346	0.121244	0.0895988	Mif/Ddx21/Rif1/Hspa8/Hmces/Pnp/Cd24a	7
GO:0034754	GO:0034754	cellular hormone metabolic process	4/275	122/28814	0.0297224	0.121872	0.0900635	Spp1/Rest/Crabp1/Cyp26a1	4
GO:0016055	GO:0016055	Wnt signaling pathway	9/275	451/28814	0.0300423	0.123041	0.0909268	Tcf7l1/Sox2/Apoe/Rnf138/Jade1/Ccne1/Gsc/Hmga2/Sfrp1	9
GO:0009914	GO:0009914	hormone transport	8/275	380/28814	0.0302774	0.123859	0.0915316	Spp1/Trh/Tbx3/Kdm5b/Rest/Slc16a1/Hmga2/Sfrp1	8
GO:0006476	GO:0006476	protein deacetylation	4/275	123/28814	0.030499	0.124239	0.0918127	Mta3/Smarcad1/Rest/Eomes	4
GO:0032368	GO:0032368	regulation of lipid transport	4/275	123/28814	0.030499	0.124239	0.0918127	Mif/Spp1/Apoe/Kdm5b	4
GO:0001913	GO:0001913	T cell mediated cytotoxicity	3/275	71/28814	0.0305472	0.124239	0.0918127	Hspa8/Pnp/Ctsc	3
GO:0050818	GO:0050818	regulation of coagulation	3/275	71/28814	0.0305472	0.124239	0.0918127	Apoe/Cd9/Pdgfa	3
GO:0051568	GO:0051568	histone H3-K4 methylation	3/275	71/28814	0.0305472	0.124239	0.0918127	Dpy30/Nelfa/Dnmt3b	3
GO:0198738	GO:0198738	cell-cell signaling by wnt	9/275	453/28814	0.030776	0.124928	0.0923215	Tcf7l1/Sox2/Apoe/Rnf138/Jade1/Ccne1/Gsc/Hmga2/Sfrp1	9
GO:0051260	GO:0051260	protein homooligomerization	5/275	182/28814	0.0308307	0.124928	0.0923215	Mif/Pycard/Ehd1/Sod2/G3bp2	5
GO:0003148	GO:0003148	outflow tract septum morphogenesis	2/275	29/28814	0.0311075	0.124928	0.0923215	Nrp1/Gata6	2
GO:0009218	GO:0009218	pyrimidine ribonucleotide metabolic process	2/275	29/28814	0.0311075	0.124928	0.0923215	Uck2/Upp1	2
GO:0010592	GO:0010592	positive regulation of lamellipodium assembly	2/275	29/28814	0.0311075	0.124928	0.0923215	Cfl1/Twf2	2
GO:0032770	GO:0032770	positive regulation of monooxygenase activity	2/275	29/28814	0.0311075	0.124928	0.0923215	Apoe/Kras	2
GO:0034104	GO:0034104	negative regulation of tissue remodeling	2/275	29/28814	0.0311075	0.124928	0.0923215	Cd24a/Sfrp1	2
GO:0048384	GO:0048384	retinoic acid receptor signaling pathway	2/275	29/28814	0.0311075	0.124928	0.0923215	Klf2/Cyp26a1	2
GO:0055069	GO:0055069	zinc ion homeostasis	2/275	29/28814	0.0311075	0.124928	0.0923215	Mt1/Mt2	2
GO:0060444	GO:0060444	branching involved in mammary gland duct morphogenesis	2/275	29/28814	0.0311075	0.124928	0.0923215	Tbx3/Kdm5b	2
GO:0072528	GO:0072528	pyrimidine-containing compound biosynthetic process	2/275	29/28814	0.0311075	0.124928	0.0923215	Uck2/Upp1	2
GO:0032868	GO:0032868	response to insulin	6/275	246/28814	0.031262	0.125318	0.09261	Nucks1/Eif4ebp1/Eif6/Pkm/Sgk1/Uchl3	6
GO:0015718	GO:0015718	monocarboxylic acid transport	4/275	124/28814	0.0312876	0.125318	0.09261	Mif/Pla2g1b/Emb/Slc16a1	4
GO:0007162	GO:0007162	negative regulation of cell adhesion	7/275	313/28814	0.0313474	0.125318	0.09261	Dlc1/Sdc4/Rcc2/Cfl1/Hspb1/Cd9/Cd24a	7
GO:1901653	GO:1901653	cellular response to peptide	7/275	313/28814	0.0313474	0.125318	0.09261	Socs2/Nucks1/Eif4ebp1/Cfl1/Pkm/Sgk1/Uchl3	7
GO:1902905	GO:1902905	positive regulation of supramolecular fiber organization	5/275	183/28814	0.0314594	0.125623	0.0928352	Dstn/Sdc4/Pycard/Nrp1/Cfl1	5
GO:0043967	GO:0043967	histone H4 acetylation	3/275	72/28814	0.0316569	0.125982	0.0931007	Hat1/Jade1/Actb	3
GO:0045428	GO:0045428	regulation of nitric oxide biosynthetic process	3/275	72/28814	0.0316569	0.125982	0.0931007	Hsp90aa1/Klf2/Sod2	3
GO:2000179	GO:2000179	positive regulation of neural precursor cell proliferation	3/275	72/28814	0.0316569	0.125982	0.0931007	Ctsz/Sox2/Lhx1	3
GO:0002040	GO:0002040	sprouting angiogenesis	4/275	125/28814	0.032088	0.127297	0.0940725	Klf2/Nrp1/Pkm/Smad1	4
GO:0002702	GO:0002702	positive regulation of production of molecular mediator of immune response	4/275	125/28814	0.032088	0.127297	0.0940725	Mif/Ddx21/Rif1/Hmces	4
GO:0061136	GO:0061136	regulation of proteasomal protein catabolic process	5/275	184/28814	0.032096	0.127297	0.0940725	Gpx1/Apoe/Fbxo22/Ube2k/Usp7	5
GO:0050770	GO:0050770	regulation of axonogenesis	5/275	185/28814	0.0327406	0.129021	0.0953461	Nrp1/Apoe/Ifrd1/Fn1/Twf2	5
GO:0071356	GO:0071356	cellular response to tumor necrosis factor	5/275	185/28814	0.0327406	0.129021	0.0953461	Pycard/Ybx3/Ube2k/Cfl1/Sfrp1	5
GO:0007566	GO:0007566	embryo implantation	3/275	73/28814	0.0327875	0.129021	0.0953461	Ooep/Klf9/Fkbp4	3
GO:0008542	GO:0008542	visual learning	3/275	73/28814	0.0327875	0.129021	0.0953461	Kras/Lrrn4/Sgk1	3
GO:0019080	GO:0019080	viral gene expression	3/275	73/28814	0.0327875	0.129021	0.0953461	Nucks1/Rest/Hmga2	3
GO:0061045	GO:0061045	negative regulation of wound healing	3/275	73/28814	0.0327875	0.129021	0.0953461	Apoe/Cd9/Pdgfa	3
GO:1905330	GO:1905330	regulation of morphogenesis of an epithelium	3/275	73/28814	0.0327875	0.129021	0.0953461	Pdgfa/Lhx1/Sfrp1	3
GO:0009308	GO:0009308	amine metabolic process	4/275	126/28814	0.0329004	0.12932	0.0955674	Srm/Trh/Akr1b3/Odc1	4
GO:0006929	GO:0006929	substrate-dependent cell migration	2/275	30/28814	0.0331234	0.129328	0.0955736	Nrp1/Fn1	2
GO:0016556	GO:0016556	mRNA modification	2/275	30/28814	0.0331234	0.129328	0.0955736	Dkc1/Nsun2	2
GO:0034508	GO:0034508	centromere complex assembly	2/275	30/28814	0.0331234	0.129328	0.0955736	Hells/Cenpv	2
GO:0051446	GO:0051446	positive regulation of meiotic cell cycle	2/275	30/28814	0.0331234	0.129328	0.0955736	Ooep/Fbxo5	2
GO:1901658	GO:1901658	glycosyl compound catabolic process	2/275	30/28814	0.0331234	0.129328	0.0955736	Upp1/Pnp	2
GO:2001032	GO:2001032	regulation of double-strand break repair via nonhomologous end joining	2/275	30/28814	0.0331234	0.129328	0.0955736	Rif1/Hmga2	2
GO:0030104	GO:0030104	water homeostasis	3/275	74/28814	0.033939	0.132366	0.0978183	Stmn1/Akr1b3/Anxa7	3
GO:1901654	GO:1901654	response to ketone	5/275	187/28814	0.034054	0.132667	0.098041	Spp1/Klf9/Eif4ebp1/Akr1b3/Sgk1	5
GO:0007178	GO:0007178	transmembrane receptor protein serine/threonine kinase signaling pathway	8/275	391/28814	0.0349355	0.135586	0.100198	Gdf3/Usp9x/Rbpms/Tdgf1/Gata6/Nanog/Sfrp1/Smad1	8
GO:0016445	GO:0016445	somatic diversification of immunoglobulins	3/275	75/28814	0.0351113	0.135586	0.100198	Rif1/Ung/Hmces	3
GO:0071479	GO:0071479	cellular response to ionizing radiation	3/275	75/28814	0.0351113	0.135586	0.100198	Nucks1/Hmga2/Sfrp1	3
GO:0009162	GO:0009162	deoxyribonucleoside monophosphate metabolic process	2/275	31/28814	0.035189	0.135586	0.100198	Upp1/Pnp	2
GO:0010453	GO:0010453	regulation of cell fate commitment	2/275	31/28814	0.035189	0.135586	0.100198	Gdf3/Nanog	2
GO:0035767	GO:0035767	endothelial cell chemotaxis	2/275	31/28814	0.035189	0.135586	0.100198	Nrp1/Hspb1	2
GO:0061082	GO:0061082	myeloid leukocyte cytokine production	2/275	31/28814	0.035189	0.135586	0.100198	Mif/Ddx21	2
GO:0071354	GO:0071354	cellular response to interleukin-6	2/275	31/28814	0.035189	0.135586	0.100198	Gab1/Cfl1	2
GO:1901889	GO:1901889	negative regulation of cell junction assembly	2/275	31/28814	0.035189	0.135586	0.100198	Dlc1/Rcc2	2
GO:2000780	GO:2000780	negative regulation of double-strand break repair	2/275	31/28814	0.035189	0.135586	0.100198	Rif1/Hmga2	2
GO:0001889	GO:0001889	liver development	4/275	129/28814	0.0354094	0.135988	0.100495	Jarid2/Gata6/Pkm/Sod2	4
GO:0031929	GO:0031929	TOR signaling	4/275	129/28814	0.0354094	0.135988	0.100495	Slc7a3/Alg13/Rragd/Eif4ebp1	4
GO:0090101	GO:0090101	negative regulation of transmembrane receptor protein serine/threonine kinase signaling pathway	4/275	129/28814	0.0354094	0.135988	0.100495	Gdf3/Tdgf1/Nanog/Sfrp1	4
GO:0018394	GO:0018394	peptidyl-lysine acetylation	5/275	190/28814	0.0360848	0.138279	0.102188	Hat1/Jade1/L3mbtl2/Actb/Eomes	5
GO:0031047	GO:0031047	gene silencing by RNA	5/275	190/28814	0.0360848	0.138279	0.102188	Morc1/Tdrd12/Eif4e2/Eif6/Srrt	5
GO:0009132	GO:0009132	nucleoside diphosphate metabolic process	4/275	130/28814	0.0362697	0.138667	0.102474	Pgam1/Eif6/Pkm/Rrm2	4
GO:0032370	GO:0032370	positive regulation of lipid transport	3/275	76/28814	0.0363043	0.138667	0.102474	Mif/Spp1/Apoe	3
GO:0080164	GO:0080164	regulation of nitric oxide metabolic process	3/275	76/28814	0.0363043	0.138667	0.102474	Hsp90aa1/Klf2/Sod2	3
GO:0000302	GO:0000302	response to reactive oxygen species	5/275	191/28814	0.0367779	0.140323	0.103699	Gpx1/Akr1b3/Cfl1/Sod2/Setx	5
GO:0090092	GO:0090092	regulation of transmembrane receptor protein serine/threonine kinase signaling pathway	6/275	256/28814	0.0368554	0.140466	0.103805	Gdf3/Rbpms/Tdgf1/Gata6/Nanog/Sfrp1	6
GO:0034260	GO:0034260	negative regulation of GTPase activity	2/275	32/28814	0.0373032	0.141406	0.104499	Rcc2/Amot	2
GO:0045662	GO:0045662	negative regulation of myoblast differentiation	2/275	32/28814	0.0373032	0.141406	0.104499	Gdf3/Tbx3	2
GO:0045738	GO:0045738	negative regulation of DNA repair	2/275	32/28814	0.0373032	0.141406	0.104499	Rif1/Hmga2	2
GO:0045830	GO:0045830	positive regulation of isotype switching	2/275	32/28814	0.0373032	0.141406	0.104499	Rif1/Hmces	2
GO:0051085	GO:0051085	chaperone cofactor-dependent protein refolding	2/275	32/28814	0.0373032	0.141406	0.104499	Hspa9/Hspa8	2
GO:0002437	GO:0002437	inflammatory response to antigenic stimulus	3/275	77/28814	0.0375179	0.141914	0.104874	Gpx1/Gpx2/Cd24a	3
GO:0007632	GO:0007632	visual behavior	3/275	77/28814	0.0375179	0.141914	0.104874	Kras/Lrrn4/Sgk1	3
GO:0070372	GO:0070372	regulation of ERK1 and ERK2 cascade	7/275	326/28814	0.0377503	0.142639	0.10541	Mif/Pycard/Akap12/Nrp1/Apoe/Fn1/Pdgfa	7
GO:0010906	GO:0010906	regulation of glucose metabolic process	4/275	132/28814	0.0380263	0.143374	0.105953	Pdk1/Usp7/Phlda2/Igfbp4	4
GO:0061008	GO:0061008	hepaticobiliary system development	4/275	132/28814	0.0380263	0.143374	0.105953	Jarid2/Gata6/Pkm/Sod2	4
GO:0002833	GO:0002833	positive regulation of response to biotic stimulus	5/275	193/28814	0.0381886	0.143832	0.106291	Mif/Hsp90aa1/Pycard/Ube2k/Cd24a	5
GO:0006397	GO:0006397	mRNA processing	9/275	472/28814	0.0383775	0.144388	0.106703	Rbmxl2/Ncl/Dhx16/Hnrnpf/Rbm25/Rest/Hspa8/Setx/Srrt	9
GO:0010001	GO:0010001	glial cell differentiation	6/275	259/28814	0.0386506	0.144713	0.106943	Otx2/Mycn/Eed/Kras/Eomes/Hmga2	6
GO:0033002	GO:0033002	muscle cell proliferation	6/275	259/28814	0.0386506	0.144713	0.106943	Jarid2/Apoe/Akr1b3/Gata6/Sod2/Smad1	6
GO:0002562	GO:0002562	somatic diversification of immune receptors via germline recombination within a single locus	3/275	78/28814	0.0387521	0.144713	0.106943	Rif1/Ung/Hmces	3
GO:0016444	GO:0016444	somatic cell DNA recombination	3/275	78/28814	0.0387521	0.144713	0.106943	Rif1/Ung/Hmces	3
GO:0043627	GO:0043627	response to estrogen	3/275	78/28814	0.0387521	0.144713	0.106943	Gata6/Cd24a/Sfrp1	3
GO:0061180	GO:0061180	mammary gland epithelium development	3/275	78/28814	0.0387521	0.144713	0.106943	Gpx1/Tbx3/Kdm5b	3
GO:1901606	GO:1901606	alpha-amino acid catabolic process	3/275	78/28814	0.0387521	0.144713	0.106943	Tdh/Bcat2/Gcat	3
GO:0033559	GO:0033559	unsaturated fatty acid metabolic process	4/275	133/28814	0.0389226	0.145195	0.107299	Mif/Gpx4/Gpx1/Ephx2	4
GO:0002230	GO:0002230	positive regulation of defense response to virus by host	2/275	33/28814	0.0394649	0.145825	0.107765	Hsp90aa1/Pycard	2
GO:0002902	GO:0002902	regulation of B cell apoptotic process	2/275	33/28814	0.0394649	0.145825	0.107765	Mif/Cd24a	2
GO:0009303	GO:0009303	rRNA transcription	2/275	33/28814	0.0394649	0.145825	0.107765	Ncl/Tcof1	2
GO:0032212	GO:0032212	positive regulation of telomere maintenance via telomerase	2/275	33/28814	0.0394649	0.145825	0.107765	Dkc1/Cct3	2
GO:0033598	GO:0033598	mammary gland epithelial cell proliferation	2/275	33/28814	0.0394649	0.145825	0.107765	Gpx1/Kdm5b	2
GO:0050999	GO:0050999	regulation of nitric-oxide synthase activity	2/275	33/28814	0.0394649	0.145825	0.107765	Apoe/Kras	2
GO:0070741	GO:0070741	response to interleukin-6	2/275	33/28814	0.0394649	0.145825	0.107765	Gab1/Cfl1	2
GO:0071168	GO:0071168	protein localization to chromatin	2/275	33/28814	0.0394649	0.145825	0.107765	Jarid2/Esco2	2
GO:1902253	GO:1902253	regulation of intrinsic apoptotic signaling pathway by p53 class mediator	2/275	33/28814	0.0394649	0.145825	0.107765	Mif/Rrn3	2
GO:1901987	GO:1901987	regulation of cell cycle phase transition	8/275	401/28814	0.039572	0.146067	0.107944	Mta3/Sox2/Nsun2/Rcc2/Jade1/Fbxo5/Rrm2/Hmga2	8
GO:0050821	GO:0050821	protein stabilization	5/275	195/28814	0.0396321	0.146136	0.107994	Hsp90aa1/Cct3/Usp9x/Usp7/Sugt1	5
GO:0090090	GO:0090090	negative regulation of canonical Wnt signaling pathway	4/275	134/28814	0.0398309	0.146715	0.108422	Sox2/Apoe/Jade1/Sfrp1	4
GO:0033143	GO:0033143	regulation of intracellular steroid hormone receptor signaling pathway	3/275	79/28814	0.0400068	0.147208	0.108787	Nr0b1/Hmga2/Sfrp1	3
GO:0050673	GO:0050673	epithelial cell proliferation	9/275	476/28814	0.0401275	0.147498	0.109001	Klf9/Gpx1/Sparc/Sox2/Apoe/Kdm5b/Hmga2/Sfrp1/Igfbp4	9
GO:0001764	GO:0001764	neuron migration	5/275	196/28814	0.0403661	0.148065	0.10942	Usp9x/Nrp1/Eomes/Kif20b/Lhx1	5
GO:0017148	GO:0017148	negative regulation of translation	5/275	196/28814	0.0403661	0.148065	0.10942	Ncl/Eif4e2/Eif4ebp1/Eif6/Exosc5	5
GO:0032102	GO:0032102	negative regulation of response to external stimulus	8/275	403/28814	0.0405464	0.148571	0.109794	Mif/Gpx1/Nrp1/Apoe/Cd9/Pdgfa/Gpx2/Cd24a	8
GO:0043543	GO:0043543	protein acylation	6/275	263/28814	0.0411295	0.150232	0.111021	Esco2/Hat1/Jade1/L3mbtl2/Actb/Eomes	6
GO:0046034	GO:0046034	ATP metabolic process	6/275	263/28814	0.0411295	0.150232	0.111021	Pgam1/Chchd10/Eif6/Hspa8/Pkm/Ldha	6
GO:0070228	GO:0070228	regulation of lymphocyte apoptotic process	3/275	80/28814	0.0412819	0.150232	0.111021	Mif/Pnp/Cd24a	3
GO:0071347	GO:0071347	cellular response to interleukin-1	3/275	80/28814	0.0412819	0.150232	0.111021	Pycard/Cfl1/Fn1	3
GO:0048562	GO:0048562	embryonic organ morphogenesis	7/275	333/28814	0.0415302	0.150232	0.111021	Otx2/Mycn/Sox2/Tbx3/Rest/Gsc/Lhx1	7
GO:0050678	GO:0050678	regulation of epithelial cell proliferation	8/275	405/28814	0.0415365	0.150232	0.111021	Klf9/Gpx1/Sparc/Sox2/Apoe/Kdm5b/Hmga2/Sfrp1	8
GO:0006972	GO:0006972	hyperosmotic response	2/275	34/28814	0.0416731	0.150232	0.111021	Ybx3/Akr1b3	2
GO:0050482	GO:0050482	arachidonic acid secretion	2/275	34/28814	0.0416731	0.150232	0.111021	Mif/Pla2g1b	2
GO:0051497	GO:0051497	negative regulation of stress fiber assembly	2/275	34/28814	0.0416731	0.150232	0.111021	Stmn1/Dlc1	2
GO:0051973	GO:0051973	positive regulation of telomerase activity	2/275	34/28814	0.0416731	0.150232	0.111021	Hsp90aa1/Dkc1	2
GO:0055094	GO:0055094	response to lipoprotein particle	2/275	34/28814	0.0416731	0.150232	0.111021	Apoe/Cd9	2
GO:0060487	GO:0060487	lung epithelial cell differentiation	2/275	34/28814	0.0416731	0.150232	0.111021	Klf2/Gata6	2
GO:0099563	GO:0099563	modification of synaptic structure	2/275	34/28814	0.0416731	0.150232	0.111021	Cfl1/Rest	2
GO:1901797	GO:1901797	negative regulation of signal transduction by p53 class mediator	2/275	34/28814	0.0416731	0.150232	0.111021	Mif/Rrn3	2
GO:1903963	GO:1903963	arachidonate transport	2/275	34/28814	0.0416731	0.150232	0.111021	Mif/Pla2g1b	2
GO:0000086	GO:0000086	G2/M transition of mitotic cell cycle	4/275	136/28814	0.0416837	0.150232	0.111021	Mta3/Rcc2/Fbxo5/Hmga2	4
GO:0006109	GO:0006109	regulation of carbohydrate metabolic process	5/275	198/28814	0.0418589	0.150709	0.111374	Pdk1/Usp7/Eif6/Phlda2/Igfbp4	5
GO:0036465	GO:0036465	synaptic vesicle recycling	3/275	81/28814	0.0425773	0.152815	0.11293	Sh3gl2/Actb/Cd24a	3
GO:0050709	GO:0050709	negative regulation of protein secretion	3/275	81/28814	0.0425773	0.152815	0.11293	Apoe/Rest/Sfrp1	3
GO:1901880	GO:1901880	negative regulation of protein depolymerization	3/275	81/28814	0.0425773	0.152815	0.11293	Lima1/Cfl1/Twf2	3
GO:0061351	GO:0061351	neural precursor cell proliferation	5/275	199/28814	0.0426177	0.152815	0.11293	Ctsz/Sox2/Lhx1/Cd24a/Hmga2	5
GO:0007266	GO:0007266	Rho protein signal transduction	4/275	138/28814	0.0435845	0.15576	0.115106	Stmn1/Dlc1/Nrp1/Apoe	4
GO:0002711	GO:0002711	positive regulation of T cell mediated immunity	3/275	82/28814	0.0438929	0.15576	0.115106	Hspa8/Pnp/Cd24a	3
GO:0014855	GO:0014855	striated muscle cell proliferation	3/275	82/28814	0.0438929	0.15576	0.115106	Jarid2/Gata6/Smad1	3
GO:1901796	GO:1901796	regulation of signal transduction by p53 class mediator	3/275	82/28814	0.0438929	0.15576	0.115106	Mif/Eef1e1/Rrn3	3
GO:0042278	GO:0042278	purine nucleoside metabolic process	2/275	35/28814	0.0439265	0.15576	0.115106	Aprt/Pnp	2
GO:0044743	GO:0044743	protein transmembrane import into intracellular organelle	2/275	35/28814	0.0439265	0.15576	0.115106	Chchd4/Tomm40	2
GO:0048710	GO:0048710	regulation of astrocyte differentiation	2/275	35/28814	0.0439265	0.15576	0.115106	Mycn/Hmga2	2
GO:0060479	GO:0060479	lung cell differentiation	2/275	35/28814	0.0439265	0.15576	0.115106	Klf2/Gata6	2
GO:1903203	GO:1903203	regulation of oxidative stress-induced neuron death	2/275	35/28814	0.0439265	0.15576	0.115106	Mcl1/Rest	2
GO:1990089	GO:1990089	response to nerve growth factor	2/275	35/28814	0.0439265	0.15576	0.115106	Sh3gl2/Ehd1	2
GO:1990090	GO:1990090	cellular response to nerve growth factor stimulus	2/275	35/28814	0.0439265	0.15576	0.115106	Sh3gl2/Ehd1	2
GO:0045619	GO:0045619	regulation of lymphocyte differentiation	5/275	201/28814	0.0441599	0.156272	0.115485	Hsp90aa1/Hspb1/Pnp/Cd24a/Sfrp1	5
GO:0046578	GO:0046578	regulation of Ras protein signal transduction	5/275	201/28814	0.0441599	0.156272	0.115485	Stmn1/Dlc1/Nrp1/Apoe/Kras	5
GO:0002381	GO:0002381	immunoglobulin production involved in immunoglobulin-mediated immune response	3/275	83/28814	0.0452287	0.159732	0.118042	Rif1/Ung/Hmces	3
GO:0050810	GO:0050810	regulation of steroid biosynthetic process	3/275	83/28814	0.0452287	0.159732	0.118042	Nr0b1/Apoe/Rest	3
GO:0014902	GO:0014902	myotube differentiation	4/275	140/28814	0.0455334	0.160325	0.11848	Gpx1/Fbxo22/Ehd1/Cd9	4
GO:0016052	GO:0016052	carbohydrate catabolic process	4/275	140/28814	0.0455334	0.160325	0.11848	Pgam1/Eif6/Pkm/Ldha	4
GO:0035966	GO:0035966	response to topologically incorrect protein	4/275	140/28814	0.0455334	0.160325	0.11848	Hsp90aa1/Hspa9/Hspb1/Hspa8	4
GO:0046890	GO:0046890	regulation of lipid biosynthetic process	5/275	203/28814	0.0457353	0.160875	0.118886	Nr0b1/Apoe/Rest/Eif6/Pdgfa	5
GO:0002053	GO:0002053	positive regulation of mesenchymal cell proliferation	2/275	36/28814	0.0462243	0.161279	0.119185	Mycn/Pdgfa	2
GO:0008045	GO:0008045	motor neuron axon guidance	2/275	36/28814	0.0462243	0.161279	0.119185	Nrp1/Lhx1	2
GO:0022616	GO:0022616	DNA strand elongation	2/275	36/28814	0.0462243	0.161279	0.119185	Nucks1/Ino80e	2
GO:0045686	GO:0045686	negative regulation of glial cell differentiation	2/275	36/28814	0.0462243	0.161279	0.119185	Mycn/Hmga2	2
GO:0048009	GO:0048009	insulin-like growth factor receptor signaling pathway	2/275	36/28814	0.0462243	0.161279	0.119185	Igfbp2/Igfbp4	2
GO:0048169	GO:0048169	regulation of long-term neuronal synaptic plasticity	2/275	36/28814	0.0462243	0.161279	0.119185	Syngr1/Kras	2
GO:1902745	GO:1902745	positive regulation of lamellipodium organization	2/275	36/28814	0.0462243	0.161279	0.119185	Cfl1/Twf2	2
GO:1904037	GO:1904037	positive regulation of epithelial cell apoptotic process	2/275	36/28814	0.0462243	0.161279	0.119185	Pla2g1b/Col18a1	2
GO:0051224	GO:0051224	negative regulation of protein transport	4/275	141/28814	0.0465258	0.161279	0.119185	Apoe/Lypla1/Rest/Sfrp1	4
GO:0030308	GO:0030308	negative regulation of cell growth	5/275	204/28814	0.0465354	0.161279	0.119185	Dnajc2/Nrp1/Ifrd1/Cfl1/Sfrp1	5
GO:0034612	GO:0034612	response to tumor necrosis factor	5/275	204/28814	0.0465354	0.161279	0.119185	Pycard/Ybx3/Ube2k/Cfl1/Sfrp1	5
GO:0002260	GO:0002260	lymphocyte homeostasis	3/275	84/28814	0.0465845	0.161279	0.119185	Mif/Lmo1/Cd24a	3
GO:0006766	GO:0006766	vitamin metabolic process	3/275	84/28814	0.0465845	0.161279	0.119185	Crabp1/Cbr3/Cyp26a1	3
GO:0006809	GO:0006809	nitric oxide biosynthetic process	3/275	84/28814	0.0465845	0.161279	0.119185	Hsp90aa1/Klf2/Sod2	3
GO:0034109	GO:0034109	homotypic cell-cell adhesion	3/275	84/28814	0.0465845	0.161279	0.119185	Fn1/Cd9/Cd24a	3
GO:0072332	GO:0072332	intrinsic apoptotic signaling pathway by p53 class mediator	3/275	84/28814	0.0465845	0.161279	0.119185	Mif/Pycard/Rrn3	3
GO:0051091	GO:0051091	positive regulation of DNA-binding transcription factor activity	6/275	272/28814	0.0470679	0.162792	0.120303	Triml2/Pycard/Ifrd1/Arid5b/Kras/Hmga2	6
GO:0051495	GO:0051495	positive regulation of cytoskeleton organization	5/275	205/28814	0.0473439	0.163265	0.120652	Dstn/Sdc4/Pycard/Nrp1/Cfl1	5
GO:0120032	GO:0120032	regulation of plasma membrane bounded cell projection assembly	5/275	205/28814	0.0473439	0.163265	0.120652	Nrp1/Rcc2/Cfl1/Twf2/Myo10	5
GO:1903037	GO:1903037	regulation of leukocyte cell-cell adhesion	7/275	343/28814	0.047344	0.163265	0.120652	Hsp90aa1/Sdc4/Pycard/Hspb1/Pnp/Igfbp2/Cd24a	7
GO:0034103	GO:0034103	regulation of tissue remodeling	3/275	85/28814	0.0479602	0.164731	0.121736	Spp1/Cd24a/Sfrp1	3
GO:0034614	GO:0034614	cellular response to reactive oxygen species	4/275	143/28814	0.0485467	0.164731	0.121736	Akr1b3/Cfl1/Sod2/Setx	4
GO:1903313	GO:1903313	positive regulation of mRNA metabolic process	4/275	143/28814	0.0485467	0.164731	0.121736	Rbmxl2/Ncl/Hspa8/Exosc5	4
GO:0000002	GO:0000002	mitochondrial genome maintenance	2/275	37/28814	0.0485652	0.164731	0.121736	Mrpl15/Chchd4	2
GO:0007435	GO:0007435	salivary gland morphogenesis	2/275	37/28814	0.0485652	0.164731	0.121736	Nrp1/Pdgfa	2
GO:0009069	GO:0009069	serine family amino acid metabolic process	2/275	37/28814	0.0485652	0.164731	0.121736	Gart/Gclm	2
GO:0010661	GO:0010661	positive regulation of muscle cell apoptotic process	2/275	37/28814	0.0485652	0.164731	0.121736	Gata6/Sod2	2
GO:0018208	GO:0018208	peptidyl-proline modification	2/275	37/28814	0.0485652	0.164731	0.121736	Fkbp4/Ppic	2
GO:0036475	GO:0036475	neuron death in response to oxidative stress	2/275	37/28814	0.0485652	0.164731	0.121736	Mcl1/Rest	2
GO:0040020	GO:0040020	regulation of meiotic nuclear division	2/275	37/28814	0.0485652	0.164731	0.121736	Ooep/Fbxo5	2
GO:0043516	GO:0043516	regulation of DNA damage response, signal transduction by p53 class mediator	2/275	37/28814	0.0485652	0.164731	0.121736	Mif/Eef1e1	2
GO:0050869	GO:0050869	negative regulation of B cell activation	2/275	37/28814	0.0485652	0.164731	0.121736	Cd24a/Sfrp1	2
GO:0060218	GO:0060218	hematopoietic stem cell differentiation	2/275	37/28814	0.0485652	0.164731	0.121736	Hspa9/Sfrp1	2
GO:0071364	GO:0071364	cellular response to epidermal growth factor stimulus	2/275	37/28814	0.0485652	0.164731	0.121736	Ncl/Cfl1	2
GO:0071402	GO:0071402	cellular response to lipoprotein particle stimulus	2/275	37/28814	0.0485652	0.164731	0.121736	Apoe/Cd9	2
GO:1904358	GO:1904358	positive regulation of telomere maintenance via telomere lengthening	2/275	37/28814	0.0485652	0.164731	0.121736	Dkc1/Cct3	2
GO:0009150	GO:0009150	purine ribonucleotide metabolic process	7/275	345/28814	0.048566	0.164731	0.121736	Pgam1/Aprt/Gart/Pdk1/Eif6/Pkm/Pnp	7
GO:0021953	GO:0021953	central nervous system neuron differentiation	5/275	207/28814	0.0489857	0.165834	0.122551	Hsp90aa1/Sox2/Nrp1/Eomes/Lhx1	5
GO:0099173	GO:0099173	postsynapse organization	5/275	207/28814	0.0489857	0.165834	0.122551	Nrp1/Apoe/Cfl1/Hspa8/Actb	5
GO:0002200	GO:0002200	somatic diversification of immune receptors	3/275	86/28814	0.0493557	0.166605	0.123121	Rif1/Ung/Hmces	3
GO:0043525	GO:0043525	positive regulation of neuron apoptotic process	3/275	86/28814	0.0493557	0.166605	0.123121	Mybl2/Ctsz/Mcl1	3
GO:0060113	GO:0060113	inner ear receptor cell differentiation	3/275	86/28814	0.0493557	0.166605	0.123121	Mycn/Sdc4/Rest	3
GO:0050728	GO:0050728	negative regulation of inflammatory response	4/275	144/28814	0.0495751	0.167025	0.123431	Gpx1/Apoe/Gpx2/Cd24a	4
GO:0098876	GO:0098876	vesicle-mediated transport to the plasma membrane	4/275	144/28814	0.0495751	0.167025	0.123431	Stx3/Gga2/Ehd1/Lypla1	4
GO:0032869	GO:0032869	cellular response to insulin stimulus	5/275	208/28814	0.049819	0.167365	0.123683	Nucks1/Eif4ebp1/Pkm/Sgk1/Uchl3	5
GO:0060491	GO:0060491	regulation of cell projection assembly	5/275	208/28814	0.049819	0.167365	0.123683	Nrp1/Rcc2/Cfl1/Twf2/Myo10	5
GO:0072330	GO:0072330	monocarboxylic acid biosynthetic process	5/275	208/28814	0.049819	0.167365	0.123683	Mif/Pla2g1b/Eif6/Pkm/Ldha	5
GO:0050864	GO:0050864	regulation of B cell activation	6/275	276/28814	0.0498692	0.167374	0.123689	Mif/Rif1/Hmces/Pnp/Cd24a/Sfrp1	6
GO:0001503	GO:0001503	ossification	8/275	421/28814	0.0500388	0.167783	0.123991	Spp1/Sox2/Rest/Fbxo5/Erh/Ifitm1/Sfrp1/Smad1	8
GO:0001101	GO:0001101	response to acid chemical	5/275	209/28814	0.0506607	0.169378	0.12517	Klf2/Rragd/Akr1b3/Cfl1/Dnmt3b	5
GO:0006720	GO:0006720	isoprenoid metabolic process	3/275	87/28814	0.0507709	0.169378	0.12517	Akr1b3/Crabp1/Cyp26a1	3
GO:0060411	GO:0060411	cardiac septum morphogenesis	3/275	87/28814	0.0507709	0.169378	0.12517	Tbx3/Nrp1/Gata6	3
GO:0001953	GO:0001953	negative regulation of cell-matrix adhesion	2/275	38/28814	0.0509484	0.169378	0.12517	Dlc1/Rcc2	2
GO:0010737	GO:0010737	protein kinase A signaling	2/275	38/28814	0.0509484	0.169378	0.12517	Mif/Akap12	2
GO:0034381	GO:0034381	plasma lipoprotein particle clearance	2/275	38/28814	0.0509484	0.169378	0.12517	Apoe/Ehd1	2
GO:0097106	GO:0097106	postsynaptic density organization	2/275	38/28814	0.0509484	0.169378	0.12517	Cfl1/Hspa8	2
GO:1901661	GO:1901661	quinone metabolic process	2/275	38/28814	0.0509484	0.169378	0.12517	Akr1b3/Cbr3	2
GO:1905168	GO:1905168	positive regulation of double-strand break repair via homologous recombination	2/275	38/28814	0.0509484	0.169378	0.12517	Ooep/Actb	2
GO:0070371	GO:0070371	ERK1 and ERK2 cascade	7/275	349/28814	0.0510698	0.169621	0.12535	Mif/Pycard/Akap12/Nrp1/Apoe/Fn1/Pdgfa	7
GO:0043281	GO:0043281	regulation of cysteine-type endopeptidase activity involved in apoptotic process	5/275	210/28814	0.0515107	0.170924	0.126313	Dlc1/Gpx1/Pycard/Sox2/Rest	5
GO:0048706	GO:0048706	embryonic skeletal system development	4/275	146/28814	0.0516677	0.171122	0.126459	Mycn/Etl4/Gsc/Lhx1	4
GO:1904950	GO:1904950	negative regulation of establishment of protein localization	4/275	146/28814	0.0516677	0.171122	0.126459	Apoe/Lypla1/Rest/Sfrp1	4
GO:0003151	GO:0003151	outflow tract morphogenesis	3/275	88/28814	0.0522057	0.172741	0.127655	Tbx3/Nrp1/Gata6	3
GO:0050727	GO:0050727	regulation of inflammatory response	7/275	351/28814	0.0523518	0.173061	0.127892	Gpx4/Gpx1/Pycard/Apoe/Gpx2/Ctsc/Cd24a	7
GO:0002456	GO:0002456	T cell mediated immunity	4/275	147/28814	0.0527319	0.17363	0.128313	Hspa8/Pnp/Ctsc/Cd24a	4
GO:0043467	GO:0043467	regulation of generation of precursor metabolites and energy	4/275	147/28814	0.0527319	0.17363	0.128313	Chchd4/Cisd1/Eif6/Phlda2	4
GO:1903364	GO:1903364	positive regulation of cellular protein catabolic process	4/275	147/28814	0.0527319	0.17363	0.128313	Hsp90aa1/Apoe/Fbxo22/Ctsc	4
GO:1903900	GO:1903900	regulation of viral life cycle	4/275	147/28814	0.0527319	0.17363	0.128313	Triml2/Nr5a2/Ifitm1/Hmga2	4
GO:0006605	GO:0006605	protein targeting	6/275	280/28814	0.0527709	0.17363	0.128313	Hsp90aa1/Chchd4/Tomm5/Syngr1/Tomm40/Hspa8	6
GO:0001933	GO:0001933	negative regulation of protein phosphorylation	7/275	352/28814	0.0530003	0.174222	0.12875	Pycard/Sh3gl2/Apoe/Hspb1/Stk38/Actb/Sfrp1	7
GO:0009651	GO:0009651	response to salt stress	2/275	39/28814	0.0533728	0.174955	0.129292	Akr1b3/Anxa7	2
GO:0021983	GO:0021983	pituitary gland development	2/275	39/28814	0.0533728	0.174955	0.129292	Sox2/Hmga2	2
GO:0071542	GO:0071542	dopaminergic neuron differentiation	2/275	39/28814	0.0533728	0.174955	0.129292	Otx2/Sfrp1	2
GO:0045598	GO:0045598	regulation of fat cell differentiation	4/275	149/28814	0.0548959	0.179613	0.132734	Gdf3/Sod2/Uchl3/Sfrp1	4
GO:0055007	GO:0055007	cardiac muscle cell differentiation	4/275	149/28814	0.0548959	0.179613	0.132734	Cacybp/Tbx3/Tdgf1/Gata6	4
GO:0006096	GO:0006096	glycolytic process	3/275	90/28814	0.0551336	0.179721	0.132814	Pgam1/Eif6/Pkm	3
GO:0019915	GO:0019915	lipid storage	3/275	90/28814	0.0551336	0.179721	0.132814	Apoe/Ehd1/Mest	3
GO:0045665	GO:0045665	negative regulation of neuron differentiation	3/275	90/28814	0.0551336	0.179721	0.132814	Sox2/Rest/Cd24a	3
GO:0046209	GO:0046209	nitric oxide metabolic process	3/275	90/28814	0.0551336	0.179721	0.132814	Hsp90aa1/Klf2/Sod2	3
GO:0002021	GO:0002021	response to dietary excess	2/275	40/28814	0.0558373	0.180503	0.133391	Gdf3/Apoe	2
GO:0006284	GO:0006284	base-excision repair	2/275	40/28814	0.0558373	0.180503	0.133391	Ung/Hmga2	2
GO:0010591	GO:0010591	regulation of lamellipodium assembly	2/275	40/28814	0.0558373	0.180503	0.133391	Cfl1/Twf2	2
GO:0030521	GO:0030521	androgen receptor signaling pathway	2/275	40/28814	0.0558373	0.180503	0.133391	Fkbp4/Sfrp1	2
GO:0031297	GO:0031297	replication fork processing	2/275	40/28814	0.0558373	0.180503	0.133391	Ooep/Nucks1	2
GO:0034110	GO:0034110	regulation of homotypic cell-cell adhesion	2/275	40/28814	0.0558373	0.180503	0.133391	Cd9/Cd24a	2
GO:0043628	GO:0043628	ncRNA 3'-end processing	2/275	40/28814	0.0558373	0.180503	0.133391	Dkc1/Exosc5	2
GO:0070849	GO:0070849	response to epidermal growth factor	2/275	40/28814	0.0558373	0.180503	0.133391	Ncl/Cfl1	2
GO:0031345	GO:0031345	negative regulation of cell projection organization	5/275	215/28814	0.0558857	0.180503	0.133391	Ctsz/Nrp1/Apoe/Ifrd1/Cfl1	5
GO:0007264	GO:0007264	small GTPase mediated signal transduction	8/275	431/28814	0.055887	0.180503	0.133391	Stmn1/Dlc1/Nrp1/Apoe/Kras/Amot/G3bp2/Rasgrp2	8
GO:0072331	GO:0072331	signal transduction by p53 class mediator	4/275	150/28814	0.0559958	0.180688	0.133528	Mif/Pycard/Eef1e1/Rrn3	4
GO:0001656	GO:0001656	metanephros development	3/275	91/28814	0.0566264	0.182054	0.134538	Akr1b3/Pdgfa/Lhx1	3
GO:0006757	GO:0006757	ATP generation from ADP	3/275	91/28814	0.0566264	0.182054	0.134538	Pgam1/Eif6/Pkm	3
GO:0043242	GO:0043242	negative regulation of protein-containing complex disassembly	3/275	91/28814	0.0566264	0.182054	0.134538	Lima1/Cfl1/Twf2	3
GO:0045069	GO:0045069	regulation of viral genome replication	3/275	91/28814	0.0566264	0.182054	0.134538	Nr5a2/Ifitm1/Hmga2	3
GO:0001666	GO:0001666	response to hypoxia	5/275	216/28814	0.0567856	0.182399	0.134793	Eif4ebp1/Pdk1/Gata6/Rest/Cd24a	5
GO:0044839	GO:0044839	cell cycle G2/M phase transition	4/275	151/28814	0.0571074	0.183098	0.135309	Mta3/Rcc2/Fbxo5/Hmga2	4
GO:0050921	GO:0050921	positive regulation of chemotaxis	4/275	151/28814	0.0571074	0.183098	0.135309	Stx3/Nrp1/Fn1/Hspb1	4
GO:0051962	GO:0051962	positive regulation of nervous system development	7/275	359/28814	0.0576812	0.184642	0.13645	Sox2/Nrp1/Apoe/Fn1/Twf2/Srrt/Sgk1	7
GO:2000113	GO:2000113	negative regulation of cellular macromolecule biosynthetic process	5/275	217/28814	0.0576939	0.184642	0.13645	Ncl/Eif4e2/Eif4ebp1/Eif6/Exosc5	5
GO:2001057	GO:2001057	reactive nitrogen species metabolic process	3/275	92/28814	0.0581383	0.184694	0.136489	Hsp90aa1/Klf2/Sod2	3
GO:0046660	GO:0046660	female sex differentiation	4/275	152/28814	0.0582309	0.184694	0.136489	Tbx3/Arid5b/Lhx1/Sfrp1	4
GO:0072073	GO:0072073	kidney epithelium development	4/275	152/28814	0.0582309	0.184694	0.136489	Lhx1/Cd24a/Sfrp1/Smad1	4
GO:0001709	GO:0001709	cell fate determination	2/275	41/28814	0.0583411	0.184694	0.136489	Otx2/Gata6	2
GO:0006220	GO:0006220	pyrimidine nucleotide metabolic process	2/275	41/28814	0.0583411	0.184694	0.136489	Uck2/Upp1	2
GO:0007431	GO:0007431	salivary gland development	2/275	41/28814	0.0583411	0.184694	0.136489	Nrp1/Pdgfa	2
GO:0035850	GO:0035850	epithelial cell differentiation involved in kidney development	2/275	41/28814	0.0583411	0.184694	0.136489	Lhx1/Cd24a	2
GO:0035886	GO:0035886	vascular associated smooth muscle cell differentiation	2/275	41/28814	0.0583411	0.184694	0.136489	Gata6/Sod2	2
GO:0051693	GO:0051693	actin filament capping	2/275	41/28814	0.0583411	0.184694	0.136489	Cfl1/Twf2	2
GO:0060603	GO:0060603	mammary gland duct morphogenesis	2/275	41/28814	0.0583411	0.184694	0.136489	Tbx3/Kdm5b	2
GO:0090181	GO:0090181	regulation of cholesterol metabolic process	2/275	41/28814	0.0583411	0.184694	0.136489	Ephx2/Apoe	2
GO:1902692	GO:1902692	regulation of neuroblast proliferation	2/275	41/28814	0.0583411	0.184694	0.136489	Sox2/Cd24a	2
GO:0008544	GO:0008544	epidermis development	7/275	361/28814	0.0590642	0.186815	0.138056	Gdf3/Mycn/Nsun2/Gab1/Gata6/Rest/Pdgfa	7
GO:0030010	GO:0030010	establishment of cell polarity	4/275	153/28814	0.0593662	0.187601	0.138637	Hsp90aa1/Cfl1/Amot/Kif20b	4
GO:0046395	GO:0046395	carboxylic acid catabolic process	5/275	219/28814	0.0595355	0.187715	0.138721	Tdh/Bcat2/Gcat/Crabp1/Cyp26a1	5
GO:0042490	GO:0042490	mechanoreceptor differentiation	3/275	93/28814	0.0596692	0.187715	0.138721	Mycn/Sdc4/Rest	3
GO:0044272	GO:0044272	sulfur compound biosynthetic process	3/275	93/28814	0.0596692	0.187715	0.138721	Mat2a/Pdk1/Gclm	3
GO:0061640	GO:0061640	cytoskeleton-dependent cytokinesis	3/275	93/28814	0.0596692	0.187715	0.138721	Stmn1/Cfl1/Kif20b	3
GO:0070301	GO:0070301	cellular response to hydrogen peroxide	3/275	93/28814	0.0596692	0.187715	0.138721	Akr1b3/Cfl1/Setx	3
GO:0002822	GO:0002822	regulation of adaptive immune response based on somatic recombination of immune receptors built from immunoglobulin superfamily domains	5/275	220/28814	0.0604687	0.189691	0.140181	Rif1/Hspa8/Hmces/Pnp/Cd24a	5
GO:1901888	GO:1901888	regulation of cell junction assembly	5/275	220/28814	0.0604687	0.189691	0.140181	Dlc1/Sdc4/Nrp1/Rcc2/Cfl1	5
GO:0016125	GO:0016125	sterol metabolic process	4/275	154/28814	0.0605132	0.189691	0.140181	Lima1/Ephx2/Apoe/Cyp26a1	4
GO:0046434	GO:0046434	organophosphate catabolic process	4/275	154/28814	0.0605132	0.189691	0.140181	Pla2g1b/Upp1/Impa2/Pnp	4
GO:0010803	GO:0010803	regulation of tumor necrosis factor-mediated signaling pathway	2/275	42/28814	0.0608831	0.190341	0.140662	Pycard/Ube2k	2
GO:0043001	GO:0043001	Golgi to plasma membrane protein transport	2/275	42/28814	0.0608831	0.190341	0.140662	Gga2/Lypla1	2
GO:0051569	GO:0051569	regulation of histone H3-K4 methylation	2/275	42/28814	0.0608831	0.190341	0.140662	Nelfa/Dnmt3b	2
GO:0006970	GO:0006970	response to osmotic stress	3/275	94/28814	0.0612189	0.191051	0.141186	Ybx3/Akr1b3/Anxa7	3
GO:0045445	GO:0045445	myoblast differentiation	3/275	94/28814	0.0612189	0.191051	0.141186	Gdf3/Tbx3/Rest	3
GO:0007623	GO:0007623	circadian rhythm	5/275	221/28814	0.0614103	0.191308	0.141377	Mat2a/Usp9x/Kdm5b/Usp7/Setx	5
GO:0016054	GO:0016054	organic acid catabolic process	5/275	221/28814	0.0614103	0.191308	0.141377	Tdh/Bcat2/Gcat/Crabp1/Cyp26a1	5
GO:0034329	GO:0034329	cell junction assembly	8/275	441/28814	0.0621545	0.193455	0.142963	Dlc1/Sdc4/Nrp1/Rcc2/Cfl1/Fn1/Cd9/Actb	8
GO:0009063	GO:0009063	cellular amino acid catabolic process	3/275	95/28814	0.0627873	0.195078	0.144162	Tdh/Bcat2/Gcat	3
GO:0010634	GO:0010634	positive regulation of epithelial cell migration	4/275	156/28814	0.0628424	0.195078	0.144162	Sparc/Nrp1/Hspb1/Amot	4
GO:0031099	GO:0031099	regeneration	4/275	156/28814	0.0628424	0.195078	0.144162	Gpx1/Ifrd1/Cd9/Pkm	4
GO:0044262	GO:0044262	cellular carbohydrate metabolic process	6/275	293/28814	0.0629	0.195084	0.144167	Akr1b3/Pdk1/Usp7/Impa2/Phlda2/Igfbp4	6
GO:0050870	GO:0050870	positive regulation of T cell activation	5/275	223/28814	0.0633182	0.195449	0.144436	Hsp90aa1/Pycard/Pnp/Igfbp2/Cd24a	5
GO:0051251	GO:0051251	positive regulation of lymphocyte activation	8/275	443/28814	0.0634587	0.195449	0.144436	Mif/Hsp90aa1/Pycard/Rif1/Hmces/Pnp/Igfbp2/Cd24a	8
GO:0001783	GO:0001783	B cell apoptotic process	2/275	43/28814	0.0634624	0.195449	0.144436	Mif/Cd24a	2
GO:0009309	GO:0009309	amine biosynthetic process	2/275	43/28814	0.0634624	0.195449	0.144436	Srm/Odc1	2
GO:0034243	GO:0034243	regulation of transcription elongation from RNA polymerase II promoter	2/275	43/28814	0.0634624	0.195449	0.144436	Cbx7/Nelfa	2
GO:0034331	GO:0034331	cell junction maintenance	2/275	43/28814	0.0634624	0.195449	0.144436	Chchd10/Hspa8	2
GO:0042401	GO:0042401	cellular biogenic amine biosynthetic process	2/275	43/28814	0.0634624	0.195449	0.144436	Srm/Odc1	2
GO:0045191	GO:0045191	regulation of isotype switching	2/275	43/28814	0.0634624	0.195449	0.144436	Rif1/Hmces	2
GO:0002312	GO:0002312	B cell activation involved in immune response	3/275	96/28814	0.0643743	0.197737	0.146127	Rif1/Ung/Hmces	3
GO:0003333	GO:0003333	amino acid transmembrane transport	3/275	96/28814	0.0643743	0.197737	0.146127	Slc7a3/Slc38a2/Slc6a6	3
GO:0031110	GO:0031110	regulation of microtubule polymerization or depolymerization	3/275	96/28814	0.0643743	0.197737	0.146127	Stmn1/Fkbp4/Sgk1	3
GO:0006163	GO:0006163	purine nucleotide metabolic process	7/275	369/28814	0.0647998	0.19887	0.146965	Pgam1/Aprt/Gart/Pdk1/Eif6/Pkm/Pnp	7
GO:0006631	GO:0006631	fatty acid metabolic process	8/275	446/28814	0.065447	0.200681	0.148303	Mif/Gpx4/Gpx1/Pla2g1b/Ephx2/Pdk1/Lypla1/Eif6	8
GO:0001570	GO:0001570	vasculogenesis	3/275	97/28814	0.0659796	0.200863	0.148438	Nrp1/Tdgf1/Amot	3
GO:0010660	GO:0010660	regulation of muscle cell apoptotic process	3/275	97/28814	0.0659796	0.200863	0.148438	Gata6/Hspa8/Sod2	3
GO:0051781	GO:0051781	positive regulation of cell division	3/275	97/28814	0.0659796	0.200863	0.148438	Cenpv/Pdgfa/Kif20b	3
GO:0070555	GO:0070555	response to interleukin-1	3/275	97/28814	0.0659796	0.200863	0.148438	Pycard/Cfl1/Fn1	3
GO:0010464	GO:0010464	regulation of mesenchymal cell proliferation	2/275	44/28814	0.066078	0.200863	0.148438	Mycn/Pdgfa	2
GO:0016925	GO:0016925	protein sumoylation	2/275	44/28814	0.066078	0.200863	0.148438	Gnl3/Uba2	2
GO:0017145	GO:0017145	stem cell division	2/275	44/28814	0.066078	0.200863	0.148438	Gnl3/Nanog	2
GO:0048854	GO:0048854	brain morphogenesis	2/275	44/28814	0.066078	0.200863	0.148438	Otx2/Sox2	2
GO:0099084	GO:0099084	postsynaptic specialization organization	2/275	44/28814	0.066078	0.200863	0.148438	Cfl1/Hspa8	2
GO:1901998	GO:1901998	toxin transport	2/275	44/28814	0.066078	0.200863	0.148438	Cct3/Nrp1	2
GO:0002831	GO:0002831	regulation of response to biotic stimulus	7/275	371/28814	0.0662847	0.201318	0.148773	Mif/Hsp90aa1/Pycard/Apoe/Ube2k/Gata6/Cd24a	7
GO:0051168	GO:0051168	nuclear export	4/275	159/28814	0.0664236	0.201565	0.148956	Nsun2/Chchd4/Hspa9/Eif6	4
GO:0002683	GO:0002683	negative regulation of immune system process	8/275	448/28814	0.0667937	0.202513	0.149657	Mif/Gpx1/Sdc4/Hspa9/Hspb1/Gpx2/Cd24a/Sfrp1	8
GO:0048872	GO:0048872	homeostasis of number of cells	7/275	372/28814	0.0670348	0.203069	0.150068	Mif/Klf2/Hspa9/Rrn3/Kras/Lmo1/Cd24a	7
GO:0007229	GO:0007229	integrin-mediated signaling pathway	3/275	98/28814	0.0676033	0.204551	0.151163	Nrp1/Rcc2/Fn1	3
GO:0006865	GO:0006865	amino acid transport	4/275	160/28814	0.0676405	0.204551	0.151163	Trh/Slc7a3/Slc38a2/Slc6a6	4
GO:0006509	GO:0006509	membrane protein ectodomain proteolysis	2/275	45/28814	0.0687291	0.206776	0.152807	Adam19/Apoe	2
GO:0009261	GO:0009261	ribonucleotide catabolic process	2/275	45/28814	0.0687291	0.206776	0.152807	Upp1/Pnp	2
GO:0042771	GO:0042771	intrinsic apoptotic signaling pathway in response to DNA damage by p53 class mediator	2/275	45/28814	0.0687291	0.206776	0.152807	Mif/Pycard	2
GO:0050691	GO:0050691	regulation of defense response to virus by host	2/275	45/28814	0.0687291	0.206776	0.152807	Hsp90aa1/Pycard	2
GO:0071825	GO:0071825	protein-lipid complex subunit organization	2/275	45/28814	0.0687291	0.206776	0.152807	Sh3gl2/Apoe	2
GO:1905521	GO:1905521	regulation of macrophage migration	2/275	45/28814	0.0687291	0.206776	0.152807	Mif/Cd9	2
GO:0019439	GO:0019439	aromatic compound catabolic process	8/275	451/28814	0.0688459	0.20695	0.152936	Dkc1/Nsun2/Ephx2/Upp1/Tet1/Dis3/Exosc5/Pnp	8
GO:0046031	GO:0046031	ADP metabolic process	3/275	99/28814	0.069245	0.207972	0.153691	Pgam1/Eif6/Pkm	3
GO:0010977	GO:0010977	negative regulation of neuron projection development	4/275	162/28814	0.0701088	0.210207	0.155343	Ctsz/Nrp1/Apoe/Ifrd1	4
GO:0120254	GO:0120254	olefinic compound metabolic process	4/275	162/28814	0.0701088	0.210207	0.155343	Gpx4/Gpx1/Ephx2/Rest	4
GO:0050920	GO:0050920	regulation of chemotaxis	5/275	230/28814	0.0702568	0.210471	0.155538	Mif/Stx3/Nrp1/Fn1/Hspb1	5
GO:0070482	GO:0070482	response to oxygen levels	6/275	302/28814	0.0705402	0.21114	0.156032	Eif4ebp1/Pdk1/Gata6/Rest/Sod2/Cd24a	6
GO:0051304	GO:0051304	chromosome separation	3/275	100/28814	0.0709048	0.212051	0.156705	Smarcad1/Sycp3/Fbxo5	3
GO:0061025	GO:0061025	membrane fusion	4/275	163/28814	0.0713601	0.212671	0.157163	Ubxn2a/Stx3/Cd9/Anxa7	4
GO:0015804	GO:0015804	neutral amino acid transport	2/275	46/28814	0.0714147	0.212671	0.157163	Slc38a2/Slc6a6	2
GO:0032768	GO:0032768	regulation of monooxygenase activity	2/275	46/28814	0.0714147	0.212671	0.157163	Apoe/Kras	2
GO:0060122	GO:0060122	inner ear receptor cell stereocilium organization	2/275	46/28814	0.0714147	0.212671	0.157163	Sdc4/Rest	2
GO:1903432	GO:1903432	regulation of TORC1 signaling	2/275	46/28814	0.0714147	0.212671	0.157163	Alg13/Rragd	2
GO:0010720	GO:0010720	positive regulation of cell development	7/275	378/28814	0.071643	0.21317	0.157532	Sox2/Nrp1/Apoe/Fn1/Twf2/Srrt/Sgk1	7
GO:0002703	GO:0002703	regulation of leukocyte mediated immunity	6/275	304/28814	0.0723078	0.214801	0.158737	Ddx21/Rif1/Hspa8/Hmces/Pnp/Cd24a	6
GO:0002706	GO:0002706	regulation of lymphocyte mediated immunity	5/275	232/28814	0.0723133	0.214801	0.158737	Rif1/Hspa8/Hmces/Pnp/Cd24a	5
GO:0006661	GO:0006661	phosphatidylinositol biosynthetic process	3/275	101/28814	0.0725824	0.215174	0.159014	Socs2/Pdgfa/Impa2	3
GO:0032465	GO:0032465	regulation of cytokinesis	3/275	101/28814	0.0725824	0.215174	0.159014	Cenpv/Kif20b/Klhl13	3
GO:0007338	GO:0007338	single fertilization	4/275	164/28814	0.0726229	0.215174	0.159014	Cct3/Slc9b1/Kdm5b/Cd9	4
GO:0010563	GO:0010563	negative regulation of phosphorus metabolic process	8/275	457/28814	0.0730654	0.216121	0.159713	Pycard/Sh3gl2/Apoe/Hspb1/Stk38/Actb/Pdgfa/Sfrp1	8
GO:0045936	GO:0045936	negative regulation of phosphate metabolic process	8/275	457/28814	0.0730654	0.216121	0.159713	Pycard/Sh3gl2/Apoe/Hspb1/Stk38/Actb/Pdgfa/Sfrp1	8
GO:0044843	GO:0044843	cell cycle G1/S phase transition	5/275	233/28814	0.0733539	0.216792	0.160209	Sox2/Eif4ebp1/Jade1/Ccne1/Rrm2	5
GO:0010675	GO:0010675	regulation of cellular carbohydrate metabolic process	4/275	165/28814	0.073897	0.217815	0.160965	Pdk1/Usp7/Phlda2/Igfbp4	4
GO:0007628	GO:0007628	adult walking behavior	2/275	47/28814	0.074134	0.217815	0.160965	Trh/Uchl3	2
GO:0021696	GO:0021696	cerebellar cortex morphogenesis	2/275	47/28814	0.074134	0.217815	0.160965	Usp9x/Lhx1	2
GO:0045005	GO:0045005	DNA-templated DNA replication maintenance of fidelity	2/275	47/28814	0.074134	0.217815	0.160965	Ooep/Nucks1	2
GO:0046164	GO:0046164	alcohol catabolic process	2/275	47/28814	0.074134	0.217815	0.160965	Apoe/Impa2	2
GO:0048741	GO:0048741	skeletal muscle fiber development	2/275	47/28814	0.074134	0.217815	0.160965	Gpx1/Fbxo22	2
GO:0050974	GO:0050974	detection of mechanical stimulus involved in sensory perception	2/275	47/28814	0.074134	0.217815	0.160965	Sox2/Rest	2
GO:0010657	GO:0010657	muscle cell apoptotic process	3/275	102/28814	0.0742776	0.217873	0.161008	Gata6/Hspa8/Sod2	3
GO:0060395	GO:0060395	SMAD protein signal transduction	3/275	102/28814	0.0742776	0.217873	0.161008	Gdf3/Rbpms/Smad1	3
GO:0090276	GO:0090276	regulation of peptide hormone secretion	5/275	234/28814	0.0744026	0.218057	0.161144	Trh/Rest/Slc16a1/Hmga2/Sfrp1	5
GO:0019216	GO:0019216	regulation of lipid metabolic process	7/275	382/28814	0.0748174	0.21909	0.161907	Nr0b1/Ephx2/Apoe/Pdk1/Rest/Eif6/Pdgfa	7
GO:0048511	GO:0048511	rhythmic process	6/275	307/28814	0.0750065	0.219461	0.162181	Klf9/Mat2a/Usp9x/Kdm5b/Usp7/Setx	6
GO:0032675	GO:0032675	regulation of interleukin-6 production	4/275	166/28814	0.0751825	0.21961	0.162292	Klf2/Ncl/Pycard/Cd24a	4
GO:0034250	GO:0034250	positive regulation of cellular amide metabolic process	4/275	166/28814	0.0751825	0.21961	0.162292	Cnbp/Apoe/Eif6/Pkm	4
GO:0007159	GO:0007159	leukocyte cell-cell adhesion	7/275	383/28814	0.0756238	0.220716	0.163109	Hsp90aa1/Sdc4/Pycard/Hspb1/Pnp/Igfbp2/Cd24a	7
GO:1903311	GO:1903311	regulation of mRNA metabolic process	6/275	308/28814	0.0759187	0.221052	0.163357	Rbmxl2/Ncl/Rbm25/Rest/Hspa8/Exosc5	6
GO:0009135	GO:0009135	purine nucleoside diphosphate metabolic process	3/275	103/28814	0.0759904	0.221052	0.163357	Pgam1/Eif6/Pkm	3
GO:0009179	GO:0009179	purine ribonucleoside diphosphate metabolic process	3/275	103/28814	0.0759904	0.221052	0.163357	Pgam1/Eif6/Pkm	3
GO:0021761	GO:0021761	limbic system development	3/275	103/28814	0.0759904	0.221052	0.163357	Usp9x/Tbx3/Nrp1	3
GO:0042180	GO:0042180	cellular ketone metabolic process	5/275	236/28814	0.0765246	0.222421	0.164369	Akr1b3/Pdk1/Rest/Eif6/Cbr3	5
GO:0030517	GO:0030517	negative regulation of axon extension	2/275	48/28814	0.0768859	0.222918	0.164736	Nrp1/Ifrd1	2
GO:0048010	GO:0048010	vascular endothelial growth factor receptor signaling pathway	2/275	48/28814	0.0768859	0.222918	0.164736	Nrp1/Hspb1	2
GO:0051972	GO:0051972	regulation of telomerase activity	2/275	48/28814	0.0768859	0.222918	0.164736	Hsp90aa1/Dkc1	2
GO:0031668	GO:0031668	cellular response to extracellular stimulus	5/275	237/28814	0.0775977	0.224597	0.165977	Ppan/Rragd/Fbxo22/Asns/Ldha	5
GO:0006165	GO:0006165	nucleoside diphosphate phosphorylation	3/275	104/28814	0.0777205	0.224597	0.165977	Pgam1/Eif6/Pkm	3
GO:0070227	GO:0070227	lymphocyte apoptotic process	3/275	104/28814	0.0777205	0.224597	0.165977	Mif/Pnp/Cd24a	3
GO:0090288	GO:0090288	negative regulation of cellular response to growth factor stimulus	3/275	104/28814	0.0777205	0.224597	0.165977	Gdf3/Nanog/Sfrp1	3
GO:0055067	GO:0055067	monovalent inorganic cation homeostasis	4/275	168/28814	0.0777871	0.224605	0.165983	Spp1/Slc9b1/Sgk1/Cln5	4
GO:1901990	GO:1901990	regulation of mitotic cell cycle phase transition	6/275	311/28814	0.078693	0.227034	0.167778	Mta3/Rcc2/Jade1/Fbxo5/Rrm2/Hmga2	6
GO:0046718	GO:0046718	viral entry into host cell	3/275	105/28814	0.0794679	0.228635	0.168961	Triml2/Nrp1/Ifitm1	3
GO:0015980	GO:0015980	energy derivation by oxidation of organic compounds	6/275	312/28814	0.0796304	0.228635	0.168961	Chchd4/Chchd10/Cisd1/Sod2/Ldha/Phlda2	6
GO:0032210	GO:0032210	regulation of telomere maintenance via telomerase	2/275	49/28814	0.0796698	0.228635	0.168961	Dkc1/Cct3	2
GO:0043029	GO:0043029	T cell homeostasis	2/275	49/28814	0.0796698	0.228635	0.168961	Lmo1/Cd24a	2
GO:0089718	GO:0089718	amino acid import across plasma membrane	2/275	49/28814	0.0796698	0.228635	0.168961	Slc7a3/Slc6a6	2
GO:1990928	GO:1990928	response to amino acid starvation	2/275	49/28814	0.0796698	0.228635	0.168961	Rragd/Eif4ebp1	2
GO:0002791	GO:0002791	regulation of peptide secretion	5/275	239/28814	0.0797684	0.228635	0.168961	Trh/Rest/Slc16a1/Hmga2/Sfrp1	5
GO:0071241	GO:0071241	cellular response to inorganic substance	5/275	239/28814	0.0797684	0.228635	0.168961	Mt1/Sox2/Mt2/Fn1/Rasgrp2	5
GO:0002244	GO:0002244	hematopoietic progenitor cell differentiation	4/275	170/28814	0.0804365	0.229987	0.16996	Esco2/Hspa9/Rest/Sfrp1	4
GO:0043433	GO:0043433	negative regulation of DNA-binding transcription factor activity	4/275	170/28814	0.0804365	0.229987	0.16996	Nr0b1/Pycard/Usp7/Eomes	4
GO:0051250	GO:0051250	negative regulation of lymphocyte activation	4/275	170/28814	0.0804365	0.229987	0.16996	Sdc4/Hspb1/Cd24a/Sfrp1	4
GO:0010631	GO:0010631	epithelial cell migration	6/275	313/28814	0.080574	0.230193	0.170112	Gpx1/Sparc/Nrp1/Apoe/Hspb1/Amot	6
GO:2000116	GO:2000116	regulation of cysteine-type endopeptidase activity	5/275	240/28814	0.0808658	0.230839	0.17059	Dlc1/Gpx1/Pycard/Sox2/Rest	5
GO:0006352	GO:0006352	DNA-templated transcription, initiation	3/275	106/28814	0.0812323	0.231509	0.171085	Morc1/Rrn3/Setx	3
GO:0032006	GO:0032006	regulation of TOR signaling	3/275	106/28814	0.0812323	0.231509	0.171085	Slc7a3/Alg13/Rragd	3
GO:0006869	GO:0006869	lipid transport	7/275	390/28814	0.0814115	0.231832	0.171323	Mif/Spp1/Pla2g1b/Lima1/Apoe/Kdm5b/Crabp1	7
GO:0051271	GO:0051271	negative regulation of cellular component movement	6/275	314/28814	0.081524	0.231964	0.171421	Mif/Dlc1/Apoe/Cfl1/Cd9/Sfrp1	6
GO:0050792	GO:0050792	regulation of viral process	4/275	171/28814	0.0817778	0.232498	0.171816	Triml2/Nr5a2/Ifitm1/Hmga2	4
GO:0010632	GO:0010632	regulation of epithelial cell migration	5/275	241/28814	0.0819713	0.23286	0.172083	Sparc/Nrp1/Apoe/Hspb1/Amot	5
GO:0090132	GO:0090132	epithelium migration	6/275	315/28814	0.0824801	0.233375	0.172464	Gpx1/Sparc/Nrp1/Apoe/Hspb1/Amot	6
GO:0010862	GO:0010862	positive regulation of pathway-restricted SMAD protein phosphorylation	2/275	50/28814	0.0824847	0.233375	0.172464	Gdf3/Rbpms	2
GO:0090659	GO:0090659	walking behavior	2/275	50/28814	0.0824847	0.233375	0.172464	Trh/Uchl3	2
GO:1902743	GO:1902743	regulation of lamellipodium organization	2/275	50/28814	0.0824847	0.233375	0.172464	Cfl1/Twf2	2
GO:1902930	GO:1902930	regulation of alcohol biosynthetic process	2/275	50/28814	0.0824847	0.233375	0.172464	Apoe/Rest	2
GO:0001657	GO:0001657	ureteric bud development	3/275	107/28814	0.0830136	0.233509	0.172563	Lhx1/Sfrp1/Smad1	3
GO:0007006	GO:0007006	mitochondrial membrane organization	3/275	107/28814	0.0830136	0.233509	0.172563	Hsp90aa1/Chchd10/Tomm40	3
GO:0046939	GO:0046939	nucleotide phosphorylation	3/275	107/28814	0.0830136	0.233509	0.172563	Pgam1/Eif6/Pkm	3
GO:0071456	GO:0071456	cellular response to hypoxia	3/275	107/28814	0.0830136	0.233509	0.172563	Eif4ebp1/Pdk1/Gata6	3
GO:0072163	GO:0072163	mesonephric epithelium development	3/275	107/28814	0.0830136	0.233509	0.172563	Lhx1/Sfrp1/Smad1	3
GO:0072164	GO:0072164	mesonephric tubule development	3/275	107/28814	0.0830136	0.233509	0.172563	Lhx1/Sfrp1/Smad1	3
GO:0090087	GO:0090087	regulation of peptide transport	5/275	242/28814	0.0830849	0.233509	0.172563	Trh/Rest/Slc16a1/Hmga2/Sfrp1	5
GO:0072521	GO:0072521	purine-containing compound metabolic process	7/275	392/28814	0.0831111	0.233509	0.172563	Pgam1/Aprt/Gart/Pdk1/Eif6/Pkm/Pnp	7
GO:0007596	GO:0007596	blood coagulation	4/275	172/28814	0.0831302	0.233509	0.172563	Apoe/Fn1/Cd9/Pdgfa	4
GO:0036293	GO:0036293	response to decreased oxygen levels	5/275	243/28814	0.0842064	0.236343	0.174657	Eif4ebp1/Pdk1/Gata6/Rest/Cd24a	5
GO:0090130	GO:0090130	tissue migration	6/275	317/28814	0.0844112	0.236729	0.174942	Gpx1/Sparc/Nrp1/Apoe/Hspb1/Amot	6
GO:1903531	GO:1903531	negative regulation of secretion by cell	4/275	173/28814	0.0844936	0.236771	0.174973	Trh/Apoe/Rest/Sfrp1	4
GO:0001916	GO:0001916	positive regulation of T cell mediated cytotoxicity	2/275	51/28814	0.0853298	0.237567	0.175562	Hspa8/Pnp	2
GO:0007520	GO:0007520	myoblast fusion	2/275	51/28814	0.0853298	0.237567	0.175562	Ehd1/Cd9	2
GO:0008038	GO:0008038	neuron recognition	2/275	51/28814	0.0853298	0.237567	0.175562	Emb/Nrp1	2
GO:0021879	GO:0021879	forebrain neuron differentiation	2/275	51/28814	0.0853298	0.237567	0.175562	Sox2/Nrp1	2
GO:0032309	GO:0032309	icosanoid secretion	2/275	51/28814	0.0853298	0.237567	0.175562	Mif/Pla2g1b	2
GO:0032467	GO:0032467	positive regulation of cytokinesis	2/275	51/28814	0.0853298	0.237567	0.175562	Cenpv/Kif20b	2
GO:0051293	GO:0051293	establishment of spindle localization	2/275	51/28814	0.0853298	0.237567	0.175562	Ooep/Cfl1	2
GO:0090329	GO:0090329	regulation of DNA-templated DNA replication	2/275	51/28814	0.0853298	0.237567	0.175562	Rfc5/Fbxo5	2
GO:0030111	GO:0030111	regulation of Wnt signaling pathway	6/275	318/28814	0.0853861	0.237567	0.175562	Sox2/Apoe/Jade1/Gsc/Hmga2/Sfrp1	6
GO:1903034	GO:1903034	regulation of response to wounding	4/275	174/28814	0.0858679	0.238413	0.176187	Apoe/Cd9/Pdgfa/Cd24a	4
GO:0090596	GO:0090596	sensory organ morphogenesis	6/275	319/28814	0.0863672	0.238413	0.176187	Otx2/Sox2/Tbx3/Rest/Gsc/Lhx1	6
GO:0044409	GO:0044409	entry into host	3/275	109/28814	0.0866262	0.238413	0.176187	Triml2/Nrp1/Ifitm1	3
GO:0048704	GO:0048704	embryonic skeletal system morphogenesis	3/275	109/28814	0.0866262	0.238413	0.176187	Mycn/Gsc/Lhx1	3
GO:0032635	GO:0032635	interleukin-6 production	4/275	175/28814	0.0872531	0.238413	0.176187	Klf2/Ncl/Pycard/Cd24a	4
GO:0050817	GO:0050817	coagulation	4/275	175/28814	0.0872531	0.238413	0.176187	Apoe/Fn1/Cd9/Pdgfa	4
GO:0030857	GO:0030857	negative regulation of epithelial cell differentiation	2/275	52/28814	0.0882042	0.238413	0.176187	Gdf3/Tbx3	2
GO:0032715	GO:0032715	negative regulation of interleukin-6 production	2/275	52/28814	0.0882042	0.238413	0.176187	Klf2/Cd24a	2
GO:0046596	GO:0046596	regulation of viral entry into host cell	2/275	52/28814	0.0882042	0.238413	0.176187	Triml2/Ifitm1	2
GO:0046676	GO:0046676	negative regulation of insulin secretion	2/275	52/28814	0.0882042	0.238413	0.176187	Rest/Sfrp1	2
GO:0055081	GO:0055081	anion homeostasis	2/275	52/28814	0.0882042	0.238413	0.176187	Spp1/Ckb	2
GO:0060043	GO:0060043	regulation of cardiac muscle cell proliferation	2/275	52/28814	0.0882042	0.238413	0.176187	Jarid2/Gata6	2
GO:0061005	GO:0061005	cell differentiation involved in kidney development	2/275	52/28814	0.0882042	0.238413	0.176187	Lhx1/Cd24a	2
GO:0070229	GO:0070229	negative regulation of lymphocyte apoptotic process	2/275	52/28814	0.0882042	0.238413	0.176187	Mif/Pnp	2
GO:1902041	GO:1902041	regulation of extrinsic apoptotic signaling pathway via death domain receptors	2/275	52/28814	0.0882042	0.238413	0.176187	Gpx1/Sfrp1	2
GO:0001823	GO:0001823	mesonephros development	3/275	110/28814	0.0884572	0.238413	0.176187	Lhx1/Sfrp1/Smad1	3
GO:0016525	GO:0016525	negative regulation of angiogenesis	3/275	110/28814	0.0884572	0.238413	0.176187	Klf2/Sparc/Amot	3
GO:1901988	GO:1901988	negative regulation of cell cycle phase transition	5/275	247/28814	0.0887723	0.238413	0.176187	Sox2/Nsun2/Jade1/Fbxo5/Hmga2	5
GO:0043588	GO:0043588	skin development	6/275	322/28814	0.0893478	0.238413	0.176187	Tcf7l1/Stmn1/Cbx7/Nsun2/Gata6/Pdgfa	6
GO:1903039	GO:1903039	positive regulation of leukocyte cell-cell adhesion	5/275	248/28814	0.0899336	0.238413	0.176187	Hsp90aa1/Pycard/Pnp/Igfbp2/Cd24a	5
GO:0002700	GO:0002700	regulation of production of molecular mediator of immune response	4/275	177/28814	0.0900558	0.238413	0.176187	Mif/Ddx21/Rif1/Hmces	4
GO:0071478	GO:0071478	cellular response to radiation	4/275	177/28814	0.0900558	0.238413	0.176187	Nucks1/Crip1/Hmga2/Sfrp1	4
GO:0042326	GO:0042326	negative regulation of phosphorylation	7/275	400/28814	0.0901123	0.238413	0.176187	Pycard/Sh3gl2/Apoe/Hspb1/Stk38/Actb/Sfrp1	7
GO:0002709	GO:0002709	regulation of T cell mediated immunity	3/275	111/28814	0.0903045	0.238413	0.176187	Hspa8/Pnp/Cd24a	3
GO:0032642	GO:0032642	regulation of chemokine production	3/275	111/28814	0.0903045	0.238413	0.176187	Mif/Pycard/Cd24a	3
GO:0099175	GO:0099175	regulation of postsynapse organization	3/275	111/28814	0.0903045	0.238413	0.176187	Apoe/Cfl1/Hspa8	3
GO:0014904	GO:0014904	myotube cell development	2/275	53/28814	0.0911072	0.238413	0.176187	Gpx1/Fbxo22	2
GO:0030850	GO:0030850	prostate gland development	2/275	53/28814	0.0911072	0.238413	0.176187	Fkbp4/Sfrp1	2
GO:0038202	GO:0038202	TORC1 signaling	2/275	53/28814	0.0911072	0.238413	0.176187	Alg13/Rragd	2
GO:0043392	GO:0043392	negative regulation of DNA binding	2/275	53/28814	0.0911072	0.238413	0.176187	Rest/Hmga2	2
GO:0090199	GO:0090199	regulation of release of cytochrome c from mitochondria	2/275	53/28814	0.0911072	0.238413	0.176187	Gpx1/Pycard	2
GO:0002084	GO:0002084	protein depalmitoylation	1/275	10/28814	0.0914571	0.238413	0.176187	Lypla1	1
GO:0002424	GO:0002424	T cell mediated immune response to tumor cell	1/275	10/28814	0.0914571	0.238413	0.176187	Cd24a	1
GO:0002759	GO:0002759	regulation of antimicrobial humoral response	1/275	10/28814	0.0914571	0.238413	0.176187	Gata6	1
GO:0002840	GO:0002840	regulation of T cell mediated immune response to tumor cell	1/275	10/28814	0.0914571	0.238413	0.176187	Cd24a	1
GO:0006196	GO:0006196	AMP catabolic process	1/275	10/28814	0.0914571	0.238413	0.176187	Pnp	1
GO:0006283	GO:0006283	transcription-coupled nucleotide-excision repair	1/275	10/28814	0.0914571	0.238413	0.176187	Usp7	1
GO:0006450	GO:0006450	regulation of translational fidelity	1/275	10/28814	0.0914571	0.238413	0.176187	Yrdc	1
GO:0006591	GO:0006591	ornithine metabolic process	1/275	10/28814	0.0914571	0.238413	0.176187	Odc1	1
GO:0006707	GO:0006707	cholesterol catabolic process	1/275	10/28814	0.0914571	0.238413	0.176187	Apoe	1
GO:0009131	GO:0009131	pyrimidine nucleoside monophosphate catabolic process	1/275	10/28814	0.0914571	0.238413	0.176187	Upp1	1
GO:0009178	GO:0009178	pyrimidine deoxyribonucleoside monophosphate catabolic process	1/275	10/28814	0.0914571	0.238413	0.176187	Upp1	1
GO:0009650	GO:0009650	UV protection	1/275	10/28814	0.0914571	0.238413	0.176187	Gpx1	1
GO:0010873	GO:0010873	positive regulation of cholesterol esterification	1/275	10/28814	0.0914571	0.238413	0.176187	Apoe	1
GO:0014908	GO:0014908	myotube differentiation involved in skeletal muscle regeneration	1/275	10/28814	0.0914571	0.238413	0.176187	Cd9	1
GO:0015802	GO:0015802	basic amino acid transport	1/275	10/28814	0.0914571	0.238413	0.176187	Slc7a3	1
GO:0015858	GO:0015858	nucleoside transport	1/275	10/28814	0.0914571	0.238413	0.176187	Slc29a1	1
GO:0016127	GO:0016127	sterol catabolic process	1/275	10/28814	0.0914571	0.238413	0.176187	Apoe	1
GO:0021612	GO:0021612	facial nerve structural organization	1/275	10/28814	0.0914571	0.238413	0.176187	Nrp1	1
GO:0021979	GO:0021979	hypothalamus cell differentiation	1/275	10/28814	0.0914571	0.238413	0.176187	Nrp1	1
GO:0032594	GO:0032594	protein transport within lipid bilayer	1/275	10/28814	0.0914571	0.238413	0.176187	Cd24a	1
GO:0034372	GO:0034372	very-low-density lipoprotein particle remodeling	1/275	10/28814	0.0914571	0.238413	0.176187	Apoe	1
GO:0034380	GO:0034380	high-density lipoprotein particle assembly	1/275	10/28814	0.0914571	0.238413	0.176187	Apoe	1
GO:0036363	GO:0036363	transforming growth factor beta activation	1/275	10/28814	0.0914571	0.238413	0.176187	Gata6	1
GO:0036480	GO:0036480	neuron intrinsic apoptotic signaling pathway in response to oxidative stress	1/275	10/28814	0.0914571	0.238413	0.176187	Mcl1	1
GO:0043201	GO:0043201	response to leucine	1/275	10/28814	0.0914571	0.238413	0.176187	Rragd	1
GO:0045607	GO:0045607	regulation of inner ear auditory receptor cell differentiation	1/275	10/28814	0.0914571	0.238413	0.176187	Mycn	1
GO:0045631	GO:0045631	regulation of mechanoreceptor differentiation	1/275	10/28814	0.0914571	0.238413	0.176187	Mycn	1
GO:0045955	GO:0045955	negative regulation of calcium ion-dependent exocytosis	1/275	10/28814	0.0914571	0.238413	0.176187	Rest	1
GO:0046053	GO:0046053	dAMP metabolic process	1/275	10/28814	0.0914571	0.238413	0.176187	Pnp	1
GO:0046055	GO:0046055	dGMP catabolic process	1/275	10/28814	0.0914571	0.238413	0.176187	Pnp	1
GO:0046130	GO:0046130	purine ribonucleoside catabolic process	1/275	10/28814	0.0914571	0.238413	0.176187	Pnp	1
GO:0046884	GO:0046884	follicle-stimulating hormone secretion	1/275	10/28814	0.0914571	0.238413	0.176187	Tbx3	1
GO:0048671	GO:0048671	negative regulation of collateral sprouting	1/275	10/28814	0.0914571	0.238413	0.176187	Ifrd1	1
GO:0048703	GO:0048703	embryonic viscerocranium morphogenesis	1/275	10/28814	0.0914571	0.238413	0.176187	Lhx1	1
GO:0050847	GO:0050847	progesterone receptor signaling pathway	1/275	10/28814	0.0914571	0.238413	0.176187	Klf9	1
GO:0050957	GO:0050957	equilibrioception	1/275	10/28814	0.0914571	0.238413	0.176187	Sox2	1
GO:0051340	GO:0051340	regulation of ligase activity	1/275	10/28814	0.0914571	0.238413	0.176187	Gclm	1
GO:0060385	GO:0060385	axonogenesis involved in innervation	1/275	10/28814	0.0914571	0.238413	0.176187	Nrp1	1
GO:0060717	GO:0060717	chorion development	1/275	10/28814	0.0914571	0.238413	0.176187	Dnmt3l	1
GO:0060923	GO:0060923	cardiac muscle cell fate commitment	1/275	10/28814	0.0914571	0.238413	0.176187	Tbx3	1
GO:0060926	GO:0060926	cardiac pacemaker cell development	1/275	10/28814	0.0914571	0.238413	0.176187	Tbx3	1
GO:0060982	GO:0060982	coronary artery morphogenesis	1/275	10/28814	0.0914571	0.238413	0.176187	Nrp1	1
GO:0071233	GO:0071233	cellular response to leucine	1/275	10/28814	0.0914571	0.238413	0.176187	Rragd	1
GO:0090148	GO:0090148	membrane fission	1/275	10/28814	0.0914571	0.238413	0.176187	Sh3gl2	1
GO:0090237	GO:0090237	regulation of arachidonic acid secretion	1/275	10/28814	0.0914571	0.238413	0.176187	Mif	1
GO:0090306	GO:0090306	meiotic spindle assembly	1/275	10/28814	0.0914571	0.238413	0.176187	Fbxo5	1
GO:0097067	GO:0097067	cellular response to thyroid hormone stimulus	1/275	10/28814	0.0914571	0.238413	0.176187	Klf9	1
GO:0098734	GO:0098734	macromolecule depalmitoylation	1/275	10/28814	0.0914571	0.238413	0.176187	Lypla1	1
GO:0099640	GO:0099640	axo-dendritic protein transport	1/275	10/28814	0.0914571	0.238413	0.176187	Hspb1	1
GO:0106049	GO:0106049	regulation of cellular response to osmotic stress	1/275	10/28814	0.0914571	0.238413	0.176187	Ybx3	1
GO:1900119	GO:1900119	positive regulation of execution phase of apoptosis	1/275	10/28814	0.0914571	0.238413	0.176187	Dlc1	1
GO:1903376	GO:1903376	regulation of oxidative stress-induced neuron intrinsic apoptotic signaling pathway	1/275	10/28814	0.0914571	0.238413	0.176187	Mcl1	1
GO:2000646	GO:2000646	positive regulation of receptor catabolic process	1/275	10/28814	0.0914571	0.238413	0.176187	Apoe	1
GO:2000980	GO:2000980	regulation of inner ear receptor cell differentiation	1/275	10/28814	0.0914571	0.238413	0.176187	Mycn	1
GO:1903706	GO:1903706	regulation of hemopoiesis	7/275	402/28814	0.0919132	0.239424	0.176934	Hsp90aa1/Hspa9/Eif6/Hspb1/Pnp/Cd24a/Sfrp1	7
GO:0055017	GO:0055017	cardiac muscle tissue growth	3/275	112/28814	0.0921678	0.239732	0.177162	Jarid2/Gata6/Smad1	3
GO:2000181	GO:2000181	negative regulation of blood vessel morphogenesis	3/275	112/28814	0.0921678	0.239732	0.177162	Klf2/Sparc/Amot	3
GO:0002714	GO:0002714	positive regulation of B cell mediated immunity	2/275	54/28814	0.0940379	0.241403	0.178397	Rif1/Hmces	2
GO:0002891	GO:0002891	positive regulation of immunoglobulin mediated immune response	2/275	54/28814	0.0940379	0.241403	0.178397	Rif1/Hmces	2
GO:0007019	GO:0007019	microtubule depolymerization	2/275	54/28814	0.0940379	0.241403	0.178397	Stmn1/Sgk1	2
GO:0010883	GO:0010883	regulation of lipid storage	2/275	54/28814	0.0940379	0.241403	0.178397	Ehd1/Mest	2
GO:0014014	GO:0014014	negative regulation of gliogenesis	2/275	54/28814	0.0940379	0.241403	0.178397	Mycn/Hmga2	2
GO:0032784	GO:0032784	regulation of DNA-templated transcription, elongation	2/275	54/28814	0.0940379	0.241403	0.178397	Cbx7/Nelfa	2
GO:0032892	GO:0032892	positive regulation of organic acid transport	2/275	54/28814	0.0940379	0.241403	0.178397	Mif/Trh	2
GO:0035272	GO:0035272	exocrine system development	2/275	54/28814	0.0940379	0.241403	0.178397	Nrp1/Pdgfa	2
GO:0042755	GO:0042755	eating behavior	2/275	54/28814	0.0940379	0.241403	0.178397	Trh/Uchl3	2
GO:0045604	GO:0045604	regulation of epidermal cell differentiation	2/275	54/28814	0.0940379	0.241403	0.178397	Gdf3/Mycn	2
GO:0046854	GO:0046854	phosphatidylinositol phosphate biosynthetic process	2/275	54/28814	0.0940379	0.241403	0.178397	Socs2/Impa2	2
GO:0048483	GO:0048483	autonomic nervous system development	2/275	54/28814	0.0940379	0.241403	0.178397	Nrp1/Fn1	2
GO:0065002	GO:0065002	intracellular protein transmembrane transport	2/275	54/28814	0.0940379	0.241403	0.178397	Chchd4/Tomm40	2
GO:0070527	GO:0070527	platelet aggregation	2/275	54/28814	0.0940379	0.241403	0.178397	Fn1/Cd9	2
GO:0098781	GO:0098781	ncRNA transcription	2/275	54/28814	0.0940379	0.241403	0.178397	Ncl/Tcof1	2
GO:1901343	GO:1901343	negative regulation of vasculature development	3/275	113/28814	0.094047	0.241403	0.178397	Klf2/Sparc/Amot	3
GO:1903707	GO:1903707	negative regulation of hemopoiesis	3/275	113/28814	0.094047	0.241403	0.178397	Hspa9/Hspb1/Sfrp1	3
GO:2000106	GO:2000106	regulation of leukocyte apoptotic process	3/275	113/28814	0.094047	0.241403	0.178397	Mif/Pnp/Cd24a	3
GO:0071466	GO:0071466	cellular response to xenobiotic stimulus	4/275	180/28814	0.0943402	0.241979	0.178822	Gsta4/Rest/Gstm1/Cyp26a1	4
GO:0060041	GO:0060041	retina development in camera-type eye	4/275	181/28814	0.0957894	0.24537	0.181328	Sox2/Nrp1/Uchl3/Lhx1	4
GO:0016042	GO:0016042	lipid catabolic process	6/275	329/28814	0.0965183	0.24537	0.181328	Spp1/Hsd17b14/Pla2g1b/Apoe/Crabp1/Cyp26a1	6
GO:0001662	GO:0001662	behavioral fear response	2/275	55/28814	0.0969955	0.24537	0.181328	Morc1/Apoe	2
GO:0007062	GO:0007062	sister chromatid cohesion	2/275	55/28814	0.0969955	0.24537	0.181328	Esco2/Sycp3	2
GO:0042491	GO:0042491	inner ear auditory receptor cell differentiation	2/275	55/28814	0.0969955	0.24537	0.181328	Mycn/Rest	2
GO:0046580	GO:0046580	negative regulation of Ras protein signal transduction	2/275	55/28814	0.0969955	0.24537	0.181328	Stmn1/Dlc1	2
GO:1903320	GO:1903320	regulation of protein modification by small protein conjugation or removal	5/275	254/28814	0.0970661	0.24537	0.181328	Hsp90aa1/Ubxn2a/Gnl3/Uba2/Fbxo5	5
GO:0120034	GO:0120034	positive regulation of plasma membrane bounded cell projection assembly	3/275	115/28814	0.0978524	0.24537	0.181328	Nrp1/Cfl1/Twf2	3
GO:1903076	GO:1903076	regulation of protein localization to plasma membrane	3/275	115/28814	0.0978524	0.24537	0.181328	Stx3/Lypla1/Actb	3
GO:0002209	GO:0002209	behavioral defense response	2/275	56/28814	0.0999794	0.24537	0.181328	Morc1/Apoe	2
GO:0010665	GO:0010665	regulation of cardiac muscle cell apoptotic process	2/275	56/28814	0.0999794	0.24537	0.181328	Gata6/Hspa8	2
GO:0043090	GO:0043090	amino acid import	2/275	56/28814	0.0999794	0.24537	0.181328	Slc7a3/Slc6a6	2
GO:0051653	GO:0051653	spindle localization	2/275	56/28814	0.0999794	0.24537	0.181328	Ooep/Cfl1	2
GO:0060337	GO:0060337	type I interferon signaling pathway	2/275	56/28814	0.0999794	0.24537	0.181328	Ube2k/Ifitm1	2
GO:0071357	GO:0071357	cellular response to type I interferon	2/275	56/28814	0.0999794	0.24537	0.181328	Ube2k/Ifitm1	2
GO:0071470	GO:0071470	cellular response to osmotic stress	2/275	56/28814	0.0999794	0.24537	0.181328	Ybx3/Akr1b3	2
GO:0002176	GO:0002176	male germ cell proliferation	1/275	11/28814	0.100131	0.24537	0.181328	Eif2s2	1
GO:0006013	GO:0006013	mannose metabolic process	1/275	11/28814	0.100131	0.24537	0.181328	Pmm1	1
GO:0006183	GO:0006183	GTP biosynthetic process	1/275	11/28814	0.100131	0.24537	0.181328	Pnp	1
GO:0009172	GO:0009172	purine deoxyribonucleoside monophosphate catabolic process	1/275	11/28814	0.100131	0.24537	0.181328	Pnp	1
GO:0009222	GO:0009222	pyrimidine ribonucleotide catabolic process	1/275	11/28814	0.100131	0.24537	0.181328	Upp1	1
GO:0009415	GO:0009415	response to water	1/275	11/28814	0.100131	0.24537	0.181328	Akr1b3	1
GO:0009445	GO:0009445	putrescine metabolic process	1/275	11/28814	0.100131	0.24537	0.181328	Odc1	1
GO:0010728	GO:0010728	regulation of hydrogen peroxide biosynthetic process	1/275	11/28814	0.100131	0.24537	0.181328	Sod2	1
GO:0010992	GO:0010992	ubiquitin recycling	1/275	11/28814	0.100131	0.24537	0.181328	Ube2k	1
GO:0016078	GO:0016078	tRNA catabolic process	1/275	11/28814	0.100131	0.24537	0.181328	Nsun2	1
GO:0021559	GO:0021559	trigeminal nerve development	1/275	11/28814	0.100131	0.24537	0.181328	Nrp1	1
GO:0021940	GO:0021940	positive regulation of cerebellar granule cell precursor proliferation	1/275	11/28814	0.100131	0.24537	0.181328	Lhx1	1
GO:0030643	GO:0030643	cellular phosphate ion homeostasis	1/275	11/28814	0.100131	0.24537	0.181328	Spp1	1
GO:0031053	GO:0031053	primary miRNA processing	1/275	11/28814	0.100131	0.24537	0.181328	Srrt	1
GO:0031642	GO:0031642	negative regulation of myelination	1/275	11/28814	0.100131	0.24537	0.181328	Ctsc	1
GO:0031943	GO:0031943	regulation of glucocorticoid metabolic process	1/275	11/28814	0.100131	0.24537	0.181328	Rest	1
GO:0032342	GO:0032342	aldosterone biosynthetic process	1/275	11/28814	0.100131	0.24537	0.181328	Rest	1
GO:0032353	GO:0032353	negative regulation of hormone biosynthetic process	1/275	11/28814	0.100131	0.24537	0.181328	Rest	1
GO:0032908	GO:0032908	regulation of transforming growth factor beta1 production	1/275	11/28814	0.100131	0.24537	0.181328	Gata6	1
GO:0033689	GO:0033689	negative regulation of osteoblast proliferation	1/275	11/28814	0.100131	0.24537	0.181328	Sfrp1	1
GO:0034370	GO:0034370	triglyceride-rich lipoprotein particle remodeling	1/275	11/28814	0.100131	0.24537	0.181328	Apoe	1
GO:0034384	GO:0034384	high-density lipoprotein particle clearance	1/275	11/28814	0.100131	0.24537	0.181328	Apoe	1
GO:0034427	GO:0034427	nuclear-transcribed mRNA catabolic process, exonucleolytic, 3'-5'	1/275	11/28814	0.100131	0.24537	0.181328	Exosc5	1
GO:0036302	GO:0036302	atrioventricular canal development	1/275	11/28814	0.100131	0.24537	0.181328	Tbx3	1
GO:0042117	GO:0042117	monocyte activation	1/275	11/28814	0.100131	0.24537	0.181328	Fn1	1
GO:0043568	GO:0043568	positive regulation of insulin-like growth factor receptor signaling pathway	1/275	11/28814	0.100131	0.24537	0.181328	Igfbp4	1
GO:0045050	GO:0045050	protein insertion into ER membrane by stop-transfer membrane-anchor sequence	1/275	11/28814	0.100131	0.24537	0.181328	Emc8	1
GO:0045647	GO:0045647	negative regulation of erythrocyte differentiation	1/275	11/28814	0.100131	0.24537	0.181328	Hspa9	1
GO:0060052	GO:0060052	neurofilament cytoskeleton organization	1/275	11/28814	0.100131	0.24537	0.181328	Ina	1
GO:0060600	GO:0060600	dichotomous subdivision of an epithelial terminal unit	1/275	11/28814	0.100131	0.24537	0.181328	Nrp1	1
GO:0060693	GO:0060693	regulation of branching involved in salivary gland morphogenesis	1/275	11/28814	0.100131	0.24537	0.181328	Pdgfa	1
GO:0060920	GO:0060920	cardiac pacemaker cell differentiation	1/275	11/28814	0.100131	0.24537	0.181328	Tbx3	1
GO:0061299	GO:0061299	retina vasculature morphogenesis in camera-type eye	1/275	11/28814	0.100131	0.24537	0.181328	Nrp1	1
GO:0061635	GO:0061635	regulation of protein complex stability	1/275	11/28814	0.100131	0.24537	0.181328	Hspa8	1
GO:0070493	GO:0070493	thrombin-activated receptor signaling pathway	1/275	11/28814	0.100131	0.24537	0.181328	Stmn1	1
GO:0071864	GO:0071864	positive regulation of cell proliferation in bone marrow	1/275	11/28814	0.100131	0.24537	0.181328	Hmga2	1
GO:0072178	GO:0072178	nephric duct morphogenesis	1/275	11/28814	0.100131	0.24537	0.181328	Lhx1	1
GO:0072502	GO:0072502	cellular trivalent inorganic anion homeostasis	1/275	11/28814	0.100131	0.24537	0.181328	Spp1	1
GO:0072526	GO:0072526	pyridine-containing compound catabolic process	1/275	11/28814	0.100131	0.24537	0.181328	Pnp	1
GO:1901030	GO:1901030	positive regulation of mitochondrial outer membrane permeabilization involved in apoptotic signaling pathway	1/275	11/28814	0.100131	0.24537	0.181328	Chchd10	1
GO:1901533	GO:1901533	negative regulation of hematopoietic progenitor cell differentiation	1/275	11/28814	0.100131	0.24537	0.181328	Hspa9	1
GO:1902946	GO:1902946	protein localization to early endosome	1/275	11/28814	0.100131	0.24537	0.181328	Nrp1	1
GO:1903265	GO:1903265	positive regulation of tumor necrosis factor-mediated signaling pathway	1/275	11/28814	0.100131	0.24537	0.181328	Ube2k	1
GO:1903332	GO:1903332	regulation of protein folding	1/275	11/28814	0.100131	0.24537	0.181328	Hspa8	1
GO:1904667	GO:1904667	negative regulation of ubiquitin protein ligase activity	1/275	11/28814	0.100131	0.24537	0.181328	Fbxo5	1
GO:1905097	GO:1905097	regulation of guanyl-nucleotide exchange factor activity	1/275	11/28814	0.100131	0.24537	0.181328	Stmn1	1
GO:1905288	GO:1905288	vascular associated smooth muscle cell apoptotic process	1/275	11/28814	0.100131	0.24537	0.181328	Sod2	1
GO:1905459	GO:1905459	regulation of vascular associated smooth muscle cell apoptotic process	1/275	11/28814	0.100131	0.24537	0.181328	Sod2	1
GO:0007051	GO:0007051	spindle organization	4/275	185/28814	0.101691	0.248915	0.183948	Stmn1/Mybl2/Fbxo5/Mzt1	4
GO:0051225	GO:0051225	spindle assembly	3/275	117/28814	0.101719	0.248915	0.183948	Mybl2/Fbxo5/Mzt1	3
GO:0007411	GO:0007411	axon guidance	5/275	258/28814	0.101976	0.249196	0.184155	Otx2/Enah/Emb/Nrp1/Lhx1	5
GO:0021537	GO:0021537	telencephalon development	5/275	258/28814	0.101976	0.249196	0.184155	Otx2/Usp9x/Sox2/Eomes/Lhx1	5
GO:0050808	GO:0050808	synapse organization	8/275	494/28814	0.102484	0.250263	0.184944	Sparc/Nrp1/Apoe/Chchd10/Cfl1/Rest/Hspa8/Actb	8
GO:0010463	GO:0010463	mesenchymal cell proliferation	2/275	57/28814	0.102989	0.250451	0.185083	Mycn/Pdgfa	2
GO:0031529	GO:0031529	ruffle organization	2/275	57/28814	0.102989	0.250451	0.185083	Lima1/Rcc2	2
GO:0051353	GO:0051353	positive regulation of oxidoreductase activity	2/275	57/28814	0.102989	0.250451	0.185083	Apoe/Kras	2
GO:0051489	GO:0051489	regulation of filopodium assembly	2/275	57/28814	0.102989	0.250451	0.185083	Nrp1/Myo10	2
GO:0052372	GO:0052372	modulation by symbiont of entry into host	2/275	57/28814	0.102989	0.250451	0.185083	Triml2/Ifitm1	2
GO:1901607	GO:1901607	alpha-amino acid biosynthetic process	2/275	57/28814	0.102989	0.250451	0.185083	Bcat2/Asns	2
GO:0097485	GO:0097485	neuron projection guidance	5/275	259/28814	0.103222	0.250846	0.185375	Otx2/Enah/Emb/Nrp1/Lhx1	5
GO:0032602	GO:0032602	chemokine production	3/275	118/28814	0.103676	0.251426	0.185803	Mif/Pycard/Cd24a	3
GO:0051028	GO:0051028	mRNA transport	3/275	118/28814	0.103676	0.251426	0.185803	Igf2bp2/Nsun2/G3bp2	3
GO:0051897	GO:0051897	positive regulation of protein kinase B signaling	3/275	118/28814	0.103676	0.251426	0.185803	Hsp90aa1/Gpx1/Pdgfa	3
GO:0042594	GO:0042594	response to starvation	4/275	187/28814	0.104703	0.251845	0.186113	Rragd/Fbxo22/Eif4ebp1/Asns	4
GO:0048813	GO:0048813	dendrite morphogenesis	4/275	187/28814	0.104703	0.251845	0.186113	Nrp1/Cfl1/Tet1/Sgk1	4
GO:0032386	GO:0032386	regulation of intracellular transport	6/275	337/28814	0.105078	0.251845	0.186113	Nolc1/Nsun2/Chchd4/Ehd1/Usp7/Kif20b	6
GO:0048705	GO:0048705	skeletal system morphogenesis	5/275	261/28814	0.105738	0.251845	0.186113	Mycn/Arid5b/Gsc/Lhx1/Sfrp1	5
GO:0006820	GO:0006820	anion transport	8/275	498/28814	0.106012	0.251845	0.186113	Mif/Trh/Slc7a3/Pla2g1b/Emb/Slc38a2/Slc6a6/Slc16a1	8
GO:0001914	GO:0001914	regulation of T cell mediated cytotoxicity	2/275	58/28814	0.106023	0.251845	0.186113	Hspa8/Pnp	2
GO:0002218	GO:0002218	activation of innate immune response	2/275	58/28814	0.106023	0.251845	0.186113	Hsp90aa1/Pycard	2
GO:0006368	GO:0006368	transcription elongation from RNA polymerase II promoter	2/275	58/28814	0.106023	0.251845	0.186113	Cbx7/Nelfa	2
GO:0021587	GO:0021587	cerebellum morphogenesis	2/275	58/28814	0.106023	0.251845	0.186113	Usp9x/Lhx1	2
GO:0033619	GO:0033619	membrane protein proteolysis	2/275	58/28814	0.106023	0.251845	0.186113	Adam19/Apoe	2
GO:0042743	GO:0042743	hydrogen peroxide metabolic process	2/275	58/28814	0.106023	0.251845	0.186113	Gpx1/Sod2	2
GO:0051496	GO:0051496	positive regulation of stress fiber assembly	2/275	58/28814	0.106023	0.251845	0.186113	Sdc4/Nrp1	2
GO:0071806	GO:0071806	protein transmembrane transport	2/275	58/28814	0.106023	0.251845	0.186113	Chchd4/Tomm40	2
GO:1904356	GO:1904356	regulation of telomere maintenance via telomere lengthening	2/275	58/28814	0.106023	0.251845	0.186113	Dkc1/Cct3	2
GO:0018105	GO:0018105	peptidyl-serine phosphorylation	6/275	339/28814	0.107278	0.251845	0.186113	Mif/Hsp90aa1/Pdk1/Stk38/Sgk1/Hmga2	6
GO:0008306	GO:0008306	associative learning	3/275	120/28814	0.107632	0.251845	0.186113	Kras/Lrrn4/Sgk1	3
GO:0098773	GO:0098773	skin epidermis development	3/275	120/28814	0.107632	0.251845	0.186113	Nsun2/Gata6/Pdgfa	3
GO:0040013	GO:0040013	negative regulation of locomotion	6/275	340/28814	0.108387	0.251845	0.186113	Mif/Dlc1/Nrp1/Apoe/Cfl1/Sfrp1	6
GO:0002579	GO:0002579	positive regulation of antigen processing and presentation	1/275	12/28814	0.108723	0.251845	0.186113	Pycard	1
GO:0006020	GO:0006020	inositol metabolic process	1/275	12/28814	0.108723	0.251845	0.186113	Impa2	1
GO:0006086	GO:0006086	acetyl-CoA biosynthetic process from pyruvate	1/275	12/28814	0.108723	0.251845	0.186113	Pdk1	1
GO:0006152	GO:0006152	purine nucleoside catabolic process	1/275	12/28814	0.108723	0.251845	0.186113	Pnp	1
GO:0006213	GO:0006213	pyrimidine nucleoside metabolic process	1/275	12/28814	0.108723	0.251845	0.186113	Upp1	1
GO:0006335	GO:0006335	DNA replication-dependent chromatin assembly	1/275	12/28814	0.108723	0.251845	0.186113	Hat1	1
GO:0006534	GO:0006534	cysteine metabolic process	1/275	12/28814	0.108723	0.251845	0.186113	Gclm	1
GO:0006705	GO:0006705	mineralocorticoid biosynthetic process	1/275	12/28814	0.108723	0.251845	0.186113	Rest	1
GO:0006880	GO:0006880	intracellular sequestering of iron ion	1/275	12/28814	0.108723	0.251845	0.186113	Fth1	1
GO:0007042	GO:0007042	lysosomal lumen acidification	1/275	12/28814	0.108723	0.251845	0.186113	Cln5	1
GO:0007183	GO:0007183	SMAD protein complex assembly	1/275	12/28814	0.108723	0.251845	0.186113	Smad1	1
GO:0009215	GO:0009215	purine deoxyribonucleoside triphosphate metabolic process	1/275	12/28814	0.108723	0.251845	0.186113	Pnp	1
GO:0009223	GO:0009223	pyrimidine deoxyribonucleotide catabolic process	1/275	12/28814	0.108723	0.251845	0.186113	Upp1	1
GO:0021561	GO:0021561	facial nerve development	1/275	12/28814	0.108723	0.251845	0.186113	Nrp1	1
GO:0021610	GO:0021610	facial nerve morphogenesis	1/275	12/28814	0.108723	0.251845	0.186113	Nrp1	1
GO:0032275	GO:0032275	luteinizing hormone secretion	1/275	12/28814	0.108723	0.251845	0.186113	Tbx3	1
GO:0032351	GO:0032351	negative regulation of hormone metabolic process	1/275	12/28814	0.108723	0.251845	0.186113	Rest	1
GO:0033327	GO:0033327	Leydig cell differentiation	1/275	12/28814	0.108723	0.251845	0.186113	Nr0b1	1
GO:0033632	GO:0033632	regulation of cell-cell adhesion mediated by integrin	1/275	12/28814	0.108723	0.251845	0.186113	Cd24a	1
GO:0034333	GO:0034333	adherens junction assembly	1/275	12/28814	0.108723	0.251845	0.186113	Actb	1
GO:0034650	GO:0034650	cortisol metabolic process	1/275	12/28814	0.108723	0.251845	0.186113	Rest	1
GO:0034723	GO:0034723	DNA replication-dependent chromatin organization	1/275	12/28814	0.108723	0.251845	0.186113	Hat1	1
GO:0036093	GO:0036093	germ cell proliferation	1/275	12/28814	0.108723	0.251845	0.186113	Eif2s2	1
GO:0042447	GO:0042447	hormone catabolic process	1/275	12/28814	0.108723	0.251845	0.186113	Spp1	1
GO:0042762	GO:0042762	regulation of sulfur metabolic process	1/275	12/28814	0.108723	0.251845	0.186113	Pdk1	1
GO:0042996	GO:0042996	regulation of Golgi to plasma membrane protein transport	1/275	12/28814	0.108723	0.251845	0.186113	Lypla1	1
GO:0045835	GO:0045835	negative regulation of meiotic nuclear division	1/275	12/28814	0.108723	0.251845	0.186113	Fbxo5	1
GO:0045869	GO:0045869	negative regulation of single stranded viral RNA replication via double stranded DNA intermediate	1/275	12/28814	0.108723	0.251845	0.186113	Hmga2	1
GO:0046689	GO:0046689	response to mercury ion	1/275	12/28814	0.108723	0.251845	0.186113	Fn1	1
GO:0060068	GO:0060068	vagina development	1/275	12/28814	0.108723	0.251845	0.186113	Lhx1	1
GO:0060430	GO:0060430	lung saccule development	1/275	12/28814	0.108723	0.251845	0.186113	Gata6	1
GO:0060502	GO:0060502	epithelial cell proliferation involved in lung morphogenesis	1/275	12/28814	0.108723	0.251845	0.186113	Hmga2	1
GO:0060525	GO:0060525	prostate glandular acinus development	1/275	12/28814	0.108723	0.251845	0.186113	Sfrp1	1
GO:0060872	GO:0060872	semicircular canal development	1/275	12/28814	0.108723	0.251845	0.186113	Tbx3	1
GO:0061684	GO:0061684	chaperone-mediated autophagy	1/275	12/28814	0.108723	0.251845	0.186113	Hspa8	1
GO:0072176	GO:0072176	nephric duct development	1/275	12/28814	0.108723	0.251845	0.186113	Lhx1	1
GO:0072497	GO:0072497	mesenchymal stem cell differentiation	1/275	12/28814	0.108723	0.251845	0.186113	Rest	1
GO:0072531	GO:0072531	pyrimidine-containing compound transmembrane transport	1/275	12/28814	0.108723	0.251845	0.186113	Slc29a1	1
GO:0090209	GO:0090209	negative regulation of triglyceride metabolic process	1/275	12/28814	0.108723	0.251845	0.186113	Apoe	1
GO:1900272	GO:1900272	negative regulation of long-term synaptic potentiation	1/275	12/28814	0.108723	0.251845	0.186113	Apoe	1
GO:1901894	GO:1901894	regulation of ATPase-coupled calcium transmembrane transporter activity	1/275	12/28814	0.108723	0.251845	0.186113	1810037I17Rik	1
GO:1902036	GO:1902036	regulation of hematopoietic stem cell differentiation	1/275	12/28814	0.108723	0.251845	0.186113	Hspa9	1
GO:1902166	GO:1902166	negative regulation of intrinsic apoptotic signaling pathway in response to DNA damage by p53 class mediator	1/275	12/28814	0.108723	0.251845	0.186113	Mif	1
GO:1902459	GO:1902459	positive regulation of stem cell population maintenance	1/275	12/28814	0.108723	0.251845	0.186113	Rest	1
GO:1902667	GO:1902667	regulation of axon guidance	1/275	12/28814	0.108723	0.251845	0.186113	Nrp1	1
GO:1905907	GO:1905907	negative regulation of amyloid fibril formation	1/275	12/28814	0.108723	0.251845	0.186113	Apoe	1
GO:1990253	GO:1990253	cellular response to leucine starvation	1/275	12/28814	0.108723	0.251845	0.186113	Rragd	1
GO:2000104	GO:2000104	negative regulation of DNA-templated DNA replication	1/275	12/28814	0.108723	0.251845	0.186113	Fbxo5	1
GO:2000288	GO:2000288	positive regulation of myoblast proliferation	1/275	12/28814	0.108723	0.251845	0.186113	Gata6	1
GO:2000822	GO:2000822	regulation of behavioral fear response	1/275	12/28814	0.108723	0.251845	0.186113	Apoe	1
GO:0002639	GO:0002639	positive regulation of immunoglobulin production	2/275	59/28814	0.10908	0.251845	0.186113	Rif1/Hmces	2
GO:0010662	GO:0010662	regulation of striated muscle cell apoptotic process	2/275	59/28814	0.10908	0.251845	0.186113	Gata6/Hspa8	2
GO:0045071	GO:0045071	negative regulation of viral genome replication	2/275	59/28814	0.10908	0.251845	0.186113	Ifitm1/Hmga2	2
GO:0051445	GO:0051445	regulation of meiotic cell cycle	2/275	59/28814	0.10908	0.251845	0.186113	Ooep/Fbxo5	2
GO:1903793	GO:1903793	positive regulation of anion transport	2/275	59/28814	0.10908	0.251845	0.186113	Mif/Trh	2
GO:0050796	GO:0050796	regulation of insulin secretion	4/275	190/28814	0.109297	0.252014	0.186238	Trh/Rest/Slc16a1/Sfrp1	4
GO:0071824	GO:0071824	protein-DNA complex subunit organization	4/275	190/28814	0.109297	0.252014	0.186238	Set/Sycp3/Hells/Cenpv	4
GO:0007052	GO:0007052	mitotic spindle organization	3/275	121/28814	0.109632	0.252291	0.186443	Stmn1/Mybl2/Mzt1	3
GO:0090100	GO:0090100	positive regulation of transmembrane receptor protein serine/threonine kinase signaling pathway	3/275	121/28814	0.109632	0.252291	0.186443	Gdf3/Rbpms/Gata6	3
GO:1902414	GO:1902414	protein localization to cell junction	3/275	121/28814	0.109632	0.252291	0.186443	Stx3/Hspb1/Actb	3
GO:0007265	GO:0007265	Ras protein signal transduction	6/275	342/28814	0.110623	0.254404	0.188004	Stmn1/Dlc1/Nrp1/Apoe/Kras/Rasgrp2	6
GO:0043122	GO:0043122	regulation of I-kappaB kinase/NF-kappaB signaling	4/275	191/28814	0.110848	0.254755	0.188264	Triml2/Pycard/Ddx21/Hspb1	4
GO:0001776	GO:0001776	leukocyte homeostasis	3/275	122/28814	0.111647	0.255269	0.188643	Mif/Lmo1/Cd24a	3
GO:0010769	GO:0010769	regulation of cell morphogenesis involved in differentiation	3/275	122/28814	0.111647	0.255269	0.188643	Nrp1/Rcc2/Sgk1	3
GO:0060419	GO:0060419	heart growth	3/275	122/28814	0.111647	0.255269	0.188643	Jarid2/Gata6/Smad1	3
GO:0050730	GO:0050730	regulation of peptidyl-tyrosine phosphorylation	5/275	266/28814	0.112159	0.255269	0.188643	Mif/Nrp1/Pdgfa/Cd24a/Sfrp1	5
GO:0000381	GO:0000381	regulation of alternative mRNA splicing, via spliceosome	2/275	60/28814	0.112161	0.255269	0.188643	Rbm25/Rest	2
GO:0007595	GO:0007595	lactation	2/275	60/28814	0.112161	0.255269	0.188643	Socs2/Aprt	2
GO:0010659	GO:0010659	cardiac muscle cell apoptotic process	2/275	60/28814	0.112161	0.255269	0.188643	Gata6/Hspa8	2
GO:0035036	GO:0035036	sperm-egg recognition	2/275	60/28814	0.112161	0.255269	0.188643	Cct3/Cd9	2
GO:0042987	GO:0042987	amyloid precursor protein catabolic process	2/275	60/28814	0.112161	0.255269	0.188643	Adam19/Apoe	2
GO:0050922	GO:0050922	negative regulation of chemotaxis	2/275	60/28814	0.112161	0.255269	0.188643	Mif/Nrp1	2
GO:0055078	GO:0055078	sodium ion homeostasis	2/275	60/28814	0.112161	0.255269	0.188643	Spp1/Sgk1	2
GO:0060443	GO:0060443	mammary gland morphogenesis	2/275	60/28814	0.112161	0.255269	0.188643	Tbx3/Kdm5b	2
GO:0071715	GO:0071715	icosanoid transport	2/275	60/28814	0.112161	0.255269	0.188643	Mif/Pla2g1b	2
GO:1900024	GO:1900024	regulation of substrate adhesion-dependent cell spreading	2/275	60/28814	0.112161	0.255269	0.188643	Nrp1/Rcc2	2
GO:2001238	GO:2001238	positive regulation of extrinsic apoptotic signaling pathway	2/275	60/28814	0.112161	0.255269	0.188643	Pycard/Sfrp1	2
GO:0006066	GO:0006066	alcohol metabolic process	6/275	345/28814	0.11402	0.258929	0.191348	Lima1/Ephx2/Apoe/Akr1b3/Rest/Impa2	6
GO:0043087	GO:0043087	regulation of GTPase activity	6/275	345/28814	0.11402	0.258929	0.191348	Stmn1/Pycard/Eif5/Rcc2/Amot/Rasgrp2	6
GO:0010812	GO:0010812	negative regulation of cell-substrate adhesion	2/275	61/28814	0.115265	0.258929	0.191348	Dlc1/Rcc2	2
GO:0032731	GO:0032731	positive regulation of interleukin-1 beta production	2/275	61/28814	0.115265	0.258929	0.191348	Pycard/Hspb1	2
GO:0042596	GO:0042596	fear response	2/275	61/28814	0.115265	0.258929	0.191348	Morc1/Apoe	2
GO:0045620	GO:0045620	negative regulation of lymphocyte differentiation	2/275	61/28814	0.115265	0.258929	0.191348	Hspb1/Sfrp1	2
GO:0045682	GO:0045682	regulation of epidermis development	2/275	61/28814	0.115265	0.258929	0.191348	Gdf3/Mycn	2
GO:0001676	GO:0001676	long-chain fatty acid metabolic process	3/275	124/28814	0.115718	0.258929	0.191348	Gpx4/Gpx1/Ephx2	3
GO:0006805	GO:0006805	xenobiotic metabolic process	3/275	124/28814	0.115718	0.258929	0.191348	Gsta4/Gstm1/Cyp26a1	3
GO:0046620	GO:0046620	regulation of organ growth	3/275	124/28814	0.115718	0.258929	0.191348	Jarid2/Ybx3/Gata6	3
GO:1901890	GO:1901890	positive regulation of cell junction assembly	3/275	124/28814	0.115718	0.258929	0.191348	Sdc4/Nrp1/Cfl1	3
GO:0044270	GO:0044270	cellular nitrogen compound catabolic process	7/275	428/28814	0.117134	0.258929	0.191348	Dkc1/Nsun2/Upp1/Tet1/Dis3/Exosc5/Pnp	7
GO:0000255	GO:0000255	allantoin metabolic process	1/275	13/28814	0.117233	0.258929	0.191348	Pnp	1
GO:0002329	GO:0002329	pre-B cell differentiation	1/275	13/28814	0.117233	0.258929	0.191348	Cd24a	1
GO:0009120	GO:0009120	deoxyribonucleoside metabolic process	1/275	13/28814	0.117233	0.258929	0.191348	Pnp	1
GO:0009226	GO:0009226	nucleotide-sugar biosynthetic process	1/275	13/28814	0.117233	0.258929	0.191348	Pmm1	1
GO:0009950	GO:0009950	dorsal/ventral axis specification	1/275	13/28814	0.117233	0.258929	0.191348	Sfrp1	1
GO:0010872	GO:0010872	regulation of cholesterol esterification	1/275	13/28814	0.117233	0.258929	0.191348	Apoe	1
GO:0014052	GO:0014052	regulation of gamma-aminobutyric acid secretion	1/275	13/28814	0.117233	0.258929	0.191348	Trh	1
GO:0021527	GO:0021527	spinal cord association neuron differentiation	1/275	13/28814	0.117233	0.258929	0.191348	Lhx1	1
GO:0021604	GO:0021604	cranial nerve structural organization	1/275	13/28814	0.117233	0.258929	0.191348	Nrp1	1
GO:0032905	GO:0032905	transforming growth factor beta1 production	1/275	13/28814	0.117233	0.258929	0.191348	Gata6	1
GO:0033625	GO:0033625	positive regulation of integrin activation	1/275	13/28814	0.117233	0.258929	0.191348	Cd24a	1
GO:0034244	GO:0034244	negative regulation of transcription elongation from RNA polymerase II promoter	1/275	13/28814	0.117233	0.258929	0.191348	Nelfa	1
GO:0034374	GO:0034374	low-density lipoprotein particle remodeling	1/275	13/28814	0.117233	0.258929	0.191348	Apoe	1
GO:0034375	GO:0034375	high-density lipoprotein particle remodeling	1/275	13/28814	0.117233	0.258929	0.191348	Apoe	1
GO:0045144	GO:0045144	meiotic sister chromatid segregation	1/275	13/28814	0.117233	0.258929	0.191348	Sycp3	1
GO:0046054	GO:0046054	dGMP metabolic process	1/275	13/28814	0.117233	0.258929	0.191348	Pnp	1
GO:0046831	GO:0046831	regulation of RNA export from nucleus	1/275	13/28814	0.117233	0.258929	0.191348	Nsun2	1
GO:0048385	GO:0048385	regulation of retinoic acid receptor signaling pathway	1/275	13/28814	0.117233	0.258929	0.191348	Klf2	1
GO:0048742	GO:0048742	regulation of skeletal muscle fiber development	1/275	13/28814	0.117233	0.258929	0.191348	Fbxo22	1
GO:0051177	GO:0051177	meiotic sister chromatid cohesion	1/275	13/28814	0.117233	0.258929	0.191348	Sycp3	1
GO:0051573	GO:0051573	negative regulation of histone H3-K9 methylation	1/275	13/28814	0.117233	0.258929	0.191348	Dnmt3b	1
GO:0070932	GO:0070932	histone H3 deacetylation	1/275	13/28814	0.117233	0.258929	0.191348	Smarcad1	1
GO:0071027	GO:0071027	nuclear RNA surveillance	1/275	13/28814	0.117233	0.258929	0.191348	Exosc5	1
GO:0071028	GO:0071028	nuclear mRNA surveillance	1/275	13/28814	0.117233	0.258929	0.191348	Exosc5	1
GO:0071236	GO:0071236	cellular response to antibiotic	1/275	13/28814	0.117233	0.258929	0.191348	Crip1	1
GO:0071679	GO:0071679	commissural neuron axon guidance	1/275	13/28814	0.117233	0.258929	0.191348	Nrp1	1
GO:0071863	GO:0071863	regulation of cell proliferation in bone marrow	1/275	13/28814	0.117233	0.258929	0.191348	Hmga2	1
GO:0097066	GO:0097066	response to thyroid hormone	1/275	13/28814	0.117233	0.258929	0.191348	Klf9	1
GO:0097090	GO:0097090	presynaptic membrane organization	1/275	13/28814	0.117233	0.258929	0.191348	Apoe	1
GO:0097113	GO:0097113	AMPA glutamate receptor clustering	1/275	13/28814	0.117233	0.258929	0.191348	Apoe	1
GO:0097577	GO:0097577	sequestering of iron ion	1/275	13/28814	0.117233	0.258929	0.191348	Fth1	1
GO:0140059	GO:0140059	dendrite arborization	1/275	13/28814	0.117233	0.258929	0.191348	Nrp1	1
GO:1903365	GO:1903365	regulation of fear response	1/275	13/28814	0.117233	0.258929	0.191348	Apoe	1
GO:1903867	GO:1903867	extraembryonic membrane development	1/275	13/28814	0.117233	0.258929	0.191348	Dnmt3l	1
GO:1905214	GO:1905214	regulation of RNA binding	1/275	13/28814	0.117233	0.258929	0.191348	Nucks1	1
GO:0022037	GO:0022037	metencephalon development	3/275	125/28814	0.117775	0.259528	0.191791	Otx2/Usp9x/Lhx1	3
GO:0046700	GO:0046700	heterocycle catabolic process	7/275	429/28814	0.11817	0.259528	0.191791	Dkc1/Nsun2/Upp1/Tet1/Dis3/Exosc5/Pnp	7
GO:0008652	GO:0008652	cellular amino acid biosynthetic process	2/275	62/28814	0.11839	0.259528	0.191791	Bcat2/Asns	2
GO:0015807	GO:0015807	L-amino acid transport	2/275	62/28814	0.11839	0.259528	0.191791	Slc7a3/Slc38a2	2
GO:0021872	GO:0021872	forebrain generation of neurons	2/275	62/28814	0.11839	0.259528	0.191791	Sox2/Nrp1	2
GO:0034340	GO:0034340	response to type I interferon	2/275	62/28814	0.11839	0.259528	0.191791	Ube2k/Ifitm1	2
GO:0043457	GO:0043457	regulation of cellular respiration	2/275	62/28814	0.11839	0.259528	0.191791	Chchd4/Cisd1	2
GO:0046622	GO:0046622	positive regulation of organ growth	2/275	62/28814	0.11839	0.259528	0.191791	Ybx3/Gata6	2
GO:0046850	GO:0046850	regulation of bone remodeling	2/275	62/28814	0.11839	0.259528	0.191791	Spp1/Sfrp1	2
GO:0050982	GO:0050982	detection of mechanical stimulus	2/275	62/28814	0.11839	0.259528	0.191791	Sox2/Rest	2
GO:0051058	GO:0051058	negative regulation of small GTPase mediated signal transduction	2/275	62/28814	0.11839	0.259528	0.191791	Stmn1/Dlc1	2
GO:0060612	GO:0060612	adipose tissue development	2/275	62/28814	0.11839	0.259528	0.191791	Arid5b/Hmga2	2
GO:0048565	GO:0048565	digestive tract development	3/275	126/28814	0.119845	0.262553	0.194026	Gata6/Pdgfa/Sfrp1	3
GO:0015931	GO:0015931	nucleobase-containing compound transport	4/275	197/28814	0.120359	0.263516	0.194738	Igf2bp2/Nsun2/Slc29a1/G3bp2	4
GO:0006893	GO:0006893	Golgi to plasma membrane transport	2/275	63/28814	0.121536	0.264937	0.195789	Gga2/Lypla1	2
GO:0009064	GO:0009064	glutamine family amino acid metabolic process	2/275	63/28814	0.121536	0.264937	0.195789	Asns/Gclm	2
GO:0010658	GO:0010658	striated muscle cell apoptotic process	2/275	63/28814	0.121536	0.264937	0.195789	Gata6/Hspa8	2
GO:0035315	GO:0035315	hair cell differentiation	2/275	63/28814	0.121536	0.264937	0.195789	Mycn/Rest	2
GO:0051785	GO:0051785	positive regulation of nuclear division	2/275	63/28814	0.121536	0.264937	0.195789	Ooep/Fbxo5	2
GO:0090278	GO:0090278	negative regulation of peptide hormone secretion	2/275	63/28814	0.121536	0.264937	0.195789	Rest/Sfrp1	2
GO:1905517	GO:1905517	macrophage migration	2/275	63/28814	0.121536	0.264937	0.195789	Mif/Cd9	2
GO:0043280	GO:0043280	positive regulation of cysteine-type endopeptidase activity involved in apoptotic process	3/275	127/28814	0.121928	0.265369	0.196108	Dlc1/Pycard/Rest	3
GO:0042752	GO:0042752	regulation of circadian rhythm	3/275	128/28814	0.124025	0.265369	0.196108	Usp9x/Kdm5b/Usp7	3
GO:0008347	GO:0008347	glial cell migration	2/275	64/28814	0.124703	0.265369	0.196108	Fn1/Cd9	2
GO:0035456	GO:0035456	response to interferon-beta	2/275	64/28814	0.124703	0.265369	0.196108	Ube2k/Ifitm1	2
GO:0060393	GO:0060393	regulation of pathway-restricted SMAD protein phosphorylation	2/275	64/28814	0.124703	0.265369	0.196108	Gdf3/Rbpms	2
GO:0002697	GO:0002697	regulation of immune effector process	7/275	436/28814	0.125554	0.265369	0.196108	Mif/Ddx21/Rif1/Hspa8/Hmces/Pnp/Cd24a	7
GO:0006465	GO:0006465	signal peptide processing	1/275	14/28814	0.125662	0.265369	0.196108	Cln5	1
GO:0006750	GO:0006750	glutathione biosynthetic process	1/275	14/28814	0.125662	0.265369	0.196108	Gclm	1
GO:0010940	GO:0010940	positive regulation of necrotic cell death	1/275	14/28814	0.125662	0.265369	0.196108	Slc6a6	1
GO:0014848	GO:0014848	urinary tract smooth muscle contraction	1/275	14/28814	0.125662	0.265369	0.196108	Tbx3	1
GO:0016081	GO:0016081	synaptic vesicle docking	1/275	14/28814	0.125662	0.265369	0.196108	Stx3	1
GO:0016446	GO:0016446	somatic hypermutation of immunoglobulin genes	1/275	14/28814	0.125662	0.265369	0.196108	Ung	1
GO:0021936	GO:0021936	regulation of cerebellar granule cell precursor proliferation	1/275	14/28814	0.125662	0.265369	0.196108	Lhx1	1
GO:0021984	GO:0021984	adenohypophysis development	1/275	14/28814	0.125662	0.265369	0.196108	Sox2	1
GO:0030432	GO:0030432	peristalsis	1/275	14/28814	0.125662	0.265369	0.196108	Tbx3	1
GO:0031915	GO:0031915	positive regulation of synaptic plasticity	1/275	14/28814	0.125662	0.265369	0.196108	Cfl1	1
GO:0032341	GO:0032341	aldosterone metabolic process	1/275	14/28814	0.125662	0.265369	0.196108	Rest	1
GO:0032536	GO:0032536	regulation of cell projection size	1/275	14/28814	0.125662	0.265369	0.196108	Twf2	1
GO:0034309	GO:0034309	primary alcohol biosynthetic process	1/275	14/28814	0.125662	0.265369	0.196108	Rest	1
GO:0034393	GO:0034393	positive regulation of smooth muscle cell apoptotic process	1/275	14/28814	0.125662	0.265369	0.196108	Sod2	1
GO:0035093	GO:0035093	spermatogenesis, exchange of chromosomal proteins	1/275	14/28814	0.125662	0.265369	0.196108	Sycp3	1
GO:0035791	GO:0035791	platelet-derived growth factor receptor-beta signaling pathway	1/275	14/28814	0.125662	0.265369	0.196108	Pdgfa	1
GO:0036296	GO:0036296	response to increased oxygen levels	1/275	14/28814	0.125662	0.265369	0.196108	Sod2	1
GO:0042559	GO:0042559	pteridine-containing compound biosynthetic process	1/275	14/28814	0.125662	0.265369	0.196108	Gart	1
GO:0043517	GO:0043517	positive regulation of DNA damage response, signal transduction by p53 class mediator	1/275	14/28814	0.125662	0.265369	0.196108	Eef1e1	1
GO:0045091	GO:0045091	regulation of single stranded viral RNA replication via double stranded DNA intermediate	1/275	14/28814	0.125662	0.265369	0.196108	Hmga2	1
GO:0045176	GO:0045176	apical protein localization	1/275	14/28814	0.125662	0.265369	0.196108	Actb	1
GO:0045792	GO:0045792	negative regulation of cell size	1/275	14/28814	0.125662	0.265369	0.196108	Cfl1	1
GO:0046073	GO:0046073	dTMP metabolic process	1/275	14/28814	0.125662	0.265369	0.196108	Upp1	1
GO:0051988	GO:0051988	regulation of attachment of spindle microtubules to kinetochore	1/275	14/28814	0.125662	0.265369	0.196108	Rcc2	1
GO:0060346	GO:0060346	bone trabecula formation	1/275	14/28814	0.125662	0.265369	0.196108	Sfrp1	1
GO:0061140	GO:0061140	lung secretory cell differentiation	1/275	14/28814	0.125662	0.265369	0.196108	Gata6	1
GO:0070207	GO:0070207	protein homotrimerization	1/275	14/28814	0.125662	0.265369	0.196108	Mif	1
GO:0071838	GO:0071838	cell proliferation in bone marrow	1/275	14/28814	0.125662	0.265369	0.196108	Hmga2	1
GO:0072530	GO:0072530	purine-containing compound transmembrane transport	1/275	14/28814	0.125662	0.265369	0.196108	Slc29a1	1
GO:0090179	GO:0090179	planar cell polarity pathway involved in neural tube closure	1/275	14/28814	0.125662	0.265369	0.196108	Sfrp1	1
GO:0090331	GO:0090331	negative regulation of platelet aggregation	1/275	14/28814	0.125662	0.265369	0.196108	Cd9	1
GO:0097688	GO:0097688	glutamate receptor clustering	1/275	14/28814	0.125662	0.265369	0.196108	Apoe	1
GO:0098840	GO:0098840	protein transport along microtubule	1/275	14/28814	0.125662	0.265369	0.196108	Hspb1	1
GO:0099118	GO:0099118	microtubule-based protein transport	1/275	14/28814	0.125662	0.265369	0.196108	Hspb1	1
GO:1900025	GO:1900025	negative regulation of substrate adhesion-dependent cell spreading	1/275	14/28814	0.125662	0.265369	0.196108	Rcc2	1
GO:1900262	GO:1900262	regulation of DNA-directed DNA polymerase activity	1/275	14/28814	0.125662	0.265369	0.196108	Rfc5	1
GO:1900264	GO:1900264	positive regulation of DNA-directed DNA polymerase activity	1/275	14/28814	0.125662	0.265369	0.196108	Rfc5	1
GO:1901836	GO:1901836	regulation of transcription of nucleolar large rRNA by RNA polymerase I	1/275	14/28814	0.125662	0.265369	0.196108	Ncl	1
GO:1903671	GO:1903671	negative regulation of sprouting angiogenesis	1/275	14/28814	0.125662	0.265369	0.196108	Klf2	1
GO:1904948	GO:1904948	midbrain dopaminergic neuron differentiation	1/275	14/28814	0.125662	0.265369	0.196108	Sfrp1	1
GO:1905063	GO:1905063	regulation of vascular associated smooth muscle cell differentiation	1/275	14/28814	0.125662	0.265369	0.196108	Sod2	1
GO:1905809	GO:1905809	negative regulation of synapse organization	1/275	14/28814	0.125662	0.265369	0.196108	Apoe	1
GO:2000052	GO:2000052	positive regulation of non-canonical Wnt signaling pathway	1/275	14/28814	0.125662	0.265369	0.196108	Sfrp1	1
GO:2000343	GO:2000343	positive regulation of chemokine (C-X-C motif) ligand 2 production	1/275	14/28814	0.125662	0.265369	0.196108	Mif	1
GO:2000644	GO:2000644	regulation of receptor catabolic process	1/275	14/28814	0.125662	0.265369	0.196108	Apoe	1
GO:2001140	GO:2001140	positive regulation of phospholipid transport	1/275	14/28814	0.125662	0.265369	0.196108	Apoe	1
GO:0042113	GO:0042113	B cell activation	7/275	437/28814	0.126628	0.26725	0.197497	Mif/Rif1/Ung/Hmces/Pnp/Cd24a/Sfrp1	7
GO:0002792	GO:0002792	negative regulation of peptide secretion	2/275	65/28814	0.12789	0.268943	0.198749	Rest/Sfrp1	2
GO:0009166	GO:0009166	nucleotide catabolic process	2/275	65/28814	0.12789	0.268943	0.198749	Upp1/Pnp	2
GO:0045661	GO:0045661	regulation of myoblast differentiation	2/275	65/28814	0.12789	0.268943	0.198749	Gdf3/Tbx3	2
GO:0051148	GO:0051148	negative regulation of muscle cell differentiation	2/275	65/28814	0.12789	0.268943	0.198749	Rbpms2/Smad1	2
GO:0060119	GO:0060119	inner ear receptor cell development	2/275	65/28814	0.12789	0.268943	0.198749	Sdc4/Rest	2
GO:0060999	GO:0060999	positive regulation of dendritic spine development	2/275	65/28814	0.12789	0.268943	0.198749	Apoe/Cfl1	2
GO:0003279	GO:0003279	cardiac septum development	3/275	130/28814	0.128258	0.269395	0.199083	Tbx3/Nrp1/Gata6	3
GO:0052126	GO:0052126	movement in host environment	3/275	130/28814	0.128258	0.269395	0.199083	Triml2/Nrp1/Ifitm1	3
GO:0002695	GO:0002695	negative regulation of leukocyte activation	4/275	202/28814	0.128545	0.269676	0.19929	Sdc4/Hspb1/Cd24a/Sfrp1	4
GO:0051048	GO:0051048	negative regulation of secretion	4/275	202/28814	0.128545	0.269676	0.19929	Trh/Apoe/Rest/Sfrp1	4
GO:0016579	GO:0016579	protein deubiquitination	3/275	131/28814	0.130394	0.272358	0.201273	Usp9x/Usp7/Uchl3	3
GO:0046822	GO:0046822	regulation of nucleocytoplasmic transport	3/275	131/28814	0.130394	0.272358	0.201273	Nolc1/Nsun2/Chchd4	3
GO:0002720	GO:0002720	positive regulation of cytokine production involved in immune response	2/275	66/28814	0.131095	0.272358	0.201273	Mif/Ddx21	2
GO:0043489	GO:0043489	RNA stabilization	2/275	66/28814	0.131095	0.272358	0.201273	Dkc1/Nsun2	2
GO:0050891	GO:0050891	multicellular organismal water homeostasis	2/275	66/28814	0.131095	0.272358	0.201273	Stmn1/Akr1b3	2
GO:0051607	GO:0051607	defense response to virus	5/275	281/28814	0.132507	0.272358	0.201273	Hsp90aa1/Pycard/Ddx21/Exosc5/Ifitm1	5
GO:0036294	GO:0036294	cellular response to decreased oxygen levels	3/275	132/28814	0.132542	0.272358	0.201273	Eif4ebp1/Pdk1/Gata6	3
GO:0140546	GO:0140546	defense response to symbiont	5/275	282/28814	0.133919	0.272358	0.201273	Hsp90aa1/Pycard/Ddx21/Exosc5/Ifitm1	5
GO:0002566	GO:0002566	somatic diversification of immune receptors via somatic mutation	1/275	15/28814	0.13401	0.272358	0.201273	Ung	1
GO:0002730	GO:0002730	regulation of dendritic cell cytokine production	1/275	15/28814	0.13401	0.272358	0.201273	Ddx21	1
GO:0003091	GO:0003091	renal water homeostasis	1/275	15/28814	0.13401	0.272358	0.201273	Akr1b3	1
GO:0006244	GO:0006244	pyrimidine nucleotide catabolic process	1/275	15/28814	0.13401	0.272358	0.201273	Upp1	1
GO:0007135	GO:0007135	meiosis II	1/275	15/28814	0.13401	0.272358	0.201273	Sycp3	1
GO:0009155	GO:0009155	purine deoxyribonucleotide catabolic process	1/275	15/28814	0.13401	0.272358	0.201273	Pnp	1
GO:0009169	GO:0009169	purine ribonucleoside monophosphate catabolic process	1/275	15/28814	0.13401	0.272358	0.201273	Pnp	1
GO:0009170	GO:0009170	purine deoxyribonucleoside monophosphate metabolic process	1/275	15/28814	0.13401	0.272358	0.201273	Pnp	1
GO:0010755	GO:0010755	regulation of plasminogen activation	1/275	15/28814	0.13401	0.272358	0.201273	Ctsz	1
GO:0010771	GO:0010771	negative regulation of cell morphogenesis involved in differentiation	1/275	15/28814	0.13401	0.272358	0.201273	Rcc2	1
GO:0010839	GO:0010839	negative regulation of keratinocyte proliferation	1/275	15/28814	0.13401	0.272358	0.201273	Klf9	1
GO:0032308	GO:0032308	positive regulation of prostaglandin secretion	1/275	15/28814	0.13401	0.272358	0.201273	Mif	1
GO:0032530	GO:0032530	regulation of microvillus organization	1/275	15/28814	0.13401	0.272358	0.201273	Twf2	1
GO:0032785	GO:0032785	negative regulation of DNA-templated transcription, elongation	1/275	15/28814	0.13401	0.272358	0.201273	Nelfa	1
GO:0033280	GO:0033280	response to vitamin D	1/275	15/28814	0.13401	0.272358	0.201273	Spp1	1
GO:0033700	GO:0033700	phospholipid efflux	1/275	15/28814	0.13401	0.272358	0.201273	Apoe	1
GO:0034350	GO:0034350	regulation of glial cell apoptotic process	1/275	15/28814	0.13401	0.272358	0.201273	Akap12	1
GO:0039692	GO:0039692	single stranded viral RNA replication via double stranded DNA intermediate	1/275	15/28814	0.13401	0.272358	0.201273	Hmga2	1
GO:0042182	GO:0042182	ketone catabolic process	1/275	15/28814	0.13401	0.272358	0.201273	Cbr3	1
GO:0042693	GO:0042693	muscle cell fate commitment	1/275	15/28814	0.13401	0.272358	0.201273	Tbx3	1
GO:0043508	GO:0043508	negative regulation of JUN kinase activity	1/275	15/28814	0.13401	0.272358	0.201273	Sfrp1	1
GO:0043584	GO:0043584	nose development	1/275	15/28814	0.13401	0.272358	0.201273	Sox2	1
GO:0045605	GO:0045605	negative regulation of epidermal cell differentiation	1/275	15/28814	0.13401	0.272358	0.201273	Gdf3	1
GO:0045683	GO:0045683	negative regulation of epidermis development	1/275	15/28814	0.13401	0.272358	0.201273	Gdf3	1
GO:0046085	GO:0046085	adenosine metabolic process	1/275	15/28814	0.13401	0.272358	0.201273	Pnp	1
GO:0051290	GO:0051290	protein heterotetramerization	1/275	15/28814	0.13401	0.272358	0.201273	Rrm2	1
GO:0051385	GO:0051385	response to mineralocorticoid	1/275	15/28814	0.13401	0.272358	0.201273	Sgk1	1
GO:0055089	GO:0055089	fatty acid homeostasis	1/275	15/28814	0.13401	0.272358	0.201273	Apoe	1
GO:0060442	GO:0060442	branching involved in prostate gland morphogenesis	1/275	15/28814	0.13401	0.272358	0.201273	Sfrp1	1
GO:0060911	GO:0060911	cardiac cell fate commitment	1/275	15/28814	0.13401	0.272358	0.201273	Tbx3	1
GO:0061469	GO:0061469	regulation of type B pancreatic cell proliferation	1/275	15/28814	0.13401	0.272358	0.201273	Sfrp1	1
GO:0061983	GO:0061983	meiosis II cell cycle process	1/275	15/28814	0.13401	0.272358	0.201273	Sycp3	1
GO:0071025	GO:0071025	RNA surveillance	1/275	15/28814	0.13401	0.272358	0.201273	Exosc5	1
GO:0072283	GO:0072283	metanephric renal vesicle morphogenesis	1/275	15/28814	0.13401	0.272358	0.201273	Lhx1	1
GO:0080009	GO:0080009	mRNA methylation	1/275	15/28814	0.13401	0.272358	0.201273	Nsun2	1
GO:0090178	GO:0090178	regulation of establishment of planar polarity involved in neural tube closure	1/275	15/28814	0.13401	0.272358	0.201273	Sfrp1	1
GO:1903543	GO:1903543	positive regulation of exosomal secretion	1/275	15/28814	0.13401	0.272358	0.201273	Sdc4	1
GO:1903729	GO:1903729	regulation of plasma membrane organization	1/275	15/28814	0.13401	0.272358	0.201273	Sh3gl2	1
GO:1904507	GO:1904507	positive regulation of telomere maintenance in response to DNA damage	1/275	15/28814	0.13401	0.272358	0.201273	Ino80e	1
GO:1905906	GO:1905906	regulation of amyloid fibril formation	1/275	15/28814	0.13401	0.272358	0.201273	Apoe	1
GO:2000035	GO:2000035	regulation of stem cell division	1/275	15/28814	0.13401	0.272358	0.201273	Nanog	1
GO:2000095	GO:2000095	regulation of Wnt signaling pathway, planar cell polarity pathway	1/275	15/28814	0.13401	0.272358	0.201273	Sfrp1	1
GO:2000811	GO:2000811	negative regulation of anoikis	1/275	15/28814	0.13401	0.272358	0.201273	Mcl1	1
GO:2001138	GO:2001138	regulation of phospholipid transport	1/275	15/28814	0.13401	0.272358	0.201273	Apoe	1
GO:0006611	GO:0006611	protein export from nucleus	2/275	67/28814	0.134319	0.272358	0.201273	Chchd4/Hspa9	2
GO:0030330	GO:0030330	DNA damage response, signal transduction by p53 class mediator	2/275	67/28814	0.134319	0.272358	0.201273	Mif/Eef1e1	2
GO:0032608	GO:0032608	interferon-beta production	2/275	67/28814	0.134319	0.272358	0.201273	Hsp90aa1/Pycard	2
GO:0032648	GO:0032648	regulation of interferon-beta production	2/275	67/28814	0.134319	0.272358	0.201273	Hsp90aa1/Pycard	2
GO:0043903	GO:0043903	regulation of biological process involved in symbiotic interaction	2/275	67/28814	0.134319	0.272358	0.201273	Triml2/Ifitm1	2
GO:1901616	GO:1901616	organic hydroxy compound catabolic process	2/275	67/28814	0.134319	0.272358	0.201273	Apoe/Impa2	2
GO:0046425	GO:0046425	regulation of receptor signaling pathway via JAK-STAT	3/275	133/28814	0.134702	0.272506	0.201382	Socs2/Akr1b3/Hmga2	3
GO:0050868	GO:0050868	negative regulation of T cell activation	3/275	133/28814	0.134702	0.272506	0.201382	Sdc4/Hspb1/Cd24a	3
GO:0061041	GO:0061041	regulation of wound healing	3/275	133/28814	0.134702	0.272506	0.201382	Apoe/Cd9/Pdgfa	3
GO:2000027	GO:2000027	regulation of animal organ morphogenesis	3/275	133/28814	0.134702	0.272506	0.201382	Pdgfa/Lhx1/Sfrp1	3
GO:0000082	GO:0000082	G1/S transition of mitotic cell cycle	4/275	206/28814	0.135256	0.27347	0.202094	Eif4ebp1/Jade1/Ccne1/Rrm2	4
GO:0018209	GO:0018209	peptidyl-serine modification	6/275	364/28814	0.136732	0.276295	0.204181	Mif/Hsp90aa1/Pdk1/Stk38/Sgk1/Hmga2	6
GO:0000768	GO:0000768	syncytium formation by plasma membrane fusion	2/275	68/28814	0.137561	0.276498	0.204331	Ehd1/Cd9	2
GO:0007584	GO:0007584	response to nutrient	2/275	68/28814	0.137561	0.276498	0.204331	Spp1/Slc16a1	2
GO:0032233	GO:0032233	positive regulation of actin filament bundle assembly	2/275	68/28814	0.137561	0.276498	0.204331	Sdc4/Nrp1	2
GO:0060389	GO:0060389	pathway-restricted SMAD protein phosphorylation	2/275	68/28814	0.137561	0.276498	0.204331	Gdf3/Rbpms	2
GO:0061951	GO:0061951	establishment of protein localization to plasma membrane	2/275	68/28814	0.137561	0.276498	0.204331	Gga2/Lypla1	2
GO:0090307	GO:0090307	mitotic spindle assembly	2/275	68/28814	0.137561	0.276498	0.204331	Mybl2/Mzt1	2
GO:0097006	GO:0097006	regulation of plasma lipoprotein particle levels	2/275	68/28814	0.137561	0.276498	0.204331	Apoe/Ehd1	2
GO:0140253	GO:0140253	cell-cell fusion	2/275	68/28814	0.137561	0.276498	0.204331	Ehd1/Cd9	2
GO:1905710	GO:1905710	positive regulation of membrane permeability	2/275	68/28814	0.137561	0.276498	0.204331	Chchd10/Hspa8	2
GO:0030098	GO:0030098	lymphocyte differentiation	7/275	447/28814	0.137619	0.276498	0.204331	Hsp90aa1/Hells/Hspb1/Eomes/Pnp/Cd24a/Sfrp1	7
GO:0022408	GO:0022408	negative regulation of cell-cell adhesion	4/275	208/28814	0.138665	0.27828	0.205649	Sdc4/Hspb1/Cd9/Cd24a	4
GO:0043491	GO:0043491	protein kinase B signaling	4/275	208/28814	0.138665	0.27828	0.205649	Hsp90aa1/Gpx1/Setx/Pdgfa	4
GO:0009206	GO:0009206	purine ribonucleoside triphosphate biosynthetic process	2/275	69/28814	0.14082	0.27838	0.205722	Pkm/Pnp	2
GO:0021695	GO:0021695	cerebellar cortex development	2/275	69/28814	0.14082	0.27838	0.205722	Usp9x/Lhx1	2
GO:0045668	GO:0045668	negative regulation of osteoblast differentiation	2/275	69/28814	0.14082	0.27838	0.205722	Sox2/Sfrp1	2
GO:0032434	GO:0032434	regulation of proteasomal ubiquitin-dependent protein catabolic process	3/275	136/28814	0.141256	0.27838	0.205722	Fbxo22/Ube2k/Usp7	3
GO:2000241	GO:2000241	regulation of reproductive process	4/275	210/28814	0.142108	0.27838	0.205722	Ooep/Fbxo5/Phlda2/Sfrp1	4
GO:0000054	GO:0000054	ribosomal subunit export from nucleus	1/275	16/28814	0.14228	0.27838	0.205722	Eif6	1
GO:0000291	GO:0000291	nuclear-transcribed mRNA catabolic process, exonucleolytic	1/275	16/28814	0.14228	0.27838	0.205722	Exosc5	1
GO:0002371	GO:0002371	dendritic cell cytokine production	1/275	16/28814	0.14228	0.27838	0.205722	Ddx21	1
GO:0006544	GO:0006544	glycine metabolic process	1/275	16/28814	0.14228	0.27838	0.205722	Gart	1
GO:0007028	GO:0007028	cytoplasm organization	1/275	16/28814	0.14228	0.27838	0.205722	Rrn3	1
GO:0008212	GO:0008212	mineralocorticoid metabolic process	1/275	16/28814	0.14228	0.27838	0.205722	Rest	1
GO:0009128	GO:0009128	purine nucleoside monophosphate catabolic process	1/275	16/28814	0.14228	0.27838	0.205722	Pnp	1
GO:0010454	GO:0010454	negative regulation of cell fate commitment	1/275	16/28814	0.14228	0.27838	0.205722	Nanog	1
GO:0015697	GO:0015697	quaternary ammonium group transport	1/275	16/28814	0.14228	0.27838	0.205722	Slc38a2	1
GO:0019184	GO:0019184	nonribosomal peptide biosynthetic process	1/275	16/28814	0.14228	0.27838	0.205722	Gclm	1
GO:0030238	GO:0030238	male sex determination	1/275	16/28814	0.14228	0.27838	0.205722	Nr0b1	1
GO:0030299	GO:0030299	intestinal cholesterol absorption	1/275	16/28814	0.14228	0.27838	0.205722	Lima1	1
GO:0030322	GO:0030322	stabilization of membrane potential	1/275	16/28814	0.14228	0.27838	0.205722	Chchd10	1
GO:0032239	GO:0032239	regulation of nucleobase-containing compound transport	1/275	16/28814	0.14228	0.27838	0.205722	Nsun2	1
GO:0032688	GO:0032688	negative regulation of interferon-beta production	1/275	16/28814	0.14228	0.27838	0.205722	Pycard	1
GO:0033750	GO:0033750	ribosome localization	1/275	16/28814	0.14228	0.27838	0.205722	Eif6	1
GO:0034433	GO:0034433	steroid esterification	1/275	16/28814	0.14228	0.27838	0.205722	Apoe	1
GO:0034434	GO:0034434	sterol esterification	1/275	16/28814	0.14228	0.27838	0.205722	Apoe	1
GO:0034435	GO:0034435	cholesterol esterification	1/275	16/28814	0.14228	0.27838	0.205722	Apoe	1
GO:0035729	GO:0035729	cellular response to hepatocyte growth factor stimulus	1/275	16/28814	0.14228	0.27838	0.205722	Nrp1	1
GO:0043518	GO:0043518	negative regulation of DNA damage response, signal transduction by p53 class mediator	1/275	16/28814	0.14228	0.27838	0.205722	Mif	1
GO:0043981	GO:0043981	histone H4-K5 acetylation	1/275	16/28814	0.14228	0.27838	0.205722	Jade1	1
GO:0043982	GO:0043982	histone H4-K8 acetylation	1/275	16/28814	0.14228	0.27838	0.205722	Jade1	1
GO:0046500	GO:0046500	S-adenosylmethionine metabolic process	1/275	16/28814	0.14228	0.27838	0.205722	Mat2a	1
GO:0047484	GO:0047484	regulation of response to osmotic stress	1/275	16/28814	0.14228	0.27838	0.205722	Ybx3	1
GO:0051044	GO:0051044	positive regulation of membrane protein ectodomain proteolysis	1/275	16/28814	0.14228	0.27838	0.205722	Apoe	1
GO:0051151	GO:0051151	negative regulation of smooth muscle cell differentiation	1/275	16/28814	0.14228	0.27838	0.205722	Rbpms2	1
GO:0060026	GO:0060026	convergent extension	1/275	16/28814	0.14228	0.27838	0.205722	Sfrp1	1
GO:0060979	GO:0060979	vasculogenesis involved in coronary vascular morphogenesis	1/275	16/28814	0.14228	0.27838	0.205722	Nrp1	1
GO:0061548	GO:0061548	ganglion development	1/275	16/28814	0.14228	0.27838	0.205722	Nrp1	1
GO:0070593	GO:0070593	dendrite self-avoidance	1/275	16/28814	0.14228	0.27838	0.205722	Emb	1
GO:0071371	GO:0071371	cellular response to gonadotropin stimulus	1/275	16/28814	0.14228	0.27838	0.205722	Gata6	1
GO:0090177	GO:0090177	establishment of planar polarity involved in neural tube closure	1/275	16/28814	0.14228	0.27838	0.205722	Sfrp1	1
GO:0098885	GO:0098885	modification of postsynaptic actin cytoskeleton	1/275	16/28814	0.14228	0.27838	0.205722	Cfl1	1
GO:1902043	GO:1902043	positive regulation of extrinsic apoptotic signaling pathway via death domain receptors	1/275	16/28814	0.14228	0.27838	0.205722	Sfrp1	1
GO:1902165	GO:1902165	regulation of intrinsic apoptotic signaling pathway in response to DNA damage by p53 class mediator	1/275	16/28814	0.14228	0.27838	0.205722	Mif	1
GO:1902287	GO:1902287	semaphorin-plexin signaling pathway involved in axon guidance	1/275	16/28814	0.14228	0.27838	0.205722	Nrp1	1
GO:1903978	GO:1903978	regulation of microglial cell activation	1/275	16/28814	0.14228	0.27838	0.205722	Ctsc	1
GO:2000232	GO:2000232	regulation of rRNA processing	1/275	16/28814	0.14228	0.27838	0.205722	Ncl	1
GO:2000252	GO:2000252	negative regulation of feeding behavior	1/275	16/28814	0.14228	0.27838	0.205722	Trh	1
GO:0001959	GO:0001959	regulation of cytokine-mediated signaling pathway	3/275	137/28814	0.143464	0.280215	0.207079	Pycard/Ube2k/Cd24a	3
GO:0010948	GO:0010948	negative regulation of cell cycle process	5/275	289/28814	0.143993	0.280215	0.207079	Sox2/Nsun2/Jade1/Fbxo5/Hmga2	5
GO:0001937	GO:0001937	negative regulation of endothelial cell proliferation	2/275	70/28814	0.144095	0.280215	0.207079	Sparc/Apoe	2
GO:0006949	GO:0006949	syncytium formation	2/275	70/28814	0.144095	0.280215	0.207079	Ehd1/Cd9	2
GO:0009145	GO:0009145	purine nucleoside triphosphate biosynthetic process	2/275	70/28814	0.144095	0.280215	0.207079	Pkm/Pnp	2
GO:0015800	GO:0015800	acidic amino acid transport	2/275	70/28814	0.144095	0.280215	0.207079	Trh/Slc6a6	2
GO:0043462	GO:0043462	regulation of ATP-dependent activity	2/275	70/28814	0.144095	0.280215	0.207079	Ahsa1/1810037I17Rik	2
GO:0048662	GO:0048662	negative regulation of smooth muscle cell proliferation	2/275	70/28814	0.144095	0.280215	0.207079	Apoe/Sod2	2
GO:0050771	GO:0050771	negative regulation of axonogenesis	2/275	70/28814	0.144095	0.280215	0.207079	Nrp1/Ifrd1	2
GO:0050885	GO:0050885	neuromuscular process controlling balance	2/275	70/28814	0.144095	0.280215	0.207079	Sox2/Rest	2
GO:0097194	GO:0097194	execution phase of apoptosis	2/275	70/28814	0.144095	0.280215	0.207079	Dlc1/Cd24a	2
GO:0030072	GO:0030072	peptide hormone secretion	5/275	290/28814	0.145459	0.282711	0.208923	Trh/Rest/Slc16a1/Hmga2/Sfrp1	5
GO:0045727	GO:0045727	positive regulation of translation	3/275	138/28814	0.145683	0.282991	0.20913	Cnbp/Eif6/Pkm	3
GO:0030888	GO:0030888	regulation of B cell proliferation	2/275	71/28814	0.147386	0.285309	0.210843	Mif/Cd24a	2
GO:0042733	GO:0042733	embryonic digit morphogenesis	2/275	71/28814	0.147386	0.285309	0.210843	Mycn/Tbx3	2
GO:1902895	GO:1902895	positive regulation of miRNA transcription	2/275	71/28814	0.147386	0.285309	0.210843	Gnl3/Smad1	2
GO:0055123	GO:0055123	digestive system development	3/275	139/28814	0.147914	0.285309	0.210843	Gata6/Pdgfa/Sfrp1	3
GO:0042060	GO:0042060	wound healing	6/275	374/28814	0.149479	0.285309	0.210843	Gpx1/Sdc4/Apoe/Fn1/Cd9/Pdgfa	6
GO:0001886	GO:0001886	endothelial cell morphogenesis	1/275	17/28814	0.15047	0.285309	0.210843	Col18a1	1
GO:0002070	GO:0002070	epithelial cell maturation	1/275	17/28814	0.15047	0.285309	0.210843	Akr1b3	1
GO:0006007	GO:0006007	glucose catabolic process	1/275	17/28814	0.15047	0.285309	0.210843	Ldha	1
GO:0006704	GO:0006704	glucocorticoid biosynthetic process	1/275	17/28814	0.15047	0.285309	0.210843	Rest	1
GO:0006878	GO:0006878	cellular copper ion homeostasis	1/275	17/28814	0.15047	0.285309	0.210843	Atox1	1
GO:0009176	GO:0009176	pyrimidine deoxyribonucleoside monophosphate metabolic process	1/275	17/28814	0.15047	0.285309	0.210843	Upp1	1
GO:0010224	GO:0010224	response to UV-B	1/275	17/28814	0.15047	0.285309	0.210843	Crip1	1
GO:0010566	GO:0010566	regulation of ketone biosynthetic process	1/275	17/28814	0.15047	0.285309	0.210843	Rest	1
GO:0010713	GO:0010713	negative regulation of collagen metabolic process	1/275	17/28814	0.15047	0.285309	0.210843	Fn1	1
GO:0019430	GO:0019430	removal of superoxide radicals	1/275	17/28814	0.15047	0.285309	0.210843	Sod2	1
GO:0032306	GO:0032306	regulation of prostaglandin secretion	1/275	17/28814	0.15047	0.285309	0.210843	Mif	1
GO:0032966	GO:0032966	negative regulation of collagen biosynthetic process	1/275	17/28814	0.15047	0.285309	0.210843	Fn1	1
GO:0033194	GO:0033194	response to hydroperoxide	1/275	17/28814	0.15047	0.285309	0.210843	Gpx1	1
GO:0034698	GO:0034698	response to gonadotropin	1/275	17/28814	0.15047	0.285309	0.210843	Gata6	1
GO:0035728	GO:0035728	response to hepatocyte growth factor	1/275	17/28814	0.15047	0.285309	0.210843	Nrp1	1
GO:0038092	GO:0038092	nodal signaling pathway	1/275	17/28814	0.15047	0.285309	0.210843	Tdgf1	1
GO:0040015	GO:0040015	negative regulation of multicellular organism growth	1/275	17/28814	0.15047	0.285309	0.210843	Socs2	1
GO:0042074	GO:0042074	cell migration involved in gastrulation	1/275	17/28814	0.15047	0.285309	0.210843	Amot	1
GO:0042407	GO:0042407	cristae formation	1/275	17/28814	0.15047	0.285309	0.210843	Chchd10	1
GO:0042659	GO:0042659	regulation of cell fate specification	1/275	17/28814	0.15047	0.285309	0.210843	Nanog	1
GO:0043923	GO:0043923	positive regulation by host of viral transcription	1/275	17/28814	0.15047	0.285309	0.210843	Nucks1	1
GO:0044793	GO:0044793	negative regulation by host of viral process	1/275	17/28814	0.15047	0.285309	0.210843	Nucks1	1
GO:0045947	GO:0045947	negative regulation of translational initiation	1/275	17/28814	0.15047	0.285309	0.210843	Eif4ebp1	1
GO:0046855	GO:0046855	inositol phosphate dephosphorylation	1/275	17/28814	0.15047	0.285309	0.210843	Impa2	1
GO:0060546	GO:0060546	negative regulation of necroptotic process	1/275	17/28814	0.15047	0.285309	0.210843	Ybx3	1
GO:0060766	GO:0060766	negative regulation of androgen receptor signaling pathway	1/275	17/28814	0.15047	0.285309	0.210843	Sfrp1	1
GO:0060947	GO:0060947	cardiac vascular smooth muscle cell differentiation	1/275	17/28814	0.15047	0.285309	0.210843	Gata6	1
GO:0061000	GO:0061000	negative regulation of dendritic spine development	1/275	17/28814	0.15047	0.285309	0.210843	Apoe	1
GO:0070206	GO:0070206	protein trimerization	1/275	17/28814	0.15047	0.285309	0.210843	Mif	1
GO:0071243	GO:0071243	cellular response to arsenic-containing substance	1/275	17/28814	0.15047	0.285309	0.210843	Slc38a2	1
GO:0090493	GO:0090493	catecholamine uptake	1/275	17/28814	0.15047	0.285309	0.210843	Actb	1
GO:0098974	GO:0098974	postsynaptic actin cytoskeleton organization	1/275	17/28814	0.15047	0.285309	0.210843	Actb	1
GO:0099188	GO:0099188	postsynaptic cytoskeleton organization	1/275	17/28814	0.15047	0.285309	0.210843	Actb	1
GO:1902285	GO:1902285	semaphorin-plexin signaling pathway involved in neuron projection guidance	1/275	17/28814	0.15047	0.285309	0.210843	Nrp1	1
GO:1903541	GO:1903541	regulation of exosomal secretion	1/275	17/28814	0.15047	0.285309	0.210843	Sdc4	1
GO:2000047	GO:2000047	regulation of cell-cell adhesion mediated by cadherin	1/275	17/28814	0.15047	0.285309	0.210843	Adam19	1
GO:2000291	GO:2000291	regulation of myoblast proliferation	1/275	17/28814	0.15047	0.285309	0.210843	Gata6	1
GO:2001028	GO:2001028	positive regulation of endothelial cell chemotaxis	1/275	17/28814	0.15047	0.285309	0.210843	Hspb1	1
GO:2001034	GO:2001034	positive regulation of double-strand break repair via nonhomologous end joining	1/275	17/28814	0.15047	0.285309	0.210843	Rif1	1
GO:0007405	GO:0007405	neuroblast proliferation	2/275	72/28814	0.150693	0.285309	0.210843	Sox2/Cd24a	2
GO:0009201	GO:0009201	ribonucleoside triphosphate biosynthetic process	2/275	72/28814	0.150693	0.285309	0.210843	Pkm/Pnp	2
GO:0048168	GO:0048168	regulation of neuronal synaptic plasticity	2/275	72/28814	0.150693	0.285309	0.210843	Syngr1/Kras	2
GO:0046165	GO:0046165	alcohol biosynthetic process	3/275	141/28814	0.152409	0.287938	0.212786	Apoe/Akr1b3/Rest	3
GO:0071887	GO:0071887	leukocyte apoptotic process	3/275	141/28814	0.152409	0.287938	0.212786	Mif/Pnp/Cd24a	3
GO:1904375	GO:1904375	regulation of protein localization to cell periphery	3/275	141/28814	0.152409	0.287938	0.212786	Stx3/Lypla1/Actb	3
GO:1904892	GO:1904892	regulation of receptor signaling pathway via STAT	3/275	141/28814	0.152409	0.287938	0.212786	Socs2/Akr1b3/Hmga2	3
GO:0000079	GO:0000079	regulation of cyclin-dependent protein serine/threonine kinase activity	2/275	73/28814	0.154014	0.290658	0.214796	Ccne1/Actb	2
GO:0032732	GO:0032732	positive regulation of interleukin-1 production	2/275	73/28814	0.154014	0.290658	0.214796	Pycard/Hspb1	2
GO:0001818	GO:0001818	negative regulation of cytokine production	5/275	296/28814	0.154384	0.291109	0.215129	Klf2/Pycard/Gata6/Fn1/Cd24a	5
GO:0035265	GO:0035265	organ growth	4/275	217/28814	0.154419	0.291109	0.215129	Jarid2/Ybx3/Gata6/Smad1	4
GO:0006690	GO:0006690	icosanoid metabolic process	3/275	142/28814	0.154672	0.291372	0.215323	Mif/Gpx4/Gpx1	3
GO:0048167	GO:0048167	regulation of synaptic plasticity	6/275	378/28814	0.154724	0.291372	0.215323	Stx3/Alg13/Syngr1/Apoe/Cfl1/Kras	6
GO:0043393	GO:0043393	regulation of protein binding	4/275	218/28814	0.156209	0.291759	0.21561	Ctsz/Apoe/Actb/Phlda2	4
GO:0050729	GO:0050729	positive regulation of inflammatory response	3/275	143/28814	0.156947	0.291759	0.21561	Pycard/Ctsc/Cd24a	3
GO:0051783	GO:0051783	regulation of nuclear division	3/275	143/28814	0.156947	0.291759	0.21561	Ooep/Fbxo5/Kif20b	3
GO:0006914	GO:0006914	autophagy	7/275	464/28814	0.157331	0.291759	0.21561	Triml2/Ubxn2a/Pycard/Rragd/Mcl1/Hspa8/Anxa7	7
GO:0061919	GO:0061919	process utilizing autophagic mechanism	7/275	464/28814	0.157331	0.291759	0.21561	Triml2/Ubxn2a/Pycard/Rragd/Mcl1/Hspa8/Anxa7	7
GO:0001885	GO:0001885	endothelial cell development	2/275	74/28814	0.157349	0.291759	0.21561	Gpx1/Col18a1	2
GO:0006354	GO:0006354	DNA-templated transcription, elongation	2/275	74/28814	0.157349	0.291759	0.21561	Cbx7/Nelfa	2
GO:0030032	GO:0030032	lamellipodium assembly	2/275	74/28814	0.157349	0.291759	0.21561	Cfl1/Twf2	2
GO:0034394	GO:0034394	protein localization to cell surface	2/275	74/28814	0.157349	0.291759	0.21561	Stx3/Gga2	2
GO:0051453	GO:0051453	regulation of intracellular pH	2/275	74/28814	0.157349	0.291759	0.21561	Slc9b1/Cln5	2
GO:2000107	GO:2000107	negative regulation of leukocyte apoptotic process	2/275	74/28814	0.157349	0.291759	0.21561	Mif/Pnp	2
GO:0002790	GO:0002790	peptide secretion	5/275	298/28814	0.157409	0.291759	0.21561	Trh/Rest/Slc16a1/Hmga2/Sfrp1	5
GO:0009200	GO:0009200	deoxyribonucleoside triphosphate metabolic process	1/275	18/28814	0.158583	0.291759	0.21561	Pnp	1
GO:0009263	GO:0009263	deoxyribonucleotide biosynthetic process	1/275	18/28814	0.158583	0.291759	0.21561	Rrm2	1
GO:0009265	GO:0009265	2'-deoxyribonucleotide biosynthetic process	1/275	18/28814	0.158583	0.291759	0.21561	Rrm2	1
GO:0016137	GO:0016137	glycoside metabolic process	1/275	18/28814	0.158583	0.291759	0.21561	Akr1b3	1
GO:0021702	GO:0021702	cerebellar Purkinje cell differentiation	1/275	18/28814	0.158583	0.291759	0.21561	Lhx1	1
GO:0031468	GO:0031468	nuclear membrane reassembly	1/275	18/28814	0.158583	0.291759	0.21561	Ubxn2a	1
GO:0032274	GO:0032274	gonadotropin secretion	1/275	18/28814	0.158583	0.291759	0.21561	Tbx3	1
GO:0033574	GO:0033574	response to testosterone	1/275	18/28814	0.158583	0.291759	0.21561	Spp1	1
GO:0033631	GO:0033631	cell-cell adhesion mediated by integrin	1/275	18/28814	0.158583	0.291759	0.21561	Cd24a	1
GO:0035092	GO:0035092	sperm DNA condensation	1/275	18/28814	0.158583	0.291759	0.21561	Sycp3	1
GO:0035633	GO:0035633	maintenance of blood-brain barrier	1/275	18/28814	0.158583	0.291759	0.21561	Sh3gl2	1
GO:0035751	GO:0035751	regulation of lysosomal lumen pH	1/275	18/28814	0.158583	0.291759	0.21561	Cln5	1
GO:0042249	GO:0042249	establishment of planar polarity of embryonic epithelium	1/275	18/28814	0.158583	0.291759	0.21561	Sfrp1	1
GO:0042415	GO:0042415	norepinephrine metabolic process	1/275	18/28814	0.158583	0.291759	0.21561	Akr1b3	1
GO:0046184	GO:0046184	aldehyde biosynthetic process	1/275	18/28814	0.158583	0.291759	0.21561	Rest	1
GO:0046385	GO:0046385	deoxyribose phosphate biosynthetic process	1/275	18/28814	0.158583	0.291759	0.21561	Rrm2	1
GO:0055070	GO:0055070	copper ion homeostasis	1/275	18/28814	0.158583	0.291759	0.21561	Atox1	1
GO:0060044	GO:0060044	negative regulation of cardiac muscle cell proliferation	1/275	18/28814	0.158583	0.291759	0.21561	Jarid2	1
GO:0060391	GO:0060391	positive regulation of SMAD protein signal transduction	1/275	18/28814	0.158583	0.291759	0.21561	Rbpms	1
GO:0061318	GO:0061318	renal filtration cell differentiation	1/275	18/28814	0.158583	0.291759	0.21561	Cd24a	1
GO:0061430	GO:0061430	bone trabecula morphogenesis	1/275	18/28814	0.158583	0.291759	0.21561	Sfrp1	1
GO:0062099	GO:0062099	negative regulation of programmed necrotic cell death	1/275	18/28814	0.158583	0.291759	0.21561	Ybx3	1
GO:0070102	GO:0070102	interleukin-6-mediated signaling pathway	1/275	18/28814	0.158583	0.291759	0.21561	Gab1	1
GO:0071816	GO:0071816	tail-anchored membrane protein insertion into ER membrane	1/275	18/28814	0.158583	0.291759	0.21561	Emc8	1
GO:0072077	GO:0072077	renal vesicle morphogenesis	1/275	18/28814	0.158583	0.291759	0.21561	Lhx1	1
GO:0072112	GO:0072112	glomerular visceral epithelial cell differentiation	1/275	18/28814	0.158583	0.291759	0.21561	Cd24a	1
GO:0072311	GO:0072311	glomerular epithelial cell differentiation	1/275	18/28814	0.158583	0.291759	0.21561	Cd24a	1
GO:0072378	GO:0072378	blood coagulation, fibrin clot formation	1/275	18/28814	0.158583	0.291759	0.21561	Fn1	1
GO:0090308	GO:0090308	regulation of DNA methylation-dependent heterochromatin assembly	1/275	18/28814	0.158583	0.291759	0.21561	Tet1	1
GO:1900221	GO:1900221	regulation of amyloid-beta clearance	1/275	18/28814	0.158583	0.291759	0.21561	Apoe	1
GO:2000042	GO:2000042	negative regulation of double-strand break repair via homologous recombination	1/275	18/28814	0.158583	0.291759	0.21561	Rif1	1
GO:2000369	GO:2000369	regulation of clathrin-dependent endocytosis	1/275	18/28814	0.158583	0.291759	0.21561	Sh3gl2	1
GO:0046486	GO:0046486	glycerolipid metabolic process	6/275	381/28814	0.15871	0.291841	0.21567	Socs2/Gpx1/Pla2g1b/Apoe/Pdgfa/Impa2	6
GO:0010821	GO:0010821	regulation of mitochondrion organization	3/275	144/28814	0.159231	0.292645	0.216265	Gpx1/Pycard/Chchd10	3
GO:0090287	GO:0090287	regulation of cellular response to growth factor stimulus	5/275	300/28814	0.160459	0.294111	0.217348	Gdf3/Tdgf1/Gata6/Nanog/Sfrp1	5
GO:0014068	GO:0014068	positive regulation of phosphatidylinositol 3-kinase signaling	2/275	75/28814	0.160698	0.294111	0.217348	Fn1/Pdgfa	2
GO:0030301	GO:0030301	cholesterol transport	2/275	75/28814	0.160698	0.294111	0.217348	Lima1/Apoe	2
GO:0042130	GO:0042130	negative regulation of T cell proliferation	2/275	75/28814	0.160698	0.294111	0.217348	Sdc4/Cd24a	2
GO:0042982	GO:0042982	amyloid precursor protein metabolic process	2/275	75/28814	0.160698	0.294111	0.217348	Adam19/Apoe	2
GO:0045669	GO:0045669	positive regulation of osteoblast differentiation	2/275	75/28814	0.160698	0.294111	0.217348	Fbxo5/Smad1	2
GO:0051149	GO:0051149	positive regulation of muscle cell differentiation	2/275	75/28814	0.160698	0.294111	0.217348	Tmsb4x/Sod2	2
GO:1901292	GO:1901292	nucleoside phosphate catabolic process	2/275	75/28814	0.160698	0.294111	0.217348	Upp1/Pnp	2
GO:0008203	GO:0008203	cholesterol metabolic process	3/275	145/28814	0.161526	0.29483	0.217879	Lima1/Ephx2/Apoe	3
GO:0071496	GO:0071496	cellular response to external stimulus	5/275	301/28814	0.161992	0.29483	0.217879	Ppan/Rragd/Fbxo22/Asns/Ldha	5
GO:0002285	GO:0002285	lymphocyte activation involved in immune response	4/275	222/28814	0.16345	0.29483	0.217879	Rif1/Eomes/Ung/Hmces	4
GO:0042445	GO:0042445	hormone metabolic process	4/275	222/28814	0.16345	0.29483	0.217879	Spp1/Rest/Crabp1/Cyp26a1	4
GO:0050871	GO:0050871	positive regulation of B cell activation	4/275	222/28814	0.16345	0.29483	0.217879	Mif/Rif1/Hmces/Pnp	4
GO:1903828	GO:1903828	negative regulation of protein localization	4/275	222/28814	0.16345	0.29483	0.217879	Apoe/Lypla1/Rest/Sfrp1	4
GO:0031349	GO:0031349	positive regulation of defense response	5/275	302/28814	0.163532	0.29483	0.217879	Hsp90aa1/Pycard/Ube2k/Ctsc/Cd24a	5
GO:0072659	GO:0072659	protein localization to plasma membrane	5/275	302/28814	0.163532	0.29483	0.217879	Stx3/Gga2/Ehd1/Lypla1/Actb	5
GO:0000380	GO:0000380	alternative mRNA splicing, via spliceosome	2/275	76/28814	0.16406	0.29483	0.217879	Rbm25/Rest	2
GO:0002712	GO:0002712	regulation of B cell mediated immunity	2/275	76/28814	0.16406	0.29483	0.217879	Rif1/Hmces	2
GO:0002889	GO:0002889	regulation of immunoglobulin mediated immune response	2/275	76/28814	0.16406	0.29483	0.217879	Rif1/Hmces	2
GO:0046847	GO:0046847	filopodium assembly	2/275	76/28814	0.16406	0.29483	0.217879	Nrp1/Myo10	2
GO:0048663	GO:0048663	neuron fate commitment	2/275	76/28814	0.16406	0.29483	0.217879	Otx2/Sox2	2
GO:0050688	GO:0050688	regulation of defense response to virus	2/275	76/28814	0.16406	0.29483	0.217879	Hsp90aa1/Pycard	2
GO:1904029	GO:1904029	regulation of cyclin-dependent protein kinase activity	2/275	76/28814	0.16406	0.29483	0.217879	Ccne1/Actb	2
GO:0035264	GO:0035264	multicellular organism growth	4/275	223/28814	0.165279	0.29483	0.217879	Socs2/Klf2/Arid5b/Hmga2	4
GO:0045333	GO:0045333	cellular respiration	4/275	223/28814	0.165279	0.29483	0.217879	Chchd4/Chchd10/Cisd1/Sod2	4
GO:0046488	GO:0046488	phosphatidylinositol metabolic process	3/275	147/28814	0.166145	0.29483	0.217879	Socs2/Pdgfa/Impa2	3
GO:0060759	GO:0060759	regulation of response to cytokine stimulus	3/275	147/28814	0.166145	0.29483	0.217879	Pycard/Ube2k/Cd24a	3
GO:1903038	GO:1903038	negative regulation of leukocyte cell-cell adhesion	3/275	147/28814	0.166145	0.29483	0.217879	Sdc4/Hspb1/Cd24a	3
GO:0000212	GO:0000212	meiotic spindle organization	1/275	19/28814	0.166618	0.29483	0.217879	Fbxo5	1
GO:0002689	GO:0002689	negative regulation of leukocyte chemotaxis	1/275	19/28814	0.166618	0.29483	0.217879	Mif	1
GO:0006085	GO:0006085	acetyl-CoA biosynthetic process	1/275	19/28814	0.166618	0.29483	0.217879	Pdk1	1
GO:0014051	GO:0014051	gamma-aminobutyric acid secretion	1/275	19/28814	0.166618	0.29483	0.217879	Trh	1
GO:0021783	GO:0021783	preganglionic parasympathetic fiber development	1/275	19/28814	0.166618	0.29483	0.217879	Nrp1	1
GO:0021854	GO:0021854	hypothalamus development	1/275	19/28814	0.166618	0.29483	0.217879	Nrp1	1
GO:0021924	GO:0021924	cell proliferation in external granule layer	1/275	19/28814	0.166618	0.29483	0.217879	Lhx1	1
GO:0021930	GO:0021930	cerebellar granule cell precursor proliferation	1/275	19/28814	0.166618	0.29483	0.217879	Lhx1	1
GO:0030011	GO:0030011	maintenance of cell polarity	1/275	19/28814	0.166618	0.29483	0.217879	Pdlim1	1
GO:0030150	GO:0030150	protein import into mitochondrial matrix	1/275	19/28814	0.166618	0.29483	0.217879	Tomm40	1
GO:0033623	GO:0033623	regulation of integrin activation	1/275	19/28814	0.166618	0.29483	0.217879	Cd24a	1
GO:0035067	GO:0035067	negative regulation of histone acetylation	1/275	19/28814	0.166618	0.29483	0.217879	L3mbtl2	1
GO:0035372	GO:0035372	protein localization to microtubule	1/275	19/28814	0.166618	0.29483	0.217879	Kif20b	1
GO:0035641	GO:0035641	locomotory exploration behavior	1/275	19/28814	0.166618	0.29483	0.217879	Apoe	1
GO:0043249	GO:0043249	erythrocyte maturation	1/275	19/28814	0.166618	0.29483	0.217879	Klf2	1
GO:0043374	GO:0043374	CD8-positive, alpha-beta T cell differentiation	1/275	19/28814	0.166618	0.29483	0.217879	Eomes	1
GO:0043691	GO:0043691	reverse cholesterol transport	1/275	19/28814	0.166618	0.29483	0.217879	Apoe	1
GO:0044241	GO:0044241	lipid digestion	1/275	19/28814	0.166618	0.29483	0.217879	Lima1	1
GO:0045579	GO:0045579	positive regulation of B cell differentiation	1/275	19/28814	0.166618	0.29483	0.217879	Pnp	1
GO:0045945	GO:0045945	positive regulation of transcription by RNA polymerase III	1/275	19/28814	0.166618	0.29483	0.217879	Ddx21	1
GO:0046838	GO:0046838	phosphorylated carbohydrate dephosphorylation	1/275	19/28814	0.166618	0.29483	0.217879	Impa2	1
GO:0051131	GO:0051131	chaperone-mediated protein complex assembly	1/275	19/28814	0.166618	0.29483	0.217879	Hsp90aa1	1
GO:0051238	GO:0051238	sequestering of metal ion	1/275	19/28814	0.166618	0.29483	0.217879	Fth1	1
GO:0051956	GO:0051956	negative regulation of amino acid transport	1/275	19/28814	0.166618	0.29483	0.217879	Trh	1
GO:0055062	GO:0055062	phosphate ion homeostasis	1/275	19/28814	0.166618	0.29483	0.217879	Spp1	1
GO:0060081	GO:0060081	membrane hyperpolarization	1/275	19/28814	0.166618	0.29483	0.217879	Sod2	1
GO:0060123	GO:0060123	regulation of growth hormone secretion	1/275	19/28814	0.166618	0.29483	0.217879	Hmga2	1
GO:0060340	GO:0060340	positive regulation of type I interferon-mediated signaling pathway	1/275	19/28814	0.166618	0.29483	0.217879	Ube2k	1
GO:0060396	GO:0060396	growth hormone receptor signaling pathway	1/275	19/28814	0.166618	0.29483	0.217879	Socs2	1
GO:0070314	GO:0070314	G1 to G0 transition	1/275	19/28814	0.166618	0.29483	0.217879	Gata6	1
GO:0070989	GO:0070989	oxidative demethylation	1/275	19/28814	0.166618	0.29483	0.217879	Tet1	1
GO:0071378	GO:0071378	cellular response to growth hormone stimulus	1/275	19/28814	0.166618	0.29483	0.217879	Socs2	1
GO:0071450	GO:0071450	cellular response to oxygen radical	1/275	19/28814	0.166618	0.29483	0.217879	Sod2	1
GO:0071451	GO:0071451	cellular response to superoxide	1/275	19/28814	0.166618	0.29483	0.217879	Sod2	1
GO:0071545	GO:0071545	inositol phosphate catabolic process	1/275	19/28814	0.166618	0.29483	0.217879	Impa2	1
GO:0071636	GO:0071636	positive regulation of transforming growth factor beta production	1/275	19/28814	0.166618	0.29483	0.217879	Gata6	1
GO:0072506	GO:0072506	trivalent inorganic anion homeostasis	1/275	19/28814	0.166618	0.29483	0.217879	Spp1	1
GO:0090083	GO:0090083	regulation of inclusion body assembly	1/275	19/28814	0.166618	0.29483	0.217879	Apoe	1
GO:1900117	GO:1900117	regulation of execution phase of apoptosis	1/275	19/28814	0.166618	0.29483	0.217879	Dlc1	1
GO:1901741	GO:1901741	positive regulation of myoblast fusion	1/275	19/28814	0.166618	0.29483	0.217879	Ehd1	1
GO:1902004	GO:1902004	positive regulation of amyloid-beta formation	1/275	19/28814	0.166618	0.29483	0.217879	Apoe	1
GO:1905209	GO:1905209	positive regulation of cardiocyte differentiation	1/275	19/28814	0.166618	0.29483	0.217879	Gata6	1
GO:1905874	GO:1905874	regulation of postsynaptic density organization	1/275	19/28814	0.166618	0.29483	0.217879	Cfl1	1
GO:2000678	GO:2000678	negative regulation of transcription regulatory region DNA binding	1/275	19/28814	0.166618	0.29483	0.217879	Rest	1
GO:0050708	GO:0050708	regulation of protein secretion	5/275	304/28814	0.166629	0.29483	0.217879	Trh/Apoe/Rest/Slc16a1/Sfrp1	5
GO:0060070	GO:0060070	canonical Wnt signaling pathway	5/275	304/28814	0.166629	0.29483	0.217879	Tcf7l1/Sox2/Apoe/Jade1/Sfrp1	5
GO:0007040	GO:0007040	lysosome organization	2/275	77/28814	0.167435	0.295513	0.218384	Hspa8/Cln5	2
GO:0010822	GO:0010822	positive regulation of mitochondrion organization	2/275	77/28814	0.167435	0.295513	0.218384	Pycard/Chchd10	2
GO:0046635	GO:0046635	positive regulation of alpha-beta T cell activation	2/275	77/28814	0.167435	0.295513	0.218384	Pnp/Cd24a	2
GO:0060976	GO:0060976	coronary vasculature development	2/275	77/28814	0.167435	0.295513	0.218384	Nrp1/Gata6	2
GO:0080171	GO:0080171	lytic vacuole organization	2/275	77/28814	0.167435	0.295513	0.218384	Hspa8/Cln5	2
GO:2000146	GO:2000146	negative regulation of cell motility	5/275	305/28814	0.168186	0.296689	0.219253	Mif/Dlc1/Apoe/Cfl1/Sfrp1	5
GO:0045089	GO:0045089	positive regulation of innate immune response	3/275	148/28814	0.168469	0.296742	0.219292	Hsp90aa1/Pycard/Ube2k	3
GO:0071453	GO:0071453	cellular response to oxygen levels	3/275	148/28814	0.168469	0.296742	0.219292	Eif4ebp1/Pdk1/Gata6	3
GO:1902850	GO:1902850	microtubule cytoskeleton organization involved in mitosis	3/275	148/28814	0.168469	0.296742	0.219292	Stmn1/Mybl2/Mzt1	3
GO:0045732	GO:0045732	positive regulation of protein catabolic process	4/275	225/28814	0.168958	0.297455	0.219819	Hsp90aa1/Apoe/Fbxo22/Ctsc	4
GO:0050657	GO:0050657	nucleic acid transport	3/275	149/28814	0.170803	0.299683	0.221466	Igf2bp2/Nsun2/G3bp2	3
GO:0050658	GO:0050658	RNA transport	3/275	149/28814	0.170803	0.299683	0.221466	Igf2bp2/Nsun2/G3bp2	3
GO:0065004	GO:0065004	protein-DNA complex assembly	3/275	149/28814	0.170803	0.299683	0.221466	Set/Hells/Cenpv	3
[truncated: 1,515 more rows]
