# Supplementary material for: Early autonomous patterning of the anteroposterior axis in gastruloids
Source: Development. 2024 Nov 18;151(22):dev202171. doi: 10.1242/dev.202171 (PMC11607688; doi:10.1242/dev.202171)
Supplement: Table S7. Summary of GO-term analysis results for the 48hpa T+ population. [file develop-151-202171-TableS7.xlsx]

## Sheet: SuppTable7
	ID	Description	GeneRatio	BgRatio	pvalue	p.adjust	qvalue	geneID	Count
GO:0003002	GO:0003002	regionalization	26/266	385/28814	3.41563e-15	1.15858e-11	8.81592e-12	T/Fgf8/Cdx2/Hes7/Foxb1/Wnt3a/Cdx1/Sp8/Grsf1/Wnt8a/Dll3/Ets2/Hoxb1/Tdrd5/Hspb11/Hoxb8/Cited2/Wnt5a/Lefty1/Gbx2/Hoxb2/Hoxb9/Pitx2/Hoxd9/Fgfr1/Hes1	26
GO:0009952	GO:0009952	anterior/posterior pattern specification	21/266	235/28814	7.03012e-15	1.19231e-11	9.07256e-12	T/Fgf8/Cdx2/Hes7/Foxb1/Wnt3a/Cdx1/Grsf1/Wnt8a/Dll3/Ets2/Hoxb1/Tdrd5/Hoxb8/Wnt5a/Lefty1/Gbx2/Hoxb2/Hoxb9/Hoxd9/Hes1	21
GO:0007389	GO:0007389	pattern specification process	28/266	490/28814	1.89232e-14	2.13958e-11	1.62806e-11	T/Fst/Fgf8/Cdx2/Hes7/Foxb1/Wnt3a/Cdx1/Sp8/Meis3/Grsf1/Wnt8a/Dll3/Ets2/Hoxb1/Tdrd5/Hspb11/Hoxb8/Cited2/Wnt5a/Lefty1/Gbx2/Hoxb2/Hoxb9/Pitx2/Hoxd9/Fgfr1/Hes1	28
GO:0048562	GO:0048562	embryonic organ morphogenesis	19/266	333/28814	3.57577e-10	3.03226e-07	2.30732e-07	T/Fgf8/Ptk7/Wnt3a/Hoxb1/Hoxb8/Cited2/Wnt5a/Abr/Tead2/Gbx2/Gnas/Hoxb2/Hoxb9/Pitx2/Hoxd9/Epha2/Fgfr1/Hes1	19
GO:0021915	GO:0021915	neural tube development	14/266	198/28814	5.22204e-09	3.54263e-06	2.69567e-06	T/Fgf8/Ptk7/Foxb1/Wnt3a/Cited2/Wnt5a/Prickle1/Tead2/Gbx2/Epha2/Casp3/Marcks/Hes1	14
GO:0009798	GO:0009798	axis specification	10/266	100/28814	3.16856e-08	1.79129e-05	1.36304e-05	Cdx2/Cdx1/Wnt8a/Ets2/Tdrd5/Hspb11/Cited2/Wnt5a/Lefty1/Pitx2	10
GO:0048706	GO:0048706	embryonic skeletal system development	11/266	146/28814	1.23055e-07	5.96291e-05	4.53732e-05	T/Fgf8/Hoxb1/Hoxb8/Wnt5a/Sulf1/Gnas/Hoxb2/Hoxb9/Hsd17b7/Hoxd9	11
GO:0036342	GO:0036342	post-anal tail morphogenesis	6/266	27/28814	1.47166e-07	6.23984e-05	4.74804e-05	T/Hes7/Wnt3a/Sp5/Wnt5a/Epha2	6
GO:0007498	GO:0007498	mesoderm development	10/266	120/28814	1.80755e-07	6.69386e-05	5.09351e-05	T/Fgf8/Wnt3a/Dll3/Ets2/Cited2/Wnt5a/Tead2/Epha2/Fgfr1	10
GO:0007409	GO:0007409	axonogenesis	19/266	493/28814	1.97342e-07	6.69386e-05	5.09351e-05	Fgf8/Sema6a/Foxb1/Wnt3a/Slit3/Epha1/Vim/Crabp2/Evx1/Wnt5a/Gbx2/Top2b/Dpysl2/Ndn/Epha2/Myh10/Dst/Etv4/Grcc10	19
GO:0001756	GO:0001756	somitogenesis	8/266	76/28814	5.2055e-07	0.000160519	0.000122142	T/Cdx2/Hes7/Foxb1/Wnt3a/Cdx1/Dll3/Wnt5a	8
GO:0003156	GO:0003156	regulation of animal organ formation	6/266	34/28814	6.33374e-07	0.000179034	0.000136231	Fgf8/Wnt3a/Cited2/Wnt5a/Sulf1/Fgfr1	6
GO:0007178	GO:0007178	transmembrane receptor protein serine/threonine kinase signaling pathway	16/266	391/28814	8.49785e-07	0.000208653	0.000158769	T/Fst/Appl1/Wnt3a/Zyx/Vim/Cited2/Cdkn1c/Wnt5a/Sulf1/Lefty1/Id1/Il17rd/Snx6/Peg10/Hes1	16
GO:0060485	GO:0060485	mesenchyme development	14/266	299/28814	8.61185e-07	0.000208653	0.000158769	Fgf8/Sema6a/Ptk7/Wnt3a/Mdk/Dll3/Cited2/Wnt5a/Tead2/Gbx2/Pitx2/Il17rd/Fgfr1/Hes1	14
GO:0007369	GO:0007369	gastrulation	11/266	179/28814	9.52592e-07	0.000215413	0.000163913	T/Fgf8/Apln/Wnt3a/Ets2/Wnt5a/Lefty1/Dusp4/Hsbp1/Epha2/Fgfr1	11
GO:0048705	GO:0048705	skeletal system morphogenesis	13/266	261/28814	1.07128e-06	0.000219529	0.000167045	T/Fgf8/Cdx1/Hoxb1/Sp5/Hoxb8/Cited2/Thra/Gnas/Hoxb2/Hoxb9/Serpinh1/Hoxd9	13
GO:0035282	GO:0035282	segmentation	9/266	113/28814	1.10023e-06	0.000219529	0.000167045	T/Cdx2/Hes7/Foxb1/Wnt3a/Cdx1/Dll3/Tdrd5/Wnt5a	9
GO:0009948	GO:0009948	anterior/posterior axis specification	7/266	59/28814	1.19597e-06	0.000225375	0.000171493	Cdx2/Cdx1/Wnt8a/Ets2/Tdrd5/Wnt5a/Lefty1	7
GO:0048339	GO:0048339	paraxial mesoderm development	5/266	22/28814	1.49545e-06	0.000266977	0.000203149	Wnt3a/Dll3/Wnt5a/Tead2/Fgfr1	5
GO:0048732	GO:0048732	gland development	17/266	476/28814	2.46511e-06	0.000418082	0.000318129	Fgf8/Foxb1/Wnt3a/Mdk/Ly6e/Cited2/Cdkn1c/Wnt5a/Sulf1/Thra/Hoxb9/Pitx2/Hoxd9/Epha2/Fgfr1/Etv4/Hes1	17
GO:0061053	GO:0061053	somite development	8/266	95/28814	2.88535e-06	0.000466053	0.000354631	T/Cdx2/Hes7/Foxb1/Wnt3a/Cdx1/Dll3/Wnt5a	8
GO:0051495	GO:0051495	positive regulation of cytoskeleton organization	11/266	205/28814	3.57198e-06	0.000550735	0.000419067	Alox15/Nes/Epha1/Limch1/F2rl1/S100a10/Id1/Cdc42ep5/Stmn2/Akap9/Tpm1	11
GO:0060562	GO:0060562	epithelial tube morphogenesis	15/266	395/28814	4.66413e-06	0.000630046	0.000479417	T/Fgf8/Ptk7/Wnt3a/Mdk/Cited2/Wnt5a/Prickle1/Tead2/Gbx2/Pitx2/Epha2/Etv4/Casp3/Hes1	15
GO:0090287	GO:0090287	regulation of cellular response to growth factor stimulus	13/266	300/28814	4.95953e-06	0.000630046	0.000479417	Fst/Sema6a/Apln/Cited2/Cdkn1c/Wnt5a/Sulf1/Tcf4/Il17rd/Snx6/Fgfr1/Peg10/Hes1	13
GO:0030900	GO:0030900	forebrain development	15/266	398/28814	5.10847e-06	0.000630046	0.000479417	Fgf8/Lrp8/Foxb1/Wnt3a/Mdk/Wnt5a/Gbx2/Top2b/Pitx2/Sall3/Lamb1/Myh10/Fgfr1/Grcc10/Hes1	15
GO:0001704	GO:0001704	formation of primary germ layer	8/266	103/28814	5.29668e-06	0.000630046	0.000479417	T/Wnt3a/Ets2/Wnt5a/Dusp4/Hsbp1/Epha2/Fgfr1	8
GO:0035107	GO:0035107	appendage morphogenesis	10/266	174/28814	5.42677e-06	0.000630046	0.000479417	Fgf8/Sp8/Crabp2/Wnt5a/Gnas/Pitx2/Sall3/Hoxd9/Bak1/Fgfr1	10
GO:0035108	GO:0035108	limb morphogenesis	10/266	174/28814	5.42677e-06	0.000630046	0.000479417	Fgf8/Sp8/Crabp2/Wnt5a/Gnas/Pitx2/Sall3/Hoxd9/Bak1/Fgfr1	10
GO:0007411	GO:0007411	axon guidance	12/266	258/28814	5.6281e-06	0.000630046	0.000479417	Fgf8/Sema6a/Wnt3a/Slit3/Epha1/Evx1/Wnt5a/Gbx2/Dpysl2/Epha2/Myh10/Etv4	12
GO:0021537	GO:0021537	telencephalon development	12/266	258/28814	5.6281e-06	0.000630046	0.000479417	Fgf8/Lrp8/Foxb1/Wnt3a/Mdk/Wnt5a/Sall3/Lamb1/Myh10/Fgfr1/Grcc10/Hes1	12
GO:0097485	GO:0097485	neuron projection guidance	12/266	259/28814	5.85378e-06	0.000630046	0.000479417	Fgf8/Sema6a/Wnt3a/Slit3/Epha1/Evx1/Wnt5a/Gbx2/Dpysl2/Epha2/Myh10/Etv4	12
GO:0050767	GO:0050767	regulation of neurogenesis	16/266	455/28814	5.94383e-06	0.000630046	0.000479417	Sema6a/Hes7/Lrp8/Wnt3a/Vim/Mdk/Dll3/Crabp2/Wnt5a/S100a10/Bex1/Id1/Tspo/Lin28a/Marcks/Hes1	16
GO:0048645	GO:0048645	animal organ formation	7/266	75/28814	6.1369e-06	0.000630799	0.00047999	Fgf8/Wnt3a/Cited2/Wnt5a/Sulf1/Fgfr1/Hes1	7
GO:0035270	GO:0035270	endocrine system development	9/266	140/28814	6.50107e-06	0.000648577	0.000493517	Fgf8/Mdk/Ly6e/Cited2/Cdkn1c/Wnt5a/Thra/Pitx2/Hes1	9
GO:1902905	GO:1902905	positive regulation of supramolecular fiber organization	10/266	183/28814	8.46865e-06	0.000820733	0.000624515	Alox15/Epha1/Limch1/F2rl1/S100a10/Id1/Cdc42ep5/Stmn2/Akap9/Tpm1	10
GO:0016331	GO:0016331	morphogenesis of embryonic epithelium	10/266	185/28814	9.31589e-06	0.000877763	0.000667911	T/Fgf8/Ptk7/Grsf1/Cited2/Wnt5a/Sulf1/Prickle1/Tead2/Casp3	10
GO:0090596	GO:0090596	sensory organ morphogenesis	13/266	319/28814	9.59012e-06	0.000879181	0.00066899	Fgf8/Ptk7/Wnt3a/Prom1/Cited2/Wnt5a/Abr/Gbx2/Pitx2/Epha2/Bak1/Fgfr1/Grcc10	13
GO:0044060	GO:0044060	regulation of endocrine process	6/266	54/28814	1.04217e-05	0.000930274	0.000707868	Apln/F2rl1/Rab8b/Gnas/Tspo/Fgfr1	6
GO:0003007	GO:0003007	heart morphogenesis	12/266	284/28814	1.47745e-05	0.001285	0.000977789	T/Fgf8/Wnt3a/Slit3/Ly6e/Cited2/Wnt5a/Tead2/Lefty1/Pitx2/Tpm1/Hes1	12
GO:0042074	GO:0042074	cell migration involved in gastrulation	4/266	17/28814	1.53739e-05	0.00130371	0.000992022	T/Fgf8/Wnt5a/Lefty1	4
GO:0031346	GO:0031346	positive regulation of cell projection organization	15/266	443/28814	1.81197e-05	0.0014818	0.00112754	Ptk7/Lrp8/Wnt3a/Trim67/Mdk/Crabp2/Dock11/F2rl1/Wnt5a/Zmynd8/Rab8b/Cdc42ep5/Stmn2/Fgfr1/Marcks	15
GO:0003205	GO:0003205	cardiac chamber development	10/266	200/28814	1.83478e-05	0.0014818	0.00112754	Fgf8/Ptk7/Slit3/Ly6e/Cited2/Wnt5a/Pitx2/Myh10/Tpm1/Hes1	10
GO:0048736	GO:0048736	appendage development	10/266	204/28814	2.17567e-05	0.00167725	0.00127626	Fgf8/Sp8/Crabp2/Wnt5a/Gnas/Pitx2/Sall3/Hoxd9/Bak1/Fgfr1	10
GO:0060173	GO:0060173	limb development	10/266	204/28814	2.17567e-05	0.00167725	0.00127626	Fgf8/Sp8/Crabp2/Wnt5a/Gnas/Pitx2/Sall3/Hoxd9/Bak1/Fgfr1	10
GO:0035050	GO:0035050	embryonic heart tube development	7/266	92/28814	2.37084e-05	0.00178708	0.00135983	Fgf8/Wnt3a/Cited2/Wnt5a/Tead2/Pitx2/Hes1	7
GO:0071514	GO:0071514	genomic imprinting	4/266	19/28814	2.46759e-05	0.00181958	0.00138456	Cdkn1c/Gnas/Ndn/Zdbf2	4
GO:0003279	GO:0003279	cardiac septum development	8/266	130/28814	2.92114e-05	0.00210819	0.00160417	Fgf8/Ptk7/Slit3/Cited2/Wnt5a/Pitx2/Myh10/Hes1	8
GO:0015908	GO:0015908	fatty acid transport	7/266	98/28814	3.57221e-05	0.00252436	0.00192085	Crot/Crabp2/Slc2a1/Abcc1/Acsl3/Fabp5/Rbp1	7
GO:0046395	GO:0046395	carboxylic acid catabolic process	10/266	219/28814	3.98233e-05	0.00270161	0.00205572	Oat/Crot/Acadl/Arg1/Hadhb/Fah/Idnk/Eci2/Hadha/Glud1	10
GO:0048839	GO:0048839	inner ear development	10/266	219/28814	3.98233e-05	0.00270161	0.00205572	Fgf8/Ptk7/Wnt3a/H2-K1/Mycl/Wnt5a/Abr/Gbx2/Fgfr1/Hes1	10
GO:0050673	GO:0050673	epithelial cell proliferation	15/266	476/28814	4.13366e-05	0.00274929	0.002092	Fst/Igfbp3/Apln/Wnt3a/Ccnd2/Arg1/Mdk/Cdkn1c/Wnt5a/Sulf1/Id1/Epha2/Fgfr1/Etv4/Hes1	15
GO:0016054	GO:0016054	organic acid catabolic process	10/266	221/28814	4.30004e-05	0.00275789	0.00209855	Oat/Crot/Acadl/Arg1/Hadhb/Fah/Idnk/Eci2/Hadha/Glud1	10
GO:0003143	GO:0003143	embryonic heart tube morphogenesis	6/266	69/28814	4.30921e-05	0.00275789	0.00209855	Fgf8/Wnt3a/Cited2/Wnt5a/Tead2/Hes1	6
GO:0021536	GO:0021536	diencephalon development	6/266	71/28814	5.06962e-05	0.00318447	0.00242314	Fgf8/Foxb1/Wnt5a/Gbx2/Pitx2/Hes1	6
GO:0009065	GO:0009065	glutamine family amino acid catabolic process	4/266	23/28814	5.47586e-05	0.00337711	0.00256972	Oat/Arg1/Fah/Glud1	4
GO:0030326	GO:0030326	embryonic limb morphogenesis	8/266	143/28814	5.7657e-05	0.0034311	0.0026108	Fgf8/Sp8/Crabp2/Wnt5a/Gnas/Pitx2/Hoxd9/Fgfr1	8
GO:0035113	GO:0035113	embryonic appendage morphogenesis	8/266	143/28814	5.7657e-05	0.0034311	0.0026108	Fgf8/Sp8/Crabp2/Wnt5a/Gnas/Pitx2/Hoxd9/Fgfr1	8
GO:0061138	GO:0061138	morphogenesis of a branching epithelium	10/266	230/28814	6.0117e-05	0.00351581	0.00267526	Fgf8/Rspo3/Mdk/Wnt5a/Sulf1/Gbx2/Pitx2/Epha2/Fgfr1/Etv4	10
GO:0030903	GO:0030903	notochord development	4/266	24/28814	6.52348e-05	0.00375045	0.0028538	T/Wnt5a/Tead2/Epha2	4
GO:0048704	GO:0048704	embryonic skeletal system morphogenesis	7/266	109/28814	7.05984e-05	0.00399116	0.00303697	Fgf8/Hoxb1/Hoxb8/Gnas/Hoxb2/Hoxb9/Hoxd9	7
GO:0030325	GO:0030325	adrenal gland development	4/266	25/28814	7.70987e-05	0.00425096	0.00323466	Mdk/Ly6e/Cited2/Cdkn1c	4
GO:0035137	GO:0035137	hindlimb morphogenesis	5/266	48/28814	7.99381e-05	0.00425096	0.00323466	Fgf8/Gnas/Pitx2/Sall3/Hoxd9	5
GO:0045165	GO:0045165	cell fate commitment	11/266	287/28814	8.06817e-05	0.00425096	0.00323466	T/Fgf8/Wnt3a/Wnt5b/Wnt8a/Dll3/Ets2/Wnt5a/Fgfr1/Casp3/Hes1	11
GO:0001843	GO:0001843	neural tube closure	7/266	112/28814	8.38475e-05	0.00425096	0.00323466	T/Ptk7/Cited2/Wnt5a/Prickle1/Tead2/Casp3	7
GO:0071346	GO:0071346	cellular response to interferon-gamma	7/266	112/28814	8.38475e-05	0.00425096	0.00323466	Zyx/Vim/Arg1/Dapk1/Parp9/Gbp2/Irf1	7
GO:0003231	GO:0003231	cardiac ventricle development	8/266	151/28814	8.4563e-05	0.00425096	0.00323466	Ptk7/Slit3/Ly6e/Cited2/Wnt5a/Pitx2/Tpm1/Hes1	8
GO:0048863	GO:0048863	stem cell differentiation	10/266	240/28814	8.5627e-05	0.00425096	0.00323466	Sema6a/Wnt3a/Cited2/Prickle1/Tead2/Gbx2/Lin28a/Pitx2/Etv4/Hes1	10
GO:0003206	GO:0003206	cardiac chamber morphogenesis	8/266	152/28814	8.85585e-05	0.00425096	0.00323466	Fgf8/Slit3/Ly6e/Cited2/Wnt5a/Pitx2/Tpm1/Hes1	8
GO:0045664	GO:0045664	regulation of neuron differentiation	10/266	241/28814	8.86198e-05	0.00425096	0.00323466	Wnt3a/Mycl/Bex1/Tcf4/Sh3gl3/Lin28a/Dpysl2/Ttc3/Fgfr1/Hes1	10
GO:0060606	GO:0060606	tube closure	7/266	113/28814	8.86892e-05	0.00425096	0.00323466	T/Ptk7/Cited2/Wnt5a/Prickle1/Tead2/Casp3	7
GO:0006527	GO:0006527	arginine catabolic process	3/266	10/28814	8.89794e-05	0.00425096	0.00323466	Oat/Arg1/Fah	3
GO:0048762	GO:0048762	mesenchymal cell differentiation	10/266	242/28814	9.17009e-05	0.00432013	0.00328729	Fgf8/Sema6a/Mdk/Cited2/Wnt5a/Gbx2/Pitx2/Il17rd/Fgfr1/Hes1	10
GO:0030901	GO:0030901	midbrain development	5/266	50/28814	9.7438e-05	0.00452753	0.0034451	Foxb1/Wnt3a/Wnt5a/Fgfr1/Hes1	5
GO:0010563	GO:0010563	negative regulation of phosphorus metabolic process	14/266	457/28814	0.000100295	0.004536	0.00345155	Igfbp3/Gnai2/Ppp4r4/Epha1/Cdkn1c/Irf1/Ddit4/Pkig/Dusp6/Pid1/Bak1/Ube2b/Casp3/Cdkn1a	14
GO:0045936	GO:0045936	negative regulation of phosphate metabolic process	14/266	457/28814	0.000100295	0.004536	0.00345155	Igfbp3/Gnai2/Ppp4r4/Epha1/Cdkn1c/Irf1/Ddit4/Pkig/Dusp6/Pid1/Bak1/Ube2b/Casp3/Cdkn1a	14
GO:0061351	GO:0061351	neural precursor cell proliferation	9/266	199/28814	0.000104043	0.0046436	0.00353342	Fgf8/Nes/Gnai2/Wnt3a/Mdk/Wnt5a/Gbx2/Bex1/Fgfr1	9
GO:0008543	GO:0008543	fibroblast growth factor receptor signaling pathway	6/266	81/28814	0.000106377	0.00468612	0.00356578	Fgf8/Apln/Fgf17/Wnt5a/Sulf1/Fgfr1	6
GO:0022612	GO:0022612	gland morphogenesis	8/266	157/28814	0.000110958	0.00482526	0.00367165	Fgf8/Wnt3a/Mdk/Wnt5a/Sulf1/Epha2/Fgfr1/Etv4	8
GO:0001763	GO:0001763	morphogenesis of a branching structure	10/266	249/28814	0.00011592	0.00496746	0.00377986	Fgf8/Rspo3/Mdk/Wnt5a/Sulf1/Gbx2/Pitx2/Epha2/Fgfr1/Etv4	10
GO:0001933	GO:0001933	negative regulation of protein phosphorylation	12/266	352/28814	0.000117157	0.00496746	0.00377986	Igfbp3/Epha1/Cdkn1c/Irf1/Ddit4/Pkig/Dusp6/Pid1/Bak1/Ube2b/Casp3/Cdkn1a	12
GO:0014020	GO:0014020	primary neural tube formation	7/266	119/28814	0.000122754	0.00511941	0.00389548	T/Ptk7/Cited2/Wnt5a/Prickle1/Tead2/Casp3	7
GO:0043583	GO:0043583	ear development	10/266	251/28814	0.000123759	0.00511941	0.00389548	Fgf8/Ptk7/Wnt3a/H2-K1/Mycl/Wnt5a/Abr/Gbx2/Fgfr1/Hes1	10
GO:0060412	GO:0060412	ventricular septum morphogenesis	5/266	53/28814	0.000129032	0.00521009	0.00396448	Slit3/Cited2/Wnt5a/Pitx2/Hes1	5
GO:0042472	GO:0042472	inner ear morphogenesis	7/266	120/28814	0.000129345	0.00521009	0.00396448	Fgf8/Ptk7/Wnt3a/Wnt5a/Abr/Gbx2/Fgfr1	7
GO:0060070	GO:0060070	canonical Wnt signaling pathway	11/266	304/28814	0.000133942	0.00521009	0.00396448	Rspo3/Fzd10/Ptk7/Wnt3a/Wnt5b/Wnt8a/Mdk/Wnt5a/Prickle1/Thra/Ube2b	11
GO:0010721	GO:0010721	negative regulation of cell development	9/266	206/28814	0.000135167	0.00521009	0.00396448	Sema6a/Wnt3a/Dll3/Wnt5a/Id1/Tspo/Lin28a/Ttc3/Hes1	9
GO:0010977	GO:0010977	negative regulation of neuron projection development	8/266	162/28814	0.00013785	0.00521009	0.00396448	Sema6a/Wnt3a/Vim/H2-K1/Wnt5a/Stmn2/Lgals1/Hes1	8
GO:0032970	GO:0032970	regulation of actin filament-based process	13/266	414/28814	0.000138962	0.00521009	0.00396448	Alox15/Fzd10/Epha1/Mdk/Limch1/Arfgef1/F2rl1/S100a10/Id1/Cdc42ep5/Akap9/Abracl/Tpm1	13
GO:0001759	GO:0001759	organ induction	4/266	29/28814	0.000140616	0.00521009	0.00396448	Fgf8/Wnt3a/Wnt5a/Fgfr1	4
GO:0051962	GO:0051962	positive regulation of nervous system development	12/266	359/28814	0.000140735	0.00521009	0.00396448	Lrp8/Wnt3a/Adgrl2/Adgrb2/Vim/Mdk/Dll3/Crabp2/Bex1/Tspo/Marcks/Hes1	12
GO:0072329	GO:0072329	monocarboxylic acid catabolic process	7/266	122/28814	0.000143388	0.00521009	0.00396448	Crot/Acadl/Hadhb/Fah/Idnk/Eci2/Hadha	7
GO:0050768	GO:0050768	negative regulation of neurogenesis	8/266	163/28814	0.000143825	0.00521009	0.00396448	Sema6a/Wnt3a/Dll3/Wnt5a/Id1/Tspo/Lin28a/Hes1	8
GO:0043547	GO:0043547	positive regulation of GTPase activity	10/266	256/28814	0.000145342	0.00521009	0.00396448	Fzd10/Epha1/Amph/Dock11/F2rl1/Wnt5a/S100a10/Abr/Gnas/Epha2	10
GO:0090092	GO:0090092	regulation of transmembrane receptor protein serine/threonine kinase signaling pathway	10/266	256/28814	0.000145342	0.00521009	0.00396448	Fst/Cited2/Cdkn1c/Wnt5a/Sulf1/Lefty1/Il17rd/Snx6/Peg10/Hes1	10
GO:0045765	GO:0045765	regulation of angiogenesis	11/266	307/28814	0.000145919	0.00521009	0.00396448	Sema6a/Adgrb2/Epha1/Mdk/Anxa3/Wnt5a/Sulf1/Id1/Tcf4/Gtf2i/Epha2	11
GO:0060348	GO:0060348	bone development	10/266	258/28814	0.000154822	0.00547037	0.00416253	T/Fgf8/Cdx1/Sp5/Cited2/Sulf1/Gnas/Pitx2/Serpinh1/Bbx	10
GO:0060411	GO:0060411	cardiac septum morphogenesis	6/266	87/28814	0.000158068	0.00550042	0.0041854	Fgf8/Slit3/Cited2/Wnt5a/Pitx2/Hes1	6
GO:1901652	GO:1901652	response to peptide	13/266	420/28814	0.000160017	0.00550042	0.0041854	Gnai2/Appl1/Vim/Slc2a1/Irf1/Rab8b/Abcc1/Ccnd3/Hadha/Snx6/Pid1/Marcks/Atp2b1	13
GO:0070986	GO:0070986	left/right axis specification	3/266	12/28814	0.00016091	0.00550042	0.0041854	Hspb11/Cited2/Pitx2	3
GO:1901342	GO:1901342	regulation of vasculature development	11/266	311/28814	0.000163298	0.00550042	0.0041854	Sema6a/Adgrb2/Epha1/Mdk/Anxa3/Wnt5a/Sulf1/Id1/Tcf4/Gtf2i/Epha2	11
GO:0001503	GO:0001503	ossification	13/266	421/28814	0.00016378	0.00550042	0.0041854	Igfbp3/Alox15/Wnt3a/Mdk/Isg15/Wnt5a/Thra/Gnas/Id1/Clic1/Epha2/Fgfr1/Atp2b1	13
GO:0003281	GO:0003281	ventricular septum development	6/266	88/28814	0.000168337	0.00554143	0.00421661	Ptk7/Slit3/Cited2/Wnt5a/Pitx2/Hes1	6
GO:0051961	GO:0051961	negative regulation of nervous system development	8/266	167/28814	0.000169902	0.00554143	0.00421661	Sema6a/Wnt3a/Dll3/Wnt5a/Id1/Tspo/Lin28a/Hes1	8
GO:0072175	GO:0072175	epithelial tube formation	8/266	167/28814	0.000169902	0.00554143	0.00421661	T/Fgf8/Ptk7/Cited2/Wnt5a/Prickle1/Tead2/Casp3	8
GO:1901653	GO:1901653	cellular response to peptide	11/266	313/28814	0.000172627	0.00557666	0.00424341	Gnai2/Appl1/Vim/Irf1/Rab8b/Abcc1/Ccnd3/Snx6/Pid1/Marcks/Atp2b1	11
GO:0010453	GO:0010453	regulation of cell fate commitment	4/266	31/28814	0.000183605	0.00587535	0.00447069	Wnt3a/Wnt5a/Fgfr1/Hes1	4
GO:0031345	GO:0031345	negative regulation of cell projection organization	9/266	215/28814	0.000186278	0.00590519	0.0044934	Sema6a/Wnt3a/Vim/H2-K1/Wnt5a/Id1/Stmn2/Lgals1/Hes1	9
GO:0010257	GO:0010257	NADH dehydrogenase complex assembly	5/266	58/28814	0.000198442	0.00617538	0.00469899	Ndufs4/Ndufa2/Ndufaf6/Ndufb7/Ndufaf4	5
GO:0032981	GO:0032981	mitochondrial respiratory chain complex I assembly	5/266	58/28814	0.000198442	0.00617538	0.00469899	Ndufs4/Ndufa2/Ndufaf6/Ndufb7/Ndufaf4	5
GO:0042060	GO:0042060	wound healing	12/266	374/28814	0.000205253	0.00630909	0.00480074	Alox15/Ptk7/Wnt3a/Arfgef1/F2rl1/Wnt5a/Fundc2/Gnas/Myh10/Dst/Tpm1/Cdkn1a	12
GO:0048570	GO:0048570	notochord morphogenesis	3/266	13/28814	0.000207757	0.00630909	0.00480074	T/Wnt5a/Epha2	3
GO:0048011	GO:0048011	neurotrophin TRK receptor signaling pathway	4/266	32/28814	0.000208319	0.00630909	0.00480074	Ddit4/Bex1/Ndn/Casp3	4
GO:0051017	GO:0051017	actin filament bundle assembly	8/266	173/28814	0.000216215	0.00649028	0.00493861	Zyx/Epha1/Limch1/S100a10/Id1/Myh10/Marcks/Tpm1	8
GO:0048738	GO:0048738	cardiac muscle tissue development	10/266	270/28814	0.000223339	0.00664533	0.00505659	T/Fgf8/Wnt3a/Ly6e/Cited2/Wnt5a/Pitx2/Myh10/Fgfr1/Tpm1	10
GO:0007368	GO:0007368	determination of left/right symmetry	7/266	132/28814	0.000233355	0.00688295	0.0052374	T/Fgf8/Wnt3a/Cited2/Wnt5a/Lefty1/Pitx2	7
GO:0061572	GO:0061572	actin filament bundle organization	8/266	176/28814	0.000242985	0.00708572	0.00539169	Zyx/Epha1/Limch1/S100a10/Id1/Myh10/Marcks/Tpm1	8
GO:2000027	GO:2000027	regulation of animal organ morphogenesis	7/266	133/28814	0.000244407	0.00708572	0.00539169	Fgf8/Ptk7/Wnt3a/Cited2/Wnt5a/Sulf1/Fgfr1	7
GO:0001841	GO:0001841	neural tube formation	7/266	134/28814	0.000255877	0.00735539	0.00559689	T/Ptk7/Cited2/Wnt5a/Prickle1/Tead2/Casp3	7
GO:0002829	GO:0002829	negative regulation of type 2 immune response	3/266	14/28814	0.000262615	0.00742325	0.00564853	Arg1/Irf1/Ndfip1	3
GO:0021903	GO:0021903	rostrocaudal neural tube patterning	3/266	14/28814	0.000262615	0.00742325	0.00564853	Fgf8/Gbx2/Hes1	3
GO:0044344	GO:0044344	cellular response to fibroblast growth factor stimulus	6/266	96/28814	0.000270824	0.00756159	0.00575379	Fgf8/Apln/Fgf17/Wnt5a/Sulf1/Fgfr1	6
GO:0021872	GO:0021872	forebrain generation of neurons	5/266	62/28814	0.000271968	0.00756159	0.00575379	Fgf8/Wnt3a/Gbx2/Fgfr1/Hes1	5
GO:0001570	GO:0001570	vasculogenesis	6/266	97/28814	0.000286476	0.00790022	0.00601146	T/Cited2/Tead2/Pitx2/Epha2/Fgfr1	6
GO:0009064	GO:0009064	glutamine family amino acid metabolic process	5/266	63/28814	0.000293208	0.00802066	0.00610311	Oat/Arg1/Fah/Pycr2/Glud1	5
GO:0071774	GO:0071774	response to fibroblast growth factor	6/266	98/28814	0.00030283	0.00820246	0.00624144	Fgf8/Apln/Fgf17/Wnt5a/Sulf1/Fgfr1	6
GO:0035148	GO:0035148	tube formation	8/266	182/28814	0.00030469	0.00820246	0.00624144	T/Fgf8/Ptk7/Cited2/Wnt5a/Prickle1/Tead2/Casp3	8
GO:0008347	GO:0008347	glial cell migration	5/266	64/28814	0.000315682	0.00834704	0.00635146	Lrp8/Vim/Tspo/Ndn/Lamb1	5
GO:0016055	GO:0016055	Wnt signaling pathway	13/266	451/28814	0.000318135	0.00834704	0.00635146	Rspo3/Fzd10/Ptk7/Wnt3a/Wnt5b/Wnt8a/Mdk/Wnt5a/Sulf1/Prickle1/Thra/Pitx2/Ube2b	13
GO:0030177	GO:0030177	positive regulation of Wnt signaling pathway	7/266	139/28814	0.000319904	0.00834704	0.00635146	Rspo3/Ptk7/Wnt3a/Wnt5a/Sulf1/Thra/Ube2b	7
GO:0034341	GO:0034341	response to interferon-gamma	7/266	139/28814	0.000319904	0.00834704	0.00635146	Zyx/Vim/Arg1/Dapk1/Parp9/Gbp2/Irf1	7
GO:0198738	GO:0198738	cell-cell signaling by wnt	13/266	453/28814	0.000331808	0.00859154	0.00653751	Rspo3/Fzd10/Ptk7/Wnt3a/Wnt5b/Wnt8a/Mdk/Wnt5a/Sulf1/Prickle1/Thra/Pitx2/Ube2b	13
GO:0009855	GO:0009855	determination of bilateral symmetry	7/266	141/28814	0.000348859	0.00892855	0.00679394	T/Fgf8/Wnt3a/Cited2/Wnt5a/Lefty1/Pitx2	7
GO:0040013	GO:0040013	negative regulation of locomotion	11/266	340/28814	0.000350087	0.00892855	0.00679394	Igfbp3/Sema6a/Wnt3a/Epha1/Limch1/Cited2/Wnt5a/Sulf1/Zmynd8/Abr/Tpm1	11
GO:0009799	GO:0009799	specification of symmetry	7/266	142/28814	0.000364103	0.00903622	0.00687587	T/Fgf8/Wnt3a/Cited2/Wnt5a/Lefty1/Pitx2	7
GO:0007015	GO:0007015	actin filament organization	13/266	458/28814	0.0003682	0.00903622	0.00687587	Alox15/Zyx/Epha1/Limch1/Arfgef1/F2rl1/S100a10/Id1/Cdc42ep5/Myh10/Marcksl1/Marcks/Tpm1	13
GO:0009954	GO:0009954	proximal/distal pattern formation	4/266	37/28814	0.000369002	0.00903622	0.00687587	Sp8/Wnt8a/Hoxb9/Hoxd9	4
GO:0048846	GO:0048846	axon extension involved in axon guidance	4/266	37/28814	0.000369002	0.00903622	0.00687587	Sema6a/Wnt3a/Slit3/Wnt5a	4
GO:1902284	GO:1902284	neuron projection extension involved in neuron projection guidance	4/266	37/28814	0.000369002	0.00903622	0.00687587	Sema6a/Wnt3a/Slit3/Wnt5a	4
GO:0030324	GO:0030324	lung development	9/266	236/28814	0.000370293	0.00903622	0.00687587	Fgf8/Ptk7/Hspb11/Wnt5a/Thra/Id1/Pitx2/Fgfr1/Hes1	9
GO:0042326	GO:0042326	negative regulation of phosphorylation	12/266	400/28814	0.000377007	0.00913434	0.00695054	Igfbp3/Epha1/Cdkn1c/Irf1/Ddit4/Pkig/Dusp6/Pid1/Bak1/Ube2b/Casp3/Cdkn1a	12
GO:0042471	GO:0042471	ear morphogenesis	7/266	143/28814	0.000379876	0.00913857	0.00695376	Fgf8/Ptk7/Wnt3a/Wnt5a/Abr/Gbx2/Fgfr1	7
GO:0001707	GO:0001707	mesoderm formation	5/266	67/28814	0.00039098	0.00919619	0.0069976	T/Wnt3a/Wnt5a/Epha2/Fgfr1	5
GO:0060986	GO:0060986	endocrine hormone secretion	5/266	67/28814	0.00039098	0.00919619	0.0069976	Apln/Rab8b/Gnas/Tspo/Fgfr1	5
GO:0014706	GO:0014706	striated muscle tissue development	10/266	290/28814	0.000393454	0.00919619	0.0069976	T/Fgf8/Wnt3a/Ly6e/Cited2/Wnt5a/Pitx2/Myh10/Fgfr1/Tpm1	10
GO:0043087	GO:0043087	regulation of GTPase activity	11/266	345/28814	0.000395814	0.00919619	0.0069976	Fzd10/Epha1/Amph/Arfgef1/Dock11/F2rl1/Wnt5a/S100a10/Abr/Gnas/Epha2	11
GO:0021761	GO:0021761	limbic system development	6/266	103/28814	0.000395896	0.00919619	0.0069976	Lrp8/Foxb1/Wnt3a/Mdk/Pitx2/Fgfr1	6
GO:0035358	GO:0035358	regulation of peroxisome proliferator activated receptor signaling pathway	3/266	16/28814	0.000398538	0.00919619	0.0069976	Alox15/Cited2/Fabp5	3
GO:0030323	GO:0030323	respiratory tube development	9/266	239/28814	0.000405902	0.00930283	0.00707874	Fgf8/Ptk7/Hspb11/Wnt5a/Thra/Id1/Pitx2/Fgfr1/Hes1	9
GO:0032233	GO:0032233	positive regulation of actin filament bundle assembly	5/266	68/28814	0.000418863	0.00946081	0.00719896	Epha1/Limch1/S100a10/Id1/Tpm1	5
GO:0061371	GO:0061371	determination of heart left/right asymmetry	5/266	68/28814	0.000418863	0.00946081	0.00719896	T/Fgf8/Wnt3a/Cited2/Wnt5a	5
GO:0050678	GO:0050678	regulation of epithelial cell proliferation	12/266	405/28814	0.000421162	0.00946081	0.00719896	Apln/Wnt3a/Ccnd2/Arg1/Mdk/Cdkn1c/Wnt5a/Sulf1/Id1/Fgfr1/Etv4/Hes1	12
GO:0021983	GO:0021983	pituitary gland development	4/266	39/28814	0.000452949	0.0101079	0.00769134	Fgf8/Wnt5a/Pitx2/Hes1	4
GO:0071900	GO:0071900	regulation of protein serine/threonine kinase activity	11/266	352/28814	0.000468176	0.0103794	0.00789796	Fzd10/Ccnd2/Cdkn1c/Wnt5a/Ccnd3/Pkig/Fgfr1/Casp3/Marcks/Tpd52l1/Cdkn1a	11
GO:0042659	GO:0042659	regulation of cell fate specification	3/266	17/28814	0.000480644	0.0104509	0.00795236	Wnt3a/Wnt5a/Fgfr1	3
GO:0061308	GO:0061308	cardiac neural crest cell development involved in heart development	3/266	17/28814	0.000480644	0.0104509	0.00795236	Cited2/Pitx2/Hes1	3
GO:1905564	GO:1905564	positive regulation of vascular endothelial cell proliferation	3/266	17/28814	0.000480644	0.0104509	0.00795236	Apln/Mdk/Fgfr1	3
GO:0050769	GO:0050769	positive regulation of neurogenesis	10/266	298/28814	0.000486567	0.0105123	0.00799907	Lrp8/Wnt3a/Vim/Mdk/Dll3/Crabp2/Bex1/Tspo/Marcks/Hes1	10
GO:0001764	GO:0001764	neuron migration	8/266	196/28814	0.000499313	0.0106013	0.00806678	Sema6a/Mdk/Evx1/Ddit4/Top2b/Pitx2/Ndn/Myh10	8
GO:0019884	GO:0019884	antigen processing and presentation of exogenous antigen	4/266	40/28814	0.000499651	0.0106013	0.00806678	Psme2/Psme1/Tapbp/H2-K1	4
GO:0032868	GO:0032868	response to insulin	9/266	246/28814	0.000500061	0.0106013	0.00806678	Gnai2/Appl1/Slc2a1/Rab8b/Ccnd3/Hadha/Pid1/Marcks/Atp2b1	9
GO:0048332	GO:0048332	mesoderm morphogenesis	5/266	71/28814	0.000511556	0.0107776	0.00820095	T/Wnt3a/Wnt5a/Epha2/Fgfr1	5
GO:0050886	GO:0050886	endocrine process	6/266	109/28814	0.000535527	0.0111311	0.00846993	Apln/F2rl1/Rab8b/Gnas/Tspo/Fgfr1	6
GO:0060828	GO:0060828	regulation of canonical Wnt signaling pathway	9/266	249/28814	0.000545562	0.0111311	0.00846993	Rspo3/Ptk7/Wnt3a/Wnt5b/Mdk/Wnt5a/Prickle1/Thra/Ube2b	9
GO:2000179	GO:2000179	positive regulation of neural precursor cell proliferation	5/266	72/28814	0.000545636	0.0111311	0.00846993	Nes/Gnai2/Wnt3a/Mdk/Bex1	5
GO:0002446	GO:0002446	neutrophil mediated immunity	4/266	41/28814	0.000549681	0.0111311	0.00846993	Arg1/Anxa3/F2rl1/Abr	4
GO:0006636	GO:0006636	unsaturated fatty acid biosynthetic process	4/266	41/28814	0.000549681	0.0111311	0.00846993	Alox15/Scd2/Ptgs1/Fabp5	4
GO:0038179	GO:0038179	neurotrophin signaling pathway	4/266	41/28814	0.000549681	0.0111311	0.00846993	Ddit4/Bex1/Ndn/Casp3	4
GO:0050890	GO:0050890	cognition	11/266	359/28814	0.000551306	0.0111311	0.00846993	Foxb1/Ccnd2/Mdk/Amph/Ptgs1/Ndufs4/Thra/Gnas/Lamb1/Casp3/Grcc10	11
GO:0016525	GO:0016525	negative regulation of angiogenesis	6/266	110/28814	0.000562107	0.0112157	0.00853428	Sema6a/Adgrb2/Sulf1/Tcf4/Gtf2i/Epha2	6
GO:0060349	GO:0060349	bone morphogenesis	6/266	110/28814	0.000562107	0.0112157	0.00853428	T/Cdx1/Sp5/Cited2/Gnas/Serpinh1	6
GO:0048368	GO:0048368	lateral mesoderm development	3/266	18/28814	0.000572848	0.0112318	0.00854654	Cited2/Tead2/Fgfr1	3
GO:0061307	GO:0061307	cardiac neural crest cell differentiation involved in heart development	3/266	18/28814	0.000572848	0.0112318	0.00854654	Cited2/Pitx2/Hes1	3
GO:1901881	GO:1901881	positive regulation of protein depolymerization	3/266	18/28814	0.000572848	0.0112318	0.00854654	Nes/F2rl1/Stmn2	3
GO:0008544	GO:0008544	epidermis development	11/266	361/28814	0.000577203	0.0112521	0.00856202	Fst/Ptgs1/Mycl/Wnt5a/Gnas/Ugcg/Epha2/Fgfr1/Etv4/Casp3/Hes1	11
GO:0000079	GO:0000079	regulation of cyclin-dependent protein serine/threonine kinase activity	5/266	73/28814	0.000581393	0.0112691	0.00857489	Ccnd2/Cdkn1c/Ccnd3/Casp3/Cdkn1a	5
GO:0010092	GO:0010092	specification of animal organ identity	4/266	42/28814	0.000603169	0.011559	0.00879554	Fgf8/Wnt3a/Wnt5a/Fgfr1	4
GO:0110110	GO:0110110	positive regulation of animal organ morphogenesis	4/266	42/28814	0.000603169	0.011559	0.00879554	Fgf8/Wnt3a/Wnt5a/Fgfr1	4
GO:2000181	GO:2000181	negative regulation of blood vessel morphogenesis	6/266	112/28814	0.000618334	0.0117831	0.00896602	Sema6a/Adgrb2/Sulf1/Tcf4/Gtf2i/Epha2	6
GO:0001838	GO:0001838	embryonic epithelial tube formation	7/266	156/28814	0.000639353	0.0121156	0.00921901	T/Ptk7/Cited2/Wnt5a/Prickle1/Tead2/Casp3	7
GO:0032956	GO:0032956	regulation of actin cytoskeleton organization	11/266	366/28814	0.000646423	0.0121444	0.00924093	Alox15/Fzd10/Epha1/Mdk/Limch1/Arfgef1/F2rl1/S100a10/Id1/Cdc42ep5/Tpm1	11
GO:1901343	GO:1901343	negative regulation of vasculature development	6/266	113/28814	0.000648033	0.0121444	0.00924093	Sema6a/Adgrb2/Sulf1/Tcf4/Gtf2i/Epha2	6
GO:0022411	GO:0022411	cellular component disassembly	12/266	427/28814	0.00067097	0.0123212	0.00937547	Igfbp3/Nes/Gabarapl1/F2rl1/Fundc2/Ddit4/Tspo/Sh3gl3/Huwe1/Stmn2/Casp3/Tpm1	12
GO:0006525	GO:0006525	arginine metabolic process	3/266	19/28814	0.000675631	0.0123212	0.00937547	Oat/Arg1/Fah	3
GO:0021783	GO:0021783	preganglionic parasympathetic fiber development	3/266	19/28814	0.000675631	0.0123212	0.00937547	Hoxb1/Hoxb2/Hes1	3
GO:0040037	GO:0040037	negative regulation of fibroblast growth factor receptor signaling pathway	3/266	19/28814	0.000675631	0.0123212	0.00937547	Apln/Wnt5a/Sulf1	3
GO:0044539	GO:0044539	long-chain fatty acid import into cell	3/266	19/28814	0.000675631	0.0123212	0.00937547	Slc2a1/Abcc1/Acsl3	3
GO:0006635	GO:0006635	fatty acid beta-oxidation	5/266	76/28814	0.000699253	0.0126163	0.00960005	Crot/Acadl/Hadhb/Eci2/Hadha	5
GO:1904029	GO:1904029	regulation of cyclin-dependent protein kinase activity	5/266	76/28814	0.000699253	0.0126163	0.00960005	Ccnd2/Cdkn1c/Ccnd3/Casp3/Cdkn1a	5
GO:0031128	GO:0031128	developmental induction	4/266	44/28814	0.000721047	0.0129407	0.00984687	Fgf8/Wnt3a/Wnt5a/Fgfr1	4
GO:0060976	GO:0060976	coronary vasculature development	5/266	77/28814	0.000742247	0.0132093	0.0100513	Ptk7/Apln/Prickle1/Myh10/Fgfr1	5
GO:0060840	GO:0060840	artery development	6/266	116/28814	0.000743803	0.0132093	0.0100513	Fgf8/Mdk/Cited2/Prickle1/Myh10/Hes1	6
GO:0001569	GO:0001569	branching involved in blood vessel morphogenesis	4/266	45/28814	0.000785701	0.0137325	0.0104494	Fgf8/Mdk/Gbx2/Pitx2	4
GO:2000379	GO:2000379	positive regulation of reactive oxygen species metabolic process	5/266	78/28814	0.000787185	0.0137325	0.0104494	Gnai2/F2rl1/Tspo/Pid1/Cdkn1a	5
GO:0033674	GO:0033674	positive regulation of kinase activity	12/266	435/28814	0.000788256	0.0137325	0.0104494	Fzd10/Lrp8/Wnt3a/Ccnd2/Epha1/Wnt5a/Ccnd3/Epha2/Fgfr1/Marcks/Tpd52l1/Cdkn1a	12
GO:0140354	GO:0140354	lipid import into cell	3/266	20/28814	0.000789456	0.0137325	0.0104494	Slc2a1/Abcc1/Acsl3	3
GO:0030111	GO:0030111	regulation of Wnt signaling pathway	10/266	318/28814	0.000801812	0.0138623	0.0105482	Rspo3/Ptk7/Wnt3a/Wnt5b/Mdk/Wnt5a/Sulf1/Prickle1/Thra/Ube2b	10
GO:0050807	GO:0050807	regulation of synapse organization	9/266	263/28814	0.000805094	0.0138623	0.0105482	Lrp8/Wnt3a/Adgrl2/Adgrb2/Wnt5a/Zmynd8/Myh10/Marcks/Malat1	9
GO:0070997	GO:0070997	neuron death	12/266	438/28814	0.000836445	0.0143294	0.0109036	Fgf8/Nes/Foxb1/Wnt3a/Mdk/Wnt5a/Ndufs4/Fam162a/Ddit4/Abcc1/Snx6/Casp3	12
GO:0010720	GO:0010720	positive regulation of cell development	11/266	378/28814	0.000841193	0.0143383	0.0109104	Lrp8/Wnt3a/Vim/Mdk/Dll3/Crabp2/S100a10/Bex1/Tspo/Marcks/Hes1	11
GO:0030099	GO:0030099	myeloid cell differentiation	12/266	439/28814	0.000853044	0.0144676	0.0110088	Hmgb3/Isg15/Hoxb8/Cited2/Cdkn1c/F2rl1/Thra/Gnas/Epha2/Rbp1/Casp3/Ndfip1	12
GO:2000177	GO:2000177	regulation of neural precursor cell proliferation	6/266	120/28814	0.000888098	0.014938	0.0113667	Nes/Gnai2/Wnt3a/Mdk/Wnt5a/Bex1	6
GO:0030879	GO:0030879	mammary gland development	7/266	165/28814	0.000889585	0.014938	0.0113667	Foxb1/Wnt3a/Wnt5a/Hoxb9/Hoxd9/Epha2/Etv4	7
GO:0060541	GO:0060541	respiratory system development	9/266	267/28814	0.000895341	0.0149606	0.0113839	Fgf8/Ptk7/Hspb11/Wnt5a/Thra/Id1/Pitx2/Fgfr1/Hes1	9
GO:0060333	GO:0060333	interferon-gamma-mediated signaling pathway	3/266	21/28814	0.000914773	0.0152103	0.0115739	Arg1/Parp9/Irf1	3
GO:0034440	GO:0034440	lipid oxidation	6/266	121/28814	0.000927326	0.0153439	0.0116755	Alox15/Crot/Acadl/Hadhb/Eci2/Hadha	6
GO:0050679	GO:0050679	positive regulation of epithelial cell proliferation	8/266	217/28814	0.00096936	0.0159615	0.0121455	Apln/Wnt3a/Ccnd2/Arg1/Mdk/Wnt5a/Id1/Fgfr1	8
GO:0006631	GO:0006631	fatty acid metabolic process	12/266	446/28814	0.000977118	0.0160115	0.0121835	Alox15/Crot/Acadl/Hadhb/Scd2/Ptgs1/Cyb5a/Eci2/Hadha/Acsl3/Fabp5/Gnpat	12
GO:0050803	GO:0050803	regulation of synapse structure or activity	9/266	271/28814	0.000993645	0.0162041	0.01233	Lrp8/Wnt3a/Adgrl2/Adgrb2/Wnt5a/Zmynd8/Myh10/Marcks/Malat1	9
GO:0002683	GO:0002683	negative regulation of immune system process	12/266	448/28814	0.00101521	0.0164313	0.012503	Alox15/Appl1/Arg1/Mdk/Tmem176b/Hmgb3/Tmem176a/Isg15/Irf1/Abr/Casp3/Ndfip1	12
GO:0001655	GO:0001655	urogenital system development	11/266	387/28814	0.00101727	0.0164313	0.012503	Fgf8/Ptk7/Foxb1/Prom1/Hspb11/Cdkn1c/Wnt5a/Sulf1/Lin28a/Fgfr1/Hes1	11
GO:1902903	GO:1902903	regulation of supramolecular fiber organization	11/266	388/28814	0.00103858	0.0166961	0.0127044	Alox15/Epha1/Limch1/Arfgef1/F2rl1/S100a10/Id1/Cdc42ep5/Stmn2/Akap9/Tpm1	11
GO:0048486	GO:0048486	parasympathetic nervous system development	3/266	22/28814	0.00105202	0.0167532	0.0127479	Hoxb1/Hoxb2/Hes1	3
GO:0150104	GO:0150104	transport across blood-brain barrier	3/266	22/28814	0.00105202	0.0167532	0.0127479	Slc2a1/Abcc1/Fabp5	3
GO:0001822	GO:0001822	kidney development	10/266	330/28814	0.0010608	0.0168142	0.0127943	Fgf8/Ptk7/Prom1/Hspb11/Cdkn1c/Wnt5a/Sulf1/Lin28a/Fgfr1/Hes1	10
GO:0110053	GO:0110053	regulation of actin filament organization	9/266	276/28814	0.00112865	0.0178064	0.0135493	Alox15/Epha1/Limch1/Arfgef1/F2rl1/S100a10/Id1/Cdc42ep5/Tpm1	9
GO:0018958	GO:0018958	phenol-containing compound metabolic process	6/266	126/28814	0.00114387	0.0179629	0.0136684	Appl1/Fah/Ly6e/Wnt5a/Ndufs4/Aldh2	6
GO:0044282	GO:0044282	small molecule catabolic process	10/266	334/28814	0.00116099	0.0181478	0.0138091	Oat/Crot/Acadl/Arg1/Hadhb/Fah/Idnk/Eci2/Hadha/Glud1	10
GO:0021532	GO:0021532	neural tube patterning	4/266	50/28814	0.00117144	0.0182272	0.0138695	Fgf8/Wnt3a/Gbx2/Hes1	4
GO:0010232	GO:0010232	vascular transport	3/266	23/28814	0.00120161	0.0185266	0.0140973	Slc2a1/Abcc1/Fabp5	3
GO:0035357	GO:0035357	peroxisome proliferator activated receptor signaling pathway	3/266	23/28814	0.00120161	0.0185266	0.0140973	Alox15/Cited2/Fabp5	3
GO:0010976	GO:0010976	positive regulation of neuron projection development	8/266	225/28814	0.00122193	0.0187546	0.0142708	Ptk7/Lrp8/Trim67/Mdk/Wnt5a/Stmn2/Fgfr1/Marcks	8
GO:0019882	GO:0019882	antigen processing and presentation	6/266	128/28814	0.00124056	0.0187857	0.0142945	Psme2/Psmb8/Psme1/Tapbp/H2-K1/Rab8b	6
GO:0045807	GO:0045807	positive regulation of endocytosis	6/266	128/28814	0.00124056	0.0187857	0.0142945	Apln/Appl1/Wnt3a/Amph/F2rl1/Wnt5a	6
GO:0048640	GO:0048640	negative regulation of developmental growth	6/266	128/28814	0.00124056	0.0187857	0.0142945	Sema6a/Wnt3a/Cited2/Wnt5a/Gnas/Cdkn1a	6
GO:0051881	GO:0051881	regulation of mitochondrial membrane potential	5/266	87/28814	0.00128831	0.0192492	0.0146472	Ndufs4/Clic1/Tspo/Pid1/Bak1	5
GO:0014013	GO:0014013	regulation of gliogenesis	6/266	129/28814	0.0012912	0.0192492	0.0146472	Vim/Mdk/Dll3/Tspo/Lin28a/Hes1	6
GO:0090101	GO:0090101	negative regulation of transmembrane receptor protein serine/threonine kinase signaling pathway	6/266	129/28814	0.0012912	0.0192492	0.0146472	Fst/Wnt5a/Lefty1/Il17rd/Snx6/Peg10	6
GO:0030509	GO:0030509	BMP signaling pathway	7/266	176/28814	0.00129388	0.0192492	0.0146472	Fst/Wnt3a/Wnt5a/Sulf1/Lefty1/Id1/Hes1	7
GO:0003151	GO:0003151	outflow tract morphogenesis	5/266	88/28814	0.00135578	0.0199418	0.0151742	Fgf8/Cited2/Wnt5a/Pitx2/Hes1	5
GO:0021675	GO:0021675	nerve development	5/266	88/28814	0.00135578	0.0199418	0.0151742	Hoxb1/Cited2/Sulf1/Hoxb2/Hes1	5
GO:0021889	GO:0021889	olfactory bulb interneuron differentiation	3/266	24/28814	0.00136394	0.0199418	0.0151742	Wnt5a/Sall3/Fgfr1	3
GO:0060972	GO:0060972	left/right pattern formation	3/266	24/28814	0.00136394	0.0199418	0.0151742	Hspb11/Cited2/Pitx2	3
GO:0048638	GO:0048638	regulation of developmental growth	11/266	402/28814	0.00137785	0.0200148	0.0152298	Fgf8/Sema6a/Wnt3a/Crabp2/Cited2/Wnt5a/Gnas/Dusp6/Dpysl2/Fgfr1/Cdkn1a	11
GO:0030902	GO:0030902	hindbrain development	7/266	178/28814	0.00138074	0.0200148	0.0152298	Mdk/Hoxb1/Gbx2/Hoxb2/Gnpat/Myh10/Hes1	7
GO:0014032	GO:0014032	neural crest cell development	5/266	89/28814	0.00142582	0.0205803	0.01566	Sema6a/Cited2/Gbx2/Pitx2/Hes1	5
GO:0072001	GO:0072001	renal system development	10/266	345/28814	0.00147699	0.0212285	0.0161533	Fgf8/Ptk7/Prom1/Hspb11/Cdkn1c/Wnt5a/Sulf1/Lin28a/Fgfr1/Hes1	10
GO:0007413	GO:0007413	axonal fasciculation	3/266	25/28814	0.00153942	0.0215511	0.0163987	Wnt5a/Ndn/Casp3	3
GO:0045736	GO:0045736	negative regulation of cyclin-dependent protein serine/threonine kinase activity	3/266	25/28814	0.00153942	0.0215511	0.0163987	Cdkn1c/Casp3/Cdkn1a	3
GO:0048857	GO:0048857	neural nucleus development	3/266	25/28814	0.00153942	0.0215511	0.0163987	Hoxb1/Hoxb2/Pitx2	3
GO:0101023	GO:0101023	vascular endothelial cell proliferation	3/266	25/28814	0.00153942	0.0215511	0.0163987	Apln/Mdk/Fgfr1	3
GO:0106030	GO:0106030	neuron projection fasciculation	3/266	25/28814	0.00153942	0.0215511	0.0163987	Wnt5a/Ndn/Casp3	3
GO:1905562	GO:1905562	regulation of vascular endothelial cell proliferation	3/266	25/28814	0.00153942	0.0215511	0.0163987	Apln/Mdk/Fgfr1	3
GO:0014014	GO:0014014	negative regulation of gliogenesis	4/266	54/28814	0.00156296	0.0215511	0.0163987	Dll3/Tspo/Lin28a/Hes1	4
GO:0021545	GO:0021545	cranial nerve development	4/266	54/28814	0.00156296	0.0215511	0.0163987	Hoxb1/Cited2/Hoxb2/Hes1	4
GO:0048483	GO:0048483	autonomic nervous system development	4/266	54/28814	0.00156296	0.0215511	0.0163987	Hoxb1/Gbx2/Hoxb2/Hes1	4
GO:0072132	GO:0072132	mesenchyme morphogenesis	4/266	54/28814	0.00156296	0.0215511	0.0163987	Fgf8/Wnt3a/Wnt5a/Fgfr1	4
GO:0003018	GO:0003018	vascular process in circulatory system	8/266	235/28814	0.00160855	0.0220899	0.0168087	Apln/Ptgs1/F2rl1/Slc2a1/Abr/Abcc1/Fabp5/Atp2b1	8
GO:0001935	GO:0001935	endothelial cell proliferation	7/266	183/28814	0.00161789	0.0221286	0.0168382	Apln/Arg1/Mdk/Wnt5a/Sulf1/Epha2/Fgfr1	7
GO:0009913	GO:0009913	epidermal cell differentiation	8/266	237/28814	0.00169637	0.0230164	0.0175137	Ptgs1/Mycl/Ugcg/Epha2/Fgfr1/Etv4/Casp3/Hes1	8
GO:0030100	GO:0030100	regulation of endocytosis	8/266	237/28814	0.00169637	0.0230164	0.0175137	Alox15/Apln/Appl1/Wnt3a/Amph/F2rl1/Wnt5a/Sh3gl3	8
GO:0035051	GO:0035051	cardiocyte differentiation	7/266	185/28814	0.00172117	0.0232327	0.0176783	T/Wnt3a/Cited2/Prickle1/Pitx2/Myh10/Hes1	7
GO:1904030	GO:1904030	negative regulation of cyclin-dependent protein kinase activity	3/266	26/28814	0.00172842	0.0232327	0.0176783	Cdkn1c/Casp3/Cdkn1a	3
GO:0033108	GO:0033108	mitochondrial respiratory chain complex assembly	5/266	93/28814	0.00173286	0.0232327	0.0176783	Ndufs4/Ndufa2/Ndufaf6/Ndufb7/Ndufaf4	5
GO:0001959	GO:0001959	regulation of cytokine-mediated signaling pathway	6/266	137/28814	0.00175526	0.0234403	0.0178363	Slit3/Arg1/Parp9/Isg15/F2rl1/Wnt5a	6
GO:0007179	GO:0007179	transforming growth factor beta receptor signaling pathway	7/266	186/28814	0.00177469	0.0236069	0.017963	Appl1/Zyx/Cited2/Cdkn1c/Il17rd/Snx6/Peg10	7
GO:0007346	GO:0007346	regulation of mitotic cell cycle	12/266	479/28814	0.00178248	0.0236156	0.0179697	Fgf8/Psme2/Appl1/Psme1/Ccnd2/Cdkn1c/Ttc28/Ccnd3/Bex4/Fgfr1/Hes1/Cdkn1a	12
GO:0001974	GO:0001974	blood vessel remodeling	4/266	56/28814	0.00178927	0.0236156	0.0179697	Fgf8/Rspo3/Abr/Bak1	4
GO:0071772	GO:0071772	response to BMP	7/266	187/28814	0.0018295	0.0239601	0.0182318	Fst/Wnt3a/Wnt5a/Sulf1/Lefty1/Id1/Hes1	7
GO:0071773	GO:0071773	cellular response to BMP stimulus	7/266	187/28814	0.0018295	0.0239601	0.0182318	Fst/Wnt3a/Wnt5a/Sulf1/Lefty1/Id1/Hes1	7
GO:0014031	GO:0014031	mesenchymal cell development	5/266	95/28814	0.00190335	0.0247347	0.0188212	Sema6a/Cited2/Gbx2/Pitx2/Hes1	5
GO:0048864	GO:0048864	stem cell development	5/266	95/28814	0.00190335	0.0247347	0.0188212	Sema6a/Cited2/Gbx2/Pitx2/Hes1	5
GO:0035567	GO:0035567	non-canonical Wnt signaling pathway	4/266	57/28814	0.00191052	0.0247347	0.0188212	Rspo3/Fzd10/Ptk7/Wnt5a	4
GO:0048843	GO:0048843	negative regulation of axon extension involved in axon guidance	3/266	27/28814	0.00193129	0.0247669	0.0188457	Sema6a/Wnt3a/Wnt5a	3
GO:0062009	GO:0062009	secondary palate development	3/266	27/28814	0.00193129	0.0247669	0.0188457	Wnt3a/Wnt8a/Wnt5a	3
GO:0045860	GO:0045860	positive regulation of protein kinase activity	10/266	358/28814	0.00193709	0.0247669	0.0188457	Fzd10/Lrp8/Wnt3a/Ccnd2/Wnt5a/Ccnd3/Fgfr1/Marcks/Tpd52l1/Cdkn1a	10
GO:0048608	GO:0048608	reproductive structure development	12/266	484/28814	0.00194222	0.0247669	0.0188457	Fst/Fgf8/Rspo3/Cdx2/Cited2/Cdkn1c/Wnt5a/Sulf1/Bak1/Akap9/Peg10/Hes1	12
GO:0043434	GO:0043434	response to peptide hormone	10/266	359/28814	0.0019768	0.0250476	0.0190593	Gnai2/Appl1/Slc2a1/Irf1/Rab8b/Ccnd3/Hadha/Pid1/Marcks/Atp2b1	10
GO:0001654	GO:0001654	eye development	11/266	421/28814	0.001979	0.0250476	0.0190593	Meis3/Prom1/Vim/Cited2/Cdkn1c/Pitx2/Rcn1/Epha2/Bak1/Myh10/Grcc10	11
GO:0051496	GO:0051496	positive regulation of stress fiber assembly	4/266	58/28814	0.00203734	0.0256902	0.0195483	Epha1/Limch1/S100a10/Tpm1	4
GO:0061458	GO:0061458	reproductive system development	12/266	488/28814	0.00207831	0.0260754	0.0198414	Fst/Fgf8/Rspo3/Cdx2/Cited2/Cdkn1c/Wnt5a/Sulf1/Bak1/Akap9/Peg10/Hes1	12
GO:0072593	GO:0072593	reactive oxygen species metabolic process	8/266	245/28814	0.00208628	0.0260754	0.0198414	Gnai2/F2rl1/Ndufs4/Ddit4/Aldh2/Tspo/Pid1/Cdkn1a	8
GO:0150063	GO:0150063	visual system development	11/266	424/28814	0.00209095	0.0260754	0.0198414	Meis3/Prom1/Vim/Cited2/Cdkn1c/Pitx2/Rcn1/Epha2/Bak1/Myh10/Grcc10	11
GO:0048675	GO:0048675	axon extension	6/266	142/28814	0.0021035	0.0261357	0.0198873	Sema6a/Wnt3a/Slit3/Wnt5a/Dpysl2/Ndn	6
GO:0048754	GO:0048754	branching morphogenesis of an epithelial tube	7/266	192/28814	0.00212352	0.0262882	0.0200033	Fgf8/Mdk/Wnt5a/Gbx2/Pitx2/Epha2/Etv4	7
GO:1904706	GO:1904706	negative regulation of vascular associated smooth muscle cell proliferation	3/266	28/28814	0.0021484	0.0264035	0.020091	Apln/Tpm1/Cdkn1a	3
GO:2000737	GO:2000737	negative regulation of stem cell differentiation	3/266	28/28814	0.0021484	0.0264035	0.020091	Wnt3a/Prickle1/Hes1	3
GO:0048880	GO:0048880	sensory system development	11/266	428/28814	0.00224819	0.0275302	0.0209484	Meis3/Prom1/Vim/Cited2/Cdkn1c/Pitx2/Rcn1/Epha2/Bak1/Myh10/Grcc10	11
GO:0001938	GO:0001938	positive regulation of endothelial cell proliferation	5/266	99/28814	0.00228069	0.027728	0.0210989	Apln/Arg1/Mdk/Wnt5a/Fgfr1	5
GO:0014033	GO:0014033	neural crest cell differentiation	5/266	99/28814	0.00228069	0.027728	0.0210989	Sema6a/Cited2/Gbx2/Pitx2/Hes1	5
GO:0043254	GO:0043254	regulation of protein-containing complex assembly	11/266	429/28814	0.00228897	0.0277292	0.0210998	Alox15/Arfgef1/Isg15/Lefty1/Thra/Cdc42ep5/Bak1/Stmn2/Akap9/Tpm1/Hes1	11
GO:0070661	GO:0070661	leukocyte proliferation	10/266	368/28814	0.00236457	0.0285431	0.0217192	Wnt3a/Arg1/Psmb10/F2rl1/Irf1/Ccnd3/Casp3/Hes1/Cdkn1a/Ndfip1	10
GO:0060444	GO:0060444	branching involved in mammary gland duct morphogenesis	3/266	29/28814	0.00238006	0.0286283	0.0217839	Wnt5a/Epha2/Etv4	3
GO:2000045	GO:2000045	regulation of G1/S transition of mitotic cell cycle	6/266	146/28814	0.00241774	0.0289787	0.0220505	Psme2/Appl1/Psme1/Ccnd2/Ccnd3/Cdkn1a	6
GO:0009062	GO:0009062	fatty acid catabolic process	5/266	101/28814	0.00248851	0.0297219	0.0226161	Crot/Acadl/Hadhb/Eci2/Hadha	5
GO:0060759	GO:0060759	regulation of response to cytokine stimulus	6/266	147/28814	0.00250153	0.0297726	0.0226547	Slit3/Arg1/Parp9/Isg15/F2rl1/Wnt5a	6
GO:0001947	GO:0001947	heart looping	4/266	62/28814	0.0026029	0.0308707	0.0234902	Fgf8/Wnt3a/Cited2/Wnt5a	4
GO:0021602	GO:0021602	cranial nerve morphogenesis	3/266	30/28814	0.00262662	0.0310435	0.0236217	Hoxb1/Cited2/Hoxb2	3
GO:0043010	GO:0043010	camera-type eye development	10/266	374/28814	0.00265544	0.0312752	0.0237981	Prom1/Vim/Cited2/Cdkn1c/Pitx2/Rcn1/Epha2/Bak1/Myh10/Grcc10	10
GO:0002695	GO:0002695	negative regulation of leukocyte activation	7/266	202/28814	0.00282007	0.0330992	0.025186	Arg1/Mdk/Hmgb3/Irf1/Abr/Casp3/Ndfip1	7
GO:0060795	GO:0060795	cell fate commitment involved in formation of primary germ layer	3/266	31/28814	0.00288837	0.0336678	0.0256187	Wnt3a/Ets2/Fgfr1	3
GO:1903579	GO:1903579	negative regulation of ATP metabolic process	3/266	31/28814	0.00288837	0.0336678	0.0256187	Ddit4/Tspo/Pid1	3
GO:1904705	GO:1904705	regulation of vascular associated smooth muscle cell proliferation	4/266	64/28814	0.0029224	0.0339479	0.0258318	Apln/Gnai2/Tpm1/Cdkn1a	4
GO:0006633	GO:0006633	fatty acid biosynthetic process	6/266	153/28814	0.00305097	0.0353205	0.0268762	Alox15/Acadl/Scd2/Ptgs1/Acsl3/Fabp5	6
GO:0015849	GO:0015849	organic acid transport	9/266	321/28814	0.00313761	0.0361999	0.0275454	Crot/Arg1/Crabp2/Slc2a1/Abcc1/Acsl3/Dpysl2/Fabp5/Rbp1	9
GO:0071902	GO:0071902	positive regulation of protein serine/threonine kinase activity	7/266	207/28814	0.00322811	0.0370707	0.028208	Fzd10/Ccnd2/Wnt5a/Ccnd3/Fgfr1/Marcks/Tpd52l1	7
GO:0010876	GO:0010876	lipid localization	11/266	449/28814	0.00323879	0.0370707	0.028208	Igfbp3/Crot/Crabp2/Slc2a1/Soat1/Abcc1/Ugcg/Tspo/Acsl3/Fabp5/Rbp1	11
GO:0048593	GO:0048593	camera-type eye morphogenesis	6/266	155/28814	0.00325274	0.0370707	0.028208	Prom1/Cited2/Pitx2/Epha2/Bak1/Grcc10	6
GO:0015909	GO:0015909	long-chain fatty acid transport	4/266	66/28814	0.00326773	0.0370707	0.028208	Slc2a1/Abcc1/Acsl3/Fabp5	4
GO:0060688	GO:0060688	regulation of morphogenesis of a branching structure	4/266	66/28814	0.00326773	0.0370707	0.028208	Mdk/Wnt5a/Sulf1/Fgfr1	4
GO:0032869	GO:0032869	cellular response to insulin stimulus	7/266	208/28814	0.00331486	0.0373388	0.0284119	Gnai2/Appl1/Rab8b/Ccnd3/Pid1/Marcks/Atp2b1	7
GO:0072330	GO:0072330	monocarboxylic acid biosynthetic process	7/266	208/28814	0.00331486	0.0373388	0.0284119	Alox15/Acadl/Scd2/Ptgs1/Acsl3/Fabp5/Rbp1	7
GO:0090263	GO:0090263	positive regulation of canonical Wnt signaling pathway	5/266	108/28814	0.00332471	0.0373388	0.0284119	Rspo3/Ptk7/Wnt3a/Thra/Ube2b	5
GO:0018108	GO:0018108	peptidyl-tyrosine phosphorylation	9/266	324/28814	0.00333539	0.0373388	0.0284119	Fgf8/Lrp8/Wnt3a/Epha1/Parp9/Irf1/Arl2bp/Fgfr1/Hes1	9
GO:0001667	GO:0001667	ameboidal-type cell migration	11/266	452/28814	0.00340521	0.0375428	0.0285672	T/Fgf8/Sema6a/Appl1/Anxa3/Wnt5a/Lefty1/Gbx2/Pitx2/Epha2/Fgfr1	11
GO:0043903	GO:0043903	regulation of biological process involved in symbiotic interaction	4/266	67/28814	0.00345038	0.0375428	0.0285672	Arg1/Ly6e/F2rl1/Lgals1	4
GO:1990874	GO:1990874	vascular associated smooth muscle cell proliferation	4/266	67/28814	0.00345038	0.0375428	0.0285672	Apln/Gnai2/Tpm1/Cdkn1a	4
GO:2000736	GO:2000736	regulation of stem cell differentiation	4/266	67/28814	0.00345038	0.0375428	0.0285672	Wnt3a/Prickle1/Tead2/Hes1	4
GO:0002828	GO:0002828	regulation of type 2 immune response	3/266	33/28814	0.00345864	0.0375428	0.0285672	Arg1/Irf1/Ndfip1	3
GO:0033598	GO:0033598	mammary gland epithelial cell proliferation	3/266	33/28814	0.00345864	0.0375428	0.0285672	Wnt5a/Epha2/Etv4	3
GO:0040036	GO:0040036	regulation of fibroblast growth factor receptor signaling pathway	3/266	33/28814	0.00345864	0.0375428	0.0285672	Apln/Wnt5a/Sulf1	3
GO:0048841	GO:0048841	regulation of axon extension involved in axon guidance	3/266	33/28814	0.00345864	0.0375428	0.0285672	Sema6a/Wnt3a/Wnt5a	3
GO:0060914	GO:0060914	heart formation	3/266	33/28814	0.00345864	0.0375428	0.0285672	Wnt3a/Wnt5a/Hes1	3
GO:0030856	GO:0030856	regulation of epithelial cell differentiation	6/266	157/28814	0.0034643	0.0375428	0.0285672	Prom1/Mycl/Cdkn1c/Id1/Etv4/Hes1	6
GO:0018212	GO:0018212	peptidyl-tyrosine modification	9/266	327/28814	0.00354286	0.0378723	0.028818	Fgf8/Lrp8/Wnt3a/Epha1/Parp9/Irf1/Arl2bp/Fgfr1/Hes1	9
GO:0006869	GO:0006869	lipid transport	10/266	390/28814	0.00357308	0.0378723	0.028818	Igfbp3/Crot/Crabp2/Slc2a1/Abcc1/Ugcg/Tspo/Acsl3/Fabp5/Rbp1	10
GO:0006560	GO:0006560	proline metabolic process	2/266	10/28814	0.00363844	0.0378723	0.028818	Oat/Pycr2	2
GO:0021612	GO:0021612	facial nerve structural organization	2/266	10/28814	0.00363844	0.0378723	0.028818	Hoxb1/Hoxb2	2
GO:0035360	GO:0035360	positive regulation of peroxisome proliferator activated receptor signaling pathway	2/266	10/28814	0.00363844	0.0378723	0.028818	Cited2/Fabp5	2
GO:0045607	GO:0045607	regulation of inner ear auditory receptor cell differentiation	2/266	10/28814	0.00363844	0.0378723	0.028818	Mycl/Hes1	2
GO:0045631	GO:0045631	regulation of mechanoreceptor differentiation	2/266	10/28814	0.00363844	0.0378723	0.028818	Mycl/Hes1	2
GO:0060484	GO:0060484	lung-associated mesenchyme development	2/266	10/28814	0.00363844	0.0378723	0.028818	Ptk7/Fgfr1	2
GO:0060513	GO:0060513	prostatic bud formation	2/266	10/28814	0.00363844	0.0378723	0.028818	Wnt5a/Sulf1	2
GO:0060638	GO:0060638	mesenchymal-epithelial cell signaling	2/266	10/28814	0.00363844	0.0378723	0.028818	Wnt5a/Fgfr1	2
GO:0090009	GO:0090009	primitive streak formation	2/266	10/28814	0.00363844	0.0378723	0.028818	Ets2/Wnt5a	2
GO:2000980	GO:2000980	regulation of inner ear receptor cell differentiation	2/266	10/28814	0.00363844	0.0378723	0.028818	Mycl/Hes1	2
GO:0022029	GO:0022029	telencephalon cell migration	4/266	68/28814	0.00363985	0.0378723	0.028818	Lrp8/Foxb1/Lamb1/Fgfr1	4
GO:0071375	GO:0071375	cellular response to peptide hormone stimulus	8/266	269/28814	0.0036908	0.038285	0.029132	Gnai2/Appl1/Irf1/Rab8b/Ccnd3/Pid1/Marcks/Atp2b1	8
GO:1901214	GO:1901214	regulation of neuron death	10/266	392/28814	0.00370358	0.0383004	0.0291437	Fgf8/Nes/Foxb1/Wnt3a/Mdk/Wnt5a/Ddit4/Abcc1/Snx6/Casp3	10
GO:1902106	GO:1902106	negative regulation of leukocyte differentiation	5/266	111/28814	0.00373858	0.0385449	0.0293297	Mdk/Tmem176b/Hmgb3/Tmem176a/Irf1	5
GO:0032535	GO:0032535	regulation of cellular component size	10/266	393/28814	0.00377023	0.0386914	0.0294412	Alox15/Sema6a/Wnt3a/Crabp2/Arfgef1/F2rl1/Wnt5a/Dpysl2/Cdc42ep5/Tpm1	10
GO:0051216	GO:0051216	cartilage development	7/266	213/28814	0.0037756	0.0386914	0.0294412	Mdk/Wnt5a/Sulf1/Thra/Gnas/Serpinh1/Fgfr1	7
GO:2000377	GO:2000377	regulation of reactive oxygen species metabolic process	6/266	160/28814	0.00380059	0.0388302	0.0295468	Gnai2/F2rl1/Aldh2/Tspo/Pid1/Cdkn1a	6
GO:0001960	GO:0001960	negative regulation of cytokine-mediated signaling pathway	4/266	69/28814	0.00383626	0.0390769	0.0297345	Slit3/Arg1/Isg15/F2rl1	4
GO:0019395	GO:0019395	fatty acid oxidation	5/266	113/28814	0.00403422	0.0403601	0.0307109	Crot/Acadl/Hadhb/Eci2/Hadha	5
GO:1903707	GO:1903707	negative regulation of hemopoiesis	5/266	113/28814	0.00403422	0.0403601	0.0307109	Mdk/Tmem176b/Hmgb3/Tmem176a/Irf1	5
GO:0035904	GO:0035904	aorta development	4/266	70/28814	0.00403973	0.0403601	0.0307109	Fgf8/Prickle1/Myh10/Hes1	4
GO:0042509	GO:0042509	regulation of tyrosine phosphorylation of STAT protein	4/266	70/28814	0.00403973	0.0403601	0.0307109	Parp9/Irf1/Arl2bp/Hes1	4
GO:0048662	GO:0048662	negative regulation of smooth muscle cell proliferation	4/266	70/28814	0.00403973	0.0403601	0.0307109	Igfbp3/Apln/Tpm1/Cdkn1a	4
GO:0030258	GO:0030258	lipid modification	7/266	216/28814	0.00407448	0.0403601	0.0307109	Alox15/Crot/Acadl/Hadhb/Eci2/Soat1/Hadha	7
GO:0003401	GO:0003401	axis elongation	3/266	35/28814	0.00409312	0.0403601	0.0307109	Ptk7/Wnt3a/Wnt5a	3
GO:0021846	GO:0021846	cell proliferation in forebrain	3/266	35/28814	0.00409312	0.0403601	0.0307109	Fgf8/Wnt3a/Fgfr1	3
GO:0035116	GO:0035116	embryonic hindlimb morphogenesis	3/266	35/28814	0.00409312	0.0403601	0.0307109	Fgf8/Gnas/Pitx2	3
GO:0043243	GO:0043243	positive regulation of protein-containing complex disassembly	3/266	35/28814	0.00409312	0.0403601	0.0307109	Nes/F2rl1/Stmn2	3
GO:0090162	GO:0090162	establishment of epithelial cell polarity	3/266	35/28814	0.00409312	0.0403601	0.0307109	Ptk7/Wnt5a/Hes1	3
GO:0046651	GO:0046651	lymphocyte proliferation	9/266	335/28814	0.00414592	0.0407622	0.0310169	Wnt3a/Arg1/Psmb10/Irf1/Ccnd3/Casp3/Hes1/Cdkn1a/Ndfip1	9
GO:0021543	GO:0021543	pallium development	6/266	163/28814	0.00416052	0.0407875	0.0310362	Fgf8/Lrp8/Wnt3a/Mdk/Lamb1/Fgfr1	6
GO:0021885	GO:0021885	forebrain cell migration	4/266	71/28814	0.00425036	0.0415482	0.031615	Lrp8/Foxb1/Lamb1/Fgfr1	4
GO:0032231	GO:0032231	regulation of actin filament bundle assembly	5/266	115/28814	0.0043462	0.042114	0.0320455	Epha1/Limch1/S100a10/Id1/Tpm1	5
GO:1903076	GO:1903076	regulation of protein localization to plasma membrane	5/266	115/28814	0.0043462	0.042114	0.0320455	Appl1/Wnt3a/Acsl3/Pid1/Epha2	5
GO:0022604	GO:0022604	regulation of cell morphogenesis	9/266	338/28814	0.00439169	0.042114	0.0320455	Lrp8/Mdk/Wnt5a/S100a10/Cdc42ep5/Ttc3/Myh10/Marcks/Tpm1	9
GO:0022407	GO:0022407	regulation of cell-cell adhesion	11/266	468/28814	0.0044124	0.042114	0.0320455	Alox15/Wnt3a/Arg1/Mdk/Cited2/Wnt5a/Irf1/Casp3/Lgals1/Hes1/Ndfip1	11
GO:1903706	GO:1903706	regulation of hemopoiesis	10/266	402/28814	0.00441389	0.042114	0.0320455	Mdk/Tmem176b/Hmgb3/Tmem176a/Isg15/Hoxb8/Irf1/Gnas/Rbp1/Ndfip1	10
GO:0003129	GO:0003129	heart induction	2/266	11/28814	0.00441998	0.042114	0.0320455	Wnt3a/Wnt5a	2
GO:0051458	GO:0051458	corticotropin secretion	2/266	11/28814	0.00441998	0.042114	0.0320455	Apln/Rab8b	2
GO:0055015	GO:0055015	ventricular cardiac muscle cell development	2/266	11/28814	0.00441998	0.042114	0.0320455	Pitx2/Myh10	2
GO:1905208	GO:1905208	negative regulation of cardiocyte differentiation	2/266	11/28814	0.00441998	0.042114	0.0320455	Wnt3a/Prickle1	2
GO:0045686	GO:0045686	negative regulation of glial cell differentiation	3/266	36/28814	0.00443509	0.0421395	0.032065	Dll3/Lin28a/Hes1	3
GO:0055008	GO:0055008	cardiac muscle tissue morphogenesis	4/266	72/28814	0.00446829	0.0422451	0.0321453	Ly6e/Wnt5a/Pitx2/Tpm1	4
GO:0032943	GO:0032943	mononuclear cell proliferation	9/266	339/28814	0.00447609	0.0422451	0.0321453	Wnt3a/Arg1/Psmb10/Irf1/Ccnd3/Casp3/Hes1/Cdkn1a/Ndfip1	9
GO:1901888	GO:1901888	regulation of cell junction assembly	7/266	220/28814	0.00450046	0.0422451	0.0321453	Wnt3a/Adgrl2/Adgrb2/Limch1/Wnt5a/S100a10/Epha2	7
GO:0030038	GO:0030038	contractile actin filament bundle assembly	5/266	116/28814	0.00450847	0.0422451	0.0321453	Zyx/Epha1/Limch1/S100a10/Tpm1	5
GO:0043149	GO:0043149	stress fiber assembly	5/266	116/28814	0.00450847	0.0422451	0.0321453	Zyx/Epha1/Limch1/S100a10/Tpm1	5
GO:0001892	GO:0001892	embryonic placenta development	5/266	117/28814	0.00467501	0.0434993	0.0330996	Rspo3/Cdx2/Cited2/Cdkn1c/Hes1	5
GO:0001936	GO:0001936	regulation of endothelial cell proliferation	6/266	167/28814	0.00467886	0.0434993	0.0330996	Apln/Arg1/Mdk/Wnt5a/Sulf1/Fgfr1	6
GO:0060761	GO:0060761	negative regulation of response to cytokine stimulus	4/266	73/28814	0.00469361	0.0434993	0.0330996	Slit3/Arg1/Isg15/F2rl1	4
GO:1905330	GO:1905330	regulation of morphogenesis of an epithelium	4/266	73/28814	0.00469361	0.0434993	0.0330996	Mdk/Wnt5a/Sulf1/Fgfr1	4
GO:0001649	GO:0001649	osteoblast differentiation	7/266	222/28814	0.00472567	0.043677	0.0332349	Igfbp3/Wnt3a/Gnas/Id1/Clic1/Epha2/Fgfr1	7
GO:0060560	GO:0060560	developmental growth involved in morphogenesis	8/266	281/28814	0.00478715	0.043948	0.0334411	Sema6a/Ptk7/Wnt3a/Slit3/Crabp2/Wnt5a/Dpysl2/Ndn	8
GO:0050869	GO:0050869	negative regulation of B cell activation	3/266	37/28814	0.00479386	0.043948	0.0334411	Hmgb3/Casp3/Ndfip1	3
GO:0070306	GO:0070306	lens fiber cell differentiation	3/266	37/28814	0.00479386	0.043948	0.0334411	Vim/Cdkn1c/Epha2	3
GO:0050866	GO:0050866	negative regulation of cell activation	7/266	225/28814	0.00507927	0.0455011	0.0346228	Arg1/Mdk/Hmgb3/Irf1/Abr/Casp3/Ndfip1	7
GO:0010950	GO:0010950	positive regulation of endopeptidase activity	6/266	170/28814	0.0050977	0.0455011	0.0346228	Psme2/Wnt3a/Psme1/Dapk1/Fam162a/Bak1	6
GO:0051250	GO:0051250	negative regulation of lymphocyte activation	6/266	170/28814	0.0050977	0.0455011	0.0346228	Arg1/Mdk/Hmgb3/Irf1/Casp3/Ndfip1	6
GO:0007260	GO:0007260	tyrosine phosphorylation of STAT protein	4/266	75/28814	0.00516692	0.0455011	0.0346228	Parp9/Irf1/Arl2bp/Hes1	4
GO:0007492	GO:0007492	endoderm development	4/266	75/28814	0.00516692	0.0455011	0.0346228	Fgf8/Wnt8a/Dusp4/Hsbp1	4
GO:0042098	GO:0042098	T cell proliferation	7/266	226/28814	0.00520144	0.0455011	0.0346228	Arg1/Psmb10/Irf1/Ccnd3/Casp3/Hes1/Ndfip1	7
GO:0071560	GO:0071560	cellular response to transforming growth factor beta stimulus	7/266	226/28814	0.00520144	0.0455011	0.0346228	Appl1/Zyx/Cited2/Cdkn1c/Il17rd/Snx6/Peg10	7
GO:1902806	GO:1902806	regulation of cell cycle G1/S phase transition	6/266	171/28814	0.00524324	0.0455011	0.0346228	Psme2/Appl1/Psme1/Ccnd2/Ccnd3/Cdkn1a	6
GO:0001840	GO:0001840	neural plate development	2/266	12/28814	0.00527179	0.0455011	0.0346228	T/Fgf8	2
GO:0003306	GO:0003306	Wnt signaling pathway involved in heart development	2/266	12/28814	0.00527179	0.0455011	0.0346228	Wnt3a/Wnt5a	2
GO:0007501	GO:0007501	mesodermal cell fate specification	2/266	12/28814	0.00527179	0.0455011	0.0346228	Wnt3a/Fgfr1	2
GO:0010002	GO:0010002	cardioblast differentiation	2/266	12/28814	0.00527179	0.0455011	0.0346228	Wnt3a/Prickle1	2
GO:0015911	GO:0015911	long-chain fatty acid import across plasma membrane	2/266	12/28814	0.00527179	0.0455011	0.0346228	Slc2a1/Abcc1	2
GO:0021561	GO:0021561	facial nerve development	2/266	12/28814	0.00527179	0.0455011	0.0346228	Hoxb1/Hoxb2	2
GO:0021610	GO:0021610	facial nerve morphogenesis	2/266	12/28814	0.00527179	0.0455011	0.0346228	Hoxb1/Hoxb2	2
GO:0031272	GO:0031272	regulation of pseudopodium assembly	2/266	12/28814	0.00527179	0.0455011	0.0346228	F2rl1/Cdc42ep5	2
GO:0031274	GO:0031274	positive regulation of pseudopodium assembly	2/266	12/28814	0.00527179	0.0455011	0.0346228	F2rl1/Cdc42ep5	2
GO:0043248	GO:0043248	proteasome assembly	2/266	12/28814	0.00527179	0.0455011	0.0346228	Psmg4/Sem1	2
GO:0048241	GO:0048241	epinephrine transport	2/266	12/28814	0.00527179	0.0455011	0.0346228	Ly6e/Ptgs1	2
GO:0051798	GO:0051798	positive regulation of hair follicle development	2/266	12/28814	0.00527179	0.0455011	0.0346228	Fst/Wnt5a	2
GO:0060068	GO:0060068	vagina development	2/266	12/28814	0.00527179	0.0455011	0.0346228	Wnt5a/Bak1	2
GO:2000288	GO:2000288	positive regulation of myoblast proliferation	2/266	12/28814	0.00527179	0.0455011	0.0346228	Pitx2/Malat1	2
GO:2000826	GO:2000826	regulation of heart morphogenesis	2/266	12/28814	0.00527179	0.0455011	0.0346228	Wnt3a/Wnt5a	2
GO:0017015	GO:0017015	regulation of transforming growth factor beta receptor signaling pathway	5/266	121/28814	0.00538502	0.046243	0.0351874	Cited2/Cdkn1c/Il17rd/Snx6/Peg10	5
GO:0090100	GO:0090100	positive regulation of transmembrane receptor protein serine/threonine kinase signaling pathway	5/266	121/28814	0.00538502	0.046243	0.0351874	Cited2/Cdkn1c/Sulf1/Lefty1/Hes1	5
GO:0045785	GO:0045785	positive regulation of cell adhesion	11/266	482/28814	0.00547641	0.046909	0.0356942	Alox15/Wnt3a/Epha1/Mdk/Cited2/Wnt5a/Irf1/S100a10/Lgals1/Tpm1/Hes1	11
GO:0042063	GO:0042063	gliogenesis	9/266	350/28814	0.00549044	0.0469108	0.0356955	Lrp8/Vim/Mdk/Dll3/Tspo/Lin28a/Ndn/Lamb1/Hes1	9
GO:0071542	GO:0071542	dopaminergic neuron differentiation	3/266	39/28814	0.00556273	0.0473842	0.0360557	Fgf8/Wnt3a/Wnt5a	3
GO:0010769	GO:0010769	regulation of cell morphogenesis involved in differentiation	5/266	122/28814	0.00557379	0.0473842	0.0360557	Lrp8/Mdk/S100a10/Ttc3/Marcks	5
GO:0050727	GO:0050727	regulation of inflammatory response	9/266	351/28814	0.0055908	0.04741	0.0360754	Alox15/Mdk/Wnt5a/Abr/Aldh2/Abcc1/Fgfr1/Lgals1/Ndfip1	9
GO:0071559	GO:0071559	response to transforming growth factor beta	7/266	230/28814	0.00571235	0.0483199	0.0367677	Appl1/Zyx/Cited2/Cdkn1c/Il17rd/Snx6/Peg10	7
GO:0003014	GO:0003014	renal system process	5/266	123/28814	0.00576718	0.0486624	0.0370283	Gnai2/F2rl1/Sulf1/Maged2/Gnas	5
GO:0061180	GO:0061180	mammary gland epithelium development	4/266	78/28814	0.00593518	0.0496579	0.0377858	Foxb1/Wnt5a/Epha2/Etv4	4
GO:1901606	GO:1901606	alpha-amino acid catabolic process	4/266	78/28814	0.00593518	0.0496579	0.0377858	Oat/Arg1/Fah/Glud1	4
GO:1903844	GO:1903844	regulation of cellular response to transforming growth factor beta stimulus	5/266	124/28814	0.00596525	0.0496579	0.0377858	Cited2/Cdkn1c/Il17rd/Snx6/Peg10	5
GO:0001782	GO:0001782	B cell homeostasis	3/266	40/28814	0.00597324	0.0496579	0.0377858	Dock11/Bak1/Casp3	3
GO:0006284	GO:0006284	base-excision repair	3/266	40/28814	0.00597324	0.0496579	0.0377858	Lig1/Huwe1/Mpg	3
GO:0042119	GO:0042119	neutrophil activation	3/266	40/28814	0.00597324	0.0496579	0.0377858	Anxa3/F2rl1/Abr	3
GO:0030336	GO:0030336	negative regulation of cell migration	8/266	292/28814	0.00599714	0.0496579	0.0377858	Igfbp3/Epha1/Limch1/Cited2/Sulf1/Zmynd8/Abr/Tpm1	8
GO:0022037	GO:0022037	metencephalon development	5/266	125/28814	0.00616807	0.0496579	0.0377858	Mdk/Hoxb1/Gbx2/Gnpat/Myh10	5
GO:0051261	GO:0051261	protein depolymerization	5/266	125/28814	0.00616807	0.0496579	0.0377858	Nes/F2rl1/Sh3gl3/Stmn2/Tpm1	5
GO:0009437	GO:0009437	carnitine metabolic process	2/266	13/28814	0.00619253	0.0496579	0.0377858	Crot/Acadl	2
GO:0021604	GO:0021604	cranial nerve structural organization	2/266	13/28814	0.00619253	0.0496579	0.0377858	Hoxb1/Hoxb2	2
GO:0021794	GO:0021794	thalamus development	2/266	13/28814	0.00619253	0.0496579	0.0377858	Foxb1/Gbx2	2
GO:0032926	GO:0032926	negative regulation of activin receptor signaling pathway	2/266	13/28814	0.00619253	0.0496579	0.0377858	Fst/Lefty1	2
GO:0040034	GO:0040034	regulation of development, heterochronic	2/266	13/28814	0.00619253	0.0496579	0.0377858	Hmgn2/Hes1	2
GO:0042590	GO:0042590	antigen processing and presentation of exogenous peptide antigen via MHC class I	2/266	13/28814	0.00619253	0.0496579	0.0377858	Tapbp/H2-K1	2
GO:0048340	GO:0048340	paraxial mesoderm morphogenesis	2/266	13/28814	0.00619253	0.0496579	0.0377858	Wnt3a/Wnt5a	2
GO:0060601	GO:0060601	lateral sprouting from an epithelium	2/266	13/28814	0.00619253	0.0496579	0.0377858	Wnt5a/Sulf1	2
GO:0099159	GO:0099159	regulation of modification of postsynaptic structure	2/266	13/28814	0.00619253	0.0496579	0.0377858	Myh10/Marcks	2
GO:2000347	GO:2000347	positive regulation of hepatocyte proliferation	2/266	13/28814	0.00619253	0.0496579	0.0377858	Wnt3a/Mdk	2
GO:0000422	GO:0000422	autophagy of mitochondrion	4/266	79/28814	0.00620723	0.0496579	0.0377858	Gabarapl1/Fundc2/Tspo/Huwe1	4
GO:0046626	GO:0046626	regulation of insulin receptor signaling pathway	4/266	79/28814	0.00620723	0.0496579	0.0377858	Gnai2/Ccnd3/Pid1/Marcks	4
GO:0061726	GO:0061726	mitochondrion disassembly	4/266	79/28814	0.00620723	0.0496579	0.0377858	Gabarapl1/Fundc2/Tspo/Huwe1	4
GO:0045862	GO:0045862	positive regulation of proteolysis	9/266	357/28814	0.00622309	0.0496676	0.0377933	Psme2/Wnt3a/Trim67/Psme1/Dapk1/Fam162a/Prickle1/S100a10/Bak1	9
GO:0001890	GO:0001890	placenta development	6/266	178/28814	0.00634869	0.0505511	0.0384655	Rspo3/Cdx2/Cited2/Cdkn1c/Peg10/Hes1	6
GO:0046394	GO:0046394	carboxylic acid biosynthetic process	8/266	295/28814	0.00636429	0.0505566	0.0384697	Alox15/Acadl/Scd2/Ptgs1/Pycr2/Acsl3/Fabp5/Rbp1	8
GO:0060603	GO:0060603	mammary gland duct morphogenesis	3/266	41/28814	0.00640142	0.0507328	0.0386037	Wnt5a/Epha2/Etv4	3
GO:0060537	GO:0060537	muscle tissue development	11/266	493/28814	0.00644683	0.0509735	0.0387869	T/Fgf8/Wnt3a/Ly6e/Cited2/Wnt5a/Pitx2/Hoxd9/Myh10/Fgfr1/Tpm1	11
GO:1900076	GO:1900076	regulation of cellular response to insulin stimulus	4/266	80/28814	0.00648745	0.0510798	0.0388679	Gnai2/Pid1/Marcks/Atp2b1	4
GO:0016053	GO:0016053	organic acid biosynthetic process	8/266	296/28814	0.00649039	0.0510798	0.0388679	Alox15/Acadl/Scd2/Ptgs1/Pycr2/Acsl3/Fabp5/Rbp1	8
GO:0008286	GO:0008286	insulin receptor signaling pathway	5/266	127/28814	0.00658814	0.0517291	0.0393619	Gnai2/Appl1/Ccnd3/Pid1/Marcks	5
GO:0010952	GO:0010952	positive regulation of peptidase activity	6/266	180/28814	0.00669347	0.0524348	0.0398988	Psme2/Wnt3a/Psme1/Dapk1/Fam162a/Bak1	6
GO:0022409	GO:0022409	positive regulation of cell-cell adhesion	8/266	298/28814	0.00674827	0.0527422	0.0401328	Alox15/Wnt3a/Mdk/Cited2/Wnt5a/Irf1/Lgals1/Hes1	8
GO:0048844	GO:0048844	artery morphogenesis	4/266	81/28814	0.00677593	0.0528367	0.0402047	Fgf8/Mdk/Cited2/Hes1	4
GO:0061387	GO:0061387	regulation of extent of cell growth	5/266	128/28814	0.00680553	0.0529457	0.0402877	Sema6a/Wnt3a/Crabp2/Wnt5a/Dpysl2	5
GO:0060251	GO:0060251	regulation of glial cell proliferation	3/266	42/28814	0.00684744	0.0530286	0.0403507	Vim/Tspo/Hes1	3
GO:1905144	GO:1905144	response to acetylcholine	3/266	42/28814	0.00684744	0.0530286	0.0403507	Gnai2/Ly6e/Tspo	3
GO:0042476	GO:0042476	odontogenesis	5/266	129/28814	0.00702788	0.054302	0.0413196	Fst/Fgf8/Pitx2/Lamb1/Fgfr1	5
GO:0014015	GO:0014015	positive regulation of gliogenesis	4/266	82/28814	0.00707277	0.0543693	0.0413709	Vim/Mdk/Tspo/Hes1	4
GO:0007517	GO:0007517	muscle organ development	9/266	365/28814	0.0071502	0.0543693	0.0413709	Fgf8/Wnt3a/Ly6e/Cited2/Wnt5a/Btbd1/Pitx2/Hoxd9/Tpm1	9
GO:0021984	GO:0021984	adenohypophysis development	2/266	14/28814	0.00718085	0.0543693	0.0413709	Fgf8/Hes1	2
GO:0048672	GO:0048672	positive regulation of collateral sprouting	2/266	14/28814	0.00718085	0.0543693	0.0413709	Wnt3a/Crabp2	2
GO:0061309	GO:0061309	cardiac neural crest cell development involved in outflow tract morphogenesis	2/266	14/28814	0.00718085	0.0543693	0.0413709	Pitx2/Hes1	2
GO:0090179	GO:0090179	planar cell polarity pathway involved in neural tube closure	2/266	14/28814	0.00718085	0.0543693	0.0413709	Ptk7/Wnt5a	2
GO:1902510	GO:1902510	regulation of apoptotic DNA fragmentation	2/266	14/28814	0.00718085	0.0543693	0.0413709	Igfbp3/Casp3	2
GO:1902969	GO:1902969	mitotic DNA replication	2/266	14/28814	0.00718085	0.0543693	0.0413709	Lig1/Fgfr1	2
GO:2000052	GO:2000052	positive regulation of non-canonical Wnt signaling pathway	2/266	14/28814	0.00718085	0.0543693	0.0413709	Rspo3/Wnt5a	2
GO:0002698	GO:0002698	negative regulation of immune effector process	5/266	130/28814	0.00725526	0.0546267	0.0415668	Appl1/Arg1/Irf1/Abr/Ndfip1	5
GO:0031349	GO:0031349	positive regulation of defense response	8/266	302/28814	0.0072872	0.0546267	0.0415668	Arg1/Mdk/Parp9/F2rl1/Wnt5a/Abcc1/Fgfr1/Lgals1	8
GO:0032781	GO:0032781	positive regulation of ATP-dependent activity	3/266	43/28814	0.00731148	0.0546267	0.0415668	Ahsa2/Dnajc9/Tpm1	3
GO:0032924	GO:0032924	activin receptor signaling pathway	3/266	43/28814	0.00731148	0.0546267	0.0415668	Fst/Cited2/Lefty1	3
GO:0042092	GO:0042092	type 2 immune response	3/266	43/28814	0.00731148	0.0546267	0.0415668	Arg1/Irf1/Ndfip1	3
GO:0098801	GO:0098801	regulation of renal system process	3/266	43/28814	0.00731148	0.0546267	0.0415668	Gnai2/F2rl1/Gnas	3
GO:0045088	GO:0045088	regulation of innate immune response	7/266	242/28814	0.0074713	0.0556981	0.042382	Appl1/Lrp8/Arg1/Parp9/Isg15/Wnt5a/Irf1	7
GO:0031507	GO:0031507	heterochromatin assembly	4/266	84/28814	0.00769195	0.0572173	0.043538	Cdkn1c/Gnas/Ndn/Zdbf2	4
GO:2000146	GO:2000146	negative regulation of cell motility	8/266	305/28814	0.00771226	0.0572428	0.0435574	Igfbp3/Epha1/Limch1/Cited2/Sulf1/Zmynd8/Abr/Tpm1	8
GO:0050919	GO:0050919	negative chemotaxis	3/266	44/28814	0.00779371	0.057585	0.0438178	Sema6a/Slit3/Wnt5a	3
GO:0097028	GO:0097028	dendritic cell differentiation	3/266	44/28814	0.00779371	0.057585	0.0438178	Tmem176b/Tmem176a/F2rl1	3
GO:0048592	GO:0048592	eye morphogenesis	6/266	186/28814	0.00780929	0.057585	0.0438178	Prom1/Cited2/Pitx2/Epha2/Bak1/Grcc10	6
GO:0002831	GO:0002831	regulation of response to biotic stimulus	9/266	371/28814	0.0079123	0.058218	0.0442995	Appl1/Lrp8/Arg1/Dapk1/Parp9/Isg15/F2rl1/Wnt5a/Irf1	9
GO:0050670	GO:0050670	regulation of lymphocyte proliferation	7/266	245/28814	0.00796753	0.0583755	0.0444193	Wnt3a/Arg1/Irf1/Casp3/Hes1/Cdkn1a/Ndfip1	7
GO:0050868	GO:0050868	negative regulation of T cell activation	5/266	133/28814	0.00796812	0.0583755	0.0444193	Arg1/Mdk/Irf1/Casp3/Ndfip1	5
GO:0031589	GO:0031589	cell-substrate adhesion	9/266	373/28814	0.00817962	0.0588097	0.0447497	Alox15/Zyx/Epha1/Mdk/Limch1/S100a10/Lamb1/Lgals1/Marcks	9
GO:0001659	GO:0001659	temperature homeostasis	6/266	188/28814	0.00820933	0.0588097	0.0447497	Apln/Acadl/Thra/Gnas/Id1/Fabp5	6
GO:0006577	GO:0006577	amino-acid betaine metabolic process	2/266	15/28814	0.00823543	0.0588097	0.0447497	Crot/Acadl	2
GO:0031269	GO:0031269	pseudopodium assembly	2/266	15/28814	0.00823543	0.0588097	0.0447497	F2rl1/Cdc42ep5	2
GO:0043455	GO:0043455	regulation of secondary metabolic process	2/266	15/28814	0.00823543	0.0588097	0.0447497	Appl1/Wnt5a	2
GO:0048021	GO:0048021	regulation of melanin biosynthetic process	2/266	15/28814	0.00823543	0.0588097	0.0447497	Appl1/Wnt5a	2
GO:0060330	GO:0060330	regulation of response to interferon-gamma	2/266	15/28814	0.00823543	0.0588097	0.0447497	Arg1/Parp9	2
GO:0060334	GO:0060334	regulation of interferon-gamma-mediated signaling pathway	2/266	15/28814	0.00823543	0.0588097	0.0447497	Arg1/Parp9	2
GO:0070307	GO:0070307	lens fiber cell development	2/266	15/28814	0.00823543	0.0588097	0.0447497	Vim/Epha2	2
GO:0070943	GO:0070943	neutrophil-mediated killing of symbiont cell	2/266	15/28814	0.00823543	0.0588097	0.0447497	Arg1/F2rl1	2
GO:0090178	GO:0090178	regulation of establishment of planar polarity involved in neural tube closure	2/266	15/28814	0.00823543	0.0588097	0.0447497	Ptk7/Wnt5a	2
GO:1900376	GO:1900376	regulation of secondary metabolite biosynthetic process	2/266	15/28814	0.00823543	0.0588097	0.0447497	Appl1/Wnt5a	2
GO:0060415	GO:0060415	muscle tissue morphogenesis	4/266	86/28814	0.00834574	0.0594722	0.0452538	Ly6e/Wnt5a/Pitx2/Tpm1	4
GO:0050777	GO:0050777	negative regulation of immune response	6/266	189/28814	0.00841478	0.0598385	0.0455325	Alox15/Arg1/Isg15/Irf1/Abr/Ndfip1	6
GO:0032944	GO:0032944	regulation of mononuclear cell proliferation	7/266	249/28814	0.00866649	0.0614994	0.0467964	Wnt3a/Arg1/Irf1/Casp3/Hes1/Cdkn1a/Ndfip1	7
GO:0035136	GO:0035136	forelimb morphogenesis	3/266	46/28814	0.00881334	0.062281	0.047391	Crabp2/Sall3/Hoxd9	3
GO:0036230	GO:0036230	granulocyte activation	3/266	46/28814	0.00881334	0.062281	0.047391	Anxa3/F2rl1/Abr	3
GO:0007162	GO:0007162	negative regulation of cell adhesion	8/266	313/28814	0.008937	0.0630235	0.047956	Sema6a/Arg1/Mdk/Irf1/Lamb1/Casp3/Lgals1/Ndfip1	8
GO:0050731	GO:0050731	positive regulation of peptidyl-tyrosine phosphorylation	6/266	192/28814	0.00905328	0.063711	0.0484792	Fgf8/Lrp8/Wnt3a/Parp9/Arl2bp/Hes1	6
GO:0051271	GO:0051271	negative regulation of cellular component movement	8/266	314/28814	0.00909974	0.0639054	0.0486271	Igfbp3/Epha1/Limch1/Cited2/Sulf1/Zmynd8/Abr/Tpm1	8
GO:0051099	GO:0051099	positive regulation of binding	6/266	193/28814	0.0092736	0.0639761	0.0486809	Wnt3a/Parp9/Wnt5a/S100a10/Pitx2/Hes1	6
GO:0021772	GO:0021772	olfactory bulb development	3/266	47/28814	0.00935104	0.0639761	0.0486809	Wnt5a/Sall3/Fgfr1	3
GO:0051873	GO:0051873	killing by host of symbiont cells	3/266	47/28814	0.00935104	0.0639761	0.0486809	Arg1/F2rl1/Defa30	3
GO:0000712	GO:0000712	resolution of meiotic recombination intermediates	2/266	16/28814	0.00935499	0.0639761	0.0486809	Top2b/Cenpx	2
GO:0010454	GO:0010454	negative regulation of cell fate commitment	2/266	16/28814	0.00935499	0.0639761	0.0486809	Wnt3a/Hes1	2
GO:0043312	GO:0043312	neutrophil degranulation	2/266	16/28814	0.00935499	0.0639761	0.0486809	Anxa3/Abr	2
GO:0046007	GO:0046007	negative regulation of activated T cell proliferation	2/266	16/28814	0.00935499	0.0639761	0.0486809	Arg1/Casp3	2
GO:0055057	GO:0055057	neuroblast division	2/266	16/28814	0.00935499	0.0639761	0.0486809	Wnt3a/Fgfr1	2
GO:0060026	GO:0060026	convergent extension	2/266	16/28814	0.00935499	0.0639761	0.0486809	Ptk7/Wnt5a	2
GO:0090177	GO:0090177	establishment of planar polarity involved in neural tube closure	2/266	16/28814	0.00935499	0.0639761	0.0486809	Ptk7/Wnt5a	2
GO:0098885	GO:0098885	modification of postsynaptic actin cytoskeleton	2/266	16/28814	0.00935499	0.0639761	0.0486809	Myh10/Marcks	2
GO:1902001	GO:1902001	fatty acid transmembrane transport	2/266	16/28814	0.00935499	0.0639761	0.0486809	Slc2a1/Abcc1	2
GO:1903624	GO:1903624	regulation of DNA catabolic process	2/266	16/28814	0.00935499	0.0639761	0.0486809	Igfbp3/Casp3	2
GO:0055123	GO:0055123	digestive system development	5/266	139/28814	0.00953708	0.0650901	0.0495286	Cdx2/Cdkn1c/Wnt5a/Pitx2/Hes1	5
GO:0002088	GO:0002088	lens development in camera-type eye	4/266	90/28814	0.00976017	0.0663457	0.050484	Vim/Cited2/Cdkn1c/Epha2	4
GO:0045665	GO:0045665	negative regulation of neuron differentiation	4/266	90/28814	0.00976017	0.0663457	0.050484	Wnt3a/Bex1/Ttc3/Hes1	4
GO:0030517	GO:0030517	negative regulation of axon extension	3/266	48/28814	0.0099075	0.0670783	0.0510415	Sema6a/Wnt3a/Wnt5a	3
GO:0045197	GO:0045197	establishment or maintenance of epithelial cell apical/basal polarity	3/266	48/28814	0.0099075	0.0670783	0.0510415	Cdx2/Ptk7/Wnt5a	3
GO:1904375	GO:1904375	regulation of protein localization to cell periphery	5/266	141/28814	0.0101041	0.0682206	0.0519107	Appl1/Wnt3a/Acsl3/Pid1/Epha2	5
GO:0045814	GO:0045814	negative regulation of gene expression, epigenetic	4/266	91/28814	0.0101366	0.0682206	0.0519107	Cdkn1c/Gnas/Ndn/Zdbf2	4
GO:1903578	GO:1903578	regulation of ATP metabolic process	4/266	91/28814	0.0101366	0.0682206	0.0519107	Cox7a2/Ddit4/Tspo/Pid1	4
GO:0007611	GO:0007611	learning or memory	8/266	322/28814	0.0104825	0.0694091	0.052815	Foxb1/Ccnd2/Mdk/Amph/Ptgs1/Thra/Lamb1/Casp3	8
GO:0043588	GO:0043588	skin development	8/266	322/28814	0.0104825	0.0694091	0.052815	Fst/Ptgs1/Wnt5a/Gnas/Ugcg/Epha2/Etv4/Casp3	8
GO:0001710	GO:0001710	mesodermal cell fate commitment	2/266	17/28814	0.0105382	0.0694091	0.052815	Wnt3a/Fgfr1	2
GO:0031268	GO:0031268	pseudopodium organization	2/266	17/28814	0.0105382	0.0694091	0.052815	F2rl1/Cdc42ep5	2
GO:0038092	GO:0038092	nodal signaling pathway	2/266	17/28814	0.0105382	0.0694091	0.052815	Cited2/Lefty1	2
GO:0044320	GO:0044320	cellular response to leptin stimulus	2/266	17/28814	0.0105382	0.0694091	0.052815	Ugcg/Pid1	2
GO:0048853	GO:0048853	forebrain morphogenesis	2/266	17/28814	0.0105382	0.0694091	0.052815	Fgf8/Wnt5a	2
GO:0051382	GO:0051382	kinetochore assembly	2/266	17/28814	0.0105382	0.0694091	0.052815	Cenpw/Cenpx	2
GO:0070942	GO:0070942	neutrophil mediated cytotoxicity	2/266	17/28814	0.0105382	0.0694091	0.052815	Arg1/F2rl1	2
GO:2000047	GO:2000047	regulation of cell-cell adhesion mediated by cadherin	2/266	17/28814	0.0105382	0.0694091	0.052815	Wnt3a/Wnt5a	2
GO:2000291	GO:2000291	regulation of myoblast proliferation	2/266	17/28814	0.0105382	0.0694091	0.052815	Pitx2/Malat1	2
GO:0033002	GO:0033002	muscle cell proliferation	7/266	259/28814	0.01061	0.0697464	0.0530717	Igfbp3/Apln/Gnai2/Cited2/Fgfr1/Tpm1/Cdkn1a	7
GO:1902105	GO:1902105	regulation of leukocyte differentiation	8/266	323/28814	0.0106657	0.0699771	0.0532473	Mdk/Tmem176b/Hmgb3/Tmem176a/Irf1/Gnas/Rbp1/Ndfip1	8
GO:0050729	GO:0050729	positive regulation of inflammatory response	5/266	143/28814	0.0106938	0.0700258	0.0532843	Mdk/Wnt5a/Abcc1/Fgfr1/Lgals1	5
GO:0045104	GO:0045104	intermediate filament cytoskeleton organization	4/266	93/28814	0.0109172	0.0711235	0.0541195	Nes/Vim/Klhl24/Dst	4
GO:0070828	GO:0070828	heterochromatin organization	4/266	93/28814	0.0109172	0.0711235	0.0541195	Cdkn1c/Gnas/Ndn/Zdbf2	4
GO:1905475	GO:1905475	regulation of protein localization to membrane	6/266	200/28814	0.0109243	0.0711235	0.0541195	Appl1/Wnt3a/Zmynd8/Acsl3/Pid1/Epha2	6
GO:1901215	GO:1901215	negative regulation of neuron death	7/266	261/28814	0.0110339	0.071699	0.0545574	Fgf8/Nes/Foxb1/Wnt3a/Mdk/Abcc1/Snx6	7
GO:0021988	GO:0021988	olfactory lobe development	3/266	50/28814	0.0110772	0.0717058	0.0545626	Wnt5a/Sall3/Fgfr1	3
GO:0090102	GO:0090102	cochlea development	3/266	50/28814	0.0110772	0.0717058	0.0545626	Ptk7/Wnt5a/Hes1	3
GO:0070372	GO:0070372	regulation of ERK1 and ERK2 cascade	8/266	326/28814	0.0112296	0.0725427	0.0551994	Fgf8/Alox15/Sema6a/Gnai2/F2rl1/Dusp4/Dusp6/Epha2	8
GO:0021954	GO:0021954	central nervous system neuron development	4/266	94/28814	0.0113217	0.0725427	0.0551994	Fgf8/Gbx2/Fgfr1/Grcc10	4
GO:0045103	GO:0045103	intermediate filament-based process	4/266	94/28814	0.0113217	0.0725427	0.0551994	Nes/Vim/Klhl24/Dst	4
GO:0048644	GO:0048644	muscle organ morphogenesis	4/266	94/28814	0.0113217	0.0725427	0.0551994	Ly6e/Wnt5a/Pitx2/Tpm1	4
GO:0002366	GO:0002366	leukocyte activation involved in immune response	8/266	327/28814	0.0114224	0.0725427	0.0551994	Mdk/Anxa3/Dock11/F2rl1/Irf1/Abr/Lgals1/Ndfip1	8
GO:0051048	GO:0051048	negative regulation of secretion	6/266	202/28814	0.0114318	0.0725427	0.0551994	Igfbp3/Gnai2/Ptgs1/Abr/Gnas/Tspo	6
GO:0120161	GO:0120161	regulation of cold-induced thermogenesis	5/266	146/28814	0.0116218	0.0725427	0.0551994	Acadl/Thra/Gnas/Id1/Fabp5	5
GO:0008038	GO:0008038	neuron recognition	3/266	51/28814	0.0116906	0.0725427	0.0551994	Wnt5a/Ndn/Casp3	3
GO:0021879	GO:0021879	forebrain neuron differentiation	3/266	51/28814	0.0116906	0.0725427	0.0551994	Fgf8/Gbx2/Hes1	3
GO:0048806	GO:0048806	genitalia development	3/266	51/28814	0.0116906	0.0725427	0.0551994	Fgf8/Wnt5a/Bak1	3
GO:0048771	GO:0048771	tissue remodeling	6/266	203/28814	0.0116918	0.0725427	0.0551994	Fgf8/Rspo3/Mdk/Abr/Epha2/Bak1	6
GO:0009063	GO:0009063	cellular amino acid catabolic process	4/266	95/28814	0.0117357	0.0725427	0.0551994	Oat/Arg1/Fah/Glud1	4
GO:0014910	GO:0014910	regulation of smooth muscle cell migration	4/266	95/28814	0.0117357	0.0725427	0.0551994	Igfbp3/S100a11/Mdk/Tpm1	4
GO:0045685	GO:0045685	regulation of glial cell differentiation	4/266	95/28814	0.0117357	0.0725427	0.0551994	Mdk/Dll3/Lin28a/Hes1	4
GO:1901879	GO:1901879	regulation of protein depolymerization	4/266	95/28814	0.0117357	0.0725427	0.0551994	Nes/F2rl1/Stmn2/Tpm1	4
GO:0003128	GO:0003128	heart field specification	2/266	18/28814	0.0117839	0.0725427	0.0551994	Wnt3a/Wnt5a	2
GO:0006625	GO:0006625	protein targeting to peroxisome	2/266	18/28814	0.0117839	0.0725427	0.0551994	Rab8b/Zfand6	2
GO:0007351	GO:0007351	tripartite regional subdivision	2/266	18/28814	0.0117839	0.0725427	0.0551994	Tdrd5/Wnt5a	2
GO:0008595	GO:0008595	anterior/posterior axis specification, embryo	2/266	18/28814	0.0117839	0.0725427	0.0551994	Tdrd5/Wnt5a	2
GO:0030540	GO:0030540	female genitalia development	2/266	18/28814	0.0117839	0.0725427	0.0551994	Wnt5a/Bak1	2
GO:0042249	GO:0042249	establishment of planar polarity of embryonic epithelium	2/266	18/28814	0.0117839	0.0725427	0.0551994	Ptk7/Wnt5a	2
GO:0055012	GO:0055012	ventricular cardiac muscle cell differentiation	2/266	18/28814	0.0117839	0.0725427	0.0551994	Pitx2/Myh10	2
GO:0060253	GO:0060253	negative regulation of glial cell proliferation	2/266	18/28814	0.0117839	0.0725427	0.0551994	Tspo/Hes1	2
GO:0060572	GO:0060572	morphogenesis of an epithelial bud	2/266	18/28814	0.0117839	0.0725427	0.0551994	Wnt5a/Sulf1	2
GO:0072662	GO:0072662	protein localization to peroxisome	2/266	18/28814	0.0117839	0.0725427	0.0551994	Rab8b/Zfand6	2
GO:0072663	GO:0072663	establishment of protein localization to peroxisome	2/266	18/28814	0.0117839	0.0725427	0.0551994	Rab8b/Zfand6	2
GO:1905244	GO:1905244	regulation of modification of synaptic structure	2/266	18/28814	0.0117839	0.0725427	0.0551994	Myh10/Marcks	2
GO:0045926	GO:0045926	negative regulation of growth	7/266	265/28814	0.0119183	0.0730704	0.055601	Sema6a/Wnt3a/Slit3/Cited2/Wnt5a/Gnas/Cdkn1a	7
GO:1903038	GO:1903038	negative regulation of leukocyte cell-cell adhesion	5/266	147/28814	0.011943	0.0730704	0.055601	Arg1/Mdk/Irf1/Casp3/Ndfip1	5
GO:0051098	GO:0051098	regulation of binding	9/266	397/28814	0.0119507	0.0730704	0.055601	Nes/Wnt3a/Parp9/Wnt5a/S100a10/Id1/Pitx2/Hes1/Cdkn1a	9
GO:1990138	GO:1990138	neuron projection extension	6/266	204/28814	0.0119558	0.0730704	0.055601	Sema6a/Wnt3a/Slit3/Wnt5a/Dpysl2/Ndn	6
GO:0050730	GO:0050730	regulation of peptidyl-tyrosine phosphorylation	7/266	266/28814	0.0121471	0.0741062	0.0563892	Fgf8/Lrp8/Wnt3a/Parp9/Irf1/Arl2bp/Hes1	7
GO:0002263	GO:0002263	cell activation involved in immune response	8/266	331/28814	0.012218	0.0744047	0.0566163	Mdk/Anxa3/Dock11/F2rl1/Irf1/Abr/Lgals1/Ndfip1	8
GO:0106106	GO:0106106	cold-induced thermogenesis	5/266	148/28814	0.0122701	0.0745881	0.0567558	Acadl/Thra/Gnas/Id1/Fabp5	5
GO:0000082	GO:0000082	G1/S transition of mitotic cell cycle	6/266	206/28814	0.0124964	0.0758282	0.0576994	Psme2/Appl1/Psme1/Ccnd2/Ccnd3/Cdkn1a	6
GO:0009411	GO:0009411	response to UV	5/266	149/28814	0.0126032	0.0760679	0.0578818	Bak1/Ube2b/Casp3/Cdkn1a/Pclaf	5
GO:0019233	GO:0019233	sensory perception of pain	5/266	149/28814	0.0126032	0.0760679	0.0578818	Hoxb8/Ptgs1/Ndn/Fabp5/Fgfr1	5
GO:0065004	GO:0065004	protein-DNA complex assembly	5/266	149/28814	0.0126032	0.0760679	0.0578818	Cenpw/Thra/Tcf4/Dnajc9/Cenpx	5
GO:0021953	GO:0021953	central nervous system neuron differentiation	6/266	207/28814	0.0127731	0.0769563	0.0585579	Fgf8/Wnt3a/Gbx2/Fgfr1/Grcc10/Hes1	6
GO:0070663	GO:0070663	regulation of leukocyte proliferation	7/266	269/28814	0.0128528	0.0772241	0.0587617	Wnt3a/Arg1/Irf1/Casp3/Hes1/Cdkn1a/Ndfip1	7
GO:0007131	GO:0007131	reciprocal meiotic recombination	3/266	53/28814	0.0129752	0.0772241	0.0587617	Top2b/Ube2b/Cenpx	3
GO:0021795	GO:0021795	cerebral cortex cell migration	3/266	53/28814	0.0129752	0.0772241	0.0587617	Lrp8/Lamb1/Fgfr1	3
GO:0046189	GO:0046189	phenol-containing compound biosynthetic process	3/266	53/28814	0.0129752	0.0772241	0.0587617	Appl1/Wnt5a/Aldh2	3
GO:0140527	GO:0140527	reciprocal homologous recombination	3/266	53/28814	0.0129752	0.0772241	0.0587617	Top2b/Ube2b/Cenpx	3
GO:0120162	GO:0120162	positive regulation of cold-induced thermogenesis	4/266	98/28814	0.0130356	0.0772241	0.0587617	Acadl/Thra/Gnas/Fabp5	4
GO:0009886	GO:0009886	post-embryonic animal morphogenesis	2/266	19/28814	0.0130908	0.0772241	0.0587617	Gnas/Bak1	2
GO:0021854	GO:0021854	hypothalamus development	2/266	19/28814	0.0130908	0.0772241	0.0587617	Foxb1/Pitx2	2
GO:0045198	GO:0045198	establishment of epithelial cell apical/basal polarity	2/266	19/28814	0.0130908	0.0772241	0.0587617	Ptk7/Wnt5a	2
GO:0045836	GO:0045836	positive regulation of meiotic nuclear division	2/266	19/28814	0.0130908	0.0772241	0.0587617	Wnt5a/Ube2b	2
GO:0061744	GO:0061744	motor behavior	2/266	19/28814	0.0130908	0.0772241	0.0587617	Ndufs4/Grcc10	2
GO:0071786	GO:0071786	endoplasmic reticulum tubular network organization	2/266	19/28814	0.0130908	0.0772241	0.0587617	Rab18/Rtn3	2
GO:0032271	GO:0032271	regulation of protein polymerization	6/266	209/28814	0.0133393	0.0785536	0.0597733	Alox15/Arfgef1/Cdc42ep5/Stmn2/Akap9/Tpm1	6
GO:0051492	GO:0051492	regulation of stress fiber assembly	4/266	99/28814	0.0134884	0.0792942	0.0603368	Epha1/Limch1/S100a10/Tpm1	4
GO:0031333	GO:0031333	negative regulation of protein-containing complex assembly	5/266	152/28814	0.0136393	0.0793981	0.0604159	Arfgef1/Lefty1/Thra/Stmn2/Tpm1	5
GO:0035088	GO:0035088	establishment or maintenance of apical/basal cell polarity	3/266	54/28814	0.0136465	0.0793981	0.0604159	Cdx2/Ptk7/Wnt5a	3
GO:0035825	GO:0035825	homologous recombination	3/266	54/28814	0.0136465	0.0793981	0.0604159	Top2b/Ube2b/Cenpx	3
GO:0045604	GO:0045604	regulation of epidermal cell differentiation	3/266	54/28814	0.0136465	0.0793981	0.0604159	Mycl/Etv4/Hes1	3
GO:0061245	GO:0061245	establishment or maintenance of bipolar cell polarity	3/266	54/28814	0.0136465	0.0793981	0.0604159	Cdx2/Ptk7/Wnt5a	3
GO:0098926	GO:0098926	postsynaptic signal transduction	3/266	54/28814	0.0136465	0.0793981	0.0604159	Gnai2/Wnt3a/Ly6e	3
GO:0030216	GO:0030216	keratinocyte differentiation	5/266	153/28814	0.013997	0.0812976	0.0618612	Ptgs1/Ugcg/Epha2/Etv4/Casp3	5
GO:0042491	GO:0042491	inner ear auditory receptor cell differentiation	3/266	55/28814	0.0143373	0.0829899	0.063149	Mycl/Fgfr1/Hes1	3
GO:0042531	GO:0042531	positive regulation of tyrosine phosphorylation of STAT protein	3/266	55/28814	0.0143373	0.0829899	0.063149	Parp9/Arl2bp/Hes1	3
GO:0090630	GO:0090630	activation of GTPase activity	4/266	101/28814	0.0144238	0.0833487	0.063422	Epha1/Wnt5a/Abr/Epha2	4
GO:0044321	GO:0044321	response to leptin	2/266	20/28814	0.0144576	0.0834015	0.0634622	Ugcg/Pid1	2
GO:0031032	GO:0031032	actomyosin structure organization	6/266	213/28814	0.0145239	0.083642	0.0636452	Zyx/Epha1/Limch1/S100a10/Myh10/Tpm1	6
GO:0001837	GO:0001837	epithelial to mesenchymal transition	5/266	155/28814	0.0147312	0.0846921	0.0644442	Fgf8/Mdk/Wnt5a/Il17rd/Fgfr1	5
GO:0048588	GO:0048588	developmental cell growth	7/266	277/28814	0.0148782	0.0852665	0.0648813	Sema6a/Wnt3a/Slit3/Crabp2/Wnt5a/Dpysl2/Ndn	7
GO:0001708	GO:0001708	cell fate specification	4/266	102/28814	0.0149066	0.0852665	0.0648813	T/Wnt3a/Wnt5a/Fgfr1	4
GO:0150115	GO:0150115	cell-substrate junction organization	4/266	102/28814	0.0149066	0.0852665	0.0648813	Limch1/S100a10/Rab8b/Dst	4
GO:0007588	GO:0007588	excretion	3/266	56/28814	0.0150476	0.0859282	0.0653848	Gnai2/Mdk/Gnas	3
GO:0021510	GO:0021510	spinal cord development	4/266	103/28814	0.0153994	0.087642	0.0666889	Lrp8/Foxb1/Wnt3a/Hoxb8	4
GO:0045132	GO:0045132	meiotic chromosome segregation	4/266	103/28814	0.0153994	0.087642	0.0666889	Top2b/Ube2b/Cenpx/Pttg1	4
GO:0032964	GO:0032964	collagen biosynthetic process	3/266	57/28814	0.0157774	0.0893057	0.0679548	Vim/Arg1/Serpinh1	3
GO:0006309	GO:0006309	apoptotic DNA fragmentation	2/266	21/28814	0.0158831	0.0893057	0.0679548	Igfbp3/Casp3	2
GO:0021516	GO:0021516	dorsal spinal cord development	2/266	21/28814	0.0158831	0.0893057	0.0679548	Wnt3a/Hoxb8	2
GO:0051797	GO:0051797	regulation of hair follicle development	2/266	21/28814	0.0158831	0.0893057	0.0679548	Fst/Wnt5a	2
GO:0060099	GO:0060099	regulation of phagocytosis, engulfment	2/266	21/28814	0.0158831	0.0893057	0.0679548	Alox15/F2rl1	2
GO:0010770	GO:0010770	positive regulation of cell morphogenesis involved in differentiation	4/266	104/28814	0.0159023	0.0893057	0.0679548	Lrp8/Mdk/S100a10/Marcks	4
GO:0030510	GO:0030510	regulation of BMP signaling pathway	4/266	104/28814	0.0159023	0.0893057	0.0679548	Fst/Wnt5a/Sulf1/Hes1	4
GO:0090288	GO:0090288	negative regulation of cellular response to growth factor stimulus	4/266	104/28814	0.0159023	0.0893057	0.0679548	Sema6a/Apln/Wnt5a/Sulf1	4
GO:0051047	GO:0051047	positive regulation of secretion	9/266	417/28814	0.015979	0.0895879	0.0681696	Apln/Gnai2/F2rl1/Rab8b/Acsl3/Dpysl2/Myh10/Fgfr1/Glud1	9
GO:0070371	GO:0070371	ERK1 and ERK2 cascade	8/266	349/28814	0.0163095	0.0912901	0.0694648	Fgf8/Alox15/Sema6a/Gnai2/F2rl1/Dusp4/Dusp6/Epha2	8
GO:0044772	GO:0044772	mitotic cell cycle phase transition	9/266	420/28814	0.0166599	0.0930978	0.0708403	Psme2/Nes/Appl1/Psme1/Ccnd2/Cdkn1c/Ccnd3/Tpd52l1/Cdkn1a	9
GO:0008217	GO:0008217	regulation of blood pressure	6/266	220/28814	0.0167699	0.0935583	0.0711907	Apln/Ptgs1/F2rl1/Gnas/Atp2b1/Tpm1	6
GO:0019221	GO:0019221	cytokine-mediated signaling pathway	9/266	421/28814	0.0168915	0.0937999	0.0713745	Appl1/Slit3/Arg1/Parp9/Isg15/F2rl1/Wnt5a/Irf1/Ugcg	9
GO:0009953	GO:0009953	dorsal/ventral pattern formation	4/266	106/28814	0.0169389	0.0937999	0.0713745	Fgf8/Wnt3a/Sp8/Hoxb2	4
GO:0014909	GO:0014909	smooth muscle cell migration	4/266	106/28814	0.0169389	0.0937999	0.0713745	Igfbp3/S100a11/Mdk/Tpm1	4
GO:0050808	GO:0050808	synapse organization	10/266	494/28814	0.0171163	0.0937999	0.0713745	Lrp8/Wnt3a/Adgrl2/Adgrb2/Wnt5a/Zmynd8/Gnpat/Myh10/Marcks/Malat1	10
GO:0002820	GO:0002820	negative regulation of adaptive immune response	3/266	59/28814	0.017296	0.0937999	0.0713745	Alox15/Arg1/Ndfip1	3
GO:0045778	GO:0045778	positive regulation of ossification	3/266	59/28814	0.017296	0.0937999	0.0713745	Isg15/Wnt5a/Atp2b1	3
GO:1903131	GO:1903131	mononuclear cell differentiation	10/266	495/28814	0.0173324	0.0937999	0.0713745	Mdk/Tmem176b/Hmgb3/Tmem176a/Dock11/F2rl1/Irf1/Bak1/Lgals1/Ndfip1	10
GO:0002283	GO:0002283	neutrophil activation involved in immune response	2/266	22/28814	0.0173662	0.0937999	0.0713745	Anxa3/Abr	2
GO:0006656	GO:0006656	phosphatidylcholine biosynthetic process	2/266	22/28814	0.0173662	0.0937999	0.0713745	Acsl3/Fabp5	2
GO:0034143	GO:0034143	regulation of toll-like receptor 4 signaling pathway	2/266	22/28814	0.0173662	0.0937999	0.0713745	Appl1/F2rl1	2
GO:0034377	GO:0034377	plasma lipoprotein particle assembly	2/266	22/28814	0.0173662	0.0937999	0.0713745	Soat1/Acsl3	2
GO:0043574	GO:0043574	peroxisomal transport	2/266	22/28814	0.0173662	0.0937999	0.0713745	Rab8b/Zfand6	2
GO:0048532	GO:0048532	anatomical structure arrangement	2/266	22/28814	0.0173662	0.0937999	0.0713745	Hoxb1/Hoxb2	2
GO:0051383	GO:0051383	kinetochore organization	2/266	22/28814	0.0173662	0.0937999	0.0713745	Cenpw/Cenpx	2
GO:0060252	GO:0060252	positive regulation of glial cell proliferation	2/266	22/28814	0.0173662	0.0937999	0.0713745	Vim/Tspo	2
GO:0061323	GO:0061323	cell proliferation involved in heart morphogenesis	2/266	22/28814	0.0173662	0.0937999	0.0713745	Pitx2/Hes1	2
GO:0070242	GO:0070242	thymocyte apoptotic process	2/266	22/28814	0.0173662	0.0937999	0.0713745	Wnt5a/Bak1	2
GO:1900746	GO:1900746	regulation of vascular endothelial growth factor signaling pathway	2/266	22/28814	0.0173662	0.0937999	0.0713745	Sema6a/Tcf4	2
GO:1905153	GO:1905153	regulation of membrane invagination	2/266	22/28814	0.0173662	0.0937999	0.0713745	Alox15/F2rl1	2
GO:2001224	GO:2001224	positive regulation of neuron migration	2/266	22/28814	0.0173662	0.0937999	0.0713745	Sema6a/Mdk	2
GO:0002285	GO:0002285	lymphocyte activation involved in immune response	6/266	222/28814	0.0174532	0.09397	0.071504	Mdk/Dock11/F2rl1/Irf1/Lgals1/Ndfip1	6
GO:0045637	GO:0045637	regulation of myeloid cell differentiation	6/266	222/28814	0.0174532	0.09397	0.071504	Hmgb3/Isg15/Hoxb8/Gnas/Rbp1/Ndfip1	6
GO:0045787	GO:0045787	positive regulation of cell cycle	8/266	355/28814	0.0178706	0.0960653	0.0730983	Fgf8/Ccnd2/Cited2/Wnt5a/Ccnd3/Ube2b/Fgfr1/Hes1	8
GO:0014009	GO:0014009	glial cell proliferation	3/266	60/28814	0.0180848	0.0967566	0.0736244	Vim/Tspo/Hes1	3
GO:0050922	GO:0050922	negative regulation of chemotaxis	3/266	60/28814	0.0180848	0.0967566	0.0736244	Sema6a/Wnt3a/Wnt5a	3
GO:0060443	GO:0060443	mammary gland morphogenesis	3/266	60/28814	0.0180848	0.0967566	0.0736244	Wnt5a/Epha2/Etv4	3
GO:1990845	GO:1990845	adaptive thermogenesis	5/266	164/28814	0.0183544	0.0980444	0.0746043	Acadl/Thra/Gnas/Id1/Fabp5	5
GO:0002065	GO:0002065	columnar/cuboidal epithelial cell differentiation	4/266	109/28814	0.0185714	0.0988921	0.0752494	Fgf8/Cdx2/Wnt5a/Hes1	4
GO:0071901	GO:0071901	negative regulation of protein serine/threonine kinase activity	4/266	109/28814	0.0185714	0.0988921	0.0752494	Cdkn1c/Pkig/Casp3/Cdkn1a	4
GO:0052548	GO:0052548	regulation of endopeptidase activity	8/266	358/28814	0.0186902	0.0993687	0.075612	Psme2/Wnt3a/Psmb8/Psme1/Dapk1/Fam162a/Serpinh1/Bak1	8
GO:0008064	GO:0008064	regulation of actin polymerization or depolymerization	5/266	165/28814	0.0187901	0.099578	0.0757713	Alox15/Arfgef1/F2rl1/Cdc42ep5/Tpm1	5
GO:0045620	GO:0045620	negative regulation of lymphocyte differentiation	3/266	61/28814	0.0188934	0.099578	0.0757713	Mdk/Hmgb3/Irf1	3
GO:0045682	GO:0045682	regulation of epidermis development	3/266	61/28814	0.0188934	0.099578	0.0757713	Mycl/Etv4/Hes1	3
GO:0010560	GO:0010560	positive regulation of glycoprotein biosynthetic process	2/266	23/28814	0.0189057	0.099578	0.0757713	Arfgef1/Soat1	2
GO:0035089	GO:0035089	establishment of apical/basal cell polarity	2/266	23/28814	0.0189057	0.099578	0.0757713	Ptk7/Wnt5a	2
GO:1900543	GO:1900543	negative regulation of purine nucleotide metabolic process	2/266	23/28814	0.0189057	0.099578	0.0757713	Ddit4/Pid1	2
GO:0003012	GO:0003012	muscle system process	9/266	430/28814	0.0190835	0.100358	0.076365	Ptgs1/Ndufs4/Sulf1/Hsbp1/Gtf2i/Akap9/Atp2b1/Grcc10/Tpm1	9
GO:0034446	GO:0034446	substrate adhesion-dependent cell spreading	4/266	110/28814	0.0191365	0.100482	0.0764587	Epha1/Mdk/S100a10/Lamb1	4
GO:0033135	GO:0033135	regulation of peptidyl-serine phosphorylation	5/266	166/28814	0.0192325	0.100737	0.076653	Wnt3a/Wnt5a/Ddit4/Bak1/Akap9	5
GO:0010810	GO:0010810	regulation of cell-substrate adhesion	6/266	227/28814	0.0192445	0.100737	0.076653	Alox15/Epha1/Mdk/Limch1/S100a10/Lgals1	6
GO:0008344	GO:0008344	adult locomotory behavior	4/266	111/28814	0.0197121	0.10182	0.0774776	Ccnd2/Hoxb8/Ndufs4/Hoxd9	4
GO:0021549	GO:0021549	cerebellum development	4/266	111/28814	0.0197121	0.10182	0.0774776	Mdk/Gbx2/Gnpat/Myh10	4
GO:0099175	GO:0099175	regulation of postsynapse organization	4/266	111/28814	0.0197121	0.10182	0.0774776	Lrp8/Wnt5a/Zmynd8/Marcks	4
GO:0110020	GO:0110020	regulation of actomyosin structure organization	4/266	111/28814	0.0197121	0.10182	0.0774776	Epha1/Limch1/S100a10/Tpm1	4
GO:0002067	GO:0002067	glandular epithelial cell differentiation	3/266	62/28814	0.0197217	0.10182	0.0774776	Fgf8/Wnt5a/Hes1	3
GO:0006584	GO:0006584	catecholamine metabolic process	3/266	62/28814	0.0197217	0.10182	0.0774776	Ly6e/Ndufs4/Aldh2	3
GO:0009712	GO:0009712	catechol-containing compound metabolic process	3/266	62/28814	0.0197217	0.10182	0.0774776	Ly6e/Ndufs4/Aldh2	3
GO:0060711	GO:0060711	labyrinthine layer development	3/266	62/28814	0.0197217	0.10182	0.0774776	Rspo3/Cdx2/Hes1	3
GO:1903078	GO:1903078	positive regulation of protein localization to plasma membrane	3/266	62/28814	0.0197217	0.10182	0.0774776	Wnt3a/Acsl3/Epha2	3
GO:0007163	GO:0007163	establishment or maintenance of cell polarity	6/266	229/28814	0.0199949	0.102822	0.0782396	Cdx2/Ptk7/Arfgef1/Wnt5a/Dst/Hes1	6
GO:0030832	GO:0030832	regulation of actin filament length	5/266	168/28814	0.0201377	0.102822	0.0782396	Alox15/Arfgef1/F2rl1/Cdc42ep5/Tpm1	5
GO:0031497	GO:0031497	chromatin assembly	5/266	168/28814	0.0201377	0.102822	0.0782396	Cdkn1c/Gnas/Ndn/Dnajc9/Zdbf2	5
GO:0061448	GO:0061448	connective tissue development	7/266	295/28814	0.0202493	0.102822	0.0782396	Mdk/Wnt5a/Sulf1/Thra/Gnas/Serpinh1/Fgfr1	7
GO:0021987	GO:0021987	cerebral cortex development	4/266	112/28814	0.0202984	0.102822	0.0782396	Lrp8/Mdk/Lamb1/Fgfr1	4
GO:1903008	GO:1903008	organelle disassembly	4/266	112/28814	0.0202984	0.102822	0.0782396	Gabarapl1/Fundc2/Tspo/Huwe1	4
GO:0050920	GO:0050920	regulation of chemotaxis	6/266	230/28814	0.0203775	0.102822	0.0782396	Sema6a/Wnt3a/Mdk/F2rl1/Wnt5a/Fgfr1	6
GO:0032515	GO:0032515	negative regulation of phosphoprotein phosphatase activity	2/266	24/28814	0.0205004	0.102822	0.0782396	Gnai2/Ppp4r4	2
GO:0032930	GO:0032930	positive regulation of superoxide anion generation	2/266	24/28814	0.0205004	0.102822	0.0782396	Gnai2/F2rl1	2
GO:0042438	GO:0042438	melanin biosynthetic process	2/266	24/28814	0.0205004	0.102822	0.0782396	Appl1/Wnt5a	2
GO:0045980	GO:0045980	negative regulation of nucleotide metabolic process	2/266	24/28814	0.0205004	0.102822	0.0782396	Ddit4/Pid1	2
GO:0048333	GO:0048333	mesodermal cell differentiation	2/266	24/28814	0.0205004	0.102822	0.0782396	Wnt3a/Fgfr1	2
GO:0048670	GO:0048670	regulation of collateral sprouting	2/266	24/28814	0.0205004	0.102822	0.0782396	Wnt3a/Crabp2	2
GO:0051450	GO:0051450	myoblast proliferation	2/266	24/28814	0.0205004	0.102822	0.0782396	Pitx2/Malat1	2
GO:1902547	GO:1902547	regulation of cellular response to vascular endothelial growth factor stimulus	2/266	24/28814	0.0205004	0.102822	0.0782396	Sema6a/Tcf4	2
GO:1903020	GO:1903020	positive regulation of glycoprotein metabolic process	2/266	24/28814	0.0205004	0.102822	0.0782396	Arfgef1/Soat1	2
GO:2000345	GO:2000345	regulation of hepatocyte proliferation	2/266	24/28814	0.0205004	0.102822	0.0782396	Wnt3a/Mdk	2
GO:0001755	GO:0001755	neural crest cell migration	3/266	63/28814	0.0205698	0.102822	0.0782396	Sema6a/Gbx2/Pitx2	3
GO:0035315	GO:0035315	hair cell differentiation	3/266	63/28814	0.0205698	0.102822	0.0782396	Mycl/Fgfr1/Hes1	3
GO:0045744	GO:0045744	negative regulation of G protein-coupled receptor signaling pathway	3/266	63/28814	0.0205698	0.102822	0.0782396	Apln/Gnai2/Rgs12	3
GO:0051785	GO:0051785	positive regulation of nuclear division	3/266	63/28814	0.0205698	0.102822	0.0782396	Fgf8/Wnt5a/Ube2b	3
GO:0001818	GO:0001818	negative regulation of cytokine production	7/266	296/28814	0.0205826	0.102822	0.0782396	Arg1/F2rl1/Tspo/Epha2/Fgfr1/Atp2b1/Ndfip1	7
GO:0006091	GO:0006091	generation of precursor metabolites and energy	9/266	436/28814	0.0206551	0.102881	0.0782846	Crot/Cox7a2/Ndufs4/Gyg/Ddit4/Uqcrh/Pgls/Gnas/Mdh1	9
GO:0051090	GO:0051090	regulation of DNA-binding transcription factor activity	9/266	436/28814	0.0206551	0.102881	0.0782846	T/Lrp8/Wnt3a/Anxa3/Wnt5a/Thra/Id1/Ndn/Hes1	9
GO:0008630	GO:0008630	intrinsic apoptotic signaling pathway in response to DNA damage	4/266	113/28814	0.0208952	0.103772	0.0789628	Ddit4/Epha2/Bak1/Cdkn1a	4
GO:0030516	GO:0030516	regulation of axon extension	4/266	113/28814	0.0208952	0.103772	0.0789628	Sema6a/Wnt3a/Wnt5a/Dpysl2	4
GO:0042113	GO:0042113	B cell activation	9/266	437/28814	0.0209258	0.103773	0.0789629	Wnt3a/Hmgb3/Dock11/Skap2/Bak1/Casp3/Lgals1/Cdkn1a/Ndfip1	9
GO:0043433	GO:0043433	negative regulation of DNA-binding transcription factor activity	5/266	170/28814	0.0210703	0.104337	0.0793921	T/Thra/Id1/Ndn/Hes1	5
GO:0044843	GO:0044843	cell cycle G1/S phase transition	6/266	233/28814	0.021555	0.106581	0.0810999	Psme2/Appl1/Psme1/Ccnd2/Ccnd3/Cdkn1a	6
GO:1901617	GO:1901617	organic hydroxy compound biosynthetic process	6/266	234/28814	0.0219575	0.108101	0.0822566	Alox15/Appl1/Wnt5a/Aldh2/Hsd17b7/Isyna1	6
GO:0034329	GO:0034329	cell junction assembly	9/266	441/28814	0.0220345	0.108101	0.0822566	Wnt3a/Adgrl2/Adgrb2/Limch1/Wnt5a/S100a10/Gnpat/Epha2/Dst	9
GO:0002062	GO:0002062	chondrocyte differentiation	4/266	115/28814	0.022121	0.108101	0.0822566	Mdk/Sulf1/Serpinh1/Fgfr1	4
GO:0120034	GO:0120034	positive regulation of plasma membrane bounded cell projection assembly	4/266	115/28814	0.022121	0.108101	0.0822566	Dock11/F2rl1/Zmynd8/Cdc42ep5	4
GO:0001829	GO:0001829	trophectodermal cell differentiation	2/266	25/28814	0.0221492	0.108101	0.0822566	Cdx2/Cited2	2
GO:0044331	GO:0044331	cell-cell adhesion mediated by cadherin	2/266	25/28814	0.0221492	0.108101	0.0822566	Wnt3a/Wnt5a	2
GO:0046628	GO:0046628	positive regulation of insulin receptor signaling pathway	2/266	25/28814	0.0221492	0.108101	0.0822566	Gnai2/Marcks	2
GO:0061162	GO:0061162	establishment of monopolar cell polarity	2/266	25/28814	0.0221492	0.108101	0.0822566	Ptk7/Wnt5a	2
GO:1903306	GO:1903306	negative regulation of regulated secretory pathway	2/266	25/28814	0.0221492	0.108101	0.0822566	Gnai2/Abr	2
GO:0032835	GO:0032835	glomerulus development	3/266	65/28814	0.0223254	0.108648	0.082673	Prom1/Sulf1/Hes1	3
GO:0060999	GO:0060999	positive regulation of dendritic spine development	3/266	65/28814	0.0223254	0.108648	0.082673	Lrp8/Zmynd8/Marcks	3
GO:0002064	GO:0002064	epithelial cell development	6/266	235/28814	0.022365	0.108685	0.0827011	Vim/F2rl1/Wnt5a/Id1/Epha2/Akap9	6
GO:0019827	GO:0019827	stem cell population maintenance	5/266	173/28814	0.0225214	0.109132	0.0830414	Cdx2/Lin28a/Zfp322a/Fgfr1/Hes1	5
GO:1903531	GO:1903531	negative regulation of secretion by cell	5/266	173/28814	0.0225214	0.109132	0.0830414	Igfbp3/Gnai2/Ptgs1/Abr/Tspo	5
GO:0072659	GO:0072659	protein localization to plasma membrane	7/266	302/28814	0.0226627	0.10966	0.0834432	Appl1/Wnt3a/S100a10/Rab8b/Acsl3/Pid1/Epha2	7
GO:0050878	GO:0050878	regulation of body fluid levels	8/266	373/28814	0.0231952	0.112077	0.0852821	Apln/Gnai2/Foxb1/Wnt3a/F2rl1/Fundc2/Gnas/Ugcg	8
GO:1904659	GO:1904659	glucose transmembrane transport	4/266	117/28814	0.0233898	0.112521	0.0856197	Appl1/Slc2a1/Fabp5/Pid1	4
GO:0010959	GO:0010959	regulation of metal ion transport	9/266	446/28814	0.0234788	0.112521	0.0856197	Gnai2/Tspan13/Gnas/Klhl24/Tspo/Bak1/Akap9/Atp2b1/Hes1	9
GO:0006582	GO:0006582	melanin metabolic process	2/266	26/28814	0.023851	0.112521	0.0856197	Appl1/Wnt5a	2
GO:0021801	GO:0021801	cerebral cortex radial glia-guided migration	2/266	26/28814	0.023851	0.112521	0.0856197	Lrp8/Lamb1	2
GO:0022030	GO:0022030	telencephalon glial cell migration	2/266	26/28814	0.023851	0.112521	0.0856197	Lrp8/Lamb1	2
GO:0030859	GO:0030859	polarized epithelial cell differentiation	2/266	26/28814	0.023851	0.112521	0.0856197	Ptk7/Wnt5a	2
GO:0032925	GO:0032925	regulation of activin receptor signaling pathway	2/266	26/28814	0.023851	0.112521	0.0856197	Fst/Lefty1	2
GO:0035813	GO:0035813	regulation of renal sodium excretion	2/266	26/28814	0.023851	0.112521	0.0856197	Gnai2/Gnas	2
GO:0044550	GO:0044550	secondary metabolite biosynthetic process	2/266	26/28814	0.023851	0.112521	0.0856197	Appl1/Wnt5a	2
GO:0045737	GO:0045737	positive regulation of cyclin-dependent protein serine/threonine kinase activity	2/266	26/28814	0.023851	0.112521	0.0856197	Ccnd2/Ccnd3	2
GO:0051307	GO:0051307	meiotic chromosome separation	2/266	26/28814	0.023851	0.112521	0.0856197	Top2b/Cenpx	2
GO:0060065	GO:0060065	uterus development	2/266	26/28814	0.023851	0.112521	0.0856197	Cdkn1c/Wnt5a	2
GO:0061339	GO:0061339	establishment or maintenance of monopolar cell polarity	2/266	26/28814	0.023851	0.112521	0.0856197	Ptk7/Wnt5a	2
GO:0065005	GO:0065005	protein-lipid complex assembly	2/266	26/28814	0.023851	0.112521	0.0856197	Soat1/Acsl3	2
GO:0071880	GO:0071880	adenylate cyclase-activating adrenergic receptor signaling pathway	2/266	26/28814	0.023851	0.112521	0.0856197	Gnai2/Gnas	2
GO:0099010	GO:0099010	modification of postsynaptic structure	2/266	26/28814	0.023851	0.112521	0.0856197	Myh10/Marcks	2
GO:2000050	GO:2000050	regulation of non-canonical Wnt signaling pathway	2/266	26/28814	0.023851	0.112521	0.0856197	Rspo3/Wnt5a	2
GO:0051896	GO:0051896	regulation of protein kinase B signaling	5/266	176/28814	0.0240358	0.112814	0.085843	Meis3/Arfgef1/Lin28a/Epha2/Fgfr1	5
GO:0008645	GO:0008645	hexose transmembrane transport	4/266	118/28814	0.0240405	0.112814	0.085843	Appl1/Slc2a1/Fabp5/Pid1	4
GO:0051897	GO:0051897	positive regulation of protein kinase B signaling	4/266	118/28814	0.0240405	0.112814	0.085843	Meis3/Arfgef1/Lin28a/Fgfr1	4
GO:0032984	GO:0032984	protein-containing complex disassembly	6/266	239/28814	0.0240462	0.112814	0.085843	Nes/F2rl1/Ddit4/Sh3gl3/Stmn2/Tpm1	6
GO:0090398	GO:0090398	cellular senescence	3/266	67/28814	0.0241602	0.113193	0.086131	Ypel3/Cdkn1a/Smc6	3
GO:0046883	GO:0046883	regulation of hormone secretion	7/266	307/28814	0.0245038	0.114644	0.0872355	Igfbp3/Apln/Rab8b/Gnas/Tspo/Fgfr1/Glud1	7
GO:0098727	GO:0098727	maintenance of cell number	5/266	177/28814	0.0245549	0.114725	0.0872967	Cdx2/Lin28a/Zfp322a/Fgfr1/Hes1	5
GO:0045666	GO:0045666	positive regulation of neuron differentiation	4/266	119/28814	0.024702	0.115095	0.0875786	Tcf4/Sh3gl3/Lin28a/Fgfr1	4
GO:0050764	GO:0050764	regulation of phagocytosis	4/266	119/28814	0.024702	0.115095	0.0875786	Alox15/Appl1/F2rl1/Abr	4
GO:0002573	GO:0002573	myeloid leukocyte differentiation	6/266	242/28814	0.0253612	0.117904	0.0897163	Cited2/F2rl1/Gnas/Epha2/Rbp1/Ndfip1	6
GO:0014812	GO:0014812	muscle cell migration	4/266	120/28814	0.0253745	0.117904	0.0897163	Igfbp3/S100a11/Mdk/Tpm1	4
GO:0006536	GO:0006536	glutamate metabolic process	2/266	27/28814	0.0256045	0.118164	0.0899138	Oat/Glud1	2
GO:0007350	GO:0007350	blastoderm segmentation	2/266	27/28814	0.0256045	0.118164	0.0899138	Tdrd5/Wnt5a	2
GO:0010829	GO:0010829	negative regulation of glucose transmembrane transport	2/266	27/28814	0.0256045	0.118164	0.0899138	Fabp5/Pid1	2
GO:0021884	GO:0021884	forebrain neuron development	2/266	27/28814	0.0256045	0.118164	0.0899138	Fgf8/Gbx2	2
GO:0023019	GO:0023019	signal transduction involved in regulation of gene expression	2/266	27/28814	0.0256045	0.118164	0.0899138	T/Fgf8	2
GO:1901990	GO:1901990	regulation of mitotic cell cycle phase transition	7/266	311/28814	0.0260489	0.119357	0.0908217	Psme2/Appl1/Psme1/Ccnd2/Cdkn1c/Ccnd3/Cdkn1a	7
GO:0015749	GO:0015749	monosaccharide transmembrane transport	4/266	121/28814	0.0260579	0.119357	0.0908217	Appl1/Slc2a1/Fabp5/Pid1	4
GO:0051963	GO:0051963	regulation of synapse assembly	4/266	121/28814	0.0260579	0.119357	0.0908217	Wnt3a/Adgrl2/Adgrb2/Wnt5a	4
GO:0060425	GO:0060425	lung morphogenesis	3/266	69/28814	0.0260742	0.119357	0.0908217	Fgf8/Id1/Pitx2	3
GO:0099601	GO:0099601	regulation of neurotransmitter receptor activity	3/266	69/28814	0.0260742	0.119357	0.0908217	Dapk1/Klhl24/Akap9	3
GO:1904377	GO:1904377	positive regulation of protein localization to cell periphery	3/266	69/28814	0.0260742	0.119357	0.0908217	Wnt3a/Acsl3/Epha2	3
GO:0048660	GO:0048660	regulation of smooth muscle cell proliferation	5/266	180/28814	0.026155	0.119566	0.0909805	Igfbp3/Apln/Gnai2/Tpm1/Cdkn1a	5
GO:0043462	GO:0043462	regulation of ATP-dependent activity	3/266	70/28814	0.0270608	0.12314	0.0937003	Ahsa2/Dnajc9/Tpm1	3
GO:0050771	GO:0050771	negative regulation of axonogenesis	3/266	70/28814	0.0270608	0.12314	0.0937003	Sema6a/Wnt3a/Wnt5a	3
GO:0006936	GO:0006936	muscle contraction	7/266	314/28814	0.0272504	0.12314	0.0937003	Ptgs1/Sulf1/Hsbp1/Akap9/Atp2b1/Grcc10/Tpm1	7
GO:0060326	GO:0060326	cell chemotaxis	7/266	314/28814	0.0272504	0.12314	0.0937003	Mdk/F2rl1/Wnt5a/Abcc1/Hoxb9/Epha2/Fgfr1	7
GO:0051170	GO:0051170	import into nucleus	5/266	182/28814	0.027258	0.12314	0.0937003	Appl1/Prickle1/Rab18/Pkig/Cdkn1a	5
GO:0002089	GO:0002089	lens morphogenesis in camera-type eye	2/266	28/28814	0.0274089	0.12314	0.0937003	Cited2/Epha2	2
GO:0003094	GO:0003094	glomerular filtration	2/266	28/28814	0.0274089	0.12314	0.0937003	F2rl1/Sulf1	2
GO:0003171	GO:0003171	atrioventricular valve development	2/266	28/28814	0.0274089	0.12314	0.0937003	Slit3/Pitx2	2
GO:0032928	GO:0032928	regulation of superoxide anion generation	2/266	28/28814	0.0274089	0.12314	0.0937003	Gnai2/F2rl1	2
GO:0042573	GO:0042573	retinoic acid metabolic process	2/266	28/28814	0.0274089	0.12314	0.0937003	Crabp2/Rbp1	2
GO:0044342	GO:0044342	type B pancreatic cell proliferation	2/266	28/28814	0.0274089	0.12314	0.0937003	Igfbp3/Wnt3a	2
GO:0060445	GO:0060445	branching involved in salivary gland morphogenesis	2/266	28/28814	0.0274089	0.12314	0.0937003	Fgf8/Fgfr1	2
GO:0090103	GO:0090103	cochlea morphogenesis	2/266	28/28814	0.0274089	0.12314	0.0937003	Ptk7/Wnt5a	2
GO:0030888	GO:0030888	regulation of B cell proliferation	3/266	71/28814	0.0280672	0.125251	0.0953063	Wnt3a/Casp3/Cdkn1a	3
GO:0034121	GO:0034121	regulation of toll-like receptor signaling pathway	3/266	71/28814	0.0280672	0.125251	0.0953063	Appl1/F2rl1/Irf1	3
GO:0048146	GO:0048146	positive regulation of fibroblast proliferation	3/266	71/28814	0.0280672	0.125251	0.0953063	Wnt5a/Ndufs4/Cdkn1a	3
GO:0070936	GO:0070936	protein K48-linked ubiquitination	3/266	71/28814	0.0280672	0.125251	0.0953063	Ube2r2/Ttc3/Ube2b	3
GO:0001676	GO:0001676	long-chain fatty acid metabolic process	4/266	124/28814	0.0281741	0.125251	0.0953063	Alox15/Acadl/Ptgs1/Acsl3	4
GO:0032963	GO:0032963	collagen metabolic process	4/266	124/28814	0.0281741	0.125251	0.0953063	Vim/Arg1/Id1/Serpinh1	4
GO:0046620	GO:0046620	regulation of organ growth	4/266	124/28814	0.0281741	0.125251	0.0953063	Fgf8/Cited2/Dusp6/Fgfr1	4
GO:1901890	GO:1901890	positive regulation of cell junction assembly	4/266	124/28814	0.0281741	0.125251	0.0953063	Adgrl2/Adgrb2/S100a10/Epha2	4
GO:0001558	GO:0001558	regulation of cell growth	9/266	461/28814	0.0282165	0.125275	0.095325	Igfbp3/Sema6a/Wnt3a/Slit3/Crabp2/Wnt5a/Dpysl2/Cdkn1a/Pttg1	9
GO:1901605	GO:1901605	alpha-amino acid metabolic process	5/266	184/28814	0.0283902	0.125882	0.0957863	Oat/Arg1/Fah/Pycr2/Glud1	5
GO:0051402	GO:0051402	neuron apoptotic process	7/266	318/28814	0.0289105	0.127583	0.0970809	Fgf8/Nes/Foxb1/Mdk/Fam162a/Snx6/Casp3	7
GO:0050770	GO:0050770	regulation of axonogenesis	5/266	185/28814	0.0289673	0.127583	0.0970809	Sema6a/Wnt3a/Vim/Crabp2/Wnt5a	5
GO:0007405	GO:0007405	neuroblast proliferation	3/266	72/28814	0.0290932	0.127583	0.0970809	Wnt3a/Bex1/Fgfr1	3
GO:0000737	GO:0000737	DNA catabolic process, endonucleolytic	2/266	29/28814	0.0292628	0.127583	0.0970809	Igfbp3/Casp3	2
GO:0002888	GO:0002888	positive regulation of myeloid leukocyte mediated immunity	2/266	29/28814	0.0292628	0.127583	0.0970809	Arg1/F2rl1	2
GO:0006301	GO:0006301	postreplication repair	2/266	29/28814	0.0292628	0.127583	0.0970809	Ube2b/Pclaf	2
GO:0008053	GO:0008053	mitochondrial fusion	2/266	29/28814	0.0292628	0.127583	0.0970809	Huwe1/Bak1	2
GO:0035812	GO:0035812	renal sodium excretion	2/266	29/28814	0.0292628	0.127583	0.0970809	Gnai2/Gnas	2
GO:0060571	GO:0060571	morphogenesis of an epithelial fold	2/266	29/28814	0.0292628	0.127583	0.0970809	Wnt5a/Sulf1	2
GO:0061003	GO:0061003	positive regulation of dendritic spine morphogenesis	2/266	29/28814	0.0292628	0.127583	0.0970809	Lrp8/Marcks	2
GO:0061311	GO:0061311	cell surface receptor signaling pathway involved in heart development	2/266	29/28814	0.0292628	0.127583	0.0970809	Wnt3a/Wnt5a	2
GO:0097205	GO:0097205	renal filtration	2/266	29/28814	0.0292628	0.127583	0.0970809	F2rl1/Sulf1	2
GO:1904031	GO:1904031	positive regulation of cyclin-dependent protein kinase activity	2/266	29/28814	0.0292628	0.127583	0.0970809	Ccnd2/Ccnd3	2
GO:0048565	GO:0048565	digestive tract development	4/266	126/28814	0.0296401	0.129062	0.0982062	Cdx2/Wnt5a/Pitx2/Hes1	4
GO:0042129	GO:0042129	regulation of T cell proliferation	5/266	187/28814	0.0301436	0.131086	0.0997465	Arg1/Irf1/Casp3/Hes1/Ndfip1	5
GO:0006310	GO:0006310	DNA recombination	7/266	321/28814	0.0301995	0.131161	0.0998035	Lig1/Top2b/Ube2b/Sem1/Smc6/Ndfip1/Cenpx	7
GO:0043280	GO:0043280	positive regulation of cysteine-type endopeptidase activity involved in apoptotic process	4/266	127/28814	0.0303897	0.131818	0.100304	Wnt3a/Dapk1/Fam162a/Bak1	4
GO:0048659	GO:0048659	smooth muscle cell proliferation	5/266	188/28814	0.0307429	0.132805	0.101055	Igfbp3/Apln/Gnai2/Tpm1/Cdkn1a	5
GO:0001516	GO:0001516	prostaglandin biosynthetic process	2/266	30/28814	0.0311654	0.132805	0.101055	Ptgs1/Fabp5	2
GO:0006929	GO:0006929	substrate-dependent cell migration	2/266	30/28814	0.0311654	0.132805	0.101055	Myh10/Fgfr1	2
GO:0014912	GO:0014912	negative regulation of smooth muscle cell migration	2/266	30/28814	0.0311654	0.132805	0.101055	Igfbp3/Tpm1	2
GO:0030878	GO:0030878	thyroid gland development	2/266	30/28814	0.0311654	0.132805	0.101055	Fgf8/Thra	2
GO:0032369	GO:0032369	negative regulation of lipid transport	2/266	30/28814	0.0311654	0.132805	0.101055	Igfbp3/Tspo	2
GO:0032682	GO:0032682	negative regulation of chemokine production	2/266	30/28814	0.0311654	0.132805	0.101055	F2rl1/Epha2	2
GO:0034508	GO:0034508	centromere complex assembly	2/266	30/28814	0.0311654	0.132805	0.101055	Cenpw/Cenpx	2
GO:0046457	GO:0046457	prostanoid biosynthetic process	2/266	30/28814	0.0311654	0.132805	0.101055	Ptgs1/Fabp5	2
GO:0051446	GO:0051446	positive regulation of meiotic cell cycle	2/266	30/28814	0.0311654	0.132805	0.101055	Wnt5a/Ube2b	2
GO:0060563	GO:0060563	neuroepithelial cell differentiation	2/266	30/28814	0.0311654	0.132805	0.101055	Fgf8/Hes1	2
GO:0090200	GO:0090200	positive regulation of release of cytochrome c from mitochondria	2/266	30/28814	0.0311654	0.132805	0.101055	Fam162a/Bak1	2
GO:1900078	GO:1900078	positive regulation of cellular response to insulin stimulus	2/266	30/28814	0.0311654	0.132805	0.101055	Gnai2/Marcks	2
GO:1905207	GO:1905207	regulation of cardiocyte differentiation	2/266	30/28814	0.0311654	0.132805	0.101055	Wnt3a/Prickle1	2
GO:0030534	GO:0030534	adult behavior	5/266	189/28814	0.0313497	0.133423	0.101525	Ccnd2/Hoxb8/Ndufs4/Aldh2/Hoxd9	5
GO:0001889	GO:0001889	liver development	4/266	129/28814	0.0319224	0.135189	0.102868	Wnt3a/Mdk/Cited2/Hes1	4
GO:0030048	GO:0030048	actin filament-based movement	4/266	129/28814	0.0319224	0.135189	0.102868	Limch1/Myh10/Akap9/Tpm1	4
GO:0034219	GO:0034219	carbohydrate transmembrane transport	4/266	129/28814	0.0319224	0.135189	0.102868	Appl1/Slc2a1/Fabp5/Pid1	4
GO:0043524	GO:0043524	negative regulation of neuron apoptotic process	5/266	190/28814	0.0319639	0.135189	0.102868	Fgf8/Nes/Foxb1/Mdk/Snx6	5
GO:0071824	GO:0071824	protein-DNA complex subunit organization	5/266	190/28814	0.0319639	0.135189	0.102868	Cenpw/Thra/Tcf4/Dnajc9/Cenpx	5
GO:0090257	GO:0090257	regulation of muscle system process	6/266	256/28814	0.0321304	0.135383	0.103016	Ptgs1/Ndufs4/Gtf2i/Akap9/Atp2b1/Grcc10	6
GO:0002886	GO:0002886	regulation of myeloid leukocyte mediated immunity	3/266	75/28814	0.0322891	0.135383	0.103016	Arg1/F2rl1/Abr	3
GO:0007422	GO:0007422	peripheral nervous system development	3/266	75/28814	0.0322891	0.135383	0.103016	Adgrb2/Cited2/Hoxd9	3
GO:0030512	GO:0030512	negative regulation of transforming growth factor beta receptor signaling pathway	3/266	75/28814	0.0322891	0.135383	0.103016	Il17rd/Snx6/Peg10	3
GO:0042130	GO:0042130	negative regulation of T cell proliferation	3/266	75/28814	0.0322891	0.135383	0.103016	Arg1/Casp3/Ndfip1	3
GO:0042982	GO:0042982	amyloid precursor protein metabolic process	3/266	75/28814	0.0322891	0.135383	0.103016	Soat1/Rtn3/Casp3	3
GO:0051865	GO:0051865	protein autoubiquitination	3/266	75/28814	0.0322891	0.135383	0.103016	Klhl24/Uhrf2/Ube2b	3
GO:0043406	GO:0043406	positive regulation of MAP kinase activity	4/266	130/28814	0.0327055	0.136959	0.104216	Fzd10/Wnt5a/Fgfr1/Tpd52l1	4
GO:0002313	GO:0002313	mature B cell differentiation involved in immune response	2/266	31/28814	0.0331156	0.137488	0.104618	Dock11/Lgals1	2
GO:0010460	GO:0010460	positive regulation of heart rate	2/266	31/28814	0.0331156	0.137488	0.104618	Apln/Tpm1	2
GO:0030262	GO:0030262	apoptotic nuclear changes	2/266	31/28814	0.0331156	0.137488	0.104618	Igfbp3/Casp3	2
GO:0033137	GO:0033137	negative regulation of peptidyl-serine phosphorylation	2/266	31/28814	0.0331156	0.137488	0.104618	Ddit4/Bak1	2
GO:0042634	GO:0042634	regulation of hair cycle	2/266	31/28814	0.0331156	0.137488	0.104618	Fst/Wnt5a	2
GO:0060037	GO:0060037	pharyngeal system development	2/266	31/28814	0.0331156	0.137488	0.104618	Fgf8/Hes1	2
GO:0061036	GO:0061036	positive regulation of cartilage development	2/266	31/28814	0.0331156	0.137488	0.104618	Mdk/Wnt5a	2
GO:0002704	GO:0002704	negative regulation of leukocyte mediated immunity	3/266	76/28814	0.0333935	0.137967	0.104982	Arg1/Abr/Ndfip1	3
GO:0006305	GO:0006305	DNA alkylation	3/266	76/28814	0.0333935	0.137967	0.104982	Tdrd5/Gnas/Zdbf2	3
GO:0006306	GO:0006306	DNA methylation	3/266	76/28814	0.0333935	0.137967	0.104982	Tdrd5/Gnas/Zdbf2	3
GO:0021766	GO:0021766	hippocampus development	3/266	76/28814	0.0333935	0.137967	0.104982	Lrp8/Wnt3a/Mdk	3
GO:0016042	GO:0016042	lipid catabolic process	7/266	329/28814	0.0338249	0.139519	0.106163	Crot/Acadl/Hadhb/Pafah1b3/Eci2/Thra/Hadha	7
GO:0007416	GO:0007416	synapse assembly	5/266	193/28814	0.0338515	0.139519	0.106163	Wnt3a/Adgrl2/Adgrb2/Wnt5a/Gnpat	5
GO:0002444	GO:0002444	myeloid leukocyte mediated immunity	4/266	132/28814	0.0343052	0.140705	0.107066	Arg1/Anxa3/F2rl1/Abr	4
GO:0007127	GO:0007127	meiosis I	4/266	132/28814	0.0343052	0.140705	0.107066	Top2b/Ube2b/Cenpx/Pttg1	4
GO:0043244	GO:0043244	regulation of protein-containing complex disassembly	4/266	132/28814	0.0343052	0.140705	0.107066	Nes/F2rl1/Stmn2/Tpm1	4
GO:0061008	GO:0061008	hepaticobiliary system development	4/266	132/28814	0.0343052	0.140705	0.107066	Wnt3a/Mdk/Cited2/Hes1	4
GO:0032102	GO:0032102	negative regulation of response to external stimulus	8/266	403/28814	0.0343985	0.140918	0.107228	Sema6a/Wnt3a/Arg1/Mdk/Isg15/Wnt5a/Abr/Ndfip1	8
GO:0006921	GO:0006921	cellular component disassembly involved in execution phase of apoptosis	2/266	32/28814	0.0351122	0.142164	0.108176	Igfbp3/Casp3	2
GO:0030511	GO:0030511	positive regulation of transforming growth factor beta receptor signaling pathway	2/266	32/28814	0.0351122	0.142164	0.108176	Cited2/Cdkn1c	2
GO:0034260	GO:0034260	negative regulation of GTPase activity	2/266	32/28814	0.0351122	0.142164	0.108176	Fzd10/Arfgef1	2
GO:0044062	GO:0044062	regulation of excretion	2/266	32/28814	0.0351122	0.142164	0.108176	Gnai2/Gnas	2
GO:0048668	GO:0048668	collateral sprouting	2/266	32/28814	0.0351122	0.142164	0.108176	Wnt3a/Crabp2	2
GO:0071875	GO:0071875	adrenergic receptor signaling pathway	2/266	32/28814	0.0351122	0.142164	0.108176	Gnai2/Gnas	2
GO:0072574	GO:0072574	hepatocyte proliferation	2/266	32/28814	0.0351122	0.142164	0.108176	Wnt3a/Mdk	2
GO:0072575	GO:0072575	epithelial cell proliferation involved in liver morphogenesis	2/266	32/28814	0.0351122	0.142164	0.108176	Wnt3a/Mdk	2
GO:1903846	GO:1903846	positive regulation of cellular response to transforming growth factor beta stimulus	2/266	32/28814	0.0351122	0.142164	0.108176	Cited2/Cdkn1c	2
GO:0033559	GO:0033559	unsaturated fatty acid metabolic process	4/266	133/28814	0.0351219	0.142164	0.108176	Alox15/Scd2/Ptgs1/Fabp5	4
GO:0045931	GO:0045931	positive regulation of mitotic cell cycle	4/266	134/28814	0.0359498	0.145169	0.110462	Ccnd2/Ccnd3/Fgfr1/Hes1	4
GO:0090090	GO:0090090	negative regulation of canonical Wnt signaling pathway	4/266	134/28814	0.0359498	0.145169	0.110462	Wnt5b/Mdk/Wnt5a/Prickle1	4
GO:0006979	GO:0006979	response to oxidative stress	8/266	409/28814	0.0370144	0.148268	0.112821	Fgf8/Dapk1/Lig1/Ptgs1/Aldh2/Abcc1/Pycr2/Casp3	8
GO:0008154	GO:0008154	actin polymerization or depolymerization	5/266	198/28814	0.0371487	0.148268	0.112821	Alox15/Arfgef1/F2rl1/Cdc42ep5/Tpm1	5
GO:0002063	GO:0002063	chondrocyte development	2/266	33/28814	0.0371544	0.148268	0.112821	Sulf1/Serpinh1	2
GO:0002478	GO:0002478	antigen processing and presentation of exogenous peptide antigen	2/266	33/28814	0.0371544	0.148268	0.112821	Tapbp/H2-K1	2
GO:0006099	GO:0006099	tricarboxylic acid cycle	2/266	33/28814	0.0371544	0.148268	0.112821	Ndufs4/Mdh1	2
GO:0033260	GO:0033260	nuclear DNA replication	2/266	33/28814	0.0371544	0.148268	0.112821	Lig1/Fgfr1	2
GO:0051642	GO:0051642	centrosome localization	2/266	33/28814	0.0371544	0.148268	0.112821	Sema6a/Akap9	2
GO:0060669	GO:0060669	embryonic placenta morphogenesis	2/266	33/28814	0.0371544	0.148268	0.112821	Rspo3/Cdkn1c	2
GO:0060740	GO:0060740	prostate gland epithelium morphogenesis	2/266	33/28814	0.0371544	0.148268	0.112821	Wnt5a/Sulf1	2
GO:1904646	GO:1904646	cellular response to amyloid-beta	2/266	33/28814	0.0371544	0.148268	0.112821	Abcc1/Snx6	2
GO:1903522	GO:1903522	regulation of blood circulation	6/266	266/28814	0.0376242	0.149499	0.113757	Apln/Ptgs1/Thra/Akap9/Atp2b1/Tpm1	6
GO:0008277	GO:0008277	regulation of G protein-coupled receptor signaling pathway	4/266	136/28814	0.0376392	0.149499	0.113757	Fgf8/Apln/Gnai2/Rgs12	4
GO:0009791	GO:0009791	post-embryonic development	4/266	136/28814	0.0376392	0.149499	0.113757	Gnas/Ndn/Bak1/Grcc10	4
GO:0061982	GO:0061982	meiosis I cell cycle process	4/266	136/28814	0.0376392	0.149499	0.113757	Top2b/Ube2b/Cenpx/Pttg1	4
GO:0009615	GO:0009615	response to virus	7/266	337/28814	0.0377293	0.149682	0.113896	Parp9/Ifi27l2a/Isg15/F2rl1/Irf1/Ddit4/Ndufaf4	7
GO:0009880	GO:0009880	embryonic pattern specification	3/266	80/28814	0.0380052	0.1506	0.114595	Meis3/Tdrd5/Wnt5a	3
GO:0090068	GO:0090068	positive regulation of cell cycle process	6/266	267/28814	0.0382046	0.151213	0.115062	Fgf8/Ccnd2/Wnt5a/Ccnd3/Ube2b/Fgfr1	6
GO:0030278	GO:0030278	regulation of ossification	4/266	137/28814	0.0385007	0.152208	0.115819	Mdk/Isg15/Wnt5a/Atp2b1	4
GO:0002262	GO:0002262	myeloid cell homeostasis	5/266	201/28814	0.0392185	0.153272	0.116628	Isg15/Cited2/Thra/Bak1/Casp3	5
GO:0002092	GO:0002092	positive regulation of receptor internalization	2/266	34/28814	0.0392411	0.153272	0.116628	Apln/Wnt3a	2
GO:0021591	GO:0021591	ventricular system development	2/266	34/28814	0.0392411	0.153272	0.116628	Myh10/Grcc10	2
GO:0035308	GO:0035308	negative regulation of protein dephosphorylation	2/266	34/28814	0.0392411	0.153272	0.116628	Gnai2/Ppp4r4	2
GO:0045920	GO:0045920	negative regulation of exocytosis	2/266	34/28814	0.0392411	0.153272	0.116628	Gnai2/Abr	2
GO:0060512	GO:0060512	prostate gland morphogenesis	2/266	34/28814	0.0392411	0.153272	0.116628	Wnt5a/Sulf1	2
GO:0061842	GO:0061842	microtubule organizing center localization	2/266	34/28814	0.0392411	0.153272	0.116628	Sema6a/Akap9	2
GO:0072576	GO:0072576	liver morphogenesis	2/266	34/28814	0.0392411	0.153272	0.116628	Wnt3a/Mdk	2
GO:0090322	GO:0090322	regulation of superoxide metabolic process	2/266	34/28814	0.0392411	0.153272	0.116628	Gnai2/F2rl1	2
GO:0099563	GO:0099563	modification of synaptic structure	2/266	34/28814	0.0392411	0.153272	0.116628	Myh10/Marcks	2
GO:0007059	GO:0007059	chromosome segregation	7/266	340/28814	0.0392668	0.153272	0.116628	Cenpw/Top2b/Bex4/Ube2b/Smc6/Cenpx/Pttg1	7
GO:0140013	GO:0140013	meiotic nuclear division	5/266	202/28814	0.0399237	0.155657	0.118443	Wnt5a/Top2b/Ube2b/Cenpx/Pttg1	5
GO:0006513	GO:0006513	protein monoubiquitination	3/266	82/28814	0.0404266	0.157436	0.119797	Ube2r2/Huwe1/Ube2b	3
GO:0006469	GO:0006469	negative regulation of protein kinase activity	5/266	203/28814	0.0406367	0.158073	0.120281	Epha1/Cdkn1c/Pkig/Casp3/Cdkn1a	5
GO:1903037	GO:1903037	regulation of leukocyte cell-cell adhesion	7/266	343/28814	0.0408448	0.158701	0.120759	Arg1/Mdk/Irf1/Casp3/Lgals1/Hes1/Ndfip1	7
GO:0010811	GO:0010811	positive regulation of cell-substrate adhesion	4/266	140/28814	0.0411529	0.158926	0.12093	Alox15/Epha1/Mdk/S100a10	4
GO:0044403	GO:0044403	biological process involved in symbiotic interaction	6/266	272/28814	0.0411919	0.158926	0.12093	Arg1/Gbp2/Ly6e/F2rl1/Defa30/Lgals1	6
GO:0030308	GO:0030308	negative regulation of cell growth	5/266	204/28814	0.0413573	0.158926	0.12093	Sema6a/Wnt3a/Slit3/Wnt5a/Cdkn1a	5
GO:0001702	GO:0001702	gastrulation with mouth forming second	2/266	35/28814	0.0413712	0.158926	0.12093	Ets2/Wnt5a	2
GO:0003209	GO:0003209	cardiac atrium morphogenesis	2/266	35/28814	0.0413712	0.158926	0.12093	Wnt5a/Pitx2	2
GO:0006308	GO:0006308	DNA catabolic process	2/266	35/28814	0.0413712	0.158926	0.12093	Igfbp3/Casp3	2
GO:0042908	GO:0042908	xenobiotic transport	2/266	35/28814	0.0413712	0.158926	0.12093	Slc2a1/Abcc1	2
GO:0048710	GO:0048710	regulation of astrocyte differentiation	2/266	35/28814	0.0413712	0.158926	0.12093	Dll3/Hes1	2
GO:1990089	GO:1990089	response to nerve growth factor	2/266	35/28814	0.0413712	0.158926	0.12093	Stmn2/Hes1	2
GO:1990090	GO:1990090	cellular response to nerve growth factor stimulus	2/266	35/28814	0.0413712	0.158926	0.12093	Stmn2/Hes1	2
GO:0070373	GO:0070373	negative regulation of ERK1 and ERK2 cascade	3/266	83/28814	0.041666	0.159877	0.121654	Sema6a/Dusp4/Dusp6	3
GO:0006066	GO:0006066	alcohol metabolic process	7/266	345/28814	0.0419195	0.160668	0.122256	Acadl/Nudt11/Soat1/Hsd17b7/Isyna1/Rbp1/Fgfr1	7
GO:0120032	GO:0120032	regulation of plasma membrane bounded cell projection assembly	5/266	205/28814	0.0420856	0.161122	0.122602	Dock11/F2rl1/Zmynd8/Cdc42ep5/Epha2	5
GO:0031334	GO:0031334	positive regulation of protein-containing complex assembly	5/266	206/28814	0.0428217	0.163045	0.124065	Alox15/Isg15/Cdc42ep5/Bak1/Akap9	5
GO:0002260	GO:0002260	lymphocyte homeostasis	3/266	84/28814	0.0429242	0.163045	0.124065	Dock11/Bak1/Casp3	3
GO:0006766	GO:0006766	vitamin metabolic process	3/266	84/28814	0.0429242	0.163045	0.124065	Abcc1/Rbp1/Fgfr1	3
GO:0032272	GO:0032272	negative regulation of protein polymerization	3/266	84/28814	0.0429242	0.163045	0.124065	Arfgef1/Stmn2/Tpm1	3
GO:0034109	GO:0034109	homotypic cell-cell adhesion	3/266	84/28814	0.0429242	0.163045	0.124065	Wnt3a/Gnas/Lgals1	3
GO:0048708	GO:0048708	astrocyte differentiation	3/266	84/28814	0.0429242	0.163045	0.124065	Vim/Dll3/Hes1	3
GO:0072089	GO:0072089	stem cell proliferation	3/266	84/28814	0.0429242	0.163045	0.124065	Nes/Wnt5a/Fgfr1	3
GO:0002053	GO:0002053	positive regulation of mesenchymal cell proliferation	2/266	36/28814	0.043544	0.164194	0.124939	Wnt5a/Fgfr1	2
GO:0008045	GO:0008045	motor neuron axon guidance	2/266	36/28814	0.043544	0.164194	0.124939	Fgf8/Etv4	2
GO:0035115	GO:0035115	embryonic forelimb morphogenesis	2/266	36/28814	0.043544	0.164194	0.124939	Crabp2/Hoxd9	2
GO:0051491	GO:0051491	positive regulation of filopodium assembly	2/266	36/28814	0.043544	0.164194	0.124939	Dock11/Zmynd8	2
GO:0070542	GO:0070542	response to fatty acid	2/266	36/28814	0.043544	0.164194	0.124939	Scd2/Pid1	2
GO:0099173	GO:0099173	postsynapse organization	5/266	207/28814	0.0435655	0.164194	0.124939	Lrp8/Wnt5a/Zmynd8/Myh10/Marcks	5
GO:0050863	GO:0050863	regulation of T cell activation	7/266	348/28814	0.0435657	0.164194	0.124939	Arg1/Mdk/Irf1/Casp3/Lgals1/Hes1/Ndfip1	7
GO:0051258	GO:0051258	protein polymerization	6/266	276/28814	0.0436852	0.164462	0.125143	Alox15/Arfgef1/Cdc42ep5/Stmn2/Akap9/Tpm1	6
GO:0060998	GO:0060998	regulation of dendritic spine development	3/266	85/28814	0.0442014	0.166103	0.126392	Lrp8/Zmynd8/Marcks	3
GO:0022408	GO:0022408	negative regulation of cell-cell adhesion	5/266	208/28814	0.044317	0.166103	0.126392	Arg1/Mdk/Irf1/Casp3/Ndfip1	5
GO:0043491	GO:0043491	protein kinase B signaling	5/266	208/28814	0.044317	0.166103	0.126392	Meis3/Arfgef1/Lin28a/Epha2/Fgfr1	5
GO:0060491	GO:0060491	regulation of cell projection assembly	5/266	208/28814	0.044317	0.166103	0.126392	Dock11/F2rl1/Zmynd8/Cdc42ep5/Epha2	5
GO:0010821	GO:0010821	regulation of mitochondrion organization	4/266	144/28814	0.0448465	0.167902	0.127761	Fam162a/Tspo/Huwe1/Bak1	4
GO:0072594	GO:0072594	establishment of protein localization to organelle	8/266	426/28814	0.045144	0.168526	0.128235	Appl1/Prickle1/Rab8b/Tspo/Pkig/Tram1/Zfand6/Cdkn1a	8
GO:0019229	GO:0019229	regulation of vasoconstriction	3/266	86/28814	0.0454974	0.168526	0.128235	Apln/Ptgs1/Atp2b1	3
GO:0032729	GO:0032729	positive regulation of interferon-gamma production	3/266	86/28814	0.0454974	0.168526	0.128235	Isg15/F2rl1/Wnt5a	3
GO:0043648	GO:0043648	dicarboxylic acid metabolic process	3/266	86/28814	0.0454974	0.168526	0.128235	Oat/Mdh1/Glud1	3
GO:0060113	GO:0060113	inner ear receptor cell differentiation	3/266	86/28814	0.0454974	0.168526	0.128235	Mycl/Fgfr1/Hes1	3
GO:0006775	GO:0006775	fat-soluble vitamin metabolic process	2/266	37/28814	0.0457583	0.168526	0.128235	Rbp1/Fgfr1	2
GO:0007031	GO:0007031	peroxisome organization	2/266	37/28814	0.0457583	0.168526	0.128235	Rab8b/Zfand6	2
GO:0007435	GO:0007435	salivary gland morphogenesis	2/266	37/28814	0.0457583	0.168526	0.128235	Fgf8/Fgfr1	2
GO:0010923	GO:0010923	negative regulation of phosphatase activity	2/266	37/28814	0.0457583	0.168526	0.128235	Gnai2/Ppp4r4	2
GO:0035329	GO:0035329	hippo signaling	2/266	37/28814	0.0457583	0.168526	0.128235	Tead2/Mob1b	2
GO:0035883	GO:0035883	enteroendocrine cell differentiation	2/266	37/28814	0.0457583	0.168526	0.128235	Wnt5a/Hes1	2
GO:0035909	GO:0035909	aorta morphogenesis	2/266	37/28814	0.0457583	0.168526	0.128235	Fgf8/Hes1	2
GO:0040020	GO:0040020	regulation of meiotic nuclear division	2/266	37/28814	0.0457583	0.168526	0.128235	Wnt5a/Ube2b	2
GO:0060071	GO:0060071	Wnt signaling pathway, planar cell polarity pathway	2/266	37/28814	0.0457583	0.168526	0.128235	Ptk7/Wnt5a	2
GO:0095500	GO:0095500	acetylcholine receptor signaling pathway	2/266	37/28814	0.0457583	0.168526	0.128235	Gnai2/Ly6e	2
GO:0030833	GO:0030833	regulation of actin filament polymerization	4/266	146/28814	0.0467606	0.17203	0.130902	Alox15/Arfgef1/Cdc42ep5/Tpm1	4
GO:0051607	GO:0051607	defense response to virus	6/266	281/28814	0.0469324	0.172475	0.13124	Parp9/Isg15/F2rl1/Irf1/Ddit4/Ndufaf4	6
GO:0140546	GO:0140546	defense response to symbiont	6/266	282/28814	0.0475993	0.174556	0.132824	Parp9/Isg15/F2rl1/Irf1/Ddit4/Ndufaf4	6
GO:1903900	GO:1903900	regulation of viral life cycle	4/266	147/28814	0.0477346	0.174556	0.132824	Ly6e/Isg15/Top2b/Lgals1	4
GO:0002701	GO:0002701	negative regulation of production of molecular mediator of immune response	2/266	38/28814	0.0480132	0.174556	0.132824	Arg1/Ndfip1	2
GO:0021799	GO:0021799	cerebral cortex radially oriented cell migration	2/266	38/28814	0.0480132	0.174556	0.132824	Lrp8/Lamb1	2
GO:0031112	GO:0031112	positive regulation of microtubule polymerization or depolymerization	2/266	38/28814	0.0480132	0.174556	0.132824	Stmn2/Akap9	2
GO:0042832	GO:0042832	defense response to protozoan	2/266	38/28814	0.0480132	0.174556	0.132824	Arg1/Gbp2	2
GO:0044786	GO:0044786	cell cycle DNA replication	2/266	38/28814	0.0480132	0.174556	0.132824	Lig1/Fgfr1	2
GO:0045589	GO:0045589	regulation of regulatory T cell differentiation	2/266	38/28814	0.0480132	0.174556	0.132824	Mdk/Irf1	2
GO:0097254	GO:0097254	renal tubular secretion	2/266	38/28814	0.0480132	0.174556	0.132824	Gnai2/Gnas	2
GO:1902003	GO:1902003	regulation of amyloid-beta formation	2/266	38/28814	0.0480132	0.174556	0.132824	Rtn3/Casp3	2
GO:0043523	GO:0043523	regulation of neuron apoptotic process	6/266	283/28814	0.048272	0.175309	0.133397	Fgf8/Nes/Foxb1/Mdk/Snx6/Casp3	6
GO:0008361	GO:0008361	regulation of cell size	5/266	214/28814	0.0489889	0.177722	0.135233	Sema6a/Wnt3a/Crabp2/Wnt5a/Dpysl2	5
GO:0046323	GO:0046323	glucose import	3/266	89/28814	0.0494973	0.179375	0.13649	Appl1/Slc2a1/Pid1	3
GO:0030218	GO:0030218	erythrocyte differentiation	4/266	149/28814	0.049716	0.179401	0.13651	Isg15/Cited2/Thra/Casp3	4
GO:0045598	GO:0045598	regulation of fat cell differentiation	4/266	149/28814	0.049716	0.179401	0.13651	Wnt3a/Wnt5b/Wnt5a/Hes1	4
GO:0055007	GO:0055007	cardiac muscle cell differentiation	4/266	149/28814	0.049716	0.179401	0.13651	T/Wnt3a/Pitx2/Myh10	4
GO:2001056	GO:2001056	positive regulation of cysteine-type endopeptidase activity	4/266	149/28814	0.049716	0.179401	0.13651	Wnt3a/Dapk1/Fam162a/Bak1	4
GO:0001706	GO:0001706	endoderm formation	2/266	39/28814	0.0503078	0.180576	0.137404	Dusp4/Hsbp1	2
GO:0002335	GO:0002335	mature B cell differentiation	2/266	39/28814	0.0503078	0.180576	0.137404	Dock11/Lgals1	2
GO:0051481	GO:0051481	negative regulation of cytosolic calcium ion concentration	2/266	39/28814	0.0503078	0.180576	0.137404	Gtf2i/Atp2b1	2
GO:1904645	GO:1904645	response to amyloid-beta	2/266	39/28814	0.0503078	0.180576	0.137404	Abcc1/Snx6	2
GO:1905145	GO:1905145	cellular response to acetylcholine	2/266	39/28814	0.0503078	0.180576	0.137404	Gnai2/Ly6e	2
GO:0002697	GO:0002697	regulation of immune effector process	8/266	436/28814	0.0504354	0.180842	0.137607	Appl1/Arg1/H2-K1/F2rl1/Wnt5a/Irf1/Abr/Ndfip1	8
GO:0010827	GO:0010827	regulation of glucose transmembrane transport	3/266	90/28814	0.0508675	0.182199	0.13864	Appl1/Fabp5/Pid1	3
GO:0051924	GO:0051924	regulation of calcium ion transport	6/266	287/28814	0.0510218	0.182559	0.138913	Gnai2/Tspan13/Tspo/Bak1/Atp2b1/Hes1	6
GO:0035265	GO:0035265	organ growth	5/266	217/28814	0.0514298	0.183825	0.139877	Fgf8/Ly6e/Cited2/Dusp6/Fgfr1	5
GO:0007189	GO:0007189	adenylate cyclase-activating G protein-coupled receptor signaling pathway	4/266	151/28814	0.0517422	0.184552	0.14043	Gnai2/Adgrl2/Adgrb2/Gnas	4
GO:0050921	GO:0050921	positive regulation of chemotaxis	4/266	151/28814	0.0517422	0.184552	0.14043	Mdk/F2rl1/Wnt5a/Fgfr1	4
GO:0032526	GO:0032526	response to retinoic acid	3/266	91/28814	0.0522561	0.18581	0.141387	Ptk7/Tead2/Lefty1	3
GO:0060420	GO:0060420	regulation of heart growth	3/266	91/28814	0.0522561	0.18581	0.141387	Cited2/Dusp6/Fgfr1	3
GO:0043393	GO:0043393	regulation of protein binding	5/266	218/28814	0.052259	0.18581	0.141387	Nes/Wnt3a/Wnt5a/Id1/Cdkn1a	5
GO:1903532	GO:1903532	positive regulation of secretion by cell	7/266	363/28814	0.0524201	0.186187	0.141674	Apln/F2rl1/Rab8b/Dpysl2/Myh10/Fgfr1/Glud1	7
GO:0001835	GO:0001835	blastocyst hatching	2/266	40/28814	0.0526412	0.186387	0.141826	Ppp4r4/Ndufa2	2
GO:0035188	GO:0035188	hatching	2/266	40/28814	0.0526412	0.186387	0.141826	Ppp4r4/Ndufa2	2
GO:0071684	GO:0071684	organism emergence from protective structure	2/266	40/28814	0.0526412	0.186387	0.141826	Ppp4r4/Ndufa2	2
GO:0072073	GO:0072073	kidney epithelium development	4/266	152/28814	0.052772	0.186655	0.14203	Fgf8/Prom1/Fgfr1/Hes1	4
GO:0050672	GO:0050672	negative regulation of lymphocyte proliferation	3/266	92/28814	0.0536628	0.189609	0.144278	Arg1/Casp3/Ndfip1	3
GO:0030010	GO:0030010	establishment of cell polarity	4/266	153/28814	0.0538129	0.189744	0.14438	Ptk7/Arfgef1/Wnt5a/Hes1	4
GO:0050830	GO:0050830	defense response to Gram-positive bacterium	4/266	153/28814	0.0538129	0.189744	0.14438	AY761185/Gbp2/Defa30/Epha2	4
GO:0031396	GO:0031396	regulation of protein ubiquitination	5/266	220/28814	0.0539408	0.189997	0.144573	Isg15/Prickle1/Tspo/Huwe1/Ndfip1	5
GO:0052547	GO:0052547	regulation of peptidase activity	8/266	443/28814	0.054369	0.190282	0.14479	Psme2/Wnt3a/Psmb8/Psme1/Dapk1/Fam162a/Serpinh1/Bak1	8
GO:1903046	GO:1903046	meiotic cell cycle process	5/266	221/28814	0.0547934	0.190282	0.14479	Wnt5a/Top2b/Ube2b/Cenpx/Pttg1	5
GO:0001709	GO:0001709	cell fate determination	2/266	41/28814	0.0550125	0.190282	0.14479	Dll3/Hes1	2
GO:0002483	GO:0002483	antigen processing and presentation of endogenous peptide antigen	2/266	41/28814	0.0550125	0.190282	0.14479	Tapbp/H2-K1	2
GO:0003230	GO:0003230	cardiac atrium development	2/266	41/28814	0.0550125	0.190282	0.14479	Wnt5a/Pitx2	2
GO:0007431	GO:0007431	salivary gland development	2/266	41/28814	0.0550125	0.190282	0.14479	Fgf8/Fgfr1	2
GO:0010762	GO:0010762	regulation of fibroblast migration	2/266	41/28814	0.0550125	0.190282	0.14479	Appl1/Fgfr1	2
GO:0019885	GO:0019885	antigen processing and presentation of endogenous peptide antigen via MHC class I	2/266	41/28814	0.0550125	0.190282	0.14479	Tapbp/H2-K1	2
GO:0030513	GO:0030513	positive regulation of BMP signaling pathway	2/266	41/28814	0.0550125	0.190282	0.14479	Sulf1/Hes1	2
GO:0032733	GO:0032733	positive regulation of interleukin-10 production	2/266	41/28814	0.0550125	0.190282	0.14479	Isg15/F2rl1	2
GO:0035886	GO:0035886	vascular associated smooth muscle cell differentiation	2/266	41/28814	0.0550125	0.190282	0.14479	Pitx2/Hes1	2
GO:0071827	GO:0071827	plasma lipoprotein particle organization	2/266	41/28814	0.0550125	0.190282	0.14479	Soat1/Acsl3	2
GO:1901568	GO:1901568	fatty acid derivative metabolic process	2/266	41/28814	0.0550125	0.190282	0.14479	Alox15/Acsl3	2
GO:0007029	GO:0007029	endoplasmic reticulum organization	3/266	93/28814	0.0550877	0.190282	0.14479	Rab18/Rtn3/Tram1	3
GO:0030168	GO:0030168	platelet activation	3/266	93/28814	0.0550877	0.190282	0.14479	Wnt3a/Fundc2/Gnas	3
GO:0032945	GO:0032945	negative regulation of mononuclear cell proliferation	3/266	93/28814	0.0550877	0.190282	0.14479	Arg1/Casp3/Ndfip1	3
GO:0042490	GO:0042490	mechanoreceptor differentiation	3/266	93/28814	0.0550877	0.190282	0.14479	Mycl/Fgfr1/Hes1	3
GO:0044728	GO:0044728	DNA methylation or demethylation	3/266	93/28814	0.0550877	0.190282	0.14479	Tdrd5/Gnas/Zdbf2	3
GO:0048814	GO:0048814	regulation of dendrite morphogenesis	3/266	93/28814	0.0550877	0.190282	0.14479	Lrp8/Id1/Marcks	3
GO:0008654	GO:0008654	phospholipid biosynthetic process	5/266	223/28814	0.056522	0.194672	0.14813	Alox15/Acsl3/Fabp5/Isyna1/Gnpat	5
GO:0032273	GO:0032273	positive regulation of protein polymerization	3/266	94/28814	0.0565305	0.194672	0.14813	Alox15/Cdc42ep5/Akap9	3
GO:0045445	GO:0045445	myoblast differentiation	3/266	94/28814	0.0565305	0.194672	0.14813	Igfbp3/Prickle1/Lgals1	3
GO:1990778	GO:1990778	protein localization to cell periphery	7/266	370/28814	0.0569128	0.195789	0.148981	Appl1/Wnt3a/S100a10/Rab8b/Acsl3/Pid1/Epha2	7
GO:0044242	GO:0044242	cellular lipid catabolic process	5/266	224/28814	0.0573979	0.195947	0.1491	Crot/Acadl/Hadhb/Eci2/Hadha	5
GO:0001562	GO:0001562	response to protozoan	2/266	42/28814	0.0574207	0.195947	0.1491	Arg1/Gbp2	2
GO:0031076	GO:0031076	embryonic camera-type eye development	2/266	42/28814	0.0574207	0.195947	0.1491	Cited2/Pitx2	2
GO:0038084	GO:0038084	vascular endothelial growth factor signaling pathway	2/266	42/28814	0.0574207	0.195947	0.1491	Sema6a/Tcf4	2
GO:0045066	GO:0045066	regulatory T cell differentiation	2/266	42/28814	0.0574207	0.195947	0.1491	Mdk/Irf1	2
GO:0060338	GO:0060338	regulation of type I interferon-mediated signaling pathway	2/266	42/28814	0.0574207	0.195947	0.1491	Isg15/Wnt5a	2
GO:0072595	GO:0072595	maintenance of protein localization in organelle	2/266	42/28814	0.0574207	0.195947	0.1491	Tspo/Arl2bp	2
GO:0090175	GO:0090175	regulation of establishment of planar polarity	2/266	42/28814	0.0574207	0.195947	0.1491	Ptk7/Wnt5a	2
GO:0072006	GO:0072006	nephron development	4/266	157/28814	0.0580876	0.198023	0.150681	Fgf8/Prom1/Sulf1/Hes1	4
GO:0046879	GO:0046879	hormone secretion	7/266	372/28814	0.058239	0.198286	0.150881	Igfbp3/Apln/Rab8b/Gnas/Tspo/Fgfr1/Glud1	7
GO:0045732	GO:0045732	positive regulation of protein catabolic process	5/266	225/28814	0.0582817	0.198286	0.150881	Trim67/Wnt5a/Prickle1/Huwe1/Ndfip1	5
GO:0001824	GO:0001824	blastocyst development	4/266	158/28814	0.0591839	0.200551	0.152604	Cdx2/Ppp4r4/Cited2/Ndufa2	4
GO:0008643	GO:0008643	carbohydrate transport	4/266	158/28814	0.0591839	0.200551	0.152604	Appl1/Slc2a1/Fabp5/Pid1	4
GO:0045667	GO:0045667	regulation of osteoblast differentiation	4/266	158/28814	0.0591839	0.200551	0.152604	Gnas/Id1/Clic1/Fgfr1	4
GO:1902652	GO:1902652	secondary alcohol metabolic process	4/266	158/28814	0.0591839	0.200551	0.152604	Acadl/Soat1/Hsd17b7/Fgfr1	4
GO:0001912	GO:0001912	positive regulation of leukocyte mediated cytotoxicity	3/266	96/28814	0.0594697	0.200717	0.152731	Arg1/H2-K1/F2rl1	3
GO:0002312	GO:0002312	B cell activation involved in immune response	3/266	96/28814	0.0594697	0.200717	0.152731	Dock11/Lgals1/Ndfip1	3
GO:0007044	GO:0007044	cell-substrate junction assembly	3/266	96/28814	0.0594697	0.200717	0.152731	Limch1/S100a10/Dst	3
GO:0031110	GO:0031110	regulation of microtubule polymerization or depolymerization	3/266	96/28814	0.0594697	0.200717	0.152731	Stmn2/Akap9/Dst	3
GO:0051054	GO:0051054	positive regulation of DNA metabolic process	6/266	299/28814	0.0598374	0.201251	0.153137	Igfbp3/Anxa3/Parp9/Ube2b/Fgfr1/Casp3	6
GO:0030501	GO:0030501	positive regulation of bone mineralization	2/266	43/28814	0.0598651	0.201251	0.153137	Isg15/Atp2b1	2
GO:0032735	GO:0032735	positive regulation of interleukin-12 production	2/266	43/28814	0.0598651	0.201251	0.153137	Mdk/Irf1	2
GO:0045823	GO:0045823	positive regulation of heart contraction	2/266	43/28814	0.0598651	0.201251	0.153137	Apln/Tpm1	2
GO:0033673	GO:0033673	negative regulation of kinase activity	5/266	227/28814	0.0600725	0.201748	0.153515	Epha1/Cdkn1c/Pkig/Casp3/Cdkn1a	5
GO:0002718	GO:0002718	regulation of cytokine production involved in immune response	3/266	97/28814	0.0609657	0.204546	0.155644	Arg1/F2rl1/Wnt5a	3
GO:0010464	GO:0010464	regulation of mesenchymal cell proliferation	2/266	44/28814	0.0623447	0.206755	0.157325	Wnt5a/Fgfr1	2
GO:0019883	GO:0019883	antigen processing and presentation of endogenous antigen	2/266	44/28814	0.0623447	0.206755	0.157325	Tapbp/H2-K1	2
GO:0030851	GO:0030851	granulocyte differentiation	2/266	44/28814	0.0623447	0.206755	0.157325	Cited2/Rbp1	2
GO:0042789	GO:0042789	mRNA transcription by RNA polymerase II	2/266	44/28814	0.0623447	0.206755	0.157325	S100a10/Thra	2
GO:0046006	GO:0046006	regulation of activated T cell proliferation	2/266	44/28814	0.0623447	0.206755	0.157325	Arg1/Casp3	2
GO:0048854	GO:0048854	brain morphogenesis	2/266	44/28814	0.0623447	0.206755	0.157325	Fgf8/Wnt5a	2
GO:0051673	GO:0051673	membrane disruption in another organism	2/266	44/28814	0.0623447	0.206755	0.157325	AY761185/Defa30	2
GO:0061098	GO:0061098	positive regulation of protein tyrosine kinase activity	2/266	44/28814	0.0623447	0.206755	0.157325	Lrp8/Wnt3a	2
GO:1900026	GO:1900026	positive regulation of substrate adhesion-dependent cell spreading	2/266	44/28814	0.0623447	0.206755	0.157325	Mdk/S100a10	2
GO:0032091	GO:0032091	negative regulation of protein binding	3/266	98/28814	0.0624793	0.206755	0.157325	Nes/Id1/Cdkn1a	3
GO:0062014	GO:0062014	negative regulation of small molecule metabolic process	3/266	98/28814	0.0624793	0.206755	0.157325	Acadl/Ddit4/Pid1	3
GO:0070252	GO:0070252	actin-mediated cell contraction	3/266	98/28814	0.0624793	0.206755	0.157325	Limch1/Akap9/Tpm1	3
GO:0070664	GO:0070664	negative regulation of leukocyte proliferation	3/266	98/28814	0.0624793	0.206755	0.157325	Arg1/Casp3/Ndfip1	3
GO:0034101	GO:0034101	erythrocyte homeostasis	4/266	161/28814	0.0625387	0.206755	0.157325	Isg15/Cited2/Thra/Casp3	4
GO:0070507	GO:0070507	regulation of microtubule cytoskeleton organization	4/266	161/28814	0.0625387	0.206755	0.157325	Wnt3a/Stmn2/Akap9/Dst	4
GO:0032103	GO:0032103	positive regulation of response to external stimulus	8/266	458/28814	0.0634453	0.209549	0.159451	Arg1/Mdk/Parp9/F2rl1/Wnt5a/Abcc1/Fgfr1/Lgals1	8
GO:0009914	GO:0009914	hormone transport	7/266	380/28814	0.0637342	0.210298	0.160021	Igfbp3/Apln/Rab8b/Gnas/Tspo/Fgfr1/Glud1	7
GO:0002690	GO:0002690	positive regulation of leukocyte chemotaxis	3/266	99/28814	0.0640103	0.210799	0.160402	Mdk/F2rl1/Wnt5a	3
GO:0043299	GO:0043299	leukocyte degranulation	3/266	99/28814	0.0640103	0.210799	0.160402	Anxa3/F2rl1/Abr	3
GO:0010559	GO:0010559	regulation of glycoprotein biosynthetic process	2/266	45/28814	0.0648586	0.212356	0.161586	Arfgef1/Soat1	2
GO:0042554	GO:0042554	superoxide anion generation	2/266	45/28814	0.0648586	0.212356	0.161586	Gnai2/F2rl1	2
GO:0042771	GO:0042771	intrinsic apoptotic signaling pathway in response to DNA damage by p53 class mediator	2/266	45/28814	0.0648586	0.212356	0.161586	Ddit4/Cdkn1a	2
GO:0050918	GO:0050918	positive chemotaxis	2/266	45/28814	0.0648586	0.212356	0.161586	F2rl1/Wnt5a	2
GO:0071825	GO:0071825	protein-lipid complex subunit organization	2/266	45/28814	0.0648586	0.212356	0.161586	Soat1/Acsl3	2
GO:1902991	GO:1902991	regulation of amyloid precursor protein catabolic process	2/266	45/28814	0.0648586	0.212356	0.161586	Rtn3/Casp3	2
GO:0051304	GO:0051304	chromosome separation	3/266	100/28814	0.0655585	0.21444	0.163173	Top2b/Cenpx/Pttg1	3
GO:0017038	GO:0017038	protein import	5/266	233/28814	0.0656313	0.214471	0.163196	Appl1/Prickle1/Rab8b/Pkig/Cdkn1a	5
GO:0007159	GO:0007159	leukocyte cell-cell adhesion	7/266	383/28814	0.0658736	0.215056	0.163641	Arg1/Mdk/Irf1/Casp3/Lgals1/Hes1/Ndfip1	7
GO:0006937	GO:0006937	regulation of muscle contraction	4/266	164/28814	0.0659917	0.215234	0.163777	Ptgs1/Akap9/Atp2b1/Grcc10	4
GO:0097193	GO:0097193	intrinsic apoptotic signaling pathway	6/266	308/28814	0.0670093	0.21734	0.165379	Ddit4/Aldh2/Epha2/Bak1/Casp3/Cdkn1a	6
GO:0060021	GO:0060021	roof of mouth development	3/266	101/28814	0.0671238	0.21734	0.165379	Wnt3a/Wnt8a/Wnt5a	3
GO:0062207	GO:0062207	regulation of pattern recognition receptor signaling pathway	3/266	101/28814	0.0671238	0.21734	0.165379	Appl1/F2rl1/Irf1	3
GO:0097061	GO:0097061	dendritic spine organization	3/266	101/28814	0.0671238	0.21734	0.165379	Lrp8/Zmynd8/Marcks	3
GO:0009060	GO:0009060	aerobic respiration	4/266	165/28814	0.0671644	0.21734	0.165379	Cox7a2/Ndufs4/Uqcrh/Mdh1	4
GO:0000578	GO:0000578	embryonic axis specification	2/266	46/28814	0.0674061	0.21734	0.165379	Tdrd5/Wnt5a	2
GO:0002691	GO:0002691	regulation of cellular extravasation	2/266	46/28814	0.0674061	0.21734	0.165379	Mdk/Abr	2
GO:0030890	GO:0030890	positive regulation of B cell proliferation	2/266	46/28814	0.0674061	0.21734	0.165379	Wnt3a/Cdkn1a	2
GO:0034142	GO:0034142	toll-like receptor 4 signaling pathway	2/266	46/28814	0.0674061	0.21734	0.165379	Appl1/F2rl1	2
GO:0042417	GO:0042417	dopamine metabolic process	2/266	46/28814	0.0674061	0.21734	0.165379	Ndufs4/Aldh2	2
GO:0048536	GO:0048536	spleen development	2/266	46/28814	0.0674061	0.21734	0.165379	Cited2/Pitx2	2
GO:1900087	GO:1900087	positive regulation of G1/S transition of mitotic cell cycle	2/266	46/28814	0.0674061	0.21734	0.165379	Ccnd2/Ccnd3	2
GO:0002819	GO:0002819	regulation of adaptive immune response	5/266	236/28814	0.0685152	0.220693	0.16793	Alox15/Arg1/H2-K1/Irf1/Ndfip1	5
GO:0045185	GO:0045185	maintenance of protein location	3/266	102/28814	0.0687062	0.220693	0.16793	Thra/Tspo/Arl2bp	3
GO:0060395	GO:0060395	SMAD protein signal transduction	3/266	102/28814	0.0687062	0.220693	0.16793	T/Vim/Lefty1	3
GO:0072080	GO:0072080	nephron tubule development	3/266	102/28814	0.0687062	0.220693	0.16793	Fgf8/Prom1/Hes1	3
GO:0030178	GO:0030178	negative regulation of Wnt signaling pathway	4/266	167/28814	0.0695422	0.222956	0.169652	Wnt5b/Mdk/Wnt5a/Prickle1	4
GO:0040029	GO:0040029	regulation of gene expression, epigenetic	4/266	167/28814	0.0695422	0.222956	0.169652	Cdkn1c/Gnas/Ndn/Zdbf2	4
GO:0003016	GO:0003016	respiratory system process	2/266	47/28814	0.0699864	0.223324	0.169933	Ndufs4/Ndn	2
GO:0006024	GO:0006024	glycosaminoglycan biosynthetic process	2/266	47/28814	0.0699864	0.223324	0.169933	Chst7/Ccnd3	2
GO:0043616	GO:0043616	keratinocyte proliferation	2/266	47/28814	0.0699864	0.223324	0.169933	Fst/Mdk	2
GO:0071300	GO:0071300	cellular response to retinoic acid	2/266	47/28814	0.0699864	0.223324	0.169933	Ptk7/Tead2	2
GO:1903524	GO:1903524	positive regulation of blood circulation	2/266	47/28814	0.0699864	0.223324	0.169933	Apln/Tpm1	2
GO:0015980	GO:0015980	energy derivation by oxidation of organic compounds	6/266	312/28814	0.0703511	0.224277	0.170658	Cox7a2/Ndufs4/Gyg/Uqcrh/Gnas/Mdh1	6
GO:0046887	GO:0046887	positive regulation of hormone secretion	4/266	168/28814	0.0707472	0.225328	0.171457	Apln/Rab8b/Fgfr1/Glud1	4
GO:0030041	GO:0030041	actin filament polymerization	4/266	169/28814	0.0719629	0.228985	0.17424	Alox15/Arfgef1/Cdc42ep5/Tpm1	4
GO:0071219	GO:0071219	cellular response to molecule of bacterial origin	6/266	314/28814	0.0720575	0.229071	0.174306	Vim/Hadhb/AY761185/Gbp2/Wnt5a/Defa30	6
GO:0008406	GO:0008406	gonad development	5/266	240/28814	0.0724682	0.229074	0.174307	Fst/Fgf8/Cited2/Wnt5a/Akap9	5
GO:0009409	GO:0009409	response to cold	2/266	48/28814	0.0725985	0.229074	0.174307	Acadl/Thra	2
GO:0010799	GO:0010799	regulation of peptidyl-threonine phosphorylation	2/266	48/28814	0.0725985	0.229074	0.174307	Wnt5a/Ddit4	2
GO:0032728	GO:0032728	positive regulation of interferon-beta production	2/266	48/28814	0.0725985	0.229074	0.174307	Isg15/Irf1	2
GO:0034205	GO:0034205	amyloid-beta formation	2/266	48/28814	0.0725985	0.229074	0.174307	Rtn3/Casp3	2
GO:0042304	GO:0042304	regulation of fatty acid biosynthetic process	2/266	48/28814	0.0725985	0.229074	0.174307	Acadl/Fabp5	2
GO:0043949	GO:0043949	regulation of cAMP-mediated signaling	2/266	48/28814	0.0725985	0.229074	0.174307	Gnas/Ube2b	2
GO:1903018	GO:1903018	regulation of glycoprotein metabolic process	2/266	48/28814	0.0725985	0.229074	0.174307	Arfgef1/Soat1	2
GO:0042176	GO:0042176	regulation of protein catabolic process	7/266	393/28814	0.073316	0.231122	0.175867	Psme2/Trim67/Psme1/Wnt5a/Prickle1/Huwe1/Ndfip1	7
GO:0031348	GO:0031348	negative regulation of defense response	5/266	241/28814	0.0734756	0.231411	0.176086	Arg1/Mdk/Isg15/Abr/Ndfip1	5
GO:0046330	GO:0046330	positive regulation of JNK cascade	3/266	105/28814	0.0735539	0.231442	0.17611	F2rl1/Wnt5a/Tpd52l1	3
GO:0050792	GO:0050792	regulation of viral process	4/266	171/28814	0.0744261	0.233956	0.178022	Ly6e/Isg15/Top2b/Lgals1	4
GO:0097191	GO:0097191	extrinsic apoptotic signaling pathway	5/266	242/28814	0.0744906	0.233956	0.178022	Dapk1/Bak1/Fgfr1/Casp3/Bex3	5
GO:0007548	GO:0007548	sex differentiation	6/266	317/28814	0.0746616	0.234059	0.178101	Fst/Fgf8/Cited2/Wnt5a/Bak1/Akap9	6
GO:0090130	GO:0090130	tissue migration	6/266	317/28814	0.0746616	0.234059	0.178101	T/Fgf8/Anxa3/Wnt5a/Epha2/Fgfr1	6
GO:0006304	GO:0006304	DNA modification	3/266	106/28814	0.0752028	0.235226	0.178989	Tdrd5/Gnas/Zdbf2	3
GO:0010332	GO:0010332	response to gamma radiation	2/266	49/28814	0.0752417	0.235226	0.178989	Bak1/Cdkn1a	2
GO:0044848	GO:0044848	biological phase	2/266	49/28814	0.0752417	0.235226	0.178989	Wnt5a/Ube2b	2
GO:0007596	GO:0007596	blood coagulation	4/266	172/28814	0.0756736	0.236141	0.179685	Wnt3a/F2rl1/Fundc2/Gnas	4
GO:0046661	GO:0046661	male sex differentiation	4/266	172/28814	0.0756736	0.236141	0.179685	Fgf8/Cited2/Wnt5a/Akap9	4
GO:0045137	GO:0045137	development of primary sexual characteristics	5/266	244/28814	0.0765437	0.238095	0.181172	Fst/Fgf8/Cited2/Wnt5a/Akap9	5
GO:0001657	GO:0001657	ureteric bud development	3/266	107/28814	0.0768681	0.238095	0.181172	Fgf8/Fgfr1/Hes1	3
GO:0031343	GO:0031343	positive regulation of cell killing	3/266	107/28814	0.0768681	0.238095	0.181172	Arg1/H2-K1/F2rl1	3
GO:0072163	GO:0072163	mesonephric epithelium development	3/266	107/28814	0.0768681	0.238095	0.181172	Fgf8/Fgfr1/Hes1	3
GO:0072164	GO:0072164	mesonephric tubule development	3/266	107/28814	0.0768681	0.238095	0.181172	Fgf8/Fgfr1/Hes1	3
GO:2000243	GO:2000243	positive regulation of reproductive process	3/266	107/28814	0.0768681	0.238095	0.181172	Cited2/Wnt5a/Ube2b	3
GO:0035296	GO:0035296	regulation of tube diameter	4/266	173/28814	0.0769317	0.238095	0.181172	Apln/Ptgs1/F2rl1/Atp2b1	4
GO:0050680	GO:0050680	negative regulation of epithelial cell proliferation	4/266	173/28814	0.0769317	0.238095	0.181172	Cdkn1c/Wnt5a/Sulf1/Etv4	4
GO:0097746	GO:0097746	blood vessel diameter maintenance	4/266	173/28814	0.0769317	0.238095	0.181172	Apln/Ptgs1/F2rl1/Atp2b1	4
GO:0034504	GO:0034504	protein localization to nucleus	6/266	320/28814	0.0773188	0.239075	0.181918	Appl1/Parp9/Prickle1/Pkig/Arl2bp/Cdkn1a	6
GO:0003197	GO:0003197	endocardial cushion development	2/266	50/28814	0.0779152	0.240044	0.182655	Fgf8/Cited2	2
GO:0009299	GO:0009299	mRNA transcription	2/266	50/28814	0.0779152	0.240044	0.182655	S100a10/Thra	2
GO:0016574	GO:0016574	histone ubiquitination	2/266	50/28814	0.0779152	0.240044	0.182655	Huwe1/Ube2b	2
GO:0035305	GO:0035305	negative regulation of dephosphorylation	2/266	50/28814	0.0779152	0.240044	0.182655	Gnai2/Ppp4r4	2
GO:0010594	GO:0010594	regulation of endothelial cell migration	4/266	174/28814	0.0782002	0.240317	0.182863	Anxa3/Wnt5a/Epha2/Fgfr1	4
GO:0035150	GO:0035150	regulation of tube size	4/266	174/28814	0.0782002	0.240317	0.182863	Apln/Ptgs1/F2rl1/Atp2b1	4
GO:0009416	GO:0009416	response to light stimulus	6/266	321/28814	0.0782163	0.240317	0.182863	Foxb1/Bak1/Ube2b/Casp3/Cdkn1a/Pclaf	6
GO:0006576	GO:0006576	cellular biogenic amine metabolic process	3/266	108/28814	0.0785496	0.240904	0.18331	Ly6e/Ndufs4/Aldh2	3
GO:0061326	GO:0061326	renal tubule development	3/266	108/28814	0.0785496	0.240904	0.18331	Fgf8/Prom1/Hes1	3
GO:0007599	GO:0007599	hemostasis	4/266	175/28814	0.0794792	0.243096	0.184977	Wnt3a/F2rl1/Fundc2/Gnas	4
GO:0030183	GO:0030183	B cell differentiation	4/266	175/28814	0.0794792	0.243096	0.184977	Hmgb3/Dock11/Bak1/Lgals1	4
GO:0050817	GO:0050817	coagulation	4/266	175/28814	0.0794792	0.243096	0.184977	Wnt3a/F2rl1/Fundc2/Gnas	4
GO:1901987	GO:1901987	regulation of cell cycle phase transition	7/266	401/28814	0.0796144	0.24329	0.185125	Psme2/Appl1/Psme1/Ccnd2/Cdkn1c/Ccnd3/Cdkn1a	7
GO:0010595	GO:0010595	positive regulation of endothelial cell migration	3/266	109/28814	0.0802471	0.244343	0.185926	Anxa3/Wnt5a/Fgfr1	3
GO:0042310	GO:0042310	vasoconstriction	3/266	109/28814	0.0802471	0.244343	0.185926	Apln/Ptgs1/Atp2b1	3
GO:0048145	GO:0048145	regulation of fibroblast proliferation	3/266	109/28814	0.0802471	0.244343	0.185926	Wnt5a/Ndufs4/Cdkn1a	3
GO:0106027	GO:0106027	neuron projection organization	3/266	109/28814	0.0802471	0.244343	0.185926	Lrp8/Zmynd8/Marcks	3
GO:0042742	GO:0042742	defense response to bacterium	8/266	483/28814	0.080562	0.244814	0.186285	Anxa3/AY761185/H2-K1/Gbp2/Isg15/F2rl1/Defa30/Epha2	8
GO:0010518	GO:0010518	positive regulation of phospholipase activity	2/266	51/28814	0.0806183	0.244814	0.186285	Fgfr1/Marcks	2
GO:0046456	GO:0046456	icosanoid biosynthetic process	2/266	51/28814	0.0806183	0.244814	0.186285	Ptgs1/Fabp5	2
GO:0031214	GO:0031214	biomineral tissue development	4/266	176/28814	0.0807686	0.244832	0.186298	Alox15/Isg15/Fgfr1/Atp2b1	4
GO:0055088	GO:0055088	lipid homeostasis	4/266	176/28814	0.0807686	0.244832	0.186298	Fundc2/Soat1/Tspo/Rbp1	4
GO:0001823	GO:0001823	mesonephros development	3/266	110/28814	0.0819605	0.248223	0.188879	Fgf8/Fgfr1/Hes1	3
GO:0002700	GO:0002700	regulation of production of molecular mediator of immune response	4/266	177/28814	0.0820683	0.248328	0.188959	Arg1/F2rl1/Wnt5a/Ndfip1	4
GO:0003015	GO:0003015	heart process	5/266	250/28814	0.0828847	0.24984	0.190109	Apln/Gnai2/Thra/Akap9/Tpm1	5
GO:0030857	GO:0030857	negative regulation of epithelial cell differentiation	2/266	52/28814	0.0833501	0.24984	0.190109	Id1/Hes1	2
GO:0045581	GO:0045581	negative regulation of T cell differentiation	2/266	52/28814	0.0833501	0.24984	0.190109	Mdk/Irf1	2
GO:0046148	GO:0046148	pigment biosynthetic process	2/266	52/28814	0.0833501	0.24984	0.190109	Appl1/Wnt5a	2
GO:0046596	GO:0046596	regulation of viral entry into host cell	2/266	52/28814	0.0833501	0.24984	0.190109	Ly6e/Lgals1	2
GO:0050798	GO:0050798	activated T cell proliferation	2/266	52/28814	0.0833501	0.24984	0.190109	Arg1/Casp3	2
GO:0051955	GO:0051955	regulation of amino acid transport	2/266	52/28814	0.0833501	0.24984	0.190109	Arg1/Dpysl2	2
GO:0060043	GO:0060043	regulation of cardiac muscle cell proliferation	2/266	52/28814	0.0833501	0.24984	0.190109	Cited2/Fgfr1	2
GO:0061005	GO:0061005	cell differentiation involved in kidney development	2/266	52/28814	0.0833501	0.24984	0.190109	Prom1/Hes1	2
GO:1905953	GO:1905953	negative regulation of lipid localization	2/266	52/28814	0.0833501	0.24984	0.190109	Igfbp3/Tspo	2
GO:0006606	GO:0006606	protein import into nucleus	4/266	178/28814	0.0833783	0.24984	0.190109	Appl1/Prickle1/Pkig/Cdkn1a	4
GO:0032642	GO:0032642	regulation of chemokine production	3/266	111/28814	0.0836896	0.250552	0.190651	F2rl1/Wnt5a/Epha2	3
GO:0002237	GO:0002237	response to molecule of bacterial origin	7/266	407/28814	0.0845386	0.251492	0.191366	Vim/Hadhb/AY761185/Gbp2/Wnt5a/Defa30/Abr	7
GO:0051146	GO:0051146	striated muscle cell differentiation	6/266	328/28814	0.0846631	0.251492	0.191366	T/Wnt3a/Thra/Pitx2/Myh10/Tpm1	6
GO:0002027	GO:0002027	regulation of heart rate	3/266	112/28814	0.0854343	0.251492	0.191366	Apln/Akap9/Tpm1	3
GO:0048144	GO:0048144	fibroblast proliferation	3/266	112/28814	0.0854343	0.251492	0.191366	Wnt5a/Ndufs4/Cdkn1a	3
GO:1905477	GO:1905477	positive regulation of protein localization to membrane	3/266	112/28814	0.0854343	0.251492	0.191366	Wnt3a/Acsl3/Epha2	3
GO:0043270	GO:0043270	positive regulation of ion transport	6/266	329/28814	0.0856075	0.251492	0.191366	Gnas/Tspo/Dpysl2/Bak1/Akap9/Atp2b1	6
GO:0007254	GO:0007254	JNK cascade	4/266	180/28814	0.0860292	0.251492	0.191366	F2rl1/Wnt5a/Cdc42ep5/Tpd52l1	4
GO:0030850	GO:0030850	prostate gland development	2/266	53/28814	0.0861099	0.251492	0.191366	Wnt5a/Sulf1	2
GO:0070169	GO:0070169	positive regulation of biomineral tissue development	2/266	53/28814	0.0861099	0.251492	0.191366	Isg15/Atp2b1	2
GO:0090199	GO:0090199	regulation of release of cytochrome c from mitochondria	2/266	53/28814	0.0861099	0.251492	0.191366	Fam162a/Bak1	2
GO:0000209	GO:0000209	protein polyubiquitination	5/266	254/28814	0.0872623	0.251492	0.191366	Peli2/Ube2r2/Huwe1/Ttc3/Ube2b	5
GO:1903320	GO:1903320	regulation of protein modification by small protein conjugation or removal	5/266	254/28814	0.0872623	0.251492	0.191366	Isg15/Prickle1/Tspo/Huwe1/Ndfip1	5
GO:0000050	GO:0000050	urea cycle	1/266	10/28814	0.0885874	0.251492	0.191366	Arg1	1
GO:0001765	GO:0001765	membrane raft assembly	1/266	10/28814	0.0885874	0.251492	0.191366	S100a10	1
GO:0002315	GO:0002315	marginal zone B cell differentiation	1/266	10/28814	0.0885874	0.251492	0.191366	Dock11	1
GO:0002357	GO:0002357	defense response to tumor cell	1/266	10/28814	0.0885874	0.251492	0.191366	Dapk1	1
GO:0002692	GO:0002692	negative regulation of cellular extravasation	1/266	10/28814	0.0885874	0.251492	0.191366	Abr	1
GO:0002725	GO:0002725	negative regulation of T cell cytokine production	1/266	10/28814	0.0885874	0.251492	0.191366	Arg1	1
GO:0003056	GO:0003056	regulation of vascular associated smooth muscle contraction	1/266	10/28814	0.0885874	0.251492	0.191366	Atp2b1	1
GO:0003253	GO:0003253	cardiac neural crest cell migration involved in outflow tract morphogenesis	1/266	10/28814	0.0885874	0.251492	0.191366	Pitx2	1
GO:0006591	GO:0006591	ornithine metabolic process	1/266	10/28814	0.0885874	0.251492	0.191366	Arg1	1
GO:0006616	GO:0006616	SRP-dependent cotranslational protein targeting to membrane, translocation	1/266	10/28814	0.0885874	0.251492	0.191366	Tram1	1
GO:0007128	GO:0007128	meiotic prophase I	1/266	10/28814	0.0885874	0.251492	0.191366	Ube2b	1
GO:0007191	GO:0007191	adenylate cyclase-activating dopamine receptor signaling pathway	1/266	10/28814	0.0885874	0.251492	0.191366	Gnas	1
GO:0010216	GO:0010216	maintenance of DNA methylation	1/266	10/28814	0.0885874	0.251492	0.191366	Uhrf2	1
GO:0019336	GO:0019336	phenol-containing compound catabolic process	1/266	10/28814	0.0885874	0.251492	0.191366	Fah	1
GO:0030049	GO:0030049	muscle filament sliding	1/266	10/28814	0.0885874	0.251492	0.191366	Tpm1	1
GO:0032836	GO:0032836	glomerular basement membrane development	1/266	10/28814	0.0885874	0.251492	0.191366	Sulf1	1
GO:0033504	GO:0033504	floor plate development	1/266	10/28814	0.0885874	0.251492	0.191366	Foxb1	1
GO:0035672	GO:0035672	oligopeptide transmembrane transport	1/266	10/28814	0.0885874	0.251492	0.191366	Abcc1	1
GO:0045955	GO:0045955	negative regulation of calcium ion-dependent exocytosis	1/266	10/28814	0.0885874	0.251492	0.191366	Gnai2	1
GO:0046543	GO:0046543	development of secondary female sexual characteristics	1/266	10/28814	0.0885874	0.251492	0.191366	Wnt5a	1
GO:0048702	GO:0048702	embryonic neurocranium morphogenesis	1/266	10/28814	0.0885874	0.251492	0.191366	Fgf8	1
GO:0051121	GO:0051121	hepoxilin metabolic process	1/266	10/28814	0.0885874	0.251492	0.191366	Alox15	1
GO:0051122	GO:0051122	hepoxilin biosynthetic process	1/266	10/28814	0.0885874	0.251492	0.191366	Alox15	1
GO:0051324	GO:0051324	prophase	1/266	10/28814	0.0885874	0.251492	0.191366	Ube2b	1
GO:0060312	GO:0060312	regulation of blood vessel remodeling	1/266	10/28814	0.0885874	0.251492	0.191366	Abr	1
GO:0060923	GO:0060923	cardiac muscle cell fate commitment	1/266	10/28814	0.0885874	0.251492	0.191366	Wnt3a	1
GO:0061525	GO:0061525	hindgut development	1/266	10/28814	0.0885874	0.251492	0.191366	Wnt5a	1
GO:0070294	GO:0070294	renal sodium ion absorption	1/266	10/28814	0.0885874	0.251492	0.191366	Maged2	1
GO:0071600	GO:0071600	otic vesicle morphogenesis	1/266	10/28814	0.0885874	0.251492	0.191366	Fgf8	1
GO:0071670	GO:0071670	smooth muscle cell chemotaxis	1/266	10/28814	0.0885874	0.251492	0.191366	Mdk	1
GO:0072173	GO:0072173	metanephric tubule morphogenesis	1/266	10/28814	0.0885874	0.251492	0.191366	Hes1	1
GO:0090269	GO:0090269	fibroblast growth factor production	1/266	10/28814	0.0885874	0.251492	0.191366	Fgfr1	1
GO:0090270	GO:0090270	regulation of fibroblast growth factor production	1/266	10/28814	0.0885874	0.251492	0.191366	Fgfr1	1
GO:0097119	GO:0097119	postsynaptic density protein 95 clustering	1/266	10/28814	0.0885874	0.251492	0.191366	Zmynd8	1
GO:0098779	GO:0098779	positive regulation of mitophagy in response to mitochondrial depolarization	1/266	10/28814	0.0885874	0.251492	0.191366	Huwe1	1
GO:0099541	GO:0099541	trans-synaptic signaling by lipid	1/266	10/28814	0.0885874	0.251492	0.191366	Fabp5	1
GO:0099542	GO:0099542	trans-synaptic signaling by endocannabinoid	1/266	10/28814	0.0885874	0.251492	0.191366	Fabp5	1
GO:0110095	GO:0110095	cellular detoxification of aldehyde	1/266	10/28814	0.0885874	0.251492	0.191366	Aldh2	1
GO:0140627	GO:0140627	ubiquitin-dependent protein catabolic process via the C-end degron rule pathway	1/266	10/28814	0.0885874	0.251492	0.191366	Klhdc2	1
GO:0150172	GO:0150172	regulation of phosphatidylcholine metabolic process	1/266	10/28814	0.0885874	0.251492	0.191366	Acsl3	1
GO:1900103	GO:1900103	positive regulation of endoplasmic reticulum unfolded protein response	1/266	10/28814	0.0885874	0.251492	0.191366	Bak1	1
GO:1901724	GO:1901724	positive regulation of cell proliferation involved in kidney development	1/266	10/28814	0.0885874	0.251492	0.191366	Lin28a	1
GO:1902746	GO:1902746	regulation of lens fiber cell differentiation	1/266	10/28814	0.0885874	0.251492	0.191366	Cdkn1c	1
GO:1905456	GO:1905456	regulation of lymphoid progenitor cell differentiation	1/266	10/28814	0.0885874	0.251492	0.191366	Hes1	1
GO:2000391	GO:2000391	positive regulation of neutrophil extravasation	1/266	10/28814	0.0885874	0.251492	0.191366	Mdk	1
GO:0002823	GO:0002823	negative regulation of adaptive immune response based on somatic recombination of immune receptors built from immunoglobulin superfamily domains	2/266	54/28814	0.0888969	0.251492	0.191366	Arg1/Ndfip1	2
GO:0006023	GO:0006023	aminoglycan biosynthetic process	2/266	54/28814	0.0888969	0.251492	0.191366	Chst7/Ccnd3	2
GO:0006692	GO:0006692	prostanoid metabolic process	2/266	54/28814	0.0888969	0.251492	0.191366	Ptgs1/Fabp5	2
GO:0006693	GO:0006693	prostaglandin metabolic process	2/266	54/28814	0.0888969	0.251492	0.191366	Ptgs1/Fabp5	2
GO:0031018	GO:0031018	endocrine pancreas development	2/266	54/28814	0.0888969	0.251492	0.191366	Wnt5a/Hes1	2
GO:0035272	GO:0035272	exocrine system development	2/266	54/28814	0.0888969	0.251492	0.191366	Fgf8/Fgfr1	2
GO:0048701	GO:0048701	embryonic cranial skeleton morphogenesis	2/266	54/28814	0.0888969	0.251492	0.191366	Fgf8/Gnas	2
GO:0070527	GO:0070527	platelet aggregation	2/266	54/28814	0.0888969	0.251492	0.191366	Wnt3a/Gnas	2
GO:0110151	GO:0110151	positive regulation of biomineralization	2/266	54/28814	0.0888969	0.251492	0.191366	Isg15/Atp2b1	2
GO:0045766	GO:0045766	positive regulation of angiogenesis	4/266	183/28814	0.0900816	0.254419	0.193593	Epha1/Mdk/Anxa3/Wnt5a	4
GO:1904018	GO:1904018	positive regulation of vasculature development	4/266	183/28814	0.0900816	0.254419	0.193593	Epha1/Mdk/Anxa3/Wnt5a	4
GO:0006913	GO:0006913	nucleocytoplasmic transport	6/266	334/28814	0.0904164	0.25494	0.19399	Appl1/Prickle1/Rab18/Pkig/Sem1/Cdkn1a	6
GO:0051169	GO:0051169	nuclear transport	6/266	334/28814	0.0904164	0.25494	0.19399	Appl1/Prickle1/Rab18/Pkig/Sem1/Cdkn1a	6
GO:0002367	GO:0002367	cytokine production involved in immune response	3/266	115/28814	0.0907605	0.255697	0.194566	Arg1/F2rl1/Wnt5a	3
GO:0001961	GO:0001961	positive regulation of cytokine-mediated signaling pathway	2/266	55/28814	0.0917105	0.256091	0.194866	Parp9/Wnt5a	2
GO:0003044	GO:0003044	regulation of systemic arterial blood pressure mediated by a chemical signal	2/266	55/28814	0.0917105	0.256091	0.194866	F2rl1/Tpm1	2
GO:0010823	GO:0010823	negative regulation of mitochondrion organization	2/266	55/28814	0.0917105	0.256091	0.194866	Tspo/Huwe1	2
GO:0030838	GO:0030838	positive regulation of actin filament polymerization	2/266	55/28814	0.0917105	0.256091	0.194866	Alox15/Cdc42ep5	2
GO:0045687	GO:0045687	positive regulation of glial cell differentiation	2/266	55/28814	0.0917105	0.256091	0.194866	Mdk/Hes1	2
GO:0048546	GO:0048546	digestive tract morphogenesis	2/266	55/28814	0.0917105	0.256091	0.194866	Wnt5a/Pitx2	2
GO:0048713	GO:0048713	regulation of oligodendrocyte differentiation	2/266	55/28814	0.0917105	0.256091	0.194866	Mdk/Hes1	2
GO:0055010	GO:0055010	ventricular cardiac muscle tissue morphogenesis	2/266	55/28814	0.0917105	0.256091	0.194866	Ly6e/Tpm1	2
GO:2001222	GO:2001222	regulation of neuron migration	2/266	55/28814	0.0917105	0.256091	0.194866	Sema6a/Mdk	2
GO:0006820	GO:0006820	anion transport	8/266	498/28814	0.0920322	0.256091	0.194866	Arg1/Slco5a1/Slc2a1/Abcc1/Clic1/Tspo/Dpysl2/Fgfr1	8
GO:0001942	GO:0001942	hair follicle development	3/266	116/28814	0.0925661	0.256091	0.194866	Fst/Wnt5a/Gnas	3
GO:0051952	GO:0051952	regulation of amine transport	3/266	116/28814	0.0925661	0.256091	0.194866	Arg1/Ptgs1/Dpysl2	3
GO:0071356	GO:0071356	cellular response to tumor necrosis factor	4/266	185/28814	0.0928334	0.256091	0.194866	F2rl1/Irf1/Pid1/Zfand6	4
GO:0110148	GO:0110148	biomineralization	4/266	185/28814	0.0928334	0.256091	0.194866	Alox15/Isg15/Fgfr1/Atp2b1	4
GO:0006520	GO:0006520	cellular amino acid metabolic process	5/266	259/28814	0.0929012	0.256091	0.194866	Oat/Arg1/Fah/Pycr2/Glud1	5
GO:0010001	GO:0010001	glial cell differentiation	5/266	259/28814	0.0929012	0.256091	0.194866	Vim/Mdk/Dll3/Lin28a/Hes1	5
GO:0006939	GO:0006939	smooth muscle contraction	3/266	117/28814	0.0943865	0.256091	0.194866	Ptgs1/Sulf1/Atp2b1	3
GO:0042100	GO:0042100	B cell proliferation	3/266	117/28814	0.0943865	0.256091	0.194866	Wnt3a/Casp3/Cdkn1a	3
GO:0044070	GO:0044070	regulation of anion transport	3/266	117/28814	0.0943865	0.256091	0.194866	Arg1/Dpysl2/Fgfr1	3
GO:0072009	GO:0072009	nephron epithelium development	3/266	117/28814	0.0943865	0.256091	0.194866	Fgf8/Prom1/Hes1	3
GO:0002474	GO:0002474	antigen processing and presentation of peptide antigen via MHC class I	2/266	56/28814	0.0945499	0.256091	0.194866	Tapbp/H2-K1	2
GO:0010665	GO:0010665	regulation of cardiac muscle cell apoptotic process	2/266	56/28814	0.0945499	0.256091	0.194866	Igfbp3/Mdk	2
GO:0030834	GO:0030834	regulation of actin filament depolymerization	2/266	56/28814	0.0945499	0.256091	0.194866	F2rl1/Tpm1	2
GO:0030858	GO:0030858	positive regulation of epithelial cell differentiation	2/266	56/28814	0.0945499	0.256091	0.194866	Prom1/Etv4	2
GO:0035019	GO:0035019	somatic stem cell population maintenance	2/266	56/28814	0.0945499	0.256091	0.194866	Cdx2/Hes1	2
GO:0035458	GO:0035458	cellular response to interferon-beta	2/266	56/28814	0.0945499	0.256091	0.194866	Gbp2/Irf1	2
GO:0043507	GO:0043507	positive regulation of JUN kinase activity	2/266	56/28814	0.0945499	0.256091	0.194866	Fzd10/Wnt5a	2
GO:0060337	GO:0060337	type I interferon signaling pathway	2/266	56/28814	0.0945499	0.256091	0.194866	Isg15/Wnt5a	2
GO:0061001	GO:0061001	regulation of dendritic spine morphogenesis	2/266	56/28814	0.0945499	0.256091	0.194866	Lrp8/Marcks	2
GO:0071357	GO:0071357	cellular response to type I interferon	2/266	56/28814	0.0945499	0.256091	0.194866	Isg15/Wnt5a	2
GO:0071709	GO:0071709	membrane assembly	2/266	56/28814	0.0945499	0.256091	0.194866	S100a10/Ugcg	2
GO:0001906	GO:0001906	cell killing	5/266	261/28814	0.0952081	0.256091	0.194866	Arg1/H2-K1/F2rl1/Defa30/Hmgn2	5
GO:0032602	GO:0032602	chemokine production	3/266	118/28814	0.0962216	0.256091	0.194866	F2rl1/Wnt5a/Epha2	3
GO:0051028	GO:0051028	mRNA transport	3/266	118/28814	0.0962216	0.256091	0.194866	Igf2bp3/Peg10/Sem1	3
GO:0071216	GO:0071216	cellular response to biotic stimulus	6/266	340/28814	0.0963775	0.256091	0.194866	Vim/Hadhb/AY761185/Gbp2/Wnt5a/Defa30	6
GO:0002887	GO:0002887	negative regulation of myeloid leukocyte mediated immunity	1/266	11/28814	0.0970041	0.256091	0.194866	Abr	1
GO:0003139	GO:0003139	secondary heart field specification	1/266	11/28814	0.0970041	0.256091	0.194866	Wnt5a	1
GO:0003266	GO:0003266	regulation of secondary heart field cardioblast proliferation	1/266	11/28814	0.0970041	0.256091	0.194866	Hes1	1
GO:0006107	GO:0006107	oxaloacetate metabolic process	1/266	11/28814	0.0970041	0.256091	0.194866	Mdh1	1
GO:0006122	GO:0006122	mitochondrial electron transport, ubiquinol to cytochrome c	1/266	11/28814	0.0970041	0.256091	0.194866	Uqcrh	1
GO:0006558	GO:0006558	L-phenylalanine metabolic process	1/266	11/28814	0.0970041	0.256091	0.194866	Fah	1
GO:0006646	GO:0006646	phosphatidylethanolamine biosynthetic process	1/266	11/28814	0.0970041	0.256091	0.194866	Alox15	1
GO:0008611	GO:0008611	ether lipid biosynthetic process	1/266	11/28814	0.0970041	0.256091	0.194866	Gnpat	1
GO:0010587	GO:0010587	miRNA catabolic process	1/266	11/28814	0.0970041	0.256091	0.194866	Lin28a	1
GO:0019372	GO:0019372	lipoxygenase pathway	1/266	11/28814	0.0970041	0.256091	0.194866	Alox15	1
GO:0019627	GO:0019627	urea metabolic process	1/266	11/28814	0.0970041	0.256091	0.194866	Arg1	1
GO:0031077	GO:0031077	post-embryonic camera-type eye development	1/266	11/28814	0.0970041	0.256091	0.194866	Bak1	1
GO:0033539	GO:0033539	fatty acid beta-oxidation using acyl-CoA dehydrogenase	1/266	11/28814	0.0970041	0.256091	0.194866	Acadl	1
GO:0034145	GO:0034145	positive regulation of toll-like receptor 4 signaling pathway	1/266	11/28814	0.0970041	0.256091	0.194866	F2rl1	1
GO:0035336	GO:0035336	long-chain fatty-acyl-CoA metabolic process	1/266	11/28814	0.0970041	0.256091	0.194866	Acsl3	1
GO:0042118	GO:0042118	endothelial cell activation	1/266	11/28814	0.0970041	0.256091	0.194866	Tcf4	1
GO:0043568	GO:0043568	positive regulation of insulin-like growth factor receptor signaling pathway	1/266	11/28814	0.0970041	0.256091	0.194866	Igfbp3	1
GO:0045602	GO:0045602	negative regulation of endothelial cell differentiation	1/266	11/28814	0.0970041	0.256091	0.194866	Id1	1
GO:0045898	GO:0045898	regulation of RNA polymerase II transcription preinitiation complex assembly	1/266	11/28814	0.0970041	0.256091	0.194866	Thra	1
GO:0045924	GO:0045924	regulation of female receptivity	1/266	11/28814	0.0970041	0.256091	0.194866	Thra	1
GO:0046504	GO:0046504	glycerol ether biosynthetic process	1/266	11/28814	0.0970041	0.256091	0.194866	Gnpat	1
GO:0046618	GO:0046618	xenobiotic export	1/266	11/28814	0.0970041	0.256091	0.194866	Abcc1	1
GO:0048149	GO:0048149	behavioral response to ethanol	1/266	11/28814	0.0970041	0.256091	0.194866	Aldh2	1
GO:0048382	GO:0048382	mesendoderm development	1/266	11/28814	0.0970041	0.256091	0.194866	Fgf8	1
GO:0048505	GO:0048505	regulation of timing of cell differentiation	1/266	11/28814	0.0970041	0.256091	0.194866	Hes1	1
GO:0048563	GO:0048563	post-embryonic animal organ morphogenesis	1/266	11/28814	0.0970041	0.256091	0.194866	Bak1	1
GO:0050774	GO:0050774	negative regulation of dendrite morphogenesis	1/266	11/28814	0.0970041	0.256091	0.194866	Id1	1
GO:0051657	GO:0051657	maintenance of organelle location	1/266	11/28814	0.0970041	0.256091	0.194866	Akap9	1
GO:0051901	GO:0051901	positive regulation of mitochondrial depolarization	1/266	11/28814	0.0970041	0.256091	0.194866	Tspo	1
GO:0060020	GO:0060020	Bergmann glial cell differentiation	1/266	11/28814	0.0970041	0.256091	0.194866	Vim	1
GO:0060693	GO:0060693	regulation of branching involved in salivary gland morphogenesis	1/266	11/28814	0.0970041	0.256091	0.194866	Fgfr1	1
GO:0061635	GO:0061635	regulation of protein complex stability	1/266	11/28814	0.0970041	0.256091	0.194866	Tapbp	1
GO:0070493	GO:0070493	thrombin-activated receptor signaling pathway	1/266	11/28814	0.0970041	0.256091	0.194866	F2rl1	1
GO:0071481	GO:0071481	cellular response to X-ray	1/266	11/28814	0.0970041	0.256091	0.194866	Ccnd2	1
GO:0071941	GO:0071941	nitrogen cycle metabolic process	1/266	11/28814	0.0970041	0.256091	0.194866	Arg1	1
GO:0090037	GO:0090037	positive regulation of protein kinase C signaling	1/266	11/28814	0.0970041	0.256091	0.194866	Wnt5a	1
GO:0097384	GO:0097384	cellular lipid biosynthetic process	1/266	11/28814	0.0970041	0.256091	0.194866	Gnpat	1
GO:1900747	GO:1900747	negative regulation of vascular endothelial growth factor signaling pathway	1/266	11/28814	0.0970041	0.256091	0.194866	Sema6a	1
GO:1901533	GO:1901533	negative regulation of hematopoietic progenitor cell differentiation	1/266	11/28814	0.0970041	0.256091	0.194866	Hes1	1
GO:1902221	GO:1902221	erythrose 4-phosphate/phosphoenolpyruvate family amino acid metabolic process	1/266	11/28814	0.0970041	0.256091	0.194866	Fah	1
GO:1904753	GO:1904753	negative regulation of vascular associated smooth muscle cell migration	1/266	11/28814	0.0970041	0.256091	0.194866	Tpm1	1
GO:2000389	GO:2000389	regulation of neutrophil extravasation	1/266	11/28814	0.0970041	0.256091	0.194866	Mdk	1
GO:2000727	GO:2000727	positive regulation of cardiac muscle cell differentiation	1/266	11/28814	0.0970041	0.256091	0.194866	Wnt3a	1
GO:0010463	GO:0010463	mesenchymal cell proliferation	2/266	57/28814	0.0974143	0.256091	0.194866	Wnt5a/Fgfr1	2
GO:0019748	GO:0019748	secondary metabolic process	2/266	57/28814	0.0974143	0.256091	0.194866	Appl1/Wnt5a	2
GO:0048538	GO:0048538	thymus development	2/266	57/28814	0.0974143	0.256091	0.194866	Cited2/Hes1	2
GO:0051489	GO:0051489	regulation of filopodium assembly	2/266	57/28814	0.0974143	0.256091	0.194866	Dock11/Zmynd8	2
GO:0052372	GO:0052372	modulation by symbiont of entry into host	2/266	57/28814	0.0974143	0.256091	0.194866	Ly6e/Lgals1	2
GO:0098754	GO:0098754	detoxification	2/266	57/28814	0.0974143	0.256091	0.194866	Aldh2/Abcc1	2
GO:0140353	GO:0140353	lipid export from cell	2/266	57/28814	0.0974143	0.256091	0.194866	Igfbp3/Tspo	2
GO:1901861	GO:1901861	regulation of muscle tissue development	2/266	57/28814	0.0974143	0.256091	0.194866	Fgf8/Wnt3a	2
GO:0046034	GO:0046034	ATP metabolic process	5/266	263/28814	0.0975441	0.256091	0.194866	Cox7a2/Ddit4/Uqcrh/Tspo/Pid1	5
GO:0051348	GO:0051348	negative regulation of transferase activity	5/266	263/28814	0.0975441	0.256091	0.194866	Epha1/Cdkn1c/Pkig/Casp3/Cdkn1a	5
GO:0002275	GO:0002275	myeloid cell activation involved in immune response	3/266	119/28814	0.0980713	0.25668	0.195314	Anxa3/F2rl1/Abr	3
GO:0022404	GO:0022404	molting cycle process	3/266	119/28814	0.0980713	0.25668	0.195314	Fst/Wnt5a/Gnas	3
GO:0022405	GO:0022405	hair cycle process	3/266	119/28814	0.0980713	0.25668	0.195314	Fst/Wnt5a/Gnas	3
GO:0051702	GO:0051702	biological process involved in interaction with symbiont	3/266	119/28814	0.0980713	0.25668	0.195314	Arg1/F2rl1/Defa30	3
GO:0043409	GO:0043409	negative regulation of MAPK cascade	4/266	189/28814	0.0984556	0.257488	0.195928	Sema6a/F2rl1/Dusp4/Dusp6	4
GO:0045444	GO:0045444	fat cell differentiation	5/266	264/28814	0.0987229	0.257988	0.196309	Wnt3a/Psmb8/Wnt5b/Wnt5a/Hes1	5
GO:0098773	GO:0098773	skin epidermis development	3/266	120/28814	0.0999353	0.260911	0.198534	Fst/Wnt5a/Gnas	3
GO:0001523	GO:0001523	retinoid metabolic process	2/266	58/28814	0.100303	0.260911	0.198534	Crabp2/Rbp1	2
GO:0010761	GO:0010761	fibroblast migration	2/266	58/28814	0.100303	0.260911	0.198534	Appl1/Fgfr1	2
GO:0043666	GO:0043666	regulation of phosphoprotein phosphatase activity	2/266	58/28814	0.100303	0.260911	0.198534	Gnai2/Ppp4r4	2
GO:0048524	GO:0048524	positive regulation of viral process	2/266	58/28814	0.100303	0.260911	0.198534	Top2b/Lgals1	2
GO:1902808	GO:1902808	positive regulation of cell cycle G1/S phase transition	2/266	58/28814	0.100303	0.260911	0.198534	Ccnd2/Ccnd3	2
GO:0009150	GO:0009150	purine ribonucleotide metabolic process	6/266	345/28814	0.101502	0.260917	0.198538	Crot/Nudt11/Ddit4/Acsl3/Pid1/Epha2	6
GO:0015837	GO:0015837	amine transport	3/266	121/28814	0.101814	0.260917	0.198538	Arg1/Ptgs1/Dpysl2	3
GO:0044106	GO:0044106	cellular amine metabolic process	3/266	121/28814	0.101814	0.260917	0.198538	Ly6e/Ndufs4/Aldh2	3
GO:0044270	GO:0044270	cellular nitrogen compound catabolic process	7/266	428/28814	0.103114	0.260917	0.198538	Igfbp3/Acadl/Grsf1/Vim/Nudt11/Lin28a/Casp3	7
GO:0001825	GO:0001825	blastocyst formation	2/266	59/28814	0.103216	0.260917	0.198538	Cdx2/Cited2	2
GO:0003170	GO:0003170	heart valve development	2/266	59/28814	0.103216	0.260917	0.198538	Slit3/Pitx2	2
GO:0010662	GO:0010662	regulation of striated muscle cell apoptotic process	2/266	59/28814	0.103216	0.260917	0.198538	Igfbp3/Mdk	2
GO:0031113	GO:0031113	regulation of microtubule polymerization	2/266	59/28814	0.103216	0.260917	0.198538	Stmn2/Akap9	2
GO:0043388	GO:0043388	positive regulation of DNA binding	2/266	59/28814	0.103216	0.260917	0.198538	Pitx2/Hes1	2
GO:0045599	GO:0045599	negative regulation of fat cell differentiation	2/266	59/28814	0.103216	0.260917	0.198538	Wnt3a/Wnt5a	2
GO:0050775	GO:0050775	positive regulation of dendrite morphogenesis	2/266	59/28814	0.103216	0.260917	0.198538	Lrp8/Marcks	2
GO:0051155	GO:0051155	positive regulation of striated muscle cell differentiation	2/266	59/28814	0.103216	0.260917	0.198538	Wnt3a/Thra	2
GO:0051445	GO:0051445	regulation of meiotic cell cycle	2/266	59/28814	0.103216	0.260917	0.198538	Wnt5a/Ube2b	2
GO:0051930	GO:0051930	regulation of sensory perception of pain	2/266	59/28814	0.103216	0.260917	0.198538	Fabp5/Fgfr1	2
GO:0001776	GO:0001776	leukocyte homeostasis	3/266	122/28814	0.103706	0.260917	0.198538	Dock11/Bak1/Casp3	3
GO:0009636	GO:0009636	response to toxic substance	3/266	122/28814	0.103706	0.260917	0.198538	Aldh2/Abcc1/Bak1	3
GO:0034754	GO:0034754	cellular hormone metabolic process	3/266	122/28814	0.103706	0.260917	0.198538	Crabp2/Hsd17b7/Rbp1	3
GO:0060419	GO:0060419	heart growth	3/266	122/28814	0.103706	0.260917	0.198538	Cited2/Dusp6/Fgfr1	3
GO:0002833	GO:0002833	positive regulation of response to biotic stimulus	4/266	193/28814	0.104233	0.260917	0.198538	Arg1/Parp9/F2rl1/Wnt5a	4
GO:0003263	GO:0003263	cardioblast proliferation	1/266	12/28814	0.105343	0.260917	0.198538	Hes1	1
GO:0003264	GO:0003264	regulation of cardioblast proliferation	1/266	12/28814	0.105343	0.260917	0.198538	Hes1	1
GO:0006020	GO:0006020	inositol metabolic process	1/266	12/28814	0.105343	0.260917	0.198538	Isyna1	1
GO:0006266	GO:0006266	DNA ligation	1/266	12/28814	0.105343	0.260917	0.198538	Lig1	1
GO:0006977	GO:0006977	DNA damage response, signal transduction by p53 class mediator resulting in cell cycle arrest	1/266	12/28814	0.105343	0.260917	0.198538	Cdkn1a	1
GO:0007341	GO:0007341	penetration of zona pellucida	1/266	12/28814	0.105343	0.260917	0.198538	T	1
GO:0014874	GO:0014874	response to stimulus involved in regulation of muscle adaptation	1/266	12/28814	0.105343	0.260917	0.198538	Ndufs4	1
GO:0031392	GO:0031392	regulation of prostaglandin biosynthetic process	1/266	12/28814	0.105343	0.260917	0.198538	Fabp5	1
GO:0032825	GO:0032825	positive regulation of natural killer cell differentiation	1/266	12/28814	0.105343	0.260917	0.198538	Irf1	1
GO:0033210	GO:0033210	leptin-mediated signaling pathway	1/266	12/28814	0.105343	0.260917	0.198538	Ugcg	1
GO:0033262	GO:0033262	regulation of nuclear cell cycle DNA replication	1/266	12/28814	0.105343	0.260917	0.198538	Fgfr1	1
GO:0033275	GO:0033275	actin-myosin filament sliding	1/266	12/28814	0.105343	0.260917	0.198538	Tpm1	1
GO:0034135	GO:0034135	regulation of toll-like receptor 2 signaling pathway	1/266	12/28814	0.105343	0.260917	0.198538	F2rl1	1
GO:0035563	GO:0035563	positive regulation of chromatin binding	1/266	12/28814	0.105343	0.260917	0.198538	Parp9	1
GO:0038094	GO:0038094	Fc-gamma receptor signaling pathway	1/266	12/28814	0.105343	0.260917	0.198538	Appl1	1
GO:0042996	GO:0042996	regulation of Golgi to plasma membrane protein transport	1/266	12/28814	0.105343	0.260917	0.198538	Acsl3	1
GO:0043301	GO:0043301	negative regulation of leukocyte degranulation	1/266	12/28814	0.105343	0.260917	0.198538	Abr	1
GO:0043313	GO:0043313	regulation of neutrophil degranulation	1/266	12/28814	0.105343	0.260917	0.198538	Abr	1
GO:0045141	GO:0045141	meiotic telomere clustering	1/266	12/28814	0.105343	0.260917	0.198538	Ube2b	1
GO:0045625	GO:0045625	regulation of T-helper 1 cell differentiation	1/266	12/28814	0.105343	0.260917	0.198538	Irf1	1
GO:0045843	GO:0045843	negative regulation of striated muscle tissue development	1/266	12/28814	0.105343	0.260917	0.198538	Fgf8	1
GO:0046598	GO:0046598	positive regulation of viral entry into host cell	1/266	12/28814	0.105343	0.260917	0.198538	Lgals1	1
GO:0048845	GO:0048845	venous blood vessel morphogenesis	1/266	12/28814	0.105343	0.260917	0.198538	Pitx2	1
GO:0048934	GO:0048934	peripheral nervous system neuron differentiation	1/266	12/28814	0.105343	0.260917	0.198538	Hoxd9	1
GO:0048935	GO:0048935	peripheral nervous system neuron development	1/266	12/28814	0.105343	0.260917	0.198538	Hoxd9	1
GO:0060907	GO:0060907	positive regulation of macrophage cytokine production	1/266	12/28814	0.105343	0.260917	0.198538	Wnt5a	1
GO:0061418	GO:0061418	regulation of transcription from RNA polymerase II promoter in response to hypoxia	1/266	12/28814	0.105343	0.260917	0.198538	Cited2	1
GO:0061626	GO:0061626	pharyngeal arch artery morphogenesis	1/266	12/28814	0.105343	0.260917	0.198538	Hes1	1
GO:0070944	GO:0070944	neutrophil-mediated killing of bacterium	1/266	12/28814	0.105343	0.260917	0.198538	F2rl1	1
GO:0071073	GO:0071073	positive regulation of phospholipid biosynthetic process	1/266	12/28814	0.105343	0.260917	0.198538	Acsl3	1
GO:0072182	GO:0072182	regulation of nephron tubule epithelial cell differentiation	1/266	12/28814	0.105343	0.260917	0.198538	Prom1	1
GO:0075294	GO:0075294	positive regulation by symbiont of entry into host	1/266	12/28814	0.105343	0.260917	0.198538	Lgals1	1
GO:0090281	GO:0090281	negative regulation of calcium ion import	1/266	12/28814	0.105343	0.260917	0.198538	Hes1	1
GO:0097201	GO:0097201	negative regulation of transcription from RNA polymerase II promoter in response to stress	1/266	12/28814	0.105343	0.260917	0.198538	Cited2	1
GO:0098762	GO:0098762	meiotic cell cycle phase	1/266	12/28814	0.105343	0.260917	0.198538	Ube2b	1
GO:0098764	GO:0098764	meiosis I cell cycle phase	1/266	12/28814	0.105343	0.260917	0.198538	Ube2b	1
GO:0140289	GO:0140289	protein mono-ADP-ribosylation	1/266	12/28814	0.105343	0.260917	0.198538	Parp9	1
GO:1901503	GO:1901503	ether biosynthetic process	1/266	12/28814	0.105343	0.260917	0.198538	Gnpat	1
GO:1902459	GO:1902459	positive regulation of stem cell population maintenance	1/266	12/28814	0.105343	0.260917	0.198538	Zfp322a	1
GO:1903800	GO:1903800	positive regulation of production of miRNAs involved in gene silencing by miRNA	1/266	12/28814	0.105343	0.260917	0.198538	Lin28a	1
GO:1904383	GO:1904383	response to sodium phosphate	1/266	12/28814	0.105343	0.260917	0.198538	Fgfr1	1
GO:1905941	GO:1905941	positive regulation of gonad development	1/266	12/28814	0.105343	0.260917	0.198538	Cited2	1
GO:2000018	GO:2000018	regulation of male gonad development	1/266	12/28814	0.105343	0.260917	0.198538	Cited2	1
GO:2000551	GO:2000551	regulation of T-helper 2 cell cytokine production	1/266	12/28814	0.105343	0.260917	0.198538	Arg1	1
GO:0010927	GO:0010927	cellular component assembly involved in morphogenesis	3/266	123/28814	0.105612	0.260917	0.198538	Gnpat/Myh10/Tpm1	3
GO:0031644	GO:0031644	regulation of nervous system process	4/266	194/28814	0.105701	0.260917	0.198538	Zmynd8/Fabp5/Akap9/Fgfr1	4
GO:0009314	GO:0009314	response to radiation	7/266	431/28814	0.105935	0.260917	0.198538	Foxb1/Ccnd2/Bak1/Ube2b/Casp3/Cdkn1a/Pclaf	7
GO:0010659	GO:0010659	cardiac muscle cell apoptotic process	2/266	60/28814	0.106151	0.260917	0.198538	Igfbp3/Mdk	2
GO:0016101	GO:0016101	diterpenoid metabolic process	2/266	60/28814	0.106151	0.260917	0.198538	Crabp2/Rbp1	2
GO:0030042	GO:0030042	actin filament depolymerization	2/266	60/28814	0.106151	0.260917	0.198538	F2rl1/Tpm1	2
GO:0032757	GO:0032757	positive regulation of interleukin-8 production	2/266	60/28814	0.106151	0.260917	0.198538	F2rl1/Wnt5a	2
GO:0035924	GO:0035924	cellular response to vascular endothelial growth factor stimulus	2/266	60/28814	0.106151	0.260917	0.198538	Sema6a/Tcf4	2
GO:0042987	GO:0042987	amyloid precursor protein catabolic process	2/266	60/28814	0.106151	0.260917	0.198538	Rtn3/Casp3	2
GO:0051591	GO:0051591	response to cAMP	2/266	60/28814	0.106151	0.260917	0.198538	Ndufs4/Akap9	2
GO:0051931	GO:0051931	regulation of sensory perception	2/266	60/28814	0.106151	0.260917	0.198538	Fabp5/Fgfr1	2
GO:0055078	GO:0055078	sodium ion homeostasis	2/266	60/28814	0.106151	0.260917	0.198538	Gnai2/Gnas	2
GO:1900024	GO:1900024	regulation of substrate adhesion-dependent cell spreading	2/266	60/28814	0.106151	0.260917	0.198538	Mdk/S100a10	2
GO:0002224	GO:0002224	toll-like receptor signaling pathway	3/266	124/28814	0.107532	0.263737	0.200684	Appl1/F2rl1/Irf1	3
GO:0002286	GO:0002286	T cell activation involved in immune response	3/266	124/28814	0.107532	0.263737	0.200684	Mdk/F2rl1/Irf1	3
GO:0090277	GO:0090277	positive regulation of peptide hormone secretion	3/266	124/28814	0.107532	0.263737	0.200684	Apln/Rab8b/Glud1	3
GO:0002011	GO:0002011	morphogenesis of an epithelial sheet	2/266	61/28814	0.109109	0.266258	0.202602	Wnt5a/Hoxb2	2
GO:0032731	GO:0032731	positive regulation of interleukin-1 beta production	2/266	61/28814	0.109109	0.266258	0.202602	F2rl1/Wnt5a	2
GO:0043300	GO:0043300	regulation of leukocyte degranulation	2/266	61/28814	0.109109	0.266258	0.202602	F2rl1/Abr	2
GO:0046470	GO:0046470	phosphatidylcholine metabolic process	2/266	61/28814	0.109109	0.266258	0.202602	Acsl3/Fabp5	2
GO:0060760	GO:0060760	positive regulation of response to cytokine stimulus	2/266	61/28814	0.109109	0.266258	0.202602	Parp9/Wnt5a	2
GO:0070231	GO:0070231	T cell apoptotic process	2/266	61/28814	0.109109	0.266258	0.202602	Wnt5a/Bak1	2
GO:0140115	GO:0140115	export across plasma membrane	2/266	61/28814	0.109109	0.266258	0.202602	Abcc1/Atp2b1	2
GO:0002040	GO:0002040	sprouting angiogenesis	3/266	125/28814	0.109466	0.266552	0.202826	Rspo3/Sema6a/Epha2	3
GO:0031398	GO:0031398	positive regulation of protein ubiquitination	3/266	125/28814	0.109466	0.266552	0.202826	Prickle1/Huwe1/Ndfip1	3
GO:0032649	GO:0032649	regulation of interferon-gamma production	3/266	125/28814	0.109466	0.266552	0.202826	Isg15/F2rl1/Wnt5a	3
GO:0008016	GO:0008016	regulation of heart contraction	4/266	197/28814	0.110162	0.266864	0.203063	Apln/Thra/Akap9/Tpm1	4
GO:0002688	GO:0002688	regulation of leukocyte chemotaxis	3/266	126/28814	0.111412	0.266864	0.203063	Mdk/F2rl1/Wnt5a	3
GO:0009308	GO:0009308	amine metabolic process	3/266	126/28814	0.111412	0.266864	0.203063	Ly6e/Ndufs4/Aldh2	3
GO:0048259	GO:0048259	regulation of receptor-mediated endocytosis	3/266	126/28814	0.111412	0.266864	0.203063	Apln/Wnt3a/Sh3gl3	3
GO:0007259	GO:0007259	receptor signaling pathway via JAK-STAT	4/266	198/28814	0.111667	0.266864	0.203063	Parp9/Irf1/Arl2bp/Hes1	4
GO:0001736	GO:0001736	establishment of planar polarity	2/266	62/28814	0.112089	0.266864	0.203063	Ptk7/Wnt5a	2
GO:0021575	GO:0021575	hindbrain morphogenesis	2/266	62/28814	0.112089	0.266864	0.203063	Gnpat/Hes1	2
GO:0034340	GO:0034340	response to type I interferon	2/266	62/28814	0.112089	0.266864	0.203063	Isg15/Wnt5a	2
GO:0046622	GO:0046622	positive regulation of organ growth	2/266	62/28814	0.112089	0.266864	0.203063	Fgf8/Fgfr1	2
GO:0042692	GO:0042692	muscle cell differentiation	7/266	438/28814	0.112679	0.266864	0.203063	T/Wnt3a/Thra/Pitx2/Myh10/Tpm1/Hes1	7
GO:0001910	GO:0001910	regulation of leukocyte mediated cytotoxicity	3/266	127/28814	0.113373	0.266864	0.203063	Arg1/H2-K1/F2rl1	3
GO:0003073	GO:0003073	regulation of systemic arterial blood pressure	3/266	127/28814	0.113373	0.266864	0.203063	Apln/F2rl1/Tpm1	3
GO:0051101	GO:0051101	regulation of DNA binding	3/266	127/28814	0.113373	0.266864	0.203063	Id1/Pitx2/Hes1	3
GO:0050864	GO:0050864	regulation of B cell activation	5/266	276/28814	0.113422	0.266864	0.203063	Wnt3a/Hmgb3/Casp3/Cdkn1a/Ndfip1	5
GO:0000279	GO:0000279	M phase	1/266	13/28814	0.113606	0.266864	0.203063	Ube2b	1
GO:0001973	GO:0001973	G protein-coupled adenosine receptor signaling pathway	1/266	13/28814	0.113606	0.266864	0.203063	Gnai2	1
GO:0002328	GO:0002328	pro-B cell differentiation	1/266	13/28814	0.113606	0.266864	0.203063	Hes1	1
GO:0003093	GO:0003093	regulation of glomerular filtration	1/266	13/28814	0.113606	0.266864	0.203063	F2rl1	1
GO:0003096	GO:0003096	renal sodium ion transport	1/266	13/28814	0.113606	0.266864	0.203063	Maged2	1
GO:0006098	GO:0006098	pentose-phosphate shunt	1/266	13/28814	0.113606	0.266864	0.203063	Pgls	1
GO:0006271	GO:0006271	DNA strand elongation involved in DNA replication	1/266	13/28814	0.113606	0.266864	0.203063	Lig1	1
GO:0007213	GO:0007213	G protein-coupled acetylcholine receptor signaling pathway	1/266	13/28814	0.113606	0.266864	0.203063	Gnai2	1
GO:0009084	GO:0009084	glutamine family amino acid biosynthetic process	1/266	13/28814	0.113606	0.266864	0.203063	Pycr2	1
GO:0010838	GO:0010838	positive regulation of keratinocyte proliferation	1/266	13/28814	0.113606	0.266864	0.203063	Mdk	1
GO:0021527	GO:0021527	spinal cord association neuron differentiation	1/266	13/28814	0.113606	0.266864	0.203063	Wnt3a	1
GO:0021670	GO:0021670	lateral ventricle development	1/266	13/28814	0.113606	0.266864	0.203063	Myh10	1
GO:0030836	GO:0030836	positive regulation of actin filament depolymerization	1/266	13/28814	0.113606	0.266864	0.203063	F2rl1	1
GO:0031652	GO:0031652	positive regulation of heat generation	1/266	13/28814	0.113606	0.266864	0.203063	Apln	1
GO:0034397	GO:0034397	telomere localization	1/266	13/28814	0.113606	0.266864	0.203063	Ube2b	1
GO:0035588	GO:0035588	G protein-coupled purinergic receptor signaling pathway	1/266	13/28814	0.113606	0.266864	0.203063	Gnai2	1
GO:0035810	GO:0035810	positive regulation of urine volume	1/266	13/28814	0.113606	0.266864	0.203063	Gnai2	1
GO:0042532	GO:0042532	negative regulation of tyrosine phosphorylation of STAT protein	1/266	13/28814	0.113606	0.266864	0.203063	Irf1	1
GO:0042994	GO:0042994	cytoplasmic sequestering of transcription factor	1/266	13/28814	0.113606	0.266864	0.203063	Thra	1
GO:0043649	GO:0043649	dicarboxylic acid catabolic process	1/266	13/28814	0.113606	0.266864	0.203063	Glud1	1
GO:0045136	GO:0045136	development of secondary sexual characteristics	1/266	13/28814	0.113606	0.266864	0.203063	Wnt5a	1
GO:0045618	GO:0045618	positive regulation of keratinocyte differentiation	1/266	13/28814	0.113606	0.266864	0.203063	Etv4	1
GO:0045628	GO:0045628	regulation of T-helper 2 cell differentiation	1/266	13/28814	0.113606	0.266864	0.203063	Irf1	1
GO:0048548	GO:0048548	regulation of pinocytosis	1/266	13/28814	0.113606	0.266864	0.203063	Appl1	1
GO:0048711	GO:0048711	positive regulation of astrocyte differentiation	1/266	13/28814	0.113606	0.266864	0.203063	Hes1	1
GO:0060368	GO:0060368	regulation of Fc receptor mediated stimulatory signaling pathway	1/266	13/28814	0.113606	0.266864	0.203063	Appl1	1
GO:0070344	GO:0070344	regulation of fat cell proliferation	1/266	13/28814	0.113606	0.266864	0.203063	Pid1	1
GO:0070831	GO:0070831	basement membrane assembly	1/266	13/28814	0.113606	0.266864	0.203063	Lamb1	1
GO:0071380	GO:0071380	cellular response to prostaglandin E stimulus	1/266	13/28814	0.113606	0.266864	0.203063	Gnas	1
GO:0090220	GO:0090220	chromosome localization to nuclear envelope involved in homologous chromosome segregation	1/266	13/28814	0.113606	0.266864	0.203063	Ube2b	1
GO:0097084	GO:0097084	vascular associated smooth muscle cell development	1/266	13/28814	0.113606	0.266864	0.203063	Hes1	1
GO:0150011	GO:0150011	regulation of neuron projection arborization	1/266	13/28814	0.113606	0.266864	0.203063	Wnt5a	1
GO:1902548	GO:1902548	negative regulation of cellular response to vascular endothelial growth factor stimulus	1/266	13/28814	0.113606	0.266864	0.203063	Sema6a	1
GO:1902950	GO:1902950	regulation of dendritic spine maintenance	1/266	13/28814	0.113606	0.266864	0.203063	Zmynd8	1
GO:1904181	GO:1904181	positive regulation of membrane depolarization	1/266	13/28814	0.113606	0.266864	0.203063	Tspo	1
GO:2000489	GO:2000489	regulation of hepatic stellate cell activation	1/266	13/28814	0.113606	0.266864	0.203063	Fgfr1	1
GO:2000849	GO:2000849	regulation of glucocorticoid secretion	1/266	13/28814	0.113606	0.266864	0.203063	Tspo	1
GO:0006816	GO:0006816	calcium ion transport	7/266	440/28814	0.114647	0.268489	0.2043	Gnai2/Wnt3a/Tspan13/Tspo/Bak1/Atp2b1/Hes1	7
GO:0043405	GO:0043405	regulation of MAP kinase activity	4/266	200/28814	0.114705	0.268489	0.2043	Fzd10/Wnt5a/Fgfr1/Tpd52l1	4
GO:0002707	GO:0002707	negative regulation of lymphocyte mediated immunity	2/266	63/28814	0.115089	0.268489	0.2043	Arg1/Ndfip1	2
GO:0007164	GO:0007164	establishment of tissue polarity	2/266	63/28814	0.115089	0.268489	0.2043	Ptk7/Wnt5a	2
GO:0010517	GO:0010517	regulation of phospholipase activity	2/266	63/28814	0.115089	0.268489	0.2043	Fgfr1/Marcks	2
GO:0010658	GO:0010658	striated muscle cell apoptotic process	2/266	63/28814	0.115089	0.268489	0.2043	Igfbp3/Mdk	2
GO:0032653	GO:0032653	regulation of interleukin-10 production	2/266	63/28814	0.115089	0.268489	0.2043	Isg15/F2rl1	2
GO:0032655	GO:0032655	regulation of interleukin-12 production	2/266	63/28814	0.115089	0.268489	0.2043	Mdk/Irf1	2
GO:0044091	GO:0044091	membrane biogenesis	2/266	63/28814	0.115089	0.268489	0.2043	S100a10/Ugcg	2
GO:0048260	GO:0048260	positive regulation of receptor-mediated endocytosis	2/266	63/28814	0.115089	0.268489	0.2043	Apln/Wnt3a	2
GO:0002793	GO:0002793	positive regulation of peptide secretion	3/266	128/28814	0.115346	0.268534	0.204334	Apln/Rab8b/Glud1	3
GO:0030282	GO:0030282	bone mineralization	3/266	128/28814	0.115346	0.268534	0.204334	Alox15/Isg15/Atp2b1	3
GO:0031109	GO:0031109	microtubule polymerization or depolymerization	3/266	128/28814	0.115346	0.268534	0.204334	Stmn2/Akap9/Dst	3
GO:0045619	GO:0045619	regulation of lymphocyte differentiation	4/266	201/28814	0.116238	0.270425	0.205773	Mdk/Hmgb3/Irf1/Ndfip1	4
GO:0001952	GO:0001952	regulation of cell-matrix adhesion	3/266	129/28814	0.117332	0.272148	0.207084	Epha1/Limch1/S100a10	3
GO:0044706	GO:0044706	multi-multicellular organism process	4/266	202/28814	0.11778	0.272148	0.207084	T/Cited2/Maged2/Lamb1	4
GO:0006303	GO:0006303	double-strand break repair via nonhomologous end joining	2/266	64/28814	0.11811	0.272148	0.207084	Lig1/Parp9	2
GO:0014911	GO:0014911	positive regulation of smooth muscle cell migration	2/266	64/28814	0.11811	0.272148	0.207084	S100a11/Mdk	2
GO:0035456	GO:0035456	response to interferon-beta	2/266	64/28814	0.11811	0.272148	0.207084	Gbp2/Irf1	2
GO:0035821	GO:0035821	modulation of process of another organism	2/266	64/28814	0.11811	0.272148	0.207084	AY761185/Defa30	2
GO:0050435	GO:0050435	amyloid-beta metabolic process	2/266	64/28814	0.11811	0.272148	0.207084	Rtn3/Casp3	2
GO:0051893	GO:0051893	regulation of focal adhesion assembly	2/266	64/28814	0.11811	0.272148	0.207084	Limch1/S100a10	2
GO:0060193	GO:0060193	positive regulation of lipase activity	2/266	64/28814	0.11811	0.272148	0.207084	Fgfr1/Marcks	2
GO:0070059	GO:0070059	intrinsic apoptotic signaling pathway in response to endoplasmic reticulum stress	2/266	64/28814	0.11811	0.272148	0.207084	Bak1/Casp3	2
GO:0090109	GO:0090109	regulation of cell-substrate junction assembly	2/266	64/28814	0.11811	0.272148	0.207084	Limch1/S100a10	2
GO:1901016	GO:1901016	regulation of potassium ion transmembrane transporter activity	2/266	64/28814	0.11811	0.272148	0.207084	Klhl24/Akap9	2
GO:0006575	GO:0006575	cellular modified amino acid metabolic process	4/266	203/28814	0.119331	0.272148	0.207084	Crot/Acadl/Hmgn5/Clic1	4
GO:0046890	GO:0046890	regulation of lipid biosynthetic process	4/266	203/28814	0.119331	0.272148	0.207084	Acadl/Tspo/Acsl3/Fabp5	4
GO:0033138	GO:0033138	positive regulation of peptidyl-serine phosphorylation	3/266	130/28814	0.119331	0.272148	0.207084	Wnt3a/Wnt5a/Akap9	3
GO:0060996	GO:0060996	dendritic spine development	3/266	130/28814	0.119331	0.272148	0.207084	Lrp8/Zmynd8/Marcks	3
GO:0000280	GO:0000280	nuclear division	7/266	445/28814	0.119646	0.272148	0.207084	Fgf8/Cdkn1c/Wnt5a/Top2b/Ube2b/Cenpx/Pttg1	7
GO:0034612	GO:0034612	response to tumor necrosis factor	4/266	204/28814	0.12089	0.272148	0.207084	F2rl1/Irf1/Pid1/Zfand6	4
GO:0001954	GO:0001954	positive regulation of cell-matrix adhesion	2/266	65/28814	0.121151	0.272148	0.207084	Epha1/S100a10	2
GO:0003229	GO:0003229	ventricular cardiac muscle tissue development	2/266	65/28814	0.121151	0.272148	0.207084	Ly6e/Tpm1	2
GO:0032613	GO:0032613	interleukin-10 production	2/266	65/28814	0.121151	0.272148	0.207084	Isg15/F2rl1	2
GO:0032615	GO:0032615	interleukin-12 production	2/266	65/28814	0.121151	0.272148	0.207084	Mdk/Irf1	2
GO:0045661	GO:0045661	regulation of myoblast differentiation	2/266	65/28814	0.121151	0.272148	0.207084	Igfbp3/Prickle1	2
GO:0060038	GO:0060038	cardiac muscle cell proliferation	2/266	65/28814	0.121151	0.272148	0.207084	Cited2/Fgfr1	2
GO:0060119	GO:0060119	inner ear receptor cell development	2/266	65/28814	0.121151	0.272148	0.207084	Fgfr1/Hes1	2
GO:0098930	GO:0098930	axonal transport	2/266	65/28814	0.121151	0.272148	0.207084	Hsbp1/Dst	2
GO:0050829	GO:0050829	defense response to Gram-negative bacterium	3/266	131/28814	0.121343	0.272148	0.207084	AY761185/F2rl1/Defa30	3
GO:1901216	GO:1901216	positive regulation of neuron death	3/266	131/28814	0.121343	0.272148	0.207084	Wnt5a/Ddit4/Casp3	3
GO:0030098	GO:0030098	lymphocyte differentiation	7/266	447/28814	0.121676	0.272148	0.207084	Mdk/Hmgb3/Dock11/Irf1/Bak1/Lgals1/Ndfip1	7
GO:0002138	GO:0002138	retinoic acid biosynthetic process	1/266	14/28814	0.121793	0.272148	0.207084	Rbp1	1
GO:0009235	GO:0009235	cobalamin metabolic process	1/266	14/28814	0.121793	0.272148	0.207084	Abcc1	1
GO:0010635	GO:0010635	regulation of mitochondrial fusion	1/266	14/28814	0.121793	0.272148	0.207084	Huwe1	1
GO:0010940	GO:0010940	positive regulation of necrotic cell death	1/266	14/28814	0.121793	0.272148	0.207084	Tspo	1
GO:0014831	GO:0014831	gastro-intestinal system smooth muscle contraction	1/266	14/28814	0.121793	0.272148	0.207084	Sulf1	1
GO:0016102	GO:0016102	diterpenoid biosynthetic process	1/266	14/28814	0.121793	0.272148	0.207084	Rbp1	1
GO:0030206	GO:0030206	chondroitin sulfate biosynthetic process	1/266	14/28814	0.121793	0.272148	0.207084	Chst7	1
GO:0030213	GO:0030213	hyaluronan biosynthetic process	1/266	14/28814	0.121793	0.272148	0.207084	Ccnd3	1
GO:0031054	GO:0031054	pre-miRNA processing	1/266	14/28814	0.121793	0.272148	0.207084	Lin28a	1
GO:0034116	GO:0034116	positive regulation of heterotypic cell-cell adhesion	1/266	14/28814	0.121793	0.272148	0.207084	Alox15	1
GO:0042487	GO:0042487	regulation of odontogenesis of dentin-containing tooth	1/266	14/28814	0.121793	0.272148	0.207084	Fgf8	1
GO:0042983	GO:0042983	amyloid precursor protein biosynthetic process	1/266	14/28814	0.121793	0.272148	0.207084	Soat1	1
GO:0042984	GO:0042984	regulation of amyloid precursor protein biosynthetic process	1/266	14/28814	0.121793	0.272148	0.207084	Soat1	1
GO:0045091	GO:0045091	regulation of single stranded viral RNA replication via double stranded DNA intermediate	1/266	14/28814	0.121793	0.272148	0.207084	Top2b	1
GO:0045906	GO:0045906	negative regulation of vasoconstriction	1/266	14/28814	0.121793	0.272148	0.207084	Apln	1
GO:0046058	GO:0046058	cAMP metabolic process	1/266	14/28814	0.121793	0.272148	0.207084	Epha2	1
GO:0048635	GO:0048635	negative regulation of muscle organ development	1/266	14/28814	0.121793	0.272148	0.207084	Fgf8	1
GO:0051764	GO:0051764	actin crosslink formation	1/266	14/28814	0.121793	0.272148	0.207084	Marcks	1
GO:0060019	GO:0060019	radial glial cell differentiation	1/266	14/28814	0.121793	0.272148	0.207084	Hes1	1
GO:0060049	GO:0060049	regulation of protein glycosylation	1/266	14/28814	0.121793	0.272148	0.207084	Arfgef1	1
GO:0060180	GO:0060180	female mating behavior	1/266	14/28814	0.121793	0.272148	0.207084	Thra	1
GO:0060670	GO:0060670	branching involved in labyrinthine layer morphogenesis	1/266	14/28814	0.121793	0.272148	0.207084	Rspo3	1
GO:0070341	GO:0070341	fat cell proliferation	1/266	14/28814	0.121793	0.272148	0.207084	Pid1	1
GO:0072160	GO:0072160	nephron tubule epithelial cell differentiation	1/266	14/28814	0.121793	0.272148	0.207084	Prom1	1
GO:1903671	GO:1903671	negative regulation of sprouting angiogenesis	1/266	14/28814	0.121793	0.272148	0.207084	Sema6a	1
GO:1904925	GO:1904925	positive regulation of autophagy of mitochondrion in response to mitochondrial depolarization	1/266	14/28814	0.121793	0.272148	0.207084	Huwe1	1
GO:1904948	GO:1904948	midbrain dopaminergic neuron differentiation	1/266	14/28814	0.121793	0.272148	0.207084	Wnt5a	1
GO:1905809	GO:1905809	negative regulation of synapse organization	1/266	14/28814	0.121793	0.272148	0.207084	Wnt5a	1
GO:2000105	GO:2000105	positive regulation of DNA-templated DNA replication	1/266	14/28814	0.121793	0.272148	0.207084	Fgfr1	1
GO:2000767	GO:2000767	positive regulation of cytoplasmic translation	1/266	14/28814	0.121793	0.272148	0.207084	Lin28a	1
GO:2001279	GO:2001279	regulation of unsaturated fatty acid biosynthetic process	1/266	14/28814	0.121793	0.272148	0.207084	Fabp5	1
GO:0009259	GO:0009259	ribonucleotide metabolic process	6/266	364/28814	0.122243	0.272975	0.207713	Crot/Nudt11/Ddit4/Acsl3/Pid1/Epha2	6
GO:0097696	GO:0097696	receptor signaling pathway via STAT	4/266	205/28814	0.122458	0.273275	0.207942	Parp9/Irf1/Arl2bp/Hes1	4
GO:0007519	GO:0007519	skeletal muscle tissue development	4/266	206/28814	0.124035	0.276278	0.210226	Wnt3a/Cited2/Pitx2/Hoxd9	4
GO:0001836	GO:0001836	release of cytochrome c from mitochondria	2/266	66/28814	0.124211	0.276278	0.210226	Fam162a/Bak1	2
GO:0002720	GO:0002720	positive regulation of cytokine production involved in immune response	2/266	66/28814	0.124211	0.276278	0.210226	F2rl1/Wnt5a	2
GO:0045776	GO:0045776	negative regulation of blood pressure	2/266	66/28814	0.124211	0.276278	0.210226	Apln/Gnas	2
GO:0090311	GO:0090311	regulation of protein deacetylation	2/266	66/28814	0.124211	0.276278	0.210226	Ndn/Bex4	2
GO:0006644	GO:0006644	phospholipid metabolic process	6/266	367/28814	0.125697	0.2794	0.212602	Alox15/Hadha/Acsl3/Fabp5/Isyna1/Gnpat	6
GO:0019439	GO:0019439	aromatic compound catabolic process	7/266	451/28814	0.12579	0.279424	0.21262	Igfbp3/Grsf1/Vim/Fah/Nudt11/Lin28a/Casp3	7
GO:0002227	GO:0002227	innate immune response in mucosa	2/266	67/28814	0.12729	0.280187	0.213201	AY761185/Defa30	2
GO:0006721	GO:0006721	terpenoid metabolic process	2/266	67/28814	0.12729	0.280187	0.213201	Crabp2/Rbp1	2
GO:0032608	GO:0032608	interferon-beta production	2/266	67/28814	0.12729	0.280187	0.213201	Isg15/Irf1	2
GO:0032648	GO:0032648	regulation of interferon-beta production	2/266	67/28814	0.12729	0.280187	0.213201	Isg15/Irf1	2
GO:0042440	GO:0042440	pigment metabolic process	2/266	67/28814	0.12729	0.280187	0.213201	Appl1/Wnt5a	2
GO:0060350	GO:0060350	endochondral bone morphogenesis	2/266	67/28814	0.12729	0.280187	0.213201	Gnas/Serpinh1	2
GO:0010212	GO:0010212	response to ionizing radiation	3/266	134/28814	0.127452	0.280187	0.213201	Ccnd2/Bak1/Cdkn1a	3
GO:0061844	GO:0061844	antimicrobial humoral immune response mediated by antimicrobial peptide	3/266	134/28814	0.127452	0.280187	0.213201	AY761185/Defa30/Hmgn2	3
GO:0006163	GO:0006163	purine nucleotide metabolic process	6/266	369/28814	0.128026	0.280187	0.213201	Crot/Nudt11/Ddit4/Acsl3/Pid1/Epha2	6
GO:0001977	GO:0001977	renal system process involved in regulation of blood volume	1/266	15/28814	0.129904	0.280187	0.213201	F2rl1	1
GO:0002396	GO:0002396	MHC protein complex assembly	1/266	15/28814	0.129904	0.280187	0.213201	Tapbp	1
GO:0002501	GO:0002501	peptide antigen assembly with MHC protein complex	1/266	15/28814	0.129904	0.280187	0.213201	Tapbp	1
GO:0002638	GO:0002638	negative regulation of immunoglobulin production	1/266	15/28814	0.129904	0.280187	0.213201	Ndfip1	1
GO:0006570	GO:0006570	tyrosine metabolic process	1/266	15/28814	0.129904	0.280187	0.213201	Fah	1
GO:0007194	GO:0007194	negative regulation of adenylate cyclase activity	1/266	15/28814	0.129904	0.280187	0.213201	Akap9	1
GO:0010755	GO:0010755	regulation of plasminogen activation	1/266	15/28814	0.129904	0.280187	0.213201	S100a10	1
GO:0010771	GO:0010771	negative regulation of cell morphogenesis involved in differentiation	1/266	15/28814	0.129904	0.280187	0.213201	Ttc3	1
GO:0010820	GO:0010820	positive regulation of T cell chemotaxis	1/266	15/28814	0.129904	0.280187	0.213201	Wnt5a	1
GO:0014049	GO:0014049	positive regulation of glutamate secretion	1/266	15/28814	0.129904	0.280187	0.213201	Dpysl2	1
GO:0015936	GO:0015936	coenzyme A metabolic process	1/266	15/28814	0.129904	0.280187	0.213201	Crot	1
GO:0021548	GO:0021548	pons development	1/266	15/28814	0.129904	0.280187	0.213201	Hoxb1	1
GO:0021819	GO:0021819	layer formation in cerebral cortex	1/266	15/28814	0.129904	0.280187	0.213201	Lrp8	1
GO:0033700	GO:0033700	phospholipid efflux	1/266	15/28814	0.129904	0.280187	0.213201	Abcc1	1
GO:0034112	GO:0034112	positive regulation of homotypic cell-cell adhesion	1/266	15/28814	0.129904	0.280187	0.213201	Lgals1	1
GO:0035733	GO:0035733	hepatic stellate cell activation	1/266	15/28814	0.129904	0.280187	0.213201	Fgfr1	1
GO:0035815	GO:0035815	positive regulation of renal sodium excretion	1/266	15/28814	0.129904	0.280187	0.213201	Gnai2	1
GO:0035933	GO:0035933	glucocorticoid secretion	1/266	15/28814	0.129904	0.280187	0.213201	Tspo	1
GO:0039692	GO:0039692	single stranded viral RNA replication via double stranded DNA intermediate	1/266	15/28814	0.129904	0.280187	0.213201	Top2b	1
GO:0042693	GO:0042693	muscle cell fate commitment	1/266	15/28814	0.129904	0.280187	0.213201	Wnt3a	1
GO:0045605	GO:0045605	negative regulation of epidermal cell differentiation	1/266	15/28814	0.129904	0.280187	0.213201	Hes1	1
GO:0045683	GO:0045683	negative regulation of epidermis development	1/266	15/28814	0.129904	0.280187	0.213201	Hes1	1
GO:0046185	GO:0046185	aldehyde catabolic process	1/266	15/28814	0.129904	0.280187	0.213201	Aldh2	1
GO:0046322	GO:0046322	negative regulation of fatty acid oxidation	1/266	15/28814	0.129904	0.280187	0.213201	Acadl	1
GO:0048102	GO:0048102	autophagic cell death	1/266	15/28814	0.129904	0.280187	0.213201	Dapk1	1
GO:0060911	GO:0060911	cardiac cell fate commitment	1/266	15/28814	0.129904	0.280187	0.213201	Wnt3a	1
GO:0061469	GO:0061469	regulation of type B pancreatic cell proliferation	1/266	15/28814	0.129904	0.280187	0.213201	Wnt3a	1
GO:0070234	GO:0070234	positive regulation of T cell apoptotic process	1/266	15/28814	0.129904	0.280187	0.213201	Wnt5a	1
GO:0071379	GO:0071379	cellular response to prostaglandin stimulus	1/266	15/28814	0.129904	0.280187	0.213201	Gnas	1
GO:0071599	GO:0071599	otic vesicle development	1/266	15/28814	0.129904	0.280187	0.213201	Fgf8	1
GO:0098917	GO:0098917	retrograde trans-synaptic signaling	1/266	15/28814	0.129904	0.280187	0.213201	Fabp5	1
GO:0106072	GO:0106072	negative regulation of adenylate cyclase-activating G protein-coupled receptor signaling pathway	1/266	15/28814	0.129904	0.280187	0.213201	Gnai2	1
GO:0110096	GO:0110096	cellular response to aldehyde	1/266	15/28814	0.129904	0.280187	0.213201	Aldh2	1
GO:1900426	GO:1900426	positive regulation of defense response to bacterium	1/266	15/28814	0.129904	0.280187	0.213201	F2rl1	1
GO:1904923	GO:1904923	regulation of autophagy of mitochondrion in response to mitochondrial depolarization	1/266	15/28814	0.129904	0.280187	0.213201	Huwe1	1
GO:0006801	GO:0006801	superoxide metabolic process	2/266	68/28814	0.130386	0.280187	0.213201	Gnai2/F2rl1	2
GO:0007585	GO:0007585	respiratory gaseous exchange by respiratory system	2/266	68/28814	0.130386	0.280187	0.213201	Ndufs4/Ndn	2
GO:0019933	GO:0019933	cAMP-mediated signaling	2/266	68/28814	0.130386	0.280187	0.213201	Gnas/Ube2b	2
GO:0030837	GO:0030837	negative regulation of actin filament polymerization	2/266	68/28814	0.130386	0.280187	0.213201	Arfgef1/Tpm1	2
GO:0032481	GO:0032481	positive regulation of type I interferon production	2/266	68/28814	0.130386	0.280187	0.213201	Isg15/Irf1	2
GO:0097006	GO:0097006	regulation of plasma lipoprotein particle levels	2/266	68/28814	0.130386	0.280187	0.213201	Soat1/Acsl3	2
GO:0043281	GO:0043281	regulation of cysteine-type endopeptidase activity involved in apoptotic process	4/266	210/28814	0.130429	0.280187	0.213201	Wnt3a/Dapk1/Fam162a/Bak1	4
GO:2000241	GO:2000241	regulation of reproductive process	4/266	210/28814	0.130429	0.280187	0.213201	Cited2/Wnt5a/Sulf1/Ube2b	4
GO:0048872	GO:0048872	homeostasis of number of cells	6/266	372/28814	0.131558	0.282134	0.214683	Isg15/Dock11/Cited2/Thra/Bak1/Casp3	6
GO:0000086	GO:0000086	G2/M transition of mitotic cell cycle	3/266	136/28814	0.131585	0.282134	0.214683	Nes/Tpd52l1/Cdkn1a	3
GO:0007030	GO:0007030	Golgi organization	3/266	136/28814	0.131585	0.282134	0.214683	Arfgef1/Huwe1/Akap9	3
GO:0010639	GO:0010639	negative regulation of organelle organization	6/266	373/28814	0.132745	0.284088	0.21617	Arfgef1/Tspo/Huwe1/Stmn2/Tpm1/Pttg1	6
GO:0006940	GO:0006940	regulation of smooth muscle contraction	2/266	69/28814	0.1335	0.284088	0.21617	Ptgs1/Atp2b1	2
GO:0021695	GO:0021695	cerebellar cortex development	2/266	69/28814	0.1335	0.284088	0.21617	Mdk/Myh10	2
GO:0032507	GO:0032507	maintenance of protein location in cell	2/266	69/28814	0.1335	0.284088	0.21617	Tspo/Arl2bp	2
GO:0045668	GO:0045668	negative regulation of osteoblast differentiation	2/266	69/28814	0.1335	0.284088	0.21617	Id1/Fgfr1	2
GO:0150116	GO:0150116	regulation of cell-substrate junction organization	2/266	69/28814	0.1335	0.284088	0.21617	Limch1/S100a10	2
GO:2000242	GO:2000242	negative regulation of reproductive process	2/266	69/28814	0.1335	0.284088	0.21617	Wnt5a/Sulf1	2
GO:0042303	GO:0042303	molting cycle	3/266	137/28814	0.133669	0.284088	0.21617	Fst/Wnt5a/Gnas	3
GO:0042633	GO:0042633	hair cycle	3/266	137/28814	0.133669	0.284088	0.21617	Fst/Wnt5a/Gnas	3
GO:0050773	GO:0050773	regulation of dendrite development	3/266	137/28814	0.133669	0.284088	0.21617	Lrp8/Id1/Marcks	3
GO:0002761	GO:0002761	regulation of myeloid leukocyte differentiation	3/266	138/28814	0.135764	0.284088	0.21617	Gnas/Rbp1/Ndfip1	3
GO:0032609	GO:0032609	interferon-gamma production	3/266	138/28814	0.135764	0.284088	0.21617	Isg15/F2rl1/Wnt5a	3
GO:1905039	GO:1905039	carboxylic acid transmembrane transport	3/266	138/28814	0.135764	0.284088	0.21617	Arg1/Slc2a1/Abcc1	3
GO:0044262	GO:0044262	cellular carbohydrate metabolic process	5/266	293/28814	0.135922	0.284088	0.21617	Igfbp3/Idnk/Gyg/Ddit4/Isyna1	5
GO:0019693	GO:0019693	ribose phosphate metabolic process	6/266	376/28814	0.136339	0.284088	0.21617	Crot/Nudt11/Ddit4/Acsl3/Pid1/Epha2	6
GO:0042246	GO:0042246	tissue regeneration	2/266	70/28814	0.13663	0.284088	0.21617	Mdk/Cdkn1a	2
GO:0046324	GO:0046324	regulation of glucose import	2/266	70/28814	0.13663	0.284088	0.21617	Appl1/Pid1	2
GO:0048488	GO:0048488	synaptic vesicle endocytosis	2/266	70/28814	0.13663	0.284088	0.21617	Amph/Sh3gl3	2
GO:0050885	GO:0050885	neuromuscular process controlling balance	2/266	70/28814	0.13663	0.284088	0.21617	Abr/Myh10	2
GO:0097194	GO:0097194	execution phase of apoptosis	2/266	70/28814	0.13663	0.284088	0.21617	Igfbp3/Casp3	2
GO:0140238	GO:0140238	presynaptic endocytosis	2/266	70/28814	0.13663	0.284088	0.21617	Amph/Sh3gl3	2
GO:0032874	GO:0032874	positive regulation of stress-activated MAPK cascade	3/266	139/28814	0.137871	0.284088	0.21617	F2rl1/Wnt5a/Tpd52l1	3
GO:1903825	GO:1903825	organic acid transmembrane transport	3/266	139/28814	0.137871	0.284088	0.21617	Arg1/Slc2a1/Abcc1	3
GO:0000722	GO:0000722	telomere maintenance via recombination	1/266	16/28814	0.13794	0.284088	0.21617	Smc6	1
GO:0002713	GO:0002713	negative regulation of B cell mediated immunity	1/266	16/28814	0.13794	0.284088	0.21617	Ndfip1	1
GO:0002890	GO:0002890	negative regulation of immunoglobulin mediated immune response	1/266	16/28814	0.13794	0.284088	0.21617	Ndfip1	1
GO:0006044	GO:0006044	N-acetylglucosamine metabolic process	1/266	16/28814	0.13794	0.284088	0.21617	Chst7	1
GO:0006677	GO:0006677	glycosylceramide metabolic process	1/266	16/28814	0.13794	0.284088	0.21617	Ugcg	1
GO:0006740	GO:0006740	NADPH regeneration	1/266	16/28814	0.13794	0.284088	0.21617	Pgls	1
GO:0006857	GO:0006857	oligopeptide transport	1/266	16/28814	0.13794	0.284088	0.21617	Abcc1	1
GO:0007028	GO:0007028	cytoplasm organization	1/266	16/28814	0.13794	0.284088	0.21617	Tdrd5	1
GO:0007512	GO:0007512	adult heart development	1/266	16/28814	0.13794	0.284088	0.21617	Myh10	1
GO:0009074	GO:0009074	aromatic amino acid family catabolic process	1/266	16/28814	0.13794	0.284088	0.21617	Fah	1
GO:0010819	GO:0010819	regulation of T cell chemotaxis	1/266	16/28814	0.13794	0.284088	0.21617	Wnt5a	1
GO:0010831	GO:0010831	positive regulation of myotube differentiation	1/266	16/28814	0.13794	0.284088	0.21617	Thra	1
GO:0010958	GO:0010958	regulation of amino acid import across plasma membrane	1/266	16/28814	0.13794	0.284088	0.21617	Arg1	1
GO:0014733	GO:0014733	regulation of skeletal muscle adaptation	1/266	16/28814	0.13794	0.284088	0.21617	Gtf2i	1
GO:0014819	GO:0014819	regulation of skeletal muscle contraction	1/266	16/28814	0.13794	0.284088	0.21617	Grcc10	1
GO:0021681	GO:0021681	cerebellar granular layer development	1/266	16/28814	0.13794	0.284088	0.21617	Mdk	1
GO:0031115	GO:0031115	negative regulation of microtubule polymerization	1/266	16/28814	0.13794	0.284088	0.21617	Stmn2	1
GO:0031650	GO:0031650	regulation of heat generation	1/266	16/28814	0.13794	0.284088	0.21617	Apln	1
GO:0034433	GO:0034433	steroid esterification	1/266	16/28814	0.13794	0.284088	0.21617	Soat1	1
GO:0034434	GO:0034434	sterol esterification	1/266	16/28814	0.13794	0.284088	0.21617	Soat1	1
GO:0034435	GO:0034435	cholesterol esterification	1/266	16/28814	0.13794	0.284088	0.21617	Soat1	1
GO:0035590	GO:0035590	purinergic nucleotide receptor signaling pathway	1/266	16/28814	0.13794	0.284088	0.21617	Gnai2	1
GO:0035729	GO:0035729	cellular response to hepatocyte growth factor stimulus	1/266	16/28814	0.13794	0.284088	0.21617	Appl1	1
GO:0042359	GO:0042359	vitamin D metabolic process	1/266	16/28814	0.13794	0.284088	0.21617	Fgfr1	1
GO:0042416	GO:0042416	dopamine biosynthetic process	1/266	16/28814	0.13794	0.284088	0.21617	Aldh2	1
GO:0042428	GO:0042428	serotonin metabolic process	1/266	16/28814	0.13794	0.284088	0.21617	Aldh2	1
GO:0042640	GO:0042640	anagen	1/266	16/28814	0.13794	0.284088	0.21617	Wnt5a	1
GO:0043951	GO:0043951	negative regulation of cAMP-mediated signaling	1/266	16/28814	0.13794	0.284088	0.21617	Ube2b	1
GO:0045717	GO:0045717	negative regulation of fatty acid biosynthetic process	1/266	16/28814	0.13794	0.284088	0.21617	Acadl	1
GO:0048103	GO:0048103	somatic stem cell division	1/266	16/28814	0.13794	0.284088	0.21617	Wnt3a	1
GO:0048715	GO:0048715	negative regulation of oligodendrocyte differentiation	1/266	16/28814	0.13794	0.284088	0.21617	Hes1	1
GO:0060788	GO:0060788	ectodermal placode formation	1/266	16/28814	0.13794	0.284088	0.21617	Gnas	1
GO:0060979	GO:0060979	vasculogenesis involved in coronary vascular morphogenesis	1/266	16/28814	0.13794	0.284088	0.21617	Fgfr1	1
GO:0071697	GO:0071697	ectodermal placode morphogenesis	1/266	16/28814	0.13794	0.284088	0.21617	Gnas	1
GO:0072350	GO:0072350	tricarboxylic acid metabolic process	1/266	16/28814	0.13794	0.284088	0.21617	Glud1	1
GO:0086103	GO:0086103	G protein-coupled receptor signaling pathway involved in heart process	1/266	16/28814	0.13794	0.284088	0.21617	Gnai2	1
GO:0099527	GO:0099527	postsynapse to nucleus signaling pathway	1/266	16/28814	0.13794	0.284088	0.21617	Wnt3a	1
GO:1901722	GO:1901722	regulation of cell proliferation involved in kidney development	1/266	16/28814	0.13794	0.284088	0.21617	Lin28a	1
GO:1902563	GO:1902563	regulation of neutrophil activation	1/266	16/28814	0.13794	0.284088	0.21617	Abr	1
GO:1903789	GO:1903789	regulation of amino acid transmembrane transport	1/266	16/28814	0.13794	0.284088	0.21617	Arg1	1
GO:2000479	GO:2000479	regulation of cAMP-dependent protein kinase activity	1/266	16/28814	0.13794	0.284088	0.21617	Pkig	1
GO:2001171	GO:2001171	positive regulation of ATP biosynthetic process	1/266	16/28814	0.13794	0.284088	0.21617	Pid1	1
GO:0009620	GO:0009620	response to fungus	2/266	71/28814	0.139777	0.287174	0.218517	Arg1/Bak1	2
GO:0030239	GO:0030239	myofibril assembly	2/266	71/28814	0.139777	0.287174	0.218517	Myh10/Tpm1	2
GO:0045143	GO:0045143	homologous chromosome segregation	2/266	71/28814	0.139777	0.287174	0.218517	Ube2b/Pttg1	2
GO:0050432	GO:0050432	catecholamine secretion	2/266	71/28814	0.139777	0.287174	0.218517	Ly6e/Ptgs1	2
GO:1903050	GO:1903050	regulation of proteolysis involved in cellular protein catabolic process	4/266	217/28814	0.141938	0.291375	0.221714	Psme2/Trim67/Psme1/Prickle1	4
GO:0008584	GO:0008584	male gonad development	3/266	141/28814	0.142118	0.291375	0.221714	Cited2/Wnt5a/Akap9	3
GO:0070304	GO:0070304	positive regulation of stress-activated protein kinase signaling cascade	3/266	141/28814	0.142118	0.291375	0.221714	F2rl1/Wnt5a/Tpd52l1	3
GO:0010507	GO:0010507	negative regulation of autophagy	2/266	72/28814	0.14294	0.291375	0.221714	Tspo/Wdr6	2
GO:0032922	GO:0032922	circadian regulation of gene expression	2/266	72/28814	0.14294	0.291375	0.221714	Id1/Huwe1	2
GO:0055002	GO:0055002	striated muscle cell development	2/266	72/28814	0.14294	0.291375	0.221714	Myh10/Tpm1	2
GO:0061035	GO:0061035	regulation of cartilage development	2/266	72/28814	0.14294	0.291375	0.221714	Mdk/Wnt5a	2
GO:0060538	GO:0060538	skeletal muscle organ development	4/266	218/28814	0.143614	0.291375	0.221714	Wnt3a/Cited2/Pitx2/Hoxd9	4
GO:0006690	GO:0006690	icosanoid metabolic process	3/266	142/28814	0.144258	0.291375	0.221714	Alox15/Ptgs1/Fabp5	3
GO:0046546	GO:0046546	development of primary male sexual characteristics	3/266	142/28814	0.144258	0.291375	0.221714	Cited2/Wnt5a/Akap9	3
GO:0042391	GO:0042391	regulation of membrane potential	7/266	469/28814	0.145157	0.291375	0.221714	Ndufs4/Zmynd8/Clic1/Tspo/Pid1/Bak1/Akap9	7
GO:0071695	GO:0071695	anatomical structure maturation	5/266	300/28814	0.145723	0.291375	0.221714	Tdrd5/Cdkn1c/Wnt5a/Fgfr1/Hes1	5
GO:0001886	GO:0001886	endothelial cell morphogenesis	1/266	17/28814	0.145903	0.291375	0.221714	Id1	1
GO:0002431	GO:0002431	Fc receptor mediated stimulatory signaling pathway	1/266	17/28814	0.145903	0.291375	0.221714	Appl1	1
GO:0003198	GO:0003198	epithelial to mesenchymal transition involved in endocardial cushion formation	1/266	17/28814	0.145903	0.291375	0.221714	Fgf8	1
GO:0003413	GO:0003413	chondrocyte differentiation involved in endochondral bone morphogenesis	1/266	17/28814	0.145903	0.291375	0.221714	Serpinh1	1
GO:0007096	GO:0007096	regulation of exit from mitosis	1/266	17/28814	0.145903	0.291375	0.221714	Cdkn1c	1
GO:0010224	GO:0010224	response to UV-B	1/266	17/28814	0.145903	0.291375	0.221714	Cdkn1a	1
GO:0010935	GO:0010935	regulation of macrophage cytokine production	1/266	17/28814	0.145903	0.291375	0.221714	Wnt5a	1
GO:0019896	GO:0019896	axonal transport of mitochondrion	1/266	17/28814	0.145903	0.291375	0.221714	Hsbp1	1
GO:0031280	GO:0031280	negative regulation of cyclase activity	1/266	17/28814	0.145903	0.291375	0.221714	Akap9	1
GO:0032048	GO:0032048	cardiolipin metabolic process	1/266	17/28814	0.145903	0.291375	0.221714	Hadha	1
GO:0033127	GO:0033127	regulation of histone phosphorylation	1/266	17/28814	0.145903	0.291375	0.221714	Ube2b	1
GO:0033194	GO:0033194	response to hydroperoxide	1/266	17/28814	0.145903	0.291375	0.221714	Dapk1	1
GO:0034134	GO:0034134	toll-like receptor 2 signaling pathway	1/266	17/28814	0.145903	0.291375	0.221714	F2rl1	1
GO:0035337	GO:0035337	fatty-acyl-CoA metabolic process	1/266	17/28814	0.145903	0.291375	0.221714	Acsl3	1
GO:0035728	GO:0035728	response to hepatocyte growth factor	1/266	17/28814	0.145903	0.291375	0.221714	Appl1	1
GO:0035745	GO:0035745	T-helper 2 cell cytokine production	1/266	17/28814	0.145903	0.291375	0.221714	Arg1	1
GO:0038093	GO:0038093	Fc receptor signaling pathway	1/266	17/28814	0.145903	0.291375	0.221714	Appl1	1
GO:0040015	GO:0040015	negative regulation of multicellular organism growth	1/266	17/28814	0.145903	0.291375	0.221714	Gnas	1
GO:0042756	GO:0042756	drinking behavior	1/266	17/28814	0.145903	0.291375	0.221714	Apln	1
GO:0045064	GO:0045064	T-helper 2 cell differentiation	1/266	17/28814	0.145903	0.291375	0.221714	Irf1	1
GO:0045820	GO:0045820	negative regulation of glycolytic process	1/266	17/28814	0.145903	0.291375	0.221714	Ddit4	1
GO:0048302	GO:0048302	regulation of isotype switching to IgG isotypes	1/266	17/28814	0.145903	0.291375	0.221714	Ndfip1	1
GO:0060100	GO:0060100	positive regulation of phagocytosis, engulfment	1/266	17/28814	0.145903	0.291375	0.221714	F2rl1	1
GO:0060644	GO:0060644	mammary gland epithelial cell differentiation	1/266	17/28814	0.145903	0.291375	0.221714	Foxb1	1
GO:0070243	GO:0070243	regulation of thymocyte apoptotic process	1/266	17/28814	0.145903	0.291375	0.221714	Wnt5a	1
GO:0071696	GO:0071696	ectodermal placode development	1/266	17/28814	0.145903	0.291375	0.221714	Gnas	1
GO:0072234	GO:0072234	metanephric nephron tubule development	1/266	17/28814	0.145903	0.291375	0.221714	Hes1	1
GO:0098974	GO:0098974	postsynaptic actin cytoskeleton organization	1/266	17/28814	0.145903	0.291375	0.221714	Myh10	1
GO:0099188	GO:0099188	postsynaptic cytoskeleton organization	1/266	17/28814	0.145903	0.291375	0.221714	Myh10	1
GO:1903358	GO:1903358	regulation of Golgi organization	1/266	17/28814	0.145903	0.291375	0.221714	Akap9	1
GO:1905155	GO:1905155	positive regulation of membrane invagination	1/266	17/28814	0.145903	0.291375	0.221714	F2rl1	1
GO:2000696	GO:2000696	regulation of epithelial cell differentiation involved in kidney development	1/266	17/28814	0.145903	0.291375	0.221714	Prom1	1
GO:2001028	GO:2001028	positive regulation of endothelial cell chemotaxis	1/266	17/28814	0.145903	0.291375	0.221714	Fgfr1	1
GO:2001034	GO:2001034	positive regulation of double-strand break repair via nonhomologous end joining	1/266	17/28814	0.145903	0.291375	0.221714	Parp9	1
GO:0032732	GO:0032732	positive regulation of interleukin-1 production	2/266	73/28814	0.146117	0.291375	0.221714	F2rl1/Wnt5a	2
GO:0043506	GO:0043506	regulation of JUN kinase activity	2/266	73/28814	0.146117	0.291375	0.221714	Fzd10/Wnt5a	2
GO:0043954	GO:0043954	cellular component maintenance	2/266	73/28814	0.146117	0.291375	0.221714	F2rl1/Zmynd8	2
GO:0060997	GO:0060997	dendritic spine morphogenesis	2/266	73/28814	0.146117	0.291375	0.221714	Lrp8/Marcks	2
GO:0051783	GO:0051783	regulation of nuclear division	3/266	143/28814	0.146408	0.291784	0.222025	Fgf8/Wnt5a/Ube2b	3
GO:0002822	GO:0002822	regulation of adaptive immune response based on somatic recombination of immune receptors built from immunoglobulin superfamily domains	4/266	220/28814	0.14699	0.292428	0.222515	Arg1/H2-K1/Irf1/Ndfip1	4
GO:0030522	GO:0030522	intracellular receptor signaling pathway	4/266	220/28814	0.14699	0.292428	0.222515	Alox15/Cited2/Thra/Fabp5	4
GO:0048639	GO:0048639	positive regulation of developmental growth	4/266	220/28814	0.14699	0.292428	0.222515	Fgf8/Wnt3a/Crabp2/Fgfr1	4
GO:0050728	GO:0050728	negative regulation of inflammatory response	3/266	144/28814	0.148569	0.295373	0.224757	Mdk/Abr/Ndfip1	3
GO:0032496	GO:0032496	response to lipopolysaccharide	6/266	386/28814	0.148645	0.295373	0.224757	Vim/Hadhb/AY761185/Gbp2/Defa30/Abr	6
GO:0001885	GO:0001885	endothelial cell development	2/266	74/28814	0.149309	0.296	0.225233	F2rl1/Id1	2
GO:0045109	GO:0045109	intermediate filament organization	2/266	74/28814	0.149309	0.296	0.225233	Vim/Klhl24	2
GO:0060675	GO:0060675	ureteric bud morphogenesis	2/266	74/28814	0.149309	0.296	0.225233	Fgf8/Hes1	2
GO:1903510	GO:1903510	mucopolysaccharide metabolic process	2/266	74/28814	0.149309	0.296	0.225233	Chst7/Ccnd3	2
GO:0048469	GO:0048469	cell maturation	4/266	222/28814	0.150396	0.297982	0.226741	Tdrd5/Cdkn1c/Fgfr1/Hes1	4
GO:0008203	GO:0008203	cholesterol metabolic process	3/266	145/28814	0.15074	0.298093	0.226826	Acadl/Soat1/Hsd17b7	3
GO:0048284	GO:0048284	organelle fusion	3/266	145/28814	0.15074	0.298093	0.226826	Rab8b/Huwe1/Bak1	3
GO:0051928	GO:0051928	positive regulation of calcium ion transport	3/266	145/28814	0.15074	0.298093	0.226826	Tspo/Bak1/Atp2b1	3
GO:0002703	GO:0002703	regulation of leukocyte mediated immunity	5/266	304/28814	0.151457	0.298093	0.226826	Arg1/H2-K1/F2rl1/Abr/Ndfip1	5
GO:0071222	GO:0071222	cellular response to lipopolysaccharide	5/266	304/28814	0.151457	0.298093	0.226826	Vim/Hadhb/AY761185/Gbp2/Defa30	5
GO:0045333	GO:0045333	cellular respiration	4/266	223/28814	0.152111	0.298093	0.226826	Cox7a2/Ndufs4/Uqcrh/Mdh1	4
GO:0050870	GO:0050870	positive regulation of T cell activation	4/266	223/28814	0.152111	0.298093	0.226826	Mdk/Irf1/Lgals1/Hes1	4
GO:0034637	GO:0034637	cellular carbohydrate biosynthetic process	2/266	75/28814	0.152515	0.298093	0.226826	Gyg/Isyna1	2
GO:0045669	GO:0045669	positive regulation of osteoblast differentiation	2/266	75/28814	0.152515	0.298093	0.226826	Gnas/Clic1	2
GO:0051149	GO:0051149	positive regulation of muscle cell differentiation	2/266	75/28814	0.152515	0.298093	0.226826	Wnt3a/Thra	2
GO:0071479	GO:0071479	cellular response to ionizing radiation	2/266	75/28814	0.152515	0.298093	0.226826	Ccnd2/Cdkn1a	2
GO:0072171	GO:0072171	mesonephric tubule morphogenesis	2/266	75/28814	0.152515	0.298093	0.226826	Fgf8/Hes1	2
GO:0031341	GO:0031341	regulation of cell killing	3/266	146/28814	0.152922	0.298093	0.226826	Arg1/H2-K1/F2rl1	3
GO:0001991	GO:0001991	regulation of systemic arterial blood pressure by circulatory renin-angiotensin	1/266	18/28814	0.153792	0.298093	0.226826	F2rl1	1
GO:0006614	GO:0006614	SRP-dependent cotranslational protein targeting to membrane	1/266	18/28814	0.153792	0.298093	0.226826	Tram1	1
GO:0006978	GO:0006978	DNA damage response, signal transduction by p53 class mediator resulting in transcription of p21 class mediator	1/266	18/28814	0.153792	0.298093	0.226826	Cdkn1a	1
GO:0007398	GO:0007398	ectoderm development	1/266	18/28814	0.153792	0.298093	0.226826	Ets2	1
GO:0007614	GO:0007614	short-term memory	1/266	18/28814	0.153792	0.298093	0.226826	Mdk	1
GO:0032793	GO:0032793	positive regulation of CREB transcription factor activity	1/266	18/28814	0.153792	0.298093	0.226826	Lrp8	1
GO:0035633	GO:0035633	maintenance of blood-brain barrier	1/266	18/28814	0.153792	0.298093	0.226826	Ptgs1	1
GO:0042308	GO:0042308	negative regulation of protein import into nucleus	1/266	18/28814	0.153792	0.298093	0.226826	Pkig	1
GO:0042415	GO:0042415	norepinephrine metabolic process	1/266	18/28814	0.153792	0.298093	0.226826	Ly6e	1
GO:0043252	GO:0043252	sodium-independent organic anion transport	1/266	18/28814	0.153792	0.298093	0.226826	Slco5a1	1
GO:0044406	GO:0044406	adhesion of symbiont to host	1/266	18/28814	0.153792	0.298093	0.226826	Gbp2	1
GO:0048291	GO:0048291	isotype switching to IgG isotypes	1/266	18/28814	0.153792	0.298093	0.226826	Ndfip1	1
GO:0060044	GO:0060044	negative regulation of cardiac muscle cell proliferation	1/266	18/28814	0.153792	0.298093	0.226826	Cited2	1
GO:0061318	GO:0061318	renal filtration cell differentiation	1/266	18/28814	0.153792	0.298093	0.226826	Prom1	1
GO:0072112	GO:0072112	glomerular visceral epithelial cell differentiation	1/266	18/28814	0.153792	0.298093	0.226826	Prom1	1
GO:0072311	GO:0072311	glomerular epithelial cell differentiation	1/266	18/28814	0.153792	0.298093	0.226826	Prom1	1
GO:0072672	GO:0072672	neutrophil extravasation	1/266	18/28814	0.153792	0.298093	0.226826	Mdk	1
GO:0140131	GO:0140131	positive regulation of lymphocyte chemotaxis	1/266	18/28814	0.153792	0.298093	0.226826	Wnt5a	1
GO:1901160	GO:1901160	primary amino compound metabolic process	1/266	18/28814	0.153792	0.298093	0.226826	Aldh2	1
GO:1901570	GO:1901570	fatty acid derivative biosynthetic process	1/266	18/28814	0.153792	0.298093	0.226826	Alox15	1
GO:1903727	GO:1903727	positive regulation of phospholipid metabolic process	1/266	18/28814	0.153792	0.298093	0.226826	Acsl3	1
GO:1904590	GO:1904590	negative regulation of protein import	1/266	18/28814	0.153792	0.298093	0.226826	Pkig	1
GO:1905939	GO:1905939	regulation of gonad development	1/266	18/28814	0.153792	0.298093	0.226826	Cited2	1
GO:2000369	GO:2000369	regulation of clathrin-dependent endocytosis	1/266	18/28814	0.153792	0.298093	0.226826	Sh3gl3	1
GO:2001185	GO:2001185	regulation of CD8-positive, alpha-beta T cell activation	1/266	18/28814	0.153792	0.298093	0.226826	Irf1	1
GO:1901361	GO:1901361	organic cyclic compound catabolic process	7/266	477/28814	0.154198	0.29871	0.227295	Igfbp3/Grsf1/Vim/Fah/Nudt11/Lin28a/Casp3	7
GO:0010469	GO:0010469	regulation of signaling receptor activity	3/266	147/28814	0.155113	0.299968	0.228253	Dapk1/Klhl24/Akap9	3
GO:0050671	GO:0050671	positive regulation of lymphocyte proliferation	3/266	147/28814	0.155113	0.299968	0.228253	Wnt3a/Hes1/Cdkn1a	3
GO:1903322	GO:1903322	positive regulation of protein modification by small protein conjugation or removal	3/266	147/28814	0.155113	0.299968	0.228253	Prickle1/Huwe1/Ndfip1	3
GO:0031640	GO:0031640	killing of cells of another organism	2/266	76/28814	0.155735	0.300655	0.228776	Defa30/Hmgn2	2
GO:0046847	GO:0046847	filopodium assembly	2/266	76/28814	0.155735	0.300655	0.228776	Dock11/Zmynd8	2
GO:1903036	GO:1903036	positive regulation of response to wounding	2/266	76/28814	0.155735	0.300655	0.228776	Mdk/Arfgef1	2
GO:0072521	GO:0072521	purine-containing compound metabolic process	6/266	392/28814	0.156261	0.301501	0.229419	Crot/Nudt11/Ddit4/Acsl3/Pid1/Epha2	6
GO:0006261	GO:0006261	DNA-templated DNA replication	3/266	148/28814	0.157314	0.303188	0.230703	Lig1/Fgfr1/Cenpx	3
GO:0071453	GO:0071453	cellular response to oxygen levels	3/266	148/28814	0.157314	0.303188	0.230703	Cited2/Ndufs4/Fam162a	3
GO:0002699	GO:0002699	positive regulation of immune effector process	5/266	309/28814	0.158755	0.304037	0.231349	Arg1/H2-K1/F2rl1/Wnt5a/Irf1	5
GO:0002090	GO:0002090	regulation of receptor internalization	2/266	77/28814	0.158967	0.304037	0.231349	Apln/Wnt3a	2
GO:0006029	GO:0006029	proteoglycan metabolic process	2/266	77/28814	0.158967	0.304037	0.231349	Chst7/Sulf1	2
GO:0010822	GO:0010822	positive regulation of mitochondrion organization	2/266	77/28814	0.158967	0.304037	0.231349	Fam162a/Bak1	2
GO:0061097	GO:0061097	regulation of protein tyrosine kinase activity	2/266	77/28814	0.158967	0.304037	0.231349	Lrp8/Wnt3a	2
GO:0002685	GO:0002685	regulation of leukocyte migration	4/266	227/28814	0.159043	0.304037	0.231349	Mdk/F2rl1/Wnt5a/Abr	4
GO:0007188	GO:0007188	adenylate cyclase-modulating G protein-coupled receptor signaling pathway	4/266	227/28814	0.159043	0.304037	0.231349	Gnai2/Adgrl2/Adgrb2/Gnas	4
GO:0070374	GO:0070374	positive regulation of ERK1 and ERK2 cascade	4/266	227/28814	0.159043	0.304037	0.231349	Fgf8/Alox15/Gnai2/F2rl1	4
GO:0032946	GO:0032946	positive regulation of mononuclear cell proliferation	3/266	149/28814	0.159525	0.304037	0.231349	Wnt3a/Hes1/Cdkn1a	3
GO:0050657	GO:0050657	nucleic acid transport	3/266	149/28814	0.159525	0.304037	0.231349	Igf2bp3/Peg10/Sem1	3
GO:0050658	GO:0050658	RNA transport	3/266	149/28814	0.159525	0.304037	0.231349	Igf2bp3/Peg10/Sem1	3
GO:0043542	GO:0043542	endothelial cell migration	4/266	228/28814	0.160794	0.304037	0.231349	Anxa3/Wnt5a/Epha2/Fgfr1	4
GO:0055001	GO:0055001	muscle cell development	4/266	228/28814	0.160794	0.304037	0.231349	Pitx2/Myh10/Tpm1/Hes1	4
GO:0003228	GO:0003228	atrial cardiac muscle tissue development	1/266	19/28814	0.161609	0.304037	0.231349	Pitx2	1
GO:0006613	GO:0006613	cotranslational protein targeting to membrane	1/266	19/28814	0.161609	0.304037	0.231349	Tram1	1
GO:0010801	GO:0010801	negative regulation of peptidyl-threonine phosphorylation	1/266	19/28814	0.161609	0.304037	0.231349	Ddit4	1
GO:0010934	GO:0010934	macrophage cytokine production	1/266	19/28814	0.161609	0.304037	0.231349	Wnt5a	1
GO:0014061	GO:0014061	regulation of norepinephrine secretion	1/266	19/28814	0.161609	0.304037	0.231349	Ptgs1	1
GO:0015919	GO:0015919	peroxisomal membrane transport	1/266	19/28814	0.161609	0.304037	0.231349	Rab8b	1
GO:0016114	GO:0016114	terpenoid biosynthetic process	1/266	19/28814	0.161609	0.304037	0.231349	Rbp1	1
GO:0021542	GO:0021542	dentate gyrus development	1/266	19/28814	0.161609	0.304037	0.231349	Mdk	1
GO:0021924	GO:0021924	cell proliferation in external granule layer	1/266	19/28814	0.161609	0.304037	0.231349	Gbx2	1
GO:0021930	GO:0021930	cerebellar granule cell precursor proliferation	1/266	19/28814	0.161609	0.304037	0.231349	Gbx2	1
GO:0022038	GO:0022038	corpus callosum development	1/266	19/28814	0.161609	0.304037	0.231349	Grcc10	1
GO:0030011	GO:0030011	maintenance of cell polarity	1/266	19/28814	0.161609	0.304037	0.231349	Dst	1
GO:0032011	GO:0032011	ARF protein signal transduction	1/266	19/28814	0.161609	0.304037	0.231349	Arfgef1	1
GO:0032012	GO:0032012	regulation of ARF protein signal transduction	1/266	19/28814	0.161609	0.304037	0.231349	Arfgef1	1
GO:0032823	GO:0032823	regulation of natural killer cell differentiation	1/266	19/28814	0.161609	0.304037	0.231349	Irf1	1
GO:0033604	GO:0033604	negative regulation of catecholamine secretion	1/266	19/28814	0.161609	0.304037	0.231349	Ptgs1	1
GO:0042772	GO:0042772	DNA damage response, signal transduction resulting in transcription	1/266	19/28814	0.161609	0.304037	0.231349	Cdkn1a	1
GO:0043046	GO:0043046	DNA methylation involved in gamete generation	1/266	19/28814	0.161609	0.304037	0.231349	Tdrd5	1
GO:0043374	GO:0043374	CD8-positive, alpha-beta T cell differentiation	1/266	19/28814	0.161609	0.304037	0.231349	Irf1	1
GO:0043652	GO:0043652	engulfment of apoptotic cell	1/266	19/28814	0.161609	0.304037	0.231349	Alox15	1
GO:0046485	GO:0046485	ether lipid metabolic process	1/266	19/28814	0.161609	0.304037	0.231349	Gnpat	1
GO:0051350	GO:0051350	negative regulation of lyase activity	1/266	19/28814	0.161609	0.304037	0.231349	Akap9	1
GO:0055003	GO:0055003	cardiac myofibril assembly	1/266	19/28814	0.161609	0.304037	0.231349	Myh10	1
GO:0060340	GO:0060340	positive regulation of type I interferon-mediated signaling pathway	1/266	19/28814	0.161609	0.304037	0.231349	Wnt5a	1
GO:0070314	GO:0070314	G1 to G0 transition	1/266	19/28814	0.161609	0.304037	0.231349	Wdr6	1
GO:0072537	GO:0072537	fibroblast activation	1/266	19/28814	0.161609	0.304037	0.231349	Fgfr1	1
GO:1902004	GO:1902004	positive regulation of amyloid-beta formation	1/266	19/28814	0.161609	0.304037	0.231349	Casp3	1
GO:1905209	GO:1905209	positive regulation of cardiocyte differentiation	1/266	19/28814	0.161609	0.304037	0.231349	Wnt3a	1
GO:1905874	GO:1905874	regulation of postsynaptic density organization	1/266	19/28814	0.161609	0.304037	0.231349	Zmynd8	1
GO:2000725	GO:2000725	regulation of cardiac muscle cell differentiation	1/266	19/28814	0.161609	0.304037	0.231349	Wnt3a	1
GO:0006919	GO:0006919	activation of cysteine-type endopeptidase activity involved in apoptotic process	2/266	78/28814	0.162212	0.304664	0.231826	Fam162a/Bak1	2
GO:0019369	GO:0019369	arachidonic acid metabolic process	2/266	78/28814	0.162212	0.304664	0.231826	Alox15/Ptgs1	2
GO:0032677	GO:0032677	regulation of interleukin-8 production	2/266	78/28814	0.162212	0.304664	0.231826	F2rl1/Wnt5a	2
GO:0007249	GO:0007249	I-kappaB kinase/NF-kappaB signaling	4/266	229/28814	0.162553	0.305135	0.232184	F2rl1/Wnt5a/Irf1/Zfand6	4
GO:0044839	GO:0044839	cell cycle G2/M phase transition	3/266	151/28814	0.163976	0.307636	0.234087	Nes/Tpd52l1/Cdkn1a	3
GO:0034655	GO:0034655	nucleobase-containing compound catabolic process	6/266	399/28814	0.16536	0.309923	0.235827	Igfbp3/Grsf1/Vim/Nudt11/Lin28a/Casp3	6
GO:0032637	GO:0032637	interleukin-8 production	2/266	79/28814	0.165469	0.309923	0.235827	F2rl1/Wnt5a	2
GO:0048002	GO:0048002	antigen processing and presentation of peptide antigen	2/266	79/28814	0.165469	0.309923	0.235827	Tapbp/H2-K1	2
GO:0015698	GO:0015698	inorganic anion transport	3/266	152/28814	0.166215	0.310633	0.236368	Clic1/Tspo/Fgfr1	3
GO:0046328	GO:0046328	regulation of JNK cascade	3/266	152/28814	0.166215	0.310633	0.236368	F2rl1/Wnt5a/Tpd52l1	3
GO:0046660	GO:0046660	female sex differentiation	3/266	152/28814	0.166215	0.310633	0.236368	Fst/Wnt5a/Bak1	3
GO:0051236	GO:0051236	establishment of RNA localization	3/266	152/28814	0.166215	0.310633	0.236368	Igf2bp3/Peg10/Sem1	3
GO:0090132	GO:0090132	epithelium migration	5/266	315/28814	0.1677	0.311186	0.236788	Fgf8/Anxa3/Wnt5a/Epha2/Fgfr1	5
GO:0051145	GO:0051145	smooth muscle cell differentiation	2/266	80/28814	0.168737	0.311186	0.236788	Pitx2/Hes1	2
GO:0051965	GO:0051965	positive regulation of synapse assembly	2/266	80/28814	0.168737	0.311186	0.236788	Adgrl2/Adgrb2	2
GO:1904888	GO:1904888	cranial skeletal system development	2/266	80/28814	0.168737	0.311186	0.236788	Fgf8/Gnas	2
GO:0002031	GO:0002031	G protein-coupled receptor internalization	1/266	20/28814	0.169354	0.311186	0.236788	Apln	1
GO:0002755	GO:0002755	MyD88-dependent toll-like receptor signaling pathway	1/266	20/28814	0.169354	0.311186	0.236788	Irf1	1
GO:0006541	GO:0006541	glutamine metabolic process	1/266	20/28814	0.169354	0.311186	0.236788	Glud1	1
GO:0010763	GO:0010763	positive regulation of fibroblast migration	1/266	20/28814	0.169354	0.311186	0.236788	Fgfr1	1
GO:0010804	GO:0010804	negative regulation of tumor necrosis factor-mediated signaling pathway	1/266	20/28814	0.169354	0.311186	0.236788	F2rl1	1
GO:0021534	GO:0021534	cell proliferation in hindbrain	1/266	20/28814	0.169354	0.311186	0.236788	Gbx2	1
GO:0030889	GO:0030889	negative regulation of B cell proliferation	1/266	20/28814	0.169354	0.311186	0.236788	Casp3	1
GO:0032495	GO:0032495	response to muramyl dipeptide	1/266	20/28814	0.169354	0.311186	0.236788	Vim	1
GO:0033599	GO:0033599	regulation of mammary gland epithelial cell proliferation	1/266	20/28814	0.169354	0.311186	0.236788	Etv4	1
GO:0034349	GO:0034349	glial cell apoptotic process	1/266	20/28814	0.169354	0.311186	0.236788	Casp3	1
GO:0034695	GO:0034695	response to prostaglandin E	1/266	20/28814	0.169354	0.311186	0.236788	Gnas	1
GO:0045019	GO:0045019	negative regulation of nitric oxide biosynthetic process	1/266	20/28814	0.169354	0.311186	0.236788	Tspo	1
GO:0045623	GO:0045623	negative regulation of T-helper cell differentiation	1/266	20/28814	0.169354	0.311186	0.236788	Irf1	1
GO:0048243	GO:0048243	norepinephrine secretion	1/266	20/28814	0.169354	0.311186	0.236788	Ptgs1	1
GO:0048557	GO:0048557	embryonic digestive tract morphogenesis	1/266	20/28814	0.169354	0.311186	0.236788	Pitx2	1
GO:0048712	GO:0048712	negative regulation of astrocyte differentiation	1/266	20/28814	0.169354	0.311186	0.236788	Dll3	1
GO:0060841	GO:0060841	venous blood vessel development	1/266	20/28814	0.169354	0.311186	0.236788	Pitx2	1
GO:0060973	GO:0060973	cell migration involved in heart development	1/266	20/28814	0.169354	0.311186	0.236788	Pitx2	1
GO:0072010	GO:0072010	glomerular epithelium development	1/266	20/28814	0.169354	0.311186	0.236788	Prom1	1
GO:0072243	GO:0072243	metanephric nephron epithelium development	1/266	20/28814	0.169354	0.311186	0.236788	Hes1	1
GO:0098856	GO:0098856	intestinal lipid absorption	1/266	20/28814	0.169354	0.311186	0.236788	Ugcg	1
GO:0106070	GO:0106070	regulation of adenylate cyclase-activating G protein-coupled receptor signaling pathway	1/266	20/28814	0.169354	0.311186	0.236788	Gnai2	1
GO:1901862	GO:1901862	negative regulation of muscle tissue development	1/266	20/28814	0.169354	0.311186	0.236788	Fgf8	1
GO:1902074	GO:1902074	response to salt	1/266	20/28814	0.169354	0.311186	0.236788	Fgfr1	1
GO:1902430	GO:1902430	negative regulation of amyloid-beta formation	1/266	20/28814	0.169354	0.311186	0.236788	Rtn3	1
GO:1904406	GO:1904406	negative regulation of nitric oxide metabolic process	1/266	20/28814	0.169354	0.311186	0.236788	Tspo	1
GO:2000846	GO:2000846	regulation of corticosteroid hormone secretion	1/266	20/28814	0.169354	0.311186	0.236788	Tspo	1
GO:1903829	GO:1903829	positive regulation of protein localization	7/266	491/28814	0.170628	0.313355	0.238439	Wnt3a/Parp9/F2rl1/Acsl3/Epha2/Myh10/Glud1	7
GO:0016125	GO:0016125	sterol metabolic process	3/266	154/28814	0.170719	0.313355	0.238439	Acadl/Soat1/Hsd17b7	3
GO:0007160	GO:0007160	cell-matrix adhesion	4/266	234/28814	0.171447	0.314521	0.239326	Zyx/Epha1/Limch1/S100a10	4
GO:0002385	GO:0002385	mucosal immune response	2/266	81/28814	0.172016	0.314544	0.239344	AY761185/Defa30	2
GO:0003208	GO:0003208	cardiac ventricle morphogenesis	2/266	81/28814	0.172016	0.314544	0.239344	Ly6e/Tpm1	2
GO:0006749	GO:0006749	glutathione metabolic process	2/266	81/28814	0.172016	0.314544	0.239344	Hmgn5/Clic1	2
GO:0036465	GO:0036465	synaptic vesicle recycling	2/266	81/28814	0.172016	0.314544	0.239344	Amph/Sh3gl3	2
GO:1900542	GO:1900542	regulation of purine nucleotide metabolic process	2/266	81/28814	0.172016	0.314544	0.239344	Ddit4/Pid1	2
GO:1901880	GO:1901880	negative regulation of protein depolymerization	2/266	81/28814	0.172016	0.314544	0.239344	Stmn2/Tpm1	2
GO:0010634	GO:0010634	positive regulation of epithelial cell migration	3/266	156/28814	0.175259	0.318218	0.242139	Anxa3/Wnt5a/Fgfr1	3
GO:0031099	GO:0031099	regeneration	3/266	156/28814	0.175259	0.318218	0.242139	Mdk/Bex1/Cdkn1a	3
GO:0006140	GO:0006140	regulation of nucleotide metabolic process	2/266	82/28814	0.175306	0.318218	0.242139	Ddit4/Pid1	2
GO:0014855	GO:0014855	striated muscle cell proliferation	2/266	82/28814	0.175306	0.318218	0.242139	Cited2/Fgfr1	2
GO:0038034	GO:0038034	signal transduction in absence of ligand	2/266	82/28814	0.175306	0.318218	0.242139	Bak1/Fgfr1	2
GO:0045123	GO:0045123	cellular extravasation	2/266	82/28814	0.175306	0.318218	0.242139	Mdk/Abr	2
GO:0097192	GO:0097192	extrinsic apoptotic signaling pathway in absence of ligand	2/266	82/28814	0.175306	0.318218	0.242139	Bak1/Fgfr1	2
GO:0001502	GO:0001502	cartilage condensation	1/266	21/28814	0.177027	0.318218	0.242139	Thra	1
GO:0001946	GO:0001946	lymphangiogenesis	1/266	21/28814	0.177027	0.318218	0.242139	Epha2	1
GO:0006662	GO:0006662	glycerol ether metabolic process	1/266	21/28814	0.177027	0.318218	0.242139	Gnpat	1
GO:0010666	GO:0010666	positive regulation of cardiac muscle cell apoptotic process	1/266	21/28814	0.177027	0.318218	0.242139	Igfbp3	1
GO:0019985	GO:0019985	translesion synthesis	1/266	21/28814	0.177027	0.318218	0.242139	Pclaf	1
GO:0030810	GO:0030810	positive regulation of nucleotide biosynthetic process	1/266	21/28814	0.177027	0.318218	0.242139	Pid1	1
GO:0030852	GO:0030852	regulation of granulocyte differentiation	1/266	21/28814	0.177027	0.318218	0.242139	Rbp1	1
GO:0034587	GO:0034587	piRNA metabolic process	1/266	21/28814	0.177027	0.318218	0.242139	Tdrd5	1
GO:0045606	GO:0045606	positive regulation of epidermal cell differentiation	1/266	21/28814	0.177027	0.318218	0.242139	Etv4	1
GO:0046697	GO:0046697	decidualization	1/266	21/28814	0.177027	0.318218	0.242139	Cited2	1
GO:0048569	GO:0048569	post-embryonic animal organ development	1/266	21/28814	0.177027	0.318218	0.242139	Bak1	1
GO:0050650	GO:0050650	chondroitin sulfate proteoglycan biosynthetic process	1/266	21/28814	0.177027	0.318218	0.242139	Chst7	1
GO:0051900	GO:0051900	regulation of mitochondrial depolarization	1/266	21/28814	0.177027	0.318218	0.242139	Tspo	1
GO:0060416	GO:0060416	response to growth hormone	1/266	21/28814	0.177027	0.318218	0.242139	Irf1	1
GO:0070230	GO:0070230	positive regulation of lymphocyte apoptotic process	1/266	21/28814	0.177027	0.318218	0.242139	Wnt5a	1
GO:0071071	GO:0071071	regulation of phospholipid biosynthetic process	1/266	21/28814	0.177027	0.318218	0.242139	Acsl3	1
GO:0090036	GO:0090036	regulation of protein kinase C signaling	1/266	21/28814	0.177027	0.318218	0.242139	Wnt5a	1
GO:0090043	GO:0090043	regulation of tubulin deacetylation	1/266	21/28814	0.177027	0.318218	0.242139	Bex4	1
GO:0090594	GO:0090594	inflammatory response to wounding	1/266	21/28814	0.177027	0.318218	0.242139	Mdk	1
GO:0098962	GO:0098962	regulation of postsynaptic neurotransmitter receptor activity	1/266	21/28814	0.177027	0.318218	0.242139	Akap9	1
GO:1900373	GO:1900373	positive regulation of purine nucleotide biosynthetic process	1/266	21/28814	0.177027	0.318218	0.242139	Pid1	1
GO:1903798	GO:1903798	regulation of production of miRNAs involved in gene silencing by miRNA	1/266	21/28814	0.177027	0.318218	0.242139	Lin28a	1
GO:1903902	GO:1903902	positive regulation of viral life cycle	1/266	21/28814	0.177027	0.318218	0.242139	Lgals1	1
GO:1903975	GO:1903975	regulation of glial cell migration	1/266	21/28814	0.177027	0.318218	0.242139	Vim	1
GO:2000136	GO:2000136	regulation of cell proliferation involved in heart morphogenesis	1/266	21/28814	0.177027	0.318218	0.242139	Hes1	1
GO:0002687	GO:0002687	positive regulation of leukocyte migration	3/266	157/28814	0.177542	0.318805	0.242586	Mdk/F2rl1/Wnt5a	3
GO:0008360	GO:0008360	regulation of cell shape	3/266	157/28814	0.177542	0.318805	0.242586	Cdc42ep5/Myh10/Tpm1	3
GO:0008625	GO:0008625	extrinsic apoptotic signaling pathway via death domain receptors	2/266	83/28814	0.178606	0.320176	0.243629	Dapk1/Bex3	2
GO:0055021	GO:0055021	regulation of cardiac muscle tissue growth	2/266	83/28814	0.178606	0.320176	0.243629	Cited2/Fgfr1	2
GO:0072078	GO:0072078	nephron tubule morphogenesis	2/266	83/28814	0.178606	0.320176	0.243629	Fgf8/Hes1	2
GO:0060047	GO:0060047	heart contraction	4/266	238/28814	0.178683	0.320176	0.243629	Apln/Thra/Akap9/Tpm1	4
GO:0048285	GO:0048285	organelle fission	7/266	498/28814	0.179121	0.32079	0.244097	Fgf8/Cdkn1c/Wnt5a/Top2b/Ube2b/Cenpx/Pttg1	7
GO:0007568	GO:0007568	aging	2/266	84/28814	0.181915	0.324154	0.246657	Ifi27l2a/Cdkn1c	2
GO:0008088	GO:0008088	axo-dendritic transport	2/266	84/28814	0.181915	0.324154	0.246657	Hsbp1/Dst	2
GO:0032722	GO:0032722	positive regulation of chemokine production	2/266	84/28814	0.181915	0.324154	0.246657	F2rl1/Wnt5a	2
GO:0045824	GO:0045824	negative regulation of innate immune response	2/266	84/28814	0.181915	0.324154	0.246657	Arg1/Isg15	2
GO:0060191	GO:0060191	regulation of lipase activity	2/266	84/28814	0.181915	0.324154	0.246657	Fgfr1/Marcks	2
GO:0072332	GO:0072332	intrinsic apoptotic signaling pathway by p53 class mediator	2/266	84/28814	0.181915	0.324154	0.246657	Ddit4/Cdkn1a	2
GO:0007224	GO:0007224	smoothened signaling pathway	3/266	159/28814	0.182132	0.324154	0.246657	Hspb11/Sall3/Hes1	3
GO:0098657	GO:0098657	import into cell	4/266	240/28814	0.182339	0.324154	0.246657	Arg1/Slc2a1/Abcc1/Acsl3	4
GO:2000116	GO:2000116	regulation of cysteine-type endopeptidase activity	4/266	240/28814	0.182339	0.324154	0.246657	Wnt3a/Dapk1/Fam162a/Bak1	4
GO:0009410	GO:0009410	response to xenobiotic stimulus	5/266	325/28814	0.183034	0.324154	0.246657	Crot/Abcc1/Gnas/Hadha/Ube2b	5
GO:0010632	GO:0010632	regulation of epithelial cell migration	4/266	241/28814	0.184176	0.324154	0.246657	Anxa3/Wnt5a/Epha2/Fgfr1	4
GO:0003180	GO:0003180	aortic valve morphogenesis	1/266	22/28814	0.18463	0.324154	0.246657	Slit3	1
GO:0010663	GO:0010663	positive regulation of striated muscle cell apoptotic process	1/266	22/28814	0.18463	0.324154	0.246657	Igfbp3	1
GO:0031579	GO:0031579	membrane raft organization	1/266	22/28814	0.18463	0.324154	0.246657	S100a10	1
GO:0034694	GO:0034694	response to prostaglandin	1/266	22/28814	0.18463	0.324154	0.246657	Gnas	1
GO:0035561	GO:0035561	regulation of chromatin binding	1/266	22/28814	0.18463	0.324154	0.246657	Parp9	1
GO:0035930	GO:0035930	corticosteroid hormone secretion	1/266	22/28814	0.18463	0.324154	0.246657	Tspo	1
GO:0042759	GO:0042759	long-chain fatty acid biosynthetic process	1/266	22/28814	0.18463	0.324154	0.246657	Alox15	1
GO:0044851	GO:0044851	hair cycle phase	1/266	22/28814	0.18463	0.324154	0.246657	Wnt5a	1
GO:0045217	GO:0045217	cell-cell junction maintenance	1/266	22/28814	0.18463	0.324154	0.246657	F2rl1	1
GO:0045624	GO:0045624	positive regulation of T-helper cell differentiation	1/266	22/28814	0.18463	0.324154	0.246657	Irf1	1
GO:0046325	GO:0046325	negative regulation of glucose import	1/266	22/28814	0.18463	0.324154	0.246657	Pid1	1
GO:0060009	GO:0060009	Sertoli cell development	1/266	22/28814	0.18463	0.324154	0.246657	Akap9	1
GO:0060307	GO:0060307	regulation of ventricular cardiac muscle cell membrane repolarization	1/266	22/28814	0.18463	0.324154	0.246657	Akap9	1
GO:0060602	GO:0060602	branch elongation of an epithelium	1/266	22/28814	0.18463	0.324154	0.246657	Wnt5a	1
GO:0060749	GO:0060749	mammary gland alveolus development	1/266	22/28814	0.18463	0.324154	0.246657	Foxb1	1
GO:0061081	GO:0061081	positive regulation of myeloid leukocyte cytokine production involved in immune response	1/266	22/28814	0.18463	0.324154	0.246657	Wnt5a	1
GO:0061377	GO:0061377	mammary gland lobule development	1/266	22/28814	0.18463	0.324154	0.246657	Foxb1	1
GO:0070920	GO:0070920	regulation of production of small RNA involved in gene silencing by RNA	1/266	22/28814	0.18463	0.324154	0.246657	Lin28a	1
GO:0071398	GO:0071398	cellular response to fatty acid	1/266	22/28814	0.18463	0.324154	0.246657	Pid1	1
GO:0072111	GO:0072111	cell proliferation involved in kidney development	1/266	22/28814	0.18463	0.324154	0.246657	Lin28a	1
GO:0072170	GO:0072170	metanephric tubule development	1/266	22/28814	0.18463	0.324154	0.246657	Hes1	1
GO:0072273	GO:0072273	metanephric nephron morphogenesis	1/266	22/28814	0.18463	0.324154	0.246657	Hes1	1
GO:0097202	GO:0097202	activation of cysteine-type endopeptidase activity	1/266	22/28814	0.18463	0.324154	0.246657	Bak1	1
GO:0098780	GO:0098780	response to mitochondrial depolarisation	1/266	22/28814	0.18463	0.324154	0.246657	Huwe1	1
GO:1900424	GO:1900424	regulation of defense response to bacterium	1/266	22/28814	0.18463	0.324154	0.246657	F2rl1	1
GO:2000114	GO:2000114	regulation of establishment of cell polarity	1/266	22/28814	0.18463	0.324154	0.246657	Arfgef1	1
GO:2000810	GO:2000810	regulation of bicellular tight junction assembly	1/266	22/28814	0.18463	0.324154	0.246657	Epha2	1
GO:0002251	GO:0002251	organ or tissue specific immune response	2/266	85/28814	0.185233	0.324541	0.246951	AY761185/Defa30	2
GO:0030500	GO:0030500	regulation of bone mineralization	2/266	85/28814	0.185233	0.324541	0.246951	Isg15/Atp2b1	2
GO:0034103	GO:0034103	regulation of tissue remodeling	2/266	85/28814	0.185233	0.324541	0.246951	Mdk/Abr	2
GO:0072088	GO:0072088	nephron epithelium morphogenesis	2/266	85/28814	0.185233	0.324541	0.246951	Fgf8/Hes1	2
GO:0006887	GO:0006887	exocytosis	6/266	414/28814	0.185587	0.324993	0.247295	Gnai2/Anxa3/F2rl1/Rab8b/Abr/Myh10	6
GO:0007613	GO:0007613	memory	3/266	161/28814	0.186753	0.326866	0.24872	Ccnd2/Mdk/Ptgs1	3
GO:0006790	GO:0006790	sulfur compound metabolic process	5/266	328/28814	0.187733	0.328411	0.249896	Chst7/Sulf1/Hmgn5/Clic1/Acsl3	5
GO:0046777	GO:0046777	protein autophosphorylation	4/266	243/28814	0.187869	0.328481	0.249949	Epha1/Dapk1/Mob1b/Fgfr1	4
GO:0010921	GO:0010921	regulation of phosphatase activity	2/266	86/28814	0.188561	0.32918	0.250481	Gnai2/Ppp4r4	2
GO:0046785	GO:0046785	microtubule polymerization	2/266	86/28814	0.188561	0.32918	0.250481	Stmn2/Akap9	2
GO:0048041	GO:0048041	focal adhesion assembly	2/266	86/28814	0.188561	0.32918	0.250481	Limch1/S100a10	2
GO:0120254	GO:0120254	olefinic compound metabolic process	3/266	162/28814	0.189075	0.329909	0.251035	Alox15/Ptgs1/Rbp1	3
GO:0043414	GO:0043414	macromolecule methylation	5/266	329/28814	0.189309	0.330147	0.251216	Tdrd5/Gnas/Mettl9/Wdr6/Zdbf2	5
GO:0006112	GO:0006112	energy reserve metabolic process	2/266	87/28814	0.191896	0.330872	0.251768	Gyg/Gnas	2
GO:0006720	GO:0006720	isoprenoid metabolic process	2/266	87/28814	0.191896	0.330872	0.251768	Crabp2/Rbp1	2
GO:0032890	GO:0032890	regulation of organic acid transport	2/266	87/28814	0.191896	0.330872	0.251768	Arg1/Dpysl2	2
GO:0045995	GO:0045995	regulation of embryonic development	2/266	87/28814	0.191896	0.330872	0.251768	Wnt3a/Hes1	2
GO:0072028	GO:0072028	nephron morphogenesis	2/266	87/28814	0.191896	0.330872	0.251768	Fgf8/Hes1	2
GO:0002043	GO:0002043	blood vessel endothelial cell proliferation involved in sprouting angiogenesis	1/266	23/28814	0.192163	0.330872	0.251768	Epha2	1
GO:0003323	GO:0003323	type B pancreatic cell development	1/266	23/28814	0.192163	0.330872	0.251768	Wnt5a	1
GO:0006907	GO:0006907	pinocytosis	1/266	23/28814	0.192163	0.330872	0.251768	Appl1	1
GO:0007625	GO:0007625	grooming behavior	1/266	23/28814	0.192163	0.330872	0.251768	Hoxb8	1
GO:0010818	GO:0010818	T cell chemotaxis	1/266	23/28814	0.192163	0.330872	0.251768	Wnt5a	1
GO:0016202	GO:0016202	regulation of striated muscle tissue development	1/266	23/28814	0.192163	0.330872	0.251768	Fgf8	1
GO:0030539	GO:0030539	male genitalia development	1/266	23/28814	0.192163	0.330872	0.251768	Fgf8	1
GO:0031571	GO:0031571	mitotic G1 DNA damage checkpoint signaling	1/266	23/28814	0.192163	0.330872	0.251768	Cdkn1a	1
GO:0031649	GO:0031649	heat generation	1/266	23/28814	0.192163	0.330872	0.251768	Apln	1
GO:0042053	GO:0042053	regulation of dopamine metabolic process	1/266	23/28814	0.192163	0.330872	0.251768	Aldh2	1
GO:0042219	GO:0042219	cellular modified amino acid catabolic process	1/266	23/28814	0.192163	0.330872	0.251768	Acadl	1
GO:0042481	GO:0042481	regulation of odontogenesis	1/266	23/28814	0.192163	0.330872	0.251768	Fgf8	1
GO:0044346	GO:0044346	fibroblast apoptotic process	1/266	23/28814	0.192163	0.330872	0.251768	Bak1	1
GO:0046426	GO:0046426	negative regulation of receptor signaling pathway via JAK-STAT	1/266	23/28814	0.192163	0.330872	0.251768	Irf1	1
GO:0051156	GO:0051156	glucose 6-phosphate metabolic process	1/266	23/28814	0.192163	0.330872	0.251768	Pgls	1
GO:0051220	GO:0051220	cytoplasmic sequestering of protein	1/266	23/28814	0.192163	0.330872	0.251768	Thra	1
GO:1900101	GO:1900101	regulation of endoplasmic reticulum unfolded protein response	1/266	23/28814	0.192163	0.330872	0.251768	Bak1	1
GO:1901623	GO:1901623	regulation of lymphocyte chemotaxis	1/266	23/28814	0.192163	0.330872	0.251768	Wnt5a	1
GO:1902992	GO:1902992	negative regulation of amyloid precursor protein catabolic process	1/266	23/28814	0.192163	0.330872	0.251768	Rtn3	1
GO:2001026	GO:2001026	regulation of endothelial cell chemotaxis	1/266	23/28814	0.192163	0.330872	0.251768	Fgfr1	1
GO:0009100	GO:0009100	glycoprotein metabolic process	5/266	332/28814	0.194065	0.333977	0.254131	Chst7/St3gal6/Arfgef1/Sulf1/Soat1	5
GO:0001738	GO:0001738	morphogenesis of a polarized epithelium	2/266	88/28814	0.195239	0.335127	0.255006	Ptk7/Wnt5a	2
GO:0006942	GO:0006942	regulation of striated muscle contraction	2/266	88/28814	0.195239	0.335127	0.255006	Akap9/Grcc10	2
GO:0031397	GO:0031397	negative regulation of protein ubiquitination	2/266	88/28814	0.195239	0.335127	0.255006	Isg15/Tspo	2
GO:0050766	GO:0050766	positive regulation of phagocytosis	2/266	88/28814	0.195239	0.335127	0.255006	F2rl1/Abr	2
GO:0051937	GO:0051937	catecholamine transport	2/266	88/28814	0.195239	0.335127	0.255006	Ly6e/Ptgs1	2
GO:0017157	GO:0017157	regulation of exocytosis	4/266	247/28814	0.195326	0.335127	0.255006	Gnai2/F2rl1/Rab8b/Abr	4
GO:0050714	GO:0050714	positive regulation of protein secretion	3/266	165/28814	0.196086	0.335714	0.255452	F2rl1/Myh10/Glud1	3
GO:0070665	GO:0070665	positive regulation of leukocyte proliferation	3/266	165/28814	0.196086	0.335714	0.255452	Wnt3a/Hes1/Cdkn1a	3
GO:0051403	GO:0051403	stress-activated MAPK cascade	4/266	248/28814	0.197204	0.335714	0.255452	F2rl1/Wnt5a/Cdc42ep5/Tpd52l1	4
GO:1903039	GO:1903039	positive regulation of leukocyte cell-cell adhesion	4/266	248/28814	0.197204	0.335714	0.255452	Mdk/Irf1/Lgals1/Hes1	4
GO:0051321	GO:0051321	meiotic cell cycle	5/266	334/28814	0.197259	0.335714	0.255452	Wnt5a/Top2b/Ube2b/Cenpx/Pttg1	5
GO:0034250	GO:0034250	positive regulation of cellular amide metabolic process	3/266	166/28814	0.198436	0.335714	0.255452	Vim/Lin28a/Casp3	3
GO:0034644	GO:0034644	cellular response to UV	2/266	89/28814	0.198589	0.335714	0.255452	Bak1/Cdkn1a	2
GO:0035914	GO:0035914	skeletal muscle cell differentiation	2/266	89/28814	0.198589	0.335714	0.255452	Wnt3a/Cited2	2
GO:0045638	GO:0045638	negative regulation of myeloid cell differentiation	2/266	89/28814	0.198589	0.335714	0.255452	Hmgb3/Hoxb8	2
GO:0061333	GO:0061333	renal tubule morphogenesis	2/266	89/28814	0.198589	0.335714	0.255452	Fgf8/Hes1	2
GO:0006470	GO:0006470	protein dephosphorylation	4/266	249/28814	0.199088	0.335714	0.255452	Gnai2/Ppp4r4/Dusp4/Dusp6	4
GO:0002320	GO:0002320	lymphoid progenitor cell differentiation	1/266	24/28814	0.199627	0.335714	0.255452	Hes1	1
GO:0002693	GO:0002693	positive regulation of cellular extravasation	1/266	24/28814	0.199627	0.335714	0.255452	Mdk	1
GO:0002710	GO:0002710	negative regulation of T cell mediated immunity	1/266	24/28814	0.199627	0.335714	0.255452	Arg1	1
GO:0003181	GO:0003181	atrioventricular valve morphogenesis	1/266	24/28814	0.199627	0.335714	0.255452	Slit3	1
GO:0003283	GO:0003283	atrial septum development	1/266	24/28814	0.199627	0.335714	0.255452	Wnt5a	1
GO:0008090	GO:0008090	retrograde axonal transport	1/266	24/28814	0.199627	0.335714	0.255452	Dst	1
GO:0008210	GO:0008210	estrogen metabolic process	1/266	24/28814	0.199627	0.335714	0.255452	Hsd17b7	1
GO:0010842	GO:0010842	retina layer formation	1/266	24/28814	0.199627	0.335714	0.255452	Prom1	1
GO:0010878	GO:0010878	cholesterol storage	1/266	24/28814	0.199627	0.335714	0.255452	Soat1	1
GO:0022403	GO:0022403	cell cycle phase	1/266	24/28814	0.199627	0.335714	0.255452	Ube2b	1
GO:0034405	GO:0034405	response to fluid shear stress	1/266	24/28814	0.199627	0.335714	0.255452	Cited2	1
[truncated: 1,393 more rows]
