# Supplementary material for: Early autonomous patterning of the anteroposterior axis in gastruloids
Source: Development. 2024 Nov 18;151(22):dev202171. doi: 10.1242/dev.202171 (PMC11607688; doi:10.1242/dev.202171)
Supplement: Table S8. Summary of GO-term analysis results for the 72hpa T- population. [file develop-151-202171-TableS8.xlsx]

## Sheet: SuppTable8
	ID	Description	GeneRatio	BgRatio	pvalue	p.adjust	qvalue	geneID	Count
GO:0042692	GO:0042692	muscle cell differentiation	17/110	438/28814	9.60821e-13	2.58941e-09	1.63137e-09	Csrp2/Tmsb4x/Eif5a/Igf2/Slc25a4/Gata6/Id2/Tbx3/Ehd1/Ifrd1/Irx3/Smad1/Pmp22/Dkk1/Sod2/Krt8/Cd9	17
GO:0060537	GO:0060537	muscle tissue development	17/110	493/28814	6.27592e-12	8.4568e-09	5.32793e-09	Csrp2/Igf2/Meis1/Slc25a4/Twist1/Gata6/Nr2f2/Sox11/Id2/Tbx3/Ifrd1/Aldh1a2/Irx3/Smad1/Pmp22/Mylpf/Dkk1	17
GO:0048736	GO:0048736	appendage development	12/110	204/28814	2.1962e-11	1.47969e-08	9.32228e-09	Fbn2/Twist1/Prrx2/Nr2f2/Sox11/Gpc3/Tbx3/Aldh1a2/Pkdcc/Prrx1/Gas1/Dkk1	12
GO:0060173	GO:0060173	limb development	12/110	204/28814	2.1962e-11	1.47969e-08	9.32228e-09	Fbn2/Twist1/Prrx2/Nr2f2/Sox11/Gpc3/Tbx3/Aldh1a2/Pkdcc/Prrx1/Gas1/Dkk1	12
GO:0035107	GO:0035107	appendage morphogenesis	11/110	174/28814	7.19955e-11	3.2338e-08	2.03735e-08	Fbn2/Twist1/Prrx2/Sox11/Gpc3/Tbx3/Aldh1a2/Pkdcc/Prrx1/Gas1/Dkk1	11
GO:0035108	GO:0035108	limb morphogenesis	11/110	174/28814	7.19955e-11	3.2338e-08	2.03735e-08	Fbn2/Twist1/Prrx2/Sox11/Gpc3/Tbx3/Aldh1a2/Pkdcc/Prrx1/Gas1/Dkk1	11
GO:0060562	GO:0060562	epithelial tube morphogenesis	13/110	395/28814	3.96037e-09	1.15887e-06	7.30108e-07	Hmga2/Nrp1/Lhx1/Twist1/Sox11/Gpc3/Fzd2/Tbx3/Aldh1a2/Irx3/Sfrp1/Enah/Col4a1	13
GO:0050673	GO:0050673	epithelial cell proliferation	14/110	476/28814	4.03622e-09	1.15887e-06	7.30108e-07	Hmga2/Igf2/Twist1/Igfbp4/Nr2f2/Sox11/Gpc3/Id2/Nme1/Sparc/Aldh1a2/Sfrp1/Gas1/Ctsl	14
GO:0030326	GO:0030326	embryonic limb morphogenesis	9/110	143/28814	4.30008e-09	1.15887e-06	7.30108e-07	Fbn2/Twist1/Prrx2/Gpc3/Tbx3/Aldh1a2/Prrx1/Gas1/Dkk1	9
GO:0035113	GO:0035113	embryonic appendage morphogenesis	9/110	143/28814	4.30008e-09	1.15887e-06	7.30108e-07	Fbn2/Twist1/Prrx2/Gpc3/Tbx3/Aldh1a2/Prrx1/Gas1/Dkk1	9
GO:0007389	GO:0007389	pattern specification process	14/110	490/28814	5.82829e-09	1.42793e-06	8.99621e-07	Meis2/Nrp1/Meis1/Lhx1/Tcf7l1/Nr2f2/Gpc3/Tbx3/Tshz1/Aldh1a2/Irx3/Sfrp1/Gas1/Dkk1	14
GO:0072001	GO:0072001	renal system development	12/110	345/28814	8.82856e-09	1.98275e-06	1.24916e-06	Cd24a/Nrp1/Lhx1/Gpc3/Id2/Id3/Aldh1a2/Irx3/Sfrp1/Smad1/Col4a1/Basp1	12
GO:0035282	GO:0035282	segmentation	8/110	113/28814	1.27918e-08	2.65183e-06	1.6707e-06	Nrp1/Lhx1/Tcf7l1/Tbx3/Aldh1a2/Irx3/Sfrp1/Dkk1	8
GO:0045880	GO:0045880	positive regulation of smoothened signaling pathway	6/110	43/28814	1.46567e-08	2.81562e-06	1.77389e-06	Prrx2/Gpc3/Rab34/Prrx1/Sfrp1/Gas1	6
GO:0014706	GO:0014706	striated muscle tissue development	11/110	290/28814	1.56714e-08	2.81562e-06	1.77389e-06	Meis1/Slc25a4/Twist1/Gata6/Id2/Tbx3/Ifrd1/Aldh1a2/Irx3/Smad1/Dkk1	11
GO:0051961	GO:0051961	negative regulation of nervous system development	9/110	167/28814	1.67217e-08	2.81656e-06	1.77448e-06	Hmga2/Cd24a/Nrp1/Sox11/Id2/Prtg/Idh2/Ifrd1/Dkk1	9
GO:0003002	GO:0003002	regionalization	12/110	385/28814	2.96164e-08	4.6932e-06	2.9568e-06	Nrp1/Lhx1/Tcf7l1/Nr2f2/Gpc3/Tbx3/Tshz1/Aldh1a2/Irx3/Sfrp1/Gas1/Dkk1	12
GO:0001655	GO:0001655	urogenital system development	12/110	387/28814	3.13461e-08	4.6932e-06	2.9568e-06	Cd24a/Nrp1/Lhx1/Gpc3/Id2/Id3/Aldh1a2/Irx3/Sfrp1/Smad1/Col4a1/Basp1	12
GO:0050678	GO:0050678	regulation of epithelial cell proliferation	12/110	405/28814	5.14953e-08	7.3042e-06	4.60176e-06	Hmga2/Igf2/Twist1/Nr2f2/Sox11/Gpc3/Nme1/Sparc/Aldh1a2/Sfrp1/Gas1/Ctsl	12
GO:0051146	GO:0051146	striated muscle cell differentiation	11/110	328/28814	5.50681e-08	7.42043e-06	4.67499e-06	Csrp2/Igf2/Slc25a4/Gata6/Tbx3/Ehd1/Irx3/Pmp22/Dkk1/Krt8/Cd9	11
GO:0048562	GO:0048562	embryonic organ morphogenesis	11/110	333/28814	6.41832e-08	8.23684e-06	5.18935e-06	Lhx1/Twist1/Prrx2/Sox11/Id2/Fzd2/Tbx3/Tshz1/Aldh1a2/Prrx1/Gas1	11
GO:0001503	GO:0001503	ossification	12/110	421/28814	7.84282e-08	9.60746e-06	6.05286e-06	Fbn2/Igf2/Twist1/Sox11/Gpc3/Id2/Id3/Pkdcc/Sfrp1/Smad1/Dkk1/Bambi	12
GO:0010721	GO:0010721	negative regulation of cell development	9/110	206/28814	1.01956e-07	1.19465e-05	7.52652e-06	Hmga2/Cd24a/Nrp1/Fbln1/Sox11/Id2/Prtg/Idh2/Ifrd1	9
GO:0051147	GO:0051147	regulation of muscle cell differentiation	8/110	151/28814	1.23121e-07	1.34457e-05	8.47101e-06	Tmsb4x/Eif5a/Igf2/Slc25a4/Id2/Smad1/Dkk1/Sod2	8
GO:0060021	GO:0060021	roof of mouth development	7/110	101/28814	1.24728e-07	1.34457e-05	8.47101e-06	Sox11/Fzd2/Tbx3/Tshz1/Pkdcc/Prrx1/Gas1	7
GO:0071635	GO:0071635	negative regulation of transforming growth factor beta production	4/110	13/28814	1.39988e-07	1.45103e-05	9.14174e-06	Cd24a/Fn1/Fbln1/Gata6	4
GO:0045165	GO:0045165	cell fate commitment	10/110	287/28814	1.6042e-07	1.60123e-05	1.0088e-05	Gata6/Nr2f2/Id2/Tbx3/Prrx1/Sfrp1/Smad1/Gas1/Ctsl/Dkk1	10
GO:0045667	GO:0045667	regulation of osteoblast differentiation	8/110	158/28814	1.74539e-07	1.67994e-05	1.05839e-05	Fbn2/Twist1/Sox11/Id2/Id3/Sfrp1/Smad1/Bambi	8
GO:0001649	GO:0001649	osteoblast differentiation	9/110	222/28814	1.92509e-07	1.78901e-05	1.1271e-05	Fbn2/Igf2/Twist1/Sox11/Id2/Id3/Sfrp1/Smad1/Bambi	9
GO:0050768	GO:0050768	negative regulation of neurogenesis	8/110	163/28814	2.21686e-07	1.99148e-05	1.25467e-05	Hmga2/Cd24a/Nrp1/Sox11/Id2/Prtg/Idh2/Ifrd1	8
GO:0009952	GO:0009952	anterior/posterior pattern specification	9/110	235/28814	3.11204e-07	2.70547e-05	1.70449e-05	Lhx1/Tcf7l1/Nr2f2/Gpc3/Tbx3/Tshz1/Aldh1a2/Sfrp1/Dkk1	9
GO:0001706	GO:0001706	endoderm formation	5/110	39/28814	3.84089e-07	3.18243e-05	2.00498e-05	Hmga2/Fn1/Lhx1/Gata6/Dkk1	5
GO:0048762	GO:0048762	mesenchymal cell differentiation	9/110	242/28814	3.98237e-07	3.18243e-05	2.00498e-05	Hmga2/Fn1/Nrp1/Twist1/Sox11/Tbx3/Aldh1a2/Sfrp1/Bambi	9
GO:0007498	GO:0007498	mesoderm development	7/110	120/28814	4.0651e-07	3.18243e-05	2.00498e-05	Hmga2/Lhx1/Tcf7l1/Tbx3/Irx3/Smad1/Dkk1	7
GO:0090596	GO:0090596	sensory organ morphogenesis	10/110	319/28814	4.23986e-07	3.18243e-05	2.00498e-05	Meis1/Lhx1/Twist1/Prrx2/Sox11/Fzd2/Tbx3/Tshz1/Prrx1/Gas1	10
GO:0007409	GO:0007409	axonogenesis	12/110	493/28814	4.25111e-07	3.18243e-05	2.00498e-05	Stmn1/Fn1/Nrp1/Lhx1/Prtg/Ifrd1/Gas1/Enah/Pmp22/Hsp90aa1/Vim/Emb	12
GO:0001822	GO:0001822	kidney development	10/110	330/28814	5.77499e-07	4.20638e-05	2.65009e-05	Cd24a/Nrp1/Lhx1/Gpc3/Id2/Id3/Irx3/Sfrp1/Smad1/Basp1	10
GO:0009880	GO:0009880	embryonic pattern specification	6/110	80/28814	6.44317e-07	4.56957e-05	2.8789e-05	Meis2/Nrp1/Meis1/Lhx1/Tcf7l1/Tbx3	6
GO:0001654	GO:0001654	eye development	11/110	421/28814	6.63704e-07	4.58636e-05	2.88949e-05	Meis2/Nrp1/Meis1/Lhx1/Twist1/Sox11/Pbx3/Aldh1a2/Gas1/Col4a1/Vim	11
GO:0150063	GO:0150063	visual system development	11/110	424/28814	7.11508e-07	4.79379e-05	3.02016e-05	Meis2/Nrp1/Meis1/Lhx1/Twist1/Sox11/Pbx3/Aldh1a2/Gas1/Col4a1/Vim	11
GO:0048705	GO:0048705	skeletal system morphogenesis	9/110	261/28814	7.48716e-07	4.92144e-05	3.10059e-05	Serpinh1/Fbn2/Lhx1/Twist1/Prrx2/Sox11/Prrx1/Sfrp1/Gas1	9
GO:0048880	GO:0048880	sensory system development	11/110	428/28814	7.79962e-07	5.00475e-05	3.15308e-05	Meis2/Nrp1/Meis1/Lhx1/Twist1/Sox11/Pbx3/Aldh1a2/Gas1/Col4a1/Vim	11
GO:0060541	GO:0060541	respiratory system development	9/110	267/28814	9.04273e-07	5.66748e-05	3.57061e-05	Hmga2/Gata6/Smchd1/Sox11/Gpc3/Sparc/Aldh1a2/Pkdcc/Klf2	9
GO:0003161	GO:0003161	cardiac conduction system development	4/110	20/28814	9.2924e-07	5.6916e-05	3.5858e-05	Gata6/Id2/Tbx3/Irx3	4
GO:0048738	GO:0048738	cardiac muscle tissue development	9/110	270/28814	9.92024e-07	5.94112e-05	3.743e-05	Meis1/Slc25a4/Gata6/Id2/Tbx3/Aldh1a2/Irx3/Smad1/Dkk1	9
GO:0060411	GO:0060411	cardiac septum morphogenesis	6/110	87/28814	1.05958e-06	6.20777e-05	3.911e-05	Nrp1/Gata6/Sox11/Id2/Fzd2/Tbx3	6
GO:0055123	GO:0055123	digestive system development	7/110	139/28814	1.09867e-06	6.29983e-05	3.969e-05	Igf2/Gata6/Sox11/Id2/Aldh1a2/Pkdcc/Sfrp1	7
GO:0003151	GO:0003151	outflow tract morphogenesis	6/110	88/28814	1.1336e-06	6.36472e-05	4.00988e-05	Nrp1/Twist1/Gata6/Sox11/Fzd2/Tbx3	6
GO:0003007	GO:0003007	heart morphogenesis	9/110	284/28814	1.506e-06	8.28302e-05	5.21844e-05	Nrp1/Twist1/Gata6/Sox11/Id2/Fzd2/Tbx3/Aldh1a2/Dkk1	9
GO:0008589	GO:0008589	regulation of smoothened signaling pathway	6/110	94/28814	1.67189e-06	9.01146e-05	5.67737e-05	Prrx2/Gpc3/Rab34/Prrx1/Sfrp1/Gas1	6
GO:0072073	GO:0072073	kidney epithelium development	7/110	152/28814	1.99901e-06	0.000104475	6.58208e-05	Cd24a/Lhx1/Gpc3/Irx3/Sfrp1/Smad1/Basp1	7
GO:0048701	GO:0048701	embryonic cranial skeleton morphogenesis	5/110	54/28814	2.01584e-06	0.000104475	6.58208e-05	Lhx1/Twist1/Prrx2/Prrx1/Gas1	5
GO:0048732	GO:0048732	gland development	11/110	476/28814	2.1857e-06	0.000111141	7.00206e-05	Hmga2/Nrp1/Igf2/Gata6/Aprt/Id2/Nme1/Tbx3/Sfrp1/Cadm1/Sod2	11
GO:0014033	GO:0014033	neural crest cell differentiation	6/110	99/28814	2.26559e-06	0.000112575	7.09243e-05	Fn1/Nrp1/Twist1/Sox11/Aldh1a2/Sfrp1	6
GO:0060485	GO:0060485	mesenchyme development	9/110	299/28814	2.29745e-06	0.000112575	7.09243e-05	Hmga2/Fn1/Nrp1/Twist1/Sox11/Tbx3/Aldh1a2/Sfrp1/Bambi	9
GO:0042474	GO:0042474	middle ear morphogenesis	4/110	26/28814	2.81714e-06	0.00013501	8.50584e-05	Prrx2/Tshz1/Prrx1/Gas1	4
GO:0001704	GO:0001704	formation of primary germ layer	6/110	103/28814	2.85549e-06	0.00013501	8.50584e-05	Hmga2/Fn1/Lhx1/Gata6/Smad1/Dkk1	6
GO:0030510	GO:0030510	regulation of BMP signaling pathway	6/110	104/28814	3.02098e-06	0.000138717	8.73938e-05	Gata6/Sox11/Gpc3/Sfrp1/Dkk1/Bambi	6
GO:0051098	GO:0051098	regulation of binding	10/110	397/28814	3.03684e-06	0.000138717	8.73938e-05	Hmga2/Stmn1/Twist1/Sox11/Id2/Nme1/Gtpbp4/Phlda2/Dkk1/Bambi	10
GO:0030324	GO:0030324	lung development	8/110	236/28814	3.59325e-06	0.000161397	0.000101683	Hmga2/Gata6/Sox11/Gpc3/Sparc/Aldh1a2/Pkdcc/Klf2	8
GO:0030323	GO:0030323	respiratory tube development	8/110	239/28814	3.94402e-06	0.000169823	0.000106991	Hmga2/Gata6/Sox11/Gpc3/Sparc/Aldh1a2/Pkdcc/Klf2	8
GO:0048145	GO:0048145	regulation of fibroblast proliferation	6/110	109/28814	3.96988e-06	0.000169823	0.000106991	Mif/Fn1/Fbln1/Sfrp1/Sod2/Fth1	6
GO:0048704	GO:0048704	embryonic skeletal system morphogenesis	6/110	109/28814	3.96988e-06	0.000169823	0.000106991	Lhx1/Twist1/Prrx2/Sox11/Prrx1/Gas1	6
GO:0048863	GO:0048863	stem cell differentiation	8/110	240/28814	4.06721e-06	0.000171268	0.000107901	Fn1/Nrp1/Twist1/Gata6/Tcf7l1/Sox11/Aldh1a2/Sfrp1	8
GO:0035987	GO:0035987	endodermal cell differentiation	4/110	29/28814	4.43625e-06	0.000183934	0.000115881	Hmga2/Fn1/Gata6/Dkk1	4
GO:0048144	GO:0048144	fibroblast proliferation	6/110	112/28814	4.64687e-06	0.000189649	0.000119482	Mif/Fn1/Fbln1/Sfrp1/Sod2/Fth1	6
GO:0008347	GO:0008347	glial cell migration	5/110	64/28814	4.71484e-06	0.000189649	0.000119482	Fn1/Idh2/Pmp22/Vim/Cd9	5
GO:0030509	GO:0030509	BMP signaling pathway	7/110	176/28814	5.27661e-06	0.000209125	0.000131752	Gata6/Sox11/Gpc3/Sfrp1/Smad1/Dkk1/Bambi	7
GO:0007369	GO:0007369	gastrulation	7/110	179/28814	5.89605e-06	0.000230288	0.000145085	Hmga2/Fn1/Lhx1/Gata6/Sfrp1/Smad1/Dkk1	7
GO:0045668	GO:0045668	negative regulation of osteoblast differentiation	5/110	69/28814	6.84514e-06	0.000263538	0.000166033	Twist1/Id2/Id3/Sfrp1/Bambi	5
GO:0016331	GO:0016331	morphogenesis of embryonic epithelium	7/110	185/28814	7.3173e-06	0.000277748	0.000174986	Twist1/Sox11/Fzd2/Aldh1a2/Irx3/Sfrp1/Enah	7
GO:0048566	GO:0048566	embryonic digestive tract development	4/110	33/28814	7.55374e-06	0.000282741	0.000178131	Sox11/Id2/Aldh1a2/Pkdcc	4
GO:0071772	GO:0071772	response to BMP	7/110	187/28814	7.84999e-06	0.000283235	0.000178443	Gata6/Sox11/Gpc3/Sfrp1/Smad1/Dkk1/Bambi	7
GO:0071773	GO:0071773	cellular response to BMP stimulus	7/110	187/28814	7.84999e-06	0.000283235	0.000178443	Gata6/Sox11/Gpc3/Sfrp1/Smad1/Dkk1/Bambi	7
GO:0048332	GO:0048332	mesoderm morphogenesis	5/110	71/28814	7.88224e-06	0.000283235	0.000178443	Hmga2/Tcf7l1/Tbx3/Smad1/Dkk1	5
GO:0048565	GO:0048565	digestive tract development	6/110	126/28814	9.16178e-06	0.000324882	0.000204681	Gata6/Sox11/Id2/Aldh1a2/Pkdcc/Sfrp1	6
GO:0050767	GO:0050767	regulation of neurogenesis	10/110	455/28814	1.00301e-05	0.000351052	0.000221169	Hmga2/Cd24a/Fn1/Nrp1/Sox11/Id2/Prtg/Idh2/Ifrd1/Vim	10
GO:0007492	GO:0007492	endoderm development	5/110	75/28814	1.0323e-05	0.000356671	0.000224709	Hmga2/Fn1/Lhx1/Gata6/Dkk1	5
GO:0003279	GO:0003279	cardiac septum development	6/110	130/28814	1.09571e-05	0.000373789	0.000235494	Nrp1/Gata6/Sox11/Id2/Fzd2/Tbx3	6
GO:0021915	GO:0021915	neural tube development	7/110	198/28814	1.13893e-05	0.000383678	0.000241724	Twist1/Sox11/Fzd2/Aldh1a2/Sfrp1/Gas1/Enah	7
GO:2001021	GO:2001021	negative regulation of response to DNA damage stimulus	5/110	77/28814	1.17459e-05	0.000390805	0.000246214	Hmga2/Mif/Twist1/Smchd1/Pcbp4	5
GO:0071634	GO:0071634	regulation of transforming growth factor beta production	4/110	38/28814	1.34273e-05	0.0004413	0.000278026	Cd24a/Fn1/Fbln1/Gata6	4
GO:0043010	GO:0043010	camera-type eye development	9/110	374/28814	1.39282e-05	0.000452246	0.000284922	Nrp1/Meis1/Lhx1/Twist1/Sox11/Aldh1a2/Gas1/Col4a1/Vim	9
GO:1904888	GO:1904888	cranial skeletal system development	5/110	80/28814	1.41624e-05	0.000454377	0.000286265	Lhx1/Twist1/Prrx2/Prrx1/Gas1	5
GO:0030278	GO:0030278	regulation of ossification	6/110	137/28814	1.4778e-05	0.000468548	0.000295193	Fbn2/Twist1/Sox11/Pkdcc/Sfrp1/Dkk1	6
GO:0048608	GO:0048608	reproductive structure development	10/110	484/28814	1.70768e-05	0.00053514	0.000337147	Hmga2/Fbn2/Igf2/Lhx1/Nr2f2/Tbx3/Sfrp1/Phlda2/Ctsl/Krt8	10
GO:0071604	GO:0071604	transforming growth factor beta production	4/110	41/28814	1.82599e-05	0.000561135	0.000353524	Cd24a/Fn1/Fbln1/Gata6	4
GO:0061458	GO:0061458	reproductive system development	10/110	488/28814	1.83228e-05	0.000561135	0.000353524	Hmga2/Fbn2/Igf2/Lhx1/Nr2f2/Tbx3/Sfrp1/Phlda2/Ctsl/Krt8	10
GO:0042471	GO:0042471	ear morphogenesis	6/110	143/28814	1.88504e-05	0.000570808	0.000359618	Prrx2/Fzd2/Tbx3/Tshz1/Prrx1/Gas1	6
GO:0007178	GO:0007178	transmembrane receptor protein serine/threonine kinase signaling pathway	9/110	391/28814	1.97782e-05	0.000592247	0.000373126	Fbn2/Gata6/Sox11/Gpc3/Sfrp1/Smad1/Dkk1/Bambi/Vim	9
GO:0060251	GO:0060251	regulation of glial cell proliferation	4/110	42/28814	2.01228e-05	0.000595944	0.000375454	Sox11/Idh2/Pmp22/Vim	4
GO:0090287	GO:0090287	regulation of cellular response to growth factor stimulus	8/110	300/28814	2.05594e-05	0.000596369	0.000375723	Fbn2/Gata6/Sox11/Gpc3/Sfrp1/Dkk1/Bambi/Grb10	8
GO:0050679	GO:0050679	positive regulation of epithelial cell proliferation	7/110	217/28814	2.05797e-05	0.000596369	0.000375723	Hmga2/Igf2/Twist1/Sox11/Nme1/Sfrp1/Gas1	7
GO:0048706	GO:0048706	embryonic skeletal system development	6/110	146/28814	2.12015e-05	0.00060785	0.000382956	Lhx1/Twist1/Prrx2/Sox11/Prrx1/Gas1	6
GO:0030900	GO:0030900	forebrain development	9/110	398/28814	2.27334e-05	0.000644911	0.000406305	Hmga2/Nrp1/Lhx1/Nr2f2/Id2/Tbx3/Igf2bp1/Aldh1a2/Dkk1	9
GO:0014032	GO:0014032	neural crest cell development	5/110	89/28814	2.37956e-05	0.000668012	0.000420859	Fn1/Nrp1/Twist1/Sox11/Aldh1a2	5
GO:0045765	GO:0045765	regulation of angiogenesis	8/110	307/28814	2.42403e-05	0.000673479	0.000424303	Hmga2/Nrp1/Igf2/Gata6/Sparc/Smad1/Hspb1/Klf2	8
GO:0001656	GO:0001656	metanephros development	5/110	91/28814	2.64993e-05	0.000717203	0.00045185	Lhx1/Gpc3/Id2/Id3/Irx3	5
GO:1901342	GO:1901342	regulation of vasculature development	8/110	311/28814	2.65812e-05	0.000717203	0.00045185	Hmga2/Nrp1/Igf2/Gata6/Sparc/Smad1/Hspb1/Klf2	8
GO:0003206	GO:0003206	cardiac chamber morphogenesis	6/110	152/28814	2.66124e-05	0.000717203	0.00045185	Nrp1/Gata6/Sox11/Id2/Fzd2/Tbx3	6
GO:0051271	GO:0051271	negative regulation of cellular component movement	8/110	314/28814	2.84588e-05	0.000759371	0.000478416	Mif/Fbln1/Nr2f2/Arhgdia/Gtpbp4/Idh2/Sfrp1/Cd9	8
GO:0043518	GO:0043518	negative regulation of DNA damage response, signal transduction by p53 class mediator	3/110	16/28814	2.9237e-05	0.000772487	0.00048668	Mif/Twist1/Pcbp4	3
GO:0061138	GO:0061138	morphogenesis of a branching epithelium	7/110	230/28814	2.98631e-05	0.000781369	0.000492276	Hmga2/Nrp1/Lhx1/Gpc3/Tbx3/Sfrp1/Col4a1	7
GO:0001838	GO:0001838	embryonic epithelial tube formation	6/110	156/28814	3.07994e-05	0.000798118	0.000502828	Twist1/Sox11/Fzd2/Irx3/Sfrp1/Enah	6
GO:0014031	GO:0014031	mesenchymal cell development	5/110	95/28814	3.26186e-05	0.000821563	0.000517598	Fn1/Nrp1/Twist1/Sox11/Aldh1a2	5
GO:0048864	GO:0048864	stem cell development	5/110	95/28814	3.26186e-05	0.000821563	0.000517598	Fn1/Nrp1/Twist1/Sox11/Aldh1a2	5
GO:0061053	GO:0061053	somite development	5/110	95/28814	3.26186e-05	0.000821563	0.000517598	Lhx1/Sox11/Aldh1a2/Sfrp1/Dkk1	5
GO:0007224	GO:0007224	smoothened signaling pathway	6/110	159/28814	3.42743e-05	0.000855271	0.000538835	Prrx2/Gpc3/Rab34/Prrx1/Sfrp1/Gas1	6
GO:0045429	GO:0045429	positive regulation of nitric oxide biosynthetic process	4/110	49/28814	3.73162e-05	0.000922634	0.000581274	Ddah2/Hsp90aa1/Sod2/Klf2	4
GO:0045664	GO:0045664	regulation of neuron differentiation	7/110	241/28814	4.01895e-05	0.000984642	0.000620341	Cd24a/Meis1/Sox11/Id2/Irx3/Sfrp1/Dkk1	7
GO:0009798	GO:0009798	axis specification	5/110	100/28814	4.17482e-05	0.00101362	0.000638595	Lhx1/Tcf7l1/Gpc3/Tbx3/Sfrp1	5
GO:1904407	GO:1904407	positive regulation of nitric oxide metabolic process	4/110	51/28814	4.37555e-05	0.00105287	0.000663323	Ddah2/Hsp90aa1/Sod2/Klf2	4
GO:0030178	GO:0030178	negative regulation of Wnt signaling pathway	6/110	167/28814	4.51013e-05	0.00106621	0.000671731	Hmga2/Gpc3/Nxn/Sfrp1/Dkk1/Grb10	6
GO:0072175	GO:0072175	epithelial tube formation	6/110	167/28814	4.51013e-05	0.00106621	0.000671731	Twist1/Sox11/Fzd2/Irx3/Sfrp1/Enah	6
GO:0022604	GO:0022604	regulation of cell morphogenesis	8/110	338/28814	4.78826e-05	0.00112212	0.000706953	Fn1/Nrp1/Fbln1/Arhgdia/Sparc/Rhou/Rdx/Bambi	8
GO:0001763	GO:0001763	morphogenesis of a branching structure	7/110	249/28814	4.94082e-05	0.00114473	0.000721199	Hmga2/Nrp1/Lhx1/Gpc3/Tbx3/Sfrp1/Col4a1	7
GO:0040013	GO:0040013	negative regulation of locomotion	8/110	340/28814	4.99072e-05	0.00114473	0.000721199	Mif/Nrp1/Fbln1/Nr2f2/Arhgdia/Gtpbp4/Idh2/Sfrp1	8
GO:0034111	GO:0034111	negative regulation of homotypic cell-cell adhesion	3/110	19/28814	5.01698e-05	0.00114473	0.000721199	Cd24a/Rdx/Cd9	3
GO:0060412	GO:0060412	ventricular septum morphogenesis	4/110	53/28814	5.09713e-05	0.00114473	0.000721199	Sox11/Id2/Fzd2/Tbx3	4
GO:0072091	GO:0072091	regulation of stem cell proliferation	4/110	53/28814	5.09713e-05	0.00114473	0.000721199	Hmga2/Fbln1/Sox11/Tbx3	4
GO:0014014	GO:0014014	negative regulation of gliogenesis	4/110	54/28814	5.48877e-05	0.00120276	0.000757758	Hmga2/Sox11/Id2/Idh2	4
GO:0019827	GO:0019827	stem cell population maintenance	6/110	173/28814	5.4894e-05	0.00120276	0.000757758	Hmga2/Tcf7l1/Tbx3/Igf2bp1/Prrx1/Sfrp1	6
GO:0050680	GO:0050680	negative regulation of epithelial cell proliferation	6/110	173/28814	5.4894e-05	0.00120276	0.000757758	Nr2f2/Gpc3/Sparc/Sfrp1/Gas1/Ctsl	6
GO:0090092	GO:0090092	regulation of transmembrane receptor protein serine/threonine kinase signaling pathway	7/110	256/28814	5.88343e-05	0.0012787	0.000805601	Fbn2/Gata6/Sox11/Gpc3/Sfrp1/Dkk1/Bambi	7
GO:0016055	GO:0016055	Wnt signaling pathway	9/110	451/28814	5.98929e-05	0.00128715	0.000810927	Hmga2/Tcf7l1/Gpc3/Fzd2/Nxn/Sfrp1/Dkk1/Bambi/Grb10	9
GO:0061326	GO:0061326	renal tubule development	5/110	108/28814	6.03343e-05	0.00128715	0.000810927	Cd24a/Lhx1/Gpc3/Irx3/Col4a1	5
GO:0001667	GO:0001667	ameboidal-type cell migration	9/110	452/28814	6.09173e-05	0.00128715	0.000810927	Fn1/Nrp1/Fbn2/Igf2/Twist1/Nr2f2/Sparc/Pmp22/Hspb1	9
GO:0042063	GO:0042063	gliogenesis	8/110	350/28814	6.11338e-05	0.00128715	0.000810927	Hmga2/Fn1/Sox11/Id2/Idh2/Pmp22/Vim/Cd9	8
GO:0198738	GO:0198738	cell-cell signaling by wnt	9/110	453/28814	6.19564e-05	0.00129188	0.000813908	Hmga2/Tcf7l1/Gpc3/Fzd2/Nxn/Sfrp1/Dkk1/Bambi/Grb10	9
GO:0098727	GO:0098727	maintenance of cell number	6/110	177/28814	6.23172e-05	0.00129188	0.000813908	Hmga2/Tcf7l1/Tbx3/Igf2bp1/Prrx1/Sfrp1	6
GO:0071900	GO:0071900	regulation of protein serine/threonine kinase activity	8/110	352/28814	6.36139e-05	0.0013087	0.000824502	Hmga2/Mif/Cd24a/Nr2f2/Gtpbp4/Sfrp1/Pmp22/Dkk1	8
GO:0001890	GO:0001890	placenta development	6/110	178/28814	6.42928e-05	0.00131264	0.000826988	Fbn2/Igf2/Nr2f2/Phlda2/Ctsl/Krt8	6
GO:0010463	GO:0010463	mesenchymal cell proliferation	4/110	57/28814	6.79563e-05	0.00137701	0.000867539	Prrx2/Gpc3/Prrx1/Gas1	4
GO:0035148	GO:0035148	tube formation	6/110	182/28814	7.27016e-05	0.00146217	0.000921191	Twist1/Sox11/Fzd2/Irx3/Sfrp1/Enah	6
GO:0045766	GO:0045766	positive regulation of angiogenesis	6/110	183/28814	7.4935e-05	0.00148493	0.000935528	Hmga2/Nrp1/Igf2/Gata6/Smad1/Hspb1	6
GO:1904018	GO:1904018	positive regulation of vasculature development	6/110	183/28814	7.4935e-05	0.00148493	0.000935528	Hmga2/Nrp1/Igf2/Gata6/Smad1/Hspb1	6
GO:0009948	GO:0009948	anterior/posterior axis specification	4/110	59/28814	7.78406e-05	0.00153124	0.000964709	Lhx1/Tcf7l1/Gpc3/Tbx3	4
GO:0035051	GO:0035051	cardiocyte differentiation	6/110	185/28814	7.95661e-05	0.00155384	0.000978948	Slc25a4/Twist1/Gata6/Tbx3/Irx3/Dkk1	6
GO:0007517	GO:0007517	muscle organ development	8/110	365/28814	8.18623e-05	0.00158719	0.000999954	Igf2/Twist1/Nr2f2/Sox11/Fzd2/Id3/Pmp22/Mylpf	8
GO:0014009	GO:0014009	glial cell proliferation	4/110	60/28814	8.31565e-05	0.00159463	0.00100464	Sox11/Idh2/Pmp22/Vim	4
GO:0032956	GO:0032956	regulation of actin cytoskeleton organization	8/110	366/28814	8.34295e-05	0.00159463	0.00100464	Tmsb10/Stmn1/Nrp1/Tmsb4x/Arhgdia/Rdx/Ctsl/Cgnl1	8
GO:0072009	GO:0072009	nephron epithelium development	5/110	117/28814	8.82554e-05	0.00167499	0.00105527	Cd24a/Lhx1/Gpc3/Irx3/Basp1	5
GO:0048754	GO:0048754	branching morphogenesis of an epithelial tube	6/110	192/28814	9.76021e-05	0.00183942	0.00115887	Hmga2/Nrp1/Lhx1/Gpc3/Tbx3/Col4a1	6
GO:0048333	GO:0048333	mesodermal cell differentiation	3/110	24/28814	0.000103345	0.00193413	0.00121854	Hmga2/Smad1/Dkk1	3
GO:0060560	GO:0060560	developmental growth involved in morphogenesis	7/110	281/28814	0.00010527	0.00195657	0.00123267	Fn1/Nrp1/Lhx1/Ifrd1/Sfrp1/Cadm1/Hsp90aa1	7
GO:0051148	GO:0051148	negative regulation of muscle cell differentiation	4/110	65/28814	0.000113776	0.00210018	0.00132315	Igf2/Id2/Smad1/Dkk1	4
GO:0050808	GO:0050808	synapse organization	9/110	494/28814	0.000119537	0.00219151	0.00138069	Nrp1/Tuba1a/Tmeff1/Sparc/Cadm1/Col4a1/Pmp22/Dkk1/Chchd10	9
GO:0003205	GO:0003205	cardiac chamber development	6/110	200/28814	0.000122047	0.00222241	0.00140015	Nrp1/Gata6/Sox11/Id2/Fzd2/Tbx3	6
GO:0090398	GO:0090398	cellular senescence	4/110	67/28814	0.000128054	0.00231614	0.0014592	Hmga2/Twist1/Id2/Tbx3	4
GO:0051101	GO:0051101	regulation of DNA binding	5/110	127/28814	0.00012993	0.00233442	0.00147072	Hmga2/Twist1/Sox11/Id2/Nme1	5
GO:0014013	GO:0014013	regulation of gliogenesis	5/110	129/28814	0.000139817	0.00249542	0.00157215	Hmga2/Sox11/Id2/Idh2/Vim	5
GO:0061448	GO:0061448	connective tissue development	7/110	295/28814	0.000142153	0.00252041	0.0015879	Hmga2/Serpinh1/Prrx2/Id2/Pkdcc/Prrx1/Smad1	7
GO:0007519	GO:0007519	skeletal muscle tissue development	6/110	206/28814	0.000143384	0.00252563	0.00159119	Igf2/Twist1/Nr2f2/Sox11/Pmp22/Mylpf	6
GO:0007350	GO:0007350	blastoderm segmentation	3/110	27/28814	0.00014811	0.0025752	0.00162242	Nrp1/Tcf7l1/Tbx3	3
GO:0062009	GO:0062009	secondary palate development	3/110	27/28814	0.00014811	0.0025752	0.00162242	Sox11/Fzd2/Tshz1	3
GO:0048638	GO:0048638	regulation of developmental growth	8/110	402/28814	0.000158947	0.00272843	0.00171895	Hmga2/Fn1/Nrp1/Igf2/Meis1/Slc25a4/Gata6/Ifrd1	8
GO:1903706	GO:1903706	regulation of hemopoiesis	8/110	402/28814	0.000158947	0.00272843	0.00171895	Cd24a/Meis2/Meis1/Id2/Nme1/Sfrp1/Hsp90aa1/Hspb1	8
GO:2000027	GO:2000027	regulation of animal organ morphogenesis	5/110	133/28814	0.000161311	0.00275148	0.00173348	Lhx1/Gpc3/Fzd2/Sfrp1/Dkk1	5
GO:0001841	GO:0001841	neural tube formation	5/110	134/28814	0.000167058	0.00283159	0.00178395	Twist1/Sox11/Fzd2/Sfrp1/Enah	5
GO:0045428	GO:0045428	regulation of nitric oxide biosynthetic process	4/110	72/28814	0.000169378	0.00284604	0.00179305	Ddah2/Hsp90aa1/Sod2/Klf2	4
GO:2001233	GO:2001233	regulation of apoptotic signaling pathway	8/110	406/28814	0.000170023	0.00284604	0.00179305	Mif/Nrp1/Slc25a4/Sfrp1/Gas1/Pmp22/Sod2/Hspb1	8
GO:0051216	GO:0051216	cartilage development	6/110	213/28814	0.000171905	0.00285977	0.0018017	Hmga2/Serpinh1/Prrx2/Pkdcc/Prrx1/Smad1	6
GO:2000146	GO:2000146	negative regulation of cell motility	7/110	305/28814	0.000174428	0.00288395	0.00181694	Mif/Fbln1/Nr2f2/Arhgdia/Gtpbp4/Idh2/Sfrp1	7
GO:0032970	GO:0032970	regulation of actin filament-based process	8/110	414/28814	0.000194087	0.00318319	0.00200546	Tmsb10/Stmn1/Nrp1/Tmsb4x/Arhgdia/Rdx/Ctsl/Cgnl1	8
GO:0060538	GO:0060538	skeletal muscle organ development	6/110	218/28814	0.000194889	0.00318319	0.00200546	Igf2/Twist1/Nr2f2/Sox11/Pmp22/Mylpf	6
GO:0051149	GO:0051149	positive regulation of muscle cell differentiation	4/110	75/28814	0.000198359	0.00322035	0.00202888	Tmsb4x/Eif5a/Slc25a4/Sod2	4
GO:0006929	GO:0006929	substrate-dependent cell migration	3/110	30/28814	0.000203875	0.00326486	0.00205691	Fn1/Nrp1/Fbln1	3
GO:0030522	GO:0030522	intracellular receptor signaling pathway	6/110	220/28814	0.000204735	0.00326486	0.00205691	Hmga2/Twist1/Fabp5/Aldh1a2/Sfrp1/Klf2	6
GO:0048639	GO:0048639	positive regulation of developmental growth	6/110	220/28814	0.000204735	0.00326486	0.00205691	Hmga2/Fn1/Nrp1/Igf2/Slc25a4/Gata6	6
GO:0001756	GO:0001756	somitogenesis	4/110	76/28814	0.000208767	0.00329022	0.00207289	Lhx1/Aldh1a2/Sfrp1/Dkk1	4
GO:0080164	GO:0080164	regulation of nitric oxide metabolic process	4/110	76/28814	0.000208767	0.00329022	0.00207289	Ddah2/Hsp90aa1/Sod2/Klf2	4
GO:0030111	GO:0030111	regulation of Wnt signaling pathway	7/110	318/28814	0.000225003	0.00346643	0.00218391	Hmga2/Gpc3/Nxn/Sfrp1/Dkk1/Bambi/Grb10	7
GO:0060795	GO:0060795	cell fate commitment involved in formation of primary germ layer	3/110	31/28814	0.000225093	0.00346643	0.00218391	Gata6/Smad1/Dkk1	3
GO:2000648	GO:2000648	positive regulation of stem cell proliferation	3/110	31/28814	0.000225093	0.00346643	0.00218391	Hmga2/Sox11/Tbx3	3
GO:2000780	GO:2000780	negative regulation of double-strand break repair	3/110	31/28814	0.000225093	0.00346643	0.00218391	Hmga2/Twist1/Smchd1	3
GO:0050866	GO:0050866	negative regulation of cell activation	6/110	225/28814	0.000231072	0.0035383	0.00222919	Cd24a/Sox11/Id2/Sfrp1/Hspb1/Cd9	6
GO:0015849	GO:0015849	organic acid transport	7/110	321/28814	0.000238206	0.00362693	0.00228502	Mif/Slc38a4/Crabp1/Slc6a6/Fabp5/Slc16a1/Emb	7
GO:0045927	GO:0045927	positive regulation of growth	7/110	322/28814	0.000242744	0.00367525	0.00231547	Hmga2/Fn1/Nrp1/Igf2/Slc25a4/Gata6/Sfrp1	7
GO:0045738	GO:0045738	negative regulation of DNA repair	3/110	32/28814	0.00024769	0.00372918	0.00234945	Hmga2/Twist1/Smchd1	3
GO:0051145	GO:0051145	smooth muscle cell differentiation	4/110	80/28814	0.000254362	0.00380836	0.00239933	Tmsb4x/Gata6/Tbx3/Sod2	4
GO:0055007	GO:0055007	cardiac muscle cell differentiation	5/110	149/28814	0.000273502	0.00407231	0.00256562	Slc25a4/Gata6/Tbx3/Irx3/Dkk1	5
GO:1901797	GO:1901797	negative regulation of signal transduction by p53 class mediator	3/110	34/28814	0.000297171	0.00440042	0.00277234	Mif/Twist1/Pcbp4	3
GO:0031333	GO:0031333	negative regulation of protein-containing complex assembly	5/110	152/28814	0.000299852	0.00441585	0.00278206	Tmsb10/Stmn1/Tmsb4x/Rdx/Dkk1	5
GO:0006809	GO:0006809	nitric oxide biosynthetic process	4/110	84/28814	0.000306707	0.00442019	0.00278479	Ddah2/Hsp90aa1/Sod2/Klf2	4
GO:0032272	GO:0032272	negative regulation of protein polymerization	4/110	84/28814	0.000306707	0.00442019	0.00278479	Tmsb10/Stmn1/Tmsb4x/Rdx	4
GO:0034109	GO:0034109	homotypic cell-cell adhesion	4/110	84/28814	0.000306707	0.00442019	0.00278479	Cd24a/Fn1/Rdx/Cd9	4
GO:0072089	GO:0072089	stem cell proliferation	4/110	84/28814	0.000306707	0.00442019	0.00278479	Hmga2/Fbln1/Sox11/Tbx3	4
GO:0035116	GO:0035116	embryonic hindlimb morphogenesis	3/110	35/28814	0.00032413	0.00462186	0.00291185	Twist1/Gpc3/Tbx3	3
GO:0048147	GO:0048147	negative regulation of fibroblast proliferation	3/110	35/28814	0.00032413	0.00462186	0.00291185	Sfrp1/Sod2/Fth1	3
GO:0001837	GO:0001837	epithelial to mesenchymal transition	5/110	155/28814	0.000328084	0.00465291	0.00293141	Hmga2/Twist1/Tbx3/Sfrp1/Bambi	5
GO:0002683	GO:0002683	negative regulation of immune system process	8/110	448/28814	0.000329761	0.00465291	0.00293141	Mif/Cd24a/Igf2/Sox11/Id2/Nme1/Sfrp1/Hspb1	8
GO:0008360	GO:0008360	regulation of cell shape	5/110	157/28814	0.000347993	0.00482387	0.00303912	Fn1/Arhgdia/Rhou/Rdx/Bambi	5
GO:0072006	GO:0072006	nephron development	5/110	157/28814	0.000347993	0.00482387	0.00303912	Cd24a/Lhx1/Gpc3/Irx3/Basp1	5
GO:0051235	GO:0051235	maintenance of location	7/110	342/28814	0.000349157	0.00482387	0.00303912	Tmsb10/Mest/Tmsb4x/Fbn2/Ehd1/Fth1/Chchd10	7
GO:0002053	GO:0002053	positive regulation of mesenchymal cell proliferation	3/110	36/28814	0.000352617	0.00482387	0.00303912	Prrx2/Prrx1/Gas1	3
GO:0035115	GO:0035115	embryonic forelimb morphogenesis	3/110	36/28814	0.000352617	0.00482387	0.00303912	Twist1/Tbx3/Aldh1a2	3
GO:0045577	GO:0045577	regulation of B cell differentiation	3/110	36/28814	0.000352617	0.00482387	0.00303912	Cd24a/Id2/Sfrp1	3
GO:0003281	GO:0003281	ventricular septum development	4/110	88/28814	0.000366359	0.00495811	0.00312369	Sox11/Id2/Fzd2/Tbx3	4
GO:2001234	GO:2001234	negative regulation of apoptotic signaling pathway	6/110	246/28814	0.000372192	0.00495811	0.00312369	Mif/Nrp1/Slc25a4/Gas1/Sod2/Hspb1	6
GO:0007015	GO:0007015	actin filament organization	8/110	458/28814	0.000381851	0.00495811	0.00312369	Tmsb10/Stmn1/Nrp1/Tmsb4x/Cald1/Enah/Rdx/Cgnl1	8
GO:0032103	GO:0032103	positive regulation of response to external stimulus	8/110	458/28814	0.000381851	0.00495811	0.00312369	Mif/Cd24a/Fn1/Nrp1/Rab34/Cadm1/Hsp90aa1/Hspb1	8
GO:0045638	GO:0045638	negative regulation of myeloid cell differentiation	4/110	89/28814	0.000382479	0.00495811	0.00312369	Meis2/Meis1/Nme1/Sfrp1	4
GO:0061333	GO:0061333	renal tubule morphogenesis	4/110	89/28814	0.000382479	0.00495811	0.00312369	Lhx1/Gpc3/Irx3/Col4a1	4
GO:0010661	GO:0010661	positive regulation of muscle cell apoptotic process	3/110	37/28814	0.000382667	0.00495811	0.00312369	Eif5a/Gata6/Sod2	3
GO:0043516	GO:0043516	regulation of DNA damage response, signal transduction by p53 class mediator	3/110	37/28814	0.000382667	0.00495811	0.00312369	Mif/Twist1/Pcbp4	3
GO:0050869	GO:0050869	negative regulation of B cell activation	3/110	37/28814	0.000382667	0.00495811	0.00312369	Cd24a/Id2/Sfrp1	3
GO:0060071	GO:0060071	Wnt signaling pathway, planar cell polarity pathway	3/110	37/28814	0.000382667	0.00495811	0.00312369	Gpc3/Fzd2/Sfrp1	3
GO:0070873	GO:0070873	regulation of glycogen metabolic process	3/110	37/28814	0.000382667	0.00495811	0.00312369	Igf2/Phlda2/Grb10	3
GO:0045665	GO:0045665	negative regulation of neuron differentiation	4/110	90/28814	0.000399101	0.00512179	0.00322682	Cd24a/Meis1/Id2/Irx3	4
GO:0046209	GO:0046209	nitric oxide metabolic process	4/110	90/28814	0.000399101	0.00512179	0.00322682	Ddah2/Hsp90aa1/Sod2/Klf2	4
GO:0010977	GO:0010977	negative regulation of neuron projection development	5/110	162/28814	0.000401769	0.0051316	0.00323299	Nrp1/Ifrd1/Pmp22/Dkk1/Vim	5
GO:0043583	GO:0043583	ear development	6/110	251/28814	0.000414067	0.00526373	0.00331623	Prrx2/Fzd2/Tbx3/Tshz1/Prrx1/Gas1	6
GO:0032526	GO:0032526	response to retinoic acid	4/110	91/28814	0.000416232	0.00526641	0.00331793	Mest/Gata6/Aldh1a2/Dkk1	4
GO:2001057	GO:2001057	reactive nitrogen species metabolic process	4/110	92/28814	0.000433882	0.00546407	0.00344246	Ddah2/Hsp90aa1/Sod2/Klf2	4
GO:0045787	GO:0045787	positive regulation of cell cycle	7/110	355/28814	0.000436401	0.00547023	0.00344634	Meis2/Igf2/Id2/Tbx3/Asns/Rrm2/Rdx	7
GO:0007411	GO:0007411	axon guidance	6/110	258/28814	0.000478777	0.0059461	0.00374614	Nrp1/Lhx1/Prtg/Gas1/Enah/Emb	6
GO:0060348	GO:0060348	bone development	6/110	258/28814	0.000478777	0.0059461	0.00374614	Serpinh1/Meis1/Twist1/Sparc/Smad1/Cadm1	6
GO:0034110	GO:0034110	regulation of homotypic cell-cell adhesion	3/110	40/28814	0.000482551	0.00596548	0.00375835	Cd24a/Rdx/Cd9	3
GO:0051100	GO:0051100	negative regulation of binding	5/110	169/28814	0.000487316	0.00598572	0.0037711	Hmga2/Sox11/Id2/Gtpbp4/Dkk1	5
GO:0097485	GO:0097485	neuron projection guidance	6/110	259/28814	0.00048863	0.00598572	0.0037711	Nrp1/Lhx1/Prtg/Gas1/Enah/Emb	6
GO:0051250	GO:0051250	negative regulation of lymphocyte activation	5/110	170/28814	0.000500574	0.00610429	0.0038458	Cd24a/Sox11/Id2/Sfrp1/Hspb1	5
GO:0007346	GO:0007346	regulation of mitotic cell cycle	8/110	479/28814	0.000513184	0.00621893	0.00391803	Hmga2/Meis2/Igf2/Id2/Asns/Rrm2/Gas1/Rdx	8
GO:0010939	GO:0010939	regulation of necrotic cell death	3/110	41/28814	0.000519205	0.00621893	0.00391803	Slc25a4/Slc6a6/Fth1	3
GO:0030513	GO:0030513	positive regulation of BMP signaling pathway	3/110	41/28814	0.000519205	0.00621893	0.00391803	Gata6/Sox11/Gpc3	3
GO:0035850	GO:0035850	epithelial cell differentiation involved in kidney development	3/110	41/28814	0.000519205	0.00621893	0.00391803	Cd24a/Lhx1/Basp1	3
GO:0010660	GO:0010660	regulation of muscle cell apoptotic process	4/110	97/28814	0.000530225	0.00632281	0.00398348	Eif5a/Slc25a4/Gata6/Sod2	4
GO:0051017	GO:0051017	actin filament bundle assembly	5/110	173/28814	0.00054198	0.00643452	0.00405386	Stmn1/Nrp1/Cald1/Rdx/Cgnl1	5
GO:0045926	GO:0045926	negative regulation of growth	6/110	265/28814	0.000551115	0.00647725	0.00408078	Nrp1/Meis1/Gpc3/Ifrd1/Sfrp1/Gas1	6
GO:0010594	GO:0010594	regulation of endothelial cell migration	5/110	174/28814	0.000556338	0.00647725	0.00408078	Nrp1/Igf2/Nr2f2/Sparc/Hspb1	5
GO:0031076	GO:0031076	embryonic camera-type eye development	3/110	42/28814	0.000557596	0.00647725	0.00408078	Twist1/Sox11/Aldh1a2	3
GO:0090175	GO:0090175	regulation of establishment of planar polarity	3/110	42/28814	0.000557596	0.00647725	0.00408078	Gpc3/Fzd2/Sfrp1	3
GO:2000249	GO:2000249	regulation of actin cytoskeleton reorganization	3/110	42/28814	0.000557596	0.00647725	0.00408078	Nrp1/Arhgdia/Ctsl	3
GO:0002831	GO:0002831	regulation of response to biotic stimulus	7/110	371/28814	0.000566825	0.00655619	0.00413051	Mif/Cd24a/Igf2/Gata6/Rab34/Cadm1/Hsp90aa1	7
GO:0051494	GO:0051494	negative regulation of cytoskeleton organization	5/110	176/28814	0.00058591	0.00671926	0.00423325	Tmsb10/Stmn1/Tmsb4x/Rdx/Cgnl1	5
GO:0061572	GO:0061572	actin filament bundle organization	5/110	176/28814	0.00058591	0.00671926	0.00423325	Stmn1/Nrp1/Cald1/Rdx/Cgnl1	5
GO:1902904	GO:1902904	negative regulation of supramolecular fiber organization	5/110	178/28814	0.000616646	0.00704178	0.00443644	Tmsb10/Stmn1/Tmsb4x/Rdx/Cgnl1	5
GO:0003149	GO:0003149	membranous septum morphogenesis	2/110	10/28814	0.000637023	0.00710778	0.00447802	Id2/Fzd2	2
GO:0060022	GO:0060022	hard palate development	2/110	10/28814	0.000637023	0.00710778	0.00447802	Sox11/Fzd2	2
GO:0060923	GO:0060923	cardiac muscle cell fate commitment	2/110	10/28814	0.000637023	0.00710778	0.00447802	Tbx3/Dkk1	2
GO:0010464	GO:0010464	regulation of mesenchymal cell proliferation	3/110	44/28814	0.00063972	0.00710778	0.00447802	Prrx2/Prrx1/Gas1	3
GO:0010657	GO:0010657	muscle cell apoptotic process	4/110	102/28814	0.000640887	0.00710778	0.00447802	Eif5a/Slc25a4/Gata6/Sod2	4
GO:0045185	GO:0045185	maintenance of protein location	4/110	102/28814	0.000640887	0.00710778	0.00447802	Tmsb10/Tmsb4x/Fbn2/Chchd10	4
GO:0072080	GO:0072080	nephron tubule development	4/110	102/28814	0.000640887	0.00710778	0.00447802	Cd24a/Lhx1/Gpc3/Irx3	4
GO:0051258	GO:0051258	protein polymerization	6/110	276/28814	0.000681662	0.00749828	0.00472404	Tmsb10/Stmn1/Tmsb4x/Gpx4/Rdx/Hsp90aa1	6
GO:0110053	GO:0110053	regulation of actin filament organization	6/110	276/28814	0.000681662	0.00749828	0.00472404	Tmsb10/Stmn1/Nrp1/Tmsb4x/Rdx/Cgnl1	6
GO:0000578	GO:0000578	embryonic axis specification	3/110	46/28814	0.000729182	0.00792398	0.00499224	Lhx1/Tcf7l1/Tbx3	3
GO:0032881	GO:0032881	regulation of polysaccharide metabolic process	3/110	46/28814	0.000729182	0.00792398	0.00499224	Igf2/Phlda2/Grb10	3
GO:0035136	GO:0035136	forelimb morphogenesis	3/110	46/28814	0.000729182	0.00792398	0.00499224	Twist1/Tbx3/Aldh1a2	3
GO:0048592	GO:0048592	eye morphogenesis	5/110	186/28814	0.000751826	0.00813723	0.00512659	Meis1/Lhx1/Twist1/Sox11/Gas1	5
GO:0001657	GO:0001657	ureteric bud development	4/110	107/28814	0.000767007	0.00814417	0.00513096	Lhx1/Gpc3/Sfrp1/Smad1	4
GO:0072163	GO:0072163	mesonephric epithelium development	4/110	107/28814	0.000767007	0.00814417	0.00513096	Lhx1/Gpc3/Sfrp1/Smad1	4
GO:0072164	GO:0072164	mesonephric tubule development	4/110	107/28814	0.000767007	0.00814417	0.00513096	Lhx1/Gpc3/Sfrp1/Smad1	4
GO:0060900	GO:0060900	embryonic camera-type eye formation	2/110	11/28814	0.000776643	0.00814417	0.00513096	Twist1/Sox11	2
GO:0061299	GO:0061299	retina vasculature morphogenesis in camera-type eye	2/110	11/28814	0.000776643	0.00814417	0.00513096	Nrp1/Col4a1	2
GO:0071481	GO:0071481	cellular response to X-ray	2/110	11/28814	0.000776643	0.00814417	0.00513096	Hmga2/Sfrp1	2
GO:0072178	GO:0072178	nephric duct morphogenesis	2/110	11/28814	0.000776643	0.00814417	0.00513096	Lhx1/Gpc3	2
GO:1902946	GO:1902946	protein localization to early endosome	2/110	11/28814	0.000776643	0.00814417	0.00513096	Nrp1/Rdx	2
GO:0010595	GO:0010595	positive regulation of endothelial cell migration	4/110	109/28814	0.000822039	0.00856426	0.00539562	Nrp1/Igf2/Sparc/Hspb1	4
GO:0035137	GO:0035137	hindlimb morphogenesis	3/110	48/28814	0.000826236	0.00856426	0.00539562	Twist1/Gpc3/Tbx3	3
GO:0048010	GO:0048010	vascular endothelial growth factor receptor signaling pathway	3/110	48/28814	0.000826236	0.00856426	0.00539562	Nrp1/Hspb1/Grb10	3
GO:0001823	GO:0001823	mesonephros development	4/110	110/28814	0.000850575	0.00874923	0.00551216	Lhx1/Gpc3/Sfrp1/Smad1	4
GO:0034446	GO:0034446	substrate adhesion-dependent cell spreading	4/110	110/28814	0.000850575	0.00874923	0.00551216	Fn1/Nrp1/Fbln1/Sfrp1	4
GO:1902106	GO:1902106	negative regulation of leukocyte differentiation	4/110	111/28814	0.000879802	0.00899353	0.00566607	Id2/Nme1/Sfrp1/Hspb1	4
GO:0042326	GO:0042326	negative regulation of phosphorylation	7/110	400/28814	0.000880999	0.00899353	0.00566607	Fbln1/Twist1/Nr2f2/Sfrp1/Dkk1/Hspb1/Grb10	7
GO:0002833	GO:0002833	positive regulation of response to biotic stimulus	5/110	193/28814	0.000887279	0.00902346	0.00568493	Mif/Cd24a/Rab34/Cadm1/Hsp90aa1	5
GO:0001843	GO:0001843	neural tube closure	4/110	112/28814	0.00090973	0.00912506	0.00574894	Twist1/Fzd2/Sfrp1/Enah	4
GO:0055017	GO:0055017	cardiac muscle tissue growth	4/110	112/28814	0.00090973	0.00912506	0.00574894	Meis1/Slc25a4/Gata6/Smad1	4
GO:0030336	GO:0030336	negative regulation of cell migration	6/110	292/28814	0.000912919	0.00912506	0.00574894	Mif/Nr2f2/Arhgdia/Gtpbp4/Idh2/Sfrp1	6
GO:0044262	GO:0044262	cellular carbohydrate metabolic process	6/110	293/28814	0.000929155	0.00912506	0.00574894	Igf2/Igfbp4/Idh2/Mogat2/Phlda2/Grb10	6
GO:0042989	GO:0042989	sequestering of actin monomers	2/110	12/28814	0.000929648	0.00912506	0.00574894	Tmsb10/Tmsb4x	2
GO:0072176	GO:0072176	nephric duct development	2/110	12/28814	0.000929648	0.00912506	0.00574894	Lhx1/Gpc3	2
GO:0072182	GO:0072182	regulation of nephron tubule epithelial cell differentiation	2/110	12/28814	0.000929648	0.00912506	0.00574894	Cd24a/Lhx1	2
GO:1902947	GO:1902947	regulation of tau-protein kinase activity	2/110	12/28814	0.000929648	0.00912506	0.00574894	Dkk1/Hsp90aa1	2
GO:2000288	GO:2000288	positive regulation of myoblast proliferation	2/110	12/28814	0.000929648	0.00912506	0.00574894	Meis2/Gata6	2
GO:0030901	GO:0030901	midbrain development	3/110	50/28814	0.000931129	0.00912506	0.00574894	Sfrp1/Smad1/Dkk1	3
GO:0060606	GO:0060606	tube closure	4/110	113/28814	0.000940369	0.00914908	0.00576407	Twist1/Fzd2/Sfrp1/Enah	4
GO:1903707	GO:1903707	negative regulation of hemopoiesis	4/110	113/28814	0.000940369	0.00914908	0.00576407	Id2/Nme1/Sfrp1/Hspb1	4
GO:0001818	GO:0001818	negative regulation of cytokine production	6/110	296/28814	0.000979199	0.0094926	0.00598049	Cd24a/Fn1/Fbln1/Twist1/Gata6/Klf2	6
GO:0008038	GO:0008038	neuron recognition	3/110	51/28814	0.00098659	0.00952996	0.00600403	Nrp1/Prtg/Emb	3
GO:0032231	GO:0032231	regulation of actin filament bundle assembly	4/110	115/28814	0.00100381	0.0096617	0.00608703	Stmn1/Nrp1/Rdx/Cgnl1	4
GO:0061351	GO:0061351	neural precursor cell proliferation	5/110	199/28814	0.00101718	0.00975552	0.00614614	Hmga2/Cd24a/Lhx1/Id2/Igf2bp1	5
GO:0060428	GO:0060428	lung epithelium development	3/110	52/28814	0.0010441	0.00994293	0.00626421	Hmga2/Gata6/Klf2	3
GO:0061005	GO:0061005	cell differentiation involved in kidney development	3/110	52/28814	0.0010441	0.00994293	0.00626421	Cd24a/Lhx1/Basp1	3
GO:0045619	GO:0045619	regulation of lymphocyte differentiation	5/110	201/28814	0.00106347	0.0100917	0.00635794	Cd24a/Id2/Sfrp1/Hsp90aa1/Hspb1	5
GO:0001892	GO:0001892	embryonic placenta development	4/110	117/28814	0.00107021	0.01012	0.00637579	Igf2/Nr2f2/Phlda2/Krt8	4
GO:0002695	GO:0002695	negative regulation of leukocyte activation	5/110	202/28814	0.00108719	0.0102199	0.00643871	Cd24a/Sox11/Id2/Sfrp1/Hspb1	5
GO:0032060	GO:0032060	bleb assembly	2/110	13/28814	0.00109594	0.0102199	0.00643871	Prdx6/Pmp22	2
GO:0048012	GO:0048012	hepatocyte growth factor receptor signaling pathway	2/110	13/28814	0.00109594	0.0102199	0.00643871	Stmn1/Nrp1	2
GO:0140059	GO:0140059	dendrite arborization	2/110	13/28814	0.00109594	0.0102199	0.00643871	Nrp1/Igf2bp1	2
GO:0043392	GO:0043392	negative regulation of DNA binding	3/110	53/28814	0.00110369	0.0102214	0.00643967	Hmga2/Sox11/Id2	3
GO:2000677	GO:2000677	regulation of transcription regulatory region DNA binding	3/110	53/28814	0.00110369	0.0102214	0.00643967	Twist1/Sox11/Id2	3
GO:0060070	GO:0060070	canonical Wnt signaling pathway	6/110	304/28814	0.00112283	0.0103631	0.0065289	Tcf7l1/Gpc3/Fzd2/Sfrp1/Dkk1/Bambi	6
GO:0014020	GO:0014020	primary neural tube formation	4/110	119/28814	0.00113963	0.0104822	0.00660399	Twist1/Fzd2/Sfrp1/Enah	4
GO:0048483	GO:0048483	autonomic nervous system development	3/110	54/28814	0.00116538	0.0106827	0.00673025	Fn1/Nrp1/Sox11	3
GO:0008637	GO:0008637	apoptotic mitochondrial changes	4/110	120/28814	0.00117549	0.0107026	0.00674279	Cd24a/Slc25a4/Sod2/Chchd10	4
GO:0042472	GO:0042472	inner ear morphogenesis	4/110	120/28814	0.00117549	0.0107026	0.00674279	Prrx2/Fzd2/Tbx3/Prrx1	4
GO:0048546	GO:0048546	digestive tract morphogenesis	3/110	55/28814	0.00122921	0.011152	0.00702592	Sox11/Id2/Sfrp1	3
GO:0022408	GO:0022408	negative regulation of cell-cell adhesion	5/110	208/28814	0.00123785	0.011152	0.00702592	Cd24a/Gtpbp4/Rdx/Hspb1/Cd9	5
GO:0021782	GO:0021782	glial cell development	4/110	122/28814	0.00124959	0.011152	0.00702592	Sox11/Id2/Pmp22/Vim	4
GO:0060419	GO:0060419	heart growth	4/110	122/28814	0.00124959	0.011152	0.00702592	Meis1/Slc25a4/Gata6/Smad1	4
GO:0032271	GO:0032271	regulation of protein polymerization	5/110	209/28814	0.00126439	0.011152	0.00702592	Tmsb10/Stmn1/Tmsb4x/Rdx/Hsp90aa1	5
GO:0051152	GO:0051152	positive regulation of smooth muscle cell differentiation	2/110	14/28814	0.00127541	0.011152	0.00702592	Tmsb4x/Sod2	2
GO:0060346	GO:0060346	bone trabecula formation	2/110	14/28814	0.00127541	0.011152	0.00702592	Fbn2/Sfrp1	2
GO:0072160	GO:0072160	nephron tubule epithelial cell differentiation	2/110	14/28814	0.00127541	0.011152	0.00702592	Cd24a/Lhx1	2
GO:0090179	GO:0090179	planar cell polarity pathway involved in neural tube closure	2/110	14/28814	0.00127541	0.011152	0.00702592	Fzd2/Sfrp1	2
GO:1904948	GO:1904948	midbrain dopaminergic neuron differentiation	2/110	14/28814	0.00127541	0.011152	0.00702592	Sfrp1/Dkk1	2
GO:2000052	GO:2000052	positive regulation of non-canonical Wnt signaling pathway	2/110	14/28814	0.00127541	0.011152	0.00702592	Gpc3/Sfrp1	2
GO:2000767	GO:2000767	positive regulation of cytoplasmic translation	2/110	14/28814	0.00127541	0.011152	0.00702592	Cnbp/Igf2bp1	2
GO:0015980	GO:0015980	energy derivation by oxidation of organic compounds	6/110	312/28814	0.0012821	0.011152	0.00702592	Igf2/Idh2/Phlda2/Sod2/Grb10/Chchd10	6
GO:0010927	GO:0010927	cellular component assembly involved in morphogenesis	4/110	123/28814	0.00128784	0.011152	0.00702592	Csrp2/Pmp22/Krt8/Cd9	4
GO:0010665	GO:0010665	regulation of cardiac muscle cell apoptotic process	3/110	56/28814	0.0012952	0.011152	0.00702592	Eif5a/Slc25a4/Gata6	3
GO:0035019	GO:0035019	somatic stem cell population maintenance	3/110	56/28814	0.0012952	0.011152	0.00702592	Hmga2/Tcf7l1/Sfrp1	3
GO:0043536	GO:0043536	positive regulation of blood vessel endothelial cell migration	3/110	56/28814	0.0012952	0.011152	0.00702592	Nrp1/Igf2/Hspb1	3
GO:0007162	GO:0007162	negative regulation of cell adhesion	6/110	313/28814	0.00130317	0.0111848	0.00704662	Cd24a/Fbln1/Gtpbp4/Rdx/Hspb1/Cd9	6
GO:0043254	GO:0043254	regulation of protein-containing complex assembly	7/110	429/28814	0.00131909	0.0112807	0.00710702	Tmsb10/Cd24a/Stmn1/Tmsb4x/Rdx/Dkk1/Hsp90aa1	7
GO:0032963	GO:0032963	collagen metabolic process	4/110	124/28814	0.00132689	0.0112807	0.00710702	Fn1/Serpinh1/Ctsl/Vim	4
GO:0046620	GO:0046620	regulation of organ growth	4/110	124/28814	0.00132689	0.0112807	0.00710702	Igf2/Meis1/Slc25a4/Gata6	4
GO:0030514	GO:0030514	negative regulation of BMP signaling pathway	3/110	57/28814	0.00136338	0.0114465	0.00721146	Sfrp1/Dkk1/Bambi	3
GO:0032964	GO:0032964	collagen biosynthetic process	3/110	57/28814	0.00136338	0.0114465	0.00721146	Fn1/Serpinh1/Vim	3
GO:0035567	GO:0035567	non-canonical Wnt signaling pathway	3/110	57/28814	0.00136338	0.0114465	0.00721146	Gpc3/Fzd2/Sfrp1	3
GO:0098754	GO:0098754	detoxification	3/110	57/28814	0.00136338	0.0114465	0.00721146	Prdx6/Sod2/Mt2	3
GO:0031032	GO:0031032	actomyosin structure organization	5/110	213/28814	0.00137477	0.0115062	0.0072491	Csrp2/Stmn1/Nrp1/Cgnl1/Krt8	5
GO:0009165	GO:0009165	nucleotide biosynthetic process	5/110	215/28814	0.00143255	0.0118803	0.00748481	Aprt/Nme1/Acly/Idh2/Rrm2	5
GO:0031345	GO:0031345	negative regulation of cell projection organization	5/110	215/28814	0.00143255	0.0118803	0.00748481	Nrp1/Ifrd1/Pmp22/Dkk1/Vim	5
GO:0006091	GO:0006091	generation of precursor metabolites and energy	7/110	436/28814	0.00144679	0.0118803	0.00748481	Igf2/Eno3/Idh2/Phlda2/Sod2/Grb10/Chchd10	7
GO:0001711	GO:0001711	endodermal cell fate commitment	2/110	15/28814	0.00146796	0.0118803	0.00748481	Gata6/Dkk1	2
GO:0032488	GO:0032488	Cdc42 protein signal transduction	2/110	15/28814	0.00146796	0.0118803	0.00748481	Nrp1/Rhou	2
GO:0042693	GO:0042693	muscle cell fate commitment	2/110	15/28814	0.00146796	0.0118803	0.00748481	Tbx3/Dkk1	2
GO:0060911	GO:0060911	cardiac cell fate commitment	2/110	15/28814	0.00146796	0.0118803	0.00748481	Tbx3/Dkk1	2
GO:0061029	GO:0061029	eyelid development in camera-type eye	2/110	15/28814	0.00146796	0.0118803	0.00748481	Twist1/Sox11	2
GO:0090178	GO:0090178	regulation of establishment of planar polarity involved in neural tube closure	2/110	15/28814	0.00146796	0.0118803	0.00748481	Fzd2/Sfrp1	2
GO:0098917	GO:0098917	retrograde trans-synaptic signaling	2/110	15/28814	0.00146796	0.0118803	0.00748481	Fabp5/Cadm1	2
GO:2000095	GO:2000095	regulation of Wnt signaling pathway, planar cell polarity pathway	2/110	15/28814	0.00146796	0.0118803	0.00748481	Gpc3/Sfrp1	2
GO:0030282	GO:0030282	bone mineralization	4/110	128/28814	0.00149142	0.0119406	0.00752276	Fbn2/Twist1/Gpc3/Pkdcc	4
GO:0035265	GO:0035265	organ growth	5/110	217/28814	0.0014921	0.0119406	0.00752276	Igf2/Meis1/Slc25a4/Gata6/Smad1	5
GO:0030099	GO:0030099	myeloid cell differentiation	7/110	439/28814	0.00150439	0.0119406	0.00752276	Meis2/Meis1/Gpc3/Id2/Nme1/Sfrp1/Klf2	7
GO:0043588	GO:0043588	skin development	6/110	322/28814	0.00150488	0.0119406	0.00752276	Stmn1/Gata6/Tcf7l1/Ctsl/Dkk1/Krt8	6
GO:0007528	GO:0007528	neuromuscular junction development	3/110	59/28814	0.00150642	0.0119406	0.00752276	Tmeff1/Col4a1/Pmp22	3
GO:0010662	GO:0010662	regulation of striated muscle cell apoptotic process	3/110	59/28814	0.00150642	0.0119406	0.00752276	Eif5a/Slc25a4/Gata6	3
GO:0045778	GO:0045778	positive regulation of ossification	3/110	59/28814	0.00150642	0.0119406	0.00752276	Fbn2/Sox11/Pkdcc	3
GO:1902105	GO:1902105	regulation of leukocyte differentiation	6/110	323/28814	0.00152868	0.0120815	0.00761156	Cd24a/Id2/Nme1/Sfrp1/Hsp90aa1/Hspb1	6
GO:0090101	GO:0090101	negative regulation of transmembrane receptor protein serine/threonine kinase signaling pathway	4/110	129/28814	0.00153467	0.0120934	0.00761903	Fbn2/Sfrp1/Dkk1/Bambi	4
GO:0034329	GO:0034329	cell junction assembly	7/110	441/28814	0.00154378	0.0121297	0.00764191	Fn1/Nrp1/Irx3/Cadm1/Pmp22/Dkk1/Cd9	7
GO:0018108	GO:0018108	peptidyl-tyrosine phosphorylation	6/110	324/28814	0.00155277	0.0121649	0.00766407	Mif/Cd24a/Nrp1/Igf2/Pkdcc/Sfrp1	6
GO:0010659	GO:0010659	cardiac muscle cell apoptotic process	3/110	60/28814	0.00158133	0.0123442	0.00777707	Eif5a/Slc25a4/Gata6	3
GO:1901293	GO:1901293	nucleoside phosphate biosynthetic process	5/110	220/28814	0.00158482	0.0123442	0.00777707	Aprt/Nme1/Acly/Idh2/Rrm2	5
GO:0018212	GO:0018212	peptidyl-tyrosine modification	6/110	327/28814	0.00162677	0.0126344	0.00795991	Mif/Cd24a/Nrp1/Igf2/Pkdcc/Sfrp1	6
GO:0045637	GO:0045637	regulation of myeloid cell differentiation	5/110	222/28814	0.00164895	0.0127403	0.0080266	Meis2/Meis1/Id2/Nme1/Sfrp1	5
GO:0045620	GO:0045620	negative regulation of lymphocyte differentiation	3/110	61/28814	0.00165853	0.0127403	0.0080266	Id2/Sfrp1/Hspb1	3
GO:0010906	GO:0010906	regulation of glucose metabolic process	4/110	132/28814	0.00166966	0.0127403	0.0080266	Igf2/Igfbp4/Phlda2/Grb10	4
GO:0035358	GO:0035358	regulation of peroxisome proliferator activated receptor signaling pathway	2/110	16/28814	0.00167349	0.0127403	0.0080266	Twist1/Fabp5	2
GO:0070593	GO:0070593	dendrite self-avoidance	2/110	16/28814	0.00167349	0.0127403	0.0080266	Prtg/Emb	2
GO:0072350	GO:0072350	tricarboxylic acid metabolic process	2/110	16/28814	0.00167349	0.0127403	0.0080266	Acly/Idh2	2
GO:0090177	GO:0090177	establishment of planar polarity involved in neural tube closure	2/110	16/28814	0.00167349	0.0127403	0.0080266	Fzd2/Sfrp1	2
GO:0035264	GO:0035264	multicellular organism growth	5/110	223/28814	0.00168172	0.0127669	0.00804333	Hmga2/Igf2/Pkdcc/Pmp22/Klf2	5
GO:0001736	GO:0001736	establishment of planar polarity	3/110	62/28814	0.00173805	0.0131206	0.00826619	Gpc3/Fzd2/Sfrp1	3
GO:0046622	GO:0046622	positive regulation of organ growth	3/110	62/28814	0.00173805	0.0131206	0.00826619	Igf2/Slc25a4/Gata6	3
GO:0045931	GO:0045931	positive regulation of mitotic cell cycle	4/110	134/28814	0.0017641	0.01328	0.00836664	Meis2/Asns/Rrm2/Rdx	4
GO:0006006	GO:0006006	glucose metabolic process	5/110	226/28814	0.0017829	0.0133842	0.00843224	Igf2/Igfbp4/Fabp5/Phlda2/Grb10	5
GO:0001755	GO:0001755	neural crest cell migration	3/110	63/28814	0.00181992	0.0135488	0.008536	Fn1/Nrp1/Twist1	3
GO:0007164	GO:0007164	establishment of tissue polarity	3/110	63/28814	0.00181992	0.0135488	0.008536	Gpc3/Fzd2/Sfrp1	3
GO:0010658	GO:0010658	striated muscle cell apoptotic process	3/110	63/28814	0.00181992	0.0135488	0.008536	Eif5a/Slc25a4/Gata6	3
GO:0043542	GO:0043542	endothelial cell migration	5/110	228/28814	0.00185279	0.0137177	0.0086424	Nrp1/Igf2/Nr2f2/Sparc/Hspb1	5
GO:0055001	GO:0055001	muscle cell development	5/110	228/28814	0.00185279	0.0137177	0.0086424	Csrp2/Slc25a4/Tbx3/Pmp22/Krt8	5
GO:0010563	GO:0010563	negative regulation of phosphorus metabolic process	7/110	457/28814	0.00188863	0.0137802	0.00868177	Fbln1/Twist1/Nr2f2/Sfrp1/Dkk1/Hspb1/Grb10	7
GO:0045936	GO:0045936	negative regulation of phosphate metabolic process	7/110	457/28814	0.00188863	0.0137802	0.00868177	Fbln1/Twist1/Nr2f2/Sfrp1/Dkk1/Hspb1/Grb10	7
GO:0001710	GO:0001710	mesodermal cell fate commitment	2/110	17/28814	0.00189191	0.0137802	0.00868177	Smad1/Dkk1	2
GO:0071696	GO:0071696	ectodermal placode development	2/110	17/28814	0.00189191	0.0137802	0.00868177	Nrp1/Tbx3	2
GO:2000291	GO:2000291	regulation of myoblast proliferation	2/110	17/28814	0.00189191	0.0137802	0.00868177	Meis2/Gata6	2
GO:2000696	GO:2000696	regulation of epithelial cell differentiation involved in kidney development	2/110	17/28814	0.00189191	0.0137802	0.00868177	Cd24a/Lhx1	2
GO:0007266	GO:0007266	Rho protein signal transduction	4/110	138/28814	0.001964	0.0141903	0.00894011	Stmn1/Nrp1/Arhgdia/Rhou	4
GO:0045727	GO:0045727	positive regulation of translation	4/110	138/28814	0.001964	0.0141903	0.00894011	Eif5a/Cnbp/Igf2bp1/Vim	4
GO:1905039	GO:1905039	carboxylic acid transmembrane transport	4/110	138/28814	0.001964	0.0141903	0.00894011	Slc38a4/Slc6a6/Slc16a1/Emb	4
GO:0001558	GO:0001558	regulation of cell growth	7/110	461/28814	0.00198353	0.0142312	0.00896591	Fn1/Nrp1/Slc25a4/Igfbp4/Ifrd1/Sfrp1/Gas1	7
GO:0003229	GO:0003229	ventricular cardiac muscle tissue development	3/110	65/28814	0.00199079	0.0142312	0.00896591	Id2/Tbx3/Irx3	3
GO:0060038	GO:0060038	cardiac muscle cell proliferation	3/110	65/28814	0.00199079	0.0142312	0.00896591	Meis1/Gata6/Smad1	3
GO:0070265	GO:0070265	necrotic cell death	3/110	65/28814	0.00199079	0.0142312	0.00896591	Slc25a4/Slc6a6/Fth1	3
GO:1903825	GO:1903825	organic acid transmembrane transport	4/110	139/28814	0.00201632	0.0143756	0.00905687	Slc38a4/Slc6a6/Slc16a1/Emb	4
GO:0044843	GO:0044843	cell cycle G1/S phase transition	5/110	233/28814	0.00203627	0.0144796	0.00912237	Id2/Rhou/Rrm2/Gas1/Rdx	5
GO:0007351	GO:0007351	tripartite regional subdivision	2/110	18/28814	0.0021231	0.0145592	0.00917251	Tcf7l1/Tbx3	2
GO:0008595	GO:0008595	anterior/posterior axis specification, embryo	2/110	18/28814	0.0021231	0.0145592	0.00917251	Tcf7l1/Tbx3	2
GO:0009263	GO:0009263	deoxyribonucleotide biosynthetic process	2/110	18/28814	0.0021231	0.0145592	0.00917251	Nme1/Rrm2	2
GO:0009265	GO:0009265	2'-deoxyribonucleotide biosynthetic process	2/110	18/28814	0.0021231	0.0145592	0.00917251	Nme1/Rrm2	2
GO:0030540	GO:0030540	female genitalia development	2/110	18/28814	0.0021231	0.0145592	0.00917251	Lhx1/Tbx3	2
GO:0042249	GO:0042249	establishment of planar polarity of embryonic epithelium	2/110	18/28814	0.0021231	0.0145592	0.00917251	Fzd2/Sfrp1	2
GO:0046385	GO:0046385	deoxyribose phosphate biosynthetic process	2/110	18/28814	0.0021231	0.0145592	0.00917251	Nme1/Rrm2	2
GO:0060253	GO:0060253	negative regulation of glial cell proliferation	2/110	18/28814	0.0021231	0.0145592	0.00917251	Sox11/Idh2	2
GO:0061318	GO:0061318	renal filtration cell differentiation	2/110	18/28814	0.0021231	0.0145592	0.00917251	Cd24a/Basp1	2
GO:0061430	GO:0061430	bone trabecula morphogenesis	2/110	18/28814	0.0021231	0.0145592	0.00917251	Fbn2/Sfrp1	2
GO:0072112	GO:0072112	glomerular visceral epithelial cell differentiation	2/110	18/28814	0.0021231	0.0145592	0.00917251	Cd24a/Basp1	2
GO:0072311	GO:0072311	glomerular epithelial cell differentiation	2/110	18/28814	0.0021231	0.0145592	0.00917251	Cd24a/Basp1	2
GO:0072378	GO:0072378	blood coagulation, fibrin clot formation	2/110	18/28814	0.0021231	0.0145592	0.00917251	Fn1/Fbln1	2
GO:1902176	GO:1902176	negative regulation of oxidative stress-induced intrinsic apoptotic signaling pathway	2/110	18/28814	0.0021231	0.0145592	0.00917251	Sod2/Hspb1	2
GO:0022407	GO:0022407	regulation of cell-cell adhesion	7/110	468/28814	0.00215847	0.0147641	0.00930165	Cd24a/Igf2/Gtpbp4/Rdx/Hsp90aa1/Hspb1/Cd9	7
GO:0001707	GO:0001707	mesoderm formation	3/110	67/28814	0.00217133	0.0147771	0.00930981	Hmga2/Smad1/Dkk1	3
GO:0030330	GO:0030330	DNA damage response, signal transduction by p53 class mediator	3/110	67/28814	0.00217133	0.0147771	0.00930981	Mif/Twist1/Pcbp4	3
GO:0048675	GO:0048675	axon extension	4/110	142/28814	0.00217905	0.0147923	0.00931941	Fn1/Nrp1/Ifrd1/Hsp90aa1	4
GO:0030837	GO:0030837	negative regulation of actin filament polymerization	3/110	68/28814	0.00226528	0.015339	0.00966384	Tmsb10/Tmsb4x/Rdx	3
GO:0001933	GO:0001933	negative regulation of protein phosphorylation	6/110	352/28814	0.00235264	0.0157506	0.00992313	Fbln1/Twist1/Nr2f2/Sfrp1/Dkk1/Hspb1	6
GO:0010632	GO:0010632	regulation of epithelial cell migration	5/110	241/28814	0.002357	0.0157506	0.00992313	Nrp1/Igf2/Nr2f2/Sparc/Hspb1	5
GO:0032507	GO:0032507	maintenance of protein location in cell	3/110	69/28814	0.00236172	0.0157506	0.00992313	Tmsb10/Tmsb4x/Chchd10	3
GO:0003228	GO:0003228	atrial cardiac muscle tissue development	2/110	19/28814	0.00236697	0.0157506	0.00992313	Gata6/Tbx3	2
GO:0060712	GO:0060712	spongiotrophoblast layer development	2/110	19/28814	0.00236697	0.0157506	0.00992313	Igf2/Phlda2	2
GO:0099558	GO:0099558	maintenance of synapse structure	2/110	19/28814	0.00236697	0.0157506	0.00992313	Cadm1/Chchd10	2
GO:2000678	GO:2000678	negative regulation of transcription regulatory region DNA binding	2/110	19/28814	0.00236697	0.0157506	0.00992313	Sox11/Id2	2
GO:2000112	GO:2000112	regulation of cellular macromolecule biosynthetic process	7/110	481/28814	0.00251483	0.0166933	0.0105171	Igf2bp2/Eif5a/Igf2/Cnbp/Igf2bp1/Vim/Grb10	7
GO:0042733	GO:0042733	embryonic digit morphogenesis	3/110	71/28814	0.00256215	0.016924	0.0106624	Twist1/Tbx3/Gas1	3
GO:0048146	GO:0048146	positive regulation of fibroblast proliferation	3/110	71/28814	0.00256215	0.016924	0.0106624	Mif/Fn1/Fbln1	3
GO:0048557	GO:0048557	embryonic digestive tract morphogenesis	2/110	20/28814	0.00262343	0.017119	0.0107852	Sox11/Id2	2
GO:0060973	GO:0060973	cell migration involved in heart development	2/110	20/28814	0.00262343	0.017119	0.0107852	Nrp1/Twist1	2
GO:0072010	GO:0072010	glomerular epithelium development	2/110	20/28814	0.00262343	0.017119	0.0107852	Cd24a/Basp1	2
GO:0072189	GO:0072189	ureter development	2/110	20/28814	0.00262343	0.017119	0.0107852	Lhx1/Aldh1a2	2
GO:2000773	GO:2000773	negative regulation of cellular senescence	2/110	20/28814	0.00262343	0.017119	0.0107852	Hmga2/Twist1	2
GO:0051259	GO:0051259	protein complex oligomerization	5/110	248/28814	0.00266652	0.0173582	0.0109359	Mif/Ehd1/Aldh1a2/Rrm2/Sod2	5
GO:0003231	GO:0003231	cardiac ventricle development	4/110	151/28814	0.00272131	0.0176721	0.0111337	Sox11/Id2/Fzd2/Tbx3	4
GO:0046660	GO:0046660	female sex differentiation	4/110	152/28814	0.00278675	0.0180536	0.0113741	Lhx1/Nr2f2/Tbx3/Sfrp1	4
GO:0010666	GO:0010666	positive regulation of cardiac muscle cell apoptotic process	2/110	21/28814	0.00289237	0.0185594	0.0116927	Eif5a/Gata6	2
GO:0021516	GO:0021516	dorsal spinal cord development	2/110	21/28814	0.00289237	0.0185594	0.0116927	Lhx1/Pbx3	2
GO:0042026	GO:0042026	protein refolding	2/110	21/28814	0.00289237	0.0185594	0.0116927	Hsp90aa1/Hspb1	2
GO:1903975	GO:1903975	regulation of glial cell migration	2/110	21/28814	0.00289237	0.0185594	0.0116927	Idh2/Vim	2
GO:0048593	GO:0048593	camera-type eye morphogenesis	4/110	155/28814	0.00298954	0.0191193	0.0120455	Meis1/Lhx1/Twist1/Sox11	4
GO:0045669	GO:0045669	positive regulation of osteoblast differentiation	3/110	75/28814	0.00299382	0.0191193	0.0120455	Fbn2/Sox11/Smad1	3
GO:0062012	GO:0062012	regulation of small molecule metabolic process	6/110	371/28814	0.00305013	0.0193997	0.0122221	Igf2/Twist1/Igfbp4/Fabp5/Phlda2/Grb10	6
GO:0010634	GO:0010634	positive regulation of epithelial cell migration	4/110	156/28814	0.00305932	0.0193997	0.0122221	Nrp1/Igf2/Sparc/Hspb1	4
GO:0051053	GO:0051053	negative regulation of DNA metabolic process	4/110	156/28814	0.00305932	0.0193997	0.0122221	Hmga2/Twist1/Smchd1/Gtpbp4	4
GO:0019318	GO:0019318	hexose metabolic process	5/110	257/28814	0.00310654	0.0196529	0.0123816	Igf2/Igfbp4/Fabp5/Phlda2/Grb10	5
GO:0010639	GO:0010639	negative regulation of organelle organization	6/110	373/28814	0.00313166	0.0197192	0.0124234	Tmsb10/Stmn1/Tmsb4x/Slc25a4/Rdx/Cgnl1	6
GO:0050878	GO:0050878	regulation of body fluid levels	6/110	373/28814	0.00313166	0.0197192	0.0124234	Stmn1/Fn1/Fbln1/Aprt/Nme1/Cd9	6
GO:0010663	GO:0010663	positive regulation of striated muscle cell apoptotic process	2/110	22/28814	0.0031737	0.0199373	0.0125609	Eif5a/Gata6	2
GO:0010001	GO:0010001	glial cell differentiation	5/110	259/28814	0.00321103	0.0200286	0.0126183	Hmga2/Sox11/Id2/Pmp22/Vim	5
GO:0033002	GO:0033002	muscle cell proliferation	5/110	259/28814	0.00321103	0.0200286	0.0126183	Meis1/Gata6/Id2/Smad1/Sod2	5
GO:0005977	GO:0005977	glycogen metabolic process	3/110	77/28814	0.00322538	0.0200286	0.0126183	Igf2/Phlda2/Grb10	3
GO:0006073	GO:0006073	cellular glucan metabolic process	3/110	77/28814	0.00322538	0.0200286	0.0126183	Igf2/Phlda2/Grb10	3
GO:0060976	GO:0060976	coronary vasculature development	3/110	77/28814	0.00322538	0.0200286	0.0126183	Nrp1/Gata6/Gpc3	3
GO:0043627	GO:0043627	response to estrogen	3/110	78/28814	0.00334516	0.0206771	0.0130269	Cd24a/Gata6/Sfrp1	3
GO:0044042	GO:0044042	glucan metabolic process	3/110	78/28814	0.00334516	0.0206771	0.0130269	Igf2/Phlda2/Grb10	3
GO:2001020	GO:2001020	regulation of response to DNA damage stimulus	5/110	262/28814	0.00337248	0.0207982	0.0131032	Hmga2/Mif/Twist1/Smchd1/Pcbp4	5
GO:0035357	GO:0035357	peroxisome proliferator activated receptor signaling pathway	2/110	23/28814	0.00346732	0.0212857	0.0134104	Twist1/Fabp5	2
GO:1901028	GO:1901028	regulation of mitochondrial outer membrane permeabilization involved in apoptotic signaling pathway	2/110	23/28814	0.00346732	0.0212857	0.0134104	Slc25a4/Chchd10	2
GO:0007626	GO:0007626	locomotory behavior	5/110	265/28814	0.0035397	0.0216807	0.0136592	Meis1/Id2/Pbx3/Pmp22/Sod2	5
GO:0050730	GO:0050730	regulation of peptidyl-tyrosine phosphorylation	5/110	266/28814	0.00359674	0.0219801	0.0138478	Mif/Cd24a/Nrp1/Igf2/Sfrp1	5
GO:0048844	GO:0048844	artery morphogenesis	3/110	81/28814	0.00372076	0.0226472	0.0142681	Nrp1/Prrx2/Prrx1	3
GO:0010675	GO:0010675	regulation of cellular carbohydrate metabolic process	4/110	165/28814	0.00373808	0.0226472	0.0142681	Igf2/Igfbp4/Phlda2/Grb10	4
GO:0030879	GO:0030879	mammary gland development	4/110	165/28814	0.00373808	0.0226472	0.0142681	Aprt/Id2/Nme1/Tbx3	4
GO:0048485	GO:0048485	sympathetic nervous system development	2/110	24/28814	0.00377314	0.0226472	0.0142681	Nrp1/Sox11	2
GO:0051450	GO:0051450	myoblast proliferation	2/110	24/28814	0.00377314	0.0226472	0.0142681	Meis2/Gata6	2
GO:0072376	GO:0072376	protein activation cascade	2/110	24/28814	0.00377314	0.0226472	0.0142681	Fn1/Fbln1	2
GO:0097150	GO:0097150	neuronal stem cell population maintenance	2/110	24/28814	0.00377314	0.0226472	0.0142681	Igf2bp1/Prrx1	2
GO:0098869	GO:0098869	cellular oxidant detoxification	2/110	24/28814	0.00377314	0.0226472	0.0142681	Prdx6/Sod2	2
GO:1902903	GO:1902903	regulation of supramolecular fiber organization	6/110	388/28814	0.00379607	0.0227342	0.014323	Tmsb10/Stmn1/Nrp1/Tmsb4x/Rdx/Cgnl1	6
GO:0034250	GO:0034250	positive regulation of cellular amide metabolic process	4/110	166/28814	0.00381929	0.0228226	0.0143786	Eif5a/Cnbp/Igf2bp1/Vim	4
GO:0014855	GO:0014855	striated muscle cell proliferation	3/110	82/28814	0.00385144	0.0229131	0.0144356	Meis1/Gata6/Smad1	3
GO:1901796	GO:1901796	regulation of signal transduction by p53 class mediator	3/110	82/28814	0.00385144	0.0229131	0.0144356	Mif/Twist1/Pcbp4	3
GO:0001936	GO:0001936	regulation of endothelial cell proliferation	4/110	167/28814	0.00390169	0.0230593	0.0145277	Igf2/Nr2f2/Sparc/Aldh1a2	4
GO:0006457	GO:0006457	protein folding	4/110	167/28814	0.00390169	0.0230593	0.0145277	Ahsa1/Ppic/Hsp90aa1/Hspb1	4
GO:0040029	GO:0040029	regulation of gene expression, epigenetic	4/110	167/28814	0.00390169	0.0230593	0.0145277	Hmga2/Smchd1/Zfp42/Klf2	4
GO:0044403	GO:0044403	biological process involved in symbiotic interaction	5/110	272/28814	0.00395296	0.0232979	0.0146781	Hmga2/Fn1/Nrp1/Fbln1/Ctsl	5
GO:0051262	GO:0051262	protein tetramerization	3/110	83/28814	0.00398488	0.0232979	0.0146781	Aldh1a2/Rrm2/Sod2	3
GO:0055021	GO:0055021	regulation of cardiac muscle tissue growth	3/110	83/28814	0.00398488	0.0232979	0.0146781	Meis1/Slc25a4/Gata6	3
GO:0072078	GO:0072078	nephron tubule morphogenesis	3/110	83/28814	0.00398488	0.0232979	0.0146781	Lhx1/Gpc3/Irx3	3
GO:0042770	GO:0042770	signal transduction in response to DNA damage	4/110	168/28814	0.00398528	0.0232979	0.0146781	Hmga2/Mif/Twist1/Pcbp4	4
GO:0005996	GO:0005996	monosaccharide metabolic process	5/110	273/28814	0.00401469	0.023419	0.0147544	Igf2/Igfbp4/Fabp5/Phlda2/Grb10	5
GO:0032535	GO:0032535	regulation of cellular component size	6/110	393/28814	0.00403923	0.0235113	0.0148125	Tmsb10/Fn1/Nrp1/Tmsb4x/Ifrd1/Rdx	6
GO:0032288	GO:0032288	myelin assembly	2/110	25/28814	0.00409105	0.0236596	0.014906	Pmp22/Cd9	2
GO:0036010	GO:0036010	protein localization to endosome	2/110	25/28814	0.00409105	0.0236596	0.014906	Nrp1/Rdx	2
GO:0060547	GO:0060547	negative regulation of necrotic cell death	2/110	25/28814	0.00409105	0.0236596	0.014906	Slc25a4/Fth1	2
GO:0031507	GO:0031507	heterochromatin assembly	3/110	84/28814	0.00412111	0.0237316	0.0149513	Hmga2/Smchd1/Zfp42	3
GO:0048708	GO:0048708	astrocyte differentiation	3/110	84/28814	0.00412111	0.0237316	0.0149513	Hmga2/Id2/Vim	3
GO:1902806	GO:1902806	regulation of cell cycle G1/S phase transition	4/110	171/28814	0.00424332	0.0243724	0.015355	Id2/Rrm2/Gas1/Rdx	4
GO:0030500	GO:0030500	regulation of bone mineralization	3/110	85/28814	0.00426014	0.0243724	0.015355	Fbn2/Twist1/Pkdcc	3
GO:0072088	GO:0072088	nephron epithelium morphogenesis	3/110	85/28814	0.00426014	0.0243724	0.015355	Lhx1/Gpc3/Irx3	3
GO:0048588	GO:0048588	developmental cell growth	5/110	277/28814	0.00426856	0.0243724	0.015355	Fn1/Nrp1/Slc25a4/Ifrd1/Hsp90aa1	5
GO:2000050	GO:2000050	regulation of non-canonical Wnt signaling pathway	2/110	26/28814	0.00442097	0.0251361	0.0158362	Gpc3/Sfrp1	2
GO:2000765	GO:2000765	regulation of cytoplasmic translation	2/110	26/28814	0.00442097	0.0251361	0.0158362	Cnbp/Igf2bp1	2
GO:0006112	GO:0006112	energy reserve metabolic process	3/110	87/28814	0.00454668	0.0257422	0.016218	Igf2/Phlda2/Grb10	3
GO:0072028	GO:0072028	nephron morphogenesis	3/110	87/28814	0.00454668	0.0257422	0.016218	Lhx1/Gpc3/Irx3	3
GO:0001738	GO:0001738	morphogenesis of a polarized epithelium	3/110	88/28814	0.00469422	0.0264882	0.016688	Gpc3/Fzd2/Sfrp1	3
GO:0031214	GO:0031214	biomineral tissue development	4/110	176/28814	0.00469809	0.0264882	0.016688	Fbn2/Twist1/Gpc3/Pkdcc	4
GO:0010165	GO:0010165	response to X-ray	2/110	27/28814	0.0047628	0.0266855	0.0168123	Hmga2/Sfrp1	2
GO:0010829	GO:0010829	negative regulation of glucose transmembrane transport	2/110	27/28814	0.0047628	0.0266855	0.0168123	Fabp5/Grb10	2
GO:0042104	GO:0042104	positive regulation of activated T cell proliferation	2/110	27/28814	0.0047628	0.0266855	0.0168123	Cd24a/Igf2	2
GO:0030902	GO:0030902	hindbrain development	4/110	178/28814	0.00488882	0.0273348	0.0172214	Lhx1/Aldh1a2/Smad1/Gas1	4
GO:0002088	GO:0002088	lens development in camera-type eye	3/110	90/28814	0.00499792	0.027772	0.0174968	Meis1/Sox11/Vim	3
GO:0010827	GO:0010827	regulation of glucose transmembrane transport	3/110	90/28814	0.00499792	0.027772	0.0174968	Gpc3/Fabp5/Grb10	3
GO:0031016	GO:0031016	pancreas development	3/110	90/28814	0.00499792	0.027772	0.0174968	Igf2/Gata6/Aldh1a2	3
GO:0002089	GO:0002089	lens morphogenesis in camera-type eye	2/110	28/28814	0.00511645	0.0279692	0.0176211	Meis1/Sox11	2
GO:0033622	GO:0033622	integrin activation	2/110	28/28814	0.00511645	0.0279692	0.0176211	Cd24a/Fn1	2
GO:0042573	GO:0042573	retinoic acid metabolic process	2/110	28/28814	0.00511645	0.0279692	0.0176211	Crabp1/Aldh1a2	2
GO:0044342	GO:0044342	type B pancreatic cell proliferation	2/110	28/28814	0.00511645	0.0279692	0.0176211	Igfbp4/Sfrp1	2
GO:0061298	GO:0061298	retina vasculature development in camera-type eye	2/110	28/28814	0.00511645	0.0279692	0.0176211	Nrp1/Col4a1	2
GO:0071605	GO:0071605	monocyte chemotactic protein-1 production	2/110	28/28814	0.00511645	0.0279692	0.0176211	Cd24a/Twist1	2
GO:0071637	GO:0071637	regulation of monocyte chemotactic protein-1 production	2/110	28/28814	0.00511645	0.0279692	0.0176211	Cd24a/Twist1	2
GO:1902175	GO:1902175	regulation of oxidative stress-induced intrinsic apoptotic signaling pathway	2/110	28/28814	0.00511645	0.0279692	0.0176211	Sod2/Hspb1	2
GO:0035023	GO:0035023	regulation of Rho protein signal transduction	3/110	91/28814	0.00515412	0.0280047	0.0176434	Stmn1/Nrp1/Arhgdia	3
GO:0045814	GO:0045814	negative regulation of gene expression, epigenetic	3/110	91/28814	0.00515412	0.0280047	0.0176434	Hmga2/Smchd1/Zfp42	3
GO:0060420	GO:0060420	regulation of heart growth	3/110	91/28814	0.00515412	0.0280047	0.0176434	Meis1/Slc25a4/Gata6	3
GO:0051260	GO:0051260	protein homooligomerization	4/110	182/28814	0.00528575	0.0286622	0.0180577	Mif/Ehd1/Aldh1a2/Sod2	4
GO:0001935	GO:0001935	endothelial cell proliferation	4/110	183/28814	0.00538826	0.0291593	0.0183709	Igf2/Nr2f2/Sparc/Aldh1a2	4
GO:0043535	GO:0043535	regulation of blood vessel endothelial cell migration	3/110	93/28814	0.00547526	0.0293707	0.0185041	Nrp1/Igf2/Hspb1	3
GO:0070828	GO:0070828	heterochromatin organization	3/110	93/28814	0.00547526	0.0293707	0.0185041	Hmga2/Smchd1/Zfp42	3
GO:0003148	GO:0003148	outflow tract septum morphogenesis	2/110	29/28814	0.00548181	0.0293707	0.0185041	Nrp1/Gata6	2
GO:0034104	GO:0034104	negative regulation of tissue remodeling	2/110	29/28814	0.00548181	0.0293707	0.0185041	Cd24a/Sfrp1	2
GO:0048384	GO:0048384	retinoic acid receptor signaling pathway	2/110	29/28814	0.00548181	0.0293707	0.0185041	Aldh1a2/Klf2	2
GO:0046394	GO:0046394	carboxylic acid biosynthetic process	5/110	295/28814	0.00555427	0.0296999	0.0187114	Mif/Fabp5/Acly/Asns/Aldh1a2	5
GO:0032680	GO:0032680	regulation of tumor necrosis factor production	4/110	185/28814	0.00559724	0.0297526	0.0187446	Mif/Cd24a/Twist1/Hspb1	4
GO:0050770	GO:0050770	regulation of axonogenesis	4/110	185/28814	0.00559724	0.0297526	0.0187446	Fn1/Nrp1/Ifrd1/Vim	4
GO:0110148	GO:0110148	biomineralization	4/110	185/28814	0.00559724	0.0297526	0.0187446	Fbn2/Twist1/Gpc3/Pkdcc	4
GO:0016053	GO:0016053	organic acid biosynthetic process	5/110	296/28814	0.00563288	0.0298831	0.0188268	Mif/Fabp5/Acly/Asns/Aldh1a2	5
GO:0008037	GO:0008037	cell recognition	5/110	297/28814	0.00571227	0.0302447	0.0190547	Nrp1/Prtg/Cadm1/Emb/Cd9	5
GO:0050769	GO:0050769	positive regulation of neurogenesis	5/110	298/28814	0.00579245	0.0303061	0.0190934	Fn1/Nrp1/Sox11/Id2/Vim	5
GO:0010717	GO:0010717	regulation of epithelial to mesenchymal transition	3/110	95/28814	0.00580819	0.0303061	0.0190934	Twist1/Sfrp1/Bambi	3
GO:0001516	GO:0001516	prostaglandin biosynthetic process	2/110	30/28814	0.00585881	0.0303061	0.0190934	Mif/Fabp5	2
GO:0005979	GO:0005979	regulation of glycogen biosynthetic process	2/110	30/28814	0.00585881	0.0303061	0.0190934	Igf2/Grb10	2
GO:0010155	GO:0010155	regulation of proton transport	2/110	30/28814	0.00585881	0.0303061	0.0190934	Slc25a4/Twist1	2
GO:0010962	GO:0010962	regulation of glucan biosynthetic process	2/110	30/28814	0.00585881	0.0303061	0.0190934	Igf2/Grb10	2
GO:0046457	GO:0046457	prostanoid biosynthetic process	2/110	30/28814	0.00585881	0.0303061	0.0190934	Mif/Fabp5	2
GO:0048596	GO:0048596	embryonic camera-type eye morphogenesis	2/110	30/28814	0.00585881	0.0303061	0.0190934	Twist1/Sox11	2
GO:0060343	GO:0060343	trabecula formation	2/110	30/28814	0.00585881	0.0303061	0.0190934	Fbn2/Sfrp1	2
GO:0140058	GO:0140058	neuron projection arborization	2/110	30/28814	0.00585881	0.0303061	0.0190934	Nrp1/Igf2bp1	2
GO:1905207	GO:1905207	regulation of cardiocyte differentiation	2/110	30/28814	0.00585881	0.0303061	0.0190934	Gata6/Dkk1	2
GO:2001032	GO:2001032	regulation of double-strand break repair via nonhomologous end joining	2/110	30/28814	0.00585881	0.0303061	0.0190934	Hmga2/Smchd1	2
GO:0044703	GO:0044703	multi-organism reproductive process	4/110	188/28814	0.00592076	0.0305094	0.0192215	Fbn2/Nr2f2/Ctsl/Pmp22	4
GO:1903555	GO:1903555	regulation of tumor necrosis factor superfamily cytokine production	4/110	188/28814	0.00592076	0.0305094	0.0192215	Mif/Cd24a/Twist1/Hspb1	4
GO:0071695	GO:0071695	anatomical structure maturation	5/110	300/28814	0.00595519	0.0306283	0.0192964	Id2/Aldh1a2/Ctsl/Pmp22/Klf2	5
GO:0035767	GO:0035767	endothelial cell chemotaxis	2/110	31/28814	0.00624734	0.0318739	0.0200811	Nrp1/Hspb1	2
GO:0060317	GO:0060317	cardiac epithelial to mesenchymal transition	2/110	31/28814	0.00624734	0.0318739	0.0200811	Twist1/Tbx3	2
GO:0061036	GO:0061036	positive regulation of cartilage development	2/110	31/28814	0.00624734	0.0318739	0.0200811	Pkdcc/Smad1	2
GO:0071711	GO:0071711	basement membrane organization	2/110	31/28814	0.00624734	0.0318739	0.0200811	Col4a1/Pmp22	2
GO:0032640	GO:0032640	tumor necrosis factor production	4/110	191/28814	0.00625651	0.0318739	0.0200811	Mif/Cd24a/Twist1/Hspb1	4
GO:0015908	GO:0015908	fatty acid transport	3/110	98/28814	0.0063299	0.0321263	0.0202401	Mif/Crabp1/Fabp5	3
GO:0044264	GO:0044264	cellular polysaccharide metabolic process	3/110	98/28814	0.0063299	0.0321263	0.0202401	Igf2/Phlda2/Grb10	3
GO:0050731	GO:0050731	positive regulation of peptidyl-tyrosine phosphorylation	4/110	192/28814	0.00637119	0.0322751	0.0203338	Mif/Cd24a/Nrp1/Igf2	4
GO:0051099	GO:0051099	positive regulation of binding	4/110	193/28814	0.00648725	0.0327924	0.0206598	Stmn1/Twist1/Nme1/Bambi	4
GO:0009408	GO:0009408	response to heat	3/110	99/28814	0.00650982	0.0327924	0.0206598	Pmp22/Hsp90aa1/Hspb1	3
GO:0051492	GO:0051492	regulation of stress fiber assembly	3/110	99/28814	0.00650982	0.0327924	0.0206598	Stmn1/Nrp1/Cgnl1	3
GO:0071706	GO:0071706	tumor necrosis factor superfamily cytokine production	4/110	194/28814	0.00660471	0.033175	0.0209008	Mif/Cd24a/Twist1/Hspb1	4
GO:0051090	GO:0051090	regulation of DNA-binding transcription factor activity	6/110	436/28814	0.0066327	0.033175	0.0209008	Hmga2/Twist1/Id2/Fzd2/Id3/Ifrd1	6
GO:0001893	GO:0001893	maternal placenta development	2/110	32/28814	0.00664732	0.033175	0.0209008	Nr2f2/Ctsl	2
GO:0045662	GO:0045662	negative regulation of myoblast differentiation	2/110	32/28814	0.00664732	0.033175	0.0209008	Tbx3/Id3	2
GO:0051150	GO:0051150	regulation of smooth muscle cell differentiation	2/110	32/28814	0.00664732	0.033175	0.0209008	Tmsb4x/Sod2	2
GO:0001764	GO:0001764	neuron migration	4/110	196/28814	0.00684384	0.0340927	0.021479	Nrp1/Lhx1/Twist1/Nr2f2	4
GO:2001243	GO:2001243	negative regulation of intrinsic apoptotic signaling pathway	3/110	101/28814	0.00687873	0.0342033	0.0215486	Mif/Sod2/Hspb1	3
GO:0015931	GO:0015931	nucleobase-containing compound transport	4/110	197/28814	0.00696553	0.0345711	0.0217803	Igf2bp2/Eif5a/Slc25a4/Igf2bp1	4
GO:0002902	GO:0002902	regulation of B cell apoptotic process	2/110	33/28814	0.00705865	0.0347529	0.0218949	Mif/Cd24a	2
GO:0048641	GO:0048641	regulation of skeletal muscle tissue development	2/110	33/28814	0.00705865	0.0347529	0.0218949	Igf2/Twist1	2
GO:0060706	GO:0060706	cell differentiation involved in embryonic placenta development	2/110	33/28814	0.00705865	0.0347529	0.0218949	Nr2f2/Krt8	2
GO:0097345	GO:0097345	mitochondrial outer membrane permeabilization	2/110	33/28814	0.00705865	0.0347529	0.0218949	Slc25a4/Chchd10	2
GO:0006109	GO:0006109	regulation of carbohydrate metabolic process	4/110	198/28814	0.00708864	0.0347529	0.0218949	Igf2/Igfbp4/Phlda2/Grb10	4
GO:0008154	GO:0008154	actin polymerization or depolymerization	4/110	198/28814	0.00708864	0.0347529	0.0218949	Tmsb10/Tmsb4x/Enah/Rdx	4
GO:0010631	GO:0010631	epithelial cell migration	5/110	313/28814	0.00709243	0.0347529	0.0218949	Nrp1/Igf2/Nr2f2/Sparc/Hspb1	5
GO:0031346	GO:0031346	positive regulation of cell projection organization	6/110	443/28814	0.00714817	0.0349625	0.0220269	Cd24a/Fn1/Nrp1/Nme1/Ehd1/Hspb1	6
GO:0021510	GO:0021510	spinal cord development	3/110	103/28814	0.00725984	0.0353504	0.0222713	Lhx1/Sox11/Pbx3	3
GO:0060993	GO:0060993	kidney morphogenesis	3/110	103/28814	0.00725984	0.0353504	0.0222713	Lhx1/Gpc3/Irx3	3
GO:0030198	GO:0030198	extracellular matrix organization	5/110	315/28814	0.00727995	0.0353504	0.0222713	Fn1/Serpinh1/Fbln1/Col4a1/Pmp22	5
GO:0090132	GO:0090132	epithelium migration	5/110	315/28814	0.00727995	0.0353504	0.0222713	Nrp1/Igf2/Nr2f2/Sparc/Hspb1	5
GO:0043405	GO:0043405	regulation of MAP kinase activity	4/110	200/28814	0.00733916	0.0355738	0.0224121	Mif/Cd24a/Sfrp1/Dkk1	4
GO:0043062	GO:0043062	extracellular structure organization	5/110	316/28814	0.007375	0.0356218	0.0224423	Fn1/Serpinh1/Fbln1/Col4a1/Pmp22	5
GO:0070167	GO:0070167	regulation of biomineral tissue development	3/110	104/28814	0.007455	0.0356218	0.0224423	Fbn2/Twist1/Pkdcc	3
GO:0090288	GO:0090288	negative regulation of cellular response to growth factor stimulus	3/110	104/28814	0.007455	0.0356218	0.0224423	Sfrp1/Dkk1/Bambi	3
GO:0009117	GO:0009117	nucleotide metabolic process	6/110	447/28814	0.00745545	0.0356218	0.0224423	Aprt/Nme1/Eno3/Acly/Idh2/Rrm2	6
GO:0030098	GO:0030098	lymphocyte differentiation	6/110	447/28814	0.00745545	0.0356218	0.0224423	Cd24a/Id2/Sfrp1/Ctsl/Hsp90aa1/Hspb1	6
GO:0007548	GO:0007548	sex differentiation	5/110	317/28814	0.00747091	0.0356218	0.0224423	Hmga2/Lhx1/Nr2f2/Tbx3/Sfrp1	5
GO:0045229	GO:0045229	external encapsulating structure organization	5/110	317/28814	0.00747091	0.0356218	0.0224423	Fn1/Serpinh1/Fbln1/Col4a1/Pmp22	5
GO:0090130	GO:0090130	tissue migration	5/110	317/28814	0.00747091	0.0356218	0.0224423	Nrp1/Igf2/Nr2f2/Sparc/Hspb1	5
GO:0051497	GO:0051497	negative regulation of stress fiber assembly	2/110	34/28814	0.00748124	0.0356218	0.0224423	Stmn1/Cgnl1	2
GO:0060487	GO:0060487	lung epithelial cell differentiation	2/110	34/28814	0.00748124	0.0356218	0.0224423	Gata6/Klf2	2
GO:0009953	GO:0009953	dorsal/ventral pattern formation	3/110	106/28814	0.00785459	0.0371513	0.0234059	Lhx1/Sfrp1/Gas1	3
GO:0110149	GO:0110149	regulation of biomineralization	3/110	106/28814	0.00785459	0.0371513	0.0234059	Fbn2/Twist1/Pkdcc	3
GO:0030308	GO:0030308	negative regulation of cell growth	4/110	204/28814	0.0078576	0.0371513	0.0234059	Nrp1/Ifrd1/Sfrp1/Gas1	4
GO:1990138	GO:1990138	neuron projection extension	4/110	204/28814	0.0078576	0.0371513	0.0234059	Fn1/Nrp1/Ifrd1/Hsp90aa1	4
GO:0021846	GO:0021846	cell proliferation in forebrain	2/110	35/28814	0.007915	0.0372268	0.0234535	Hmga2/Igf2bp1	2
GO:0048710	GO:0048710	regulation of astrocyte differentiation	2/110	35/28814	0.007915	0.0372268	0.0234535	Hmga2/Id2	2
GO:0060479	GO:0060479	lung cell differentiation	2/110	35/28814	0.007915	0.0372268	0.0234535	Gata6/Klf2	2
GO:0007006	GO:0007006	mitochondrial membrane organization	3/110	107/28814	0.00805904	0.0378382	0.0238387	Slc25a4/Hsp90aa1/Chchd10	3
GO:0006753	GO:0006753	nucleoside phosphate metabolic process	6/110	455/28814	0.00809853	0.0379575	0.0239138	Aprt/Nme1/Eno3/Acly/Idh2/Rrm2	6
GO:0000082	GO:0000082	G1/S transition of mitotic cell cycle	4/110	206/28814	0.00812562	0.0380183	0.0239522	Id2/Rhou/Rrm2/Rdx	4
GO:0071902	GO:0071902	positive regulation of protein serine/threonine kinase activity	4/110	207/28814	0.00826185	0.0384923	0.0242508	Hmga2/Mif/Cd24a/Dkk1	4
GO:0090263	GO:0090263	positive regulation of canonical Wnt signaling pathway	3/110	108/28814	0.00826661	0.0384923	0.0242508	Gpc3/Sfrp1/Bambi	3
GO:0009410	GO:0009410	response to xenobiotic stimulus	5/110	325/28814	0.00826977	0.0384923	0.0242508	Igf2/Gata6/Sfrp1/Smad1/Sod2	5
GO:0003203	GO:0003203	endocardial cushion morphogenesis	2/110	36/28814	0.00835985	0.0385125	0.0242635	Twist1/Tbx3	2
GO:0008045	GO:0008045	motor neuron axon guidance	2/110	36/28814	0.00835985	0.0385125	0.0242635	Nrp1/Lhx1	2
GO:0045686	GO:0045686	negative regulation of glial cell differentiation	2/110	36/28814	0.00835985	0.0385125	0.0242635	Hmga2/Id2	2
GO:0048009	GO:0048009	insulin-like growth factor receptor signaling pathway	2/110	36/28814	0.00835985	0.0385125	0.0242635	Igfbp4/Grb10	2
GO:0048048	GO:0048048	embryonic eye morphogenesis	2/110	36/28814	0.00835985	0.0385125	0.0242635	Twist1/Sox11	2
GO:1902110	GO:1902110	positive regulation of mitochondrial membrane permeability involved in apoptotic process	2/110	36/28814	0.00835985	0.0385125	0.0242635	Slc25a4/Chchd10	2
GO:0072330	GO:0072330	monocarboxylic acid biosynthetic process	4/110	208/28814	0.00839958	0.0386295	0.0243372	Mif/Fabp5/Acly/Aldh1a2	4
GO:2000779	GO:2000779	regulation of double-strand break repair	3/110	109/28814	0.0084773	0.0389205	0.0245206	Hmga2/Twist1/Smchd1	3
GO:0030307	GO:0030307	positive regulation of cell growth	4/110	209/28814	0.0085388	0.0391362	0.0246564	Fn1/Nrp1/Slc25a4/Sfrp1	4
GO:0005976	GO:0005976	polysaccharide metabolic process	3/110	110/28814	0.00869114	0.0396994	0.0250112	Igf2/Phlda2/Grb10	3
GO:0032760	GO:0032760	positive regulation of tumor necrosis factor production	3/110	110/28814	0.00869114	0.0396994	0.0250112	Mif/Twist1/Hspb1	3
GO:0009954	GO:0009954	proximal/distal pattern formation	2/110	37/28814	0.00881569	0.0402001	0.0253267	Aldh1a2/Irx3	2
GO:0008344	GO:0008344	adult locomotory behavior	3/110	111/28814	0.00890812	0.0404165	0.025463	Id2/Pbx3/Pmp22	3
GO:0032642	GO:0032642	regulation of chemokine production	3/110	111/28814	0.00890812	0.0404165	0.025463	Mif/Cd24a/Twist1	3
GO:0110020	GO:0110020	regulation of actomyosin structure organization	3/110	111/28814	0.00890812	0.0404165	0.025463	Stmn1/Nrp1/Cgnl1	3
GO:0007156	GO:0007156	homophilic cell adhesion via plasma membrane adhesion molecules	3/110	112/28814	0.00912826	0.0412763	0.0260047	Prtg/Cadm1/Emb	3
GO:1903557	GO:1903557	positive regulation of tumor necrosis factor superfamily cytokine production	3/110	112/28814	0.00912826	0.0412763	0.0260047	Mif/Twist1/Hspb1	3
GO:0008361	GO:0008361	regulation of cell size	4/110	214/28814	0.0092576	0.0417211	0.026285	Fn1/Nrp1/Ifrd1/Rdx	4
GO:0098742	GO:0098742	cell-cell adhesion via plasma-membrane adhesion molecules	4/110	214/28814	0.0092576	0.0417211	0.026285	Cd24a/Prtg/Cadm1/Emb	4
GO:1902686	GO:1902686	mitochondrial outer membrane permeabilization involved in programmed cell death	2/110	38/28814	0.00928243	0.0417632	0.0263115	Slc25a4/Chchd10	2
GO:0030516	GO:0030516	regulation of axon extension	3/110	113/28814	0.00935156	0.0420041	0.0264633	Fn1/Nrp1/Ifrd1	3
GO:0045216	GO:0045216	cell-cell junction organization	4/110	216/28814	0.00955583	0.0428502	0.0269963	Irx3/Rdx/Pmp22/Cd9	4
GO:0031532	GO:0031532	actin cytoskeleton reorganization	3/110	114/28814	0.00957805	0.0428785	0.0270141	Nrp1/Arhgdia/Ctsl	3
GO:0032885	GO:0032885	regulation of polysaccharide biosynthetic process	2/110	39/28814	0.00975999	0.0434046	0.0273456	Igf2/Grb10	2
GO:0045879	GO:0045879	negative regulation of smoothened signaling pathway	2/110	39/28814	0.00975999	0.0434046	0.0273456	Gpc3/Gas1	2
GO:0071542	GO:0071542	dopaminergic neuron differentiation	2/110	39/28814	0.00975999	0.0434046	0.0273456	Sfrp1/Dkk1	2
GO:2000036	GO:2000036	regulation of stem cell population maintenance	2/110	39/28814	0.00975999	0.0434046	0.0273456	Hmga2/Tcf7l1	2
GO:0002062	GO:0002062	chondrocyte differentiation	3/110	115/28814	0.00980771	0.043545	0.027434	Hmga2/Serpinh1/Pkdcc	3
GO:0048839	GO:0048839	inner ear development	4/110	219/28814	0.0100148	0.0442146	0.0278559	Prrx2/Fzd2/Tbx3/Prrx1	4
GO:0030038	GO:0030038	contractile actin filament bundle assembly	3/110	116/28814	0.0100406	0.0442146	0.0278559	Stmn1/Nrp1/Cgnl1	3
GO:0043149	GO:0043149	stress fiber assembly	3/110	116/28814	0.0100406	0.0442146	0.0278559	Stmn1/Nrp1/Cgnl1	3
GO:0043534	GO:0043534	blood vessel endothelial cell migration	3/110	116/28814	0.0100406	0.0442146	0.0278559	Nrp1/Igf2/Hspb1	3
GO:0060840	GO:0060840	artery development	3/110	116/28814	0.0100406	0.0442146	0.0278559	Nrp1/Prrx2/Prrx1	3
GO:0032232	GO:0032232	negative regulation of actin filament bundle assembly	2/110	40/28814	0.0102483	0.0449091	0.0282935	Stmn1/Cgnl1	2
GO:0033144	GO:0033144	negative regulation of intracellular steroid hormone receptor signaling pathway	2/110	40/28814	0.0102483	0.0449091	0.0282935	Hmga2/Sfrp1	2
GO:1903670	GO:1903670	regulation of sprouting angiogenesis	2/110	40/28814	0.0102483	0.0449091	0.0282935	Smad1/Klf2	2
GO:1904659	GO:1904659	glucose transmembrane transport	3/110	117/28814	0.0102766	0.0449603	0.0283257	Gpc3/Fabp5/Grb10	3
GO:0042445	GO:0042445	hormone metabolic process	4/110	222/28814	0.0104878	0.0456367	0.0287519	Igf2/Crabp1/Aldh1a2/Ctsl	4
GO:0006986	GO:0006986	response to unfolded protein	3/110	118/28814	0.0105159	0.0456367	0.0287519	Pmp22/Hsp90aa1/Hspb1	3
GO:0008645	GO:0008645	hexose transmembrane transport	3/110	118/28814	0.0105159	0.0456367	0.0287519	Gpc3/Fabp5/Grb10	3
GO:0032602	GO:0032602	chemokine production	3/110	118/28814	0.0105159	0.0456367	0.0287519	Mif/Cd24a/Twist1	3
GO:0051028	GO:0051028	mRNA transport	3/110	118/28814	0.0105159	0.0456367	0.0287519	Igf2bp2/Eif5a/Igf2bp1	3
GO:0045785	GO:0045785	positive regulation of cell adhesion	6/110	482/28814	0.0105648	0.0457018	0.0287929	Cd24a/Fn1/Nrp1/Fbln1/Igf2/Hsp90aa1	6
GO:0090407	GO:0090407	organophosphate biosynthetic process	6/110	482/28814	0.0105648	0.0457018	0.0287929	Aprt/Nme1/Fabp5/Acly/Idh2/Rrm2	6
GO:0001709	GO:0001709	cell fate determination	2/110	41/28814	0.0107472	0.0460952	0.0290407	Gata6/Prrx1	2
GO:0006636	GO:0006636	unsaturated fatty acid biosynthetic process	2/110	41/28814	0.0107472	0.0460952	0.0290407	Mif/Fabp5	2
GO:0035794	GO:0035794	positive regulation of mitochondrial membrane permeability	2/110	41/28814	0.0107472	0.0460952	0.0290407	Slc25a4/Chchd10	2
GO:0035886	GO:0035886	vascular associated smooth muscle cell differentiation	2/110	41/28814	0.0107472	0.0460952	0.0290407	Gata6/Sod2	2
GO:2000772	GO:2000772	regulation of cellular senescence	2/110	41/28814	0.0107472	0.0460952	0.0290407	Hmga2/Twist1	2
GO:0045666	GO:0045666	positive regulation of neuron differentiation	3/110	119/28814	0.0107584	0.0460952	0.0290407	Sox11/Irx3/Dkk1	3
GO:0010976	GO:0010976	positive regulation of neuron projection development	4/110	225/28814	0.0109751	0.0468403	0.0295102	Cd24a/Nme1/Ehd1/Hspb1	4
GO:0051651	GO:0051651	maintenance of location in cell	4/110	225/28814	0.0109751	0.0468403	0.0295102	Tmsb10/Tmsb4x/Fth1/Chchd10	4
GO:0098773	GO:0098773	skin epidermis development	3/110	120/28814	0.0110041	0.0468403	0.0295102	Gata6/Ctsl/Dkk1	3
GO:2000177	GO:2000177	regulation of neural precursor cell proliferation	3/110	120/28814	0.0110041	0.0468403	0.0295102	Cd24a/Lhx1/Id2	3
GO:0070371	GO:0070371	ERK1 and ERK2 cascade	5/110	349/28814	0.0110192	0.0468403	0.0295102	Mif/Fn1/Nrp1/Fbln1/Grb10	5
GO:0015749	GO:0015749	monosaccharide transmembrane transport	3/110	121/28814	0.0112531	0.0473272	0.0298169	Gpc3/Fabp5/Grb10	3
GO:0090100	GO:0090100	positive regulation of transmembrane receptor protein serine/threonine kinase signaling pathway	3/110	121/28814	0.0112531	0.0473272	0.0298169	Gata6/Sox11/Gpc3	3
GO:0038084	GO:0038084	vascular endothelial growth factor signaling pathway	2/110	42/28814	0.0112567	0.0473272	0.0298169	Nrp1/Hspb1	2
GO:0040018	GO:0040018	positive regulation of multicellular organism growth	2/110	42/28814	0.0112567	0.0473272	0.0298169	Hmga2/Igf2	2
GO:0043001	GO:0043001	Golgi to plasma membrane protein transport	2/110	42/28814	0.0112567	0.0473272	0.0298169	Rab34/Pkdcc	2
GO:1902108	GO:1902108	regulation of mitochondrial membrane permeability involved in apoptotic process	2/110	42/28814	0.0112567	0.0473272	0.0298169	Slc25a4/Chchd10	2
GO:1990748	GO:1990748	cellular detoxification	2/110	42/28814	0.0112567	0.0473272	0.0298169	Prdx6/Sod2	2
GO:0009636	GO:0009636	response to toxic substance	3/110	122/28814	0.0115053	0.048297	0.0304279	Prdx6/Sod2/Mt2	3
GO:0015711	GO:0015711	organic anion transport	5/110	353/28814	0.0115314	0.0483313	0.0304495	Mif/Slc25a4/Slc6a6/Slc16a1/Emb	5
GO:0001783	GO:0001783	B cell apoptotic process	2/110	43/28814	0.0117766	0.0489728	0.0308537	Mif/Cd24a	2
GO:0009124	GO:0009124	nucleoside monophosphate biosynthetic process	2/110	43/28814	0.0117766	0.0489728	0.0308537	Aprt/Nme1	2
GO:0016572	GO:0016572	histone phosphorylation	2/110	43/28814	0.0117766	0.0489728	0.0308537	Hmga2/Twist1	2
GO:0030501	GO:0030501	positive regulation of bone mineralization	2/110	43/28814	0.0117766	0.0489728	0.0308537	Fbn2/Pkdcc	2
GO:0034331	GO:0034331	cell junction maintenance	2/110	43/28814	0.0117766	0.0489728	0.0308537	Cadm1/Chchd10	2
GO:0021700	GO:0021700	developmental maturation	5/110	355/28814	0.0117935	0.0489728	0.0308537	Id2/Aldh1a2/Ctsl/Pmp22/Klf2	5
GO:0050920	GO:0050920	regulation of chemotaxis	4/110	230/28814	0.0118194	0.049005	0.030874	Mif/Fn1/Nrp1/Hspb1	4
GO:1903131	GO:1903131	mononuclear cell differentiation	6/110	495/28814	0.0119252	0.0493678	0.0311025	Cd24a/Id2/Sfrp1/Ctsl/Hsp90aa1/Hspb1	6
GO:0015718	GO:0015718	monocarboxylic acid transport	3/110	124/28814	0.0120194	0.0496813	0.0313001	Mif/Slc16a1/Emb	3
GO:0045860	GO:0045860	positive regulation of protein kinase activity	5/110	358/28814	0.0121941	0.0503265	0.0317066	Hmga2/Mif/Cd24a/Dkk1/Hsp90aa1	5
GO:0002040	GO:0002040	sprouting angiogenesis	3/110	125/28814	0.0122813	0.0504829	0.0318051	Nrp1/Smad1/Klf2	3
GO:0005978	GO:0005978	glycogen biosynthetic process	2/110	44/28814	0.012307	0.0504829	0.0318051	Igf2/Grb10	2
GO:0009250	GO:0009250	glucan biosynthetic process	2/110	44/28814	0.012307	0.0504829	0.0318051	Igf2/Grb10	2
GO:0046006	GO:0046006	regulation of activated T cell proliferation	2/110	44/28814	0.012307	0.0504829	0.0318051	Cd24a/Igf2	2
GO:0051962	GO:0051962	positive regulation of nervous system development	5/110	359/28814	0.0123297	0.050487	0.0318076	Fn1/Nrp1/Sox11/Id2/Vim	5
GO:0051056	GO:0051056	regulation of small GTPase mediated signal transduction	4/110	233/28814	0.0123454	0.050487	0.0318076	Stmn1/Nrp1/Arhgdia/Cgnl1	4
GO:0001569	GO:0001569	branching involved in blood vessel morphogenesis	2/110	45/28814	0.0128476	0.0523816	0.0330013	Nrp1/Col4a1	2
GO:1905521	GO:1905521	regulation of macrophage migration	2/110	45/28814	0.0128476	0.0523816	0.0330013	Mif/Cd9	2
GO:0048640	GO:0048640	negative regulation of developmental growth	3/110	128/28814	0.0130868	0.0531959	0.0335143	Nrp1/Meis1/Ifrd1	3
GO:0061387	GO:0061387	regulation of extent of cell growth	3/110	128/28814	0.0130868	0.0531959	0.0335143	Fn1/Nrp1/Ifrd1	3
GO:0001889	GO:0001889	liver development	3/110	129/28814	0.0133618	0.0539742	0.0340046	Gata6/Cadm1/Sod2	3
GO:0034219	GO:0034219	carbohydrate transmembrane transport	3/110	129/28814	0.0133618	0.0539742	0.0340046	Gpc3/Fabp5/Grb10	3
GO:0008631	GO:0008631	intrinsic apoptotic signaling pathway in response to oxidative stress	2/110	46/28814	0.0133984	0.0539742	0.0340046	Sod2/Hspb1	2
GO:0030279	GO:0030279	negative regulation of ossification	2/110	46/28814	0.0133984	0.0539742	0.0340046	Sfrp1/Dkk1	2
GO:0055023	GO:0055023	positive regulation of cardiac muscle tissue growth	2/110	46/28814	0.0133984	0.0539742	0.0340046	Slc25a4/Gata6	2
GO:1900087	GO:1900087	positive regulation of G1/S transition of mitotic cell cycle	2/110	46/28814	0.0133984	0.0539742	0.0340046	Rrm2/Rdx	2
GO:0009132	GO:0009132	nucleoside diphosphate metabolic process	3/110	130/28814	0.0136402	0.0547844	0.0345151	Nme1/Eno3/Rrm2	3
GO:0043406	GO:0043406	positive regulation of MAP kinase activity	3/110	130/28814	0.0136402	0.0547844	0.0345151	Mif/Cd24a/Dkk1	3
GO:0009394	GO:0009394	2'-deoxyribonucleotide metabolic process	2/110	47/28814	0.0139594	0.0558168	0.0351655	Nme1/Rrm2	2
GO:0019692	GO:0019692	deoxyribose phosphate metabolic process	2/110	47/28814	0.0139594	0.0558168	0.0351655	Nme1/Rrm2	2
GO:0060135	GO:0060135	maternal process involved in female pregnancy	2/110	47/28814	0.0139594	0.0558168	0.0351655	Nr2f2/Ctsl	2
GO:0002573	GO:0002573	myeloid leukocyte differentiation	4/110	242/28814	0.0140128	0.0558647	0.0351957	Gpc3/Id2/Nme1/Sfrp1	4
GO:0097191	GO:0097191	extrinsic apoptotic signaling pathway	4/110	242/28814	0.0140128	0.0558647	0.0351957	Nrp1/Sfrp1/Gas1/Krt8	4
GO:0046879	GO:0046879	hormone secretion	5/110	372/28814	0.0141867	0.0564708	0.0355775	Hmga2/Sox11/Tbx3/Sfrp1/Slc16a1	5
GO:0061008	GO:0061008	hepaticobiliary system development	3/110	132/28814	0.0142068	0.0564708	0.0355775	Gata6/Cadm1/Sod2	3
GO:0033559	GO:0033559	unsaturated fatty acid metabolic process	3/110	133/28814	0.014495	0.0573344	0.0361216	Mif/Gpx4/Fabp5	3
GO:0010718	GO:0010718	positive regulation of epithelial to mesenchymal transition	2/110	48/28814	0.0145304	0.0573344	0.0361216	Twist1/Bambi	2
GO:0030517	GO:0030517	negative regulation of axon extension	2/110	48/28814	0.0145304	0.0573344	0.0361216	Nrp1/Ifrd1	2
GO:0032965	GO:0032965	regulation of collagen biosynthetic process	2/110	48/28814	0.0145304	0.0573344	0.0361216	Fn1/Vim	2
GO:0043403	GO:0043403	skeletal muscle tissue regeneration	2/110	48/28814	0.0145304	0.0573344	0.0361216	Ifrd1/Cd9	2
GO:0050670	GO:0050670	regulation of lymphocyte proliferation	4/110	245/28814	0.0145988	0.0575203	0.0362387	Mif/Cd24a/Igf2/Sox11	4
GO:0010212	GO:0010212	response to ionizing radiation	3/110	134/28814	0.0147865	0.05809	0.0365977	Hmga2/Sfrp1/Sod2	3
GO:0090090	GO:0090090	negative regulation of canonical Wnt signaling pathway	3/110	134/28814	0.0147865	0.05809	0.0365977	Gpc3/Sfrp1/Dkk1	3
GO:0010720	GO:0010720	positive regulation of cell development	5/110	378/28814	0.015104	0.0589365	0.037131	Fn1/Nrp1/Sox11/Id2/Vim	5
GO:0009262	GO:0009262	deoxyribonucleotide metabolic process	2/110	49/28814	0.0151114	0.0589365	0.037131	Nme1/Rrm2	2
GO:0060421	GO:0060421	positive regulation of heart growth	2/110	49/28814	0.0151114	0.0589365	0.037131	Slc25a4/Gata6	2
GO:0071526	GO:0071526	semaphorin-plexin signaling pathway	2/110	49/28814	0.0151114	0.0589365	0.037131	Nrp1/Arhgdia	2
GO:0097237	GO:0097237	cellular response to toxic substance	2/110	49/28814	0.0151114	0.0589365	0.037131	Prdx6/Sod2	2
GO:0032944	GO:0032944	regulation of mononuclear cell proliferation	4/110	249/28814	0.015404	0.0598741	0.0377217	Mif/Cd24a/Igf2/Sox11	4
GO:0060828	GO:0060828	regulation of canonical Wnt signaling pathway	4/110	249/28814	0.015404	0.0598741	0.0377217	Gpc3/Sfrp1/Dkk1/Bambi	4
GO:0009914	GO:0009914	hormone transport	5/110	380/28814	0.0154184	0.0598741	0.0377217	Hmga2/Sox11/Tbx3/Sfrp1/Slc16a1	5
GO:0003197	GO:0003197	endocardial cushion development	2/110	50/28814	0.0157022	0.0607137	0.0382506	Twist1/Tbx3	2
GO:0007157	GO:0007157	heterophilic cell-cell adhesion via plasma membrane cell adhesion molecules	2/110	50/28814	0.0157022	0.0607137	0.0382506	Cd24a/Cadm1	2
GO:0045214	GO:0045214	sarcomere organization	2/110	50/28814	0.0157022	0.0607137	0.0382506	Csrp2/Krt8	2
GO:0002761	GO:0002761	regulation of myeloid leukocyte differentiation	3/110	138/28814	0.0159859	0.0616338	0.0388303	Id2/Nme1/Sfrp1	3
GO:0055076	GO:0055076	transition metal ion homeostasis	3/110	138/28814	0.0159859	0.0616338	0.0388303	Sod2/Mt2/Fth1	3
GO:0030177	GO:0030177	positive regulation of Wnt signaling pathway	3/110	139/28814	0.0162941	0.0624093	0.0393189	Gpc3/Sfrp1/Bambi	3
GO:0007520	GO:0007520	myoblast fusion	2/110	51/28814	0.0163028	0.0624093	0.0393189	Ehd1/Cd9	2
GO:0046456	GO:0046456	icosanoid biosynthetic process	2/110	51/28814	0.0163028	0.0624093	0.0393189	Mif/Fabp5	2
GO:0048806	GO:0048806	genitalia development	2/110	51/28814	0.0163028	0.0624093	0.0393189	Lhx1/Tbx3	2
GO:0051289	GO:0051289	protein homotetramerization	2/110	51/28814	0.0163028	0.0624093	0.0393189	Aldh1a2/Sod2	2
GO:0010811	GO:0010811	positive regulation of cell-substrate adhesion	3/110	140/28814	0.0166055	0.0632089	0.0398227	Fn1/Nrp1/Fbln1	3
GO:0014902	GO:0014902	myotube differentiation	3/110	140/28814	0.0166055	0.0632089	0.0398227	Ehd1/Pmp22/Cd9	3
GO:0034763	GO:0034763	negative regulation of transmembrane transport	3/110	140/28814	0.0166055	0.0632089	0.0398227	Twist1/Fabp5/Grb10	3
GO:0035966	GO:0035966	response to topologically incorrect protein	3/110	140/28814	0.0166055	0.0632089	0.0398227	Pmp22/Hsp90aa1/Hspb1	3
GO:0032715	GO:0032715	negative regulation of interleukin-6 production	2/110	52/28814	0.0169132	0.0640455	0.0403497	Cd24a/Klf2	2
GO:0050798	GO:0050798	activated T cell proliferation	2/110	52/28814	0.0169132	0.0640455	0.0403497	Cd24a/Igf2	2
GO:0060043	GO:0060043	regulation of cardiac muscle cell proliferation	2/110	52/28814	0.0169132	0.0640455	0.0403497	Meis1/Gata6	2
GO:0051224	GO:0051224	negative regulation of protein transport	3/110	141/28814	0.0169204	0.0640455	0.0403497	Idh2/Pkdcc/Sfrp1	3
GO:0090150	GO:0090150	establishment of protein localization to membrane	4/110	257/28814	0.0170973	0.0646245	0.0407145	Cd24a/Rab34/Pkdcc/Hsp90aa1	4
GO:0006690	GO:0006690	icosanoid metabolic process	3/110	142/28814	0.0172385	0.0650669	0.0409933	Mif/Gpx4/Fabp5	3
GO:0070169	GO:0070169	positive regulation of biomineral tissue development	2/110	53/28814	0.0175332	0.0660865	0.0416356	Fbn2/Pkdcc	2
GO:0098876	GO:0098876	vesicle-mediated transport to the plasma membrane	3/110	144/28814	0.0178849	0.067318	0.0424115	Ehd1/Rab34/Pkdcc	3
GO:0006417	GO:0006417	regulation of translation	5/110	395/28814	0.017917	0.0673294	0.0424186	Igf2bp2/Eif5a/Cnbp/Igf2bp1/Vim	5
GO:0006692	GO:0006692	prostanoid metabolic process	2/110	54/28814	0.0181627	0.0673294	0.0424186	Mif/Fabp5	2
GO:0006693	GO:0006693	prostaglandin metabolic process	2/110	54/28814	0.0181627	0.0673294	0.0424186	Mif/Fabp5	2
GO:0010883	GO:0010883	regulation of lipid storage	2/110	54/28814	0.0181627	0.0673294	0.0424186	Mest/Ehd1	2
GO:0035272	GO:0035272	exocrine system development	2/110	54/28814	0.0181627	0.0673294	0.0424186	Nrp1/Igf2	2
GO:0045773	GO:0045773	positive regulation of axon extension	2/110	54/28814	0.0181627	0.0673294	0.0424186	Fn1/Nrp1	2
GO:0070527	GO:0070527	platelet aggregation	2/110	54/28814	0.0181627	0.0673294	0.0424186	Fn1/Cd9	2
GO:0072132	GO:0072132	mesenchyme morphogenesis	2/110	54/28814	0.0181627	0.0673294	0.0424186	Twist1/Tbx3	2
GO:0099054	GO:0099054	presynapse assembly	2/110	54/28814	0.0181627	0.0673294	0.0424186	Cadm1/Dkk1	2
GO:0110151	GO:0110151	positive regulation of biomineralization	2/110	54/28814	0.0181627	0.0673294	0.0424186	Fbn2/Pkdcc	2
GO:1903202	GO:1903202	negative regulation of oxidative stress-induced cell death	2/110	54/28814	0.0181627	0.0673294	0.0424186	Sod2/Hspb1	2
GO:0030833	GO:0030833	regulation of actin filament polymerization	3/110	146/28814	0.0185446	0.0684625	0.0431325	Tmsb10/Tmsb4x/Rdx	3
GO:1904950	GO:1904950	negative regulation of establishment of protein localization	3/110	146/28814	0.0185446	0.0684625	0.0431325	Idh2/Pkdcc/Sfrp1	3
GO:2000045	GO:2000045	regulation of G1/S transition of mitotic cell cycle	3/110	146/28814	0.0185446	0.0684625	0.0431325	Id2/Rrm2/Rdx	3
GO:0045444	GO:0045444	fat cell differentiation	4/110	264/28814	0.0186709	0.0688347	0.043367	Hmga2/Id2/Sfrp1/Sod2	4
GO:0002762	GO:0002762	negative regulation of myeloid leukocyte differentiation	2/110	55/28814	0.0188017	0.0689395	0.0434331	Nme1/Sfrp1	2
GO:0010712	GO:0010712	regulation of collagen metabolic process	2/110	55/28814	0.0188017	0.0689395	0.0434331	Fn1/Vim	2
GO:0034605	GO:0034605	cellular response to heat	2/110	55/28814	0.0188017	0.0689395	0.0434331	Pmp22/Hsp90aa1	2
GO:0045777	GO:0045777	positive regulation of blood pressure	2/110	55/28814	0.0188017	0.0689395	0.0434331	Nr2f2/Id2	2
GO:0043467	GO:0043467	regulation of generation of precursor metabolites and energy	3/110	147/28814	0.0188795	0.0690368	0.0434944	Igf2/Phlda2/Grb10	3
GO:0050671	GO:0050671	positive regulation of lymphocyte proliferation	3/110	147/28814	0.0188795	0.0690368	0.0434944	Mif/Cd24a/Igf2	3
GO:1901987	GO:1901987	regulation of cell cycle phase transition	5/110	401/28814	0.0189872	0.0693369	0.0436834	Hmga2/Id2/Rrm2/Gas1/Rdx	5
GO:0032102	GO:0032102	negative regulation of response to external stimulus	5/110	403/28814	0.0193532	0.0705775	0.044465	Mif/Cd24a/Nrp1/Igf2/Cd9	5
GO:0030858	GO:0030858	positive regulation of epithelial cell differentiation	2/110	56/28814	0.0194501	0.0708351	0.0446273	Cd24a/Lhx1	2
GO:0032946	GO:0032946	positive regulation of mononuclear cell proliferation	3/110	149/28814	0.0195593	0.0708499	0.0446366	Mif/Cd24a/Igf2	3
GO:0045598	GO:0045598	regulation of fat cell differentiation	3/110	149/28814	0.0195593	0.0708499	0.0446366	Id2/Sfrp1/Sod2	3
GO:0050657	GO:0050657	nucleic acid transport	3/110	149/28814	0.0195593	0.0708499	0.0446366	Igf2bp2/Eif5a/Igf2bp1	3
GO:0050658	GO:0050658	RNA transport	3/110	149/28814	0.0195593	0.0708499	0.0446366	Igf2bp2/Eif5a/Igf2bp1	3
GO:0070663	GO:0070663	regulation of leukocyte proliferation	4/110	269/28814	0.0198483	0.0718002	0.0452353	Mif/Cd24a/Igf2/Sox11	4
GO:0072331	GO:0072331	signal transduction by p53 class mediator	3/110	150/28814	0.0199042	0.0718332	0.0452561	Mif/Twist1/Pcbp4	3
GO:0071692	GO:0071692	protein localization to extracellular region	5/110	406/28814	0.0199107	0.0718332	0.0452561	Fbn2/Idh2/Rab34/Sfrp1/Slc16a1	5
GO:0061383	GO:0061383	trabecula morphogenesis	2/110	57/28814	0.0201078	0.0723504	0.045582	Fbn2/Sfrp1	2
GO:1901861	GO:1901861	regulation of muscle tissue development	2/110	57/28814	0.0201078	0.0723504	0.045582	Igf2/Twist1	2
GO:0009152	GO:0009152	purine ribonucleotide biosynthetic process	3/110	151/28814	0.0202525	0.0725806	0.045727	Aprt/Nme1/Acly	3
GO:0050921	GO:0050921	positive regulation of chemotaxis	3/110	151/28814	0.0202525	0.0725806	0.045727	Fn1/Nrp1/Hspb1	3
GO:0051701	GO:0051701	biological process involved in interaction with host	3/110	151/28814	0.0202525	0.0725806	0.045727	Nrp1/Fbln1/Ctsl	3
GO:0051236	GO:0051236	establishment of RNA localization	3/110	152/28814	0.0206042	0.0737428	0.0464592	Igf2bp2/Eif5a/Igf2bp1	3
GO:0001523	GO:0001523	retinoid metabolic process	2/110	58/28814	0.0207747	0.0738626	0.0465347	Crabp1/Aldh1a2	2
GO:0021587	GO:0021587	cerebellum morphogenesis	2/110	58/28814	0.0207747	0.0738626	0.0465347	Lhx1/Gas1	2
GO:0042311	GO:0042311	vasodilation	2/110	58/28814	0.0207747	0.0738626	0.0465347	Sod2/Klf2	2
GO:0042743	GO:0042743	hydrogen peroxide metabolic process	2/110	58/28814	0.0207747	0.0738626	0.0465347	Prdx6/Sod2	2
GO:1902808	GO:1902808	positive regulation of cell cycle G1/S phase transition	2/110	58/28814	0.0207747	0.0738626	0.0465347	Rrm2/Rdx	2
GO:0006633	GO:0006633	fatty acid biosynthetic process	3/110	153/28814	0.0209592	0.0743225	0.0468244	Mif/Fabp5/Acly	3
GO:0006839	GO:0006839	mitochondrial transport	3/110	153/28814	0.0209592	0.0743225	0.0468244	Slc25a4/Hsp90aa1/Chchd10	3
GO:0043388	GO:0043388	positive regulation of DNA binding	2/110	59/28814	0.0214508	0.075866	0.0477968	Twist1/Nme1	2
GO:0046902	GO:0046902	regulation of mitochondrial membrane permeability	2/110	59/28814	0.0214508	0.075866	0.0477968	Slc25a4/Chchd10	2
GO:0050864	GO:0050864	regulation of B cell activation	4/110	276/28814	0.0215722	0.0761955	0.0480044	Mif/Cd24a/Id2/Sfrp1	4
GO:0007043	GO:0007043	cell-cell junction assembly	3/110	155/28814	0.0216793	0.0764736	0.0481796	Irx3/Pmp22/Cd9	3
GO:0006260	GO:0006260	DNA replication	4/110	277/28814	0.0218258	0.0768894	0.0484416	Rbms1/Gtpbp4/Id3/Rrm2	4
GO:0031099	GO:0031099	regeneration	3/110	156/28814	0.0220444	0.0773753	0.0487477	Ifrd1/Prrx1/Cd9	3
GO:0007595	GO:0007595	lactation	2/110	60/28814	0.0221359	0.0773753	0.0487477	Aprt/Nme1	2
GO:0016101	GO:0016101	diterpenoid metabolic process	2/110	60/28814	0.0221359	0.0773753	0.0487477	Crabp1/Aldh1a2	2
GO:0035924	GO:0035924	cellular response to vascular endothelial growth factor stimulus	2/110	60/28814	0.0221359	0.0773753	0.0487477	Nrp1/Hspb1	2
GO:0050922	GO:0050922	negative regulation of chemotaxis	2/110	60/28814	0.0221359	0.0773753	0.0487477	Mif/Nrp1	2
GO:1900024	GO:1900024	regulation of substrate adhesion-dependent cell spreading	2/110	60/28814	0.0221359	0.0773753	0.0487477	Nrp1/Fbln1	2
GO:0022612	GO:0022612	gland morphogenesis	3/110	157/28814	0.0224129	0.0781407	0.0492299	Nrp1/Tbx3/Sfrp1	3
GO:0030856	GO:0030856	regulation of epithelial cell differentiation	3/110	157/28814	0.0224129	0.0781407	0.0492299	Cd24a/Lhx1/Tbx3	3
GO:0044772	GO:0044772	mitotic cell cycle phase transition	5/110	420/28814	0.0226521	0.0788727	0.0496911	Hmga2/Id2/Rhou/Rrm2/Rdx	5
GO:0008643	GO:0008643	carbohydrate transport	3/110	158/28814	0.0227847	0.0791855	0.0498882	Gpc3/Fabp5/Grb10	3
GO:0060324	GO:0060324	face development	2/110	61/28814	0.0228301	0.0791855	0.0498882	Aldh1a2/Dkk1	2
GO:0099172	GO:0099172	presynapse organization	2/110	61/28814	0.0228301	0.0791855	0.0498882	Cadm1/Dkk1	2
GO:0001947	GO:0001947	heart looping	2/110	62/28814	0.0235332	0.0810167	0.0510419	Tbx3/Aldh1a2	2
GO:0010171	GO:0010171	body morphogenesis	2/110	62/28814	0.0235332	0.0810167	0.0510419	Gpc3/Dkk1	2
GO:0021575	GO:0021575	hindbrain morphogenesis	2/110	62/28814	0.0235332	0.0810167	0.0510419	Lhx1/Gas1	2
GO:0051058	GO:0051058	negative regulation of small GTPase mediated signal transduction	2/110	62/28814	0.0235332	0.0810167	0.0510419	Stmn1/Cgnl1	2
GO:0060612	GO:0060612	adipose tissue development	2/110	62/28814	0.0235332	0.0810167	0.0510419	Hmga2/Id2	2
GO:0043488	GO:0043488	regulation of mRNA stability	3/110	160/28814	0.0235384	0.0810167	0.0510419	Igf2bp1/Pcbp4/Vim	3
GO:0034101	GO:0034101	erythrocyte homeostasis	3/110	161/28814	0.0239203	0.0822262	0.0518038	Cd24a/Id2/Klf2	3
GO:0022411	GO:0022411	cellular component disassembly	5/110	427/28814	0.0241104	0.0827738	0.0521489	Cd24a/Stmn1/Eif5a/Slc25a4/Rdx	5
GO:0006893	GO:0006893	Golgi to plasma membrane transport	2/110	63/28814	0.0242451	0.0828143	0.0521744	Rab34/Pkdcc	2
GO:0009064	GO:0009064	glutamine family amino acid metabolic process	2/110	63/28814	0.0242451	0.0828143	0.0521744	Ddah2/Asns	2
GO:0042269	GO:0042269	regulation of natural killer cell mediated cytotoxicity	2/110	63/28814	0.0242451	0.0828143	0.0521744	Igf2/Cadm1	2
GO:1905517	GO:1905517	macrophage migration	2/110	63/28814	0.0242451	0.0828143	0.0521744	Mif/Cd9	2
GO:0009260	GO:0009260	ribonucleotide biosynthetic process	3/110	163/28814	0.0246942	0.0841352	0.0530066	Aprt/Nme1/Acly	3
GO:0061025	GO:0061025	membrane fusion	3/110	163/28814	0.0246942	0.0841352	0.0530066	Rab34/Ctsl/Cd9	3
GO:0003012	GO:0003012	muscle system process	5/110	430/28814	0.0247535	0.0842306	0.0530667	Slc25a4/Gata6/Tbx3/Cald1/Mylpf	5
GO:0006303	GO:0006303	double-strand break repair via nonhomologous end joining	2/110	64/28814	0.0249657	0.0845414	0.0532625	Hmga2/Smchd1	2
GO:0033692	GO:0033692	cellular polysaccharide biosynthetic process	2/110	64/28814	0.0249657	0.0845414	0.0532625	Igf2/Grb10	2
GO:0007264	GO:0007264	small GTPase mediated signal transduction	5/110	431/28814	0.0249703	0.0845414	0.0532625	Stmn1/Nrp1/Arhgdia/Rhou/Cgnl1	5
GO:0009314	GO:0009314	response to radiation	5/110	431/28814	0.0249703	0.0845414	0.0532625	Hmga2/Meis2/Id2/Sfrp1/Sod2	5
GO:0046942	GO:0046942	carboxylic acid transport	4/110	289/28814	0.0250112	0.0845737	0.0532829	Mif/Slc6a6/Slc16a1/Emb	4
GO:0006282	GO:0006282	regulation of DNA repair	3/110	164/28814	0.0250862	0.0846149	0.0533088	Hmga2/Twist1/Smchd1	3
GO:1990845	GO:1990845	adaptive thermogenesis	3/110	164/28814	0.0250862	0.0846149	0.0533088	Slc25a4/Fabp5/Grb10	3
GO:0008064	GO:0008064	regulation of actin polymerization or depolymerization	3/110	165/28814	0.0254815	0.0857337	0.0540137	Tmsb10/Tmsb4x/Rdx	3
GO:0070665	GO:0070665	positive regulation of leukocyte proliferation	3/110	165/28814	0.0254815	0.0857337	0.0540137	Mif/Cd24a/Igf2	3
GO:0042593	GO:0042593	glucose homeostasis	4/110	291/28814	0.025568	0.0859174	0.0541294	Fbn2/Fabp5/Rab34/Slc16a1	4
GO:0006081	GO:0006081	cellular aldehyde metabolic process	2/110	65/28814	0.0256951	0.0860228	0.0541958	Idh2/Aldh1a2	2
GO:0032835	GO:0032835	glomerulus development	2/110	65/28814	0.0256951	0.0860228	0.0541958	Cd24a/Basp1	2
GO:0045661	GO:0045661	regulation of myoblast differentiation	2/110	65/28814	0.0256951	0.0860228	0.0541958	Tbx3/Id3	2
GO:0033500	GO:0033500	carbohydrate homeostasis	4/110	292/28814	0.0258492	0.0862141	0.0543163	Fbn2/Fabp5/Rab34/Slc16a1	4
GO:0033674	GO:0033674	positive regulation of kinase activity	5/110	435/28814	0.0258498	0.0862141	0.0543163	Hmga2/Mif/Cd24a/Dkk1/Hsp90aa1	5
GO:0032675	GO:0032675	regulation of interleukin-6 production	3/110	166/28814	0.0258802	0.0862141	0.0543163	Cd24a/Twist1/Klf2	3
GO:0033135	GO:0033135	regulation of peptidyl-serine phosphorylation	3/110	166/28814	0.0258802	0.0862141	0.0543163	Mif/Dkk1/Hsp90aa1	3
GO:0002715	GO:0002715	regulation of natural killer cell mediated immunity	2/110	66/28814	0.0264331	0.0876226	0.0552037	Igf2/Cadm1	2
GO:0015909	GO:0015909	long-chain fatty acid transport	2/110	66/28814	0.0264331	0.0876226	0.0552037	Mif/Fabp5	2
GO:0048286	GO:0048286	lung alveolus development	2/110	66/28814	0.0264331	0.0876226	0.0552037	Gata6/Pkdcc	2
GO:0060688	GO:0060688	regulation of morphogenesis of a branching structure	2/110	66/28814	0.0264331	0.0876226	0.0552037	Lhx1/Sfrp1	2
GO:0006164	GO:0006164	purine nucleotide biosynthetic process	3/110	168/28814	0.0266877	0.0881413	0.0555305	Aprt/Nme1/Acly	3
GO:0030832	GO:0030832	regulation of actin filament length	3/110	168/28814	0.0266877	0.0881413	0.0555305	Tmsb10/Tmsb4x/Rdx	3
GO:0031497	GO:0031497	chromatin assembly	3/110	168/28814	0.0266877	0.0881413	0.0555305	Hmga2/Smchd1/Zfp42	3
GO:0030041	GO:0030041	actin filament polymerization	3/110	169/28814	0.0270964	0.0892193	0.0562096	Tmsb10/Tmsb4x/Rdx	3
GO:0071248	GO:0071248	cellular response to metal ion	3/110	169/28814	0.0270964	0.0892193	0.0562096	Fn1/Id2/Mt2	3
GO:0001658	GO:0001658	branching involved in ureteric bud morphogenesis	2/110	67/28814	0.0271796	0.0892193	0.0562096	Lhx1/Gpc3	2
GO:0006721	GO:0006721	terpenoid metabolic process	2/110	67/28814	0.0271796	0.0892193	0.0562096	Crabp1/Aldh1a2	2
GO:0009123	GO:0009123	nucleoside monophosphate metabolic process	2/110	67/28814	0.0271796	0.0892193	0.0562096	Aprt/Nme1	2
GO:0007565	GO:0007565	female pregnancy	3/110	170/28814	0.0275085	0.0898612	0.056614	Fbn2/Nr2f2/Ctsl	3
GO:0009266	GO:0009266	response to temperature stimulus	3/110	170/28814	0.0275085	0.0898612	0.056614	Pmp22/Hsp90aa1/Hspb1	3
GO:0043433	GO:0043433	negative regulation of DNA-binding transcription factor activity	3/110	170/28814	0.0275085	0.0898612	0.056614	Twist1/Id2/Id3	3
GO:2001236	GO:2001236	regulation of extrinsic apoptotic signaling pathway	3/110	170/28814	0.0275085	0.0898612	0.056614	Nrp1/Sfrp1/Gas1	3
GO:0000768	GO:0000768	syncytium formation by plasma membrane fusion	2/110	68/28814	0.0279346	0.0907033	0.0571446	Ehd1/Cd9	2
GO:0061371	GO:0061371	determination of heart left/right asymmetry	2/110	68/28814	0.0279346	0.0907033	0.0571446	Tbx3/Aldh1a2	2
GO:0061951	GO:0061951	establishment of protein localization to plasma membrane	2/110	68/28814	0.0279346	0.0907033	0.0571446	Rab34/Pkdcc	2
GO:0140253	GO:0140253	cell-cell fusion	2/110	68/28814	0.0279346	0.0907033	0.0571446	Ehd1/Cd9	2
GO:1905710	GO:1905710	positive regulation of membrane permeability	2/110	68/28814	0.0279346	0.0907033	0.0571446	Slc25a4/Chchd10	2
GO:0007596	GO:0007596	blood coagulation	3/110	172/28814	0.0283428	0.0916756	0.0577572	Fn1/Fbln1/Cd9	3
GO:0046390	GO:0046390	ribose phosphate biosynthetic process	3/110	172/28814	0.0283428	0.0916756	0.0577572	Aprt/Nme1/Acly	3
GO:0046661	GO:0046661	male sex differentiation	3/110	172/28814	0.0283428	0.0916756	0.0577572	Hmga2/Tbx3/Sfrp1	3
GO:0006631	GO:0006631	fatty acid metabolic process	5/110	446/28814	0.0283701	0.0916756	0.0577572	Mif/Gpx4/Twist1/Fabp5/Acly	5
GO:0003143	GO:0003143	embryonic heart tube morphogenesis	2/110	69/28814	0.028698	0.0921777	0.0580735	Tbx3/Aldh1a2	2
GO:0045600	GO:0045600	positive regulation of fat cell differentiation	2/110	69/28814	0.028698	0.0921777	0.0580735	Id2/Sfrp1	2
GO:0060425	GO:0060425	lung morphogenesis	2/110	69/28814	0.028698	0.0921777	0.0580735	Hmga2/Sox11	2
GO:0031349	GO:0031349	positive regulation of defense response	4/110	302/28814	0.0287638	0.0921777	0.0580735	Cd24a/Rab34/Cadm1/Hsp90aa1	4
GO:0070482	GO:0070482	response to oxygen levels	4/110	302/28814	0.0287638	0.0921777	0.0580735	Cd24a/Twist1/Gata6/Sod2	4
GO:0072659	GO:0072659	protein localization to plasma membrane	4/110	302/28814	0.0287638	0.0921777	0.0580735	Ehd1/Rab34/Pkdcc/Rdx	4
GO:0006403	GO:0006403	RNA localization	3/110	173/28814	0.0287649	0.0921777	0.0580735	Igf2bp2/Eif5a/Igf2bp1	3
GO:0010876	GO:0010876	lipid localization	5/110	449/28814	0.0290837	0.0930884	0.0586473	Mif/Mest/Crabp1/Fabp5/Ehd1	5
GO:0043487	GO:0043487	regulation of RNA stability	3/110	174/28814	0.0291904	0.0933192	0.0587927	Igf2bp1/Pcbp4/Vim	3
GO:0050708	GO:0050708	regulation of protein secretion	4/110	304/28814	0.0293693	0.0933611	0.0588191	Idh2/Rab34/Sfrp1/Slc16a1	4
GO:0001937	GO:0001937	negative regulation of endothelial cell proliferation	2/110	70/28814	0.0294696	0.0933611	0.0588191	Nr2f2/Sparc	2
GO:0006949	GO:0006949	syncytium formation	2/110	70/28814	0.0294696	0.0933611	0.0588191	Ehd1/Cd9	2
GO:0032720	GO:0032720	negative regulation of tumor necrosis factor production	2/110	70/28814	0.0294696	0.0933611	0.0588191	Cd24a/Twist1	2
GO:0042246	GO:0042246	tissue regeneration	2/110	70/28814	0.0294696	0.0933611	0.0588191	Ifrd1/Cd9	2
GO:0046324	GO:0046324	regulation of glucose import	2/110	70/28814	0.0294696	0.0933611	0.0588191	Gpc3/Grb10	2
GO:0050771	GO:0050771	negative regulation of axonogenesis	2/110	70/28814	0.0294696	0.0933611	0.0588191	Nrp1/Ifrd1	2
GO:0007599	GO:0007599	hemostasis	3/110	175/28814	0.0296192	0.0933611	0.0588191	Fn1/Fbln1/Cd9	3
GO:0030183	GO:0030183	B cell differentiation	3/110	175/28814	0.0296192	0.0933611	0.0588191	Cd24a/Id2/Sfrp1	3
GO:0032635	GO:0032635	interleukin-6 production	3/110	175/28814	0.0296192	0.0933611	0.0588191	Cd24a/Twist1/Klf2	3
GO:0050817	GO:0050817	coagulation	3/110	175/28814	0.0296192	0.0933611	0.0588191	Fn1/Fbln1/Cd9	3
GO:0072522	GO:0072522	purine-containing compound biosynthetic process	3/110	175/28814	0.0296192	0.0933611	0.0588191	Aprt/Nme1/Acly	3
GO:0034248	GO:0034248	regulation of cellular amide metabolic process	5/110	453/28814	0.0300526	0.0946166	0.0596101	Igf2bp2/Eif5a/Cnbp/Igf2bp1/Vim	5
GO:0021536	GO:0021536	diencephalon development	2/110	71/28814	0.0302496	0.0946836	0.0596522	Hmga2/Nrp1	2
GO:0030239	GO:0030239	myofibril assembly	2/110	71/28814	0.0302496	0.0946836	0.0596522	Csrp2/Krt8	2
GO:0030888	GO:0030888	regulation of B cell proliferation	2/110	71/28814	0.0302496	0.0946836	0.0596522	Mif/Cd24a	2
GO:0042273	GO:0042273	ribosomal large subunit biogenesis	2/110	71/28814	0.0302496	0.0946836	0.0596522	Gtpbp4/Nip7	2
GO:1903556	GO:1903556	negative regulation of tumor necrosis factor superfamily cytokine production	2/110	71/28814	0.0302496	0.0946836	0.0596522	Cd24a/Twist1	2
GO:0046883	GO:0046883	regulation of hormone secretion	4/110	307/28814	0.0302916	0.0947051	0.0596658	Hmga2/Sox11/Sfrp1/Slc16a1	4
GO:2001242	GO:2001242	regulation of intrinsic apoptotic signaling pathway	3/110	177/28814	0.0304869	0.0952052	0.0599809	Mif/Sod2/Hspb1	3
GO:1903311	GO:1903311	regulation of mRNA metabolic process	4/110	308/28814	0.0306028	0.0954567	0.0601393	Prdx6/Igf2bp1/Pcbp4/Vim	4
GO:0061013	GO:0061013	regulation of mRNA catabolic process	3/110	178/28814	0.0309257	0.096256	0.0606429	Igf2bp1/Pcbp4/Vim	3
GO:0000271	GO:0000271	polysaccharide biosynthetic process	2/110	72/28814	0.0310377	0.096256	0.0606429	Igf2/Grb10	2
GO:0032922	GO:0032922	circadian regulation of gene expression	2/110	72/28814	0.0310377	0.096256	0.0606429	Id2/Id3	2
GO:0055002	GO:0055002	striated muscle cell development	2/110	72/28814	0.0310377	0.096256	0.0606429	Csrp2/Krt8	2
GO:0061035	GO:0061035	regulation of cartilage development	2/110	72/28814	0.0310377	0.096256	0.0606429	Pkdcc/Smad1	2
GO:1901990	GO:1901990	regulation of mitotic cell cycle phase transition	4/110	311/28814	0.0315479	0.0976136	0.0614982	Hmga2/Id2/Rrm2/Rdx	4
GO:1990830	GO:1990830	cellular response to leukemia inhibitory factor	4/110	311/28814	0.0315479	0.0976136	0.0614982	Srm/Enah/Mybl2/Zfp42	4
GO:0000079	GO:0000079	regulation of cyclin-dependent protein serine/threonine kinase activity	2/110	73/28814	0.0318339	0.0980373	0.0617651	Nr2f2/Gtpbp4	2
GO:0043506	GO:0043506	regulation of JUN kinase activity	2/110	73/28814	0.0318339	0.0980373	0.0617651	Sfrp1/Dkk1	2
GO:0043954	GO:0043954	cellular component maintenance	2/110	73/28814	0.0318339	0.0980373	0.0617651	Cadm1/Chchd10	2
GO:1905330	GO:1905330	regulation of morphogenesis of an epithelium	2/110	73/28814	0.0318339	0.0980373	0.0617651	Lhx1/Sfrp1	2
GO:1990823	GO:1990823	response to leukemia inhibitory factor	4/110	312/28814	0.0318667	0.0980373	0.0617651	Srm/Enah/Mybl2/Zfp42	4
GO:0031331	GO:0031331	positive regulation of cellular catabolic process	5/110	461/28814	0.0320513	0.0984929	0.0620522	Slc25a4/Twist1/Igf2bp1/Rdx/Hsp90aa1	5
GO:0060041	GO:0060041	retina development in camera-type eye	3/110	181/28814	0.0322621	0.0990278	0.0623892	Nrp1/Lhx1/Col4a1	3
GO:0045109	GO:0045109	intermediate filament organization	2/110	74/28814	0.0326381	0.0999541	0.0629727	Vim/Krt8	2
GO:0060675	GO:0060675	ureteric bud morphogenesis	2/110	74/28814	0.0326381	0.0999541	0.0629727	Lhx1/Gpc3	2
GO:0030512	GO:0030512	negative regulation of transforming growth factor beta receptor signaling pathway	2/110	75/28814	0.0334502	0.101863	0.0641751	Fbn2/Bambi	2
GO:0034637	GO:0034637	cellular carbohydrate biosynthetic process	2/110	75/28814	0.0334502	0.101863	0.0641751	Igf2/Grb10	2
GO:0048645	GO:0048645	animal organ formation	2/110	75/28814	0.0334502	0.101863	0.0641751	Gata6/Dkk1	2
GO:0071479	GO:0071479	cellular response to ionizing radiation	2/110	75/28814	0.0334502	0.101863	0.0641751	Hmga2/Sfrp1	2
GO:0072171	GO:0072171	mesonephric tubule morphogenesis	2/110	75/28814	0.0334502	0.101863	0.0641751	Lhx1/Gpc3	2
GO:0048663	GO:0048663	neuron fate commitment	2/110	76/28814	0.0342703	0.104125	0.0656002	Id2/Prrx1	2
GO:1904029	GO:1904029	regulation of cyclin-dependent protein kinase activity	2/110	76/28814	0.0342703	0.104125	0.0656002	Nr2f2/Gtpbp4	2
GO:0007179	GO:0007179	transforming growth factor beta receptor signaling pathway	3/110	186/28814	0.0345558	0.104874	0.0660722	Fbn2/Smad1/Bambi	3
GO:0010822	GO:0010822	positive regulation of mitochondrion organization	2/110	77/28814	0.0350982	0.1064	0.0670337	Slc25a4/Chchd10	2
GO:0061180	GO:0061180	mammary gland epithelium development	2/110	78/28814	0.0359338	0.10788	0.0679662	Id2/Tbx3	2
GO:2000379	GO:2000379	positive regulation of reactive oxygen species metabolic process	2/110	78/28814	0.0359338	0.10788	0.0679662	Eif5a/Sod2	2
GO:0030534	GO:0030534	adult behavior	3/110	189/28814	0.0359717	0.10788	0.0679662	Id2/Pbx3/Pmp22	3
GO:0070372	GO:0070372	regulation of ERK1 and ERK2 cascade	4/110	326/28814	0.0365297	0.10788	0.0679662	Mif/Fn1/Nrp1/Fbln1	4
GO:0033143	GO:0033143	regulation of intracellular steroid hormone receptor signaling pathway	2/110	79/28814	0.036777	0.10788	0.0679662	Hmga2/Sfrp1	2
GO:0046626	GO:0046626	regulation of insulin receptor signaling pathway	2/110	79/28814	0.036777	0.10788	0.0679662	Igf2/Grb10	2
GO:0002424	GO:0002424	T cell mediated immune response to tumor cell	1/110	10/28814	0.0375325	0.10788	0.0679662	Cd24a	1
GO:0002759	GO:0002759	regulation of antimicrobial humoral response	1/110	10/28814	0.0375325	0.10788	0.0679662	Gata6	1
GO:0002840	GO:0002840	regulation of T cell mediated immune response to tumor cell	1/110	10/28814	0.0375325	0.10788	0.0679662	Cd24a	1
GO:0003211	GO:0003211	cardiac ventricle formation	1/110	10/28814	0.0375325	0.10788	0.0679662	Sox11	1
GO:0003253	GO:0003253	cardiac neural crest cell migration involved in outflow tract morphogenesis	1/110	10/28814	0.0375325	0.10788	0.0679662	Twist1	1
GO:0003357	GO:0003357	noradrenergic neuron differentiation	1/110	10/28814	0.0375325	0.10788	0.0679662	Sox11	1
GO:0006241	GO:0006241	CTP biosynthetic process	1/110	10/28814	0.0375325	0.10788	0.0679662	Nme1	1
GO:0006527	GO:0006527	arginine catabolic process	1/110	10/28814	0.0375325	0.10788	0.0679662	Ddah2	1
GO:0008300	GO:0008300	isoprenoid catabolic process	1/110	10/28814	0.0375325	0.10788	0.0679662	Crabp1	1
GO:0009157	GO:0009157	deoxyribonucleoside monophosphate biosynthetic process	1/110	10/28814	0.0375325	0.10788	0.0679662	Nme1	1
GO:0009163	GO:0009163	nucleoside biosynthetic process	1/110	10/28814	0.0375325	0.10788	0.0679662	Aprt	1
GO:0010624	GO:0010624	regulation of Schwann cell proliferation	1/110	10/28814	0.0375325	0.10788	0.0679662	Pmp22	1
GO:0014908	GO:0014908	myotube differentiation involved in skeletal muscle regeneration	1/110	10/28814	0.0375325	0.10788	0.0679662	Cd9	1
GO:0021612	GO:0021612	facial nerve structural organization	1/110	10/28814	0.0375325	0.10788	0.0679662	Nrp1	1
GO:0021979	GO:0021979	hypothalamus cell differentiation	1/110	10/28814	0.0375325	0.10788	0.0679662	Nrp1	1
GO:0032594	GO:0032594	protein transport within lipid bilayer	1/110	10/28814	0.0375325	0.10788	0.0679662	Cd24a	1
GO:0034404	GO:0034404	nucleobase-containing small molecule biosynthetic process	1/110	10/28814	0.0375325	0.10788	0.0679662	Aprt	1
GO:0035360	GO:0035360	positive regulation of peroxisome proliferator activated receptor signaling pathway	1/110	10/28814	0.0375325	0.10788	0.0679662	Fabp5	1
GO:0035581	GO:0035581	sequestering of extracellular ligand from receptor	1/110	10/28814	0.0375325	0.10788	0.0679662	Fbn2	1
GO:0036363	GO:0036363	transforming growth factor beta activation	1/110	10/28814	0.0375325	0.10788	0.0679662	Gata6	1
GO:0042451	GO:0042451	purine nucleoside biosynthetic process	1/110	10/28814	0.0375325	0.10788	0.0679662	Aprt	1
GO:0042455	GO:0042455	ribonucleoside biosynthetic process	1/110	10/28814	0.0375325	0.10788	0.0679662	Aprt	1
GO:0043353	GO:0043353	enucleate erythrocyte differentiation	1/110	10/28814	0.0375325	0.10788	0.0679662	Id2	1
GO:0046129	GO:0046129	purine ribonucleoside biosynthetic process	1/110	10/28814	0.0375325	0.10788	0.0679662	Aprt	1
GO:0046884	GO:0046884	follicle-stimulating hormone secretion	1/110	10/28814	0.0375325	0.10788	0.0679662	Tbx3	1
GO:0048671	GO:0048671	negative regulation of collateral sprouting	1/110	10/28814	0.0375325	0.10788	0.0679662	Ifrd1	1
GO:0048703	GO:0048703	embryonic viscerocranium morphogenesis	1/110	10/28814	0.0375325	0.10788	0.0679662	Lhx1	1
GO:0060385	GO:0060385	axonogenesis involved in innervation	1/110	10/28814	0.0375325	0.10788	0.0679662	Nrp1	1
GO:0060926	GO:0060926	cardiac pacemaker cell development	1/110	10/28814	0.0375325	0.10788	0.0679662	Tbx3	1
GO:0060982	GO:0060982	coronary artery morphogenesis	1/110	10/28814	0.0375325	0.10788	0.0679662	Nrp1	1
GO:0061303	GO:0061303	cornea development in camera-type eye	1/110	10/28814	0.0375325	0.10788	0.0679662	Sox11	1
GO:0061687	GO:0061687	detoxification of inorganic compound	1/110	10/28814	0.0375325	0.10788	0.0679662	Mt2	1
GO:0072070	GO:0072070	loop of Henle development	1/110	10/28814	0.0375325	0.10788	0.0679662	Irx3	1
GO:0072203	GO:0072203	cell proliferation involved in metanephros development	1/110	10/28814	0.0375325	0.10788	0.0679662	Gpc3	1
GO:0086064	GO:0086064	cell communication by electrical coupling involved in cardiac conduction	1/110	10/28814	0.0375325	0.10788	0.0679662	Irx3	1
GO:0090009	GO:0090009	primitive streak formation	1/110	10/28814	0.0375325	0.10788	0.0679662	Lhx1	1
GO:0090237	GO:0090237	regulation of arachidonic acid secretion	1/110	10/28814	0.0375325	0.10788	0.0679662	Mif	1
GO:0097067	GO:0097067	cellular response to thyroid hormone stimulus	1/110	10/28814	0.0375325	0.10788	0.0679662	Rdx	1
GO:0097501	GO:0097501	stress response to metal ion	1/110	10/28814	0.0375325	0.10788	0.0679662	Mt2	1
GO:0099541	GO:0099541	trans-synaptic signaling by lipid	1/110	10/28814	0.0375325	0.10788	0.0679662	Fabp5	1
GO:0099542	GO:0099542	trans-synaptic signaling by endocannabinoid	1/110	10/28814	0.0375325	0.10788	0.0679662	Fabp5	1
GO:0099640	GO:0099640	axo-dendritic protein transport	1/110	10/28814	0.0375325	0.10788	0.0679662	Hspb1	1
GO:0070228	GO:0070228	regulation of lymphocyte apoptotic process	2/110	80/28814	0.0376279	0.10788	0.0679662	Mif/Cd24a	2
GO:1900076	GO:1900076	regulation of cellular response to insulin stimulus	2/110	80/28814	0.0376279	0.10788	0.0679662	Igf2/Grb10	2
GO:1903201	GO:1903201	regulation of oxidative stress-induced cell death	2/110	80/28814	0.0376279	0.10788	0.0679662	Sod2/Hspb1	2
GO:0006749	GO:0006749	glutathione metabolic process	2/110	81/28814	0.0384863	0.110107	0.0693691	Gpx4/Sod2	2
GO:0050709	GO:0050709	negative regulation of protein secretion	2/110	81/28814	0.0384863	0.110107	0.0693691	Idh2/Sfrp1	2
GO:0014015	GO:0014015	positive regulation of gliogenesis	2/110	82/28814	0.0393522	0.112405	0.0708167	Id2/Vim	2
GO:0046651	GO:0046651	lymphocyte proliferation	4/110	335/28814	0.039725	0.112405	0.0708167	Mif/Cd24a/Igf2/Sox11	4
GO:0002260	GO:0002260	lymphocyte homeostasis	2/110	84/28814	0.0411061	0.112405	0.0708167	Mif/Cd24a	2
GO:0007568	GO:0007568	aging	2/110	84/28814	0.0411061	0.112405	0.0708167	Pmp22/Sod2	2
GO:0032722	GO:0032722	positive regulation of chemokine production	2/110	84/28814	0.0411061	0.112405	0.0708167	Mif/Twist1	2
GO:0018105	GO:0018105	peptidyl-serine phosphorylation	4/110	339/28814	0.041195	0.112405	0.0708167	Hmga2/Mif/Dkk1/Hsp90aa1	4
GO:0032943	GO:0032943	mononuclear cell proliferation	4/110	339/28814	0.041195	0.112405	0.0708167	Mif/Cd24a/Igf2/Sox11	4
GO:0003129	GO:0003129	heart induction	1/110	11/28814	0.041208	0.112405	0.0708167	Dkk1	1
GO:0006107	GO:0006107	oxaloacetate metabolic process	1/110	11/28814	0.041208	0.112405	0.0708167	Acly	1
GO:0006183	GO:0006183	GTP biosynthetic process	1/110	11/28814	0.041208	0.112405	0.0708167	Nme1	1
GO:0009209	GO:0009209	pyrimidine ribonucleoside triphosphate biosynthetic process	1/110	11/28814	0.041208	0.112405	0.0708167	Nme1	1
GO:0009221	GO:0009221	pyrimidine deoxyribonucleotide biosynthetic process	1/110	11/28814	0.041208	0.112405	0.0708167	Nme1	1
GO:0009415	GO:0009415	response to water	1/110	11/28814	0.041208	0.112405	0.0708167	Krt8	1
GO:0010728	GO:0010728	regulation of hydrogen peroxide biosynthetic process	1/110	11/28814	0.041208	0.112405	0.0708167	Sod2	1
GO:0019227	GO:0019227	neuronal action potential propagation	1/110	11/28814	0.041208	0.112405	0.0708167	Pmp22	1
GO:0019372	GO:0019372	lipoxygenase pathway	1/110	11/28814	0.041208	0.112405	0.0708167	Gpx4	1
GO:0021559	GO:0021559	trigeminal nerve development	1/110	11/28814	0.041208	0.112405	0.0708167	Nrp1	1
GO:0021940	GO:0021940	positive regulation of cerebellar granule cell precursor proliferation	1/110	11/28814	0.041208	0.112405	0.0708167	Lhx1	1
GO:0032263	GO:0032263	GMP salvage	1/110	11/28814	0.041208	0.112405	0.0708167	Aprt	1
GO:0032908	GO:0032908	regulation of transforming growth factor beta1 production	1/110	11/28814	0.041208	0.112405	0.0708167	Gata6	1
GO:0033689	GO:0033689	negative regulation of osteoblast proliferation	1/110	11/28814	0.041208	0.112405	0.0708167	Sfrp1	1
GO:0036302	GO:0036302	atrioventricular canal development	1/110	11/28814	0.041208	0.112405	0.0708167	Tbx3	1
GO:0042117	GO:0042117	monocyte activation	1/110	11/28814	0.041208	0.112405	0.0708167	Fn1	1
GO:0043568	GO:0043568	positive regulation of insulin-like growth factor receptor signaling pathway	1/110	11/28814	0.041208	0.112405	0.0708167	Igfbp4	1
GO:0046051	GO:0046051	UTP metabolic process	1/110	11/28814	0.041208	0.112405	0.0708167	Nme1	1
GO:0048382	GO:0048382	mesendoderm development	1/110	11/28814	0.041208	0.112405	0.0708167	Lhx1	1
GO:0060020	GO:0060020	Bergmann glial cell differentiation	1/110	11/28814	0.041208	0.112405	0.0708167	Vim	1
GO:0060174	GO:0060174	limb bud formation	1/110	11/28814	0.041208	0.112405	0.0708167	Sox11	1
GO:0060600	GO:0060600	dichotomous subdivision of an epithelial terminal unit	1/110	11/28814	0.041208	0.112405	0.0708167	Nrp1	1
GO:0060920	GO:0060920	cardiac pacemaker cell differentiation	1/110	11/28814	0.041208	0.112405	0.0708167	Tbx3	1
GO:0070493	GO:0070493	thrombin-activated receptor signaling pathway	1/110	11/28814	0.041208	0.112405	0.0708167	Stmn1	1
GO:0071864	GO:0071864	positive regulation of cell proliferation in bone marrow	1/110	11/28814	0.041208	0.112405	0.0708167	Hmga2	1
GO:0098870	GO:0098870	action potential propagation	1/110	11/28814	0.041208	0.112405	0.0708167	Pmp22	1
GO:0099545	GO:0099545	trans-synaptic signaling by trans-synaptic complex	1/110	11/28814	0.041208	0.112405	0.0708167	Cadm1	1
GO:0140719	GO:0140719	constitutive heterochromatin assembly	1/110	11/28814	0.041208	0.112405	0.0708167	Smchd1	1
GO:1900115	GO:1900115	extracellular regulation of signal transduction	1/110	11/28814	0.041208	0.112405	0.0708167	Fbn2	1
GO:1900116	GO:1900116	extracellular negative regulation of signal transduction	1/110	11/28814	0.041208	0.112405	0.0708167	Fbn2	1
GO:1900152	GO:1900152	negative regulation of nuclear-transcribed mRNA catabolic process, deadenylation-dependent decay	1/110	11/28814	0.041208	0.112405	0.0708167	Igf2bp1	1
GO:1901029	GO:1901029	negative regulation of mitochondrial outer membrane permeabilization involved in apoptotic signaling pathway	1/110	11/28814	0.041208	0.112405	0.0708167	Slc25a4	1
GO:1901030	GO:1901030	positive regulation of mitochondrial outer membrane permeabilization involved in apoptotic signaling pathway	1/110	11/28814	0.041208	0.112405	0.0708167	Chchd10	1
GO:1903599	GO:1903599	positive regulation of autophagy of mitochondrion	1/110	11/28814	0.041208	0.112405	0.0708167	Slc25a4	1
GO:1905097	GO:1905097	regulation of guanyl-nucleotide exchange factor activity	1/110	11/28814	0.041208	0.112405	0.0708167	Stmn1	1
GO:1905208	GO:1905208	negative regulation of cardiocyte differentiation	1/110	11/28814	0.041208	0.112405	0.0708167	Dkk1	1
GO:1905288	GO:1905288	vascular associated smooth muscle cell apoptotic process	1/110	11/28814	0.041208	0.112405	0.0708167	Sod2	1
GO:1905459	GO:1905459	regulation of vascular associated smooth muscle cell apoptotic process	1/110	11/28814	0.041208	0.112405	0.0708167	Sod2	1
GO:2001214	GO:2001214	positive regulation of vasculogenesis	1/110	11/28814	0.041208	0.112405	0.0708167	Asb4	1
GO:0002262	GO:0002262	myeloid cell homeostasis	3/110	201/28814	0.0419297	0.114142	0.0719113	Cd24a/Id2/Klf2	3
GO:0046578	GO:0046578	regulation of Ras protein signal transduction	3/110	201/28814	0.0419297	0.114142	0.0719113	Stmn1/Nrp1/Arhgdia	3
GO:0034103	GO:0034103	regulation of tissue remodeling	2/110	85/28814	0.0419939	0.114201	0.0719488	Cd24a/Sfrp1	2
GO:0007265	GO:0007265	Ras protein signal transduction	4/110	342/28814	0.0423175	0.114965	0.0724302	Stmn1/Nrp1/Arhgdia/Rhou	4
GO:0006820	GO:0006820	anion transport	5/110	498/28814	0.0423678	0.11497	0.0724332	Mif/Slc25a4/Slc6a6/Slc16a1/Emb	5
GO:0044706	GO:0044706	multi-multicellular organism process	3/110	202/28814	0.0424473	0.11497	0.0724332	Fbn2/Nr2f2/Ctsl	3
GO:0098656	GO:0098656	anion transmembrane transport	3/110	202/28814	0.0424473	0.11497	0.0724332	Slc25a4/Slc16a1/Emb	3
GO:1903037	GO:1903037	regulation of leukocyte cell-cell adhesion	4/110	343/28814	0.0426955	0.115527	0.0727837	Cd24a/Igf2/Hsp90aa1/Hspb1	4
GO:0006469	GO:0006469	negative regulation of protein kinase activity	3/110	203/28814	0.0429681	0.116031	0.0731015	Nr2f2/Sfrp1/Hspb1	3
GO:0006575	GO:0006575	cellular modified amino acid metabolic process	3/110	203/28814	0.0429681	0.116031	0.0731015	Gpx4/Ctsl/Sod2	3
GO:0009150	GO:0009150	purine ribonucleotide metabolic process	4/110	345/28814	0.0434573	0.116273	0.0732539	Aprt/Nme1/Eno3/Acly	4
GO:0006720	GO:0006720	isoprenoid metabolic process	2/110	87/28814	0.0437911	0.116273	0.0732539	Crabp1/Aldh1a2	2
GO:0042267	GO:0042267	natural killer cell mediated cytotoxicity	2/110	87/28814	0.0437911	0.116273	0.0732539	Igf2/Cadm1	2
GO:0045995	GO:0045995	regulation of embryonic development	2/110	87/28814	0.0437911	0.116273	0.0732539	Lhx1/Phlda2	2
GO:1902893	GO:1902893	regulation of miRNA transcription	2/110	87/28814	0.0437911	0.116273	0.0732539	Gata6/Smad1	2
GO:0050863	GO:0050863	regulation of T cell activation	4/110	348/28814	0.0446144	0.116273	0.0732539	Cd24a/Igf2/Hsp90aa1/Hspb1	4
GO:0031397	GO:0031397	negative regulation of protein ubiquitination	2/110	88/28814	0.0447004	0.116273	0.0732539	Gtpbp4/Nxn	2
GO:0040014	GO:0040014	regulation of multicellular organism growth	2/110	88/28814	0.0447004	0.116273	0.0732539	Hmga2/Igf2	2
GO:1902600	GO:1902600	proton transmembrane transport	2/110	88/28814	0.0447004	0.116273	0.0732539	Slc25a4/Twist1	2
GO:0003183	GO:0003183	mitral valve morphogenesis	1/110	12/28814	0.0448697	0.116273	0.0732539	Twist1	1
GO:0003306	GO:0003306	Wnt signaling pathway involved in heart development	1/110	12/28814	0.0448697	0.116273	0.0732539	Dkk1	1
GO:0006880	GO:0006880	intracellular sequestering of iron ion	1/110	12/28814	0.0448697	0.116273	0.0732539	Fth1	1
GO:0007183	GO:0007183	SMAD protein complex assembly	1/110	12/28814	0.0448697	0.116273	0.0732539	Smad1	1
GO:0007501	GO:0007501	mesodermal cell fate specification	1/110	12/28814	0.0448697	0.116273	0.0732539	Dkk1	1
GO:0010002	GO:0010002	cardioblast differentiation	1/110	12/28814	0.0448697	0.116273	0.0732539	Gata6	1
GO:0010649	GO:0010649	regulation of cell communication by electrical coupling	1/110	12/28814	0.0448697	0.116273	0.0732539	Irx3	1
GO:0014010	GO:0014010	Schwann cell proliferation	1/110	12/28814	0.0448697	0.116273	0.0732539	Pmp22	1
GO:0021561	GO:0021561	facial nerve development	1/110	12/28814	0.0448697	0.116273	0.0732539	Nrp1	1
GO:0021610	GO:0021610	facial nerve morphogenesis	1/110	12/28814	0.0448697	0.116273	0.0732539	Nrp1	1
GO:0031392	GO:0031392	regulation of prostaglandin biosynthetic process	1/110	12/28814	0.0448697	0.116273	0.0732539	Fabp5	1
GO:0032000	GO:0032000	positive regulation of fatty acid beta-oxidation	1/110	12/28814	0.0448697	0.116273	0.0732539	Twist1	1
GO:0032275	GO:0032275	luteinizing hormone secretion	1/110	12/28814	0.0448697	0.116273	0.0732539	Tbx3	1
GO:0033632	GO:0033632	regulation of cell-cell adhesion mediated by integrin	1/110	12/28814	0.0448697	0.116273	0.0732539	Cd24a	1
GO:0038063	GO:0038063	collagen-activated tyrosine kinase receptor signaling pathway	1/110	12/28814	0.0448697	0.116273	0.0732539	Col4a1	1
GO:0039654	GO:0039654	fusion of virus membrane with host endosome membrane	1/110	12/28814	0.0448697	0.116273	0.0732539	Ctsl	1
GO:0042996	GO:0042996	regulation of Golgi to plasma membrane protein transport	1/110	12/28814	0.0448697	0.116273	0.0732539	Pkdcc	1
GO:0045843	GO:0045843	negative regulation of striated muscle tissue development	1/110	12/28814	0.0448697	0.116273	0.0732539	Twist1	1
GO:0045869	GO:0045869	negative regulation of single stranded viral RNA replication via double stranded DNA intermediate	1/110	12/28814	0.0448697	0.116273	0.0732539	Hmga2	1
GO:0046036	GO:0046036	CTP metabolic process	1/110	12/28814	0.0448697	0.116273	0.0732539	Nme1	1
GO:0046689	GO:0046689	response to mercury ion	1/110	12/28814	0.0448697	0.116273	0.0732539	Fn1	1
GO:0048630	GO:0048630	skeletal muscle tissue growth	1/110	12/28814	0.0448697	0.116273	0.0732539	Igf2	1
GO:0048934	GO:0048934	peripheral nervous system neuron differentiation	1/110	12/28814	0.0448697	0.116273	0.0732539	Pmp22	1
GO:0048935	GO:0048935	peripheral nervous system neuron development	1/110	12/28814	0.0448697	0.116273	0.0732539	Pmp22	1
GO:0060068	GO:0060068	vagina development	1/110	12/28814	0.0448697	0.116273	0.0732539	Lhx1	1
GO:0060430	GO:0060430	lung saccule development	1/110	12/28814	0.0448697	0.116273	0.0732539	Gata6	1
GO:0060502	GO:0060502	epithelial cell proliferation involved in lung morphogenesis	1/110	12/28814	0.0448697	0.116273	0.0732539	Hmga2	1
GO:0060525	GO:0060525	prostate glandular acinus development	1/110	12/28814	0.0448697	0.116273	0.0732539	Sfrp1	1
GO:0060872	GO:0060872	semicircular canal development	1/110	12/28814	0.0448697	0.116273	0.0732539	Tbx3	1
GO:0090385	GO:0090385	phagosome-lysosome fusion	1/110	12/28814	0.0448697	0.116273	0.0732539	Rab34	1
GO:1902166	GO:1902166	negative regulation of intrinsic apoptotic signaling pathway in response to DNA damage by p53 class mediator	1/110	12/28814	0.0448697	0.116273	0.0732539	Mif	1
GO:1902667	GO:1902667	regulation of axon guidance	1/110	12/28814	0.0448697	0.116273	0.0732539	Nrp1	1
GO:2000826	GO:2000826	regulation of heart morphogenesis	1/110	12/28814	0.0448697	0.116273	0.0732539	Dkk1	1
GO:0021953	GO:0021953	central nervous system neuron differentiation	3/110	207/28814	0.0450835	0.116715	0.0735322	Nrp1/Lhx1/Hsp90aa1	3
GO:0046323	GO:0046323	glucose import	2/110	89/28814	0.0456166	0.117868	0.074259	Gpc3/Grb10	2
GO:0061614	GO:0061614	miRNA transcription	2/110	89/28814	0.0456166	0.117868	0.074259	Gata6/Smad1	2
GO:0001101	GO:0001101	response to acid chemical	3/110	209/28814	0.0461603	0.119159	0.0750722	Col4a1/Krt8/Klf2	3
GO:0002228	GO:0002228	natural killer cell mediated immunity	2/110	90/28814	0.0465397	0.119909	0.0755445	Igf2/Cadm1	2
GO:0019915	GO:0019915	lipid storage	2/110	90/28814	0.0465397	0.119909	0.0755445	Mest/Ehd1	2
GO:2000241	GO:2000241	regulation of reproductive process	3/110	210/28814	0.0467035	0.120216	0.075738	Fbn2/Sfrp1/Phlda2	3
GO:0016032	GO:0016032	viral process	4/110	355/28814	0.0473811	0.121294	0.0764171	Hmga2/Nrp1/Fbln1/Ctsl	4
GO:1900407	GO:1900407	regulation of cellular response to oxidative stress	2/110	91/28814	0.0474698	0.121294	0.0764171	Sod2/Hspb1	2
GO:0035050	GO:0035050	embryonic heart tube development	2/110	92/28814	0.0484066	0.121294	0.0764171	Tbx3/Aldh1a2	2
GO:0050672	GO:0050672	negative regulation of lymphocyte proliferation	2/110	92/28814	0.0484066	0.121294	0.0764171	Cd24a/Sox11	2
GO:0061515	GO:0061515	myeloid cell development	2/110	92/28814	0.0484066	0.121294	0.0764171	Meis1/Klf2	2
GO:1903035	GO:1903035	negative regulation of response to wounding	2/110	92/28814	0.0484066	0.121294	0.0764171	Cd24a/Cd9	2
GO:0002087	GO:0002087	regulation of respiratory gaseous exchange by nervous system process	1/110	13/28814	0.0485175	0.121294	0.0764171	Pbx3	1
GO:0002329	GO:0002329	pre-B cell differentiation	1/110	13/28814	0.0485175	0.121294	0.0764171	Cd24a	1
GO:0003174	GO:0003174	mitral valve development	1/110	13/28814	0.0485175	0.121294	0.0764171	Twist1	1
GO:0009950	GO:0009950	dorsal/ventral axis specification	1/110	13/28814	0.0485175	0.121294	0.0764171	Sfrp1	1
GO:0010739	GO:0010739	positive regulation of protein kinase A signaling	1/110	13/28814	0.0485175	0.121294	0.0764171	Mif	1
GO:0014029	GO:0014029	neural crest formation	1/110	13/28814	0.0485175	0.121294	0.0764171	Sfrp1	1
GO:0021527	GO:0021527	spinal cord association neuron differentiation	1/110	13/28814	0.0485175	0.121294	0.0764171	Lhx1	1
GO:0021604	GO:0021604	cranial nerve structural organization	1/110	13/28814	0.0485175	0.121294	0.0764171	Nrp1	1
GO:0030949	GO:0030949	positive regulation of vascular endothelial growth factor receptor signaling pathway	1/110	13/28814	0.0485175	0.121294	0.0764171	Grb10	1
GO:0032905	GO:0032905	transforming growth factor beta1 production	1/110	13/28814	0.0485175	0.121294	0.0764171	Gata6	1
GO:0033625	GO:0033625	positive regulation of integrin activation	1/110	13/28814	0.0485175	0.121294	0.0764171	Cd24a	1
GO:0043922	GO:0043922	negative regulation by host of viral transcription	1/110	13/28814	0.0485175	0.121294	0.0764171	Hmga2	1
GO:0046462	GO:0046462	monoacylglycerol metabolic process	1/110	13/28814	0.0485175	0.121294	0.0764171	Mogat2	1
GO:0048385	GO:0048385	regulation of retinoic acid receptor signaling pathway	1/110	13/28814	0.0485175	0.121294	0.0764171	Klf2	1
GO:0048711	GO:0048711	positive regulation of astrocyte differentiation	1/110	13/28814	0.0485175	0.121294	0.0764171	Id2	1
GO:0060394	GO:0060394	negative regulation of pathway-restricted SMAD protein phosphorylation	1/110	13/28814	0.0485175	0.121294	0.0764171	Dkk1	1
GO:0071679	GO:0071679	commissural neuron axon guidance	1/110	13/28814	0.0485175	0.121294	0.0764171	Nrp1	1
GO:0071863	GO:0071863	regulation of cell proliferation in bone marrow	1/110	13/28814	0.0485175	0.121294	0.0764171	Hmga2	1
GO:0097066	GO:0097066	response to thyroid hormone	1/110	13/28814	0.0485175	0.121294	0.0764171	Rdx	1
GO:0097577	GO:0097577	sequestering of iron ion	1/110	13/28814	0.0485175	0.121294	0.0764171	Fth1	1
GO:1901524	GO:1901524	regulation of mitophagy	1/110	13/28814	0.0485175	0.121294	0.0764171	Slc25a4	1
GO:1901659	GO:1901659	glycosyl compound biosynthetic process	1/110	13/28814	0.0485175	0.121294	0.0764171	Aprt	1
GO:1901679	GO:1901679	nucleotide transmembrane transport	1/110	13/28814	0.0485175	0.121294	0.0764171	Slc25a4	1
GO:1903651	GO:1903651	positive regulation of cytoplasmic transport	1/110	13/28814	0.0485175	0.121294	0.0764171	Rdx	1
GO:1905668	GO:1905668	positive regulation of protein localization to endosome	1/110	13/28814	0.0485175	0.121294	0.0764171	Rdx	1
GO:0030168	GO:0030168	platelet activation	2/110	93/28814	0.0493501	0.123033	0.0775128	Fn1/Cd9	2
GO:0032945	GO:0032945	negative regulation of mononuclear cell proliferation	2/110	93/28814	0.0493501	0.123033	0.0775128	Cd24a/Sox11	2
GO:0045104	GO:0045104	intermediate filament cytoskeleton organization	2/110	93/28814	0.0493501	0.123033	0.0775128	Vim/Krt8	2
GO:0008544	GO:0008544	epidermis development	4/110	361/28814	0.0498272	0.123552	0.0778395	Gata6/Ctsl/Dkk1/Krt8	4
GO:0001666	GO:0001666	response to hypoxia	3/110	216/28814	0.0500291	0.123552	0.0778395	Cd24a/Twist1/Gata6	3
GO:0021954	GO:0021954	central nervous system neuron development	2/110	94/28814	0.0503003	0.123552	0.0778395	Nrp1/Hsp90aa1	2
GO:0045103	GO:0045103	intermediate filament-based process	2/110	94/28814	0.0503003	0.123552	0.0778395	Vim/Krt8	2
GO:0045445	GO:0045445	myoblast differentiation	2/110	94/28814	0.0503003	0.123552	0.0778395	Tbx3/Id3	2
GO:0055072	GO:0055072	iron ion homeostasis	2/110	94/28814	0.0503003	0.123552	0.0778395	Sod2/Fth1	2
GO:0009259	GO:0009259	ribonucleotide metabolic process	4/110	364/28814	0.0510759	0.123552	0.0778395	Aprt/Nme1/Eno3/Acly	4
GO:0018209	GO:0018209	peptidyl-serine modification	4/110	364/28814	0.0510759	0.123552	0.0778395	Hmga2/Mif/Dkk1/Hsp90aa1	4
GO:0043393	GO:0043393	regulation of protein binding	3/110	218/28814	0.0511627	0.123552	0.0778395	Phlda2/Dkk1/Bambi	3
GO:0045685	GO:0045685	regulation of glial cell differentiation	2/110	95/28814	0.0512571	0.123552	0.0778395	Hmga2/Id2	2
GO:0046395	GO:0046395	carboxylic acid catabolic process	3/110	219/28814	0.0517342	0.123552	0.0778395	Twist1/Crabp1/Ddah2	3
GO:0002138	GO:0002138	retinoic acid biosynthetic process	1/110	14/28814	0.0521515	0.123552	0.0778395	Aldh1a2	1
GO:0003207	GO:0003207	cardiac chamber formation	1/110	14/28814	0.0521515	0.123552	0.0778395	Sox11	1
GO:0006415	GO:0006415	translational termination	1/110	14/28814	0.0521515	0.123552	0.0778395	Eif5a	1
GO:0006651	GO:0006651	diacylglycerol biosynthetic process	1/110	14/28814	0.0521515	0.123552	0.0778395	Mogat2	1
GO:0009148	GO:0009148	pyrimidine nucleoside triphosphate biosynthetic process	1/110	14/28814	0.0521515	0.123552	0.0778395	Nme1	1
GO:0009208	GO:0009208	pyrimidine ribonucleoside triphosphate metabolic process	1/110	14/28814	0.0521515	0.123552	0.0778395	Nme1	1
GO:0010940	GO:0010940	positive regulation of necrotic cell death	1/110	14/28814	0.0521515	0.123552	0.0778395	Slc6a6	1
GO:0014848	GO:0014848	urinary tract smooth muscle contraction	1/110	14/28814	0.0521515	0.123552	0.0778395	Tbx3	1
GO:0015867	GO:0015867	ATP transport	1/110	14/28814	0.0521515	0.123552	0.0778395	Slc25a4	1
GO:0016102	GO:0016102	diterpenoid biosynthetic process	1/110	14/28814	0.0521515	0.123552	0.0778395	Aldh1a2	1
GO:0021936	GO:0021936	regulation of cerebellar granule cell precursor proliferation	1/110	14/28814	0.0521515	0.123552	0.0778395	Lhx1	1
GO:0030432	GO:0030432	peristalsis	1/110	14/28814	0.0521515	0.123552	0.0778395	Tbx3	1
GO:0032328	GO:0032328	alanine transport	1/110	14/28814	0.0521515	0.123552	0.0778395	Slc6a6	1
GO:0032525	GO:0032525	somite rostral/caudal axis specification	1/110	14/28814	0.0521515	0.123552	0.0778395	Lhx1	1
GO:0034393	GO:0034393	positive regulation of smooth muscle cell apoptotic process	1/110	14/28814	0.0521515	0.123552	0.0778395	Sod2	1
GO:0036296	GO:0036296	response to increased oxygen levels	1/110	14/28814	0.0521515	0.123552	0.0778395	Sod2	1
GO:0042363	GO:0042363	fat-soluble vitamin catabolic process	1/110	14/28814	0.0521515	0.123552	0.0778395	Crabp1	1
GO:0045091	GO:0045091	regulation of single stranded viral RNA replication via double stranded DNA intermediate	1/110	14/28814	0.0521515	0.123552	0.0778395	Hmga2	1
GO:0045161	GO:0045161	neuronal ion channel clustering	1/110	14/28814	0.0521515	0.123552	0.0778395	Pmp22	1
GO:0045176	GO:0045176	apical protein localization	1/110	14/28814	0.0521515	0.123552	0.0778395	Rdx	1
GO:0045792	GO:0045792	negative regulation of cell size	1/110	14/28814	0.0521515	0.123552	0.0778395	Rdx	1
GO:0046073	GO:0046073	dTMP metabolic process	1/110	14/28814	0.0521515	0.123552	0.0778395	Nme1	1
GO:0046886	GO:0046886	positive regulation of hormone biosynthetic process	1/110	14/28814	0.0521515	0.123552	0.0778395	Igf2	1
GO:0048537	GO:0048537	mucosa-associated lymphoid tissue development	1/110	14/28814	0.0521515	0.123552	0.0778395	Id2	1
GO:0048541	GO:0048541	Peyer's patch development	1/110	14/28814	0.0521515	0.123552	0.0778395	Id2	1
GO:0048635	GO:0048635	negative regulation of muscle organ development	1/110	14/28814	0.0521515	0.123552	0.0778395	Twist1	1
GO:0048733	GO:0048733	sebaceous gland development	1/110	14/28814	0.0521515	0.123552	0.0778395	Gata6	1
GO:0061140	GO:0061140	lung secretory cell differentiation	1/110	14/28814	0.0521515	0.123552	0.0778395	Gata6	1
GO:0061309	GO:0061309	cardiac neural crest cell development involved in outflow tract morphogenesis	1/110	14/28814	0.0521515	0.123552	0.0778395	Twist1	1
GO:0070207	GO:0070207	protein homotrimerization	1/110	14/28814	0.0521515	0.123552	0.0778395	Mif	1
GO:0071285	GO:0071285	cellular response to lithium ion	1/110	14/28814	0.0521515	0.123552	0.0778395	Id2	1
GO:0071294	GO:0071294	cellular response to zinc ion	1/110	14/28814	0.0521515	0.123552	0.0778395	Mt2	1
GO:0071838	GO:0071838	cell proliferation in bone marrow	1/110	14/28814	0.0521515	0.123552	0.0778395	Hmga2	1
GO:0072530	GO:0072530	purine-containing compound transmembrane transport	1/110	14/28814	0.0521515	0.123552	0.0778395	Slc25a4	1
GO:0090331	GO:0090331	negative regulation of platelet aggregation	1/110	14/28814	0.0521515	0.123552	0.0778395	Cd9	1
GO:0098840	GO:0098840	protein transport along microtubule	1/110	14/28814	0.0521515	0.123552	0.0778395	Hspb1	1
GO:0099118	GO:0099118	microtubule-based protein transport	1/110	14/28814	0.0521515	0.123552	0.0778395	Hspb1	1
GO:1900025	GO:1900025	negative regulation of substrate adhesion-dependent cell spreading	1/110	14/28814	0.0521515	0.123552	0.0778395	Fbln1	1
GO:1903671	GO:1903671	negative regulation of sprouting angiogenesis	1/110	14/28814	0.0521515	0.123552	0.0778395	Klf2	1
GO:1905063	GO:1905063	regulation of vascular associated smooth muscle cell differentiation	1/110	14/28814	0.0521515	0.123552	0.0778395	Sod2	1
GO:1905666	GO:1905666	regulation of protein localization to endosome	1/110	14/28814	0.0521515	0.123552	0.0778395	Rdx	1
GO:1905809	GO:1905809	negative regulation of synapse organization	1/110	14/28814	0.0521515	0.123552	0.0778395	Dkk1	1
GO:2000343	GO:2000343	positive regulation of chemokine (C-X-C motif) ligand 2 production	1/110	14/28814	0.0521515	0.123552	0.0778395	Mif	1
GO:2001279	GO:2001279	regulation of unsaturated fatty acid biosynthetic process	1/110	14/28814	0.0521515	0.123552	0.0778395	Fabp5	1
GO:0003333	GO:0003333	amino acid transmembrane transport	2/110	96/28814	0.0522205	0.123552	0.0778395	Slc38a4/Slc6a6	2
GO:0007044	GO:0007044	cell-substrate junction assembly	2/110	96/28814	0.0522205	0.123552	0.0778395	Fn1/Nrp1	2
GO:0008217	GO:0008217	regulation of blood pressure	3/110	220/28814	0.0523088	0.123552	0.0778395	Nr2f2/Id2/Sod2	3
GO:0031396	GO:0031396	regulation of protein ubiquitination	3/110	220/28814	0.0523088	0.123552	0.0778395	Gtpbp4/Nxn/Hsp90aa1	3
GO:1901888	GO:1901888	regulation of cell junction assembly	3/110	220/28814	0.0523088	0.123552	0.0778395	Nrp1/Irx3/Dkk1	3
GO:0070661	GO:0070661	leukocyte proliferation	4/110	368/28814	0.0527676	0.124526	0.0784535	Mif/Cd24a/Igf2/Sox11	4
GO:0016054	GO:0016054	organic acid catabolic process	3/110	221/28814	0.0528866	0.124698	0.0785615	Twist1/Crabp1/Ddah2	3
GO:0001570	GO:0001570	vasculogenesis	2/110	97/28814	0.0531903	0.124988	0.0787445	Nrp1/Asb4	2
GO:0090559	GO:0090559	regulation of membrane permeability	2/110	97/28814	0.0531903	0.124988	0.0787445	Slc25a4/Chchd10	2
GO:1903312	GO:1903312	negative regulation of mRNA metabolic process	2/110	97/28814	0.0531903	0.124988	0.0787445	Igf2bp1/Pcbp4	2
GO:0006163	GO:0006163	purine nucleotide metabolic process	4/110	369/28814	0.0531953	0.124988	0.0787445	Aprt/Nme1/Eno3/Acly	4
GO:0048469	GO:0048469	cell maturation	3/110	222/28814	0.0534674	0.125409	0.0790095	Id2/Pmp22/Klf2	3
GO:1903828	GO:1903828	negative regulation of protein localization	3/110	222/28814	0.0534674	0.125409	0.0790095	Idh2/Pkdcc/Sfrp1	3
GO:1990778	GO:1990778	protein localization to cell periphery	4/110	370/28814	0.0536249	0.125669	0.0791734	Ehd1/Rab34/Pkdcc/Rdx	4
GO:0045333	GO:0045333	cellular respiration	3/110	223/28814	0.0540512	0.126279	0.0795581	Idh2/Sod2/Chchd10	3
GO:0050870	GO:0050870	positive regulation of T cell activation	3/110	223/28814	0.0540512	0.126279	0.0795581	Cd24a/Igf2/Hsp90aa1	3
GO:0007229	GO:0007229	integrin-mediated signaling pathway	2/110	98/28814	0.0541666	0.126279	0.0795581	Fn1/Nrp1	2
GO:0042632	GO:0042632	cholesterol homeostasis	2/110	98/28814	0.0541666	0.126279	0.0795581	Cd24a/Ehd1	2
GO:0070664	GO:0070664	negative regulation of leukocyte proliferation	2/110	98/28814	0.0541666	0.126279	0.0795581	Cd24a/Sox11	2
GO:0120162	GO:0120162	positive regulation of cold-induced thermogenesis	2/110	98/28814	0.0541666	0.126279	0.0795581	Fabp5/Grb10	2
GO:0048872	GO:0048872	homeostasis of number of cells	4/110	372/28814	0.0544897	0.126519	0.0797093	Mif/Cd24a/Id2/Klf2	4
GO:0044242	GO:0044242	cellular lipid catabolic process	3/110	224/28814	0.0546382	0.126519	0.0797093	Prdx6/Twist1/Crabp1	3
GO:0031589	GO:0031589	cell-substrate adhesion	4/110	373/28814	0.054925	0.126519	0.0797093	Fn1/Nrp1/Fbln1/Sfrp1	4
GO:0055092	GO:0055092	sterol homeostasis	2/110	99/28814	0.0551492	0.126519	0.0797093	Cd24a/Ehd1	2
GO:1901992	GO:1901992	positive regulation of mitotic cell cycle phase transition	2/110	99/28814	0.0551492	0.126519	0.0797093	Rrm2/Rdx	2
GO:1903321	GO:1903321	negative regulation of protein modification by small protein conjugation or removal	2/110	99/28814	0.0551492	0.126519	0.0797093	Gtpbp4/Nxn	2
GO:1905954	GO:1905954	positive regulation of lipid localization	2/110	99/28814	0.0551492	0.126519	0.0797093	Mif/Ehd1	2
GO:0045732	GO:0045732	positive regulation of protein catabolic process	3/110	225/28814	0.0552283	0.126519	0.0797093	Gpc3/Rdx/Hsp90aa1	3
GO:0003188	GO:0003188	heart valve formation	1/110	15/28814	0.0557718	0.126519	0.0797093	Twist1	1
GO:0006167	GO:0006167	AMP biosynthetic process	1/110	15/28814	0.0557718	0.126519	0.0797093	Aprt	1
GO:0006188	GO:0006188	IMP biosynthetic process	1/110	15/28814	0.0557718	0.126519	0.0797093	Aprt	1
GO:0006596	GO:0006596	polyamine biosynthetic process	1/110	15/28814	0.0557718	0.126519	0.0797093	Srm	1
GO:0009130	GO:0009130	pyrimidine nucleoside monophosphate biosynthetic process	1/110	15/28814	0.0557718	0.126519	0.0797093	Nme1	1
GO:0010226	GO:0010226	response to lithium ion	1/110	15/28814	0.0557718	0.126519	0.0797093	Id2	1
GO:0010771	GO:0010771	negative regulation of cell morphogenesis involved in differentiation	1/110	15/28814	0.0557718	0.126519	0.0797093	Fbln1	1
GO:0010839	GO:0010839	negative regulation of keratinocyte proliferation	1/110	15/28814	0.0557718	0.126519	0.0797093	Ctsl	1
GO:0016264	GO:0016264	gap junction assembly	1/110	15/28814	0.0557718	0.126519	0.0797093	Irx3	1
GO:0032308	GO:0032308	positive regulation of prostaglandin secretion	1/110	15/28814	0.0557718	0.126519	0.0797093	Mif	1
GO:0034350	GO:0034350	regulation of glial cell apoptotic process	1/110	15/28814	0.0557718	0.126519	0.0797093	Pmp22	1
GO:0039692	GO:0039692	single stranded viral RNA replication via double stranded DNA intermediate	1/110	15/28814	0.0557718	0.126519	0.0797093	Hmga2	1
GO:0042574	GO:0042574	retinal metabolic process	1/110	15/28814	0.0557718	0.126519	0.0797093	Aldh1a2	1
GO:0043508	GO:0043508	negative regulation of JUN kinase activity	1/110	15/28814	0.0557718	0.126519	0.0797093	Sfrp1	1
GO:0043584	GO:0043584	nose development	1/110	15/28814	0.0557718	0.126519	0.0797093	Smchd1	1
GO:0045651	GO:0045651	positive regulation of macrophage differentiation	1/110	15/28814	0.0557718	0.126519	0.0797093	Id2	1
GO:0051290	GO:0051290	protein heterotetramerization	1/110	15/28814	0.0557718	0.126519	0.0797093	Rrm2	1
GO:0060442	GO:0060442	branching involved in prostate gland morphogenesis	1/110	15/28814	0.0557718	0.126519	0.0797093	Sfrp1	1
GO:0061469	GO:0061469	regulation of type B pancreatic cell proliferation	1/110	15/28814	0.0557718	0.126519	0.0797093	Sfrp1	1
GO:0070307	GO:0070307	lens fiber cell development	1/110	15/28814	0.0557718	0.126519	0.0797093	Vim	1
GO:0072148	GO:0072148	epithelial cell fate commitment	1/110	15/28814	0.0557718	0.126519	0.0797093	Nr2f2	1
GO:0072283	GO:0072283	metanephric renal vesicle morphogenesis	1/110	15/28814	0.0557718	0.126519	0.0797093	Lhx1	1
GO:1900426	GO:1900426	positive regulation of defense response to bacterium	1/110	15/28814	0.0557718	0.126519	0.0797093	Rab34	1
GO:1901163	GO:1901163	regulation of trophoblast cell migration	1/110	15/28814	0.0557718	0.126519	0.0797093	Fbn2	1
GO:0071560	GO:0071560	cellular response to transforming growth factor beta stimulus	3/110	226/28814	0.0558214	0.126525	0.079713	Fbn2/Smad1/Bambi	3
GO:1902882	GO:1902882	regulation of response to oxidative stress	2/110	100/28814	0.0561381	0.127136	0.080098	Sod2/Hspb1	2
GO:0019693	GO:0019693	ribose phosphate metabolic process	4/110	376/28814	0.0562421	0.127265	0.080179	Aprt/Nme1/Eno3/Acly	4
GO:0010810	GO:0010810	regulation of cell-substrate adhesion	3/110	227/28814	0.0564175	0.127448	0.0802942	Fn1/Nrp1/Fbln1	3
GO:0033673	GO:0033673	negative regulation of kinase activity	3/110	227/28814	0.0564175	0.127448	0.0802942	Nr2f2/Sfrp1/Hspb1	3
GO:0002181	GO:0002181	cytoplasmic translation	2/110	101/28814	0.0571333	0.128741	0.0811089	Cnbp/Igf2bp1	2
GO:0043473	GO:0043473	pigmentation	2/110	101/28814	0.0571333	0.128741	0.0811089	Sparc/Sod2	2
GO:0050772	GO:0050772	positive regulation of axonogenesis	2/110	101/28814	0.0571333	0.128741	0.0811089	Fn1/Nrp1	2
GO:0050900	GO:0050900	leukocyte migration	4/110	380/28814	0.0580247	0.129477	0.0815724	Mif/Cd24a/Cadm1/Cd9	4
GO:0001708	GO:0001708	cell fate specification	2/110	102/28814	0.0581346	0.129477	0.0815724	Tbx3/Dkk1	2
GO:0006892	GO:0006892	post-Golgi vesicle-mediated transport	2/110	102/28814	0.0581346	0.129477	0.0815724	Rab34/Pkdcc	2
GO:0019217	GO:0019217	regulation of fatty acid metabolic process	2/110	102/28814	0.0581346	0.129477	0.0815724	Twist1/Fabp5	2
GO:0036473	GO:0036473	cell death in response to oxidative stress	2/110	102/28814	0.0581346	0.129477	0.0815724	Sod2/Hspb1	2
GO:0048525	GO:0048525	negative regulation of viral process	2/110	102/28814	0.0581346	0.129477	0.0815724	Hmga2/Fbln1	2
GO:0060395	GO:0060395	SMAD protein signal transduction	2/110	102/28814	0.0581346	0.129477	0.0815724	Smad1/Vim	2
GO:0150115	GO:0150115	cell-substrate junction organization	2/110	102/28814	0.0581346	0.129477	0.0815724	Fn1/Nrp1	2
GO:0071559	GO:0071559	response to transforming growth factor beta	3/110	230/28814	0.0582243	0.129477	0.0815724	Fbn2/Smad1/Bambi	3
GO:0140694	GO:0140694	non-membrane-bounded organelle assembly	4/110	381/28814	0.0584751	0.129477	0.0815724	Csrp2/Nip7/Mybl2/Krt8	4
GO:0019216	GO:0019216	regulation of lipid metabolic process	4/110	382/28814	0.0589273	0.129477	0.0815724	Igf2/Twist1/Id2/Fabp5	4
GO:0014066	GO:0014066	regulation of phosphatidylinositol 3-kinase signaling	2/110	103/28814	0.059142	0.129477	0.0815724	Fn1/Twist1	2
GO:0021761	GO:0021761	limbic system development	2/110	103/28814	0.059142	0.129477	0.0815724	Nrp1/Tbx3	2
GO:0000463	GO:0000463	maturation of LSU-rRNA from tricistronic rRNA transcript (SSU-rRNA, 5.8S rRNA, LSU-rRNA)	1/110	16/28814	0.0593783	0.129477	0.0815724	Gtpbp4	1
GO:0009111	GO:0009111	vitamin catabolic process	1/110	16/28814	0.0593783	0.129477	0.0815724	Crabp1	1
GO:0010454	GO:0010454	negative regulation of cell fate commitment	1/110	16/28814	0.0593783	0.129477	0.0815724	Dkk1	1
GO:0019064	GO:0019064	fusion of virus membrane with host plasma membrane	1/110	16/28814	0.0593783	0.129477	0.0815724	Ctsl	1
GO:0019359	GO:0019359	nicotinamide nucleotide biosynthetic process	1/110	16/28814	0.0593783	0.129477	0.0815724	Idh2	1
GO:0030322	GO:0030322	stabilization of membrane potential	1/110	16/28814	0.0593783	0.129477	0.0815724	Chchd10	1
GO:0031115	GO:0031115	negative regulation of microtubule polymerization	1/110	16/28814	0.0593783	0.129477	0.0815724	Stmn1	1
GO:0035729	GO:0035729	cellular response to hepatocyte growth factor stimulus	1/110	16/28814	0.0593783	0.129477	0.0815724	Nrp1	1
GO:0038065	GO:0038065	collagen-activated signaling pathway	1/110	16/28814	0.0593783	0.129477	0.0815724	Col4a1	1
GO:0039663	GO:0039663	membrane fusion involved in viral entry into host cell	1/110	16/28814	0.0593783	0.129477	0.0815724	Ctsl	1
GO:0044065	GO:0044065	regulation of respiratory system process	1/110	16/28814	0.0593783	0.129477	0.0815724	Pbx3	1
GO:0046112	GO:0046112	nucleobase biosynthetic process	1/110	16/28814	0.0593783	0.129477	0.0815724	Aprt	1
GO:0048715	GO:0048715	negative regulation of oligodendrocyte differentiation	1/110	16/28814	0.0593783	0.129477	0.0815724	Id2	1
GO:0060026	GO:0060026	convergent extension	1/110	16/28814	0.0593783	0.129477	0.0815724	Sfrp1	1
GO:0060628	GO:0060628	regulation of ER to Golgi vesicle-mediated transport	1/110	16/28814	0.0593783	0.129477	0.0815724	Gas1	1
GO:0060788	GO:0060788	ectodermal placode formation	1/110	16/28814	0.0593783	0.129477	0.0815724	Tbx3	1
GO:0060979	GO:0060979	vasculogenesis involved in coronary vascular morphogenesis	1/110	16/28814	0.0593783	0.129477	0.0815724	Nrp1	1
GO:0061450	GO:0061450	trophoblast cell migration	1/110	16/28814	0.0593783	0.129477	0.0815724	Fbn2	1
GO:0061548	GO:0061548	ganglion development	1/110	16/28814	0.0593783	0.129477	0.0815724	Nrp1	1
GO:0071371	GO:0071371	cellular response to gonadotropin stimulus	1/110	16/28814	0.0593783	0.129477	0.0815724	Gata6	1
GO:0071697	GO:0071697	ectodermal placode morphogenesis	1/110	16/28814	0.0593783	0.129477	0.0815724	Tbx3	1
GO:0106380	GO:0106380	purine ribonucleotide salvage	1/110	16/28814	0.0593783	0.129477	0.0815724	Aprt	1
GO:1902043	GO:1902043	positive regulation of extrinsic apoptotic signaling pathway via death domain receptors	1/110	16/28814	0.0593783	0.129477	0.0815724	Sfrp1	1
GO:1902165	GO:1902165	regulation of intrinsic apoptotic signaling pathway in response to DNA damage by p53 class mediator	1/110	16/28814	0.0593783	0.129477	0.0815724	Mif	1
GO:1902287	GO:1902287	semaphorin-plexin signaling pathway involved in axon guidance	1/110	16/28814	0.0593783	0.129477	0.0815724	Nrp1	1
GO:2001212	GO:2001212	regulation of vasculogenesis	1/110	16/28814	0.0593783	0.129477	0.0815724	Asb4	1
GO:0007159	GO:0007159	leukocyte cell-cell adhesion	4/110	383/28814	0.0593815	0.129477	0.0815724	Cd24a/Igf2/Hsp90aa1/Hspb1	4
GO:0002706	GO:0002706	regulation of lymphocyte mediated immunity	3/110	232/28814	0.0594439	0.129508	0.0815921	Cd24a/Igf2/Cadm1	3
GO:0006165	GO:0006165	nucleoside diphosphate phosphorylation	2/110	104/28814	0.0601555	0.130636	0.0823027	Nme1/Eno3	2
GO:0051153	GO:0051153	regulation of striated muscle cell differentiation	2/110	104/28814	0.0601555	0.130636	0.0823027	Slc25a4/Dkk1	2
GO:0055013	GO:0055013	cardiac muscle cell development	2/110	104/28814	0.0601555	0.130636	0.0823027	Slc25a4/Tbx3	2
GO:0070227	GO:0070227	lymphocyte apoptotic process	2/110	104/28814	0.0601555	0.130636	0.0823027	Mif/Cd24a	2
GO:0090276	GO:0090276	regulation of peptide hormone secretion	3/110	234/28814	0.0606755	0.131659	0.0829474	Hmga2/Sfrp1/Slc16a1	3
GO:0046718	GO:0046718	viral entry into host cell	2/110	105/28814	0.0611749	0.132529	0.0834957	Nrp1/Ctsl	2
GO:2001237	GO:2001237	negative regulation of extrinsic apoptotic signaling pathway	2/110	105/28814	0.0611749	0.132529	0.0834957	Nrp1/Gas1	2
GO:0003018	GO:0003018	vascular process in circulatory system	3/110	235/28814	0.0612959	0.132685	0.0835935	Fabp5/Sod2/Klf2	3
GO:0014909	GO:0014909	smooth muscle cell migration	2/110	106/28814	0.0622003	0.133104	0.0838577	Tmsb4x/Grb10	2
GO:0001845	GO:0001845	phagolysosome assembly	1/110	17/28814	0.0629712	0.133104	0.0838577	Rab34	1
GO:0003413	GO:0003413	chondrocyte differentiation involved in endochondral bone morphogenesis	1/110	17/28814	0.0629712	0.133104	0.0838577	Serpinh1	1
GO:0006177	GO:0006177	GMP biosynthetic process	1/110	17/28814	0.0629712	0.133104	0.0838577	Aprt	1
GO:0009176	GO:0009176	pyrimidine deoxyribonucleoside monophosphate metabolic process	1/110	17/28814	0.0629712	0.133104	0.0838577	Nme1	1
GO:0010713	GO:0010713	negative regulation of collagen metabolic process	1/110	17/28814	0.0629712	0.133104	0.0838577	Fn1	1
GO:0014067	GO:0014067	negative regulation of phosphatidylinositol 3-kinase signaling	1/110	17/28814	0.0629712	0.133104	0.0838577	Twist1	1
GO:0019430	GO:0019430	removal of superoxide radicals	1/110	17/28814	0.0629712	0.133104	0.0838577	Sod2	1
GO:0032306	GO:0032306	regulation of prostaglandin secretion	1/110	17/28814	0.0629712	0.133104	0.0838577	Mif	1
GO:0032966	GO:0032966	negative regulation of collagen biosynthetic process	1/110	17/28814	0.0629712	0.133104	0.0838577	Fn1	1
GO:0033127	GO:0033127	regulation of histone phosphorylation	1/110	17/28814	0.0629712	0.133104	0.0838577	Twist1	1
GO:0034698	GO:0034698	response to gonadotropin	1/110	17/28814	0.0629712	0.133104	0.0838577	Gata6	1
GO:0035728	GO:0035728	response to hepatocyte growth factor	1/110	17/28814	0.0629712	0.133104	0.0838577	Nrp1	1
GO:0035795	GO:0035795	negative regulation of mitochondrial membrane permeability	1/110	17/28814	0.0629712	0.133104	0.0838577	Slc25a4	1
GO:0042407	GO:0042407	cristae formation	1/110	17/28814	0.0629712	0.133104	0.0838577	Chchd10	1
GO:0042659	GO:0042659	regulation of cell fate specification	1/110	17/28814	0.0629712	0.133104	0.0838577	Dkk1	1
GO:0045725	GO:0045725	positive regulation of glycogen biosynthetic process	1/110	17/28814	0.0629712	0.133104	0.0838577	Igf2	1
GO:0060546	GO:0060546	negative regulation of necroptotic process	1/110	17/28814	0.0629712	0.133104	0.0838577	Slc25a4	1
GO:0060644	GO:0060644	mammary gland epithelial cell differentiation	1/110	17/28814	0.0629712	0.133104	0.0838577	Id2	1
GO:0060766	GO:0060766	negative regulation of androgen receptor signaling pathway	1/110	17/28814	0.0629712	0.133104	0.0838577	Sfrp1	1
GO:0060947	GO:0060947	cardiac vascular smooth muscle cell differentiation	1/110	17/28814	0.0629712	0.133104	0.0838577	Gata6	1
GO:0061051	GO:0061051	positive regulation of cell growth involved in cardiac muscle cell development	1/110	17/28814	0.0629712	0.133104	0.0838577	Slc25a4	1
GO:0061308	GO:0061308	cardiac neural crest cell development involved in heart development	1/110	17/28814	0.0629712	0.133104	0.0838577	Twist1	1
GO:0070206	GO:0070206	protein trimerization	1/110	17/28814	0.0629712	0.133104	0.0838577	Mif	1
GO:0071498	GO:0071498	cellular response to fluid shear stress	1/110	17/28814	0.0629712	0.133104	0.0838577	Klf2	1
GO:0097094	GO:0097094	craniofacial suture morphogenesis	1/110	17/28814	0.0629712	0.133104	0.0838577	Twist1	1
GO:1902285	GO:1902285	semaphorin-plexin signaling pathway involved in neuron projection guidance	1/110	17/28814	0.0629712	0.133104	0.0838577	Nrp1	1
GO:1905564	GO:1905564	positive regulation of vascular endothelial cell proliferation	1/110	17/28814	0.0629712	0.133104	0.0838577	Igf2	1
GO:2001028	GO:2001028	positive regulation of endothelial cell chemotaxis	1/110	17/28814	0.0629712	0.133104	0.0838577	Hspb1	1
GO:2001034	GO:2001034	positive regulation of double-strand break repair via nonhomologous end joining	1/110	17/28814	0.0629712	0.133104	0.0838577	Smchd1	1
GO:0003300	GO:0003300	cardiac muscle hypertrophy	2/110	107/28814	0.0632316	0.13334	0.0840067	Slc25a4/Gata6	2
GO:0046939	GO:0046939	nucleotide phosphorylation	2/110	107/28814	0.0632316	0.13334	0.0840067	Nme1/Eno3	2
GO:0071456	GO:0071456	cellular response to hypoxia	2/110	107/28814	0.0632316	0.13334	0.0840067	Twist1/Gata6	2
GO:0072521	GO:0072521	purine-containing compound metabolic process	4/110	392/28814	0.063553	0.133809	0.0843018	Aprt/Nme1/Eno3/Acly	4
GO:1901214	GO:1901214	regulation of neuron death	4/110	392/28814	0.063553	0.133809	0.0843018	Nrp1/Mybl2/Dkk1/Sod2	4
GO:0002791	GO:0002791	regulation of peptide secretion	3/110	239/28814	0.0638069	0.134029	0.0844406	Hmga2/Sfrp1/Slc16a1	3
GO:0032984	GO:0032984	protein-containing complex disassembly	3/110	239/28814	0.0638069	0.134029	0.0844406	Stmn1/Eif5a/Rdx	3
GO:0071241	GO:0071241	cellular response to inorganic substance	3/110	239/28814	0.0638069	0.134029	0.0844406	Fn1/Id2/Mt2	3
GO:0042102	GO:0042102	positive regulation of T cell proliferation	2/110	108/28814	0.0642687	0.134894	0.0849855	Cd24a/Igf2	2
GO:0008406	GO:0008406	gonad development	3/110	240/28814	0.064442	0.135153	0.0851484	Hmga2/Nr2f2/Sfrp1	3
GO:0002065	GO:0002065	columnar/cuboidal epithelial cell differentiation	2/110	109/28814	0.0653115	0.136391	0.0859284	Gata6/Sox11	2
GO:0043255	GO:0043255	regulation of carbohydrate biosynthetic process	2/110	109/28814	0.0653115	0.136391	0.0859284	Igf2/Grb10	2
GO:0044409	GO:0044409	entry into host	2/110	109/28814	0.0653115	0.136391	0.0859284	Nrp1/Ctsl	2
GO:0071901	GO:0071901	negative regulation of protein serine/threonine kinase activity	2/110	109/28814	0.0653115	0.136391	0.0859284	Nr2f2/Sfrp1	2
GO:0045088	GO:0045088	regulation of innate immune response	3/110	242/28814	0.0657211	0.136391	0.0859284	Igf2/Cadm1/Hsp90aa1	3
GO:0090087	GO:0090087	regulation of peptide transport	3/110	242/28814	0.0657211	0.136391	0.0859284	Hmga2/Sfrp1/Slc16a1	3
GO:0016525	GO:0016525	negative regulation of angiogenesis	2/110	110/28814	0.06636	0.136391	0.0859284	Sparc/Klf2	2
GO:0055006	GO:0055006	cardiac cell development	2/110	110/28814	0.06636	0.136391	0.0859284	Slc25a4/Tbx3	2
GO:0060349	GO:0060349	bone morphogenesis	2/110	110/28814	0.06636	0.136391	0.0859284	Serpinh1/Twist1	2
GO:0006402	GO:0006402	mRNA catabolic process	3/110	243/28814	0.066365	0.136391	0.0859284	Igf2bp1/Pcbp4/Vim	3
GO:0036293	GO:0036293	response to decreased oxygen levels	3/110	243/28814	0.066365	0.136391	0.0859284	Cd24a/Twist1/Gata6	3
GO:0003128	GO:0003128	heart field specification	1/110	18/28814	0.0665505	0.136391	0.0859284	Dkk1	1
GO:0006978	GO:0006978	DNA damage response, signal transduction by p53 class mediator resulting in transcription of p21 class mediator	1/110	18/28814	0.0665505	0.136391	0.0859284	Pcbp4	1
GO:0007398	GO:0007398	ectoderm development	1/110	18/28814	0.0665505	0.136391	0.0859284	Lhx1	1
GO:0010470	GO:0010470	regulation of gastrulation	1/110	18/28814	0.0665505	0.136391	0.0859284	Lhx1	1
GO:0010644	GO:0010644	cell communication by electrical coupling	1/110	18/28814	0.0665505	0.136391	0.0859284	Irx3	1
GO:0021702	GO:0021702	cerebellar Purkinje cell differentiation	1/110	18/28814	0.0665505	0.136391	0.0859284	Lhx1	1
GO:0030033	GO:0030033	microvillus assembly	1/110	18/28814	0.0665505	0.136391	0.0859284	Rdx	1
GO:0032261	GO:0032261	purine nucleotide salvage	1/110	18/28814	0.0665505	0.136391	0.0859284	Aprt	1
GO:0032274	GO:0032274	gonadotropin secretion	1/110	18/28814	0.0665505	0.136391	0.0859284	Tbx3	1
GO:0033631	GO:0033631	cell-cell adhesion mediated by integrin	1/110	18/28814	0.0665505	0.136391	0.0859284	Cd24a	1
GO:0035330	GO:0035330	regulation of hippo signaling	1/110	18/28814	0.0665505	0.136391	0.0859284	Sox11	1
GO:0060044	GO:0060044	negative regulation of cardiac muscle cell proliferation	1/110	18/28814	0.0665505	0.136391	0.0859284	Meis1	1
GO:0061307	GO:0061307	cardiac neural crest cell differentiation involved in heart development	1/110	18/28814	0.0665505	0.136391	0.0859284	Twist1	1
GO:0062099	GO:0062099	negative regulation of programmed necrotic cell death	1/110	18/28814	0.0665505	0.136391	0.0859284	Slc25a4	1
GO:0071280	GO:0071280	cellular response to copper ion	1/110	18/28814	0.0665505	0.136391	0.0859284	Mt2	1
GO:0072077	GO:0072077	renal vesicle morphogenesis	1/110	18/28814	0.0665505	0.136391	0.0859284	Lhx1	1
GO:1904424	GO:1904424	regulation of GTP binding	1/110	18/28814	0.0665505	0.136391	0.0859284	Stmn1	1
GO:2000042	GO:2000042	negative regulation of double-strand break repair via homologous recombination	1/110	18/28814	0.0665505	0.136391	0.0859284	Smchd1	1
GO:2000641	GO:2000641	regulation of early endosome to late endosome transport	1/110	18/28814	0.0665505	0.136391	0.0859284	Rdx	1
GO:0009306	GO:0009306	protein secretion	4/110	399/28814	0.0669019	0.137007	0.0863164	Idh2/Rab34/Sfrp1/Slc16a1	4
GO:0045137	GO:0045137	development of primary sexual characteristics	3/110	244/28814	0.0670119	0.137128	0.0863927	Hmga2/Nr2f2/Sfrp1	3
GO:0035592	GO:0035592	establishment of protein localization to extracellular region	4/110	400/28814	0.0673877	0.137429	0.0865826	Idh2/Rab34/Sfrp1/Slc16a1	4
GO:0014897	GO:0014897	striated muscle hypertrophy	2/110	111/28814	0.0674142	0.137429	0.0865826	Slc25a4/Gata6	2
GO:0021549	GO:0021549	cerebellum development	2/110	111/28814	0.0674142	0.137429	0.0865826	Lhx1/Gas1	2
GO:0030518	GO:0030518	intracellular steroid hormone receptor signaling pathway	2/110	111/28814	0.0674142	0.137429	0.0865826	Hmga2/Sfrp1	2
GO:0046916	GO:0046916	cellular transition metal ion homeostasis	2/110	111/28814	0.0674142	0.137429	0.0865826	Mt2/Fth1	2
GO:0072593	GO:0072593	reactive oxygen species metabolic process	3/110	245/28814	0.0676616	0.137829	0.0868347	Eif5a/Prdx6/Sod2	3
GO:0048024	GO:0048024	regulation of mRNA splicing, via spliceosome	2/110	112/28814	0.0684739	0.138536	0.0872801	Prdx6/Pcbp4	2
GO:2000181	GO:2000181	negative regulation of blood vessel morphogenesis	2/110	112/28814	0.0684739	0.138536	0.0872801	Sparc/Klf2	2
GO:0008630	GO:0008630	intrinsic apoptotic signaling pathway in response to DNA damage	2/110	113/28814	0.0695392	0.138536	0.0872801	Mif/Sod2	2
GO:0014896	GO:0014896	muscle hypertrophy	2/110	113/28814	0.0695392	0.138536	0.0872801	Slc25a4/Gata6	2
GO:1901343	GO:1901343	negative regulation of vasculature development	2/110	113/28814	0.0695392	0.138536	0.0872801	Sparc/Klf2	2
GO:2000106	GO:2000106	regulation of leukocyte apoptotic process	2/110	113/28814	0.0695392	0.138536	0.0872801	Mif/Cd24a	2
GO:1903039	GO:1903039	positive regulation of leukocyte cell-cell adhesion	3/110	248/28814	0.0696282	0.138536	0.0872801	Cd24a/Igf2/Hsp90aa1	3
GO:0002689	GO:0002689	negative regulation of leukocyte chemotaxis	1/110	19/28814	0.0701163	0.138536	0.0872801	Mif	1
GO:0006085	GO:0006085	acetyl-CoA biosynthetic process	1/110	19/28814	0.0701163	0.138536	0.0872801	Acly	1
GO:0006448	GO:0006448	regulation of translational elongation	1/110	19/28814	0.0701163	0.138536	0.0872801	Eif5a	1
GO:0006525	GO:0006525	arginine metabolic process	1/110	19/28814	0.0701163	0.138536	0.0872801	Ddah2	1
GO:0006590	GO:0006590	thyroid hormone generation	1/110	19/28814	0.0701163	0.138536	0.0872801	Ctsl	1
GO:0009147	GO:0009147	pyrimidine nucleoside triphosphate metabolic process	1/110	19/28814	0.0701163	0.138536	0.0872801	Nme1	1
GO:0009220	GO:0009220	pyrimidine ribonucleotide biosynthetic process	1/110	19/28814	0.0701163	0.138536	0.0872801	Nme1	1
GO:0010544	GO:0010544	negative regulation of platelet activation	1/110	19/28814	0.0701163	0.138536	0.0872801	Cd9	1
GO:0016114	GO:0016114	terpenoid biosynthetic process	1/110	19/28814	0.0701163	0.138536	0.0872801	Aldh1a2	1
GO:0019363	GO:0019363	pyridine nucleotide biosynthetic process	1/110	19/28814	0.0701163	0.138536	0.0872801	Idh2	1
GO:0021783	GO:0021783	preganglionic parasympathetic fiber development	1/110	19/28814	0.0701163	0.138536	0.0872801	Nrp1	1
GO:0021854	GO:0021854	hypothalamus development	1/110	19/28814	0.0701163	0.138536	0.0872801	Nrp1	1
GO:0021924	GO:0021924	cell proliferation in external granule layer	1/110	19/28814	0.0701163	0.138536	0.0872801	Lhx1	1
GO:0021930	GO:0021930	cerebellar granule cell precursor proliferation	1/110	19/28814	0.0701163	0.138536	0.0872801	Lhx1	1
GO:0033623	GO:0033623	regulation of integrin activation	1/110	19/28814	0.0701163	0.138536	0.0872801	Cd24a	1
GO:0035067	GO:0035067	negative regulation of histone acetylation	1/110	19/28814	0.0701163	0.138536	0.0872801	Twist1	1
GO:0042772	GO:0042772	DNA damage response, signal transduction resulting in transcription	1/110	19/28814	0.0701163	0.138536	0.0872801	Pcbp4	1
GO:0043249	GO:0043249	erythrocyte maturation	1/110	19/28814	0.0701163	0.138536	0.0872801	Klf2	1
GO:0051131	GO:0051131	chaperone-mediated protein complex assembly	1/110	19/28814	0.0701163	0.138536	0.0872801	Hsp90aa1	1
GO:0051238	GO:0051238	sequestering of metal ion	1/110	19/28814	0.0701163	0.138536	0.0872801	Fth1	1
GO:0060081	GO:0060081	membrane hyperpolarization	1/110	19/28814	0.0701163	0.138536	0.0872801	Sod2	1
GO:0060123	GO:0060123	regulation of growth hormone secretion	1/110	19/28814	0.0701163	0.138536	0.0872801	Hmga2	1
GO:0060707	GO:0060707	trophoblast giant cell differentiation	1/110	19/28814	0.0701163	0.138536	0.0872801	Nr2f2	1
GO:0061744	GO:0061744	motor behavior	1/110	19/28814	0.0701163	0.138536	0.0872801	Pmp22	1
GO:0070314	GO:0070314	G1 to G0 transition	1/110	19/28814	0.0701163	0.138536	0.0872801	Gata6	1
GO:0070875	GO:0070875	positive regulation of glycogen metabolic process	1/110	19/28814	0.0701163	0.138536	0.0872801	Igf2	1
GO:0071450	GO:0071450	cellular response to oxygen radical	1/110	19/28814	0.0701163	0.138536	0.0872801	Sod2	1
GO:0071451	GO:0071451	cellular response to superoxide	1/110	19/28814	0.0701163	0.138536	0.0872801	Sod2	1
GO:0071514	GO:0071514	genomic imprinting	1/110	19/28814	0.0701163	0.138536	0.0872801	Zfp42	1
GO:0071636	GO:0071636	positive regulation of transforming growth factor beta production	1/110	19/28814	0.0701163	0.138536	0.0872801	Gata6	1
GO:1901741	GO:1901741	positive regulation of myoblast fusion	1/110	19/28814	0.0701163	0.138536	0.0872801	Ehd1	1
GO:1905209	GO:1905209	positive regulation of cardiocyte differentiation	1/110	19/28814	0.0701163	0.138536	0.0872801	Gata6	1
GO:1905709	GO:1905709	negative regulation of membrane permeability	1/110	19/28814	0.0701163	0.138536	0.0872801	Slc25a4	1
GO:2000725	GO:2000725	regulation of cardiac muscle cell differentiation	1/110	19/28814	0.0701163	0.138536	0.0872801	Dkk1	1
GO:0009185	GO:0009185	ribonucleoside diphosphate metabolic process	2/110	114/28814	0.0706099	0.139409	0.0878302	Eno3/Rrm2	2
GO:0007589	GO:0007589	body fluid secretion	2/110	115/28814	0.0716861	0.14143	0.0891035	Aprt/Nme1	2
GO:0006979	GO:0006979	response to oxidative stress	4/110	409/28814	0.0718428	0.141636	0.089233	Prdx6/Gpx4/Sod2/Hspb1	4
GO:0001942	GO:0001942	hair follicle development	2/110	116/28814	0.0727676	0.142218	0.0895999	Ctsl/Dkk1	2
GO:1903320	GO:1903320	regulation of protein modification by small protein conjugation or removal	3/110	254/28814	0.0736385	0.142218	0.0895999	Gtpbp4/Nxn/Hsp90aa1	3
GO:0002863	GO:0002863	positive regulation of inflammatory response to antigenic stimulus	1/110	20/28814	0.0736685	0.142218	0.0895999	Cd24a	1
GO:0006071	GO:0006071	glycerol metabolic process	1/110	20/28814	0.0736685	0.142218	0.0895999	Mogat2	1
GO:0006144	GO:0006144	purine nucleobase metabolic process	1/110	20/28814	0.0736685	0.142218	0.0895999	Aprt	1
GO:0006390	GO:0006390	mitochondrial transcription	1/110	20/28814	0.0736685	0.142218	0.0895999	Chchd10	1
GO:0006541	GO:0006541	glutamine metabolic process	1/110	20/28814	0.0736685	0.142218	0.0895999	Asns	1
GO:0007342	GO:0007342	fusion of sperm to egg plasma membrane involved in single fertilization	1/110	20/28814	0.0736685	0.142218	0.0895999	Cd9	1
GO:0007379	GO:0007379	segment specification	1/110	20/28814	0.0736685	0.142218	0.0895999	Irx3	1
GO:0009067	GO:0009067	aspartate family amino acid biosynthetic process	1/110	20/28814	0.0736685	0.142218	0.0895999	Asns	1
GO:0010310	GO:0010310	regulation of hydrogen peroxide metabolic process	1/110	20/28814	0.0736685	0.142218	0.0895999	Sod2	1
GO:0019065	GO:0019065	receptor-mediated endocytosis of virus by host cell	1/110	20/28814	0.0736685	0.142218	0.0895999	Ctsl	1
GO:0021534	GO:0021534	cell proliferation in hindbrain	1/110	20/28814	0.0736685	0.142218	0.0895999	Lhx1	1
GO:0021694	GO:0021694	cerebellar Purkinje cell layer formation	1/110	20/28814	0.0736685	0.142218	0.0895999	Lhx1	1
GO:0030889	GO:0030889	negative regulation of B cell proliferation	1/110	20/28814	0.0736685	0.142218	0.0895999	Cd24a	1
GO:0032305	GO:0032305	positive regulation of icosanoid secretion	1/110	20/28814	0.0736685	0.142218	0.0895999	Mif	1
GO:0032495	GO:0032495	response to muramyl dipeptide	1/110	20/28814	0.0736685	0.142218	0.0895999	Vim	1
GO:0033033	GO:0033033	negative regulation of myeloid cell apoptotic process	1/110	20/28814	0.0736685	0.142218	0.0895999	Mif	1
GO:0034349	GO:0034349	glial cell apoptotic process	1/110	20/28814	0.0736685	0.142218	0.0895999	Pmp22	1
GO:0043373	GO:0043373	CD4-positive, alpha-beta T cell lineage commitment	1/110	20/28814	0.0736685	0.142218	0.0895999	Ctsl	1
GO:0048712	GO:0048712	negative regulation of astrocyte differentiation	1/110	20/28814	0.0736685	0.142218	0.0895999	Hmga2	1
GO:0050665	GO:0050665	hydrogen peroxide biosynthetic process	1/110	20/28814	0.0736685	0.142218	0.0895999	Sod2	1
GO:0071639	GO:0071639	positive regulation of monocyte chemotactic protein-1 production	1/110	20/28814	0.0736685	0.142218	0.0895999	Twist1	1
GO:0072079	GO:0072079	nephron tubule formation	1/110	20/28814	0.0736685	0.142218	0.0895999	Irx3	1
GO:0072087	GO:0072087	renal vesicle development	1/110	20/28814	0.0736685	0.142218	0.0895999	Lhx1	1
GO:0090030	GO:0090030	regulation of steroid hormone biosynthetic process	1/110	20/28814	0.0736685	0.142218	0.0895999	Igf2	1
GO:1901862	GO:1901862	negative regulation of muscle tissue development	1/110	20/28814	0.0736685	0.142218	0.0895999	Twist1	1
GO:2000251	GO:2000251	positive regulation of actin cytoskeleton reorganization	1/110	20/28814	0.0736685	0.142218	0.0895999	Nrp1	1
GO:2001135	GO:2001135	regulation of endocytic recycling	1/110	20/28814	0.0736685	0.142218	0.0895999	Ehd1	1
GO:0006939	GO:0006939	smooth muscle contraction	2/110	117/28814	0.0738544	0.142271	0.0896333	Tbx3/Cald1	2
GO:0042100	GO:0042100	B cell proliferation	2/110	117/28814	0.0738544	0.142271	0.0896333	Mif/Cd24a	2
GO:0045446	GO:0045446	endothelial cell differentiation	2/110	117/28814	0.0738544	0.142271	0.0896333	Nr2f2/Rdx	2
GO:0008585	GO:0008585	female gonad development	2/110	118/28814	0.0749464	0.144066	0.090764	Nr2f2/Sfrp1	2
GO:0043401	GO:0043401	steroid hormone mediated signaling pathway	2/110	118/28814	0.0749464	0.144066	0.090764	Hmga2/Sfrp1	2
GO:0051897	GO:0051897	positive regulation of protein kinase B signaling	2/110	118/28814	0.0749464	0.144066	0.090764	Igf2/Hsp90aa1	2
GO:0022404	GO:0022404	molting cycle process	2/110	119/28814	0.0760436	0.145404	0.0916072	Ctsl/Dkk1	2
GO:0022405	GO:0022405	hair cycle process	2/110	119/28814	0.0760436	0.145404	0.0916072	Ctsl/Dkk1	2
GO:0030316	GO:0030316	osteoclast differentiation	2/110	119/28814	0.0760436	0.145404	0.0916072	Gpc3/Sfrp1	2
GO:0051702	GO:0051702	biological process involved in interaction with symbiont	2/110	119/28814	0.0760436	0.145404	0.0916072	Hmga2/Fn1	2
GO:0021537	GO:0021537	telencephalon development	3/110	258/28814	0.0763684	0.145404	0.0916072	Lhx1/Id2/Igf2bp1	3
GO:0014812	GO:0014812	muscle cell migration	2/110	120/28814	0.077146	0.145404	0.0916072	Tmsb4x/Grb10	2
GO:0000413	GO:0000413	protein peptidyl-prolyl isomerization	1/110	21/28814	0.0772074	0.145404	0.0916072	Ppic	1
GO:0001976	GO:0001976	nervous system process involved in regulation of systemic arterial blood pressure	1/110	21/28814	0.0772074	0.145404	0.0916072	Sod2	1
GO:0002327	GO:0002327	immature B cell differentiation	1/110	21/28814	0.0772074	0.145404	0.0916072	Cd24a	1
GO:0002836	GO:0002836	positive regulation of response to tumor cell	1/110	21/28814	0.0772074	0.145404	0.0916072	Cd24a	1
GO:0002839	GO:0002839	positive regulation of immune response to tumor cell	1/110	21/28814	0.0772074	0.145404	0.0916072	Cd24a	1
GO:0015868	GO:0015868	purine ribonucleotide transport	1/110	21/28814	0.0772074	0.145404	0.0916072	Slc25a4	1
GO:0031290	GO:0031290	retinal ganglion cell axon guidance	1/110	21/28814	0.0772074	0.145404	0.0916072	Nrp1	1
GO:0032310	GO:0032310	prostaglandin secretion	1/110	21/28814	0.0772074	0.145404	0.0916072	Mif	1
GO:0032332	GO:0032332	positive regulation of chondrocyte differentiation	1/110	21/28814	0.0772074	0.145404	0.0916072	Pkdcc	1
GO:0043101	GO:0043101	purine-containing compound salvage	1/110	21/28814	0.0772074	0.145404	0.0916072	Aprt	1
GO:0045649	GO:0045649	regulation of macrophage differentiation	1/110	21/28814	0.0772074	0.145404	0.0916072	Id2	1
GO:0046321	GO:0046321	positive regulation of fatty acid oxidation	1/110	21/28814	0.0772074	0.145404	0.0916072	Twist1	1
GO:0046697	GO:0046697	decidualization	1/110	21/28814	0.0772074	0.145404	0.0916072	Ctsl	1
GO:0046851	GO:0046851	negative regulation of bone remodeling	1/110	21/28814	0.0772074	0.145404	0.0916072	Sfrp1	1
GO:0051204	GO:0051204	protein insertion into mitochondrial membrane	1/110	21/28814	0.0772074	0.145404	0.0916072	Hsp90aa1	1
GO:0051503	GO:0051503	adenine nucleotide transport	1/110	21/28814	0.0772074	0.145404	0.0916072	Slc25a4	1
GO:0070230	GO:0070230	positive regulation of lymphocyte apoptotic process	1/110	21/28814	0.0772074	0.145404	0.0916072	Cd24a	1
GO:0075509	GO:0075509	endocytosis involved in viral entry into host cell	1/110	21/28814	0.0772074	0.145404	0.0916072	Ctsl	1
GO:0090050	GO:0090050	positive regulation of cell migration involved in sprouting angiogenesis	1/110	21/28814	0.0772074	0.145404	0.0916072	Nrp1	1
GO:0090594	GO:0090594	inflammatory response to wounding	1/110	21/28814	0.0772074	0.145404	0.0916072	Cd24a	1
GO:0097284	GO:0097284	hepatocyte apoptotic process	1/110	21/28814	0.0772074	0.145404	0.0916072	Krt8	1
GO:2000136	GO:2000136	regulation of cell proliferation involved in heart morphogenesis	1/110	21/28814	0.0772074	0.145404	0.0916072	Tbx3	1
GO:2000269	GO:2000269	regulation of fibroblast apoptotic process	1/110	21/28814	0.0772074	0.145404	0.0916072	Sfrp1	1
GO:0007052	GO:0007052	mitotic spindle organization	2/110	121/28814	0.0782534	0.146861	0.0925252	Stmn1/Mybl2	2
GO:0017015	GO:0017015	regulation of transforming growth factor beta receptor signaling pathway	2/110	121/28814	0.0782534	0.146861	0.0925252	Fbn2/Bambi	2
GO:0046545	GO:0046545	development of primary female sexual characteristics	2/110	121/28814	0.0782534	0.146861	0.0925252	Nr2f2/Sfrp1	2
GO:1901989	GO:1901989	positive regulation of cell cycle phase transition	2/110	121/28814	0.0782534	0.146861	0.0925252	Rrm2/Rdx	2
GO:1902414	GO:1902414	protein localization to cell junction	2/110	121/28814	0.0782534	0.146861	0.0925252	Cgnl1/Hspb1	2
GO:0019058	GO:0019058	viral life cycle	3/110	261/28814	0.0784449	0.147118	0.092687	Hmga2/Nrp1/Ctsl	3
GO:0001776	GO:0001776	leukocyte homeostasis	2/110	122/28814	0.0793659	0.147809	0.0931221	Mif/Cd24a	2
GO:0010769	GO:0010769	regulation of cell morphogenesis involved in differentiation	2/110	122/28814	0.0793659	0.147809	0.0931221	Nrp1/Fbln1	2
GO:0034754	GO:0034754	cellular hormone metabolic process	2/110	122/28814	0.0793659	0.147809	0.0931221	Crabp1/Aldh1a2	2
GO:0072329	GO:0072329	monocarboxylic acid catabolic process	2/110	122/28814	0.0793659	0.147809	0.0931221	Twist1/Crabp1	2
GO:0050807	GO:0050807	regulation of synapse organization	3/110	263/28814	0.079843	0.147809	0.0931221	Tuba1a/Sparc/Dkk1	3
GO:0051348	GO:0051348	negative regulation of transferase activity	3/110	263/28814	0.079843	0.147809	0.0931221	Nr2f2/Sfrp1/Hspb1	3
GO:0000303	GO:0000303	response to superoxide	1/110	22/28814	0.0807328	0.147809	0.0931221	Sod2	1
GO:0002363	GO:0002363	alpha-beta T cell lineage commitment	1/110	22/28814	0.0807328	0.147809	0.0931221	Ctsl	1
GO:0003180	GO:0003180	aortic valve morphogenesis	1/110	22/28814	0.0807328	0.147809	0.0931221	Twist1	1
GO:0006656	GO:0006656	phosphatidylcholine biosynthetic process	1/110	22/28814	0.0807328	0.147809	0.0931221	Fabp5	1
GO:0009219	GO:0009219	pyrimidine deoxyribonucleotide metabolic process	1/110	22/28814	0.0807328	0.147809	0.0931221	Nme1	1
GO:0010885	GO:0010885	regulation of cholesterol storage	1/110	22/28814	0.0807328	0.147809	0.0931221	Ehd1	1
GO:0015865	GO:0015865	purine nucleotide transport	1/110	22/28814	0.0807328	0.147809	0.0931221	Slc25a4	1
GO:0030252	GO:0030252	growth hormone secretion	1/110	22/28814	0.0807328	0.147809	0.0931221	Hmga2	1
GO:0031579	GO:0031579	membrane raft organization	1/110	22/28814	0.0807328	0.147809	0.0931221	Pmp22	1
GO:0043576	GO:0043576	regulation of respiratory gaseous exchange	1/110	22/28814	0.0807328	0.147809	0.0931221	Pbx3	1
GO:0044851	GO:0044851	hair cycle phase	1/110	22/28814	0.0807328	0.147809	0.0931221	Ctsl	1
GO:0045475	GO:0045475	locomotor rhythm	1/110	22/28814	0.0807328	0.147809	0.0931221	Id2	1
GO:0046325	GO:0046325	negative regulation of glucose import	1/110	22/28814	0.0807328	0.147809	0.0931221	Grb10	1
GO:0048486	GO:0048486	parasympathetic nervous system development	1/110	22/28814	0.0807328	0.147809	0.0931221	Nrp1	1
GO:0048532	GO:0048532	anatomical structure arrangement	1/110	22/28814	0.0807328	0.147809	0.0931221	Nrp1	1
GO:0060252	GO:0060252	positive regulation of glial cell proliferation	1/110	22/28814	0.0807328	0.147809	0.0931221	Vim	1
GO:0060544	GO:0060544	regulation of necroptotic process	1/110	22/28814	0.0807328	0.147809	0.0931221	Slc25a4	1
GO:0060749	GO:0060749	mammary gland alveolus development	1/110	22/28814	0.0807328	0.147809	0.0931221	Id2	1
GO:0061081	GO:0061081	positive regulation of myeloid leukocyte cytokine production involved in immune response	1/110	22/28814	0.0807328	0.147809	0.0931221	Mif	1
GO:0061323	GO:0061323	cell proliferation involved in heart morphogenesis	1/110	22/28814	0.0807328	0.147809	0.0931221	Tbx3	1
GO:0061377	GO:0061377	mammary gland lobule development	1/110	22/28814	0.0807328	0.147809	0.0931221	Id2	1
GO:0071398	GO:0071398	cellular response to fatty acid	1/110	22/28814	0.0807328	0.147809	0.0931221	Id3	1
GO:0071404	GO:0071404	cellular response to low-density lipoprotein particle stimulus	1/110	22/28814	0.0807328	0.147809	0.0931221	Cd9	1
GO:0072111	GO:0072111	cell proliferation involved in kidney development	1/110	22/28814	0.0807328	0.147809	0.0931221	Gpc3	1
GO:0072273	GO:0072273	metanephric nephron morphogenesis	1/110	22/28814	0.0807328	0.147809	0.0931221	Lhx1	1
GO:0150104	GO:0150104	transport across blood-brain barrier	1/110	22/28814	0.0807328	0.147809	0.0931221	Fabp5	1
GO:1900424	GO:1900424	regulation of defense response to bacterium	1/110	22/28814	0.0807328	0.147809	0.0931221	Rab34	1
GO:1902254	GO:1902254	negative regulation of intrinsic apoptotic signaling pathway by p53 class mediator	1/110	22/28814	0.0807328	0.147809	0.0931221	Mif	1
GO:1903672	GO:1903672	positive regulation of sprouting angiogenesis	1/110	22/28814	0.0807328	0.147809	0.0931221	Smad1	1
GO:1901890	GO:1901890	positive regulation of cell junction assembly	2/110	124/28814	0.0816057	0.149204	0.0940013	Nrp1/Irx3	2
GO:1903844	GO:1903844	regulation of cellular response to transforming growth factor beta stimulus	2/110	124/28814	0.0816057	0.149204	0.0940013	Fbn2/Bambi	2
GO:0006898	GO:0006898	receptor-mediated endocytosis	3/110	266/28814	0.0819605	0.149751	0.0943459	Ctsl/Dkk1/Cd9	3
GO:0006302	GO:0006302	double-strand break repair	3/110	267/28814	0.0826717	0.150754	0.0949776	Hmga2/Twist1/Smchd1	3
GO:0090068	GO:0090068	positive regulation of cell cycle process	3/110	267/28814	0.0826717	0.150754	0.0949776	Igf2/Rrm2/Rdx	3
GO:0022037	GO:0022037	metencephalon development	2/110	125/28814	0.0827329	0.150754	0.0949776	Lhx1/Gas1	2
GO:0051261	GO:0051261	protein depolymerization	2/110	125/28814	0.0827329	0.150754	0.0949776	Stmn1/Rdx	2
GO:0000305	GO:0000305	response to oxygen radical	1/110	23/28814	0.0842448	0.150957	0.0951056	Sod2	1
GO:0006516	GO:0006516	glycoprotein catabolic process	1/110	23/28814	0.0842448	0.150957	0.0951056	Ctsl	1
GO:0006595	GO:0006595	polyamine metabolic process	1/110	23/28814	0.0842448	0.150957	0.0951056	Srm	1
GO:0007625	GO:0007625	grooming behavior	1/110	23/28814	0.0842448	0.150957	0.0951056	Aprt	1
GO:0009065	GO:0009065	glutamine family amino acid catabolic process	1/110	23/28814	0.0842448	0.150957	0.0951056	Ddah2	1
GO:0009129	GO:0009129	pyrimidine nucleoside monophosphate metabolic process	1/110	23/28814	0.0842448	0.150957	0.0951056	Nme1	1
GO:0009168	GO:0009168	purine ribonucleoside monophosphate biosynthetic process	1/110	23/28814	0.0842448	0.150957	0.0951056	Aprt	1
GO:0010232	GO:0010232	vascular transport	1/110	23/28814	0.0842448	0.150957	0.0951056	Fabp5	1
GO:0010738	GO:0010738	regulation of protein kinase A signaling	1/110	23/28814	0.0842448	0.150957	0.0951056	Mif	1
GO:0015812	GO:0015812	gamma-aminobutyric acid transport	1/110	23/28814	0.0842448	0.150957	0.0951056	Slc6a6	1
GO:0016202	GO:0016202	regulation of striated muscle tissue development	1/110	23/28814	0.0842448	0.150957	0.0951056	Twist1	1
GO:0019400	GO:0019400	alditol metabolic process	1/110	23/28814	0.0842448	0.150957	0.0951056	Mogat2	1
GO:0030539	GO:0030539	male genitalia development	1/110	23/28814	0.0842448	0.150957	0.0951056	Tbx3	1
GO:0031998	GO:0031998	regulation of fatty acid beta-oxidation	1/110	23/28814	0.0842448	0.150957	0.0951056	Twist1	1
GO:0033630	GO:0033630	positive regulation of cell adhesion mediated by integrin	1/110	23/28814	0.0842448	0.150957	0.0951056	Cd24a	1
GO:0044346	GO:0044346	fibroblast apoptotic process	1/110	23/28814	0.0842448	0.150957	0.0951056	Sfrp1	1
GO:0045026	GO:0045026	plasma membrane fusion	1/110	23/28814	0.0842448	0.150957	0.0951056	Cd9	1
GO:0046426	GO:0046426	negative regulation of receptor signaling pathway via JAK-STAT	1/110	23/28814	0.0842448	0.150957	0.0951056	Hmga2	1
GO:0072525	GO:0072525	pyridine-containing compound biosynthetic process	1/110	23/28814	0.0842448	0.150957	0.0951056	Idh2	1
GO:0090190	GO:0090190	positive regulation of branching involved in ureteric bud morphogenesis	1/110	23/28814	0.0842448	0.150957	0.0951056	Lhx1	1
GO:1900120	GO:1900120	regulation of receptor binding	1/110	23/28814	0.0842448	0.150957	0.0951056	Phlda2	1
GO:1902894	GO:1902894	negative regulation of miRNA transcription	1/110	23/28814	0.0842448	0.150957	0.0951056	Gata6	1
GO:1903428	GO:1903428	positive regulation of reactive oxygen species biosynthetic process	1/110	23/28814	0.0842448	0.150957	0.0951056	Sod2	1
GO:2000757	GO:2000757	negative regulation of peptidyl-lysine acetylation	1/110	23/28814	0.0842448	0.150957	0.0951056	Twist1	1
GO:2001026	GO:2001026	regulation of endothelial cell chemotaxis	1/110	23/28814	0.0842448	0.150957	0.0951056	Hspb1	1
GO:0001910	GO:0001910	regulation of leukocyte mediated cytotoxicity	2/110	127/28814	0.0850018	0.15201	0.0957691	Igf2/Cadm1	2
GO:0003073	GO:0003073	regulation of systemic arterial blood pressure	2/110	127/28814	0.0850018	0.15201	0.0957691	Nr2f2/Sod2	2
GO:0008286	GO:0008286	insulin receptor signaling pathway	2/110	127/28814	0.0850018	0.15201	0.0957691	Igf2/Grb10	2
GO:0050803	GO:0050803	regulation of synapse structure or activity	3/110	271/28814	0.0855433	0.152878	0.0963154	Tuba1a/Sparc/Dkk1	3
GO:0002697	GO:0002697	regulation of immune effector process	4/110	436/28814	0.0860862	0.153746	0.0968623	Mif/Cd24a/Igf2/Cadm1	4
GO:0019882	GO:0019882	antigen processing and presentation	2/110	128/28814	0.0861433	0.153746	0.0968624	Rab34/Ctsl	2
GO:0051091	GO:0051091	positive regulation of DNA-binding transcription factor activity	3/110	272/28814	0.0862679	0.153866	0.0969383	Hmga2/Fzd2/Ifrd1	3
GO:0042113	GO:0042113	B cell activation	4/110	437/28814	0.0866385	0.154252	0.0971816	Mif/Cd24a/Id2/Sfrp1	4
GO:0070997	GO:0070997	neuron death	4/110	438/28814	0.0871925	0.154252	0.0971816	Nrp1/Mybl2/Dkk1/Sod2	4
GO:0042476	GO:0042476	odontogenesis	2/110	129/28814	0.0872895	0.154252	0.0971816	Id3/Gas1	2
GO:0043500	GO:0043500	muscle adaptation	2/110	129/28814	0.0872895	0.154252	0.0971816	Slc25a4/Gata6	2
GO:0003181	GO:0003181	atrioventricular valve morphogenesis	1/110	24/28814	0.0877436	0.154252	0.0971816	Twist1	1
GO:0010842	GO:0010842	retina layer formation	1/110	24/28814	0.0877436	0.154252	0.0971816	Lhx1	1
GO:0010878	GO:0010878	cholesterol storage	1/110	24/28814	0.0877436	0.154252	0.0971816	Ehd1	1
GO:0030903	GO:0030903	notochord development	1/110	24/28814	0.0877436	0.154252	0.0971816	Id3	1
GO:0032352	GO:0032352	positive regulation of hormone metabolic process	1/110	24/28814	0.0877436	0.154252	0.0971816	Igf2	1
GO:0034383	GO:0034383	low-density lipoprotein particle clearance	1/110	24/28814	0.0877436	0.154252	0.0971816	Ehd1	1
GO:0034405	GO:0034405	response to fluid shear stress	1/110	24/28814	0.0877436	0.154252	0.0971816	Klf2	1
GO:0035855	GO:0035855	megakaryocyte development	1/110	24/28814	0.0877436	0.154252	0.0971816	Meis1	1
GO:0040019	GO:0040019	positive regulation of embryonic development	1/110	24/28814	0.0877436	0.154252	0.0971816	Lhx1	1
GO:0043173	GO:0043173	nucleotide salvage	1/110	24/28814	0.0877436	0.154252	0.0971816	Aprt	1
GO:0043369	GO:0043369	CD4-positive or CD8-positive, alpha-beta T cell lineage commitment	1/110	24/28814	0.0877436	0.154252	0.0971816	Ctsl	1
GO:0045953	GO:0045953	negative regulation of natural killer cell mediated cytotoxicity	1/110	24/28814	0.0877436	0.154252	0.0971816	Igf2	1
GO:0046040	GO:0046040	IMP metabolic process	1/110	24/28814	0.0877436	0.154252	0.0971816	Aprt	1
GO:0046496	GO:0046496	nicotinamide nucleotide metabolic process	1/110	24/28814	0.0877436	0.154252	0.0971816	Idh2	1
GO:0048025	GO:0048025	negative regulation of mRNA splicing, via spliceosome	1/110	24/28814	0.0877436	0.154252	0.0971816	Pcbp4	1
GO:0048643	GO:0048643	positive regulation of skeletal muscle tissue development	1/110	24/28814	0.0877436	0.154252	0.0971816	Igf2	1
GO:0048670	GO:0048670	regulation of collateral sprouting	1/110	24/28814	0.0877436	0.154252	0.0971816	Ifrd1	1
GO:1901522	GO:1901522	positive regulation of transcription from RNA polymerase II promoter involved in cellular response to chemical stimulus	1/110	24/28814	0.0877436	0.154252	0.0971816	Smad1	1
GO:0033138	GO:0033138	positive regulation of peptidyl-serine phosphorylation	2/110	130/28814	0.0884402	0.155275	0.0978255	Mif/Hsp90aa1	2
GO:0052126	GO:0052126	movement in host environment	2/110	130/28814	0.0884402	0.155275	0.0978255	Nrp1/Ctsl	2
GO:0048193	GO:0048193	Golgi vesicle transport	3/110	276/28814	0.0891923	0.156302	0.0984726	Rab34/Pkdcc/Gas1	3
GO:1901216	GO:1901216	positive regulation of neuron death	2/110	131/28814	0.0895956	0.156302	0.0984726	Mybl2/Dkk1	2
GO:0051251	GO:0051251	positive regulation of lymphocyte activation	4/110	443/28814	0.0899889	0.156302	0.0984726	Mif/Cd24a/Igf2/Hsp90aa1	4
GO:0007368	GO:0007368	determination of left/right symmetry	2/110	132/28814	0.0907554	0.156302	0.0984726	Tbx3/Aldh1a2	2
GO:0036294	GO:0036294	cellular response to decreased oxygen levels	2/110	132/28814	0.0907554	0.156302	0.0984726	Twist1/Gata6	2
GO:0043244	GO:0043244	regulation of protein-containing complex disassembly	2/110	132/28814	0.0907554	0.156302	0.0984726	Eif5a/Rdx	2
GO:0002716	GO:0002716	negative regulation of natural killer cell mediated immunity	1/110	25/28814	0.0912291	0.156302	0.0984726	Igf2	1
GO:0002903	GO:0002903	negative regulation of B cell apoptotic process	1/110	25/28814	0.0912291	0.156302	0.0984726	Mif	1
GO:0003084	GO:0003084	positive regulation of systemic arterial blood pressure	1/110	25/28814	0.0912291	0.156302	0.0984726	Nr2f2	1
GO:0007263	GO:0007263	nitric oxide mediated signal transduction	1/110	25/28814	0.0912291	0.156302	0.0984726	Mt2	1
GO:0007413	GO:0007413	axonal fasciculation	1/110	25/28814	0.0912291	0.156302	0.0984726	Nrp1	1
GO:0009127	GO:0009127	purine nucleoside monophosphate biosynthetic process	1/110	25/28814	0.0912291	0.156302	0.0984726	Aprt	1
GO:0010884	GO:0010884	positive regulation of lipid storage	1/110	25/28814	0.0912291	0.156302	0.0984726	Ehd1	1
GO:0015732	GO:0015732	prostaglandin transport	1/110	25/28814	0.0912291	0.156302	0.0984726	Mif	1
GO:0021692	GO:0021692	cerebellar Purkinje cell layer morphogenesis	1/110	25/28814	0.0912291	0.156302	0.0984726	Lhx1	1
GO:0030325	GO:0030325	adrenal gland development	1/110	25/28814	0.0912291	0.156302	0.0984726	Hmga2	1
GO:0032303	GO:0032303	regulation of icosanoid secretion	1/110	25/28814	0.0912291	0.156302	0.0984726	Mif	1
GO:0035024	GO:0035024	negative regulation of Rho protein signal transduction	1/110	25/28814	0.0912291	0.156302	0.0984726	Stmn1	1
GO:0035988	GO:0035988	chondrocyte proliferation	1/110	25/28814	0.0912291	0.156302	0.0984726	Hmga2	1
GO:0043567	GO:0043567	regulation of insulin-like growth factor receptor signaling pathway	1/110	25/28814	0.0912291	0.156302	0.0984726	Igfbp4	1
GO:0045736	GO:0045736	negative regulation of cyclin-dependent protein serine/threonine kinase activity	1/110	25/28814	0.0912291	0.156302	0.0984726	Nr2f2	1
GO:0046037	GO:0046037	GMP metabolic process	1/110	25/28814	0.0912291	0.156302	0.0984726	Aprt	1
GO:0046628	GO:0046628	positive regulation of insulin receptor signaling pathway	1/110	25/28814	0.0912291	0.156302	0.0984726	Igf2	1
GO:0051457	GO:0051457	maintenance of protein location in nucleus	1/110	25/28814	0.0912291	0.156302	0.0984726	Chchd10	1
GO:0060216	GO:0060216	definitive hemopoiesis	1/110	25/28814	0.0912291	0.156302	0.0984726	Meis1	1
GO:0060575	GO:0060575	intestinal epithelial cell differentiation	1/110	25/28814	0.0912291	0.156302	0.0984726	Gata6	1
GO:0062098	GO:0062098	regulation of programmed necrotic cell death	1/110	25/28814	0.0912291	0.156302	0.0984726	Slc25a4	1
GO:0090151	GO:0090151	establishment of protein localization to mitochondrial membrane	1/110	25/28814	0.0912291	0.156302	0.0984726	Hsp90aa1	1
GO:0090189	GO:0090189	regulation of branching involved in ureteric bud morphogenesis	1/110	25/28814	0.0912291	0.156302	0.0984726	Lhx1	1
GO:0101023	GO:0101023	vascular endothelial cell proliferation	1/110	25/28814	0.0912291	0.156302	0.0984726	Igf2	1
GO:0106030	GO:0106030	neuron projection fasciculation	1/110	25/28814	0.0912291	0.156302	0.0984726	Nrp1	1
GO:0150105	GO:0150105	protein localization to cell-cell junction	1/110	25/28814	0.0912291	0.156302	0.0984726	Cgnl1	1
GO:1901739	GO:1901739	regulation of myoblast fusion	1/110	25/28814	0.0912291	0.156302	0.0984726	Ehd1	1
GO:1901984	GO:1901984	negative regulation of protein acetylation	1/110	25/28814	0.0912291	0.156302	0.0984726	Twist1	1
GO:1905562	GO:1905562	regulation of vascular endothelial cell proliferation	1/110	25/28814	0.0912291	0.156302	0.0984726	Igf2	1
GO:2000193	GO:2000193	positive regulation of fatty acid transport	1/110	25/28814	0.0912291	0.156302	0.0984726	Mif	1
GO:2000679	GO:2000679	positive regulation of transcription regulatory region DNA binding	1/110	25/28814	0.0912291	0.156302	0.0984726	Twist1	1
GO:2000738	GO:2000738	positive regulation of stem cell differentiation	1/110	25/28814	0.0912291	0.156302	0.0984726	Gata6	1
GO:0003158	GO:0003158	endothelium development	2/110	133/28814	0.0919197	0.157285	0.099092	Nr2f2/Rdx	2
GO:0050868	GO:0050868	negative regulation of T cell activation	2/110	133/28814	0.0919197	0.157285	0.099092	Cd24a/Hspb1	2
GO:0043523	GO:0043523	regulation of neuron apoptotic process	3/110	283/28814	0.0944092	0.160415	0.101064	Nrp1/Mybl2/Sod2	3
GO:0002523	GO:0002523	leukocyte migration involved in inflammatory response	1/110	26/28814	0.0947015	0.160415	0.101064	Cd24a	1
GO:0006221	GO:0006221	pyrimidine nucleotide biosynthetic process	1/110	26/28814	0.0947015	0.160415	0.101064	Nme1	1
GO:0035384	GO:0035384	thioester biosynthetic process	1/110	26/28814	0.0947015	0.160415	0.101064	Acly	1
GO:0045730	GO:0045730	respiratory burst	1/110	26/28814	0.0947015	0.160415	0.101064	Cd24a	1
GO:0046794	GO:0046794	transport of virus	1/110	26/28814	0.0947015	0.160415	0.101064	Ctsl	1
GO:0060065	GO:0060065	uterus development	1/110	26/28814	0.0947015	0.160415	0.101064	Lhx1	1
GO:0060765	GO:0060765	regulation of androgen receptor signaling pathway	1/110	26/28814	0.0947015	0.160415	0.101064	Sfrp1	1
GO:0071276	GO:0071276	cellular response to cadmium ion	1/110	26/28814	0.0947015	0.160415	0.101064	Mt2	1
GO:0071616	GO:0071616	acyl-CoA biosynthetic process	1/110	26/28814	0.0947015	0.160415	0.101064	Acly	1
GO:1900151	GO:1900151	regulation of nuclear-transcribed mRNA catabolic process, deadenylation-dependent decay	1/110	26/28814	0.0947015	0.160415	0.101064	Igf2bp1	1
GO:1902230	GO:1902230	negative regulation of intrinsic apoptotic signaling pathway in response to DNA damage	1/110	26/28814	0.0947015	0.160415	0.101064	Mif	1
GO:1903077	GO:1903077	negative regulation of protein localization to plasma membrane	1/110	26/28814	0.0947015	0.160415	0.101064	Pkdcc	1
GO:1903146	GO:1903146	regulation of autophagy of mitochondrion	1/110	26/28814	0.0947015	0.160415	0.101064	Slc25a4	1
GO:1904030	GO:1904030	negative regulation of cyclin-dependent protein kinase activity	1/110	26/28814	0.0947015	0.160415	0.101064	Nr2f2	1
GO:1904893	GO:1904893	negative regulation of receptor signaling pathway via STAT	1/110	26/28814	0.0947015	0.160415	0.101064	Hmga2	1
GO:0009791	GO:0009791	post-embryonic development	2/110	136/28814	0.0954387	0.161461	0.101723	Lhx1/Sod2	2
GO:0014065	GO:0014065	phosphatidylinositol 3-kinase signaling	2/110	136/28814	0.0954387	0.161461	0.101723	Fn1/Twist1	2
GO:0006401	GO:0006401	RNA catabolic process	3/110	285/28814	0.0959225	0.162178	0.102175	Igf2bp1/Pcbp4/Vim	3
GO:0006275	GO:0006275	regulation of DNA replication	2/110	137/28814	0.0966203	0.162949	0.10266	Gtpbp4/Id3	2
GO:0031623	GO:0031623	receptor internalization	2/110	137/28814	0.0966203	0.162949	0.10266	Dkk1/Cd9	2
GO:0042303	GO:0042303	molting cycle	2/110	137/28814	0.0966203	0.162949	0.10266	Ctsl/Dkk1	2
GO:0042633	GO:0042633	hair cycle	2/110	137/28814	0.0966203	0.162949	0.10266	Ctsl/Dkk1	2
GO:0003176	GO:0003176	aortic valve development	1/110	27/28814	0.0981606	0.163601	0.103071	Twist1	1
GO:0003338	GO:0003338	metanephros morphogenesis	1/110	27/28814	0.0981606	0.163601	0.103071	Lhx1	1
GO:0006862	GO:0006862	nucleotide transport	1/110	27/28814	0.0981606	0.163601	0.103071	Slc25a4	1
GO:0007274	GO:0007274	neuromuscular synaptic transmission	1/110	27/28814	0.0981606	0.163601	0.103071	Cd24a	1
GO:0014821	GO:0014821	phasic smooth muscle contraction	1/110	27/28814	0.0981606	0.163601	0.103071	Tbx3	1
GO:0019362	GO:0019362	pyridine nucleotide metabolic process	1/110	27/28814	0.0981606	0.163601	0.103071	Idh2	1
GO:0021871	GO:0021871	forebrain regionalization	1/110	27/28814	0.0981606	0.163601	0.103071	Lhx1	1
GO:0021884	GO:0021884	forebrain neuron development	1/110	27/28814	0.0981606	0.163601	0.103071	Nrp1	1
GO:0031664	GO:0031664	regulation of lipopolysaccharide-mediated signaling pathway	1/110	27/28814	0.0981606	0.163601	0.103071	Mif	1
GO:0032528	GO:0032528	microvillus organization	1/110	27/28814	0.0981606	0.163601	0.103071	Rdx	1
GO:0036003	GO:0036003	positive regulation of transcription from RNA polymerase II promoter in response to stress	1/110	27/28814	0.0981606	0.163601	0.103071	Klf2	1
GO:0048843	GO:0048843	negative regulation of axon extension involved in axon guidance	1/110	27/28814	0.0981606	0.163601	0.103071	Nrp1	1
GO:0051291	GO:0051291	protein heterooligomerization	1/110	27/28814	0.0981606	0.163601	0.103071	Rrm2	1
GO:0060004	GO:0060004	reflex	1/110	27/28814	0.0981606	0.163601	0.103071	Pmp22	1
GO:0060143	GO:0060143	positive regulation of syncytium formation by plasma membrane fusion	1/110	27/28814	0.0981606	0.163601	0.103071	Ehd1	1
GO:0070841	GO:0070841	inclusion body assembly	1/110	27/28814	0.0981606	0.163601	0.103071	Pmp22	1
GO:0072567	GO:0072567	chemokine (C-X-C motif) ligand 2 production	1/110	27/28814	0.0981606	0.163601	0.103071	Mif	1
GO:0090382	GO:0090382	phagosome maturation	1/110	27/28814	0.0981606	0.163601	0.103071	Rab34	1
GO:2000341	GO:2000341	regulation of chemokine (C-X-C motif) ligand 2 production	1/110	27/28814	0.0981606	0.163601	0.103071	Mif	1
GO:0030072	GO:0030072	peptide hormone secretion	3/110	290/28814	0.0997493	0.166146	0.104675	Hmga2/Sfrp1/Slc16a1	3
GO:0035270	GO:0035270	endocrine system development	2/110	140/28814	0.10019	0.166462	0.104874	Hmga2/Gata6	2
GO:0008584	GO:0008584	male gonad development	2/110	141/28814	0.101388	0.166462	0.104874	Hmga2/Sfrp1	2
GO:0009855	GO:0009855	determination of bilateral symmetry	2/110	141/28814	0.101388	0.166462	0.104874	Tbx3/Aldh1a2	2
GO:0071887	GO:0071887	leukocyte apoptotic process	2/110	141/28814	0.101388	0.166462	0.104874	Mif/Cd24a	2
GO:0003171	GO:0003171	atrioventricular valve development	1/110	28/28814	0.101607	0.166462	0.104874	Twist1	1
GO:0003272	GO:0003272	endocardial cushion formation	1/110	28/28814	0.101607	0.166462	0.104874	Tbx3	1
GO:0003299	GO:0003299	muscle hypertrophy in response to stress	1/110	28/28814	0.101607	0.166462	0.104874	Gata6	1
GO:0006882	GO:0006882	cellular zinc ion homeostasis	1/110	28/28814	0.101607	0.166462	0.104874	Mt2	1
GO:0010955	GO:0010955	negative regulation of protein processing	1/110	28/28814	0.101607	0.166462	0.104874	Gas1	1
GO:0014898	GO:0014898	cardiac muscle hypertrophy in response to stress	1/110	28/28814	0.101607	0.166462	0.104874	Gata6	1
GO:0033688	GO:0033688	regulation of osteoblast proliferation	1/110	28/28814	0.101607	0.166462	0.104874	Sfrp1	1
GO:0034390	GO:0034390	smooth muscle cell apoptotic process	1/110	28/28814	0.101607	0.166462	0.104874	Sod2	1
GO:0034391	GO:0034391	regulation of smooth muscle cell apoptotic process	1/110	28/28814	0.101607	0.166462	0.104874	Sod2	1
GO:0046128	GO:0046128	purine ribonucleoside metabolic process	1/110	28/28814	0.101607	0.166462	0.104874	Aprt	1
GO:0046641	GO:0046641	positive regulation of alpha-beta T cell proliferation	1/110	28/28814	0.101607	0.166462	0.104874	Cd24a	1
GO:0046688	GO:0046688	response to copper ion	1/110	28/28814	0.101607	0.166462	0.104874	Mt2	1
GO:0048634	GO:0048634	regulation of muscle organ development	1/110	28/28814	0.101607	0.166462	0.104874	Twist1	1
GO:0048820	GO:0048820	hair follicle maturation	1/110	28/28814	0.101607	0.166462	0.104874	Ctsl	1
GO:0051894	GO:0051894	positive regulation of focal adhesion assembly	1/110	28/28814	0.101607	0.166462	0.104874	Nrp1	1
GO:0060445	GO:0060445	branching involved in salivary gland morphogenesis	1/110	28/28814	0.101607	0.166462	0.104874	Nrp1	1
GO:0061437	GO:0061437	renal system vasculature development	1/110	28/28814	0.101607	0.166462	0.104874	Nrp1	1
GO:0061440	GO:0061440	kidney vasculature development	1/110	28/28814	0.101607	0.166462	0.104874	Nrp1	1
GO:0090103	GO:0090103	cochlea morphogenesis	1/110	28/28814	0.101607	0.166462	0.104874	Fzd2	1
GO:1903318	GO:1903318	negative regulation of protein maturation	1/110	28/28814	0.101607	0.166462	0.104874	Gas1	1
GO:1904376	GO:1904376	negative regulation of protein localization to cell periphery	1/110	28/28814	0.101607	0.166462	0.104874	Pkdcc	1
GO:1904706	GO:1904706	negative regulation of vascular associated smooth muscle cell proliferation	1/110	28/28814	0.101607	0.166462	0.104874	Sod2	1
GO:2000178	GO:2000178	negative regulation of neural precursor cell proliferation	1/110	28/28814	0.101607	0.166462	0.104874	Cd24a	1
GO:0009799	GO:0009799	specification of symmetry	2/110	142/28814	0.10259	0.16787	0.105761	Tbx3/Aldh1a2	2
GO:0046546	GO:0046546	development of primary male sexual characteristics	2/110	142/28814	0.10259	0.16787	0.105761	Hmga2/Sfrp1	2
GO:0010038	GO:0010038	response to metal ion	3/110	295/28814	0.103637	0.169479	0.106775	Fn1/Id2/Mt2	3
GO:1903313	GO:1903313	positive regulation of mRNA metabolic process	2/110	143/28814	0.103797	0.169637	0.106874	Prdx6/Igf2bp1	2
GO:0010821	GO:0010821	regulation of mitochondrion organization	2/110	144/28814	0.105007	0.169815	0.106986	Slc25a4/Chchd10	2
GO:0000470	GO:0000470	maturation of LSU-rRNA	1/110	29/28814	0.10504	0.169815	0.106986	Gtpbp4	1
GO:0001759	GO:0001759	organ induction	1/110	29/28814	0.10504	0.169815	0.106986	Dkk1	1
GO:0002837	GO:0002837	regulation of immune response to tumor cell	1/110	29/28814	0.10504	0.169815	0.106986	Cd24a	1
GO:0008156	GO:0008156	negative regulation of DNA replication	1/110	29/28814	0.10504	0.169815	0.106986	Gtpbp4	1
GO:0009218	GO:0009218	pyrimidine ribonucleotide metabolic process	1/110	29/28814	0.10504	0.169815	0.106986	Nme1	1
GO:0010893	GO:0010893	positive regulation of steroid biosynthetic process	1/110	29/28814	0.10504	0.169815	0.106986	Igf2	1
GO:0014887	GO:0014887	cardiac muscle adaptation	1/110	29/28814	0.10504	0.169815	0.106986	Gata6	1
GO:0033119	GO:0033119	negative regulation of RNA splicing	1/110	29/28814	0.10504	0.169815	0.106986	Pcbp4	1
GO:0055069	GO:0055069	zinc ion homeostasis	1/110	29/28814	0.10504	0.169815	0.106986	Mt2	1
GO:0060045	GO:0060045	positive regulation of cardiac muscle cell proliferation	1/110	29/28814	0.10504	0.169815	0.106986	Gata6	1
GO:0060444	GO:0060444	branching involved in mammary gland duct morphogenesis	1/110	29/28814	0.10504	0.169815	0.106986	Tbx3	1
GO:0061311	GO:0061311	cell surface receptor signaling pathway involved in heart development	1/110	29/28814	0.10504	0.169815	0.106986	Dkk1	1
GO:0072528	GO:0072528	pyrimidine-containing compound biosynthetic process	1/110	29/28814	0.10504	0.169815	0.106986	Nme1	1
GO:0090330	GO:0090330	regulation of platelet aggregation	1/110	29/28814	0.10504	0.169815	0.106986	Cd9	1
GO:1900027	GO:1900027	regulation of ruffle assembly	1/110	29/28814	0.10504	0.169815	0.106986	Rdx	1
GO:1901863	GO:1901863	positive regulation of muscle tissue development	1/110	29/28814	0.10504	0.169815	0.106986	Igf2	1
GO:1903649	GO:1903649	regulation of cytoplasmic transport	1/110	29/28814	0.10504	0.169815	0.106986	Rdx	1
GO:0002790	GO:0002790	peptide secretion	3/110	298/28814	0.105998	0.17116	0.107834	Hmga2/Sfrp1/Slc16a1	3
GO:0022409	GO:0022409	positive regulation of cell-cell adhesion	3/110	298/28814	0.105998	0.17116	0.107834	Cd24a/Igf2/Hsp90aa1	3
GO:0031341	GO:0031341	regulation of cell killing	2/110	146/28814	0.107438	0.173277	0.109167	Igf2/Cadm1	2
GO:0120161	GO:0120161	regulation of cold-induced thermogenesis	2/110	146/28814	0.107438	0.173277	0.109167	Fabp5/Grb10	2
GO:0001911	GO:0001911	negative regulation of leukocyte mediated cytotoxicity	1/110	30/28814	0.10846	0.173368	0.109225	Igf2	1
GO:0021602	GO:0021602	cranial nerve morphogenesis	1/110	30/28814	0.10846	0.173368	0.109225	Nrp1	1
GO:0030947	GO:0030947	regulation of vascular endothelial growth factor receptor signaling pathway	1/110	30/28814	0.10846	0.173368	0.109225	Grb10	1
GO:0031445	GO:0031445	regulation of heterochromatin assembly	1/110	30/28814	0.10846	0.173368	0.109225	Zfp42	1
GO:0032682	GO:0032682	negative regulation of chemokine production	1/110	30/28814	0.10846	0.173368	0.109225	Cd24a	1
GO:0042744	GO:0042744	hydrogen peroxide catabolic process	1/110	30/28814	0.10846	0.173368	0.109225	Prdx6	1
GO:0043153	GO:0043153	entrainment of circadian clock by photoperiod	1/110	30/28814	0.10846	0.173368	0.109225	Id2	1
GO:0045648	GO:0045648	positive regulation of erythrocyte differentiation	1/110	30/28814	0.10846	0.173368	0.109225	Id2	1
GO:0046033	GO:0046033	AMP metabolic process	1/110	30/28814	0.10846	0.173368	0.109225	Aprt	1
GO:0046039	GO:0046039	GTP metabolic process	1/110	30/28814	0.10846	0.173368	0.109225	Nme1	1
GO:0046339	GO:0046339	diacylglycerol metabolic process	1/110	30/28814	0.10846	0.173368	0.109225	Mogat2	1
GO:0046885	GO:0046885	regulation of hormone biosynthetic process	1/110	30/28814	0.10846	0.173368	0.109225	Igf2	1
GO:0060563	GO:0060563	neuroepithelial cell differentiation	1/110	30/28814	0.10846	0.173368	0.109225	Sox11	1
GO:0120261	GO:0120261	regulation of heterochromatin organization	1/110	30/28814	0.10846	0.173368	0.109225	Zfp42	1
GO:1900078	GO:1900078	positive regulation of cellular response to insulin stimulus	1/110	30/28814	0.10846	0.173368	0.109225	Igf2	1
GO:1903038	GO:1903038	negative regulation of leukocyte cell-cell adhesion	2/110	147/28814	0.10866	0.173482	0.109297	Cd24a/Hspb1	2
GO:1903364	GO:1903364	positive regulation of cellular protein catabolic process	2/110	147/28814	0.10866	0.173482	0.109297	Rdx/Hsp90aa1	2
GO:0030217	GO:0030217	T cell differentiation	3/110	302/28814	0.10918	0.174209	0.109755	Ctsl/Hsp90aa1/Hspb1	3
GO:0045089	GO:0045089	positive regulation of innate immune response	2/110	148/28814	0.109885	0.17492	0.110203	Cadm1/Hsp90aa1	2
GO:0071453	GO:0071453	cellular response to oxygen levels	2/110	148/28814	0.109885	0.17492	0.110203	Twist1/Gata6	2
GO:0106106	GO:0106106	cold-induced thermogenesis	2/110	148/28814	0.109885	0.17492	0.110203	Fabp5/Grb10	2
GO:1902850	GO:1902850	microtubule cytoskeleton organization involved in mitosis	2/110	148/28814	0.109885	0.17492	0.110203	Stmn1/Mybl2	2
GO:0002703	GO:0002703	regulation of leukocyte mediated immunity	3/110	304/28814	0.110784	0.176099	0.110945	Cd24a/Igf2/Cadm1	3
GO:0030218	GO:0030218	erythrocyte differentiation	2/110	149/28814	0.111114	0.176099	0.110945	Id2/Klf2	2
GO:0001945	GO:0001945	lymph vessel development	1/110	31/28814	0.111867	0.176099	0.110945	Nr2f2	1
GO:0002360	GO:0002360	T cell lineage commitment	1/110	31/28814	0.111867	0.176099	0.110945	Ctsl	1
GO:0003085	GO:0003085	negative regulation of systemic arterial blood pressure	1/110	31/28814	0.111867	0.176099	0.110945	Sod2	1
GO:0009162	GO:0009162	deoxyribonucleoside monophosphate metabolic process	1/110	31/28814	0.111867	0.176099	0.110945	Nme1	1
GO:0009648	GO:0009648	photoperiodism	1/110	31/28814	0.111867	0.176099	0.110945	Id2	1
GO:0010453	GO:0010453	regulation of cell fate commitment	1/110	31/28814	0.111867	0.176099	0.110945	Dkk1	1
GO:0021533	GO:0021533	cell differentiation in hindbrain	1/110	31/28814	0.111867	0.176099	0.110945	Lhx1	1
GO:0030262	GO:0030262	apoptotic nuclear changes	1/110	31/28814	0.111867	0.176099	0.110945	Cd24a	1
GO:0032967	GO:0032967	positive regulation of collagen biosynthetic process	1/110	31/28814	0.111867	0.176099	0.110945	Vim	1
GO:0033137	GO:0033137	negative regulation of peptidyl-serine phosphorylation	1/110	31/28814	0.111867	0.176099	0.110945	Dkk1	1
GO:0035094	GO:0035094	response to nicotine	1/110	31/28814	0.111867	0.176099	0.110945	Igf2	1
GO:0045454	GO:0045454	cell redox homeostasis	1/110	31/28814	0.111867	0.176099	0.110945	Prdx6	1
GO:0048535	GO:0048535	lymph node development	1/110	31/28814	0.111867	0.176099	0.110945	Id2	1
GO:0060384	GO:0060384	innervation	1/110	31/28814	0.111867	0.176099	0.110945	Nrp1	1
GO:0061082	GO:0061082	myeloid leukocyte cytokine production	1/110	31/28814	0.111867	0.176099	0.110945	Mif	1
GO:0062125	GO:0062125	regulation of mitochondrial gene expression	1/110	31/28814	0.111867	0.176099	0.110945	Chchd10	1
GO:1901889	GO:1901889	negative regulation of cell junction assembly	1/110	31/28814	0.111867	0.176099	0.110945	Dkk1	1
GO:0050684	GO:0050684	regulation of mRNA processing	2/110	150/28814	0.112346	0.176647	0.111291	Prdx6/Pcbp4	2
GO:2001022	GO:2001022	positive regulation of response to DNA damage stimulus	2/110	150/28814	0.112346	0.176647	0.111291	Hmga2/Smchd1	2
GO:0048511	GO:0048511	rhythmic process	3/110	307/28814	0.113208	0.177899	0.112079	Twist1/Id2/Id3	3
GO:0097193	GO:0097193	intrinsic apoptotic signaling pathway	3/110	308/28814	0.114021	0.179071	0.112818	Mif/Sod2/Hspb1	3
GO:0002699	GO:0002699	positive regulation of immune effector process	3/110	309/28814	0.114836	0.179243	0.112926	Mif/Cd24a/Cadm1	3
GO:0002418	GO:0002418	immune response to tumor cell	1/110	32/28814	0.115261	0.179243	0.112926	Cd24a	1
GO:0006921	GO:0006921	cellular component disassembly involved in execution phase of apoptosis	1/110	32/28814	0.115261	0.179243	0.112926	Cd24a	1
GO:0007007	GO:0007007	inner mitochondrial membrane organization	1/110	32/28814	0.115261	0.179243	0.112926	Chchd10	1
GO:0009649	GO:0009649	entrainment of circadian clock	1/110	32/28814	0.115261	0.179243	0.112926	Id2	1
GO:0010259	GO:0010259	multicellular organism aging	1/110	32/28814	0.115261	0.179243	0.112926	Pmp22	1
GO:0021904	GO:0021904	dorsal/ventral neural tube patterning	1/110	32/28814	0.115261	0.179243	0.112926	Gas1	1
GO:0022011	GO:0022011	myelination in peripheral nervous system	1/110	32/28814	0.115261	0.179243	0.112926	Pmp22	1
GO:0031295	GO:0031295	T cell costimulation	1/110	32/28814	0.115261	0.179243	0.112926	Cd24a	1
GO:0032292	GO:0032292	peripheral nervous system axon ensheathment	1/110	32/28814	0.115261	0.179243	0.112926	Pmp22	1
GO:0034260	GO:0034260	negative regulation of GTPase activity	1/110	32/28814	0.115261	0.179243	0.112926	Rdx	1
GO:0048668	GO:0048668	collateral sprouting	1/110	32/28814	0.115261	0.179243	0.112926	Ifrd1	1
GO:0050686	GO:0050686	negative regulation of mRNA processing	1/110	32/28814	0.115261	0.179243	0.112926	Pcbp4	1
GO:0055022	GO:0055022	negative regulation of cardiac muscle tissue growth	1/110	32/28814	0.115261	0.179243	0.112926	Meis1	1
GO:0060977	GO:0060977	coronary vasculature morphogenesis	1/110	32/28814	0.115261	0.179243	0.112926	Nrp1	1
GO:0061050	GO:0061050	regulation of cell growth involved in cardiac muscle cell development	1/110	32/28814	0.115261	0.179243	0.112926	Slc25a4	1
GO:0061117	GO:0061117	negative regulation of heart growth	1/110	32/28814	0.115261	0.179243	0.112926	Meis1	1
GO:0010565	GO:0010565	regulation of cellular ketone metabolic process	2/110	153/28814	0.116065	0.18039	0.113649	Twist1/Fabp5	2
GO:1901653	GO:1901653	cellular response to peptide	3/110	313/28814	0.118117	0.181878	0.114586	Igf2/Vim/Grb10	3
GO:0002063	GO:0002063	chondrocyte development	1/110	33/28814	0.118642	0.181878	0.114586	Serpinh1	1
GO:0002230	GO:0002230	positive regulation of defense response to virus by host	1/110	33/28814	0.118642	0.181878	0.114586	Hsp90aa1	1
GO:0002834	GO:0002834	regulation of response to tumor cell	1/110	33/28814	0.118642	0.181878	0.114586	Cd24a	1
GO:0003309	GO:0003309	type B pancreatic cell differentiation	1/110	33/28814	0.118642	0.181878	0.114586	Gata6	1
GO:0006099	GO:0006099	tricarboxylic acid cycle	1/110	33/28814	0.118642	0.181878	0.114586	Idh2	1
GO:0009112	GO:0009112	nucleobase metabolic process	1/110	33/28814	0.118642	0.181878	0.114586	Aprt	1
GO:0009156	GO:0009156	ribonucleoside monophosphate biosynthetic process	1/110	33/28814	0.118642	0.181878	0.114586	Aprt	1
GO:0010847	GO:0010847	regulation of chromatin assembly	1/110	33/28814	0.118642	0.181878	0.114586	Zfp42	1
GO:0021697	GO:0021697	cerebellar cortex formation	1/110	33/28814	0.118642	0.181878	0.114586	Lhx1	1
GO:0033032	GO:0033032	regulation of myeloid cell apoptotic process	1/110	33/28814	0.118642	0.181878	0.114586	Mif	1
GO:0033598	GO:0033598	mammary gland epithelial cell proliferation	1/110	33/28814	0.118642	0.181878	0.114586	Id2	1
GO:0033687	GO:0033687	osteoblast proliferation	1/110	33/28814	0.118642	0.181878	0.114586	Sfrp1	1
GO:0039694	GO:0039694	viral RNA genome replication	1/110	33/28814	0.118642	0.181878	0.114586	Hmga2	1
GO:0048026	GO:0048026	positive regulation of mRNA splicing, via spliceosome	1/110	33/28814	0.118642	0.181878	0.114586	Prdx6	1
GO:0048841	GO:0048841	regulation of axon extension involved in axon guidance	1/110	33/28814	0.118642	0.181878	0.114586	Nrp1	1
GO:0050996	GO:0050996	positive regulation of lipid catabolic process	1/110	33/28814	0.118642	0.181878	0.114586	Twist1	1
GO:0060669	GO:0060669	embryonic placenta morphogenesis	1/110	33/28814	0.118642	0.181878	0.114586	Igf2	1
GO:0060740	GO:0060740	prostate gland epithelium morphogenesis	1/110	33/28814	0.118642	0.181878	0.114586	Sfrp1	1
GO:0060914	GO:0060914	heart formation	1/110	33/28814	0.118642	0.181878	0.114586	Dkk1	1
GO:0150117	GO:0150117	positive regulation of cell-substrate junction organization	1/110	33/28814	0.118642	0.181878	0.114586	Nrp1	1
GO:1902253	GO:1902253	regulation of intrinsic apoptotic signaling pathway by p53 class mediator	1/110	33/28814	0.118642	0.181878	0.114586	Mif	1
GO:1905314	GO:1905314	semi-lunar valve development	1/110	33/28814	0.118642	0.181878	0.114586	Twist1	1
GO:2000108	GO:2000108	positive regulation of leukocyte apoptotic process	1/110	33/28814	0.118642	0.181878	0.114586	Cd24a	1
GO:0006936	GO:0006936	muscle contraction	3/110	314/28814	0.118943	0.182131	0.114746	Tbx3/Cald1/Mylpf	3
GO:0060326	GO:0060326	cell chemotaxis	3/110	314/28814	0.118943	0.182131	0.114746	Mif/Nrp1/Hspb1	3
GO:0035637	GO:0035637	multicellular organismal signaling	2/110	157/28814	0.121073	0.185146	0.116645	Irx3/Pmp22	2
GO:0003156	GO:0003156	regulation of animal organ formation	1/110	34/28814	0.122011	0.185146	0.116645	Dkk1	1
GO:0009119	GO:0009119	ribonucleoside metabolic process	1/110	34/28814	0.122011	0.185146	0.116645	Aprt	1
GO:0010714	GO:0010714	positive regulation of collagen metabolic process	1/110	34/28814	0.122011	0.185146	0.116645	Vim	1
GO:0010758	GO:0010758	regulation of macrophage chemotaxis	1/110	34/28814	0.122011	0.185146	0.116645	Mif	1
GO:0031294	GO:0031294	lymphocyte costimulation	1/110	34/28814	0.122011	0.185146	0.116645	Cd24a	1
GO:0043094	GO:0043094	cellular metabolic compound salvage	1/110	34/28814	0.122011	0.185146	0.116645	Aprt	1
GO:0046475	GO:0046475	glycerophospholipid catabolic process	1/110	34/28814	0.122011	0.185146	0.116645	Prdx6	1
GO:0048799	GO:0048799	animal organ maturation	1/110	34/28814	0.122011	0.185146	0.116645	Aldh1a2	1
GO:0050482	GO:0050482	arachidonic acid secretion	1/110	34/28814	0.122011	0.185146	0.116645	Mif	1
GO:0051973	GO:0051973	positive regulation of telomerase activity	1/110	34/28814	0.122011	0.185146	0.116645	Hsp90aa1	1
GO:0055094	GO:0055094	response to lipoprotein particle	1/110	34/28814	0.122011	0.185146	0.116645	Cd9	1
GO:0060512	GO:0060512	prostate gland morphogenesis	1/110	34/28814	0.122011	0.185146	0.116645	Sfrp1	1
GO:0099560	GO:0099560	synaptic membrane adhesion	1/110	34/28814	0.122011	0.185146	0.116645	Cadm1	1
GO:1903963	GO:1903963	arachidonate transport	1/110	34/28814	0.122011	0.185146	0.116645	Mif	1
GO:1905476	GO:1905476	negative regulation of protein localization to membrane	1/110	34/28814	0.122011	0.185146	0.116645	Pkdcc	1
GO:0051402	GO:0051402	neuron apoptotic process	3/110	318/28814	0.122267	0.185425	0.116821	Nrp1/Mybl2/Sod2	3
GO:1902652	GO:1902652	secondary alcohol metabolic process	2/110	158/28814	0.122333	0.185425	0.116821	Idh2/Pmp22	2
GO:0002821	GO:0002821	positive regulation of adaptive immune response	2/110	159/28814	0.123596	0.187235	0.117961	Mif/Cd24a	2
GO:0015833	GO:0015833	peptide transport	3/110	320/28814	0.123943	0.187389	0.118058	Hmga2/Sfrp1/Slc16a1	3
GO:0006865	GO:0006865	amino acid transport	2/110	160/28814	0.124863	0.187389	0.118058	Slc38a4/Slc6a6	2
GO:2000377	GO:2000377	regulation of reactive oxygen species metabolic process	2/110	160/28814	0.124863	0.187389	0.118058	Eif5a/Sod2	2
GO:0001702	GO:0001702	gastrulation with mouth forming second	1/110	35/28814	0.125367	0.187389	0.118058	Lhx1	1
GO:0003401	GO:0003401	axis elongation	1/110	35/28814	0.125367	0.187389	0.118058	Sfrp1	1
GO:0006084	GO:0006084	acetyl-CoA metabolic process	1/110	35/28814	0.125367	0.187389	0.118058	Acly	1
GO:0008299	GO:0008299	isoprenoid biosynthetic process	1/110	35/28814	0.125367	0.187389	0.118058	Aldh1a2	1
GO:0010667	GO:0010667	negative regulation of cardiac muscle cell apoptotic process	1/110	35/28814	0.125367	0.187389	0.118058	Slc25a4	1
GO:0010837	GO:0010837	regulation of keratinocyte proliferation	1/110	35/28814	0.125367	0.187389	0.118058	Ctsl	1
GO:0014002	GO:0014002	astrocyte development	1/110	35/28814	0.125367	0.187389	0.118058	Vim	1
GO:0014044	GO:0014044	Schwann cell development	1/110	35/28814	0.125367	0.187389	0.118058	Pmp22	1
GO:0031342	GO:0031342	negative regulation of cell killing	1/110	35/28814	0.125367	0.187389	0.118058	Igf2	1
GO:0042278	GO:0042278	purine nucleoside metabolic process	1/110	35/28814	0.125367	0.187389	0.118058	Aprt	1
GO:0042403	GO:0042403	thyroid hormone metabolic process	1/110	35/28814	0.125367	0.187389	0.118058	Ctsl	1
GO:0043243	GO:0043243	positive regulation of protein-containing complex disassembly	1/110	35/28814	0.125367	0.187389	0.118058	Eif5a	1
GO:0045671	GO:0045671	negative regulation of osteoclast differentiation	1/110	35/28814	0.125367	0.187389	0.118058	Sfrp1	1
GO:0060142	GO:0060142	regulation of syncytium formation by plasma membrane fusion	1/110	35/28814	0.125367	0.187389	0.118058	Ehd1	1
GO:0061436	GO:0061436	establishment of skin barrier	1/110	35/28814	0.125367	0.187389	0.118058	Stmn1	1
GO:0090183	GO:0090183	regulation of kidney development	1/110	35/28814	0.125367	0.187389	0.118058	Lhx1	1
GO:1901099	GO:1901099	negative regulation of signal transduction in absence of ligand	1/110	35/28814	0.125367	0.187389	0.118058	Gas1	1
GO:1904738	GO:1904738	vascular associated smooth muscle cell migration	1/110	35/28814	0.125367	0.187389	0.118058	Grb10	1
GO:1990089	GO:1990089	response to nerve growth factor	1/110	35/28814	0.125367	0.187389	0.118058	Ehd1	1
GO:1990090	GO:1990090	cellular response to nerve growth factor stimulus	1/110	35/28814	0.125367	0.187389	0.118058	Ehd1	1
GO:2001240	GO:2001240	negative regulation of extrinsic apoptotic signaling pathway in absence of ligand	1/110	35/28814	0.125367	0.187389	0.118058	Gas1	1
GO:0007611	GO:0007611	learning or memory	3/110	322/28814	0.125626	0.187673	0.118237	Meis2/Igf2/Dkk1	3
GO:0120254	GO:0120254	olefinic compound metabolic process	2/110	162/28814	0.127405	0.190225	0.119845	Gpx4/Aldh1a2	2
GO:0043484	GO:0043484	regulation of RNA splicing	2/110	163/28814	0.128681	0.190694	0.12014	Prdx6/Pcbp4	2
GO:0000423	GO:0000423	mitophagy	1/110	36/28814	0.12871	0.190694	0.12014	Slc25a4	1
GO:0001779	GO:0001779	natural killer cell differentiation	1/110	36/28814	0.12871	0.190694	0.12014	Id2	1
GO:0009048	GO:0009048	dosage compensation by inactivation of X chromosome	1/110	36/28814	0.12871	0.190694	0.12014	Smchd1	1
GO:0010043	GO:0010043	response to zinc ion	1/110	36/28814	0.12871	0.190694	0.12014	Mt2	1
GO:0010719	GO:0010719	negative regulation of epithelial to mesenchymal transition	1/110	36/28814	0.12871	0.190694	0.12014	Sfrp1	1
GO:0031069	GO:0031069	hair follicle morphogenesis	1/110	36/28814	0.12871	0.190694	0.12014	Ctsl	1
GO:0033866	GO:0033866	nucleoside bisphosphate biosynthetic process	1/110	36/28814	0.12871	0.190694	0.12014	Acly	1
GO:0034030	GO:0034030	ribonucleoside bisphosphate biosynthetic process	1/110	36/28814	0.12871	0.190694	0.12014	Acly	1
GO:0034033	GO:0034033	purine nucleoside bisphosphate biosynthetic process	1/110	36/28814	0.12871	0.190694	0.12014	Acly	1
GO:0051491	GO:0051491	positive regulation of filopodium assembly	1/110	36/28814	0.12871	0.190694	0.12014	Nrp1	1
GO:0070266	GO:0070266	necroptotic process	1/110	36/28814	0.12871	0.190694	0.12014	Slc25a4	1
GO:0070542	GO:0070542	response to fatty acid	1/110	36/28814	0.12871	0.190694	0.12014	Id3	1
GO:0072524	GO:0072524	pyridine-containing compound metabolic process	1/110	36/28814	0.12871	0.190694	0.12014	Idh2	1
GO:0009755	GO:0009755	hormone-mediated signaling pathway	2/110	164/28814	0.12996	0.192441	0.121241	Hmga2/Sfrp1	2
GO:0006790	GO:0006790	sulfur compound metabolic process	3/110	328/28814	0.130727	0.193396	0.121842	Gpx4/Acly/Sod2	3
GO:0002708	GO:0002708	positive regulation of lymphocyte mediated immunity	2/110	165/28814	0.131242	0.193396	0.121842	Cd24a/Cadm1	2
GO:0009060	GO:0009060	aerobic respiration	2/110	165/28814	0.131242	0.193396	0.121842	Idh2/Chchd10	2
GO:0016042	GO:0016042	lipid catabolic process	3/110	329/28814	0.131584	0.193396	0.121842	Prdx6/Twist1/Crabp1	3
GO:0006775	GO:0006775	fat-soluble vitamin metabolic process	1/110	37/28814	0.13204	0.193396	0.121842	Crabp1	1
GO:0007095	GO:0007095	mitotic G2 DNA damage checkpoint signaling	1/110	37/28814	0.13204	0.193396	0.121842	Hmga2	1
GO:0007435	GO:0007435	salivary gland morphogenesis	1/110	37/28814	0.13204	0.193396	0.121842	Nrp1	1
GO:0009066	GO:0009066	aspartate family amino acid metabolic process	1/110	37/28814	0.13204	0.193396	0.121842	Asns	1
GO:0016540	GO:0016540	protein autoprocessing	1/110	37/28814	0.13204	0.193396	0.121842	Ctsl	1
GO:0018208	GO:0018208	peptidyl-proline modification	1/110	37/28814	0.13204	0.193396	0.121842	Ppic	1
GO:0035329	GO:0035329	hippo signaling	1/110	37/28814	0.13204	0.193396	0.121842	Sox11	1
GO:0035883	GO:0035883	enteroendocrine cell differentiation	1/110	37/28814	0.13204	0.193396	0.121842	Gata6	1
GO:0046686	GO:0046686	response to cadmium ion	1/110	37/28814	0.13204	0.193396	0.121842	Mt2	1
GO:0048846	GO:0048846	axon extension involved in axon guidance	1/110	37/28814	0.13204	0.193396	0.121842	Nrp1	1
GO:0060218	GO:0060218	hematopoietic stem cell differentiation	1/110	37/28814	0.13204	0.193396	0.121842	Sfrp1	1
GO:0060441	GO:0060441	epithelial tube branching involved in lung morphogenesis	1/110	37/28814	0.13204	0.193396	0.121842	Hmga2	1
GO:0070306	GO:0070306	lens fiber cell differentiation	1/110	37/28814	0.13204	0.193396	0.121842	Vim	1
GO:0071402	GO:0071402	cellular response to lipoprotein particle stimulus	1/110	37/28814	0.13204	0.193396	0.121842	Cd9	1
GO:1902284	GO:1902284	neuron projection extension involved in neuron projection guidance	1/110	37/28814	0.13204	0.193396	0.121842	Nrp1	1
GO:2000191	GO:2000191	regulation of fatty acid transport	1/110	37/28814	0.13204	0.193396	0.121842	Mif	1
GO:0071214	GO:0071214	cellular response to abiotic stimulus	3/110	330/28814	0.132443	0.193775	0.122082	Hmga2/Arhgdia/Sfrp1	3
GO:0104004	GO:0104004	cellular response to environmental stimulus	3/110	330/28814	0.132443	0.193775	0.122082	Hmga2/Arhgdia/Sfrp1	3
GO:0071383	GO:0071383	cellular response to steroid hormone stimulus	2/110	166/28814	0.132527	0.193793	0.122093	Hmga2/Sfrp1	2
GO:0045580	GO:0045580	regulation of T cell differentiation	2/110	167/28814	0.133815	0.195464	0.123145	Hsp90aa1/Hspb1	2
GO:1905952	GO:1905952	regulation of lipid localization	2/110	167/28814	0.133815	0.195464	0.123145	Mif/Ehd1	2
GO:0062013	GO:0062013	positive regulation of small molecule metabolic process	2/110	168/28814	0.135105	0.196334	0.123694	Igf2/Twist1	2
GO:0007549	GO:0007549	dosage compensation	1/110	38/28814	0.135358	0.196334	0.123694	Smchd1	1
GO:0010664	GO:0010664	negative regulation of striated muscle cell apoptotic process	1/110	38/28814	0.135358	0.196334	0.123694	Slc25a4	1
GO:0010737	GO:0010737	protein kinase A signaling	1/110	38/28814	0.135358	0.196334	0.123694	Mif	1
GO:0034381	GO:0034381	plasma lipoprotein particle clearance	1/110	38/28814	0.135358	0.196334	0.123694	Ehd1	1
GO:0045589	GO:0045589	regulation of regulatory T cell differentiation	1/110	38/28814	0.135358	0.196334	0.123694	Hspb1	1
GO:0046329	GO:0046329	negative regulation of JNK cascade	1/110	38/28814	0.135358	0.196334	0.123694	Sfrp1	1
GO:0060674	GO:0060674	placenta blood vessel development	1/110	38/28814	0.135358	0.196334	0.123694	Nr2f2	1
GO:0071391	GO:0071391	cellular response to estrogen stimulus	1/110	38/28814	0.135358	0.196334	0.123694	Sfrp1	1
GO:0072210	GO:0072210	metanephric nephron development	1/110	38/28814	0.135358	0.196334	0.123694	Lhx1	1
GO:0097106	GO:0097106	postsynaptic density organization	1/110	38/28814	0.135358	0.196334	0.123694	Cadm1	1
GO:1902229	GO:1902229	regulation of intrinsic apoptotic signaling pathway in response to DNA damage	1/110	38/28814	0.135358	0.196334	0.123694	Mif	1
GO:1905606	GO:1905606	regulation of presynapse assembly	1/110	38/28814	0.135358	0.196334	0.123694	Dkk1	1
GO:0044282	GO:0044282	small molecule catabolic process	3/110	334/28814	0.1359	0.197015	0.124122	Twist1/Crabp1/Ddah2	3
GO:0048015	GO:0048015	phosphatidylinositol-mediated signaling	2/110	170/28814	0.137695	0.19951	0.125695	Fn1/Twist1	2
GO:0032386	GO:0032386	regulation of intracellular transport	3/110	337/28814	0.138513	0.199838	0.125901	Ehd1/Gas1/Rdx	3
GO:0009167	GO:0009167	purine ribonucleoside monophosphate metabolic process	1/110	39/28814	0.138663	0.199838	0.125901	Aprt	1
GO:0014823	GO:0014823	response to activity	1/110	39/28814	0.138663	0.199838	0.125901	Sod2	1
GO:0019432	GO:0019432	triglyceride biosynthetic process	1/110	39/28814	0.138663	0.199838	0.125901	Mogat2	1
GO:0021680	GO:0021680	cerebellar Purkinje cell layer development	1/110	39/28814	0.138663	0.199838	0.125901	Lhx1	1
GO:0021983	GO:0021983	pituitary gland development	1/110	39/28814	0.138663	0.199838	0.125901	Hmga2	1
GO:0033028	GO:0033028	myeloid cell apoptotic process	1/110	39/28814	0.138663	0.199838	0.125901	Mif	1
GO:0050931	GO:0050931	pigment cell differentiation	1/110	39/28814	0.138663	0.199838	0.125901	Sod2	1
GO:0070570	GO:0070570	regulation of neuron projection regeneration	1/110	39/28814	0.138663	0.199838	0.125901	Prrx1	1
GO:0090049	GO:0090049	regulation of cell migration involved in sprouting angiogenesis	1/110	39/28814	0.138663	0.199838	0.125901	Nrp1	1
GO:0050792	GO:0050792	regulation of viral process	2/110	171/28814	0.138994	0.200208	0.126134	Hmga2/Fbln1	2
GO:0035296	GO:0035296	regulation of tube diameter	2/110	173/28814	0.1416	0.202848	0.127797	Sod2/Klf2	2
GO:0048017	GO:0048017	inositol lipid-mediated signaling	2/110	173/28814	0.1416	0.202848	0.127797	Fn1/Twist1	2
GO:0097746	GO:0097746	blood vessel diameter maintenance	2/110	173/28814	0.1416	0.202848	0.127797	Sod2/Klf2	2
GO:1903531	GO:1903531	negative regulation of secretion by cell	2/110	173/28814	0.1416	0.202848	0.127797	Idh2/Sfrp1	2
GO:0001782	GO:0001782	B cell homeostasis	1/110	40/28814	0.141956	0.202848	0.127797	Mif	1
GO:0002861	GO:0002861	regulation of inflammatory response to antigenic stimulus	1/110	40/28814	0.141956	0.202848	0.127797	Cd24a	1
GO:0006284	GO:0006284	base-excision repair	1/110	40/28814	0.141956	0.202848	0.127797	Hmga2	1
GO:0006739	GO:0006739	NADP metabolic process	1/110	40/28814	0.141956	0.202848	0.127797	Idh2	1
GO:0030521	GO:0030521	androgen receptor signaling pathway	1/110	40/28814	0.141956	0.202848	0.127797	Sfrp1	1
GO:0032094	GO:0032094	response to food	1/110	40/28814	0.141956	0.202848	0.127797	Slc16a1	1
GO:0050850	GO:0050850	positive regulation of calcium-mediated signaling	1/110	40/28814	0.141956	0.202848	0.127797	Cd24a	1
GO:0051154	GO:0051154	negative regulation of striated muscle cell differentiation	1/110	40/28814	0.141956	0.202848	0.127797	Dkk1	1
GO:0060325	GO:0060325	face morphogenesis	1/110	40/28814	0.141956	0.202848	0.127797	Dkk1	1
GO:0060351	GO:0060351	cartilage development involved in endochondral bone morphogenesis	1/110	40/28814	0.141956	0.202848	0.127797	Serpinh1	1
GO:1905332	GO:1905332	positive regulation of morphogenesis of an epithelium	1/110	40/28814	0.141956	0.202848	0.127797	Lhx1	1
GO:0035150	GO:0035150	regulation of tube size	2/110	174/28814	0.142907	0.203991	0.128518	Sod2/Klf2	2
GO:1903034	GO:1903034	regulation of response to wounding	2/110	174/28814	0.142907	0.203991	0.128518	Cd24a/Cd9	2
GO:0001909	GO:0001909	leukocyte mediated cytotoxicity	2/110	175/28814	0.144217	0.205573	0.129514	Igf2/Cadm1	2
GO:0042552	GO:0042552	myelination	2/110	175/28814	0.144217	0.205573	0.129514	Pmp22/Cd9	2
GO:0051604	GO:0051604	protein maturation	3/110	344/28814	0.144676	0.205573	0.129514	Serpinh1/Gas1/Ctsl	3
GO:0006220	GO:0006220	pyrimidine nucleotide metabolic process	1/110	41/28814	0.145236	0.205573	0.129514	Nme1	1
GO:0006953	GO:0006953	acute-phase response	1/110	41/28814	0.145236	0.205573	0.129514	Fn1	1
GO:0007431	GO:0007431	salivary gland development	1/110	41/28814	0.145236	0.205573	0.129514	Nrp1	1
GO:0010613	GO:0010613	positive regulation of cardiac muscle hypertrophy	1/110	41/28814	0.145236	0.205573	0.129514	Slc25a4	1
GO:0033561	GO:0033561	regulation of water loss via skin	1/110	41/28814	0.145236	0.205573	0.129514	Stmn1	1
GO:0043368	GO:0043368	positive T cell selection	1/110	41/28814	0.145236	0.205573	0.129514	Ctsl	1
GO:0045954	GO:0045954	positive regulation of natural killer cell mediated cytotoxicity	1/110	41/28814	0.145236	0.205573	0.129514	Cadm1	1
GO:0046320	GO:0046320	regulation of fatty acid oxidation	1/110	41/28814	0.145236	0.205573	0.129514	Twist1	1
GO:0046627	GO:0046627	negative regulation of insulin receptor signaling pathway	1/110	41/28814	0.145236	0.205573	0.129514	Grb10	1
GO:0051693	GO:0051693	actin filament capping	1/110	41/28814	0.145236	0.205573	0.129514	Rdx	1
GO:0060603	GO:0060603	mammary gland duct morphogenesis	1/110	41/28814	0.145236	0.205573	0.129514	Tbx3	1
GO:0086065	GO:0086065	cell communication involved in cardiac conduction	1/110	41/28814	0.145236	0.205573	0.129514	Irx3	1
GO:1902692	GO:1902692	regulation of neuroblast proliferation	1/110	41/28814	0.145236	0.205573	0.129514	Cd24a	1
GO:0051896	GO:0051896	regulation of protein kinase B signaling	2/110	176/28814	0.145529	0.205713	0.129603	Igf2/Hsp90aa1	2
GO:0055088	GO:0055088	lipid homeostasis	2/110	176/28814	0.145529	0.205713	0.129603	Cd24a/Ehd1	2
GO:0006066	GO:0006066	alcohol metabolic process	3/110	345/28814	0.145564	0.205713	0.129603	Idh2/Mogat2/Pmp22	3
GO:0071478	GO:0071478	cellular response to radiation	2/110	177/28814	0.146844	0.207414	0.130674	Hmga2/Sfrp1	2
GO:0007272	GO:0007272	ensheathment of neurons	2/110	178/28814	0.148161	0.208121	0.13112	Pmp22/Cd9	2
GO:0008366	GO:0008366	axon ensheathment	2/110	178/28814	0.148161	0.208121	0.13112	Pmp22/Cd9	2
GO:0009126	GO:0009126	purine nucleoside monophosphate metabolic process	1/110	42/28814	0.148504	0.208121	0.13112	Aprt	1
GO:0010092	GO:0010092	specification of animal organ identity	1/110	42/28814	0.148504	0.208121	0.13112	Dkk1	1
GO:0014037	GO:0014037	Schwann cell differentiation	1/110	42/28814	0.148504	0.208121	0.13112	Pmp22	1
GO:0014742	GO:0014742	positive regulation of muscle hypertrophy	1/110	42/28814	0.148504	0.208121	0.13112	Slc25a4	1
GO:0018149	GO:0018149	peptide cross-linking	1/110	42/28814	0.148504	0.208121	0.13112	Fn1	1
GO:0045022	GO:0045022	early endosome to late endosome transport	1/110	42/28814	0.148504	0.208121	0.13112	Rdx	1
GO:0045066	GO:0045066	regulatory T cell differentiation	1/110	42/28814	0.148504	0.208121	0.13112	Hspb1	1
GO:0048730	GO:0048730	epidermis morphogenesis	1/110	42/28814	0.148504	0.208121	0.13112	Ctsl	1
GO:0072595	GO:0072595	maintenance of protein localization in organelle	1/110	42/28814	0.148504	0.208121	0.13112	Chchd10	1
GO:0098751	GO:0098751	bone cell development	1/110	42/28814	0.148504	0.208121	0.13112	Meis1	1
GO:0099174	GO:0099174	regulation of presynapse organization	1/110	42/28814	0.148504	0.208121	0.13112	Dkk1	1
GO:0110110	GO:0110110	positive regulation of animal organ morphogenesis	1/110	42/28814	0.148504	0.208121	0.13112	Dkk1	1
GO:1902275	GO:1902275	regulation of chromatin organization	1/110	42/28814	0.148504	0.208121	0.13112	Zfp42	1
GO:0048660	GO:0048660	regulation of smooth muscle cell proliferation	2/110	180/28814	0.150803	0.211234	0.133081	Id2/Sod2	2
GO:0050727	GO:0050727	regulation of inflammatory response	3/110	351/28814	0.150929	0.211301	0.133123	Cd24a/Gpx4/Pmp22	3
GO:0002717	GO:0002717	positive regulation of natural killer cell mediated immunity	1/110	43/28814	0.151759	0.211912	0.133508	Cadm1	1
GO:0009309	GO:0009309	amine biosynthetic process	1/110	43/28814	0.151759	0.211912	0.133508	Srm	1
GO:0032781	GO:0032781	positive regulation of ATP-dependent activity	1/110	43/28814	0.151759	0.211912	0.133508	Ahsa1	1
GO:0042401	GO:0042401	cellular biogenic amine biosynthetic process	1/110	43/28814	0.151759	0.211912	0.133508	Srm	1
GO:0050892	GO:0050892	intestinal absorption	1/110	43/28814	0.151759	0.211912	0.133508	Mogat2	1
GO:0042886	GO:0042886	amide transport	3/110	353/28814	0.152732	0.21316	0.134294	Hmga2/Sfrp1/Slc16a1	3
GO:0007204	GO:0007204	positive regulation of cytosolic calcium ion concentration	3/110	354/28814	0.153635	0.21431	0.135019	Cd24a/Eif5a/Fzd2	3
GO:0021955	GO:0021955	central nervous system neuron axonogenesis	1/110	44/28814	0.155002	0.215104	0.135519	Hsp90aa1	1
GO:0031128	GO:0031128	developmental induction	1/110	44/28814	0.155002	0.215104	0.135519	Dkk1	1
GO:0046326	GO:0046326	positive regulation of glucose import	1/110	44/28814	0.155002	0.215104	0.135519	Gpc3	1
GO:0046621	GO:0046621	negative regulation of organ growth	1/110	44/28814	0.155002	0.215104	0.135519	Meis1	1
GO:0046640	GO:0046640	regulation of alpha-beta T cell proliferation	1/110	44/28814	0.155002	0.215104	0.135519	Cd24a	1
GO:0050685	GO:0050685	positive regulation of mRNA processing	1/110	44/28814	0.155002	0.215104	0.135519	Prdx6	1
GO:0098927	GO:0098927	vesicle-mediated transport between endosomal compartments	1/110	44/28814	0.155002	0.215104	0.135519	Rdx	1
GO:0099084	GO:0099084	postsynaptic specialization organization	1/110	44/28814	0.155002	0.215104	0.135519	Cadm1	1
GO:1900026	GO:1900026	positive regulation of substrate adhesion-dependent cell spreading	1/110	44/28814	0.155002	0.215104	0.135519	Nrp1	1
GO:1901998	GO:1901998	toxin transport	1/110	44/28814	0.155002	0.215104	0.135519	Nrp1	1
GO:1901605	GO:1901605	alpha-amino acid metabolic process	2/110	184/28814	0.156115	0.216536	0.136421	Ddah2/Asns	2
GO:0045861	GO:0045861	negative regulation of proteolysis	3/110	358/28814	0.157268	0.217459	0.137003	Serpinh1/Gpc3/Gas1	3
GO:0007051	GO:0007051	spindle organization	2/110	185/28814	0.157449	0.217459	0.137003	Stmn1/Mybl2	2
GO:0045834	GO:0045834	positive regulation of lipid metabolic process	2/110	185/28814	0.157449	0.217459	0.137003	Igf2/Twist1	2
GO:0071356	GO:0071356	cellular response to tumor necrosis factor	2/110	185/28814	0.157449	0.217459	0.137003	Sfrp1/Krt8	2
GO:0050890	GO:0050890	cognition	3/110	359/28814	0.15818	0.217459	0.137003	Meis2/Igf2/Dkk1	3
GO:0003298	GO:0003298	physiological muscle hypertrophy	1/110	45/28814	0.158233	0.217459	0.137003	Slc25a4	1
GO:0003301	GO:0003301	physiological cardiac muscle hypertrophy	1/110	45/28814	0.158233	0.217459	0.137003	Slc25a4	1
GO:0030225	GO:0030225	macrophage differentiation	1/110	45/28814	0.158233	0.217459	0.137003	Id2	1
GO:0030261	GO:0030261	chromosome condensation	1/110	45/28814	0.158233	0.217459	0.137003	Hmga2	1
GO:0042554	GO:0042554	superoxide anion generation	1/110	45/28814	0.158233	0.217459	0.137003	Sod2	1
GO:0042771	GO:0042771	intrinsic apoptotic signaling pathway in response to DNA damage by p53 class mediator	1/110	45/28814	0.158233	0.217459	0.137003	Mif	1
GO:0045840	GO:0045840	positive regulation of mitotic nuclear division	1/110	45/28814	0.158233	0.217459	0.137003	Igf2	1
GO:0045940	GO:0045940	positive regulation of steroid metabolic process	1/110	45/28814	0.158233	0.217459	0.137003	Igf2	1
GO:0050691	GO:0050691	regulation of defense response to virus by host	1/110	45/28814	0.158233	0.217459	0.137003	Hsp90aa1	1
GO:0050918	GO:0050918	positive chemotaxis	1/110	45/28814	0.158233	0.217459	0.137003	Nrp1	1
GO:0061049	GO:0061049	cell growth involved in cardiac muscle cell development	1/110	45/28814	0.158233	0.217459	0.137003	Slc25a4	1
GO:0097009	GO:0097009	energy homeostasis	1/110	45/28814	0.158233	0.217459	0.137003	Irx3	1
GO:0097178	GO:0097178	ruffle assembly	1/110	45/28814	0.158233	0.217459	0.137003	Rdx	1
GO:0046631	GO:0046631	alpha-beta T cell activation	2/110	186/28814	0.158784	0.218106	0.13741	Cd24a/Ctsl	2
GO:0007612	GO:0007612	learning	2/110	187/28814	0.160122	0.219385	0.138216	Meis2/Dkk1	2
GO:0032388	GO:0032388	positive regulation of intracellular transport	2/110	187/28814	0.160122	0.219385	0.138216	Ehd1/Rdx	2
GO:0042129	GO:0042129	regulation of T cell proliferation	2/110	187/28814	0.160122	0.219385	0.138216	Cd24a/Igf2	2
GO:0048813	GO:0048813	dendrite morphogenesis	2/110	187/28814	0.160122	0.219385	0.138216	Nrp1/Igf2bp1	2
GO:0071229	GO:0071229	cellular response to acid chemical	2/110	187/28814	0.160122	0.219385	0.138216	Col4a1/Klf2	2
GO:0002686	GO:0002686	negative regulation of leukocyte migration	1/110	46/28814	0.161452	0.220213	0.138738	Mif	1
GO:0015804	GO:0015804	neutral amino acid transport	1/110	46/28814	0.161452	0.220213	0.138738	Slc6a6	1
GO:0030890	GO:0030890	positive regulation of B cell proliferation	1/110	46/28814	0.161452	0.220213	0.138738	Mif	1
GO:0048821	GO:0048821	erythrocyte development	1/110	46/28814	0.161452	0.220213	0.138738	Klf2	1
GO:0060323	GO:0060323	head morphogenesis	1/110	46/28814	0.161452	0.220213	0.138738	Dkk1	1
GO:0097300	GO:0097300	programmed necrotic cell death	1/110	46/28814	0.161452	0.220213	0.138738	Slc25a4	1
GO:1900077	GO:1900077	negative regulation of cellular response to insulin stimulus	1/110	46/28814	0.161452	0.220213	0.138738	Grb10	1
GO:0001659	GO:0001659	temperature homeostasis	2/110	188/28814	0.161462	0.220213	0.138738	Fabp5/Grb10	2
GO:0048659	GO:0048659	smooth muscle cell proliferation	2/110	188/28814	0.161462	0.220213	0.138738	Id2/Sod2	2
GO:1903532	GO:1903532	positive regulation of secretion by cell	3/110	363/28814	0.161846	0.220625	0.138997	Mif/Sox11/Rab34	3
GO:0043409	GO:0043409	negative regulation of MAPK cascade	2/110	189/28814	0.162805	0.221595	0.139609	Fbln1/Sfrp1	2
GO:1902107	GO:1902107	positive regulation of leukocyte differentiation	2/110	189/28814	0.162805	0.221595	0.139609	Id2/Hsp90aa1	2
GO:1903708	GO:1903708	positive regulation of hemopoiesis	2/110	189/28814	0.162805	0.221595	0.139609	Id2/Hsp90aa1	2
GO:0002705	GO:0002705	positive regulation of leukocyte mediated immunity	2/110	190/28814	0.164149	0.22221	0.139996	Cd24a/Cadm1	2
GO:0043524	GO:0043524	negative regulation of neuron apoptotic process	2/110	190/28814	0.164149	0.22221	0.139996	Nrp1/Sod2	2
GO:0050796	GO:0050796	regulation of insulin secretion	2/110	190/28814	0.164149	0.22221	0.139996	Sfrp1/Slc16a1	2
GO:0051346	GO:0051346	negative regulation of hydrolase activity	3/110	366/28814	0.164612	0.22221	0.139996	Serpinh1/Gpc3/Rdx	3
GO:0002347	GO:0002347	response to tumor cell	1/110	47/28814	0.164658	0.22221	0.139996	Cd24a	1
GO:0003016	GO:0003016	respiratory system process	1/110	47/28814	0.164658	0.22221	0.139996	Pbx3	1
GO:0007628	GO:0007628	adult walking behavior	1/110	47/28814	0.164658	0.22221	0.139996	Pmp22	1
GO:0010543	GO:0010543	regulation of platelet activation	1/110	47/28814	0.164658	0.22221	0.139996	Cd9	1
GO:0010907	GO:0010907	positive regulation of glucose metabolic process	1/110	47/28814	0.164658	0.22221	0.139996	Igf2	1
GO:0021696	GO:0021696	cerebellar cortex morphogenesis	1/110	47/28814	0.164658	0.22221	0.139996	Lhx1	1
GO:0021772	GO:0021772	olfactory bulb development	1/110	47/28814	0.164658	0.22221	0.139996	Id2	1
GO:0030835	GO:0030835	negative regulation of actin filament depolymerization	1/110	47/28814	0.164658	0.22221	0.139996	Rdx	1
GO:0043616	GO:0043616	keratinocyte proliferation	1/110	47/28814	0.164658	0.22221	0.139996	Ctsl	1
GO:0045910	GO:0045910	negative regulation of DNA recombination	1/110	47/28814	0.164658	0.22221	0.139996	Smchd1	1
GO:0048741	GO:0048741	skeletal muscle fiber development	1/110	47/28814	0.164658	0.22221	0.139996	Pmp22	1
GO:0071300	GO:0071300	cellular response to retinoic acid	1/110	47/28814	0.164658	0.22221	0.139996	Aldh1a2	1
GO:0072348	GO:0072348	sulfur compound transport	1/110	47/28814	0.164658	0.22221	0.139996	Slc6a6	1
GO:0000302	GO:0000302	response to reactive oxygen species	2/110	191/28814	0.165495	0.223174	0.140603	Prdx6/Sod2	2
GO:0006644	GO:0006644	phospholipid metabolic process	3/110	367/28814	0.165538	0.223174	0.140603	Prdx6/Gata6/Fabp5	3
[truncated: 696 more rows]
