# Supplementary material for: Early autonomous patterning of the anteroposterior axis in gastruloids
Source: Development. 2024 Nov 18;151(22):dev202171. doi: 10.1242/dev.202171 (PMC11607688; doi:10.1242/dev.202171)
Supplement: Table S9. Summary of GO-term analysis results for the 72hpa T+ population. [file develop-151-202171-TableS9.xlsx]

## Sheet: SuppTable9
	ID	Description	GeneRatio	BgRatio	pvalue	p.adjust	qvalue	geneID	Count
GO:0009952	GO:0009952	anterior/posterior pattern specification	21/154	235/28814	8.73921e-20	2.25472e-16	1.76072e-16	T/Wnt3a/Fgf8/Grsf1/Cdx2/Cdx1/Foxb1/Hes7/Wnt8a/Ets2/Rarg/Dll3/Lefty1/Hoxc6/Hoxc8/Hoxb8/Hoxb9/Hoxa7/Dll1/Hoxb1/Mllt3	21
GO:0003002	GO:0003002	regionalization	22/154	385/28814	1.59017e-16	1.68351e-13	1.31466e-13	T/Wnt3a/Fgf8/Grsf1/Cdx2/Cdx1/Foxb1/Hes7/Sp8/Wnt8a/Ets2/Rarg/Dll3/Lefty1/Hoxc6/Hoxc8/Hoxb8/Hoxb9/Hoxa7/Dll1/Hoxb1/Mllt3	22
GO:0007389	GO:0007389	pattern specification process	24/154	490/28814	1.95757e-16	1.68351e-13	1.31466e-13	T/Wnt3a/Fgf8/Grsf1/Cdx2/Cdx1/Foxb1/Hes7/Fst/Sp8/Wnt8a/Ets2/Rarg/Dll3/Lefty1/Meis3/Hoxc6/Hoxc8/Hoxb8/Hoxb9/Hoxa7/Dll1/Hoxb1/Mllt3	24
GO:0001756	GO:0001756	somitogenesis	8/154	76/28814	7.68597e-09	4.95745e-06	3.8713e-06	T/Wnt3a/Cdx2/Cdx1/Foxb1/Hes7/Dll3/Dll1	8
GO:0035282	GO:0035282	segmentation	9/154	113/28814	1.0457e-08	5.39581e-06	4.21362e-06	T/Wnt3a/Cdx2/Cdx1/Foxb1/Hes7/Dll3/Dll1/Mllt3	9
GO:0040013	GO:0040013	negative regulation of locomotion	13/154	340/28814	4.0194e-08	1.6763e-05	1.30903e-05	Wnt3a/Igfbp3/Epha1/Sema6a/Limch1/Cdh1/Spint2/Mcc/Zmynd8/Bst2/Sulf1/Tpm1/Hoxa7	13
GO:0061053	GO:0061053	somite development	8/154	95/28814	4.54809e-08	1.6763e-05	1.30903e-05	T/Wnt3a/Cdx2/Cdx1/Foxb1/Hes7/Dll3/Dll1	8
GO:0048706	GO:0048706	embryonic skeletal system development	9/154	146/28814	9.74245e-08	3.14194e-05	2.45356e-05	T/Fgf8/Hoxc6/Sulf1/Hoxb8/Hsd17b7/Hoxb9/Hoxa7/Hoxb1	9
GO:0021915	GO:0021915	neural tube development	10/154	198/28814	1.2167e-07	3.48788e-05	2.72371e-05	T/Wnt3a/Fgf8/Foxb1/Ptk7/Rarg/St14/Epha2/Spint2/Prickle1	10
GO:0051495	GO:0051495	positive regulation of cytoskeleton organization	10/154	205/28814	1.68162e-07	4.33858e-05	3.38802e-05	Alox15/Epha1/F2rl1/Cdc42ep5/Nes/Limch1/Stmn2/Tpm1/Akap9/S100a10	10
GO:0048562	GO:0048562	embryonic organ morphogenesis	12/154	333/28814	2.575e-07	6.03955e-05	4.71632e-05	T/Wnt3a/Fgf8/Ptk7/Rarg/Epha2/Hoxb8/Hoxb9/Hoxa7/Dll1/Hoxb1/Spry2	12
GO:0036342	GO:0036342	post-anal tail morphogenesis	5/154	27/28814	2.99961e-07	6.151e-05	4.80335e-05	T/Wnt3a/Hes7/Sp5/Epha2	5
GO:0046395	GO:0046395	carboxylic acid catabolic process	10/154	219/28814	3.09934e-07	6.151e-05	4.80335e-05	Oat/Acadl/Hadhb/Acot7/Arg1/Crot/Hadha/Echdc2/Eci1/Glud1	10
GO:0016054	GO:0016054	organic acid catabolic process	10/154	221/28814	3.37003e-07	6.21048e-05	4.8498e-05	Oat/Acadl/Hadhb/Acot7/Arg1/Crot/Hadha/Echdc2/Eci1/Glud1	10
GO:0007369	GO:0007369	gastrulation	9/154	179/28814	5.50469e-07	9.46807e-05	7.39367e-05	T/Wnt3a/Fgf8/Apln/Ets2/Lefty1/Pou5f1/Epha2/Dusp4	9
GO:1902905	GO:1902905	positive regulation of supramolecular fiber organization	9/154	183/28814	6.62556e-07	0.000106837	8.34298e-05	Alox15/Epha1/F2rl1/Cdc42ep5/Limch1/Stmn2/Tpm1/Akap9/S100a10	9
GO:0016331	GO:0016331	morphogenesis of embryonic epithelium	9/154	185/28814	7.25654e-07	0.000110129	8.60001e-05	T/Fgf8/Grsf1/Ptk7/Rarg/St14/Spint2/Sulf1/Prickle1	9
GO:2000146	GO:2000146	negative regulation of cell motility	11/154	305/28814	8.20083e-07	0.000117545	9.17918e-05	Igfbp3/Epha1/Limch1/Cdh1/Spint2/Mcc/Zmynd8/Bst2/Sulf1/Tpm1/Hoxa7	11
GO:0051271	GO:0051271	negative regulation of cellular component movement	11/154	314/28814	1.08961e-06	0.000147958	0.000115541	Igfbp3/Epha1/Limch1/Cdh1/Spint2/Mcc/Zmynd8/Bst2/Sulf1/Tpm1/Hoxa7	11
GO:0009062	GO:0009062	fatty acid catabolic process	7/154	101/28814	1.22703e-06	0.000158287	0.000123607	Acadl/Hadhb/Acot7/Crot/Hadha/Echdc2/Eci1	7
GO:0048705	GO:0048705	skeletal system morphogenesis	10/154	261/28814	1.53139e-06	0.000182276	0.00014234	T/Fgf8/Cdx1/Rarg/Sp5/Hoxc8/Hoxb8/Hoxb9/Hoxa7/Hoxb1	10
GO:0060562	GO:0060562	epithelial tube morphogenesis	12/154	395/28814	1.55429e-06	0.000182276	0.00014234	T/Wnt3a/Fgf8/Ptk7/Rarg/St14/Epha2/Spint2/Prickle1/Dll1/Spry2/Etv4	12
GO:0044282	GO:0044282	small molecule catabolic process	11/154	334/28814	1.98309e-06	0.000222451	0.000173713	Oat/Acadl/Hadhb/Acot7/Arg1/Crot/Eno1/Hadha/Echdc2/Eci1/Glud1	11
GO:0006635	GO:0006635	fatty acid beta-oxidation	6/154	76/28814	3.39417e-06	0.000364873	0.000284931	Acadl/Hadhb/Crot/Hadha/Echdc2/Eci1	6
GO:0045165	GO:0045165	cell fate commitment	10/154	287/28814	3.57396e-06	0.000368832	0.000288023	T/Wnt3a/Fgf8/Wnt5b/Wnt8a/Ets2/Dll3/Pou5f1/Dll1/Spry2	10
GO:0007498	GO:0007498	mesoderm development	7/154	120/28814	3.89944e-06	0.000375683	0.000293373	T/Wnt3a/Fgf8/Ets2/Dll3/Pou5f1/Epha2	7
GO:0034440	GO:0034440	lipid oxidation	7/154	121/28814	4.1205e-06	0.000375683	0.000293373	Alox15/Acadl/Hadhb/Crot/Hadha/Echdc2/Eci1	7
GO:0030336	GO:0030336	negative regulation of cell migration	10/154	292/28814	4.16379e-06	0.000375683	0.000293373	Igfbp3/Epha1/Limch1/Cdh1/Mcc/Zmynd8/Bst2/Sulf1/Tpm1/Hoxa7	10
GO:0072329	GO:0072329	monocarboxylic acid catabolic process	7/154	122/28814	4.35189e-06	0.000375683	0.000293373	Acadl/Hadhb/Acot7/Crot/Hadha/Echdc2/Eci1	7
GO:0061138	GO:0061138	morphogenesis of a branching epithelium	9/154	230/28814	4.3684e-06	0.000375683	0.000293373	Fgf8/Rspo3/St14/Epha2/Cdh1/Spint2/Sulf1/Spry2/Etv4	9
GO:0002064	GO:0002064	epithelial cell development	9/154	235/28814	5.20052e-06	0.000432818	0.00033799	F2rl1/Rarg/St14/Epha2/Cdh1/Spint2/Ezr/Dll1/Akap9	9
GO:0060070	GO:0060070	canonical Wnt signaling pathway	10/154	304/28814	5.93512e-06	0.000478519	0.000373678	Wnt3a/Wnt5b/Rspo3/Fzd10/Ptk7/Wnt8a/Cdh1/Mcc/Prickle1/Mllt3	10
GO:0048863	GO:0048863	stem cell differentiation	9/154	240/28814	6.1651e-06	0.000481999	0.000376395	Wnt3a/Sema6a/Lin28a/Pou5f1/Epcam/Prickle1/Hoxa7/Etv4/Mllt3	9
GO:0035148	GO:0035148	tube formation	8/154	182/28814	6.46249e-06	0.000490389	0.000382948	T/Fgf8/Ptk7/Rarg/St14/Cdh1/Spint2/Prickle1	8
GO:0001763	GO:0001763	morphogenesis of a branching structure	9/154	249/28814	8.29039e-06	0.00061112	0.000477227	Fgf8/Rspo3/St14/Epha2/Cdh1/Spint2/Sulf1/Spry2/Etv4	9
GO:0007411	GO:0007411	axon guidance	9/154	258/28814	1.10137e-05	0.000789317	0.000616382	Wnt3a/Fgf8/Epha1/Evx1/Sema6a/Epha2/Slit3/Etv4/Mycbp2	9
GO:0097485	GO:0097485	neuron projection guidance	9/154	259/28814	1.13588e-05	0.000792045	0.000618512	Wnt3a/Fgf8/Epha1/Evx1/Sema6a/Epha2/Slit3/Etv4/Mycbp2	9
GO:0032970	GO:0032970	regulation of actin filament-based process	11/154	414/28814	1.51009e-05	0.00102527	0.00080064	Alox15/Epha1/F2rl1/Fzd10/Cdc42ep5/Limch1/Bst2/Arfgef1/Tpm1/Akap9/S100a10	11
GO:0009948	GO:0009948	anterior/posterior axis specification	5/154	59/28814	1.62085e-05	0.00107226	0.000837332	Cdx2/Cdx1/Wnt8a/Ets2/Lefty1	5
GO:0009798	GO:0009798	axis specification	6/154	100/28814	1.66566e-05	0.00107435	0.000838968	Cdx2/Cdx1/Wnt8a/Ets2/Lefty1/Dll1	6
GO:0043087	GO:0043087	regulation of GTPase activity	10/154	345/28814	1.77768e-05	0.00111864	0.000873551	Amph/Epha1/F2rl1/Fzd10/Epha2/Arfgef1/Dock11/Mex3b/Spry2/S100a10	10
GO:0001704	GO:0001704	formation of primary germ layer	6/154	103/28814	1.97181e-05	0.00121126	0.000945876	T/Wnt3a/Ets2/Pou5f1/Epha2/Dusp4	6
GO:0022612	GO:0022612	gland morphogenesis	7/154	157/28814	2.26489e-05	0.00135894	0.0010612	Wnt3a/Fgf8/Rarg/Epha2/Cdh1/Sulf1/Etv4	7
GO:1905208	GO:1905208	negative regulation of cardiocyte differentiation	3/154	11/28814	2.39388e-05	0.00140368	0.00109614	Wnt3a/Prickle1/Dll1	3
GO:0032956	GO:0032956	regulation of actin cytoskeleton organization	10/154	366/28814	2.94041e-05	0.00168584	0.00131648	Alox15/Epha1/F2rl1/Fzd10/Cdc42ep5/Limch1/Bst2/Arfgef1/Tpm1/S100a10	10
GO:0001843	GO:0001843	neural tube closure	6/154	112/28814	3.1716e-05	0.00173657	0.0013561	T/Ptk7/Rarg/St14/Spint2/Prickle1	6
GO:0016055	GO:0016055	Wnt signaling pathway	11/154	451/28814	3.30843e-05	0.00173657	0.0013561	Wnt3a/Wnt5b/Rspo3/Fzd10/Ptk7/Wnt8a/Cdh1/Mcc/Sulf1/Prickle1/Mllt3	11
GO:0019395	GO:0019395	fatty acid oxidation	6/154	113/28814	3.33481e-05	0.00173657	0.0013561	Acadl/Hadhb/Crot/Hadha/Echdc2/Eci1	6
GO:0060606	GO:0060606	tube closure	6/154	113/28814	3.33481e-05	0.00173657	0.0013561	T/Ptk7/Rarg/St14/Spint2/Prickle1	6
GO:0072175	GO:0072175	epithelial tube formation	7/154	167/28814	3.36544e-05	0.00173657	0.0013561	T/Fgf8/Ptk7/Rarg/St14/Spint2/Prickle1	7
GO:0198738	GO:0198738	cell-cell signaling by wnt	11/154	453/28814	3.44386e-05	0.00174219	0.00136048	Wnt3a/Wnt5b/Rspo3/Fzd10/Ptk7/Wnt8a/Cdh1/Mcc/Sulf1/Prickle1/Mllt3	11
GO:1903076	GO:1903076	regulation of protein localization to plasma membrane	6/154	115/28814	3.68143e-05	0.00182656	0.00142637	Wnt3a/Pid1/Epha2/Cdh1/Ezr/Appl1	6
GO:0030100	GO:0030100	regulation of endocytosis	8/154	237/28814	4.33028e-05	0.00210795	0.00164611	Wnt3a/Alox15/Amph/F2rl1/Apln/Sh3gl3/Appl1/Dll1	8
GO:0014020	GO:0014020	primary neural tube formation	6/154	119/28814	4.46137e-05	0.00211898	0.00165473	T/Ptk7/Rarg/St14/Spint2/Prickle1	6
GO:0009954	GO:0009954	proximal/distal pattern formation	4/154	37/28814	4.51721e-05	0.00211898	0.00165473	Sp8/Wnt8a/Hoxb9/Dll1	4
GO:1902903	GO:1902903	regulation of supramolecular fiber organization	10/154	388/28814	4.80469e-05	0.00221359	0.00172861	Alox15/Epha1/F2rl1/Cdc42ep5/Limch1/Stmn2/Arfgef1/Tpm1/Akap9/S100a10	10
GO:0060670	GO:0060670	branching involved in labyrinthine layer morphogenesis	3/154	14/28814	5.21914e-05	0.00236235	0.00184477	Rspo3/St14/Spint2	3
GO:0050673	GO:0050673	epithelial cell proliferation	11/154	476/28814	5.38005e-05	0.0023932	0.00186886	Wnt3a/Igfbp3/Apln/Fst/Epha2/Arg1/Cdh1/Mcc/Sulf1/Ccnd2/Etv4	11
GO:0030111	GO:0030111	regulation of Wnt signaling pathway	9/154	318/28814	5.66511e-05	0.00244716	0.001911	Wnt3a/Wnt5b/Rspo3/Ptk7/Cdh1/Mcc/Sulf1/Prickle1/Mllt3	9
GO:0007346	GO:0007346	regulation of mitotic cell cycle	11/154	479/28814	5.69106e-05	0.00244716	0.001911	Fgf8/Psme2/Psme1/Cdkn1a/Pim2/Bex4/Appl1/Ccnd2/Ttc28/Cenpf/Ube2c	11
GO:0060828	GO:0060828	regulation of canonical Wnt signaling pathway	8/154	249/28814	6.1276e-05	0.00259167	0.00202385	Wnt3a/Wnt5b/Rspo3/Ptk7/Cdh1/Mcc/Prickle1/Mllt3	8
GO:0045807	GO:0045807	positive regulation of endocytosis	6/154	128/28814	6.70346e-05	0.00278951	0.00217834	Wnt3a/Amph/F2rl1/Apln/Appl1/Dll1	6
GO:0070372	GO:0070372	regulation of ERK1 and ERK2 cascade	9/154	326/28814	6.85295e-05	0.00280645	0.00219157	Alox15/Fgf8/Gnai2/F2rl1/Sema6a/Epha2/Ezr/Dusp4/Spry2	9
GO:0007409	GO:0007409	axonogenesis	11/154	493/28814	7.35535e-05	0.00295049	0.00230405	Wnt3a/Fgf8/Epha1/Foxb1/Evx1/Sema6a/Epha2/Slit3/Dst/Etv4/Mycbp2	11
GO:0043547	GO:0043547	positive regulation of GTPase activity	8/154	256/28814	7.4363e-05	0.00295049	0.00230405	Amph/Epha1/F2rl1/Fzd10/Epha2/Dock11/Mex3b/S100a10	8
GO:0008543	GO:0008543	fibroblast growth factor receptor signaling pathway	5/154	81/28814	7.54776e-05	0.00295049	0.00230405	Fgf8/Fgf17/Apln/Sulf1/Spry2	5
GO:2000027	GO:2000027	regulation of animal organ morphogenesis	6/154	133/28814	8.29116e-05	0.00319271	0.00249321	Wnt3a/Fgf8/Ptk7/Cdh1/Sulf1/Mllt3	6
GO:0001841	GO:0001841	neural tube formation	6/154	134/28814	8.64191e-05	0.00327884	0.00256047	T/Ptk7/Rarg/St14/Spint2/Prickle1	6
GO:0042074	GO:0042074	cell migration involved in gastrulation	3/154	17/28814	9.63583e-05	0.00360296	0.00281358	T/Fgf8/Lefty1	3
GO:1905475	GO:1905475	regulation of protein localization to membrane	7/154	200/28814	0.00010492	0.00386705	0.0030198	Wnt3a/Pid1/Epha2/Cdh1/Zmynd8/Ezr/Appl1	7
GO:1904375	GO:1904375	regulation of protein localization to cell periphery	6/154	141/28814	0.000114414	0.00407064	0.00317879	Wnt3a/Pid1/Epha2/Cdh1/Ezr/Appl1	6
GO:0070371	GO:0070371	ERK1 and ERK2 cascade	9/154	349/28814	0.000114953	0.00407064	0.00317879	Alox15/Fgf8/Gnai2/F2rl1/Sema6a/Epha2/Ezr/Dusp4/Spry2	9
GO:1901881	GO:1901881	positive regulation of protein depolymerization	3/154	18/28814	0.000115177	0.00407064	0.00317879	F2rl1/Nes/Stmn2	3
GO:0110053	GO:0110053	regulation of actin filament organization	8/154	276/28814	0.000125119	0.00436225	0.00340651	Alox15/Epha1/F2rl1/Cdc42ep5/Limch1/Arfgef1/Tpm1/S100a10	8
GO:0040037	GO:0040037	negative regulation of fibroblast growth factor receptor signaling pathway	3/154	19/28814	0.000136237	0.00468655	0.00365976	Apln/Sulf1/Spry2	3
GO:0030258	GO:0030258	lipid modification	7/154	216/28814	0.000168839	0.0056578	0.00441821	Alox15/Acadl/Hadhb/Crot/Hadha/Echdc2/Eci1	7
GO:0044344	GO:0044344	cellular response to fibroblast growth factor stimulus	5/154	96/28814	0.000168857	0.0056578	0.00441821	Fgf8/Fgf17/Apln/Sulf1/Spry2	5
GO:1990778	GO:1990778	protein localization to cell periphery	9/154	370/28814	0.000177989	0.00588734	0.00459746	Wnt3a/Pid1/Epha2/Cdh1/Ezr/Rab8b/Appl1/Mex3b/S100a10	9
GO:0048839	GO:0048839	inner ear development	7/154	219/28814	0.000183749	0.00595962	0.0046539	Wnt3a/Fgf8/Ptk7/Cdh1/H2-K1/Dll1/Spry2	7
GO:0071774	GO:0071774	response to fibroblast growth factor	5/154	98/28814	0.000186007	0.00595962	0.0046539	Fgf8/Fgf17/Apln/Sulf1/Spry2	5
GO:0007015	GO:0007015	actin filament organization	10/154	458/28814	0.000187104	0.00595962	0.0046539	Alox15/Epha1/F2rl1/Cdc42ep5/Zyx/Limch1/Ezr/Arfgef1/Tpm1/S100a10	10
GO:0001838	GO:0001838	embryonic epithelial tube formation	6/154	156/28814	0.000198608	0.00624888	0.00487979	T/Ptk7/Rarg/St14/Spint2/Prickle1	6
GO:0044242	GO:0044242	cellular lipid catabolic process	7/154	224/28814	0.000210951	0.00655727	0.00512061	Acadl/Hadhb/Acot7/Crot/Hadha/Echdc2/Eci1	7
GO:1900746	GO:1900746	regulation of vascular endothelial growth factor signaling pathway	3/154	22/28814	0.000213984	0.00657236	0.0051324	Sema6a/Dll1/Spry2	3
GO:0072659	GO:0072659	protein localization to plasma membrane	8/154	302/28814	0.000230913	0.0070089	0.00547329	Wnt3a/Pid1/Epha2/Cdh1/Ezr/Rab8b/Appl1/S100a10	8
GO:0021510	GO:0021510	spinal cord development	5/154	103/28814	0.000234699	0.00704098	0.00549834	Wnt3a/Foxb1/Lrp8/Hoxb8/Dll1	5
GO:0007163	GO:0007163	establishment or maintenance of cell polarity	7/154	229/28814	0.000241315	0.00705007	0.00550544	Cdx2/Ptk7/Spint2/Ezr/Dst/Arfgef1/Spry2	7
GO:0009065	GO:0009065	glutamine family amino acid catabolic process	3/154	23/28814	0.000245119	0.00705007	0.00550544	Oat/Arg1/Glud1	3
GO:0001655	GO:0001655	urogenital system development	9/154	387/28814	0.000248091	0.00705007	0.00550544	Fgf8/Foxb1/Ptk7/Rarg/Lin28a/Epcam/Sulf1/Dll1/Cenpf	9
GO:0035567	GO:0035567	non-canonical Wnt signaling pathway	4/154	57/28814	0.000248665	0.00705007	0.00550544	Rspo3/Fzd10/Ptk7/Mllt3	4
GO:1901861	GO:1901861	regulation of muscle tissue development	4/154	57/28814	0.000248665	0.00705007	0.00550544	Wnt3a/Fgf8/Dll1/Cenpf	4
GO:0051496	GO:0051496	positive regulation of stress fiber assembly	4/154	58/28814	0.000265981	0.00745904	0.00582481	Epha1/Limch1/Tpm1/S100a10	4
GO:1902547	GO:1902547	regulation of cellular response to vascular endothelial growth factor stimulus	3/154	24/28814	0.00027904	0.0077411	0.00604507	Sema6a/Dll1/Spry2	3
GO:0048608	GO:0048608	reproductive structure development	10/154	484/28814	0.00029047	0.00797246	0.00622574	Fgf8/Cdx2/Rspo3/Fst/Rarg/St14/Cdh1/Spint2/Sulf1/Akap9	10
GO:0002065	GO:0002065	columnar/cuboidal epithelial cell differentiation	5/154	109/28814	0.000305285	0.00814894	0.00636355	Fgf8/Cdx2/Rarg/Cdh1/Dll1	5
GO:0048704	GO:0048704	embryonic skeletal system morphogenesis	5/154	109/28814	0.000305285	0.00814894	0.00636355	Fgf8/Hoxb8/Hoxb9/Hoxa7/Hoxb1	5
GO:0061458	GO:0061458	reproductive system development	10/154	488/28814	0.000309971	0.00814894	0.00636355	Fgf8/Cdx2/Rspo3/Fst/Rarg/St14/Cdh1/Spint2/Sulf1/Akap9	10
GO:0001829	GO:0001829	trophectodermal cell differentiation	3/154	25/28814	0.00031585	0.00814894	0.00636355	Cdx2/Pou5f1/Cdh1	3
GO:0002719	GO:0002719	negative regulation of cytokine production involved in immune response	3/154	25/28814	0.00031585	0.00814894	0.00636355	Arg1/Bst2/Cuedc2	3
GO:0044331	GO:0044331	cell-cell adhesion mediated by cadherin	3/154	25/28814	0.00031585	0.00814894	0.00636355	Wnt3a/Epcam/Cdh1	3
GO:0060711	GO:0060711	labyrinthine layer development	4/154	62/28814	0.000343979	0.00876024	0.00684092	Cdx2/Rspo3/St14/Spint2	4
GO:0051017	GO:0051017	actin filament bundle assembly	6/154	173/28814	0.000346335	0.00876024	0.00684092	Epha1/Zyx/Limch1/Ezr/Tpm1/S100a10	6
GO:0072593	GO:0072593	reactive oxygen species metabolic process	7/154	245/28814	0.000362909	0.00907424	0.00708612	Gnai2/F2rl1/Ddit4/Pid1/Aldh2/Cdkn1a/Ndufs4	7
GO:0009064	GO:0009064	glutamine family amino acid metabolic process	4/154	63/28814	0.000365783	0.00907424	0.00708612	Oat/Arg1/Pycr2/Glud1	4
GO:0051896	GO:0051896	regulation of protein kinase B signaling	6/154	176/28814	0.00037955	0.0092381	0.00721409	Lin28a/Meis3/Pou5f1/Epha2/Arfgef1/Spry2	6
GO:0061572	GO:0061572	actin filament bundle organization	6/154	176/28814	0.00037955	0.0092381	0.00721409	Epha1/Zyx/Limch1/Ezr/Tpm1/S100a10	6
GO:1904705	GO:1904705	regulation of vascular associated smooth muscle cell proliferation	4/154	64/28814	0.000388558	0.00936897	0.00731628	Gnai2/Apln/Cdkn1a/Tpm1	4
GO:0023019	GO:0023019	signal transduction involved in regulation of gene expression	3/154	27/28814	0.000398544	0.00951073	0.00742698	T/Fgf8/Epcam	3
GO:0030038	GO:0030038	contractile actin filament bundle assembly	5/154	116/28814	0.000406766	0.00951073	0.00742698	Epha1/Zyx/Limch1/Tpm1/S100a10	5
GO:0043149	GO:0043149	stress fiber assembly	5/154	116/28814	0.000406766	0.00951073	0.00742698	Epha1/Zyx/Limch1/Tpm1/S100a10	5
GO:0016042	GO:0016042	lipid catabolic process	8/154	329/28814	0.000409183	0.00951073	0.00742698	Acadl/Hadhb/Acot7/Crot/Hadha/Echdc2/Pafah1b3/Eci1	8
GO:0043583	GO:0043583	ear development	7/154	251/28814	0.000419501	0.00966351	0.00754629	Wnt3a/Fgf8/Ptk7/Cdh1/H2-K1/Dll1/Spry2	7
GO:0051897	GO:0051897	positive regulation of protein kinase B signaling	5/154	118/28814	0.000439953	0.00997507	0.00778959	Lin28a/Meis3/Pou5f1/Arfgef1/Spry2	5
GO:0060713	GO:0060713	labyrinthine layer morphogenesis	3/154	28/28814	0.000444625	0.00997507	0.00778959	Rspo3/St14/Spint2	3
GO:1904706	GO:1904706	negative regulation of vascular associated smooth muscle cell proliferation	3/154	28/28814	0.000444625	0.00997507	0.00778959	Apln/Cdkn1a/Tpm1	3
GO:0044772	GO:0044772	mitotic cell cycle phase transition	9/154	420/28814	0.000449968	0.0100079	0.00781524	Psme2/Nes/Psme1/Cdkn1a/Pim2/Appl1/Ccnd2/Cenpf/Ube2c	9
GO:0001707	GO:0001707	mesoderm formation	4/154	67/28814	0.000462954	0.0101222	0.0079045	T/Wnt3a/Pou5f1/Epha2	4
GO:1990874	GO:1990874	vascular associated smooth muscle cell proliferation	4/154	67/28814	0.000462954	0.0101222	0.0079045	Gnai2/Apln/Cdkn1a/Tpm1	4
GO:0042472	GO:0042472	inner ear morphogenesis	5/154	120/28814	0.000475142	0.0102156	0.00797739	Wnt3a/Fgf8/Ptk7/Dll1/Spry2	5
GO:2000177	GO:2000177	regulation of neural precursor cell proliferation	5/154	120/28814	0.000475142	0.0102156	0.00797739	Wnt3a/Gnai2/Bex1/Nes/Spint2	5
GO:0032233	GO:0032233	positive regulation of actin filament bundle assembly	4/154	68/28814	0.000489859	0.0103593	0.00808965	Epha1/Limch1/Tpm1/S100a10	4
GO:0061371	GO:0061371	determination of heart left/right asymmetry	4/154	68/28814	0.000489859	0.0103593	0.00808965	T/Wnt3a/Fgf8/Dll1	4
GO:1905207	GO:1905207	regulation of cardiocyte differentiation	3/154	30/28814	0.000546734	0.0113807	0.00888726	Wnt3a/Prickle1/Dll1	3
GO:0048662	GO:0048662	negative regulation of smooth muscle cell proliferation	4/154	70/28814	0.00054698	0.0113807	0.00888726	Igfbp3/Apln/Cdkn1a/Tpm1	4
GO:0051261	GO:0051261	protein depolymerization	5/154	125/28814	0.000572379	0.0118139	0.00922555	F2rl1/Sh3gl3/Nes/Stmn2/Tpm1	5
GO:0048332	GO:0048332	mesoderm morphogenesis	4/154	71/28814	0.000577245	0.0118198	0.00923013	T/Wnt3a/Pou5f1/Epha2	4
GO:0060795	GO:0060795	cell fate commitment involved in formation of primary germ layer	3/154	31/28814	0.000602949	0.0122489	0.00956522	Wnt3a/Ets2/Pou5f1	3
GO:2000179	GO:2000179	positive regulation of neural precursor cell proliferation	4/154	72/28814	0.000608681	0.0122687	0.00958071	Wnt3a/Gnai2/Bex1/Nes	4
GO:0019882	GO:0019882	antigen processing and presentation	5/154	128/28814	0.00063747	0.0127494	0.00995607	Psmb8/Psme2/Psme1/H2-K1/Rab8b	5
GO:0031346	GO:0031346	positive regulation of cell projection organization	9/154	443/28814	0.0006586	0.0129533	0.0101153	Wnt3a/F2rl1/Cdc42ep5/Ptk7/Lrp8/Zmynd8/Stmn2/Rab8b/Dock11	9
GO:0034260	GO:0034260	negative regulation of GTPase activity	3/154	32/28814	0.000662725	0.0129533	0.0101153	Fzd10/Arfgef1/Spry2	3
GO:0048011	GO:0048011	neurotrophin TRK receptor signaling pathway	3/154	32/28814	0.000662725	0.0129533	0.0101153	Ddit4/Bex1/Spry2	3
GO:0006631	GO:0006631	fatty acid metabolic process	9/154	446/28814	0.000690856	0.0134016	0.0104654	Alox15/Acadl/Hadhb/Acot7/Crot/Cyb5a/Hadha/Echdc2/Eci1	9
GO:0007492	GO:0007492	endoderm development	4/154	75/28814	0.000710262	0.0135596	0.0105888	Fgf8/Wnt8a/Pou5f1/Dusp4	4
GO:0061351	GO:0061351	neural precursor cell proliferation	6/154	199/28814	0.000724693	0.0135596	0.0105888	Wnt3a/Fgf8/Gnai2/Bex1/Nes/Spint2	6
GO:0040036	GO:0040036	regulation of fibroblast growth factor receptor signaling pathway	3/154	33/28814	0.000726152	0.0135596	0.0105888	Apln/Sulf1/Spry2	3
GO:0051642	GO:0051642	centrosome localization	3/154	33/28814	0.000726152	0.0135596	0.0105888	Sema6a/Ezr/Akap9	3
GO:0060669	GO:0060669	embryonic placenta morphogenesis	3/154	33/28814	0.000726152	0.0135596	0.0105888	Rspo3/St14/Spint2	3
GO:0007368	GO:0007368	determination of left/right symmetry	5/154	132/28814	0.000732696	0.0135596	0.0105888	T/Wnt3a/Fgf8/Lefty1/Dll1	5
GO:0051258	GO:0051258	protein polymerization	7/154	276/28814	0.000735792	0.0135596	0.0105888	Alox15/Cdc42ep5/Stmn2/Arfgef1/Tpm1/Akap9/Ube2c	7
GO:0046847	GO:0046847	filopodium assembly	4/154	76/28814	0.000746632	0.0136618	0.0106686	Ttyh1/Zmynd8/Ezr/Dock11	4
GO:0090090	GO:0090090	negative regulation of canonical Wnt signaling pathway	5/154	134/28814	0.000784112	0.0141537	0.0110527	Wnt5b/Cdh1/Mcc/Prickle1/Mllt3	5
GO:0003156	GO:0003156	regulation of animal organ formation	3/154	34/28814	0.000793316	0.0141537	0.0110527	Wnt3a/Fgf8/Sulf1	3
GO:0061842	GO:0061842	microtubule organizing center localization	3/154	34/28814	0.000793316	0.0141537	0.0110527	Sema6a/Ezr/Akap9	3
GO:0050767	GO:0050767	regulation of neurogenesis	9/154	455/28814	0.000795457	0.0141537	0.0110527	Wnt3a/Hes7/Sema6a/Dll3/Lin28a/Lrp8/Bex1/Dll1/S100a10	9
GO:0010563	GO:0010563	negative regulation of phosphorus metabolic process	9/154	457/28814	0.000820372	0.0142763	0.0111485	Igfbp3/Epha1/Gnai2/Ddit4/Ppp4r4/Pid1/Cdkn1a/Taf7/Spry2	9
GO:0045936	GO:0045936	negative regulation of phosphate metabolic process	9/154	457/28814	0.000820372	0.0142763	0.0111485	Igfbp3/Epha1/Gnai2/Ddit4/Ppp4r4/Pid1/Cdkn1a/Taf7/Spry2	9
GO:2000379	GO:2000379	positive regulation of reactive oxygen species metabolic process	4/154	78/28814	0.000823289	0.0142763	0.0111485	Gnai2/F2rl1/Pid1/Cdkn1a	4
GO:0030308	GO:0030308	negative regulation of cell growth	6/154	204/28814	0.000824486	0.0142763	0.0111485	Wnt3a/Sema6a/Cdkn1a/Bst2/Slit3/Eno1	6
GO:0003401	GO:0003401	axis elongation	3/154	35/28814	0.000864304	0.0146608	0.0114487	Wnt3a/Ptk7/Spry2	3
GO:0043243	GO:0043243	positive regulation of protein-containing complex disassembly	3/154	35/28814	0.000864304	0.0146608	0.0114487	F2rl1/Nes/Stmn2	3
GO:0000082	GO:0000082	G1/S transition of mitotic cell cycle	6/154	206/28814	0.000867246	0.0146608	0.0114487	Psme2/Psme1/Cdkn1a/Pim2/Appl1/Ccnd2	6
GO:0003007	GO:0003007	heart morphogenesis	7/154	284/28814	0.000869419	0.0146608	0.0114487	T/Wnt3a/Fgf8/Lefty1/Slit3/Tpm1/Dll1	7
GO:0043491	GO:0043491	protein kinase B signaling	6/154	208/28814	0.000911696	0.0152739	0.0119274	Lin28a/Meis3/Pou5f1/Epha2/Arfgef1/Spry2	6
GO:0030177	GO:0030177	positive regulation of Wnt signaling pathway	5/154	139/28814	0.000924414	0.015387	0.0120158	Wnt3a/Rspo3/Ptk7/Sulf1/Mllt3	5
GO:0032271	GO:0032271	regulation of protein polymerization	6/154	209/28814	0.000934568	0.0154029	0.0120282	Alox15/Cdc42ep5/Stmn2/Arfgef1/Tpm1/Akap9	6
GO:0008045	GO:0008045	motor neuron axon guidance	3/154	36/28814	0.0009392	0.0154029	0.0120282	Fgf8/Etv4/Mycbp2	3
GO:0042060	GO:0042060	wound healing	8/154	374/28814	0.000943276	0.0154029	0.0120282	Wnt3a/Alox15/F2rl1/Ptk7/Cdkn1a/Dst/Arfgef1/Tpm1	8
GO:0009855	GO:0009855	determination of bilateral symmetry	5/154	141/28814	0.000985465	0.0159906	0.0124871	T/Wnt3a/Fgf8/Lefty1/Dll1	5
GO:0009799	GO:0009799	specification of symmetry	5/154	142/28814	0.00101709	0.0162139	0.0126616	T/Wnt3a/Fgf8/Lefty1/Dll1	5
GO:0048846	GO:0048846	axon extension involved in axon guidance	3/154	37/28814	0.00101808	0.0162139	0.0126616	Wnt3a/Sema6a/Slit3	3
GO:1902284	GO:1902284	neuron projection extension involved in neuron projection guidance	3/154	37/28814	0.00101808	0.0162139	0.0126616	Wnt3a/Sema6a/Slit3	3
GO:0070373	GO:0070373	negative regulation of ERK1 and ERK2 cascade	4/154	83/28814	0.00103896	0.0164449	0.012842	Sema6a/Ezr/Dusp4/Spry2	4
GO:0042471	GO:0042471	ear morphogenesis	5/154	143/28814	0.00104946	0.0165098	0.0128926	Wnt3a/Fgf8/Ptk7/Dll1/Spry2	5
GO:0048732	GO:0048732	gland development	9/154	476/28814	0.00109033	0.0170488	0.0133135	Wnt3a/Fgf8/Foxb1/Rarg/Epha2/Cdh1/Sulf1/Hoxb9/Etv4	9
GO:0002701	GO:0002701	negative regulation of production of molecular mediator of immune response	3/154	38/28814	0.00110104	0.0170718	0.0133314	Arg1/Bst2/Cuedc2	3
GO:0001818	GO:0001818	negative regulation of cytokine production	7/154	296/28814	0.00110503	0.0170718	0.0133314	F2rl1/Epha2/Arg1/Ezr/Bst2/Cuedc2/Dll1	7
GO:2000045	GO:2000045	regulation of G1/S transition of mitotic cell cycle	5/154	146/28814	0.00115118	0.0176788	0.0138055	Psme2/Psme1/Cdkn1a/Appl1/Ccnd2	5
GO:0002315	GO:0002315	marginal zone B cell differentiation	2/154	10/28814	0.00124168	0.0186252	0.0145445	Dock11/Dll1	2
GO:0006527	GO:0006527	arginine catabolic process	2/154	10/28814	0.00124168	0.0186252	0.0145445	Oat/Arg1	2
GO:0006560	GO:0006560	proline metabolic process	2/154	10/28814	0.00124168	0.0186252	0.0145445	Oat/Pycr2	2
GO:0045955	GO:0045955	negative regulation of calcium ion-dependent exocytosis	2/154	10/28814	0.00124168	0.0186252	0.0145445	Gnai2/Pou5f1	2
GO:0007178	GO:0007178	transmembrane receptor protein serine/threonine kinase signaling pathway	8/154	391/28814	0.00125204	0.0186721	0.0145811	T/Wnt3a/Fst/Zyx/Lefty1/Sulf1/Appl1/Spry2	8
GO:0019884	GO:0019884	antigen processing and presentation of exogenous antigen	3/154	40/28814	0.00127947	0.0189715	0.014815	Psme2/Psme1/H2-K1	3
GO:0032535	GO:0032535	regulation of cellular component size	8/154	393/28814	0.00129312	0.0190642	0.0148874	Wnt3a/Alox15/F2rl1/Cdc42ep5/Sema6a/Ezr/Arfgef1/Tpm1	8
GO:0038179	GO:0038179	neurotrophin signaling pathway	3/154	41/28814	0.00137511	0.0201578	0.0157414	Ddit4/Bex1/Spry2	3
GO:0032526	GO:0032526	response to retinoic acid	4/154	91/28814	0.00146208	0.0211433	0.016511	Ptk7/Rarg/Lefty1/Pou5f1	4
GO:1903578	GO:1903578	regulation of ATP metabolic process	4/154	91/28814	0.00146208	0.0211433	0.016511	Cox7a2/Ddit4/Pid1/Eno1	4
GO:1901990	GO:1901990	regulation of mitotic cell cycle phase transition	7/154	311/28814	0.00146707	0.0211433	0.016511	Psme2/Psme1/Cdkn1a/Appl1/Ccnd2/Cenpf/Ube2c	7
GO:0038084	GO:0038084	vascular endothelial growth factor signaling pathway	3/154	42/28814	0.00147512	0.0211433	0.016511	Sema6a/Dll1/Spry2	3
GO:0051458	GO:0051458	corticotropin secretion	2/154	11/28814	0.00151229	0.0214379	0.016741	Apln/Rab8b	2
GO:1900747	GO:1900747	negative regulation of vascular endothelial growth factor signaling pathway	2/154	11/28814	0.00151229	0.0214379	0.016741	Sema6a/Spry2	2
GO:0050678	GO:0050678	regulation of epithelial cell proliferation	8/154	405/28814	0.00156267	0.022031	0.0172041	Wnt3a/Apln/Arg1/Cdh1/Mcc/Sulf1/Ccnd2/Etv4	8
GO:0044843	GO:0044843	cell cycle G1/S phase transition	6/154	233/28814	0.00162872	0.0228374	0.0178339	Psme2/Psme1/Cdkn1a/Pim2/Appl1/Ccnd2	6
GO:0090596	GO:0090596	sensory organ morphogenesis	7/154	319/28814	0.00169475	0.0236349	0.0184566	Wnt3a/Fgf8/Ptk7/Rarg/Epha2/Dll1/Spry2	7
GO:1901879	GO:1901879	regulation of protein depolymerization	4/154	95/28814	0.00171311	0.0237625	0.0185563	F2rl1/Nes/Stmn2/Tpm1	4
GO:2000377	GO:2000377	regulation of reactive oxygen species metabolic process	5/154	160/28814	0.00172493	0.0237985	0.0185844	Gnai2/F2rl1/Pid1/Aldh2/Cdkn1a	5
GO:0001840	GO:0001840	neural plate development	2/154	12/28814	0.00180839	0.0243002	0.0189762	T/Fgf8	2
GO:0010002	GO:0010002	cardioblast differentiation	2/154	12/28814	0.00180839	0.0243002	0.0189762	Wnt3a/Prickle1	2
GO:0031272	GO:0031272	regulation of pseudopodium assembly	2/154	12/28814	0.00180839	0.0243002	0.0189762	F2rl1/Cdc42ep5	2
GO:0031274	GO:0031274	positive regulation of pseudopodium assembly	2/154	12/28814	0.00180839	0.0243002	0.0189762	F2rl1/Cdc42ep5	2
GO:0072697	GO:0072697	protein localization to cell cortex	2/154	12/28814	0.00180839	0.0243002	0.0189762	Ezr/Mex3b	2
GO:0002718	GO:0002718	regulation of cytokine production involved in immune response	4/154	97/28814	0.0018492	0.0246218	0.0192273	F2rl1/Arg1/Bst2/Cuedc2	4
GO:0032984	GO:0032984	protein-containing complex disassembly	6/154	239/28814	0.00185141	0.0246218	0.0192273	F2rl1/Ddit4/Sh3gl3/Nes/Stmn2/Tpm1	6
GO:0008064	GO:0008064	regulation of actin polymerization or depolymerization	5/154	165/28814	0.00197335	0.0259757	0.0202846	Alox15/F2rl1/Cdc42ep5/Arfgef1/Tpm1	5
GO:0030879	GO:0030879	mammary gland development	5/154	165/28814	0.00197335	0.0259757	0.0202846	Wnt3a/Foxb1/Epha2/Hoxb9/Etv4	5
GO:0051492	GO:0051492	regulation of stress fiber assembly	4/154	99/28814	0.0019926	0.0260959	0.0203785	Epha1/Limch1/Tpm1/S100a10	4
GO:0001822	GO:0001822	kidney development	7/154	330/28814	0.00205167	0.0267339	0.0208766	Fgf8/Ptk7/Lin28a/Epcam/Sulf1/Dll1/Cenpf	7
GO:0030178	GO:0030178	negative regulation of Wnt signaling pathway	5/154	167/28814	0.00207969	0.0269274	0.0210277	Wnt5b/Cdh1/Mcc/Prickle1/Mllt3	5
GO:0009437	GO:0009437	carnitine metabolic process	2/154	13/28814	0.0021297	0.0269274	0.0210277	Acadl/Crot	2
GO:0032926	GO:0032926	negative regulation of activin receptor signaling pathway	2/154	13/28814	0.0021297	0.0269274	0.0210277	Fst/Lefty1	2
GO:0048570	GO:0048570	notochord morphogenesis	2/154	13/28814	0.0021297	0.0269274	0.0210277	T/Epha2	2
GO:1902548	GO:1902548	negative regulation of cellular response to vascular endothelial growth factor stimulus	2/154	13/28814	0.0021297	0.0269274	0.0210277	Sema6a/Spry2	2
GO:0030832	GO:0030832	regulation of actin filament length	5/154	168/28814	0.0021344	0.0269274	0.0210277	Alox15/F2rl1/Cdc42ep5/Arfgef1/Tpm1	5
GO:0032868	GO:0032868	response to insulin	6/154	246/28814	0.00213958	0.0269274	0.0210277	Gnai2/Pid1/Rab8b/Hadha/Appl1/Slc2a1	6
GO:0003382	GO:0003382	epithelial cell morphogenesis	3/154	48/28814	0.00217105	0.0269323	0.0210316	St14/Cdh1/Spint2	3
GO:0035137	GO:0035137	hindlimb morphogenesis	3/154	48/28814	0.00217105	0.0269323	0.0210316	Fgf8/Rarg/Sall3	3
GO:0022411	GO:0022411	cellular component disassembly	8/154	427/28814	0.00217128	0.0269323	0.0210316	Igfbp3/F2rl1/Ddit4/Sh3gl3/Nes/Stmn2/Tpm1/Slc25a5	8
GO:0001708	GO:0001708	cell fate specification	4/154	102/28814	0.00222185	0.027297	0.0213164	T/Wnt3a/Pou5f1/Dll1	4
GO:0150115	GO:0150115	cell-substrate junction organization	4/154	102/28814	0.00222185	0.027297	0.0213164	Limch1/Dst/Rab8b/S100a10	4
GO:1902806	GO:1902806	regulation of cell cycle G1/S phase transition	5/154	171/28814	0.00230485	0.0281825	0.0220079	Psme2/Psme1/Cdkn1a/Appl1/Ccnd2	5
GO:0090288	GO:0090288	negative regulation of cellular response to growth factor stimulus	4/154	104/28814	0.0023844	0.0290177	0.0226601	Apln/Sema6a/Sulf1/Spry2	4
GO:0002066	GO:0002066	columnar/cuboidal epithelial cell development	3/154	50/28814	0.00244116	0.029569	0.0230906	Rarg/Cdh1/Dll1	3
GO:2000052	GO:2000052	positive regulation of non-canonical Wnt signaling pathway	2/154	14/28814	0.00247595	0.0298503	0.0233102	Rspo3/Mllt3	2
GO:0030099	GO:0030099	myeloid cell differentiation	8/154	439/28814	0.00257417	0.03089	0.0241222	F2rl1/Rarg/Epha2/Rbp1/Hoxb8/Hoxa7/Dll1/Slc25a5	8
GO:0072001	GO:0072001	renal system development	7/154	345/28814	0.00262913	0.0314035	0.0245231	Fgf8/Ptk7/Lin28a/Epcam/Sulf1/Dll1/Cenpf	7
GO:0060348	GO:0060348	bone development	6/154	258/28814	0.00271083	0.0322301	0.0251687	T/Fgf8/Cdx1/Rarg/Sp5/Sulf1	6
GO:0030857	GO:0030857	negative regulation of epithelial cell differentiation	3/154	52/28814	0.00273119	0.0322891	0.0252147	Hoxa7/Dll1/Spry2	3
GO:0001890	GO:0001890	placenta development	5/154	178/28814	0.00274082	0.0322891	0.0252147	Cdx2/Rspo3/St14/Cdh1/Spint2	5
GO:0006577	GO:0006577	amino-acid betaine metabolic process	2/154	15/28814	0.00284687	0.0324997	0.0253792	Acadl/Crot	2
GO:0010755	GO:0010755	regulation of plasminogen activation	2/154	15/28814	0.00284687	0.0324997	0.0253792	Eno1/S100a10	2
GO:0015936	GO:0015936	coenzyme A metabolic process	2/154	15/28814	0.00284687	0.0324997	0.0253792	Acot7/Crot	2
GO:0031269	GO:0031269	pseudopodium assembly	2/154	15/28814	0.00284687	0.0324997	0.0253792	F2rl1/Cdc42ep5	2
GO:0045605	GO:0045605	negative regulation of epidermal cell differentiation	2/154	15/28814	0.00284687	0.0324997	0.0253792	Hoxa7/Dll1	2
GO:0045683	GO:0045683	negative regulation of epidermis development	2/154	15/28814	0.00284687	0.0324997	0.0253792	Hoxa7/Dll1	2
GO:0070943	GO:0070943	neutrophil-mediated killing of symbiont cell	2/154	15/28814	0.00284687	0.0324997	0.0253792	F2rl1/Arg1	2
GO:0048660	GO:0048660	regulation of smooth muscle cell proliferation	5/154	180/28814	0.00287564	0.0326835	0.0255228	Igfbp3/Gnai2/Apln/Cdkn1a/Tpm1	5
GO:0016525	GO:0016525	negative regulation of angiogenesis	4/154	110/28814	0.00292086	0.0329075	0.0256977	Sema6a/Epha2/Sulf1/Spry2	4
GO:0060349	GO:0060349	bone morphogenesis	4/154	110/28814	0.00292086	0.0329075	0.0256977	T/Cdx1/Rarg/Sp5	4
GO:0001933	GO:0001933	negative regulation of protein phosphorylation	7/154	352/28814	0.00293798	0.0329565	0.0257359	Igfbp3/Epha1/Ddit4/Pid1/Cdkn1a/Taf7/Spry2	7
GO:0110020	GO:0110020	regulation of actomyosin structure organization	4/154	111/28814	0.00301764	0.0333928	0.0260766	Epha1/Limch1/Tpm1/S100a10	4
GO:0035088	GO:0035088	establishment or maintenance of apical/basal cell polarity	3/154	54/28814	0.00304159	0.0333928	0.0260766	Cdx2/Ptk7/Ezr	3
GO:0044060	GO:0044060	regulation of endocrine process	3/154	54/28814	0.00304159	0.0333928	0.0260766	F2rl1/Apln/Rab8b	3
GO:0045604	GO:0045604	regulation of epidermal cell differentiation	3/154	54/28814	0.00304159	0.0333928	0.0260766	Hoxa7/Dll1/Etv4	3
GO:0061245	GO:0061245	establishment or maintenance of bipolar cell polarity	3/154	54/28814	0.00304159	0.0333928	0.0260766	Cdx2/Ptk7/Ezr	3
GO:0045926	GO:0045926	negative regulation of growth	6/154	265/28814	0.00309294	0.0338127	0.0264045	Wnt3a/Sema6a/Cdkn1a/Bst2/Slit3/Eno1	6
GO:2000181	GO:2000181	negative regulation of blood vessel morphogenesis	4/154	112/28814	0.00311659	0.0339274	0.0264941	Sema6a/Epha2/Sulf1/Spry2	4
GO:1901343	GO:1901343	negative regulation of vasculature development	4/154	113/28814	0.00321772	0.0348812	0.0272389	Sema6a/Epha2/Sulf1/Spry2	4
GO:2001171	GO:2001171	positive regulation of ATP biosynthetic process	2/154	16/28814	0.00324218	0.0349993	0.0273312	Pid1/Eno1	2
GO:0002367	GO:0002367	cytokine production involved in immune response	4/154	115/28814	0.00342667	0.0365323	0.0285283	F2rl1/Arg1/Bst2/Cuedc2	4
GO:0032231	GO:0032231	regulation of actin filament bundle assembly	4/154	115/28814	0.00342667	0.0365323	0.0285283	Epha1/Limch1/Tpm1/S100a10	4
GO:0120034	GO:0120034	positive regulation of plasma membrane bounded cell projection assembly	4/154	115/28814	0.00342667	0.0365323	0.0285283	F2rl1/Cdc42ep5/Zmynd8/Dock11	4
GO:0048659	GO:0048659	smooth muscle cell proliferation	5/154	188/28814	0.00346324	0.0367702	0.028714	Igfbp3/Gnai2/Apln/Cdkn1a/Tpm1	5
GO:0043409	GO:0043409	negative regulation of MAPK cascade	5/154	189/28814	0.00354231	0.0374556	0.0292493	F2rl1/Sema6a/Ezr/Dusp4/Spry2	5
GO:0001892	GO:0001892	embryonic placenta development	4/154	117/28814	0.00364466	0.0379398	0.0296274	Cdx2/Rspo3/St14/Spint2	4
GO:0001710	GO:0001710	mesodermal cell fate commitment	2/154	17/28814	0.00366163	0.0379398	0.0296274	Wnt3a/Pou5f1	2
GO:0031268	GO:0031268	pseudopodium organization	2/154	17/28814	0.00366163	0.0379398	0.0296274	F2rl1/Cdc42ep5	2
GO:0070942	GO:0070942	neutrophil mediated cytotoxicity	2/154	17/28814	0.00366163	0.0379398	0.0296274	F2rl1/Arg1	2
GO:2000047	GO:2000047	regulation of cell-cell adhesion mediated by cadherin	2/154	17/28814	0.00366163	0.0379398	0.0296274	Wnt3a/Epcam	2
GO:0010257	GO:0010257	NADH dehydrogenase complex assembly	3/154	58/28814	0.00372533	0.0382922	0.0299026	Ndufa12/Ndufs4/Ndufaf4	3
GO:0032981	GO:0032981	mitochondrial respiratory chain complex I assembly	3/154	58/28814	0.00372533	0.0382922	0.0299026	Ndufa12/Ndufs4/Ndufaf4	3
GO:0050764	GO:0050764	regulation of phagocytosis	4/154	119/28814	0.00387188	0.0396407	0.0309557	Alox15/F2rl1/Appl1/Mex3b	4
GO:0001825	GO:0001825	blastocyst formation	3/154	59/28814	0.00390967	0.0398694	0.0311342	Cdx2/Pou5f1/Cdh1	3
GO:0031589	GO:0031589	cell-substrate adhesion	7/154	373/28814	0.00403318	0.040967	0.0319913	Alox15/Epha1/Ttyh1/Zyx/Limch1/Hoxa7/S100a10	7
GO:0035924	GO:0035924	cellular response to vascular endothelial growth factor stimulus	3/154	60/28814	0.00409949	0.0411621	0.0321437	Sema6a/Dll1/Spry2	3
GO:0051591	GO:0051591	response to cAMP	3/154	60/28814	0.00409949	0.0411621	0.0321437	Ezr/Ndufs4/Akap9	3
GO:0007398	GO:0007398	ectoderm development	2/154	18/28814	0.00410493	0.0411621	0.0321437	Ets2/Pou5f1	2
GO:0060560	GO:0060560	developmental growth involved in morphogenesis	6/154	281/28814	0.00411621	0.0411621	0.0321437	Wnt3a/Ptk7/Rarg/Sema6a/Slit3/Spry2	6
GO:0045682	GO:0045682	regulation of epidermis development	3/154	61/28814	0.00429482	0.0427824	0.033409	Hoxa7/Dll1/Etv4	3
GO:0008154	GO:0008154	actin polymerization or depolymerization	5/154	198/28814	0.0043134	0.0428022	0.0334245	Alox15/F2rl1/Cdc42ep5/Arfgef1/Tpm1	5
GO:0001947	GO:0001947	heart looping	3/154	62/28814	0.00449571	0.0441024	0.0344398	Wnt3a/Fgf8/Dll1	3
GO:0002067	GO:0002067	glandular epithelial cell differentiation	3/154	62/28814	0.00449571	0.0441024	0.0344398	Fgf8/Rarg/Dll1	3
GO:1903078	GO:1903078	positive regulation of protein localization to plasma membrane	3/154	62/28814	0.00449571	0.0441024	0.0344398	Wnt3a/Epha2/Ezr	3
GO:0006525	GO:0006525	arginine metabolic process	2/154	19/28814	0.00457184	0.0443434	0.034628	Oat/Arg1	2
GO:0010801	GO:0010801	negative regulation of peptidyl-threonine phosphorylation	2/154	19/28814	0.00457184	0.0443434	0.034628	Ddit4/Spry2	2
GO:2000725	GO:2000725	regulation of cardiac muscle cell differentiation	2/154	19/28814	0.00457184	0.0443434	0.034628	Wnt3a/Dll1	2
GO:0002040	GO:0002040	sprouting angiogenesis	4/154	125/28814	0.00461073	0.0445531	0.0347918	Rspo3/Sema6a/Epha2/Dll1	4
GO:0045744	GO:0045744	negative regulation of G protein-coupled receptor signaling pathway	3/154	63/28814	0.00470221	0.0452675	0.0353497	Gnai2/Apln/Rgs12	3
GO:0014706	GO:0014706	striated muscle tissue development	6/154	290/28814	0.0047917	0.0459576	0.0358885	T/Wnt3a/Fgf8/Tpm1/Dll1/Cenpf	6
GO:0120032	GO:0120032	regulation of plasma membrane bounded cell projection assembly	5/154	205/28814	0.00499077	0.0476896	0.0372411	F2rl1/Cdc42ep5/Epha2/Zmynd8/Dock11	5
GO:0007379	GO:0007379	segment specification	2/154	20/28814	0.00506208	0.0481925	0.0376338	Dll1/Mllt3	2
GO:0045661	GO:0045661	regulation of myoblast differentiation	3/154	65/28814	0.00513219	0.0486804	0.0380148	Igfbp3/Prickle1/Dll1	3
GO:0001952	GO:0001952	regulation of cell-matrix adhesion	4/154	129/28814	0.00515271	0.0486959	0.0380269	Epha1/Limch1/Hoxa7/S100a10	4
GO:0046394	GO:0046394	carboxylic acid biosynthetic process	6/154	295/28814	0.00520048	0.048968	0.0382394	Alox15/Acadl/Acot7/Rbp1/Pycr2/Ldhb	6
GO:0016053	GO:0016053	organic acid biosynthetic process	6/154	296/28814	0.00528521	0.0492146	0.038432	Alox15/Acadl/Acot7/Rbp1/Pycr2/Ldhb	6
GO:0002698	GO:0002698	negative regulation of immune effector process	4/154	130/28814	0.00529458	0.0492146	0.038432	Arg1/Bst2/Cuedc2/Appl1	4
GO:0060491	GO:0060491	regulation of cell projection assembly	5/154	208/28814	0.00530297	0.0492146	0.038432	F2rl1/Cdc42ep5/Epha2/Zmynd8/Dock11	5
GO:0072330	GO:0072330	monocarboxylic acid biosynthetic process	5/154	208/28814	0.00530297	0.0492146	0.038432	Alox15/Acadl/Acot7/Rbp1/Ldhb	5
GO:0060485	GO:0060485	mesenchyme development	6/154	299/28814	0.00554549	0.0503922	0.0393516	Wnt3a/Fgf8/Ptk7/Sema6a/Dll3/Spry2	6
GO:0001946	GO:0001946	lymphangiogenesis	2/154	21/28814	0.0055754	0.0503922	0.0393516	Epha2/Ptpn14	2
GO:0021516	GO:0021516	dorsal spinal cord development	2/154	21/28814	0.0055754	0.0503922	0.0393516	Wnt3a/Hoxb8	2
GO:0030810	GO:0030810	positive regulation of nucleotide biosynthetic process	2/154	21/28814	0.0055754	0.0503922	0.0393516	Pid1/Eno1	2
GO:0060099	GO:0060099	regulation of phagocytosis, engulfment	2/154	21/28814	0.0055754	0.0503922	0.0393516	Alox15/F2rl1	2
GO:1900373	GO:1900373	positive regulation of purine nucleotide biosynthetic process	2/154	21/28814	0.0055754	0.0503922	0.0393516	Pid1/Eno1	2
GO:0090398	GO:0090398	cellular senescence	3/154	67/28814	0.00558512	0.0503922	0.0393516	Cdkn1a/Ypel3/Smc6	3
GO:0043244	GO:0043244	regulation of protein-containing complex disassembly	4/154	132/28814	0.00558611	0.0503922	0.0393516	F2rl1/Nes/Stmn2/Tpm1	4
GO:0090287	GO:0090287	regulation of cellular response to growth factor stimulus	6/154	300/28814	0.0056343	0.0504955	0.0394322	Apln/Fst/Sema6a/Sulf1/Dll1/Spry2	6
GO:0051098	GO:0051098	regulation of binding	7/154	397/28814	0.00563671	0.0504955	0.0394322	Wnt3a/Nes/Cdkn1a/Pim2/Eno1/Ctbp2/S100a10	7
GO:0031032	GO:0031032	actomyosin structure organization	5/154	213/28814	0.00585363	0.0521918	0.0407569	Epha1/Zyx/Limch1/Tpm1/S100a10	5
GO:0042326	GO:0042326	negative regulation of phosphorylation	7/154	400/28814	0.00586652	0.0521918	0.0407569	Igfbp3/Epha1/Ddit4/Pid1/Cdkn1a/Taf7/Spry2	7
GO:1901987	GO:1901987	regulation of cell cycle phase transition	7/154	401/28814	0.00594466	0.0523847	0.0409075	Psme2/Psme1/Cdkn1a/Appl1/Ccnd2/Cenpf/Ube2c	7
GO:0001960	GO:0001960	negative regulation of cytokine-mediated signaling pathway	3/154	69/28814	0.0060613	0.0523847	0.0409075	F2rl1/Arg1/Slit3	3
GO:0003143	GO:0003143	embryonic heart tube morphogenesis	3/154	69/28814	0.0060613	0.0523847	0.0409075	Wnt3a/Fgf8/Dll1	3
GO:0070613	GO:0070613	regulation of protein processing	3/154	69/28814	0.0060613	0.0523847	0.0409075	Cdh1/Eno1/S100a10	3
GO:1904377	GO:1904377	positive regulation of protein localization to cell periphery	3/154	69/28814	0.0060613	0.0523847	0.0409075	Wnt3a/Epha2/Ezr	3
GO:0031345	GO:0031345	negative regulation of cell projection organization	5/154	215/28814	0.00608478	0.0523847	0.0409075	Wnt3a/Sema6a/H2-K1/Stmn2/Spry2	5
GO:0034143	GO:0034143	regulation of toll-like receptor 4 signaling pathway	2/154	22/28814	0.00611155	0.0523847	0.0409075	F2rl1/Appl1	2
GO:0042759	GO:0042759	long-chain fatty acid biosynthetic process	2/154	22/28814	0.00611155	0.0523847	0.0409075	Alox15/Acot7	2
GO:0048339	GO:0048339	paraxial mesoderm development	2/154	22/28814	0.00611155	0.0523847	0.0409075	Wnt3a/Dll3	2
GO:0048532	GO:0048532	anatomical structure arrangement	2/154	22/28814	0.00611155	0.0523847	0.0409075	Dll1/Hoxb1	2
GO:1905153	GO:1905153	regulation of membrane invagination	2/154	22/28814	0.00611155	0.0523847	0.0409075	Alox15/F2rl1	2
GO:0008277	GO:0008277	regulation of G protein-coupled receptor signaling pathway	4/154	136/28814	0.00620094	0.0529749	0.0413684	Fgf8/Gnai2/Apln/Rgs12	4
GO:0045765	GO:0045765	regulation of angiogenesis	6/154	307/28814	0.00628538	0.0535191	0.0417934	Epha1/Sema6a/Epha2/Sulf1/Dll1/Spry2	6
GO:0016202	GO:0016202	regulation of striated muscle tissue development	2/154	23/28814	0.00667025	0.0562275	0.0439083	Fgf8/Cenpf	2
GO:1900543	GO:1900543	negative regulation of purine nucleotide metabolic process	2/154	23/28814	0.00667025	0.0562275	0.0439083	Ddit4/Pid1	2
GO:1901342	GO:1901342	regulation of vasculature development	6/154	311/28814	0.00668115	0.0562275	0.0439083	Epha1/Sema6a/Epha2/Sulf1/Dll1/Spry2	6
GO:1901888	GO:1901888	regulation of cell junction assembly	5/154	220/28814	0.00669063	0.0562275	0.0439083	Wnt3a/Limch1/Epha2/Adgrl2/S100a10	5
GO:1903317	GO:1903317	regulation of protein maturation	3/154	72/28814	0.00681985	0.0571273	0.044611	Cdh1/Eno1/S100a10	3
GO:0007162	GO:0007162	negative regulation of cell adhesion	6/154	313/28814	0.00688568	0.0574921	0.0448959	Sema6a/Arg1/Epcam/Cdh1/Spint2/Hoxa7	6
GO:0045637	GO:0045637	regulation of myeloid cell differentiation	5/154	222/28814	0.0069444	0.0577953	0.0451327	Rarg/Rbp1/Hoxb8/Hoxa7/Dll1	5
GO:0060761	GO:0060761	negative regulation of response to cytokine stimulus	3/154	73/28814	0.00708464	0.0586467	0.0457975	F2rl1/Arg1/Slit3	3
GO:0030903	GO:0030903	notochord development	2/154	24/28814	0.00725127	0.0586467	0.0457975	T/Epha2	2
GO:0032515	GO:0032515	negative regulation of phosphoprotein phosphatase activity	2/154	24/28814	0.00725127	0.0586467	0.0457975	Gnai2/Ppp4r4	2
GO:0032930	GO:0032930	positive regulation of superoxide anion generation	2/154	24/28814	0.00725127	0.0586467	0.0457975	Gnai2/F2rl1	2
GO:0036303	GO:0036303	lymph vessel morphogenesis	2/154	24/28814	0.00725127	0.0586467	0.0457975	Epha2/Ptpn14	2
GO:0045980	GO:0045980	negative regulation of nucleotide metabolic process	2/154	24/28814	0.00725127	0.0586467	0.0457975	Ddit4/Pid1	2
GO:0048333	GO:0048333	mesodermal cell differentiation	2/154	24/28814	0.00725127	0.0586467	0.0457975	Wnt3a/Pou5f1	2
GO:0048643	GO:0048643	positive regulation of skeletal muscle tissue development	2/154	24/28814	0.00725127	0.0586467	0.0457975	Wnt3a/Dll1	2
GO:2001169	GO:2001169	regulation of ATP biosynthetic process	2/154	24/28814	0.00725127	0.0586467	0.0457975	Pid1/Eno1	2
GO:0010810	GO:0010810	regulation of cell-substrate adhesion	5/154	227/28814	0.00760816	0.0611497	0.0477522	Alox15/Epha1/Limch1/Hoxa7/S100a10	5
GO:0070374	GO:0070374	positive regulation of ERK1 and ERK2 cascade	5/154	227/28814	0.00760816	0.0611497	0.0477522	Alox15/Fgf8/Gnai2/F2rl1/Spry2	5
GO:0048645	GO:0048645	animal organ formation	3/154	75/28814	0.00763235	0.0611536	0.0477552	Wnt3a/Fgf8/Sulf1	3
GO:0019674	GO:0019674	NAD metabolic process	2/154	25/28814	0.00785435	0.0620355	0.0484438	Eno1/Ldhb	2
GO:0051791	GO:0051791	medium-chain fatty acid metabolic process	2/154	25/28814	0.00785435	0.0620355	0.0484438	Acot7/Crot	2
GO:0060575	GO:0060575	intestinal epithelial cell differentiation	2/154	25/28814	0.00785435	0.0620355	0.0484438	Cdx2/Cdh1	2
GO:1903306	GO:1903306	negative regulation of regulated secretory pathway	2/154	25/28814	0.00785435	0.0620355	0.0484438	Gnai2/Pou5f1	2
GO:0043588	GO:0043588	skin development	6/154	322/28814	0.00786263	0.0620355	0.0484438	Fst/St14/Epha2/Hoxa7/Dll1/Etv4	6
GO:0030833	GO:0030833	regulation of actin filament polymerization	4/154	146/28814	0.00793072	0.0623819	0.0487144	Alox15/Cdc42ep5/Arfgef1/Tpm1	4
GO:0060976	GO:0060976	coronary vasculature development	3/154	77/28814	0.00820442	0.0643386	0.0502424	Apln/Ptk7/Prickle1	3
GO:0017038	GO:0017038	protein import	5/154	233/28814	0.00846154	0.0652653	0.050966	Cdh1/Cdkn1a/Prickle1/Rab8b/Appl1	5
GO:0043254	GO:0043254	regulation of protein-containing complex assembly	7/154	429/28814	0.00846505	0.0652653	0.050966	Alox15/Cdc42ep5/Lefty1/Stmn2/Arfgef1/Tpm1/Akap9	7
GO:0032925	GO:0032925	regulation of activin receptor signaling pathway	2/154	26/28814	0.00847924	0.0652653	0.050966	Fst/Lefty1	2
GO:1903077	GO:1903077	negative regulation of protein localization to plasma membrane	2/154	26/28814	0.00847924	0.0652653	0.050966	Pid1/Cdh1	2
GO:2000050	GO:2000050	regulation of non-canonical Wnt signaling pathway	2/154	26/28814	0.00847924	0.0652653	0.050966	Rspo3/Mllt3	2
GO:0061180	GO:0061180	mammary gland epithelium development	3/154	78/28814	0.00849966	0.0652653	0.050966	Foxb1/Epha2/Etv4	3
GO:1901606	GO:1901606	alpha-amino acid catabolic process	3/154	78/28814	0.00849966	0.0652653	0.050966	Oat/Arg1/Glud1	3
GO:0007160	GO:0007160	cell-matrix adhesion	5/154	234/28814	0.00860995	0.065721	0.0513219	Epha1/Zyx/Limch1/Hoxa7/S100a10	5
GO:1901617	GO:1901617	organic hydroxy compound biosynthetic process	5/154	234/28814	0.00860995	0.065721	0.0513219	Alox15/Aldh2/Hsd17b7/Appl1/Ldhb	5
GO:0009913	GO:0009913	epidermal cell differentiation	5/154	237/28814	0.00906599	0.0682444	0.0532924	St14/Epha2/Hoxa7/Dll1/Etv4	5
GO:0033674	GO:0033674	positive regulation of kinase activity	7/154	435/28814	0.00909425	0.0682444	0.0532924	Wnt3a/Epha1/Fzd10/Lrp8/Epha2/Cdkn1a/Ccnd2	7
GO:0031333	GO:0031333	negative regulation of protein-containing complex assembly	4/154	152/28814	0.00910678	0.0682444	0.0532924	Lefty1/Stmn2/Arfgef1/Tpm1	4
GO:0006536	GO:0006536	glutamate metabolic process	2/154	27/28814	0.0091257	0.0682444	0.0532924	Oat/Glud1	2
GO:0031639	GO:0031639	plasminogen activation	2/154	27/28814	0.0091257	0.0682444	0.0532924	Eno1/S100a10	2
GO:0048843	GO:0048843	negative regulation of axon extension involved in axon guidance	2/154	27/28814	0.0091257	0.0682444	0.0532924	Wnt3a/Sema6a	2
GO:0062009	GO:0062009	secondary palate development	2/154	27/28814	0.0091257	0.0682444	0.0532924	Wnt3a/Wnt8a	2
GO:0006091	GO:0006091	generation of precursor metabolites and energy	7/154	436/28814	0.00920236	0.0686188	0.0535848	Cox7a2/Ddit4/Ndufa12/Crot/Eno1/Ndufs4/Gyg	7
GO:0030216	GO:0030216	keratinocyte differentiation	4/154	153/28814	0.00931323	0.0692453	0.0540741	St14/Epha2/Hoxa7/Etv4	4
GO:1900542	GO:1900542	regulation of purine nucleotide metabolic process	3/154	81/28814	0.00942257	0.069857	0.0545517	Ddit4/Pid1/Eno1	3
GO:0045664	GO:0045664	regulation of neuron differentiation	5/154	241/28814	0.00969964	0.0705787	0.0551153	Wnt3a/Sh3gl3/Lin28a/Bex1/Dll1	5
GO:0006140	GO:0006140	regulation of nucleotide metabolic process	3/154	82/28814	0.00974268	0.0705787	0.0551153	Ddit4/Pid1/Eno1	3
GO:0034329	GO:0034329	cell junction assembly	7/154	441/28814	0.00975714	0.0705787	0.0551153	Wnt3a/Limch1/Epha2/Cdh1/Dst/Adgrl2/S100a10	7
GO:0003094	GO:0003094	glomerular filtration	2/154	28/28814	0.00979348	0.0705787	0.0551153	F2rl1/Sulf1	2
GO:0032928	GO:0032928	regulation of superoxide anion generation	2/154	28/28814	0.00979348	0.0705787	0.0551153	Gnai2/F2rl1	2
GO:0044342	GO:0044342	type B pancreatic cell proliferation	2/154	28/28814	0.00979348	0.0705787	0.0551153	Wnt3a/Igfbp3	2
GO:0048634	GO:0048634	regulation of muscle organ development	2/154	28/28814	0.00979348	0.0705787	0.0551153	Fgf8/Cenpf	2
GO:0060445	GO:0060445	branching involved in salivary gland morphogenesis	2/154	28/28814	0.00979348	0.0705787	0.0551153	Fgf8/Cdh1	2
GO:1904376	GO:1904376	negative regulation of protein localization to cell periphery	2/154	28/28814	0.00979348	0.0705787	0.0551153	Pid1/Cdh1	2
GO:2000737	GO:2000737	negative regulation of stem cell differentiation	2/154	28/28814	0.00979348	0.0705787	0.0551153	Wnt3a/Prickle1	2
GO:0007059	GO:0007059	chromosome segregation	6/154	340/28814	0.0101102	0.0726584	0.0567393	Cenpw/Bex4/Smc6/Cenpf/Ube2c/Slc25a5	6
GO:0030856	GO:0030856	regulation of epithelial cell differentiation	4/154	157/28814	0.0101694	0.0727	0.0567719	Hoxa7/Dll1/Spry2/Etv4	4
GO:0001824	GO:0001824	blastocyst development	4/154	158/28814	0.0103912	0.0727	0.0567719	Cdx2/Ppp4r4/Pou5f1/Cdh1	4
GO:0008643	GO:0008643	carbohydrate transport	4/154	158/28814	0.0103912	0.0727	0.0567719	Pid1/Ezr/Appl1/Slc2a1	4
GO:0032272	GO:0032272	negative regulation of protein polymerization	3/154	84/28814	0.0104018	0.0727	0.0567719	Stmn2/Arfgef1/Tpm1	3
GO:0001759	GO:0001759	organ induction	2/154	29/28814	0.0104823	0.0727	0.0567719	Wnt3a/Fgf8	2
GO:0002068	GO:0002068	glandular epithelial cell development	2/154	29/28814	0.0104823	0.0727	0.0567719	Rarg/Dll1	2
GO:0002888	GO:0002888	positive regulation of myeloid leukocyte mediated immunity	2/154	29/28814	0.0104823	0.0727	0.0567719	F2rl1/Arg1	2
GO:0010954	GO:0010954	positive regulation of protein processing	2/154	29/28814	0.0104823	0.0727	0.0567719	Eno1/S100a10	2
GO:0048384	GO:0048384	retinoic acid receptor signaling pathway	2/154	29/28814	0.0104823	0.0727	0.0567719	Rarg/Ctbp2	2
GO:0060444	GO:0060444	branching involved in mammary gland duct morphogenesis	2/154	29/28814	0.0104823	0.0727	0.0567719	Epha2/Etv4	2
GO:0061311	GO:0061311	cell surface receptor signaling pathway involved in heart development	2/154	29/28814	0.0104823	0.0727	0.0567719	Wnt3a/Dll1	2
GO:0097205	GO:0097205	renal filtration	2/154	29/28814	0.0104823	0.0727	0.0567719	F2rl1/Sulf1	2
GO:1901863	GO:1901863	positive regulation of muscle tissue development	2/154	29/28814	0.0104823	0.0727	0.0567719	Wnt3a/Dll1	2
GO:0002683	GO:0002683	negative regulation of immune system process	7/154	448/28814	0.0105744	0.0731423	0.0571172	Alox15/Arg1/Ezr/Bst2/Cuedc2/Appl1/Hoxa7	7
GO:0009150	GO:0009150	purine ribonucleotide metabolic process	6/154	345/28814	0.0108082	0.0745589	0.0582235	Ddit4/Pid1/Epha2/Acot7/Crot/Eno1	6
GO:0001667	GO:0001667	ameboidal-type cell migration	7/154	452/28814	0.0110633	0.0759942	0.0593443	T/Fgf8/Sema6a/Lefty1/Epha2/Mcc/Appl1	7
GO:0070507	GO:0070507	regulation of microtubule cytoskeleton organization	4/154	161/28814	0.0110751	0.0759942	0.0593443	Wnt3a/Stmn2/Dst/Akap9	4
GO:0014912	GO:0014912	negative regulation of smooth muscle cell migration	2/154	30/28814	0.011192	0.0763899	0.0596533	Igfbp3/Tpm1	2
GO:0032682	GO:0032682	negative regulation of chemokine production	2/154	30/28814	0.011192	0.0763899	0.0596533	F2rl1/Epha2	2
GO:0010977	GO:0010977	negative regulation of neuron projection development	4/154	162/28814	0.0113094	0.0769875	0.06012	Wnt3a/Sema6a/H2-K1/Stmn2	4
GO:0050768	GO:0050768	negative regulation of neurogenesis	4/154	163/28814	0.0115468	0.078397	0.0612207	Wnt3a/Sema6a/Dll3/Lin28a	4
GO:0001945	GO:0001945	lymph vessel development	2/154	31/28814	0.0119223	0.0798948	0.0623903	Epha2/Ptpn14	2
GO:0002313	GO:0002313	mature B cell differentiation involved in immune response	2/154	31/28814	0.0119223	0.0798948	0.0623903	Dock11/Dll1	2
GO:0010460	GO:0010460	positive regulation of heart rate	2/154	31/28814	0.0119223	0.0798948	0.0623903	Apln/Tpm1	2
GO:1903319	GO:1903319	positive regulation of protein maturation	2/154	31/28814	0.0119223	0.0798948	0.0623903	Eno1/S100a10	2
GO:1903579	GO:1903579	negative regulation of ATP metabolic process	2/154	31/28814	0.0119223	0.0798948	0.0623903	Ddit4/Pid1	2
GO:0045638	GO:0045638	negative regulation of myeloid cell differentiation	3/154	89/28814	0.0121605	0.0810698	0.0633079	Hoxb8/Hoxa7/Dll1	3
GO:0046323	GO:0046323	glucose import	3/154	89/28814	0.0121605	0.0810698	0.0633079	Pid1/Appl1/Slc2a1	3
GO:0001558	GO:0001558	regulation of cell growth	7/154	461/28814	0.012223	0.0812766	0.0634693	Wnt3a/Igfbp3/Sema6a/Cdkn1a/Bst2/Slit3/Eno1	7
GO:0033135	GO:0033135	regulation of peptidyl-serine phosphorylation	4/154	166/28814	0.0122783	0.0814348	0.0635929	Wnt3a/Ddit4/Akap9/Spry2	4
GO:0051961	GO:0051961	negative regulation of nervous system development	4/154	167/28814	0.0125286	0.082688	0.0645715	Wnt3a/Sema6a/Dll3/Lin28a	4
GO:0045665	GO:0045665	negative regulation of neuron differentiation	3/154	90/28814	0.0125314	0.082688	0.0645715	Wnt3a/Bex1/Dll1	3
GO:0045862	GO:0045862	positive regulation of proteolysis	6/154	357/28814	0.0126215	0.0829852	0.0648036	Wnt3a/Psme2/Psme1/Eno1/Prickle1/S100a10	6
GO:0045616	GO:0045616	regulation of keratinocyte differentiation	2/154	32/28814	0.0126729	0.0829852	0.0648036	Hoxa7/Etv4	2
GO:0045662	GO:0045662	negative regulation of myoblast differentiation	2/154	32/28814	0.0126729	0.0829852	0.0648036	Prickle1/Dll1	2
GO:0021537	GO:0021537	telencephalon development	5/154	258/28814	0.0127333	0.0831692	0.0649473	Wnt3a/Fgf8/Foxb1/Lrp8/Sall3	5
GO:0046683	GO:0046683	response to organophosphorus	3/154	91/28814	0.0129088	0.083904	0.0655211	Ezr/Ndufs4/Akap9	3
GO:0033002	GO:0033002	muscle cell proliferation	5/154	259/28814	0.0129295	0.083904	0.0655211	Igfbp3/Gnai2/Apln/Cdkn1a/Tpm1	5
GO:0043434	GO:0043434	response to peptide hormone	6/154	359/28814	0.0129433	0.083904	0.0655211	Gnai2/Pid1/Rab8b/Hadha/Appl1/Slc2a1	6
GO:0030041	GO:0030041	actin filament polymerization	4/154	169/28814	0.0130389	0.0843118	0.0658395	Alox15/Cdc42ep5/Arfgef1/Tpm1	4
GO:0022407	GO:0022407	regulation of cell-cell adhesion	7/154	468/28814	0.0131839	0.0850116	0.066386	Wnt3a/Alox15/Arg1/Epcam/Cdh1/Spint2/Mex3b	7
GO:0008544	GO:0008544	epidermis development	6/154	361/28814	0.0132708	0.0850116	0.066386	Fst/St14/Epha2/Hoxa7/Dll1/Etv4	6
GO:0035050	GO:0035050	embryonic heart tube development	3/154	92/28814	0.0132926	0.0850116	0.066386	Wnt3a/Fgf8/Dll1	3
GO:0002063	GO:0002063	chondrocyte development	2/154	33/28814	0.0134437	0.0850116	0.066386	Rarg/Sulf1	2
GO:0033598	GO:0033598	mammary gland epithelial cell proliferation	2/154	33/28814	0.0134437	0.0850116	0.066386	Epha2/Etv4	2
GO:0048641	GO:0048641	regulation of skeletal muscle tissue development	2/154	33/28814	0.0134437	0.0850116	0.066386	Wnt3a/Dll1	2
GO:0048841	GO:0048841	regulation of axon extension involved in axon guidance	2/154	33/28814	0.0134437	0.0850116	0.066386	Wnt3a/Sema6a	2
GO:0060706	GO:0060706	cell differentiation involved in embryonic placenta development	2/154	33/28814	0.0134437	0.0850116	0.066386	St14/Spint2	2
GO:0060740	GO:0060740	prostate gland epithelium morphogenesis	2/154	33/28814	0.0134437	0.0850116	0.066386	Rarg/Sulf1	2
GO:0033108	GO:0033108	mitochondrial respiratory chain complex assembly	3/154	93/28814	0.0136829	0.0862201	0.0673298	Ndufa12/Ndufs4/Ndufaf4	3
GO:0046034	GO:0046034	ATP metabolic process	5/154	263/28814	0.0137351	0.0862201	0.0673298	Cox7a2/Ddit4/Pid1/Ndufa12/Eno1	5
GO:0050807	GO:0050807	regulation of synapse organization	5/154	263/28814	0.0137351	0.0862201	0.0673298	Wnt3a/Lrp8/Zmynd8/Adgrl2/Malat1	5
GO:0009259	GO:0009259	ribonucleotide metabolic process	6/154	364/28814	0.0137729	0.086248	0.0673516	Ddit4/Pid1/Epha2/Acot7/Crot/Eno1	6
GO:0032273	GO:0032273	positive regulation of protein polymerization	3/154	94/28814	0.0140796	0.0866146	0.0676378	Alox15/Cdc42ep5/Akap9	3
GO:0042475	GO:0042475	odontogenesis of dentin-containing tooth	3/154	94/28814	0.0140796	0.0866146	0.0676378	Fgf8/Fst/Dll1	3
GO:0045445	GO:0045445	myoblast differentiation	3/154	94/28814	0.0140796	0.0866146	0.0676378	Igfbp3/Prickle1/Dll1	3
GO:0019827	GO:0019827	stem cell population maintenance	4/154	173/28814	0.0140989	0.0866146	0.0676378	Cdx2/Lin28a/Pou5f1/Dll1	4
GO:0050680	GO:0050680	negative regulation of epithelial cell proliferation	4/154	173/28814	0.0140989	0.0866146	0.0676378	Cdh1/Mcc/Sulf1/Etv4	4
GO:0051346	GO:0051346	negative regulation of hydrolase activity	6/154	366/28814	0.014115	0.0866146	0.0676378	Gnai2/Fzd10/Ppp4r4/Spint2/Arfgef1/Spry2	6
GO:0002092	GO:0002092	positive regulation of receptor internalization	2/154	34/28814	0.0142343	0.0866146	0.0676378	Wnt3a/Apln	2
GO:0035308	GO:0035308	negative regulation of protein dephosphorylation	2/154	34/28814	0.0142343	0.0866146	0.0676378	Gnai2/Ppp4r4	2
GO:0045920	GO:0045920	negative regulation of exocytosis	2/154	34/28814	0.0142343	0.0866146	0.0676378	Gnai2/Pou5f1	2
GO:0060512	GO:0060512	prostate gland morphogenesis	2/154	34/28814	0.0142343	0.0866146	0.0676378	Rarg/Sulf1	2
GO:0090322	GO:0090322	regulation of superoxide metabolic process	2/154	34/28814	0.0142343	0.0866146	0.0676378	Gnai2/F2rl1	2
GO:1905476	GO:1905476	negative regulation of protein localization to membrane	2/154	34/28814	0.0142343	0.0866146	0.0676378	Pid1/Cdh1	2
GO:0006898	GO:0006898	receptor-mediated endocytosis	5/154	266/28814	0.014361	0.0868386	0.0678128	Wnt3a/Apln/Sh3gl3/Ezr/Dll1	5
GO:0035107	GO:0035107	appendage morphogenesis	4/154	174/28814	0.0143721	0.0868386	0.0678128	Fgf8/Sp8/Rarg/Sall3	4
GO:0035108	GO:0035108	limb morphogenesis	4/154	174/28814	0.0143721	0.0868386	0.0678128	Fgf8/Sp8/Rarg/Sall3	4
GO:0009063	GO:0009063	cellular amino acid catabolic process	3/154	95/28814	0.0144829	0.0870998	0.0680167	Oat/Arg1/Glud1	3
GO:0014910	GO:0014910	regulation of smooth muscle cell migration	3/154	95/28814	0.0144829	0.0870998	0.0680167	Igfbp3/S100a11/Tpm1	3
GO:0006163	GO:0006163	purine nucleotide metabolic process	6/154	369/28814	0.0146391	0.0878344	0.0685904	Ddit4/Pid1/Epha2/Acot7/Crot/Eno1	6
GO:0001912	GO:0001912	positive regulation of leukocyte mediated cytotoxicity	3/154	96/28814	0.0148926	0.0887367	0.069295	F2rl1/Arg1/H2-K1	3
GO:0007044	GO:0007044	cell-substrate junction assembly	3/154	96/28814	0.0148926	0.0887367	0.069295	Limch1/Dst/S100a10	3
GO:0031110	GO:0031110	regulation of microtubule polymerization or depolymerization	3/154	96/28814	0.0148926	0.0887367	0.069295	Stmn2/Dst/Akap9	3
GO:0030509	GO:0030509	BMP signaling pathway	4/154	176/28814	0.0149287	0.0887466	0.0693027	Wnt3a/Fst/Lefty1/Sulf1	4
GO:0021846	GO:0021846	cell proliferation in forebrain	2/154	35/28814	0.0150446	0.0890256	0.0695206	Wnt3a/Fgf8	2
GO:0035116	GO:0035116	embryonic hindlimb morphogenesis	2/154	35/28814	0.0150446	0.0890256	0.0695206	Fgf8/Rarg	2
GO:0002700	GO:0002700	regulation of production of molecular mediator of immune response	4/154	177/28814	0.015212	0.0894768	0.0698729	F2rl1/Arg1/Bst2/Cuedc2	4
GO:0098727	GO:0098727	maintenance of cell number	4/154	177/28814	0.015212	0.0894768	0.0698729	Cdx2/Lin28a/Pou5f1/Dll1	4
GO:0048738	GO:0048738	cardiac muscle tissue development	5/154	270/28814	0.0152249	0.0894768	0.0698729	T/Wnt3a/Fgf8/Tpm1/Dll1	5
GO:0045785	GO:0045785	positive regulation of cell adhesion	7/154	482/28814	0.015267	0.0895199	0.0699066	Wnt3a/Alox15/Epha1/Cdh1/Tpm1/Mex3b/S100a10	7
GO:0050878	GO:0050878	regulation of body fluid levels	6/154	373/28814	0.0153588	0.0898539	0.0701675	Wnt3a/Foxb1/Gnai2/F2rl1/Apln/Cdh1	6
GO:0050803	GO:0050803	regulation of synapse structure or activity	5/154	271/28814	0.0154462	0.0901613	0.0704075	Wnt3a/Lrp8/Zmynd8/Adgrl2/Malat1	5
GO:0006606	GO:0006606	protein import into nucleus	4/154	178/28814	0.0154987	0.0902633	0.0704872	Cdh1/Cdkn1a/Prickle1/Appl1	4
GO:0015908	GO:0015908	fatty acid transport	3/154	98/28814	0.0157317	0.0908005	0.0709067	Rbp1/Crot/Slc2a1	3
GO:0032091	GO:0032091	negative regulation of protein binding	3/154	98/28814	0.0157317	0.0908005	0.0709067	Nes/Cdkn1a/Pim2	3
GO:0062014	GO:0062014	negative regulation of small molecule metabolic process	3/154	98/28814	0.0157317	0.0908005	0.0709067	Ddit4/Acadl/Pid1	3
GO:0070252	GO:0070252	actin-mediated cell contraction	3/154	98/28814	0.0157317	0.0908005	0.0709067	Limch1/Tpm1/Akap9	3
GO:0045686	GO:0045686	negative regulation of glial cell differentiation	2/154	36/28814	0.0158744	0.0912158	0.0712309	Dll3/Lin28a	2
GO:0051491	GO:0051491	positive regulation of filopodium assembly	2/154	36/28814	0.0158744	0.0912158	0.0712309	Zmynd8/Dock11	2
GO:0019693	GO:0019693	ribose phosphate metabolic process	6/154	376/28814	0.0159144	0.0912426	0.0712519	Ddit4/Pid1/Epha2/Acot7/Crot/Eno1	6
GO:0051170	GO:0051170	import into nucleus	4/154	182/28814	0.0166795	0.0942055	0.0735656	Cdh1/Cdkn1a/Prickle1/Appl1	4
GO:0007435	GO:0007435	salivary gland morphogenesis	2/154	37/28814	0.0167233	0.0942055	0.0735656	Fgf8/Cdh1	2
GO:0010923	GO:0010923	negative regulation of phosphatase activity	2/154	37/28814	0.0167233	0.0942055	0.0735656	Gnai2/Ppp4r4	2
GO:0030808	GO:0030808	regulation of nucleotide biosynthetic process	2/154	37/28814	0.0167233	0.0942055	0.0735656	Pid1/Eno1	2
GO:0045746	GO:0045746	negative regulation of Notch signaling pathway	2/154	37/28814	0.0167233	0.0942055	0.0735656	Dll3/Dll1	2
GO:0060071	GO:0060071	Wnt signaling pathway, planar cell polarity pathway	2/154	37/28814	0.0167233	0.0942055	0.0735656	Ptk7/Mllt3	2
GO:0070306	GO:0070306	lens fiber cell differentiation	2/154	37/28814	0.0167233	0.0942055	0.0735656	Epha2/Spry2	2
GO:1900371	GO:1900371	regulation of purine nucleotide biosynthetic process	2/154	37/28814	0.0167233	0.0942055	0.0735656	Pid1/Eno1	2
GO:0001935	GO:0001935	endothelial cell proliferation	4/154	183/28814	0.0169832	0.0954612	0.0745462	Apln/Epha2/Arg1/Sulf1	4
GO:1901605	GO:1901605	alpha-amino acid metabolic process	4/154	184/28814	0.0172904	0.0969767	0.0757296	Oat/Arg1/Pycr2/Glud1	4
GO:0031112	GO:0031112	positive regulation of microtubule polymerization or depolymerization	2/154	38/28814	0.0175912	0.0982916	0.0767565	Stmn2/Akap9	2
GO:0035051	GO:0035051	cardiocyte differentiation	4/154	185/28814	0.0176011	0.0982916	0.0767565	T/Wnt3a/Prickle1/Dll1	4
GO:0021761	GO:0021761	limbic system development	3/154	103/28814	0.017944	0.0999905	0.0780831	Wnt3a/Foxb1/Lrp8	3
GO:0071772	GO:0071772	response to BMP	4/154	187/28814	0.0182328	0.101162	0.0789983	Wnt3a/Fst/Lefty1/Sulf1	4
GO:0071773	GO:0071773	cellular response to BMP stimulus	4/154	187/28814	0.0182328	0.101162	0.0789983	Wnt3a/Fst/Lefty1/Sulf1	4
GO:0001706	GO:0001706	endoderm formation	2/154	39/28814	0.0184779	0.101216	0.0790404	Pou5f1/Dusp4	2
GO:0002335	GO:0002335	mature B cell differentiation	2/154	39/28814	0.0184779	0.101216	0.0790404	Dock11/Dll1	2
GO:0045981	GO:0045981	positive regulation of nucleotide metabolic process	2/154	39/28814	0.0184779	0.101216	0.0790404	Pid1/Eno1	2
GO:0071320	GO:0071320	cellular response to cAMP	2/154	39/28814	0.0184779	0.101216	0.0790404	Ezr/Akap9	2
GO:0071542	GO:0071542	dopaminergic neuron differentiation	2/154	39/28814	0.0184779	0.101216	0.0790404	Wnt3a/Fgf8	2
GO:1900544	GO:1900544	positive regulation of purine nucleotide metabolic process	2/154	39/28814	0.0184779	0.101216	0.0790404	Pid1/Eno1	2
GO:0030534	GO:0030534	adult behavior	4/154	189/28814	0.0188784	0.103191	0.0805827	Aldh2/Hoxb8/Ndufs4/Ccnd2	4
GO:0072521	GO:0072521	purine-containing compound metabolic process	6/154	392/28814	0.0191144	0.104261	0.0814176	Ddit4/Pid1/Epha2/Acot7/Crot/Eno1	6
GO:0042176	GO:0042176	regulation of protein catabolic process	6/154	393/28814	0.019328	0.10462	0.0816982	Psme2/Psme1/Cdh1/Ezr/Prickle1/Mycbp2	6
GO:0009953	GO:0009953	dorsal/ventral pattern formation	3/154	106/28814	0.0193503	0.10462	0.0816982	Wnt3a/Fgf8/Sp8	3
GO:0014909	GO:0014909	smooth muscle cell migration	3/154	106/28814	0.0193503	0.10462	0.0816982	Igfbp3/S100a11/Tpm1	3
GO:1903580	GO:1903580	positive regulation of ATP metabolic process	2/154	40/28814	0.019383	0.10462	0.0816982	Pid1/Eno1	2
GO:1903670	GO:1903670	regulation of sprouting angiogenesis	2/154	40/28814	0.019383	0.10462	0.0816982	Sema6a/Dll1	2
GO:0031343	GO:0031343	positive regulation of cell killing	3/154	107/28814	0.0198322	0.106819	0.0834152	F2rl1/Arg1/H2-K1	3
GO:0048754	GO:0048754	branching morphogenesis of an epithelial tube	4/154	192/28814	0.0198732	0.106819	0.0834152	Fgf8/Epha2/Spry2/Etv4	4
GO:0051099	GO:0051099	positive regulation of binding	4/154	193/28814	0.0202119	0.107876	0.0842406	Wnt3a/Eno1/Ctbp2/S100a10	4
GO:0002446	GO:0002446	neutrophil mediated immunity	2/154	41/28814	0.0203065	0.107876	0.0842406	F2rl1/Arg1	2
GO:0007431	GO:0007431	salivary gland development	2/154	41/28814	0.0203065	0.107876	0.0842406	Fgf8/Cdh1	2
GO:0060603	GO:0060603	mammary gland duct morphogenesis	2/154	41/28814	0.0203065	0.107876	0.0842406	Epha2/Etv4	2
GO:1901568	GO:1901568	fatty acid derivative metabolic process	2/154	41/28814	0.0203065	0.107876	0.0842406	Alox15/Acot7	2
GO:0090263	GO:0090263	positive regulation of canonical Wnt signaling pathway	3/154	108/28814	0.0203207	0.107876	0.0842406	Wnt3a/Rspo3/Ptk7	3
GO:0050886	GO:0050886	endocrine process	3/154	109/28814	0.0208159	0.110277	0.086116	F2rl1/Apln/Rab8b	3
GO:0006904	GO:0006904	vesicle docking involved in exocytosis	2/154	42/28814	0.0212481	0.111141	0.0867909	Rab8b/Ctbp2	2
GO:0010092	GO:0010092	specification of animal organ identity	2/154	42/28814	0.0212481	0.111141	0.0867909	Wnt3a/Fgf8	2
GO:0090175	GO:0090175	regulation of establishment of planar polarity	2/154	42/28814	0.0212481	0.111141	0.0867909	Ptk7/Mllt3	2
GO:0110110	GO:0110110	positive regulation of animal organ morphogenesis	2/154	42/28814	0.0212481	0.111141	0.0867909	Wnt3a/Fgf8	2
GO:0001764	GO:0001764	neuron migration	4/154	196/28814	0.0212491	0.111141	0.0867909	Evx1/Sema6a/Ddit4/Cdh1	4
GO:0051302	GO:0051302	regulation of cell division	4/154	196/28814	0.0212491	0.111141	0.0867909	Fgf8/Pou5f1/Dll1/Mllt3	4
GO:0014074	GO:0014074	response to purine-containing compound	3/154	110/28814	0.0213176	0.111141	0.0867909	Ezr/Ndufs4/Akap9	3
GO:0048638	GO:0048638	regulation of developmental growth	6/154	402/28814	0.0213236	0.111141	0.0867909	Wnt3a/Fgf8/Sema6a/Cdkn1a/Ezr/Dll1	6
GO:0008344	GO:0008344	adult locomotory behavior	3/154	111/28814	0.0218259	0.11353	0.0886563	Hoxb8/Ndufs4/Ccnd2	3
GO:0032924	GO:0032924	activin receptor signaling pathway	2/154	43/28814	0.0222075	0.114821	0.089664	Fst/Lefty1	2
GO:0045823	GO:0045823	positive regulation of heart contraction	2/154	43/28814	0.0222075	0.114821	0.089664	Apln/Tpm1	2
GO:0098801	GO:0098801	regulation of renal system process	2/154	43/28814	0.0222075	0.114821	0.089664	Gnai2/F2rl1	2
GO:0002027	GO:0002027	regulation of heart rate	3/154	112/28814	0.0223409	0.115049	0.0898423	Apln/Tpm1/Akap9	3
GO:1905477	GO:1905477	positive regulation of protein localization to membrane	3/154	112/28814	0.0223409	0.115049	0.0898423	Wnt3a/Epha2/Ezr	3
GO:0003205	GO:0003205	cardiac chamber development	4/154	200/28814	0.0226822	0.116574	0.0910332	Fgf8/Ptk7/Slit3/Tpm1	4
GO:0008630	GO:0008630	intrinsic apoptotic signaling pathway in response to DNA damage	3/154	113/28814	0.0228624	0.117266	0.091574	Ddit4/Epha2/Cdkn1a	3
GO:0006979	GO:0006979	response to oxidative stress	6/154	409/28814	0.0229692	0.117517	0.09177	Fgf8/Mgst1/Aldh2/Ndufa12/Psip1/Pycr2	6
GO:0017145	GO:0017145	stem cell division	2/154	44/28814	0.0231846	0.117517	0.09177	Wnt3a/Mllt3	2
GO:0031128	GO:0031128	developmental induction	2/154	44/28814	0.0231846	0.117517	0.09177	Wnt3a/Fgf8	2
GO:0042789	GO:0042789	mRNA transcription by RNA polymerase II	2/154	44/28814	0.0231846	0.117517	0.09177	Taf7/S100a10	2
GO:0050919	GO:0050919	negative chemotaxis	2/154	44/28814	0.0231846	0.117517	0.09177	Sema6a/Slit3	2
GO:0061098	GO:0061098	positive regulation of protein tyrosine kinase activity	2/154	44/28814	0.0231846	0.117517	0.09177	Wnt3a/Lrp8	2
GO:0031532	GO:0031532	actin cytoskeleton reorganization	3/154	114/28814	0.0233906	0.118329	0.0924035	Ptk7/Cdh1/Ezr	3
GO:0006469	GO:0006469	negative regulation of protein kinase activity	4/154	203/28814	0.0237948	0.120138	0.0938165	Epha1/Cdkn1a/Taf7/Spry2	4
GO:0048736	GO:0048736	appendage development	4/154	204/28814	0.0241729	0.120429	0.0940437	Fgf8/Sp8/Rarg/Sall3	4
GO:0060173	GO:0060173	limb development	4/154	204/28814	0.0241729	0.120429	0.0940437	Fgf8/Sp8/Rarg/Sall3	4
GO:0006040	GO:0006040	amino sugar metabolic process	2/154	45/28814	0.0241792	0.120429	0.0940437	Chst7/Uap1l1	2
GO:0017158	GO:0017158	regulation of calcium ion-dependent exocytosis	2/154	45/28814	0.0241792	0.120429	0.0940437	Gnai2/Pou5f1	2
GO:0042554	GO:0042554	superoxide anion generation	2/154	45/28814	0.0241792	0.120429	0.0940437	Gnai2/F2rl1	2
GO:0042771	GO:0042771	intrinsic apoptotic signaling pathway in response to DNA damage by p53 class mediator	2/154	45/28814	0.0241792	0.120429	0.0940437	Ddit4/Cdkn1a	2
GO:0072583	GO:0072583	clathrin-dependent endocytosis	2/154	45/28814	0.0241792	0.120429	0.0940437	Sh3gl3/Dll1	2
GO:0010721	GO:0010721	negative regulation of cell development	4/154	206/28814	0.02494	0.123399	0.0963628	Wnt3a/Sema6a/Dll3/Lin28a	4
GO:0051047	GO:0051047	positive regulation of secretion	6/154	417/28814	0.0249523	0.123399	0.0963628	Gnai2/F2rl1/Apln/Ezr/Rab8b/Glud1	6
GO:0045446	GO:0045446	endothelial cell differentiation	3/154	117/28814	0.0250146	0.123399	0.0963628	F2rl1/Ezr/Dll1	3
GO:1904659	GO:1904659	glucose transmembrane transport	3/154	117/28814	0.0250146	0.123399	0.0963628	Pid1/Appl1/Slc2a1	3
GO:0030890	GO:0030890	positive regulation of B cell proliferation	2/154	46/28814	0.0251909	0.123399	0.0963628	Wnt3a/Cdkn1a	2
GO:0034142	GO:0034142	toll-like receptor 4 signaling pathway	2/154	46/28814	0.0251909	0.123399	0.0963628	F2rl1/Appl1	2
GO:0042417	GO:0042417	dopamine metabolic process	2/154	46/28814	0.0251909	0.123399	0.0963628	Aldh2/Ndufs4	2
GO:0060261	GO:0060261	positive regulation of transcription initiation from RNA polymerase II promoter	2/154	46/28814	0.0251909	0.123399	0.0963628	Pou5f1/Taf7	2
GO:0097193	GO:0097193	intrinsic apoptotic signaling pathway	5/154	308/28814	0.0252059	0.123399	0.0963628	Ddit4/Epha2/Aldh2/Cdkn1a/Eno1	5
GO:0008645	GO:0008645	hexose transmembrane transport	3/154	118/28814	0.0255691	0.12494	0.0975664	Pid1/Appl1/Slc2a1	3
GO:0022408	GO:0022408	negative regulation of cell-cell adhesion	4/154	208/28814	0.0257217	0.12499	0.0976051	Arg1/Epcam/Cdh1/Spint2	4
GO:0032869	GO:0032869	cellular response to insulin stimulus	4/154	208/28814	0.0257217	0.12499	0.0976051	Gnai2/Pid1/Rab8b/Appl1	4
GO:1901652	GO:1901652	response to peptide	6/154	420/28814	0.0257246	0.12499	0.0976051	Gnai2/Pid1/Rab8b/Hadha/Appl1/Slc2a1	6
GO:0006090	GO:0006090	pyruvate metabolic process	3/154	119/28814	0.0261303	0.125972	0.0983721	Ddit4/Eno1/Ldhb	3
GO:1990830	GO:1990830	cellular response to leukemia inhibitory factor	5/154	311/28814	0.026137	0.125972	0.0983721	Rarg/Pou5f1/Ctbp2/Spry2/Slc25a5	5
GO:0051873	GO:0051873	killing by host of symbiont cells	2/154	47/28814	0.0262197	0.125972	0.0983721	F2rl1/Arg1	2
GO:0051898	GO:0051898	negative regulation of protein kinase B signaling	2/154	47/28814	0.0262197	0.125972	0.0983721	Pou5f1/Epha2	2
GO:0071300	GO:0071300	cellular response to retinoic acid	2/154	47/28814	0.0262197	0.125972	0.0983721	Ptk7/Rarg	2
GO:1903524	GO:1903524	positive regulation of blood circulation	2/154	47/28814	0.0262197	0.125972	0.0983721	Apln/Tpm1	2
GO:1990823	GO:1990823	response to leukemia inhibitory factor	5/154	312/28814	0.0264522	0.126853	0.09906	Rarg/Pou5f1/Ctbp2/Spry2/Slc25a5	5
GO:0014812	GO:0014812	muscle cell migration	3/154	120/28814	0.026698	0.127794	0.0997949	Igfbp3/S100a11/Tpm1	3
GO:0010799	GO:0010799	regulation of peptidyl-threonine phosphorylation	2/154	48/28814	0.0272653	0.129581	0.101191	Ddit4/Spry2	2
GO:0030517	GO:0030517	negative regulation of axon extension	2/154	48/28814	0.0272653	0.129581	0.101191	Wnt3a/Sema6a	2
GO:0045197	GO:0045197	establishment or maintenance of epithelial cell apical/basal polarity	2/154	48/28814	0.0272653	0.129581	0.101191	Cdx2/Ptk7	2
GO:0015749	GO:0015749	monosaccharide transmembrane transport	3/154	121/28814	0.0272723	0.129581	0.101191	Pid1/Appl1/Slc2a1	3
GO:0003014	GO:0003014	renal system process	3/154	123/28814	0.0284407	0.134884	0.105332	Gnai2/F2rl1/Sulf1	3
GO:0001676	GO:0001676	long-chain fatty acid metabolic process	3/154	124/28814	0.0290347	0.136522	0.106611	Alox15/Acadl/Acot7	3
GO:0090277	GO:0090277	positive regulation of peptide hormone secretion	3/154	124/28814	0.0290347	0.136522	0.106611	Apln/Rab8b/Glud1	3
GO:1901890	GO:1901890	positive regulation of cell junction assembly	3/154	124/28814	0.0290347	0.136522	0.106611	Epha2/Adgrl2/S100a10	3
GO:0009299	GO:0009299	mRNA transcription	2/154	50/28814	0.0294061	0.136522	0.106611	Taf7/S100a10	2
GO:0021532	GO:0021532	neural tube patterning	2/154	50/28814	0.0294061	0.136522	0.106611	Wnt3a/Fgf8	2
GO:0030901	GO:0030901	midbrain development	2/154	50/28814	0.0294061	0.136522	0.106611	Wnt3a/Foxb1	2
GO:0032873	GO:0032873	negative regulation of stress-activated MAPK cascade	2/154	50/28814	0.0294061	0.136522	0.106611	F2rl1/Ezr	2
GO:0035305	GO:0035305	negative regulation of dephosphorylation	2/154	50/28814	0.0294061	0.136522	0.106611	Gnai2/Ppp4r4	2
GO:0070303	GO:0070303	negative regulation of stress-activated protein kinase signaling cascade	2/154	50/28814	0.0294061	0.136522	0.106611	F2rl1/Ezr	2
GO:0090102	GO:0090102	cochlea development	2/154	50/28814	0.0294061	0.136522	0.106611	Ptk7/Cdh1	2
GO:0035265	GO:0035265	organ growth	4/154	217/28814	0.0294209	0.136522	0.106611	Fgf8/Rarg/Dll1/Spry2	4
GO:0050679	GO:0050679	positive regulation of epithelial cell proliferation	4/154	217/28814	0.0294209	0.136522	0.106611	Wnt3a/Apln/Arg1/Ccnd2	4
GO:0031398	GO:0031398	positive regulation of protein ubiquitination	3/154	125/28814	0.0296353	0.137269	0.107194	Prickle1/Ndfip2/Mycbp2	3
GO:0043393	GO:0043393	regulation of protein binding	4/154	218/28814	0.0298504	0.138018	0.107779	Wnt3a/Nes/Cdkn1a/Pim2	4
GO:0002697	GO:0002697	regulation of immune effector process	6/154	436/28814	0.030113	0.138983	0.108533	F2rl1/Arg1/H2-K1/Bst2/Cuedc2/Appl1	6
GO:0018958	GO:0018958	phenol-containing compound metabolic process	3/154	126/28814	0.0302424	0.139083	0.108611	Aldh2/Ndufs4/Appl1	3
GO:0048259	GO:0048259	regulation of receptor-mediated endocytosis	3/154	126/28814	0.0302424	0.139083	0.108611	Wnt3a/Apln/Sh3gl3	3
GO:0070997	GO:0070997	neuron death	6/154	438/28814	0.030694	0.13991	0.109256	Wnt3a/Fgf8/Foxb1/Ddit4/Nes/Ndufs4	6
GO:0008217	GO:0008217	regulation of blood pressure	4/154	220/28814	0.0307205	0.13991	0.109256	F2rl1/Apln/Tpm1/Dll1	4
GO:0030522	GO:0030522	intracellular receptor signaling pathway	4/154	220/28814	0.0307205	0.13991	0.109256	Alox15/Rarg/Taf7/Ctbp2	4
GO:0031396	GO:0031396	regulation of protein ubiquitination	4/154	220/28814	0.0307205	0.13991	0.109256	Prickle1/Ndfip2/Spry2/Mycbp2	4
GO:0048639	GO:0048639	positive regulation of developmental growth	4/154	220/28814	0.0307205	0.13991	0.109256	Wnt3a/Fgf8/Ezr/Dll1	4
GO:0001910	GO:0001910	regulation of leukocyte mediated cytotoxicity	3/154	127/28814	0.0308561	0.13991	0.109256	F2rl1/Arg1/H2-K1	3
GO:0003073	GO:0003073	regulation of systemic arterial blood pressure	3/154	127/28814	0.0308561	0.13991	0.109256	F2rl1/Apln/Tpm1	3
GO:0008286	GO:0008286	insulin receptor signaling pathway	3/154	127/28814	0.0308561	0.13991	0.109256	Gnai2/Pid1/Appl1	3
GO:0002793	GO:0002793	positive regulation of peptide secretion	3/154	128/28814	0.0314763	0.141974	0.110868	Apln/Rab8b/Glud1	3
GO:0031109	GO:0031109	microtubule polymerization or depolymerization	3/154	128/28814	0.0314763	0.141974	0.110868	Stmn2/Dst/Akap9	3
GO:0048640	GO:0048640	negative regulation of developmental growth	3/154	128/28814	0.0314763	0.141974	0.110868	Wnt3a/Sema6a/Cdkn1a	3
GO:0060260	GO:0060260	regulation of transcription initiation from RNA polymerase II promoter	2/154	52/28814	0.0316117	0.142087	0.110957	Pou5f1/Taf7	2
GO:0061028	GO:0061028	establishment of endothelial barrier	2/154	52/28814	0.0316117	0.142087	0.110957	F2rl1/Ezr	2
GO:0030048	GO:0030048	actin filament-based movement	3/154	129/28814	0.0321031	0.143297	0.111902	Limch1/Tpm1/Akap9	3
GO:0034219	GO:0034219	carbohydrate transmembrane transport	3/154	129/28814	0.0321031	0.143297	0.111902	Pid1/Appl1/Slc2a1	3
GO:0042476	GO:0042476	odontogenesis	3/154	129/28814	0.0321031	0.143297	0.111902	Fgf8/Fst/Dll1	3
GO:0090101	GO:0090101	negative regulation of transmembrane receptor protein serine/threonine kinase signaling pathway	3/154	129/28814	0.0321031	0.143297	0.111902	Fst/Lefty1/Spry2	3
GO:0052547	GO:0052547	regulation of peptidase activity	6/154	443/28814	0.0321785	0.143386	0.111971	Wnt3a/Psmb8/Psme2/Psme1/Cdh1/Spint2	6
GO:0003279	GO:0003279	cardiac septum development	3/154	130/28814	0.0327364	0.144631	0.112943	Fgf8/Ptk7/Slit3	3
GO:0033138	GO:0033138	positive regulation of peptidyl-serine phosphorylation	3/154	130/28814	0.0327364	0.144631	0.112943	Wnt3a/Akap9/Spry2	3
GO:0030850	GO:0030850	prostate gland development	2/154	53/28814	0.0327383	0.144631	0.112943	Rarg/Sulf1	2
GO:0046189	GO:0046189	phenol-containing compound biosynthetic process	2/154	53/28814	0.0327383	0.144631	0.112943	Aldh2/Appl1	2
GO:2000144	GO:2000144	positive regulation of DNA-templated transcription, initiation	2/154	53/28814	0.0327383	0.144631	0.112943	Pou5f1/Taf7	2
GO:0009117	GO:0009117	nucleotide metabolic process	6/154	447/28814	0.0333993	0.1473	0.115027	Ddit4/Pid1/Epha2/Acot7/Crot/Eno1	6
GO:0014014	GO:0014014	negative regulation of gliogenesis	2/154	54/28814	0.0338804	0.148167	0.115704	Dll3/Lin28a	2
GO:0035272	GO:0035272	exocrine system development	2/154	54/28814	0.0338804	0.148167	0.115704	Fgf8/Cdh1	2
GO:0072132	GO:0072132	mesenchyme morphogenesis	2/154	54/28814	0.0338804	0.148167	0.115704	Wnt3a/Fgf8	2
GO:0098926	GO:0098926	postsynaptic signal transduction	2/154	54/28814	0.0338804	0.148167	0.115704	Wnt3a/Gnai2	2
GO:0033673	GO:0033673	negative regulation of kinase activity	4/154	227/28814	0.0338831	0.148167	0.115704	Epha1/Cdkn1a/Taf7/Spry2	4
GO:0006913	GO:0006913	nucleocytoplasmic transport	5/154	334/28814	0.0340091	0.148215	0.115742	Cdh1/Ptpn14/Cdkn1a/Prickle1/Appl1	5
GO:0051169	GO:0051169	nuclear transport	5/154	334/28814	0.0340091	0.148215	0.115742	Cdh1/Ptpn14/Cdkn1a/Prickle1/Appl1	5
GO:0003158	GO:0003158	endothelium development	3/154	133/28814	0.0346752	0.150863	0.11781	F2rl1/Ezr/Dll1	3
GO:0003044	GO:0003044	regulation of systemic arterial blood pressure mediated by a chemical signal	2/154	55/28814	0.035038	0.151675	0.118444	F2rl1/Tpm1	2
GO:0030838	GO:0030838	positive regulation of actin filament polymerization	2/154	55/28814	0.035038	0.151675	0.118444	Alox15/Cdc42ep5	2
GO:2001222	GO:2001222	regulation of neuron migration	2/154	55/28814	0.035038	0.151675	0.118444	Sema6a/Cdh1	2
GO:0050920	GO:0050920	regulation of chemotaxis	4/154	230/28814	0.0352946	0.152529	0.119111	Wnt3a/F2rl1/Sema6a/Mycbp2	4
GO:0022604	GO:0022604	regulation of cell morphogenesis	5/154	338/28814	0.035513	0.153216	0.119648	Cdc42ep5/Lrp8/Ezr/Tpm1/S100a10	5
GO:0006753	GO:0006753	nucleoside phosphate metabolic process	6/154	455/28814	0.0359304	0.154758	0.120852	Ddit4/Pid1/Epha2/Acot7/Crot/Eno1	6
GO:0001974	GO:0001974	blood vessel remodeling	2/154	56/28814	0.0362108	0.155447	0.12139	Fgf8/Rspo3	2
GO:0030834	GO:0030834	regulation of actin filament depolymerization	2/154	56/28814	0.0362108	0.155447	0.12139	F2rl1/Tpm1	2
GO:0000086	GO:0000086	G2/M transition of mitotic cell cycle	3/154	136/28814	0.0366723	0.157167	0.122733	Nes/Cdkn1a/Cenpf	3
GO:0001959	GO:0001959	regulation of cytokine-mediated signaling pathway	3/154	137/28814	0.0373509	0.159485	0.124543	F2rl1/Arg1/Slit3	3
GO:0031623	GO:0031623	receptor internalization	3/154	137/28814	0.0373509	0.159485	0.124543	Wnt3a/Apln/Ezr	3
GO:0051489	GO:0051489	regulation of filopodium assembly	2/154	57/28814	0.0373986	0.159485	0.124543	Zmynd8/Dock11	2
GO:0031331	GO:0031331	positive regulation of cellular catabolic process	6/154	461/28814	0.0379077	0.161389	0.12603	Igfbp3/Grsf1/Pim2/Ezr/Prickle1/Slc25a5	6
GO:0006754	GO:0006754	ATP biosynthetic process	2/154	58/28814	0.0386012	0.163801	0.127913	Pid1/Eno1	2
GO:0043666	GO:0043666	regulation of phosphoprotein phosphatase activity	2/154	58/28814	0.0386012	0.163801	0.127913	Gnai2/Ppp4r4	2
GO:0034341	GO:0034341	response to interferon-gamma	3/154	139/28814	0.0387274	0.164067	0.128121	Zyx/Arg1/Bst2	3
GO:0016311	GO:0016311	dephosphorylation	5/154	347/28814	0.0390455	0.165143	0.128961	Lhpp/Gnai2/Ppp4r4/Ptpn14/Dusp4	5
GO:0010811	GO:0010811	positive regulation of cell-substrate adhesion	3/154	140/28814	0.0394252	0.166476	0.130002	Alox15/Epha1/S100a10	3
GO:0002820	GO:0002820	negative regulation of adaptive immune response	2/154	59/28814	0.0398185	0.167315	0.130658	Alox15/Arg1	2
GO:0031113	GO:0031113	regulation of microtubule polymerization	2/154	59/28814	0.0398185	0.167315	0.130658	Stmn2/Akap9	2
GO:1900015	GO:1900015	regulation of cytokine production involved in inflammatory response	2/154	59/28814	0.0398185	0.167315	0.130658	Cuedc2/Appl1	2
GO:0048675	GO:0048675	axon extension	3/154	142/28814	0.04084	0.171098	0.133611	Wnt3a/Sema6a/Slit3	3
GO:0030042	GO:0030042	actin filament depolymerization	2/154	60/28814	0.0410502	0.171098	0.133611	F2rl1/Tpm1	2
GO:0048278	GO:0048278	vesicle docking	2/154	60/28814	0.0410502	0.171098	0.133611	Rab8b/Ctbp2	2
GO:0050922	GO:0050922	negative regulation of chemotaxis	2/154	60/28814	0.0410502	0.171098	0.133611	Wnt3a/Sema6a	2
GO:0060443	GO:0060443	mammary gland morphogenesis	2/154	60/28814	0.0410502	0.171098	0.133611	Epha2/Etv4	2
GO:0002573	GO:0002573	myeloid leukocyte differentiation	4/154	242/28814	0.0412778	0.171769	0.134135	F2rl1/Epha2/Rbp1/Hoxa7	4
GO:0015711	GO:0015711	organic anion transport	5/154	353/28814	0.0415157	0.172098	0.134392	Slco5a1/Mgst1/Arg1/Slc2a1/Slc25a5	5
GO:0030326	GO:0030326	embryonic limb morphogenesis	3/154	143/28814	0.041557	0.172098	0.134392	Fgf8/Sp8/Rarg	3
GO:0035113	GO:0035113	embryonic appendage morphogenesis	3/154	143/28814	0.041557	0.172098	0.134392	Fgf8/Sp8/Rarg	3
GO:2000142	GO:2000142	regulation of DNA-templated transcription, initiation	2/154	61/28814	0.0422961	0.174878	0.136563	Pou5f1/Taf7	2
GO:2001234	GO:2001234	negative regulation of apoptotic signaling pathway	4/154	246/28814	0.0433924	0.178172	0.139135	Gnai2/Meis3/Eno1/Slc25a5	4
GO:0001736	GO:0001736	establishment of planar polarity	2/154	62/28814	0.0435561	0.178172	0.139135	Ptk7/Mllt3	2
GO:0006584	GO:0006584	catecholamine metabolic process	2/154	62/28814	0.0435561	0.178172	0.139135	Aldh2/Ndufs4	2
GO:0009712	GO:0009712	catechol-containing compound metabolic process	2/154	62/28814	0.0435561	0.178172	0.139135	Aldh2/Ndufs4	2
GO:0021872	GO:0021872	forebrain generation of neurons	2/154	62/28814	0.0435561	0.178172	0.139135	Wnt3a/Fgf8	2
GO:0031122	GO:0031122	cytoplasmic microtubule organization	2/154	62/28814	0.0435561	0.178172	0.139135	Ezr/Dst	2
GO:0045860	GO:0045860	positive regulation of protein kinase activity	5/154	358/28814	0.0436451	0.178172	0.139135	Wnt3a/Fzd10/Lrp8/Cdkn1a/Ccnd2	5
GO:0052548	GO:0052548	regulation of endopeptidase activity	5/154	358/28814	0.0436451	0.178172	0.139135	Wnt3a/Psmb8/Psme2/Psme1/Cdh1	5
GO:0031341	GO:0031341	regulation of cell killing	3/154	146/28814	0.0437458	0.178301	0.139236	F2rl1/Arg1/H2-K1	3
GO:0017157	GO:0017157	regulation of exocytosis	4/154	247/28814	0.0439304	0.178771	0.139603	Gnai2/F2rl1/Pou5f1/Rab8b	4
GO:0051962	GO:0051962	positive regulation of nervous system development	5/154	359/28814	0.0440788	0.179092	0.139854	Wnt3a/Dll3/Lrp8/Bex1/Adgrl2	5
GO:0060759	GO:0060759	regulation of response to cytokine stimulus	3/154	147/28814	0.0444881	0.180187	0.140709	F2rl1/Arg1/Slit3	3
GO:1903322	GO:1903322	positive regulation of protein modification by small protein conjugation or removal	3/154	147/28814	0.0444881	0.180187	0.140709	Prickle1/Ndfip2/Mycbp2	3
GO:0007164	GO:0007164	establishment of tissue polarity	2/154	63/28814	0.04483	0.180721	0.141126	Ptk7/Mllt3	2
GO:0032653	GO:0032653	regulation of interleukin-10 production	2/154	63/28814	0.04483	0.180721	0.141126	F2rl1/Dll1	2
GO:0048260	GO:0048260	positive regulation of receptor-mediated endocytosis	2/154	63/28814	0.04483	0.180721	0.141126	Wnt3a/Apln	2
GO:0006470	GO:0006470	protein dephosphorylation	4/154	249/28814	0.0450178	0.181195	0.141496	Gnai2/Ppp4r4/Ptpn14/Dusp4	4
GO:0003015	GO:0003015	heart process	4/154	250/28814	0.0455671	0.182835	0.142777	Gnai2/Apln/Tpm1/Akap9	4
GO:1903362	GO:1903362	regulation of cellular protein catabolic process	4/154	250/28814	0.0455671	0.182835	0.142777	Psme2/Psme1/Ezr/Prickle1	4
GO:1903532	GO:1903532	positive regulation of secretion by cell	5/154	363/28814	0.0458393	0.183642	0.143407	F2rl1/Apln/Ezr/Rab8b/Glud1	5
GO:0055007	GO:0055007	cardiac muscle cell differentiation	3/154	149/28814	0.0459913	0.1839	0.143609	T/Wnt3a/Dll1	3
GO:0051893	GO:0051893	regulation of focal adhesion assembly	2/154	64/28814	0.0461176	0.1839	0.143609	Limch1/S100a10	2
GO:0090109	GO:0090109	regulation of cell-substrate junction assembly	2/154	64/28814	0.0461176	0.1839	0.143609	Limch1/S100a10	2
GO:0007517	GO:0007517	muscle organ development	5/154	365/28814	0.0467351	0.186075	0.145307	Wnt3a/Fgf8/Tpm1/Dll1/Cenpf	5
GO:0001954	GO:0001954	positive regulation of cell-matrix adhesion	2/154	65/28814	0.0474187	0.187176	0.146167	Epha1/S100a10	2
GO:0002534	GO:0002534	cytokine production involved in inflammatory response	2/154	65/28814	0.0474187	0.187176	0.146167	Cuedc2/Appl1	2
GO:0032613	GO:0032613	interleukin-10 production	2/154	65/28814	0.0474187	0.187176	0.146167	F2rl1/Dll1	2
GO:0060999	GO:0060999	positive regulation of dendritic spine development	2/154	65/28814	0.0474187	0.187176	0.146167	Lrp8/Zmynd8	2
GO:0003231	GO:0003231	cardiac ventricle development	3/154	151/28814	0.0475195	0.187176	0.146167	Ptk7/Slit3/Tpm1	3
GO:0009152	GO:0009152	purine ribonucleotide biosynthetic process	3/154	151/28814	0.0475195	0.187176	0.146167	Pid1/Acot7/Eno1	3
GO:0044839	GO:0044839	cell cycle G2/M phase transition	3/154	151/28814	0.0475195	0.187176	0.146167	Nes/Cdkn1a/Cenpf	3
GO:1903320	GO:1903320	regulation of protein modification by small protein conjugation or removal	4/154	254/28814	0.0478018	0.188001	0.146811	Prickle1/Ndfip2/Spry2/Mycbp2	4
GO:0070661	GO:0070661	leukocyte proliferation	5/154	368/28814	0.0480983	0.188879	0.147497	Wnt3a/F2rl1/Arg1/Cdkn1a/Psmb10	5
GO:0003206	GO:0003206	cardiac chamber morphogenesis	3/154	152/28814	0.0482929	0.189068	0.147644	Fgf8/Slit3/Tpm1	3
GO:0072073	GO:0072073	kidney epithelium development	3/154	152/28814	0.0482929	0.189068	0.147644	Fgf8/Epcam/Dll1	3
GO:0060688	GO:0060688	regulation of morphogenesis of a branching structure	2/154	66/28814	0.0487332	0.190503	0.148765	Cdh1/Sulf1	2
GO:1903829	GO:1903829	positive regulation of protein localization	6/154	491/28814	0.0488315	0.190598	0.148839	Wnt3a/F2rl1/Epha2/Cdh1/Ezr/Glud1	6
GO:0090092	GO:0090092	regulation of transmembrane receptor protein serine/threonine kinase signaling pathway	4/154	256/28814	0.0489417	0.190673	0.148898	Fst/Lefty1/Sulf1/Spry2	4
GO:0006633	GO:0006633	fatty acid biosynthetic process	3/154	153/28814	0.0490725	0.190673	0.148898	Alox15/Acadl/Acot7	3
GO:0030010	GO:0030010	establishment of cell polarity	3/154	153/28814	0.0490725	0.190673	0.148898	Ptk7/Arfgef1/Spry2	3
GO:0062012	GO:0062012	regulation of small molecule metabolic process	5/154	371/28814	0.0494849	0.19068	0.148903	Igfbp3/Ddit4/Acadl/Pid1/Eno1	5
GO:0060537	GO:0060537	muscle tissue development	6/154	493/28814	0.0496221	0.19068	0.148903	T/Wnt3a/Fgf8/Tpm1/Dll1/Cenpf	6
GO:0050808	GO:0050808	synapse organization	6/154	494/28814	0.0500204	0.19068	0.148903	Wnt3a/Lrp8/Cdh1/Zmynd8/Adgrl2/Malat1	6
GO:0043903	GO:0043903	regulation of biological process involved in symbiotic interaction	2/154	67/28814	0.0500608	0.19068	0.148903	F2rl1/Arg1	2
GO:0060986	GO:0060986	endocrine hormone secretion	2/154	67/28814	0.0500608	0.19068	0.148903	Apln/Rab8b	2
GO:2000736	GO:2000736	regulation of stem cell differentiation	2/154	67/28814	0.0500608	0.19068	0.148903	Wnt3a/Prickle1	2
GO:0006520	GO:0006520	cellular amino acid metabolic process	4/154	259/28814	0.0506795	0.19068	0.148903	Oat/Arg1/Pycr2/Glud1	4
GO:0006801	GO:0006801	superoxide metabolic process	2/154	68/28814	0.0514015	0.19068	0.148903	Gnai2/F2rl1	2
GO:0022029	GO:0022029	telencephalon cell migration	2/154	68/28814	0.0514015	0.19068	0.148903	Foxb1/Lrp8	2
GO:0030837	GO:0030837	negative regulation of actin filament polymerization	2/154	68/28814	0.0514015	0.19068	0.148903	Arfgef1/Tpm1	2
GO:0006820	GO:0006820	anion transport	6/154	498/28814	0.0516331	0.19068	0.148903	Ttyh1/Slco5a1/Mgst1/Arg1/Slc2a1/Slc25a5	6
GO:1901215	GO:1901215	negative regulation of neuron death	4/154	261/28814	0.0518567	0.19068	0.148903	Wnt3a/Fgf8/Foxb1/Nes	4
GO:0000050	GO:0000050	urea cycle	1/154	10/28814	0.0521869	0.19068	0.148903	Arg1	1
GO:0001765	GO:0001765	membrane raft assembly	1/154	10/28814	0.0521869	0.19068	0.148903	S100a10	1
GO:0002725	GO:0002725	negative regulation of T cell cytokine production	1/154	10/28814	0.0521869	0.19068	0.148903	Arg1	1
GO:0006047	GO:0006047	UDP-N-acetylglucosamine metabolic process	1/154	10/28814	0.0521869	0.19068	0.148903	Uap1l1	1
GO:0006591	GO:0006591	ornithine metabolic process	1/154	10/28814	0.0521869	0.19068	0.148903	Arg1	1
GO:0006735	GO:0006735	NADH regeneration	1/154	10/28814	0.0521869	0.19068	0.148903	Eno1	1
GO:0015937	GO:0015937	coenzyme A biosynthetic process	1/154	10/28814	0.0521869	0.19068	0.148903	Acot7	1
GO:0021612	GO:0021612	facial nerve structural organization	1/154	10/28814	0.0521869	0.19068	0.148903	Hoxb1	1
GO:0030049	GO:0030049	muscle filament sliding	1/154	10/28814	0.0521869	0.19068	0.148903	Tpm1	1
GO:0032836	GO:0032836	glomerular basement membrane development	1/154	10/28814	0.0521869	0.19068	0.148903	Sulf1	1
GO:0033504	GO:0033504	floor plate development	1/154	10/28814	0.0521869	0.19068	0.148903	Foxb1	1
GO:0045607	GO:0045607	regulation of inner ear auditory receptor cell differentiation	1/154	10/28814	0.0521869	0.19068	0.148903	Dll1	1
GO:0045631	GO:0045631	regulation of mechanoreceptor differentiation	1/154	10/28814	0.0521869	0.19068	0.148903	Dll1	1
GO:0048702	GO:0048702	embryonic neurocranium morphogenesis	1/154	10/28814	0.0521869	0.19068	0.148903	Fgf8	1
GO:0051121	GO:0051121	hepoxilin metabolic process	1/154	10/28814	0.0521869	0.19068	0.148903	Alox15	1
GO:0051122	GO:0051122	hepoxilin biosynthetic process	1/154	10/28814	0.0521869	0.19068	0.148903	Alox15	1
GO:0060484	GO:0060484	lung-associated mesenchyme development	1/154	10/28814	0.0521869	0.19068	0.148903	Ptk7	1
GO:0060513	GO:0060513	prostatic bud formation	1/154	10/28814	0.0521869	0.19068	0.148903	Sulf1	1
GO:0060923	GO:0060923	cardiac muscle cell fate commitment	1/154	10/28814	0.0521869	0.19068	0.148903	Wnt3a	1
GO:0061621	GO:0061621	canonical glycolysis	1/154	10/28814	0.0521869	0.19068	0.148903	Eno1	1
GO:0061718	GO:0061718	glucose catabolic process to pyruvate	1/154	10/28814	0.0521869	0.19068	0.148903	Eno1	1
GO:0071600	GO:0071600	otic vesicle morphogenesis	1/154	10/28814	0.0521869	0.19068	0.148903	Fgf8	1
GO:0072070	GO:0072070	loop of Henle development	1/154	10/28814	0.0521869	0.19068	0.148903	Dll1	1
GO:0090009	GO:0090009	primitive streak formation	1/154	10/28814	0.0521869	0.19068	0.148903	Ets2	1
GO:0097119	GO:0097119	postsynaptic density protein 95 clustering	1/154	10/28814	0.0521869	0.19068	0.148903	Zmynd8	1
GO:0110095	GO:0110095	cellular detoxification of aldehyde	1/154	10/28814	0.0521869	0.19068	0.148903	Aldh2	1
GO:1901724	GO:1901724	positive regulation of cell proliferation involved in kidney development	1/154	10/28814	0.0521869	0.19068	0.148903	Lin28a	1
GO:1902746	GO:1902746	regulation of lens fiber cell differentiation	1/154	10/28814	0.0521869	0.19068	0.148903	Spry2	1
GO:2000980	GO:2000980	regulation of inner ear receptor cell differentiation	1/154	10/28814	0.0521869	0.19068	0.148903	Dll1	1
GO:0008360	GO:0008360	regulation of cell shape	3/154	157/28814	0.0522523	0.19068	0.148903	Cdc42ep5/Ezr/Tpm1	3
GO:0072006	GO:0072006	nephron development	3/154	157/28814	0.0522523	0.19068	0.148903	Fgf8/Sulf1/Dll1	3
GO:0009206	GO:0009206	purine ribonucleoside triphosphate biosynthetic process	2/154	69/28814	0.0527549	0.191637	0.14965	Pid1/Eno1	2
GO:0060425	GO:0060425	lung morphogenesis	2/154	69/28814	0.0527549	0.191637	0.14965	Fgf8/Spry2	2
GO:0150116	GO:0150116	regulation of cell-substrate junction organization	2/154	69/28814	0.0527549	0.191637	0.14965	Limch1/S100a10	2
GO:0010720	GO:0010720	positive regulation of cell development	5/154	378/28814	0.0528116	0.191637	0.14965	Wnt3a/Dll3/Lrp8/Bex1/S100a10	5
GO:0051348	GO:0051348	negative regulation of transferase activity	4/154	263/28814	0.0530489	0.192228	0.150112	Epha1/Cdkn1a/Taf7/Spry2	4
GO:0045444	GO:0045444	fat cell differentiation	4/154	264/28814	0.0536505	0.194135	0.151601	Wnt3a/Wnt5b/Psmb8/Ctbp2	4
GO:0009145	GO:0009145	purine nucleoside triphosphate biosynthetic process	2/154	70/28814	0.054121	0.194203	0.151654	Pid1/Eno1	2
GO:0035904	GO:0035904	aorta development	2/154	70/28814	0.054121	0.194203	0.151654	Fgf8/Prickle1	2
GO:0046324	GO:0046324	regulation of glucose import	2/154	70/28814	0.054121	0.194203	0.151654	Pid1/Appl1	2
GO:0048488	GO:0048488	synaptic vesicle endocytosis	2/154	70/28814	0.054121	0.194203	0.151654	Amph/Sh3gl3	2
GO:0050771	GO:0050771	negative regulation of axonogenesis	2/154	70/28814	0.054121	0.194203	0.151654	Wnt3a/Sema6a	2
GO:0140238	GO:0140238	presynaptic endocytosis	2/154	70/28814	0.054121	0.194203	0.151654	Amph/Sh3gl3	2
GO:0060541	GO:0060541	respiratory system development	4/154	267/28814	0.0554778	0.194876	0.15218	Fgf8/Ptk7/Rarg/Spry2	4
GO:0017156	GO:0017156	calcium-ion regulated exocytosis	2/154	71/28814	0.0554995	0.194876	0.15218	Gnai2/Pou5f1	2
GO:0021536	GO:0021536	diencephalon development	2/154	71/28814	0.0554995	0.194876	0.15218	Fgf8/Foxb1	2
GO:0021885	GO:0021885	forebrain cell migration	2/154	71/28814	0.0554995	0.194876	0.15218	Foxb1/Lrp8	2
GO:0030888	GO:0030888	regulation of B cell proliferation	2/154	71/28814	0.0554995	0.194876	0.15218	Wnt3a/Cdkn1a	2
GO:0034121	GO:0034121	regulation of toll-like receptor signaling pathway	2/154	71/28814	0.0554995	0.194876	0.15218	F2rl1/Appl1	2
GO:0048146	GO:0048146	positive regulation of fibroblast proliferation	2/154	71/28814	0.0554995	0.194876	0.15218	Cdkn1a/Ndufs4	2
GO:0032886	GO:0032886	regulation of microtubule-based process	4/154	268/28814	0.0560943	0.194876	0.15218	Wnt3a/Stmn2/Dst/Akap9	4
GO:0071375	GO:0071375	cellular response to peptide hormone stimulus	4/154	269/28814	0.0567145	0.194876	0.15218	Gnai2/Pid1/Rab8b/Appl1	4
GO:0006367	GO:0006367	transcription initiation from RNA polymerase II promoter	2/154	72/28814	0.0568904	0.194876	0.15218	Pou5f1/Taf7	2
GO:0007405	GO:0007405	neuroblast proliferation	2/154	72/28814	0.0568904	0.194876	0.15218	Wnt3a/Bex1	2
GO:0009201	GO:0009201	ribonucleoside triphosphate biosynthetic process	2/154	72/28814	0.0568904	0.194876	0.15218	Pid1/Eno1	2
GO:0009260	GO:0009260	ribonucleotide biosynthetic process	3/154	163/28814	0.0572041	0.194876	0.15218	Pid1/Acot7/Eno1	3
GO:0021543	GO:0021543	pallium development	3/154	163/28814	0.0572041	0.194876	0.15218	Wnt3a/Fgf8/Lrp8	3
GO:0003129	GO:0003129	heart induction	1/154	11/28814	0.0572544	0.194876	0.15218	Wnt3a	1
GO:0003418	GO:0003418	growth plate cartilage chondrocyte differentiation	1/154	11/28814	0.0572544	0.194876	0.15218	Rarg	1
GO:0006646	GO:0006646	phosphatidylethanolamine biosynthetic process	1/154	11/28814	0.0572544	0.194876	0.15218	Alox15	1
GO:0010587	GO:0010587	miRNA catabolic process	1/154	11/28814	0.0572544	0.194876	0.15218	Lin28a	1
GO:0010992	GO:0010992	ubiquitin recycling	1/154	11/28814	0.0572544	0.194876	0.15218	Ube2c	1
GO:0019372	GO:0019372	lipoxygenase pathway	1/154	11/28814	0.0572544	0.194876	0.15218	Alox15	1
GO:0019627	GO:0019627	urea metabolic process	1/154	11/28814	0.0572544	0.194876	0.15218	Arg1	1
GO:0033539	GO:0033539	fatty acid beta-oxidation using acyl-CoA dehydrogenase	1/154	11/28814	0.0572544	0.194876	0.15218	Acadl	1
GO:0034145	GO:0034145	positive regulation of toll-like receptor 4 signaling pathway	1/154	11/28814	0.0572544	0.194876	0.15218	F2rl1	1
GO:0034351	GO:0034351	negative regulation of glial cell apoptotic process	1/154	11/28814	0.0572544	0.194876	0.15218	Dll1	1
GO:0035336	GO:0035336	long-chain fatty-acyl-CoA metabolic process	1/154	11/28814	0.0572544	0.194876	0.15218	Acot7	1
GO:0043568	GO:0043568	positive regulation of insulin-like growth factor receptor signaling pathway	1/154	11/28814	0.0572544	0.194876	0.15218	Igfbp3	1
GO:0048149	GO:0048149	behavioral response to ethanol	1/154	11/28814	0.0572544	0.194876	0.15218	Aldh2	1
GO:0048382	GO:0048382	mesendoderm development	1/154	11/28814	0.0572544	0.194876	0.15218	Fgf8	1
GO:0051657	GO:0051657	maintenance of organelle location	1/154	11/28814	0.0572544	0.194876	0.15218	Akap9	1
GO:0060693	GO:0060693	regulation of branching involved in salivary gland morphogenesis	1/154	11/28814	0.0572544	0.194876	0.15218	Cdh1	1
GO:0070493	GO:0070493	thrombin-activated receptor signaling pathway	1/154	11/28814	0.0572544	0.194876	0.15218	F2rl1	1
GO:0071481	GO:0071481	cellular response to X-ray	1/154	11/28814	0.0572544	0.194876	0.15218	Ccnd2	1
GO:0071941	GO:0071941	nitrogen cycle metabolic process	1/154	11/28814	0.0572544	0.194876	0.15218	Arg1	1
GO:1901029	GO:1901029	negative regulation of mitochondrial outer membrane permeabilization involved in apoptotic signaling pathway	1/154	11/28814	0.0572544	0.194876	0.15218	Slc25a5	1
GO:1902946	GO:1902946	protein localization to early endosome	1/154	11/28814	0.0572544	0.194876	0.15218	Ezr	1
GO:1903599	GO:1903599	positive regulation of autophagy of mitochondrion	1/154	11/28814	0.0572544	0.194876	0.15218	Slc25a5	1
GO:1904753	GO:1904753	negative regulation of vascular associated smooth muscle cell migration	1/154	11/28814	0.0572544	0.194876	0.15218	Tpm1	1
GO:1990144	GO:1990144	intrinsic apoptotic signaling pathway in response to hypoxia	1/154	11/28814	0.0572544	0.194876	0.15218	Eno1	1
GO:2000727	GO:2000727	positive regulation of cardiac muscle cell differentiation	1/154	11/28814	0.0572544	0.194876	0.15218	Wnt3a	1
GO:0009755	GO:0009755	hormone-mediated signaling pathway	3/154	164/28814	0.0580504	0.197326	0.154093	Rarg/Appl1/Taf7	3
GO:0000079	GO:0000079	regulation of cyclin-dependent protein serine/threonine kinase activity	2/154	73/28814	0.0582934	0.197371	0.154128	Cdkn1a/Ccnd2	2
GO:0043954	GO:0043954	cellular component maintenance	2/154	73/28814	0.0582934	0.197371	0.154128	F2rl1/Zmynd8	2
GO:1905330	GO:1905330	regulation of morphogenesis of an epithelium	2/154	73/28814	0.0582934	0.197371	0.154128	Cdh1/Sulf1	2
GO:0009060	GO:0009060	aerobic respiration	3/154	165/28814	0.0589026	0.198912	0.155332	Cox7a2/Ndufa12/Ndufs4	3
GO:0050714	GO:0050714	positive regulation of protein secretion	3/154	165/28814	0.0589026	0.198912	0.155332	F2rl1/Ezr/Glud1	3
GO:0001885	GO:0001885	endothelial cell development	2/154	74/28814	0.0597083	0.201045	0.156997	F2rl1/Ezr	2
GO:0043966	GO:0043966	histone H3 acetylation	2/154	74/28814	0.0597083	0.201045	0.156997	Pou5f1/Taf7	2
GO:1901214	GO:1901214	regulation of neuron death	5/154	392/28814	0.0598482	0.201045	0.156997	Wnt3a/Fgf8/Foxb1/Ddit4/Nes	5
GO:0001936	GO:0001936	regulation of endothelial cell proliferation	3/154	167/28814	0.0606247	0.201045	0.156997	Apln/Arg1/Sulf1	3
GO:0016573	GO:0016573	histone acetylation	3/154	167/28814	0.0606247	0.201045	0.156997	Pou5f1/Taf7/Mllt3	3
GO:0002886	GO:0002886	regulation of myeloid leukocyte mediated immunity	2/154	75/28814	0.061135	0.201045	0.156997	F2rl1/Arg1	2
GO:0071479	GO:0071479	cellular response to ionizing radiation	2/154	75/28814	0.061135	0.201045	0.156997	Cdkn1a/Ccnd2	2
GO:0006164	GO:0006164	purine nucleotide biosynthetic process	3/154	168/28814	0.0614946	0.201045	0.156997	Pid1/Acot7/Eno1	3
GO:0046887	GO:0046887	positive regulation of hormone secretion	3/154	168/28814	0.0614946	0.201045	0.156997	Apln/Rab8b/Glud1	3
GO:0048588	GO:0048588	developmental cell growth	4/154	277/28814	0.0618089	0.201045	0.156997	Wnt3a/Rarg/Sema6a/Slit3	4
GO:0003306	GO:0003306	Wnt signaling pathway involved in heart development	1/154	12/28814	0.0622949	0.201045	0.156997	Wnt3a	1
GO:0006977	GO:0006977	DNA damage response, signal transduction by p53 class mediator resulting in cell cycle arrest	1/154	12/28814	0.0622949	0.201045	0.156997	Cdkn1a	1
GO:0007341	GO:0007341	penetration of zona pellucida	1/154	12/28814	0.0622949	0.201045	0.156997	T	1
GO:0007501	GO:0007501	mesodermal cell fate specification	1/154	12/28814	0.0622949	0.201045	0.156997	Wnt3a	1
GO:0014874	GO:0014874	response to stimulus involved in regulation of muscle adaptation	1/154	12/28814	0.0622949	0.201045	0.156997	Ndufs4	1
GO:0015911	GO:0015911	long-chain fatty acid import across plasma membrane	1/154	12/28814	0.0622949	0.201045	0.156997	Slc2a1	1
GO:0021561	GO:0021561	facial nerve development	1/154	12/28814	0.0622949	0.201045	0.156997	Hoxb1	1
GO:0021610	GO:0021610	facial nerve morphogenesis	1/154	12/28814	0.0622949	0.201045	0.156997	Hoxb1	1
GO:0033275	GO:0033275	actin-myosin filament sliding	1/154	12/28814	0.0622949	0.201045	0.156997	Tpm1	1
GO:0034135	GO:0034135	regulation of toll-like receptor 2 signaling pathway	1/154	12/28814	0.0622949	0.201045	0.156997	F2rl1	1
GO:0035563	GO:0035563	positive regulation of chromatin binding	1/154	12/28814	0.0622949	0.201045	0.156997	Ctbp2	1
GO:0038094	GO:0038094	Fc-gamma receptor signaling pathway	1/154	12/28814	0.0622949	0.201045	0.156997	Appl1	1
GO:0045843	GO:0045843	negative regulation of striated muscle tissue development	1/154	12/28814	0.0622949	0.201045	0.156997	Fgf8	1
GO:0048630	GO:0048630	skeletal muscle tissue growth	1/154	12/28814	0.0622949	0.201045	0.156997	Dll1	1
GO:0051798	GO:0051798	positive regulation of hair follicle development	1/154	12/28814	0.0622949	0.201045	0.156997	Fst	1
GO:0070944	GO:0070944	neutrophil-mediated killing of bacterium	1/154	12/28814	0.0622949	0.201045	0.156997	F2rl1	1
GO:0070986	GO:0070986	left/right axis specification	1/154	12/28814	0.0622949	0.201045	0.156997	Dll1	1
GO:0090520	GO:0090520	sphingolipid mediated signaling pathway	1/154	12/28814	0.0622949	0.201045	0.156997	Ezr	1
GO:1902667	GO:1902667	regulation of axon guidance	1/154	12/28814	0.0622949	0.201045	0.156997	Mycbp2	1
GO:1903800	GO:1903800	positive regulation of production of miRNAs involved in gene silencing by miRNA	1/154	12/28814	0.0622949	0.201045	0.156997	Lin28a	1
GO:2000288	GO:2000288	positive regulation of myoblast proliferation	1/154	12/28814	0.0622949	0.201045	0.156997	Malat1	1
GO:2000551	GO:2000551	regulation of T-helper 2 cell cytokine production	1/154	12/28814	0.0622949	0.201045	0.156997	Arg1	1
GO:2000826	GO:2000826	regulation of heart morphogenesis	1/154	12/28814	0.0622949	0.201045	0.156997	Wnt3a	1
GO:0051100	GO:0051100	negative regulation of binding	3/154	169/28814	0.0623703	0.201045	0.156997	Nes/Cdkn1a/Pim2	3
GO:0002704	GO:0002704	negative regulation of leukocyte mediated immunity	2/154	76/28814	0.0625734	0.201045	0.156997	Arg1/Bst2	2
GO:0016239	GO:0016239	positive regulation of macroautophagy	2/154	76/28814	0.0625734	0.201045	0.156997	Pim2/Slc25a5	2
GO:0021766	GO:0021766	hippocampus development	2/154	76/28814	0.0625734	0.201045	0.156997	Wnt3a/Lrp8	2
GO:0140056	GO:0140056	organelle localization by membrane tethering	2/154	76/28814	0.0625734	0.201045	0.156997	Rab8b/Ctbp2	2
GO:1904029	GO:1904029	regulation of cyclin-dependent protein kinase activity	2/154	76/28814	0.0625734	0.201045	0.156997	Cdkn1a/Ccnd2	2
GO:0030900	GO:0030900	forebrain development	5/154	398/28814	0.0630202	0.202229	0.157922	Wnt3a/Fgf8/Foxb1/Lrp8/Sall3	5
GO:0010950	GO:0010950	positive regulation of endopeptidase activity	3/154	170/28814	0.0632518	0.20272	0.158305	Wnt3a/Psme2/Psme1	3
GO:0002090	GO:0002090	regulation of receptor internalization	2/154	77/28814	0.0640232	0.204431	0.159641	Wnt3a/Apln	2
GO:0006029	GO:0006029	proteoglycan metabolic process	2/154	77/28814	0.0640232	0.204431	0.159641	Chst7/Sulf1	2
GO:0061097	GO:0061097	regulation of protein tyrosine kinase activity	2/154	77/28814	0.0640232	0.204431	0.159641	Wnt3a/Lrp8	2
GO:0051607	GO:0051607	defense response to virus	4/154	281/28814	0.0644441	0.20552	0.160492	F2rl1/Ddit4/Bst2/Ndufaf4	4
GO:0046390	GO:0046390	ribose phosphate biosynthetic process	3/154	172/28814	0.0650322	0.205998	0.160865	Pid1/Acot7/Eno1	3
GO:0140546	GO:0140546	defense response to symbiont	4/154	282/28814	0.065112	0.205998	0.160865	F2rl1/Ddit4/Bst2/Ndufaf4	4
GO:1903706	GO:1903706	regulation of hemopoiesis	5/154	402/28814	0.0651869	0.205998	0.160865	Rarg/Rbp1/Hoxb8/Hoxa7/Dll1	5
GO:1903531	GO:1903531	negative regulation of secretion by cell	3/154	173/28814	0.065931	0.205998	0.160865	Igfbp3/Gnai2/Pou5f1	3
GO:0046626	GO:0046626	regulation of insulin receptor signaling pathway	2/154	79/28814	0.0669567	0.205998	0.160865	Gnai2/Pid1	2
GO:0001973	GO:0001973	G protein-coupled adenosine receptor signaling pathway	1/154	13/28814	0.0673087	0.205998	0.160865	Gnai2	1
GO:0003093	GO:0003093	regulation of glomerular filtration	1/154	13/28814	0.0673087	0.205998	0.160865	F2rl1	1
GO:0007213	GO:0007213	G protein-coupled acetylcholine receptor signaling pathway	1/154	13/28814	0.0673087	0.205998	0.160865	Gnai2	1
GO:0009084	GO:0009084	glutamine family amino acid biosynthetic process	1/154	13/28814	0.0673087	0.205998	0.160865	Pycr2	1
GO:0009226	GO:0009226	nucleotide-sugar biosynthetic process	1/154	13/28814	0.0673087	0.205998	0.160865	Uap1l1	1
GO:0021527	GO:0021527	spinal cord association neuron differentiation	1/154	13/28814	0.0673087	0.205998	0.160865	Wnt3a	1
GO:0021604	GO:0021604	cranial nerve structural organization	1/154	13/28814	0.0673087	0.205998	0.160865	Hoxb1	1
GO:0021794	GO:0021794	thalamus development	1/154	13/28814	0.0673087	0.205998	0.160865	Foxb1	1
GO:0030836	GO:0030836	positive regulation of actin filament depolymerization	1/154	13/28814	0.0673087	0.205998	0.160865	F2rl1	1
GO:0030953	GO:0030953	astral microtubule organization	1/154	13/28814	0.0673087	0.205998	0.160865	Ezr	1
GO:0031652	GO:0031652	positive regulation of heat generation	1/154	13/28814	0.0673087	0.205998	0.160865	Apln	1
GO:0035588	GO:0035588	G protein-coupled purinergic receptor signaling pathway	1/154	13/28814	0.0673087	0.205998	0.160865	Gnai2	1
GO:0035810	GO:0035810	positive regulation of urine volume	1/154	13/28814	0.0673087	0.205998	0.160865	Gnai2	1
GO:0042590	GO:0042590	antigen processing and presentation of exogenous peptide antigen via MHC class I	1/154	13/28814	0.0673087	0.205998	0.160865	H2-K1	1
GO:0043649	GO:0043649	dicarboxylic acid catabolic process	1/154	13/28814	0.0673087	0.205998	0.160865	Glud1	1
GO:0045618	GO:0045618	positive regulation of keratinocyte differentiation	1/154	13/28814	0.0673087	0.205998	0.160865	Etv4	1
GO:0048340	GO:0048340	paraxial mesoderm morphogenesis	1/154	13/28814	0.0673087	0.205998	0.160865	Wnt3a	1
GO:0048385	GO:0048385	regulation of retinoic acid receptor signaling pathway	1/154	13/28814	0.0673087	0.205998	0.160865	Ctbp2	1
GO:0048548	GO:0048548	regulation of pinocytosis	1/154	13/28814	0.0673087	0.205998	0.160865	Appl1	1
GO:0060368	GO:0060368	regulation of Fc receptor mediated stimulatory signaling pathway	1/154	13/28814	0.0673087	0.205998	0.160865	Appl1	1
GO:0060601	GO:0060601	lateral sprouting from an epithelium	1/154	13/28814	0.0673087	0.205998	0.160865	Sulf1	1
GO:0061620	GO:0061620	glycolytic process through glucose-6-phosphate	1/154	13/28814	0.0673087	0.205998	0.160865	Eno1	1
GO:0070344	GO:0070344	regulation of fat cell proliferation	1/154	13/28814	0.0673087	0.205998	0.160865	Pid1	1
GO:1901524	GO:1901524	regulation of mitophagy	1/154	13/28814	0.0673087	0.205998	0.160865	Slc25a5	1
GO:1901679	GO:1901679	nucleotide transmembrane transport	1/154	13/28814	0.0673087	0.205998	0.160865	Slc25a5	1
GO:1902950	GO:1902950	regulation of dendritic spine maintenance	1/154	13/28814	0.0673087	0.205998	0.160865	Zmynd8	1
GO:1903651	GO:1903651	positive regulation of cytoplasmic transport	1/154	13/28814	0.0673087	0.205998	0.160865	Ezr	1
GO:1905668	GO:1905668	positive regulation of protein localization to endosome	1/154	13/28814	0.0673087	0.205998	0.160865	Ezr	1
GO:2000347	GO:2000347	positive regulation of hepatocyte proliferation	1/154	13/28814	0.0673087	0.205998	0.160865	Wnt3a	1
GO:0001909	GO:0001909	leukocyte mediated cytotoxicity	3/154	175/28814	0.0677458	0.206601	0.161336	F2rl1/Arg1/H2-K1	3
GO:0030183	GO:0030183	B cell differentiation	3/154	175/28814	0.0677458	0.206601	0.161336	Dock11/Dll1/Slc25a5	3
GO:0072522	GO:0072522	purine-containing compound biosynthetic process	3/154	175/28814	0.0677458	0.206601	0.161336	Pid1/Acot7/Eno1	3
GO:0009880	GO:0009880	embryonic pattern specification	2/154	80/28814	0.06844	0.208181	0.162569	Meis3/Dll1	2
GO:1900076	GO:1900076	regulation of cellular response to insulin stimulus	2/154	80/28814	0.06844	0.208181	0.162569	Gnai2/Pid1	2
GO:0045055	GO:0045055	regulated exocytosis	4/154	287/28814	0.068506	0.208181	0.162569	Gnai2/F2rl1/Pou5f1/Ctbp2	4
GO:0051494	GO:0051494	negative regulation of cytoskeleton organization	3/154	176/28814	0.0686617	0.208409	0.162747	Stmn2/Arfgef1/Tpm1	3
GO:0006475	GO:0006475	internal protein amino acid acetylation	3/154	177/28814	0.0695833	0.210523	0.164399	Pou5f1/Taf7/Mllt3	3
GO:0018393	GO:0018393	internal peptidyl-lysine acetylation	3/154	177/28814	0.0695833	0.210523	0.164399	Pou5f1/Taf7/Mllt3	3
GO:0022406	GO:0022406	membrane docking	2/154	81/28814	0.0699341	0.210523	0.164399	Rab8b/Ctbp2	2
GO:0036465	GO:0036465	synaptic vesicle recycling	2/154	81/28814	0.0699341	0.210523	0.164399	Amph/Sh3gl3	2
GO:1901880	GO:1901880	negative regulation of protein depolymerization	2/154	81/28814	0.0699341	0.210523	0.164399	Stmn2/Tpm1	2
GO:1902904	GO:1902904	negative regulation of supramolecular fiber organization	3/154	178/28814	0.0705104	0.210523	0.164399	Stmn2/Arfgef1/Tpm1	3
GO:0009142	GO:0009142	nucleoside triphosphate biosynthetic process	2/154	82/28814	0.0714389	0.210523	0.164399	Pid1/Eno1	2
GO:0070830	GO:0070830	bicellular tight junction assembly	2/154	82/28814	0.0714389	0.210523	0.164399	Epha2/Cdh1	2
GO:0006887	GO:0006887	exocytosis	5/154	414/28814	0.0719355	0.210523	0.164399	Gnai2/F2rl1/Pou5f1/Rab8b/Ctbp2	5
GO:0002138	GO:0002138	retinoic acid biosynthetic process	1/154	14/28814	0.0722958	0.210523	0.164399	Rbp1	1
GO:0002829	GO:0002829	negative regulation of type 2 immune response	1/154	14/28814	0.0722958	0.210523	0.164399	Arg1	1
GO:0014831	GO:0014831	gastro-intestinal system smooth muscle contraction	1/154	14/28814	0.0722958	0.210523	0.164399	Sulf1	1
GO:0015867	GO:0015867	ATP transport	1/154	14/28814	0.0722958	0.210523	0.164399	Slc25a5	1
GO:0016081	GO:0016081	synaptic vesicle docking	1/154	14/28814	0.0722958	0.210523	0.164399	Ctbp2	1
GO:0016102	GO:0016102	diterpenoid biosynthetic process	1/154	14/28814	0.0722958	0.210523	0.164399	Rbp1	1
GO:0021903	GO:0021903	rostrocaudal neural tube patterning	1/154	14/28814	0.0722958	0.210523	0.164399	Fgf8	1
GO:0021984	GO:0021984	adenohypophysis development	1/154	14/28814	0.0722958	0.210523	0.164399	Fgf8	1
GO:0030206	GO:0030206	chondroitin sulfate biosynthetic process	1/154	14/28814	0.0722958	0.210523	0.164399	Chst7	1
GO:0031054	GO:0031054	pre-miRNA processing	1/154	14/28814	0.0722958	0.210523	0.164399	Lin28a	1
GO:0032536	GO:0032536	regulation of cell projection size	1/154	14/28814	0.0722958	0.210523	0.164399	Ezr	1
GO:0034116	GO:0034116	positive regulation of heterotypic cell-cell adhesion	1/154	14/28814	0.0722958	0.210523	0.164399	Alox15	1
GO:0042487	GO:0042487	regulation of odontogenesis of dentin-containing tooth	1/154	14/28814	0.0722958	0.210523	0.164399	Fgf8	1
GO:0045906	GO:0045906	negative regulation of vasoconstriction	1/154	14/28814	0.0722958	0.210523	0.164399	Apln	1
GO:0046058	GO:0046058	cAMP metabolic process	1/154	14/28814	0.0722958	0.210523	0.164399	Epha2	1
GO:0048635	GO:0048635	negative regulation of muscle organ development	1/154	14/28814	0.0722958	0.210523	0.164399	Fgf8	1
GO:0048672	GO:0048672	positive regulation of collateral sprouting	1/154	14/28814	0.0722958	0.210523	0.164399	Wnt3a	1
GO:0060049	GO:0060049	regulation of protein glycosylation	1/154	14/28814	0.0722958	0.210523	0.164399	Arfgef1	1
GO:0070341	GO:0070341	fat cell proliferation	1/154	14/28814	0.0722958	0.210523	0.164399	Pid1	1
GO:0071285	GO:0071285	cellular response to lithium ion	1/154	14/28814	0.0722958	0.210523	0.164399	Cdh1	1
GO:0072530	GO:0072530	purine-containing compound transmembrane transport	1/154	14/28814	0.0722958	0.210523	0.164399	Slc25a5	1
GO:0090179	GO:0090179	planar cell polarity pathway involved in neural tube closure	1/154	14/28814	0.0722958	0.210523	0.164399	Ptk7	1
GO:1900038	GO:1900038	negative regulation of cellular response to hypoxia	1/154	14/28814	0.0722958	0.210523	0.164399	Eno1	1
GO:1902510	GO:1902510	regulation of apoptotic DNA fragmentation	1/154	14/28814	0.0722958	0.210523	0.164399	Igfbp3	1
GO:1903671	GO:1903671	negative regulation of sprouting angiogenesis	1/154	14/28814	0.0722958	0.210523	0.164399	Sema6a	1
GO:1905666	GO:1905666	regulation of protein localization to endosome	1/154	14/28814	0.0722958	0.210523	0.164399	Ezr	1
GO:2000767	GO:2000767	positive regulation of cytoplasmic translation	1/154	14/28814	0.0722958	0.210523	0.164399	Lin28a	1
GO:0010952	GO:0010952	positive regulation of peptidase activity	3/154	180/28814	0.0723815	0.210535	0.164408	Wnt3a/Psme2/Psme1	3
GO:0048708	GO:0048708	astrocyte differentiation	2/154	84/28814	0.0744798	0.21494	0.167848	Dll3/Dll1	2
GO:0072089	GO:0072089	stem cell proliferation	2/154	84/28814	0.0744798	0.21494	0.167848	Nes/Epcam	2
GO:0072332	GO:0072332	intrinsic apoptotic signaling pathway by p53 class mediator	2/154	84/28814	0.0744798	0.21494	0.167848	Ddit4/Cdkn1a	2
GO:0060998	GO:0060998	regulation of dendritic spine development	2/154	85/28814	0.0760157	0.21494	0.167848	Lrp8/Zmynd8	2
GO:0001654	GO:0001654	eye development	5/154	421/28814	0.0760433	0.21494	0.167848	Rarg/Meis3/Epha2/Dll1/Spry2	5
GO:0007219	GO:0007219	Notch signaling pathway	3/154	184/28814	0.0761899	0.21494	0.167848	Hes7/Dll3/Dll1	3
GO:0061136	GO:0061136	regulation of proteasomal protein catabolic process	3/154	184/28814	0.0761899	0.21494	0.167848	Psme2/Psme1/Prickle1	3
GO:0022409	GO:0022409	positive regulation of cell-cell adhesion	4/154	298/28814	0.0762884	0.21494	0.167848	Wnt3a/Alox15/Cdh1/Mex3b	4
GO:0050769	GO:0050769	positive regulation of neurogenesis	4/154	298/28814	0.0762884	0.21494	0.167848	Wnt3a/Dll3/Lrp8/Bex1	4
GO:1903305	GO:1903305	regulation of regulated secretory pathway	3/154	185/28814	0.0771557	0.21494	0.167848	Gnai2/F2rl1/Pou5f1	3
GO:0001711	GO:0001711	endodermal cell fate commitment	1/154	15/28814	0.0772565	0.21494	0.167848	Pou5f1	1
GO:0001977	GO:0001977	renal system process involved in regulation of blood volume	1/154	15/28814	0.0772565	0.21494	0.167848	F2rl1	1
GO:0002730	GO:0002730	regulation of dendritic cell cytokine production	1/154	15/28814	0.0772565	0.21494	0.167848	Bst2	1
GO:0007194	GO:0007194	negative regulation of adenylate cyclase activity	1/154	15/28814	0.0772565	0.21494	0.167848	Akap9	1
GO:0010226	GO:0010226	response to lithium ion	1/154	15/28814	0.0772565	0.21494	0.167848	Cdh1	1
GO:0021548	GO:0021548	pons development	1/154	15/28814	0.0772565	0.21494	0.167848	Hoxb1	1
GO:0021819	GO:0021819	layer formation in cerebral cortex	1/154	15/28814	0.0772565	0.21494	0.167848	Lrp8	1
GO:0032530	GO:0032530	regulation of microvillus organization	1/154	15/28814	0.0772565	0.21494	0.167848	Ezr	1
GO:0034350	GO:0034350	regulation of glial cell apoptotic process	1/154	15/28814	0.0772565	0.21494	0.167848	Dll1	1
GO:0035815	GO:0035815	positive regulation of renal sodium excretion	1/154	15/28814	0.0772565	0.21494	0.167848	Gnai2	1
GO:0042693	GO:0042693	muscle cell fate commitment	1/154	15/28814	0.0772565	0.21494	0.167848	Wnt3a	1
GO:0043455	GO:0043455	regulation of secondary metabolic process	1/154	15/28814	0.0772565	0.21494	0.167848	Appl1	1
GO:0046185	GO:0046185	aldehyde catabolic process	1/154	15/28814	0.0772565	0.21494	0.167848	Aldh2	1
GO:0046322	GO:0046322	negative regulation of fatty acid oxidation	1/154	15/28814	0.0772565	0.21494	0.167848	Acadl	1
GO:0048021	GO:0048021	regulation of melanin biosynthetic process	1/154	15/28814	0.0772565	0.21494	0.167848	Appl1	1
GO:0060330	GO:0060330	regulation of response to interferon-gamma	1/154	15/28814	0.0772565	0.21494	0.167848	Arg1	1
GO:0060334	GO:0060334	regulation of interferon-gamma-mediated signaling pathway	1/154	15/28814	0.0772565	0.21494	0.167848	Arg1	1
GO:0060911	GO:0060911	cardiac cell fate commitment	1/154	15/28814	0.0772565	0.21494	0.167848	Wnt3a	1
GO:0061469	GO:0061469	regulation of type B pancreatic cell proliferation	1/154	15/28814	0.0772565	0.21494	0.167848	Wnt3a	1
GO:0070307	GO:0070307	lens fiber cell development	1/154	15/28814	0.0772565	0.21494	0.167848	Epha2	1
GO:0071599	GO:0071599	otic vesicle development	1/154	15/28814	0.0772565	0.21494	0.167848	Fgf8	1
GO:0072148	GO:0072148	epithelial cell fate commitment	1/154	15/28814	0.0772565	0.21494	0.167848	Dll1	1
GO:0090178	GO:0090178	regulation of establishment of planar polarity involved in neural tube closure	1/154	15/28814	0.0772565	0.21494	0.167848	Ptk7	1
GO:0090239	GO:0090239	regulation of histone H4 acetylation	1/154	15/28814	0.0772565	0.21494	0.167848	Taf7	1
GO:0106072	GO:0106072	negative regulation of adenylate cyclase-activating G protein-coupled receptor signaling pathway	1/154	15/28814	0.0772565	0.21494	0.167848	Gnai2	1
GO:0110096	GO:0110096	cellular response to aldehyde	1/154	15/28814	0.0772565	0.21494	0.167848	Aldh2	1
GO:1900376	GO:1900376	regulation of secondary metabolite biosynthetic process	1/154	15/28814	0.0772565	0.21494	0.167848	Appl1	1
GO:1900426	GO:1900426	positive regulation of defense response to bacterium	1/154	15/28814	0.0772565	0.21494	0.167848	F2rl1	1
GO:2000035	GO:2000035	regulation of stem cell division	1/154	15/28814	0.0772565	0.21494	0.167848	Mllt3	1
GO:2000095	GO:2000095	regulation of Wnt signaling pathway, planar cell polarity pathway	1/154	15/28814	0.0772565	0.21494	0.167848	Mllt3	1
GO:0010921	GO:0010921	regulation of phosphatase activity	2/154	86/28814	0.0775617	0.21494	0.167848	Gnai2/Ppp4r4	2
GO:0043648	GO:0043648	dicarboxylic acid metabolic process	2/154	86/28814	0.0775617	0.21494	0.167848	Oat/Glud1	2
GO:0046785	GO:0046785	microtubule polymerization	2/154	86/28814	0.0775617	0.21494	0.167848	Stmn2/Akap9	2
GO:0048041	GO:0048041	focal adhesion assembly	2/154	86/28814	0.0775617	0.21494	0.167848	Limch1/S100a10	2
GO:0150063	GO:0150063	visual system development	5/154	424/28814	0.0778421	0.215486	0.168274	Rarg/Meis3/Epha2/Dll1/Spry2	5
GO:0007179	GO:0007179	transforming growth factor beta receptor signaling pathway	3/154	186/28814	0.0781268	0.215811	0.168528	Zyx/Appl1/Spry2	3
GO:0048592	GO:0048592	eye morphogenesis	3/154	186/28814	0.0781268	0.215811	0.168528	Rarg/Epha2/Dll1	3
GO:0072594	GO:0072594	establishment of protein localization to organelle	5/154	426/28814	0.0790541	0.216601	0.169145	Cdh1/Cdkn1a/Prickle1/Rab8b/Appl1	5
GO:0071229	GO:0071229	cellular response to acid chemical	3/154	187/28814	0.0791034	0.216601	0.169145	Cdh1/Eno1/S100a10	3
GO:0009205	GO:0009205	purine ribonucleoside triphosphate metabolic process	2/154	87/28814	0.0791175	0.216601	0.169145	Pid1/Eno1	2
GO:0051881	GO:0051881	regulation of mitochondrial membrane potential	2/154	87/28814	0.0791175	0.216601	0.169145	Pid1/Ndufs4	2
GO:0060411	GO:0060411	cardiac septum morphogenesis	2/154	87/28814	0.0791175	0.216601	0.169145	Fgf8/Slit3	2
GO:0044270	GO:0044270	cellular nitrogen compound catabolic process	5/154	428/28814	0.0802762	0.216601	0.169145	Igfbp3/Grsf1/Acadl/Lin28a/Acot7	5
GO:0048880	GO:0048880	sensory system development	5/154	428/28814	0.0802762	0.216601	0.169145	Rarg/Meis3/Epha2/Dll1/Spry2	5
GO:0001738	GO:0001738	morphogenesis of a polarized epithelium	2/154	88/28814	0.0806831	0.216601	0.169145	Ptk7/Mllt3	2
GO:0003281	GO:0003281	ventricular septum development	2/154	88/28814	0.0806831	0.216601	0.169145	Ptk7/Slit3	2
GO:0021675	GO:0021675	nerve development	2/154	88/28814	0.0806831	0.216601	0.169145	Sulf1/Hoxb1	2
GO:0050766	GO:0050766	positive regulation of phagocytosis	2/154	88/28814	0.0806831	0.216601	0.169145	F2rl1/Mex3b	2
GO:0120192	GO:0120192	tight junction assembly	2/154	88/28814	0.0806831	0.216601	0.169145	Epha2/Cdh1	2
GO:0002703	GO:0002703	regulation of leukocyte mediated immunity	4/154	304/28814	0.0807135	0.216601	0.169145	F2rl1/Arg1/H2-K1/Bst2	4
GO:0003012	GO:0003012	muscle system process	5/154	430/28814	0.0815084	0.216601	0.169145	Eno1/Sulf1/Ndufs4/Tpm1/Akap9	5
GO:0002705	GO:0002705	positive regulation of leukocyte mediated immunity	3/154	190/28814	0.082065	0.216601	0.169145	F2rl1/Arg1/H2-K1	3
GO:0018394	GO:0018394	peptidyl-lysine acetylation	3/154	190/28814	0.082065	0.216601	0.169145	Pou5f1/Taf7/Mllt3	3
GO:0043524	GO:0043524	negative regulation of neuron apoptotic process	3/154	190/28814	0.082065	0.216601	0.169145	Fgf8/Foxb1/Nes	3
GO:0007264	GO:0007264	small GTPase mediated signal transduction	5/154	431/28814	0.0821283	0.216601	0.169145	F2rl1/Cdc42ep5/Arfgef1/Dock11/Spry2	5
GO:0000722	GO:0000722	telomere maintenance via recombination	1/154	16/28814	0.0821908	0.216601	0.169145	Smc6	1
GO:0002371	GO:0002371	dendritic cell cytokine production	1/154	16/28814	0.0821908	0.216601	0.169145	Bst2	1
GO:0006044	GO:0006044	N-acetylglucosamine metabolic process	1/154	16/28814	0.0821908	0.216601	0.169145	Chst7	1
GO:0006857	GO:0006857	oligopeptide transport	1/154	16/28814	0.0821908	0.216601	0.169145	Mgst1	1
GO:0010454	GO:0010454	negative regulation of cell fate commitment	1/154	16/28814	0.0821908	0.216601	0.169145	Wnt3a	1
GO:0010958	GO:0010958	regulation of amino acid import across plasma membrane	1/154	16/28814	0.0821908	0.216601	0.169145	Arg1	1
GO:0031115	GO:0031115	negative regulation of microtubule polymerization	1/154	16/28814	0.0821908	0.216601	0.169145	Stmn2	1
GO:0031650	GO:0031650	regulation of heat generation	1/154	16/28814	0.0821908	0.216601	0.169145	Apln	1
GO:0035358	GO:0035358	regulation of peroxisome proliferator activated receptor signaling pathway	1/154	16/28814	0.0821908	0.216601	0.169145	Alox15	1
GO:0035590	GO:0035590	purinergic nucleotide receptor signaling pathway	1/154	16/28814	0.0821908	0.216601	0.169145	Gnai2	1
GO:0035729	GO:0035729	cellular response to hepatocyte growth factor stimulus	1/154	16/28814	0.0821908	0.216601	0.169145	Appl1	1
GO:0042416	GO:0042416	dopamine biosynthetic process	1/154	16/28814	0.0821908	0.216601	0.169145	Aldh2	1
GO:0042428	GO:0042428	serotonin metabolic process	1/154	16/28814	0.0821908	0.216601	0.169145	Aldh2	1
GO:0045346	GO:0045346	regulation of MHC class II biosynthetic process	1/154	16/28814	0.0821908	0.216601	0.169145	Taf7	1
GO:0045717	GO:0045717	negative regulation of fatty acid biosynthetic process	1/154	16/28814	0.0821908	0.216601	0.169145	Acadl	1
GO:0046007	GO:0046007	negative regulation of activated T cell proliferation	1/154	16/28814	0.0821908	0.216601	0.169145	Arg1	1
GO:0048103	GO:0048103	somatic stem cell division	1/154	16/28814	0.0821908	0.216601	0.169145	Wnt3a	1
GO:0055057	GO:0055057	neuroblast division	1/154	16/28814	0.0821908	0.216601	0.169145	Wnt3a	1
GO:0060026	GO:0060026	convergent extension	1/154	16/28814	0.0821908	0.216601	0.169145	Ptk7	1
GO:0072350	GO:0072350	tricarboxylic acid metabolic process	1/154	16/28814	0.0821908	0.216601	0.169145	Glud1	1
GO:0086103	GO:0086103	G protein-coupled receptor signaling pathway involved in heart process	1/154	16/28814	0.0821908	0.216601	0.169145	Gnai2	1
GO:0090177	GO:0090177	establishment of planar polarity involved in neural tube closure	1/154	16/28814	0.0821908	0.216601	0.169145	Ptk7	1
GO:0099527	GO:0099527	postsynapse to nucleus signaling pathway	1/154	16/28814	0.0821908	0.216601	0.169145	Wnt3a	1
GO:1901722	GO:1901722	regulation of cell proliferation involved in kidney development	1/154	16/28814	0.0821908	0.216601	0.169145	Lin28a	1
GO:1902001	GO:1902001	fatty acid transmembrane transport	1/154	16/28814	0.0821908	0.216601	0.169145	Slc2a1	1
GO:1903624	GO:1903624	regulation of DNA catabolic process	1/154	16/28814	0.0821908	0.216601	0.169145	Igfbp3	1
GO:1903789	GO:1903789	regulation of amino acid transmembrane transport	1/154	16/28814	0.0821908	0.216601	0.169145	Arg1	1
GO:0046883	GO:0046883	regulation of hormone secretion	4/154	307/28814	0.0829731	0.218439	0.170581	Igfbp3/Apln/Rab8b/Glud1	4
GO:0002088	GO:0002088	lens development in camera-type eye	2/154	90/28814	0.0838431	0.218594	0.170702	Epha2/Spry2	2
GO:0006096	GO:0006096	glycolytic process	2/154	90/28814	0.0838431	0.218594	0.170702	Ddit4/Eno1	2
GO:0008593	GO:0008593	regulation of Notch signaling pathway	2/154	90/28814	0.0838431	0.218594	0.170702	Dll3/Dll1	2
GO:0010827	GO:0010827	regulation of glucose transmembrane transport	2/154	90/28814	0.0838431	0.218594	0.170702	Pid1/Appl1	2
GO:0050731	GO:0050731	positive regulation of peptidyl-tyrosine phosphorylation	3/154	192/28814	0.0840657	0.218594	0.170702	Wnt3a/Fgf8/Lrp8	3
GO:0007416	GO:0007416	synapse assembly	3/154	193/28814	0.0850739	0.218594	0.170702	Wnt3a/Cdh1/Adgrl2	3
GO:0006757	GO:0006757	ATP generation from ADP	2/154	91/28814	0.0854371	0.218594	0.170702	Ddit4/Eno1	2
GO:0009199	GO:0009199	ribonucleoside triphosphate metabolic process	2/154	91/28814	0.0854371	0.218594	0.170702	Pid1/Eno1	2
GO:0043242	GO:0043242	negative regulation of protein-containing complex disassembly	2/154	91/28814	0.0854371	0.218594	0.170702	Stmn2/Tpm1	2
GO:0043297	GO:0043297	apical junction assembly	2/154	91/28814	0.0854371	0.218594	0.170702	Epha2/Cdh1	2
GO:0042113	GO:0042113	B cell activation	5/154	437/28814	0.0859006	0.218594	0.170702	Wnt3a/Cdkn1a/Dock11/Dll1/Slc25a5	5
GO:0015980	GO:0015980	energy derivation by oxidation of organic compounds	4/154	312/28814	0.0868079	0.218594	0.170702	Cox7a2/Ndufa12/Ndufs4/Gyg	4
GO:0002431	GO:0002431	Fc receptor mediated stimulatory signaling pathway	1/154	17/28814	0.0870988	0.218594	0.170702	Appl1	1
GO:0003198	GO:0003198	epithelial to mesenchymal transition involved in endocardial cushion formation	1/154	17/28814	0.0870988	0.218594	0.170702	Fgf8	1
GO:0003413	GO:0003413	chondrocyte differentiation involved in endochondral bone morphogenesis	1/154	17/28814	0.0870988	0.218594	0.170702	Rarg	1
GO:0006007	GO:0006007	glucose catabolic process	1/154	17/28814	0.0870988	0.218594	0.170702	Eno1	1
GO:0007096	GO:0007096	regulation of exit from mitosis	1/154	17/28814	0.0870988	0.218594	0.170702	Ube2c	1
GO:0010224	GO:0010224	response to UV-B	1/154	17/28814	0.0870988	0.218594	0.170702	Cdkn1a	1
GO:0010935	GO:0010935	regulation of macrophage cytokine production	1/154	17/28814	0.0870988	0.218594	0.170702	Cuedc2	1
GO:0031280	GO:0031280	negative regulation of cyclase activity	1/154	17/28814	0.0870988	0.218594	0.170702	Akap9	1
GO:0032048	GO:0032048	cardiolipin metabolic process	1/154	17/28814	0.0870988	0.218594	0.170702	Hadha	1
GO:0033194	GO:0033194	response to hydroperoxide	1/154	17/28814	0.0870988	0.218594	0.170702	Mgst1	1
GO:0034134	GO:0034134	toll-like receptor 2 signaling pathway	1/154	17/28814	0.0870988	0.218594	0.170702	F2rl1	1
GO:0035337	GO:0035337	fatty-acyl-CoA metabolic process	1/154	17/28814	0.0870988	0.218594	0.170702	Acot7	1
GO:0035728	GO:0035728	response to hepatocyte growth factor	1/154	17/28814	0.0870988	0.218594	0.170702	Appl1	1
GO:0035745	GO:0035745	T-helper 2 cell cytokine production	1/154	17/28814	0.0870988	0.218594	0.170702	Arg1	1
GO:0035795	GO:0035795	negative regulation of mitochondrial membrane permeability	1/154	17/28814	0.0870988	0.218594	0.170702	Slc25a5	1
GO:0038092	GO:0038092	nodal signaling pathway	1/154	17/28814	0.0870988	0.218594	0.170702	Lefty1	1
GO:0038093	GO:0038093	Fc receptor signaling pathway	1/154	17/28814	0.0870988	0.218594	0.170702	Appl1	1
GO:0042659	GO:0042659	regulation of cell fate specification	1/154	17/28814	0.0870988	0.218594	0.170702	Wnt3a	1
GO:0042756	GO:0042756	drinking behavior	1/154	17/28814	0.0870988	0.218594	0.170702	Apln	1
GO:0044320	GO:0044320	cellular response to leptin stimulus	1/154	17/28814	0.0870988	0.218594	0.170702	Pid1	1
GO:0045342	GO:0045342	MHC class II biosynthetic process	1/154	17/28814	0.0870988	0.218594	0.170702	Taf7	1
GO:0045655	GO:0045655	regulation of monocyte differentiation	1/154	17/28814	0.0870988	0.218594	0.170702	Hoxa7	1
GO:0045820	GO:0045820	negative regulation of glycolytic process	1/154	17/28814	0.0870988	0.218594	0.170702	Ddit4	1
GO:0048853	GO:0048853	forebrain morphogenesis	1/154	17/28814	0.0870988	0.218594	0.170702	Fgf8	1
GO:0051382	GO:0051382	kinetochore assembly	1/154	17/28814	0.0870988	0.218594	0.170702	Cenpw	1
GO:0051386	GO:0051386	regulation of neurotrophin TRK receptor signaling pathway	1/154	17/28814	0.0870988	0.218594	0.170702	Spry2	1
GO:0060100	GO:0060100	positive regulation of phagocytosis, engulfment	1/154	17/28814	0.0870988	0.218594	0.170702	F2rl1	1
GO:0060644	GO:0060644	mammary gland epithelial cell differentiation	1/154	17/28814	0.0870988	0.218594	0.170702	Foxb1	1
GO:0061615	GO:0061615	glycolytic process through fructose-6-phosphate	1/154	17/28814	0.0870988	0.218594	0.170702	Eno1	1
GO:0098760	GO:0098760	response to interleukin-7	1/154	17/28814	0.0870988	0.218594	0.170702	Eno1	1
GO:0098761	GO:0098761	cellular response to interleukin-7	1/154	17/28814	0.0870988	0.218594	0.170702	Eno1	1
GO:1901569	GO:1901569	fatty acid derivative catabolic process	1/154	17/28814	0.0870988	0.218594	0.170702	Acot7	1
GO:1903358	GO:1903358	regulation of Golgi organization	1/154	17/28814	0.0870988	0.218594	0.170702	Akap9	1
GO:1905155	GO:1905155	positive regulation of membrane invagination	1/154	17/28814	0.0870988	0.218594	0.170702	F2rl1	1
GO:1905564	GO:1905564	positive regulation of vascular endothelial cell proliferation	1/154	17/28814	0.0870988	0.218594	0.170702	Apln	1
GO:2000291	GO:2000291	regulation of myoblast proliferation	1/154	17/28814	0.0870988	0.218594	0.170702	Malat1	1
GO:1901653	GO:1901653	cellular response to peptide	4/154	313/28814	0.087585	0.219601	0.171488	Gnai2/Pid1/Rab8b/Appl1	4
GO:0006936	GO:0006936	muscle contraction	4/154	314/28814	0.0883656	0.221343	0.172848	Eno1/Sulf1/Tpm1/Akap9	4
GO:0045104	GO:0045104	intermediate filament cytoskeleton organization	2/154	93/28814	0.0886526	0.221631	0.173073	Nes/Dst	2
GO:0140029	GO:0140029	exocytic process	2/154	93/28814	0.0886526	0.221631	0.173073	Rab8b/Ctbp2	2
GO:0008016	GO:0008016	regulation of heart contraction	3/154	197/28814	0.0891584	0.22268	0.173892	Apln/Tpm1/Akap9	3
GO:0021954	GO:0021954	central nervous system neuron development	2/154	94/28814	0.0902737	0.224164	0.175051	Fgf8/Mycbp2	2
GO:0022904	GO:0022904	respiratory electron transport chain	2/154	94/28814	0.0902737	0.224164	0.175051	Ndufa12/Ndufs4	2
GO:0035304	GO:0035304	regulation of protein dephosphorylation	2/154	94/28814	0.0902737	0.224164	0.175051	Gnai2/Ppp4r4	2
GO:0045103	GO:0045103	intermediate filament-based process	2/154	94/28814	0.0902737	0.224164	0.175051	Nes/Dst	2
GO:0051983	GO:0051983	regulation of chromosome segregation	2/154	94/28814	0.0902737	0.224164	0.175051	Smc6/Ube2c	2
GO:0120193	GO:0120193	tight junction organization	2/154	94/28814	0.0902737	0.224164	0.175051	Epha2/Cdh1	2
GO:0090130	GO:0090130	tissue migration	4/154	317/28814	0.0907276	0.224301	0.175158	T/Fgf8/Epha2/Mcc	4
GO:0009144	GO:0009144	purine nucleoside triphosphate metabolic process	2/154	95/28814	0.0919036	0.224301	0.175158	Pid1/Eno1	2
GO:0045685	GO:0045685	regulation of glial cell differentiation	2/154	95/28814	0.0919036	0.224301	0.175158	Dll3/Lin28a	2
GO:0001991	GO:0001991	regulation of systemic arterial blood pressure by circulatory renin-angiotensin	1/154	18/28814	0.0919808	0.224301	0.175158	F2rl1	1
GO:0003128	GO:0003128	heart field specification	1/154	18/28814	0.0919808	0.224301	0.175158	Wnt3a	1
GO:0006625	GO:0006625	protein targeting to peroxisome	1/154	18/28814	0.0919808	0.224301	0.175158	Rab8b	1
GO:0006978	GO:0006978	DNA damage response, signal transduction by p53 class mediator resulting in transcription of p21 class mediator	1/154	18/28814	0.0919808	0.224301	0.175158	Cdkn1a	1
GO:0031145	GO:0031145	anaphase-promoting complex-dependent catabolic process	1/154	18/28814	0.0919808	0.224301	0.175158	Ube2c	1
GO:0032793	GO:0032793	positive regulation of CREB transcription factor activity	1/154	18/28814	0.0919808	0.224301	0.175158	Lrp8	1
GO:0042249	GO:0042249	establishment of planar polarity of embryonic epithelium	1/154	18/28814	0.0919808	0.224301	0.175158	Ptk7	1
GO:0043252	GO:0043252	sodium-independent organic anion transport	1/154	18/28814	0.0919808	0.224301	0.175158	Slco5a1	1
GO:0060572	GO:0060572	morphogenesis of an epithelial bud	1/154	18/28814	0.0919808	0.224301	0.175158	Sulf1	1
GO:0060576	GO:0060576	intestinal epithelial cell development	1/154	18/28814	0.0919808	0.224301	0.175158	Cdh1	1
GO:0072662	GO:0072662	protein localization to peroxisome	1/154	18/28814	0.0919808	0.224301	0.175158	Rab8b	1
GO:0072663	GO:0072663	establishment of protein localization to peroxisome	1/154	18/28814	0.0919808	0.224301	0.175158	Rab8b	1
GO:1901160	GO:1901160	primary amino compound metabolic process	1/154	18/28814	0.0919808	0.224301	0.175158	Aldh2	1
GO:1901570	GO:1901570	fatty acid derivative biosynthetic process	1/154	18/28814	0.0919808	0.224301	0.175158	Alox15	1
GO:2000369	GO:2000369	regulation of clathrin-dependent endocytosis	1/154	18/28814	0.0919808	0.224301	0.175158	Sh3gl3	1
GO:2000641	GO:2000641	regulation of early endosome to late endosome transport	1/154	18/28814	0.0919808	0.224301	0.175158	Ezr	1
GO:0015833	GO:0015833	peptide transport	4/154	320/28814	0.0931198	0.22665	0.176992	Apln/Mgst1/Rab8b/Glud1	4
GO:0034504	GO:0034504	protein localization to nucleus	4/154	320/28814	0.0931198	0.22665	0.176992	Cdh1/Cdkn1a/Prickle1/Appl1	4
GO:0046578	GO:0046578	regulation of Ras protein signal transduction	3/154	201/28814	0.0933239	0.226933	0.177213	F2rl1/Arfgef1/Spry2	3
GO:0002312	GO:0002312	B cell activation involved in immune response	2/154	96/28814	0.0935422	0.227249	0.17746	Dock11/Dll1	2
GO:0015849	GO:0015849	organic acid transport	4/154	321/28814	0.0939238	0.227748	0.177849	Arg1/Rbp1/Crot/Slc2a1	4
GO:0051222	GO:0051222	positive regulation of protein transport	4/154	321/28814	0.0939238	0.227748	0.177849	F2rl1/Cdh1/Ezr/Glud1	4
GO:0051048	GO:0051048	negative regulation of secretion	3/154	202/28814	0.0943777	0.228633	0.178541	Igfbp3/Gnai2/Pou5f1	3
GO:0045927	GO:0045927	positive regulation of growth	4/154	322/28814	0.0947312	0.22879	0.178664	Wnt3a/Fgf8/Ezr/Dll1	4
GO:0001570	GO:0001570	vasculogenesis	2/154	97/28814	0.0951892	0.22879	0.178664	T/Epha2	2
GO:0002532	GO:0002532	production of molecular mediator involved in inflammatory response	2/154	97/28814	0.0951892	0.22879	0.178664	Cuedc2/Appl1	2
GO:0006575	GO:0006575	cellular modified amino acid metabolic process	3/154	203/28814	0.0954364	0.22879	0.178664	Acadl/Mgst1/Crot	3
GO:0048771	GO:0048771	tissue remodeling	3/154	203/28814	0.0954364	0.22879	0.178664	Fgf8/Rspo3/Epha2	3
GO:0018108	GO:0018108	peptidyl-tyrosine phosphorylation	4/154	324/28814	0.0963558	0.22879	0.178664	Wnt3a/Fgf8/Epha1/Lrp8	4
GO:1990138	GO:1990138	neuron projection extension	3/154	204/28814	0.0965001	0.22879	0.178664	Wnt3a/Sema6a/Slit3	3
GO:0010934	GO:0010934	macrophage cytokine production	1/154	19/28814	0.0968369	0.22879	0.178664	Cuedc2	1
GO:0015919	GO:0015919	peroxisomal membrane transport	1/154	19/28814	0.0968369	0.22879	0.178664	Rab8b	1
GO:0016114	GO:0016114	terpenoid biosynthetic process	1/154	19/28814	0.0968369	0.22879	0.178664	Rbp1	1
GO:0021783	GO:0021783	preganglionic parasympathetic fiber development	1/154	19/28814	0.0968369	0.22879	0.178664	Hoxb1	1
GO:0021854	GO:0021854	hypothalamus development	1/154	19/28814	0.0968369	0.22879	0.178664	Foxb1	1
GO:0030011	GO:0030011	maintenance of cell polarity	1/154	19/28814	0.0968369	0.22879	0.178664	Dst	1
GO:0032011	GO:0032011	ARF protein signal transduction	1/154	19/28814	0.0968369	0.22879	0.178664	Arfgef1	1
GO:0032012	GO:0032012	regulation of ARF protein signal transduction	1/154	19/28814	0.0968369	0.22879	0.178664	Arfgef1	1
GO:0035067	GO:0035067	negative regulation of histone acetylation	1/154	19/28814	0.0968369	0.22879	0.178664	Taf7	1
GO:0042772	GO:0042772	DNA damage response, signal transduction resulting in transcription	1/154	19/28814	0.0968369	0.22879	0.178664	Cdkn1a	1
GO:0043652	GO:0043652	engulfment of apoptotic cell	1/154	19/28814	0.0968369	0.22879	0.178664	Alox15	1
GO:0044539	GO:0044539	long-chain fatty acid import into cell	1/154	19/28814	0.0968369	0.22879	0.178664	Slc2a1	1
GO:0045198	GO:0045198	establishment of epithelial cell apical/basal polarity	1/154	19/28814	0.0968369	0.22879	0.178664	Ptk7	1
GO:0045292	GO:0045292	mRNA cis splicing, via spliceosome	1/154	19/28814	0.0968369	0.22879	0.178664	Psip1	1
GO:0051350	GO:0051350	negative regulation of lyase activity	1/154	19/28814	0.0968369	0.22879	0.178664	Akap9	1
GO:0061744	GO:0061744	motor behavior	1/154	19/28814	0.0968369	0.22879	0.178664	Ndufs4	1
GO:1900037	GO:1900037	regulation of cellular response to hypoxia	1/154	19/28814	0.0968369	0.22879	0.178664	Eno1	1
GO:1905209	GO:1905209	positive regulation of cardiocyte differentiation	1/154	19/28814	0.0968369	0.22879	0.178664	Wnt3a	1
GO:1905709	GO:1905709	negative regulation of membrane permeability	1/154	19/28814	0.0968369	0.22879	0.178664	Slc25a5	1
GO:1905874	GO:1905874	regulation of postsynaptic density organization	1/154	19/28814	0.0968369	0.22879	0.178664	Zmynd8	1
GO:0001938	GO:0001938	positive regulation of endothelial cell proliferation	2/154	99/28814	0.0985081	0.232101	0.181249	Apln/Arg1	2
GO:0046031	GO:0046031	ADP metabolic process	2/154	99/28814	0.0985081	0.232101	0.181249	Ddit4/Eno1	2
GO:1901992	GO:1901992	positive regulation of mitotic cell cycle phase transition	2/154	99/28814	0.0985081	0.232101	0.181249	Ccnd2/Ube2c	2
GO:0031334	GO:0031334	positive regulation of protein-containing complex assembly	3/154	206/28814	0.0986419	0.232204	0.18133	Alox15/Cdc42ep5/Akap9	3
GO:0018212	GO:0018212	peptidyl-tyrosine modification	4/154	327/28814	0.0988173	0.232405	0.181487	Wnt3a/Fgf8/Epha1/Lrp8	4
GO:0006790	GO:0006790	sulfur compound metabolic process	4/154	328/28814	0.0996444	0.233889	0.182645	Mgst1/Chst7/Acot7/Sulf1	4
GO:0051146	GO:0051146	striated muscle cell differentiation	4/154	328/28814	0.0996444	0.233889	0.182645	T/Wnt3a/Tpm1/Dll1	4
GO:0021953	GO:0021953	central nervous system neuron differentiation	3/154	207/28814	0.09972	0.233889	0.182645	Wnt3a/Fgf8/Mycbp2	3
GO:0010389	GO:0010389	regulation of G2/M transition of mitotic cell cycle	2/154	100/28814	0.10018	0.234541	0.183154	Cdkn1a/Cenpf	2
GO:0031638	GO:0031638	zymogen activation	2/154	100/28814	0.10018	0.234541	0.183154	Eno1/S100a10	2
GO:0002031	GO:0002031	G protein-coupled receptor internalization	1/154	20/28814	0.101667	0.235132	0.183616	Apln	1
GO:0006089	GO:0006089	lactate metabolic process	1/154	20/28814	0.101667	0.235132	0.183616	Ldhb	1
GO:0006541	GO:0006541	glutamine metabolic process	1/154	20/28814	0.101667	0.235132	0.183616	Glud1	1
GO:0010804	GO:0010804	negative regulation of tumor necrosis factor-mediated signaling pathway	1/154	20/28814	0.101667	0.235132	0.183616	F2rl1	1
GO:0033599	GO:0033599	regulation of mammary gland epithelial cell proliferation	1/154	20/28814	0.101667	0.235132	0.183616	Etv4	1
GO:0034349	GO:0034349	glial cell apoptotic process	1/154	20/28814	0.101667	0.235132	0.183616	Dll1	1
GO:0044321	GO:0044321	response to leptin	1/154	20/28814	0.101667	0.235132	0.183616	Pid1	1
GO:0048712	GO:0048712	negative regulation of astrocyte differentiation	1/154	20/28814	0.101667	0.235132	0.183616	Dll3	1
GO:0106070	GO:0106070	regulation of adenylate cyclase-activating G protein-coupled receptor signaling pathway	1/154	20/28814	0.101667	0.235132	0.183616	Gnai2	1
GO:0140354	GO:0140354	lipid import into cell	1/154	20/28814	0.101667	0.235132	0.183616	Slc2a1	1
GO:1901862	GO:1901862	negative regulation of muscle tissue development	1/154	20/28814	0.101667	0.235132	0.183616	Fgf8	1
GO:0060021	GO:0060021	roof of mouth development	2/154	101/28814	0.101859	0.235132	0.183616	Wnt3a/Wnt8a	2
GO:0062207	GO:0062207	regulation of pattern recognition receptor signaling pathway	2/154	101/28814	0.101859	0.235132	0.183616	F2rl1/Appl1	2
GO:0090630	GO:0090630	activation of GTPase activity	2/154	101/28814	0.101859	0.235132	0.183616	Epha1/Epha2	2
GO:0097061	GO:0097061	dendritic spine organization	2/154	101/28814	0.101859	0.235132	0.183616	Lrp8/Zmynd8	2
GO:0001101	GO:0001101	response to acid chemical	3/154	209/28814	0.101891	0.235132	0.183616	Cdh1/Eno1/S100a10	3
GO:0060395	GO:0060395	SMAD protein signal transduction	2/154	102/28814	0.103547	0.238527	0.186267	T/Lefty1	2
GO:0072080	GO:0072080	nephron tubule development	2/154	102/28814	0.103547	0.238527	0.186267	Fgf8/Dll1	2
GO:0009135	GO:0009135	purine nucleoside diphosphate metabolic process	2/154	103/28814	0.105242	0.241598	0.188665	Ddit4/Eno1	2
GO:0009179	GO:0009179	purine ribonucleoside diphosphate metabolic process	2/154	103/28814	0.105242	0.241598	0.188665	Ddit4/Eno1	2
GO:0046651	GO:0046651	lymphocyte proliferation	4/154	335/28814	0.105524	0.241598	0.188665	Wnt3a/Arg1/Cdkn1a/Psmb10	4
GO:0006309	GO:0006309	apoptotic DNA fragmentation	1/154	21/28814	0.106472	0.241598	0.188665	Igfbp3	1
GO:0010666	GO:0010666	positive regulation of cardiac muscle cell apoptotic process	1/154	21/28814	0.106472	0.241598	0.188665	Igfbp3	1
GO:0015868	GO:0015868	purine ribonucleotide transport	1/154	21/28814	0.106472	0.241598	0.188665	Slc25a5	1
GO:0030852	GO:0030852	regulation of granulocyte differentiation	1/154	21/28814	0.106472	0.241598	0.188665	Rbp1	1
GO:0045606	GO:0045606	positive regulation of epidermal cell differentiation	1/154	21/28814	0.106472	0.241598	0.188665	Etv4	1
GO:0046697	GO:0046697	decidualization	1/154	21/28814	0.106472	0.241598	0.188665	Cdh1	1
GO:0050650	GO:0050650	chondroitin sulfate proteoglycan biosynthetic process	1/154	21/28814	0.106472	0.241598	0.188665	Chst7	1
GO:0050872	GO:0050872	white fat cell differentiation	1/154	21/28814	0.106472	0.241598	0.188665	Ctbp2	1
GO:0051503	GO:0051503	adenine nucleotide transport	1/154	21/28814	0.106472	0.241598	0.188665	Slc25a5	1
GO:0051797	GO:0051797	regulation of hair follicle development	1/154	21/28814	0.106472	0.241598	0.188665	Fst	1
GO:0060333	GO:0060333	interferon-gamma-mediated signaling pathway	1/154	21/28814	0.106472	0.241598	0.188665	Arg1	1
GO:0090043	GO:0090043	regulation of tubulin deacetylation	1/154	21/28814	0.106472	0.241598	0.188665	Bex4	1
GO:0098962	GO:0098962	regulation of postsynaptic neurotransmitter receptor activity	1/154	21/28814	0.106472	0.241598	0.188665	Akap9	1
GO:1903798	GO:1903798	regulation of production of miRNAs involved in gene silencing by miRNA	1/154	21/28814	0.106472	0.241598	0.188665	Lin28a	1
GO:0006165	GO:0006165	nucleoside diphosphate phosphorylation	2/154	104/28814	0.106945	0.241609	0.188673	Ddit4/Eno1	2
GO:0010770	GO:0010770	positive regulation of cell morphogenesis involved in differentiation	2/154	104/28814	0.106945	0.241609	0.188673	Lrp8/S100a10	2
GO:0022900	GO:0022900	electron transport chain	2/154	104/28814	0.106945	0.241609	0.188673	Ndufa12/Ndufs4	2
GO:0030510	GO:0030510	regulation of BMP signaling pathway	2/154	104/28814	0.106945	0.241609	0.188673	Fst/Sulf1	2
GO:0051153	GO:0051153	regulation of striated muscle cell differentiation	2/154	104/28814	0.106945	0.241609	0.188673	Wnt3a/Dll1	2
GO:0009615	GO:0009615	response to virus	4/154	337/28814	0.107232	0.241834	0.18885	F2rl1/Ddit4/Bst2/Ndufaf4	4
GO:1904951	GO:1904951	positive regulation of establishment of protein localization	4/154	337/28814	0.107232	0.241834	0.18885	F2rl1/Cdh1/Ezr/Glud1	4
GO:0009165	GO:0009165	nucleotide biosynthetic process	3/154	215/28814	0.108514	0.243863	0.190434	Pid1/Acot7/Eno1	3
GO:0018105	GO:0018105	peptidyl-serine phosphorylation	4/154	339/28814	0.108953	0.243863	0.190434	Wnt3a/Ddit4/Akap9/Spry2	4
GO:0032943	GO:0032943	mononuclear cell proliferation	4/154	339/28814	0.108953	0.243863	0.190434	Wnt3a/Arg1/Cdkn1a/Psmb10	4
GO:0045216	GO:0045216	cell-cell junction organization	3/154	216/28814	0.109634	0.243863	0.190434	F2rl1/Epha2/Cdh1	3
GO:0006352	GO:0006352	DNA-templated transcription, initiation	2/154	106/28814	0.110372	0.243863	0.190434	Pou5f1/Taf7	2
GO:0032006	GO:0032006	regulation of TOR signaling	2/154	106/28814	0.110372	0.243863	0.190434	Ddit4/Lin28a	2
GO:1903050	GO:1903050	regulation of proteolysis involved in cellular protein catabolic process	3/154	217/28814	0.110759	0.243863	0.190434	Psme2/Psme1/Prickle1	3
GO:0003180	GO:0003180	aortic valve morphogenesis	1/154	22/28814	0.111251	0.243863	0.190434	Slit3	1
GO:0008356	GO:0008356	asymmetric cell division	1/154	22/28814	0.111251	0.243863	0.190434	Pou5f1	1
GO:0010663	GO:0010663	positive regulation of striated muscle cell apoptotic process	1/154	22/28814	0.111251	0.243863	0.190434	Igfbp3	1
GO:0015865	GO:0015865	purine nucleotide transport	1/154	22/28814	0.111251	0.243863	0.190434	Slc25a5	1
GO:0031579	GO:0031579	membrane raft organization	1/154	22/28814	0.111251	0.243863	0.190434	S100a10	1
GO:0035561	GO:0035561	regulation of chromatin binding	1/154	22/28814	0.111251	0.243863	0.190434	Ctbp2	1
GO:0043574	GO:0043574	peroxisomal transport	1/154	22/28814	0.111251	0.243863	0.190434	Rab8b	1
GO:0045217	GO:0045217	cell-cell junction maintenance	1/154	22/28814	0.111251	0.243863	0.190434	F2rl1	1
GO:0046325	GO:0046325	negative regulation of glucose import	1/154	22/28814	0.111251	0.243863	0.190434	Pid1	1
GO:0048486	GO:0048486	parasympathetic nervous system development	1/154	22/28814	0.111251	0.243863	0.190434	Hoxb1	1
GO:0051383	GO:0051383	kinetochore organization	1/154	22/28814	0.111251	0.243863	0.190434	Cenpw	1
GO:0060009	GO:0060009	Sertoli cell development	1/154	22/28814	0.111251	0.243863	0.190434	Akap9	1
GO:0060307	GO:0060307	regulation of ventricular cardiac muscle cell membrane repolarization	1/154	22/28814	0.111251	0.243863	0.190434	Akap9	1
GO:0060438	GO:0060438	trachea development	1/154	22/28814	0.111251	0.243863	0.190434	Rarg	1
GO:0060602	GO:0060602	branch elongation of an epithelium	1/154	22/28814	0.111251	0.243863	0.190434	Spry2	1
GO:0060749	GO:0060749	mammary gland alveolus development	1/154	22/28814	0.111251	0.243863	0.190434	Foxb1	1
GO:0061377	GO:0061377	mammary gland lobule development	1/154	22/28814	0.111251	0.243863	0.190434	Foxb1	1
GO:0070920	GO:0070920	regulation of production of small RNA involved in gene silencing by RNA	1/154	22/28814	0.111251	0.243863	0.190434	Lin28a	1
GO:0071398	GO:0071398	cellular response to fatty acid	1/154	22/28814	0.111251	0.243863	0.190434	Pid1	1
GO:0072111	GO:0072111	cell proliferation involved in kidney development	1/154	22/28814	0.111251	0.243863	0.190434	Lin28a	1
GO:0150104	GO:0150104	transport across blood-brain barrier	1/154	22/28814	0.111251	0.243863	0.190434	Slc2a1	1
GO:1900424	GO:1900424	regulation of defense response to bacterium	1/154	22/28814	0.111251	0.243863	0.190434	F2rl1	1
GO:1903672	GO:1903672	positive regulation of sprouting angiogenesis	1/154	22/28814	0.111251	0.243863	0.190434	Dll1	1
GO:2000114	GO:2000114	regulation of establishment of cell polarity	1/154	22/28814	0.111251	0.243863	0.190434	Arfgef1	1
GO:2000810	GO:2000810	regulation of bicellular tight junction assembly	1/154	22/28814	0.111251	0.243863	0.190434	Epha2	1
GO:2001224	GO:2001224	positive regulation of neuron migration	1/154	22/28814	0.111251	0.243863	0.190434	Sema6a	1
GO:0007265	GO:0007265	Ras protein signal transduction	4/154	342/28814	0.111558	0.244328	0.190797	F2rl1/Cdc42ep5/Arfgef1/Spry2	4
GO:0001657	GO:0001657	ureteric bud development	2/154	107/28814	0.112097	0.244678	0.19107	Fgf8/Epcam	2
GO:0046939	GO:0046939	nucleotide phosphorylation	2/154	107/28814	0.112097	0.244678	0.19107	Ddit4/Eno1	2
GO:0072163	GO:0072163	mesonephric epithelium development	2/154	107/28814	0.112097	0.244678	0.19107	Fgf8/Epcam	2
GO:0072164	GO:0072164	mesonephric tubule development	2/154	107/28814	0.112097	0.244678	0.19107	Fgf8/Epcam	2
GO:0006576	GO:0006576	cellular biogenic amine metabolic process	2/154	108/28814	0.113828	0.247758	0.193476	Aldh2/Ndufs4	2
GO:0061326	GO:0061326	renal tubule development	2/154	108/28814	0.113828	0.247758	0.193476	Fgf8/Dll1	2
GO:1901293	GO:1901293	nucleoside phosphate biosynthetic process	3/154	220/28814	0.114159	0.247758	0.193476	Pid1/Acot7/Eno1	3
GO:0006473	GO:0006473	protein acetylation	3/154	221/28814	0.115301	0.247758	0.193476	Pou5f1/Taf7/Mllt3	3
GO:0048145	GO:0048145	regulation of fibroblast proliferation	2/154	109/28814	0.115567	0.247758	0.193476	Cdkn1a/Ndufs4	2
GO:0071901	GO:0071901	negative regulation of protein serine/threonine kinase activity	2/154	109/28814	0.115567	0.247758	0.193476	Cdkn1a/Spry2	2
GO:0106027	GO:0106027	neuron projection organization	2/154	109/28814	0.115567	0.247758	0.193476	Lrp8/Zmynd8	2
GO:0002043	GO:0002043	blood vessel endothelial cell proliferation involved in sprouting angiogenesis	1/154	23/28814	0.116004	0.247758	0.193476	Epha2	1
GO:0003323	GO:0003323	type B pancreatic cell development	1/154	23/28814	0.116004	0.247758	0.193476	Dll1	1
GO:0006907	GO:0006907	pinocytosis	1/154	23/28814	0.116004	0.247758	0.193476	Appl1	1
GO:0007625	GO:0007625	grooming behavior	1/154	23/28814	0.116004	0.247758	0.193476	Hoxb8	1
GO:0010232	GO:0010232	vascular transport	1/154	23/28814	0.116004	0.247758	0.193476	Slc2a1	1
GO:0010560	GO:0010560	positive regulation of glycoprotein biosynthetic process	1/154	23/28814	0.116004	0.247758	0.193476	Arfgef1	1
GO:0030539	GO:0030539	male genitalia development	1/154	23/28814	0.116004	0.247758	0.193476	Fgf8	1
GO:0031571	GO:0031571	mitotic G1 DNA damage checkpoint signaling	1/154	23/28814	0.116004	0.247758	0.193476	Cdkn1a	1
GO:0031649	GO:0031649	heat generation	1/154	23/28814	0.116004	0.247758	0.193476	Apln	1
GO:0032693	GO:0032693	negative regulation of interleukin-10 production	1/154	23/28814	0.116004	0.247758	0.193476	Dll1	1
GO:0035089	GO:0035089	establishment of apical/basal cell polarity	1/154	23/28814	0.116004	0.247758	0.193476	Ptk7	1
GO:0035357	GO:0035357	peroxisome proliferator activated receptor signaling pathway	1/154	23/28814	0.116004	0.247758	0.193476	Alox15	1
GO:0042053	GO:0042053	regulation of dopamine metabolic process	1/154	23/28814	0.116004	0.247758	0.193476	Aldh2	1
GO:0042219	GO:0042219	cellular modified amino acid catabolic process	1/154	23/28814	0.116004	0.247758	0.193476	Acadl	1
GO:0042481	GO:0042481	regulation of odontogenesis	1/154	23/28814	0.116004	0.247758	0.193476	Fgf8	1
GO:0099170	GO:0099170	postsynaptic modulation of chemical synaptic transmission	1/154	23/28814	0.116004	0.247758	0.193476	Cdh1	1
GO:1900016	GO:1900016	negative regulation of cytokine production involved in inflammatory response	1/154	23/28814	0.116004	0.247758	0.193476	Cuedc2	1
GO:1901028	GO:1901028	regulation of mitochondrial outer membrane permeabilization involved in apoptotic signaling pathway	1/154	23/28814	0.116004	0.247758	0.193476	Slc25a5	1
GO:2000757	GO:2000757	negative regulation of peptidyl-lysine acetylation	1/154	23/28814	0.116004	0.247758	0.193476	Taf7	1
GO:0001649	GO:0001649	osteoblast differentiation	3/154	222/28814	0.116448	0.248088	0.193734	Wnt3a/Igfbp3/Epha2	3
GO:0002285	GO:0002285	lymphocyte activation involved in immune response	3/154	222/28814	0.116448	0.248088	0.193734	F2rl1/Dock11/Dll1	3
GO:1903828	GO:1903828	negative regulation of protein localization	3/154	222/28814	0.116448	0.248088	0.193734	Pid1/Cdh1/Ndfip2	3
GO:0001823	GO:0001823	mesonephros development	2/154	110/28814	0.117312	0.248902	0.194369	Fgf8/Epcam	2
GO:0033865	GO:0033865	nucleoside bisphosphate metabolic process	2/154	110/28814	0.117312	0.248902	0.194369	Acot7/Crot	2
GO:0033875	GO:0033875	ribonucleoside bisphosphate metabolic process	2/154	110/28814	0.117312	0.248902	0.194369	Acot7/Crot	2
GO:0034032	GO:0034032	purine nucleoside bisphosphate metabolic process	2/154	110/28814	0.117312	0.248902	0.194369	Acot7/Crot	2
GO:0034446	GO:0034446	substrate adhesion-dependent cell spreading	2/154	110/28814	0.117312	0.248902	0.194369	Epha1/S100a10	2
GO:0045333	GO:0045333	cellular respiration	3/154	223/28814	0.117598	0.249305	0.194684	Cox7a2/Ndufa12/Ndufs4	3
GO:0042063	GO:0042063	gliogenesis	4/154	350/28814	0.118638	0.250179	0.195366	Dll3/Lin28a/Lrp8/Dll1	4
GO:0002709	GO:0002709	regulation of T cell mediated immunity	2/154	111/28814	0.119064	0.250179	0.195366	Arg1/H2-K1	2
GO:0032642	GO:0032642	regulation of chemokine production	2/154	111/28814	0.119064	0.250179	0.195366	F2rl1/Epha2	2
GO:0099175	GO:0099175	regulation of postsynapse organization	2/154	111/28814	0.119064	0.250179	0.195366	Lrp8/Zmynd8	2
GO:1902749	GO:1902749	regulation of cell cycle G2/M phase transition	2/154	111/28814	0.119064	0.250179	0.195366	Cdkn1a/Cenpf	2
GO:0010976	GO:0010976	positive regulation of neuron projection development	3/154	225/28814	0.119913	0.250179	0.195366	Ptk7/Lrp8/Stmn2	3
GO:0071900	GO:0071900	regulation of protein serine/threonine kinase activity	4/154	352/28814	0.120439	0.250179	0.195366	Fzd10/Cdkn1a/Ccnd2/Spry2	4
GO:0002710	GO:0002710	negative regulation of T cell mediated immunity	1/154	24/28814	0.120733	0.250179	0.195366	Arg1	1
GO:0003181	GO:0003181	atrioventricular valve morphogenesis	1/154	24/28814	0.120733	0.250179	0.195366	Slit3	1
GO:0003417	GO:0003417	growth plate cartilage development	1/154	24/28814	0.120733	0.250179	0.195366	Rarg	1
GO:0008090	GO:0008090	retrograde axonal transport	1/154	24/28814	0.120733	0.250179	0.195366	Dst	1
GO:0008210	GO:0008210	estrogen metabolic process	1/154	24/28814	0.120733	0.250179	0.195366	Hsd17b7	1
GO:0021889	GO:0021889	olfactory bulb interneuron differentiation	1/154	24/28814	0.120733	0.250179	0.195366	Sall3	1
GO:0032331	GO:0032331	negative regulation of chondrocyte differentiation	1/154	24/28814	0.120733	0.250179	0.195366	Rarg	1
GO:0040019	GO:0040019	positive regulation of embryonic development	1/154	24/28814	0.120733	0.250179	0.195366	Wnt3a	1
GO:0042438	GO:0042438	melanin biosynthetic process	1/154	24/28814	0.120733	0.250179	0.195366	Appl1	1
GO:0048670	GO:0048670	regulation of collateral sprouting	1/154	24/28814	0.120733	0.250179	0.195366	Wnt3a	1
GO:0051450	GO:0051450	myoblast proliferation	1/154	24/28814	0.120733	0.250179	0.195366	Malat1	1
GO:0051984	GO:0051984	positive regulation of chromosome segregation	1/154	24/28814	0.120733	0.250179	0.195366	Smc6	1
GO:0060972	GO:0060972	left/right pattern formation	1/154	24/28814	0.120733	0.250179	0.195366	Dll1	1
GO:0090042	GO:0090042	tubulin deacetylation	1/154	24/28814	0.120733	0.250179	0.195366	Bex4	1
GO:0097150	GO:0097150	neuronal stem cell population maintenance	1/154	24/28814	0.120733	0.250179	0.195366	Dll1	1
GO:0098901	GO:0098901	regulation of cardiac muscle cell action potential	1/154	24/28814	0.120733	0.250179	0.195366	Akap9	1
GO:0099625	GO:0099625	ventricular cardiac muscle cell membrane repolarization	1/154	24/28814	0.120733	0.250179	0.195366	Akap9	1
GO:1900006	GO:1900006	positive regulation of dendrite development	1/154	24/28814	0.120733	0.250179	0.195366	Lrp8	1
GO:1903020	GO:1903020	positive regulation of glycoprotein metabolic process	1/154	24/28814	0.120733	0.250179	0.195366	Arfgef1	1
GO:2000345	GO:2000345	regulation of hepatocyte proliferation	1/154	24/28814	0.120733	0.250179	0.195366	Wnt3a	1
GO:0048144	GO:0048144	fibroblast proliferation	2/154	112/28814	0.120823	0.250179	0.195366	Cdkn1a/Ndufs4	2
GO:0071346	GO:0071346	cellular response to interferon-gamma	2/154	112/28814	0.120823	0.250179	0.195366	Zyx/Arg1	2
GO:0071560	GO:0071560	cellular response to transforming growth factor beta stimulus	3/154	226/28814	0.121076	0.250503	0.195619	Zyx/Appl1/Spry2	3
GO:0042886	GO:0042886	amide transport	4/154	353/28814	0.121343	0.250854	0.195893	Apln/Mgst1/Rab8b/Glud1	4
GO:0099504	GO:0099504	synaptic vesicle cycle	3/154	227/28814	0.122244	0.252514	0.19719	Amph/Sh3gl3/Ctbp2	3
GO:0030516	GO:0030516	regulation of axon extension	2/154	113/28814	0.122588	0.253021	0.197586	Wnt3a/Sema6a	2
GO:0009185	GO:0009185	ribonucleoside diphosphate metabolic process	2/154	114/28814	0.124359	0.254023	0.198368	Ddit4/Eno1	2
GO:0002082	GO:0002082	regulation of oxidative phosphorylation	1/154	25/28814	0.125436	0.254023	0.198368	Cox7a2	1
GO:0008209	GO:0008209	androgen metabolic process	1/154	25/28814	0.125436	0.254023	0.198368	Hsd17b7	1
GO:0021544	GO:0021544	subpallium development	1/154	25/28814	0.125436	0.254023	0.198368	Fgf8	1
GO:0021692	GO:0021692	cerebellar Purkinje cell layer morphogenesis	1/154	25/28814	0.125436	0.254023	0.198368	Dll1	1
GO:0034114	GO:0034114	regulation of heterotypic cell-cell adhesion	1/154	25/28814	0.125436	0.254023	0.198368	Alox15	1
GO:0034138	GO:0034138	toll-like receptor 3 signaling pathway	1/154	25/28814	0.125436	0.254023	0.198368	F2rl1	1
GO:0036010	GO:0036010	protein localization to endosome	1/154	25/28814	0.125436	0.254023	0.198368	Ezr	1
GO:0042069	GO:0042069	regulation of catecholamine metabolic process	1/154	25/28814	0.125436	0.254023	0.198368	Aldh2	1
GO:0043567	GO:0043567	regulation of insulin-like growth factor receptor signaling pathway	1/154	25/28814	0.125436	0.254023	0.198368	Igfbp3	1
GO:0044273	GO:0044273	sulfur compound catabolic process	1/154	25/28814	0.125436	0.254023	0.198368	Acot7	1
GO:0044819	GO:0044819	mitotic G1/S transition checkpoint signaling	1/154	25/28814	0.125436	0.254023	0.198368	Cdkn1a	1
GO:0045684	GO:0045684	positive regulation of epidermis development	1/154	25/28814	0.125436	0.254023	0.198368	Etv4	1
GO:0045736	GO:0045736	negative regulation of cyclin-dependent protein serine/threonine kinase activity	1/154	25/28814	0.125436	0.254023	0.198368	Cdkn1a	1
GO:0046628	GO:0046628	positive regulation of insulin receptor signaling pathway	1/154	25/28814	0.125436	0.254023	0.198368	Gnai2	1
GO:0048857	GO:0048857	neural nucleus development	1/154	25/28814	0.125436	0.254023	0.198368	Hoxb1	1
GO:0050765	GO:0050765	negative regulation of phagocytosis	1/154	25/28814	0.125436	0.254023	0.198368	Appl1	1
GO:0050860	GO:0050860	negative regulation of T cell receptor signaling pathway	1/154	25/28814	0.125436	0.254023	0.198368	Ezr	1
GO:0061162	GO:0061162	establishment of monopolar cell polarity	1/154	25/28814	0.125436	0.254023	0.198368	Ptk7	1
GO:0097062	GO:0097062	dendritic spine maintenance	1/154	25/28814	0.125436	0.254023	0.198368	Zmynd8	1
GO:0101023	GO:0101023	vascular endothelial cell proliferation	1/154	25/28814	0.125436	0.254023	0.198368	Apln	1
GO:1901984	GO:1901984	negative regulation of protein acetylation	1/154	25/28814	0.125436	0.254023	0.198368	Taf7	1
GO:1905562	GO:1905562	regulation of vascular endothelial cell proliferation	1/154	25/28814	0.125436	0.254023	0.198368	Apln	1
GO:2000637	GO:2000637	positive regulation of miRNA-mediated gene silencing	1/154	25/28814	0.125436	0.254023	0.198368	Lin28a	1
GO:0071559	GO:0071559	response to transforming growth factor beta	3/154	230/28814	0.125772	0.254504	0.198744	Zyx/Appl1/Spry2	3
GO:0002062	GO:0002062	chondrocyte differentiation	2/154	115/28814	0.126137	0.254842	0.199007	Rarg/Sulf1	2
GO:0009141	GO:0009141	nucleoside triphosphate metabolic process	2/154	115/28814	0.126137	0.254842	0.199007	Pid1/Eno1	2
GO:0050890	GO:0050890	cognition	4/154	359/28814	0.126832	0.255905	0.199838	Amph/Foxb1/Ndufs4/Ccnd2	4
GO:1903131	GO:1903131	mononuclear cell differentiation	5/154	495/28814	0.126861	0.255905	0.199838	F2rl1/Hoxa7/Dock11/Dll1/Slc25a5	5
GO:0006119	GO:0006119	oxidative phosphorylation	2/154	116/28814	0.12792	0.25606	0.199959	Cox7a2/Ndufa12	2
GO:0016241	GO:0016241	regulation of macroautophagy	2/154	116/28814	0.12792	0.25606	0.199959	Pim2/Slc25a5	2
GO:0060840	GO:0060840	artery development	2/154	116/28814	0.12792	0.25606	0.199959	Fgf8/Prickle1	2
GO:0051056	GO:0051056	regulation of small GTPase mediated signal transduction	3/154	233/28814	0.129337	0.25606	0.199959	F2rl1/Arfgef1/Spry2	3
GO:0042100	GO:0042100	B cell proliferation	2/154	117/28814	0.12971	0.25606	0.199959	Wnt3a/Cdkn1a	2
GO:0072009	GO:0072009	nephron epithelium development	2/154	117/28814	0.12971	0.25606	0.199959	Fgf8/Dll1	2
GO:0006312	GO:0006312	mitotic recombination	1/154	26/28814	0.130114	0.25606	0.199959	Smc6	1
GO:0006582	GO:0006582	melanin metabolic process	1/154	26/28814	0.130114	0.25606	0.199959	Appl1	1
GO:0010575	GO:0010575	positive regulation of vascular endothelial growth factor production	1/154	26/28814	0.130114	0.25606	0.199959	Sulf1	1
GO:0019320	GO:0019320	hexose catabolic process	1/154	26/28814	0.130114	0.25606	0.199959	Eno1	1
GO:0021801	GO:0021801	cerebral cortex radial glia-guided migration	1/154	26/28814	0.130114	0.25606	0.199959	Lrp8	1
GO:0022030	GO:0022030	telencephalon glial cell migration	1/154	26/28814	0.130114	0.25606	0.199959	Lrp8	1
GO:0030859	GO:0030859	polarized epithelial cell differentiation	1/154	26/28814	0.130114	0.25606	0.199959	Ptk7	1
GO:0035743	GO:0035743	CD4-positive, alpha-beta T cell cytokine production	1/154	26/28814	0.130114	0.25606	0.199959	Arg1	1
GO:0035813	GO:0035813	regulation of renal sodium excretion	1/154	26/28814	0.130114	0.25606	0.199959	Gnai2	1
GO:0044550	GO:0044550	secondary metabolite biosynthetic process	1/154	26/28814	0.130114	0.25606	0.199959	Appl1	1
GO:0045737	GO:0045737	positive regulation of cyclin-dependent protein serine/threonine kinase activity	1/154	26/28814	0.130114	0.25606	0.199959	Ccnd2	1
GO:0046337	GO:0046337	phosphatidylethanolamine metabolic process	1/154	26/28814	0.130114	0.25606	0.199959	Alox15	1
GO:0046794	GO:0046794	transport of virus	1/154	26/28814	0.130114	0.25606	0.199959	Bst2	1
GO:0050927	GO:0050927	positive regulation of positive chemotaxis	1/154	26/28814	0.130114	0.25606	0.199959	F2rl1	1
GO:0060065	GO:0060065	uterus development	1/154	26/28814	0.130114	0.25606	0.199959	Cdh1	1
GO:0060148	GO:0060148	positive regulation of post-transcriptional gene silencing	1/154	26/28814	0.130114	0.25606	0.199959	Lin28a	1
GO:0061339	GO:0061339	establishment or maintenance of monopolar cell polarity	1/154	26/28814	0.130114	0.25606	0.199959	Ptk7	1
GO:0071549	GO:0071549	cellular response to dexamethasone stimulus	1/154	26/28814	0.130114	0.25606	0.199959	Ddit4	1
GO:0071880	GO:0071880	adenylate cyclase-activating adrenergic receptor signaling pathway	1/154	26/28814	0.130114	0.25606	0.199959	Gnai2	1
GO:0097164	GO:0097164	ammonium ion metabolic process	1/154	26/28814	0.130114	0.25606	0.199959	Aldh2	1
GO:0099623	GO:0099623	regulation of cardiac muscle cell membrane repolarization	1/154	26/28814	0.130114	0.25606	0.199959	Akap9	1
GO:1900370	GO:1900370	positive regulation of post-transcriptional gene silencing by RNA	1/154	26/28814	0.130114	0.25606	0.199959	Lin28a	1
GO:1901018	GO:1901018	positive regulation of potassium ion transmembrane transporter activity	1/154	26/28814	0.130114	0.25606	0.199959	Akap9	1
GO:1903146	GO:1903146	regulation of autophagy of mitochondrion	1/154	26/28814	0.130114	0.25606	0.199959	Slc25a5	1
GO:1904030	GO:1904030	negative regulation of cyclin-dependent protein kinase activity	1/154	26/28814	0.130114	0.25606	0.199959	Cdkn1a	1
GO:2000765	GO:2000765	regulation of cytoplasmic translation	1/154	26/28814	0.130114	0.25606	0.199959	Lin28a	1
GO:0090276	GO:0090276	regulation of peptide hormone secretion	3/154	234/28814	0.130533	0.256689	0.20045	Apln/Rab8b/Glud1	3
GO:0018209	GO:0018209	peptidyl-serine modification	4/154	364/28814	0.131485	0.258208	0.201636	Wnt3a/Ddit4/Akap9/Spry2	4
GO:0032602	GO:0032602	chemokine production	2/154	118/28814	0.131506	0.258208	0.201636	F2rl1/Epha2	2
GO:0003018	GO:0003018	vascular process in circulatory system	3/154	235/28814	0.131733	0.258458	0.201831	F2rl1/Apln/Slc2a1	3
GO:0002819	GO:0002819	regulation of adaptive immune response	3/154	236/28814	0.132937	0.259478	0.202628	Alox15/Arg1/H2-K1	3
GO:0030324	GO:0030324	lung development	3/154	236/28814	0.132937	0.259478	0.202628	Fgf8/Ptk7/Spry2	3
GO:0045666	GO:0045666	positive regulation of neuron differentiation	2/154	119/28814	0.133307	0.259478	0.202628	Sh3gl3/Lin28a	2
GO:0051702	GO:0051702	biological process involved in interaction with symbiont	2/154	119/28814	0.133307	0.259478	0.202628	F2rl1/Arg1	2
GO:0003071	GO:0003071	renal system process involved in regulation of systemic arterial blood pressure	1/154	27/28814	0.134768	0.259478	0.202628	F2rl1	1
GO:0003176	GO:0003176	aortic valve development	1/154	27/28814	0.134768	0.259478	0.202628	Slit3	1
GO:0006376	GO:0006376	mRNA splice site selection	1/154	27/28814	0.134768	0.259478	0.202628	Psip1	1
GO:0006862	GO:0006862	nucleotide transport	1/154	27/28814	0.134768	0.259478	0.202628	Slc25a5	1
GO:0009713	GO:0009713	catechol-containing compound biosynthetic process	1/154	27/28814	0.134768	0.259478	0.202628	Aldh2	1
GO:0010165	GO:0010165	response to X-ray	1/154	27/28814	0.134768	0.259478	0.202628	Ccnd2	1
GO:0010829	GO:0010829	negative regulation of glucose transmembrane transport	1/154	27/28814	0.134768	0.259478	0.202628	Pid1	1
GO:0021871	GO:0021871	forebrain regionalization	1/154	27/28814	0.134768	0.259478	0.202628	Fgf8	1
GO:0021884	GO:0021884	forebrain neuron development	1/154	27/28814	0.134768	0.259478	0.202628	Fgf8	1
GO:0030204	GO:0030204	chondroitin sulfate metabolic process	1/154	27/28814	0.134768	0.259478	0.202628	Chst7	1
GO:0032528	GO:0032528	microvillus organization	1/154	27/28814	0.134768	0.259478	0.202628	Ezr	1
GO:0032703	GO:0032703	negative regulation of interleukin-2 production	1/154	27/28814	0.134768	0.259478	0.202628	Ezr	1
GO:0032878	GO:0032878	regulation of establishment or maintenance of cell polarity	1/154	27/28814	0.134768	0.259478	0.202628	Arfgef1	1
GO:0035809	GO:0035809	regulation of urine volume	1/154	27/28814	0.134768	0.259478	0.202628	Gnai2	1
GO:0042423	GO:0042423	catecholamine biosynthetic process	1/154	27/28814	0.134768	0.259478	0.202628	Aldh2	1
GO:0050926	GO:0050926	regulation of positive chemotaxis	1/154	27/28814	0.134768	0.259478	0.202628	F2rl1	1
GO:0060008	GO:0060008	Sertoli cell differentiation	1/154	27/28814	0.134768	0.259478	0.202628	Akap9	1
GO:0070584	GO:0070584	mitochondrion morphogenesis	1/154	27/28814	0.134768	0.259478	0.202628	Pid1	1
GO:0072567	GO:0072567	chemokine (C-X-C motif) ligand 2 production	1/154	27/28814	0.134768	0.259478	0.202628	F2rl1	1
GO:1901071	GO:1901071	glucosamine-containing compound metabolic process	1/154	27/28814	0.134768	0.259478	0.202628	Chst7	1
GO:2000341	GO:2000341	regulation of chemokine (C-X-C motif) ligand 2 production	1/154	27/28814	0.134768	0.259478	0.202628	F2rl1	1
GO:0008637	GO:0008637	apoptotic mitochondrial changes	2/154	120/28814	0.135114	0.259564	0.202695	Pim2/Slc25a5	2
GO:0018107	GO:0018107	peptidyl-threonine phosphorylation	2/154	120/28814	0.135114	0.259564	0.202695	Ddit4/Spry2	2
GO:0098773	GO:0098773	skin epidermis development	2/154	120/28814	0.135114	0.259564	0.202695	Fst/Dll1	2
GO:0060047	GO:0060047	heart contraction	3/154	238/28814	0.135357	0.259837	0.202909	Apln/Tpm1/Akap9	3
GO:0002791	GO:0002791	regulation of peptide secretion	3/154	239/28814	0.136573	0.261682	0.204349	Apln/Rab8b/Glud1	3
GO:0030323	GO:0030323	respiratory tube development	3/154	239/28814	0.136573	0.261682	0.204349	Fgf8/Ptk7/Spry2	3
GO:0044106	GO:0044106	cellular amine metabolic process	2/154	121/28814	0.136926	0.261682	0.204349	Aldh2/Ndufs4	2
GO:0051963	GO:0051963	regulation of synapse assembly	2/154	121/28814	0.136926	0.261682	0.204349	Wnt3a/Adgrl2	2
GO:0090100	GO:0090100	positive regulation of transmembrane receptor protein serine/threonine kinase signaling pathway	2/154	121/28814	0.136926	0.261682	0.204349	Lefty1/Sulf1	2
GO:1901989	GO:1901989	positive regulation of cell cycle phase transition	2/154	121/28814	0.136926	0.261682	0.204349	Ccnd2/Ube2c	2
GO:0008406	GO:0008406	gonad development	3/154	240/28814	0.137792	0.261939	0.20455	Fgf8/Fst/Akap9	3
GO:0002831	GO:0002831	regulation of response to biotic stimulus	4/154	371/28814	0.138116	0.261939	0.20455	F2rl1/Lrp8/Arg1/Appl1	4
GO:0010769	GO:0010769	regulation of cell morphogenesis involved in differentiation	2/154	122/28814	0.138744	0.261939	0.20455	Lrp8/S100a10	2
GO:0034754	GO:0034754	cellular hormone metabolic process	2/154	122/28814	0.138744	0.261939	0.20455	Rbp1/Hsd17b7	2
GO:0046879	GO:0046879	hormone secretion	4/154	372/28814	0.139075	0.261939	0.20455	Igfbp3/Apln/Rab8b/Glud1	4
GO:0002052	GO:0002052	positive regulation of neuroblast proliferation	1/154	28/28814	0.139396	0.261939	0.20455	Bex1	1
GO:0002089	GO:0002089	lens morphogenesis in camera-type eye	1/154	28/28814	0.139396	0.261939	0.20455	Epha2	1
GO:0003171	GO:0003171	atrioventricular valve development	1/154	28/28814	0.139396	0.261939	0.20455	Slit3	1
GO:0003272	GO:0003272	endocardial cushion formation	1/154	28/28814	0.139396	0.261939	0.20455	Fgf8	1
GO:0010458	GO:0010458	exit from mitosis	1/154	28/28814	0.139396	0.261939	0.20455	Ube2c	1
GO:0010955	GO:0010955	negative regulation of protein processing	1/154	28/28814	0.139396	0.261939	0.20455	Cdh1	1
GO:0030201	GO:0030201	heparan sulfate proteoglycan metabolic process	1/154	28/28814	0.139396	0.261939	0.20455	Sulf1	1
GO:0035521	GO:0035521	monoubiquitinated histone deubiquitination	1/154	28/28814	0.139396	0.261939	0.20455	Taf7	1
GO:0035522	GO:0035522	monoubiquitinated histone H2A deubiquitination	1/154	28/28814	0.139396	0.261939	0.20455	Taf7	1
GO:0042430	GO:0042430	indole-containing compound metabolic process	1/154	28/28814	0.139396	0.261939	0.20455	Aldh2	1
GO:0042573	GO:0042573	retinoic acid metabolic process	1/154	28/28814	0.139396	0.261939	0.20455	Rbp1	1
GO:0046365	GO:0046365	monosaccharide catabolic process	1/154	28/28814	0.139396	0.261939	0.20455	Eno1	1
GO:0051894	GO:0051894	positive regulation of focal adhesion assembly	1/154	28/28814	0.139396	0.261939	0.20455	S100a10	1
GO:0071480	GO:0071480	cellular response to gamma radiation	1/154	28/28814	0.139396	0.261939	0.20455	Cdkn1a	1
GO:0090103	GO:0090103	cochlea morphogenesis	1/154	28/28814	0.139396	0.261939	0.20455	Ptk7	1
GO:1900017	GO:1900017	positive regulation of cytokine production involved in inflammatory response	1/154	28/28814	0.139396	0.261939	0.20455	Appl1	1
GO:1903318	GO:1903318	negative regulation of protein maturation	1/154	28/28814	0.139396	0.261939	0.20455	Cdh1	1
GO:2000178	GO:2000178	negative regulation of neural precursor cell proliferation	1/154	28/28814	0.139396	0.261939	0.20455	Spint2	1
GO:0010639	GO:0010639	negative regulation of organelle organization	4/154	373/28814	0.140036	0.262763	0.205193	Stmn2/Arfgef1/Tpm1/Slc25a5	4
GO:0045088	GO:0045088	regulation of innate immune response	3/154	242/28814	0.140242	0.262763	0.205193	Lrp8/Arg1/Appl1	3
GO:0048762	GO:0048762	mesenchymal cell differentiation	3/154	242/28814	0.140242	0.262763	0.205193	Fgf8/Sema6a/Spry2	3
GO:0090087	GO:0090087	regulation of peptide transport	3/154	242/28814	0.140242	0.262763	0.205193	Apln/Rab8b/Glud1	3
GO:0043010	GO:0043010	camera-type eye development	4/154	374/28814	0.140999	0.26399	0.206151	Rarg/Epha2/Dll1/Spry2	4
GO:0046777	GO:0046777	protein autophosphorylation	3/154	243/28814	0.141473	0.264684	0.206693	Epha1/Pim2/Mob1b	3
GO:0002224	GO:0002224	toll-like receptor signaling pathway	2/154	124/28814	0.142396	0.266218	0.207891	F2rl1/Appl1	2
GO:0045137	GO:0045137	development of primary sexual characteristics	3/154	244/28814	0.142707	0.266515	0.208123	Fgf8/Fst/Akap9	3
GO:0050670	GO:0050670	regulation of lymphocyte proliferation	3/154	245/28814	0.143945	0.266515	0.208123	Wnt3a/Arg1/Cdkn1a	3
GO:0000737	GO:0000737	DNA catabolic process, endonucleolytic	1/154	29/28814	0.144001	0.266515	0.208123	Igfbp3	1
GO:0003148	GO:0003148	outflow tract septum morphogenesis	1/154	29/28814	0.144001	0.266515	0.208123	Fgf8	1
GO:0035812	GO:0035812	renal sodium excretion	1/154	29/28814	0.144001	0.266515	0.208123	Gnai2	1
GO:0035987	GO:0035987	endodermal cell differentiation	1/154	29/28814	0.144001	0.266515	0.208123	Pou5f1	1
GO:0042572	GO:0042572	retinol metabolic process	1/154	29/28814	0.144001	0.266515	0.208123	Rbp1	1
GO:0045663	GO:0045663	positive regulation of myoblast differentiation	1/154	29/28814	0.144001	0.266515	0.208123	Igfbp3	1
GO:0046471	GO:0046471	phosphatidylglycerol metabolic process	1/154	29/28814	0.144001	0.266515	0.208123	Hadha	1
GO:0060571	GO:0060571	morphogenesis of an epithelial fold	1/154	29/28814	0.144001	0.266515	0.208123	Sulf1	1
GO:0061003	GO:0061003	positive regulation of dendritic spine morphogenesis	1/154	29/28814	0.144001	0.266515	0.208123	Lrp8	1
GO:0071548	GO:0071548	response to dexamethasone	1/154	29/28814	0.144001	0.266515	0.208123	Ddit4	1
GO:1903649	GO:1903649	regulation of cytoplasmic transport	1/154	29/28814	0.144001	0.266515	0.208123	Ezr	1
GO:1904031	GO:1904031	positive regulation of cyclin-dependent protein kinase activity	1/154	29/28814	0.144001	0.266515	0.208123	Ccnd2	1
GO:0022037	GO:0022037	metencephalon development	2/154	125/28814	0.144229	0.266747	0.208304	Dll1/Hoxb1	2
GO:0009308	GO:0009308	amine metabolic process	2/154	126/28814	0.146068	0.26976	0.210657	Aldh2/Ndufs4	2
GO:0048565	GO:0048565	digestive tract development	2/154	126/28814	0.146068	0.26976	0.210657	Cdx2/Cdh1	2
GO:0009914	GO:0009914	hormone transport	4/154	380/28814	0.146837	0.270987	0.211615	Igfbp3/Apln/Rab8b/Glud1	4
GO:0051403	GO:0051403	stress-activated MAPK cascade	3/154	248/28814	0.147679	0.271101	0.211704	F2rl1/Cdc42ep5/Ezr	3
GO:0043123	GO:0043123	positive regulation of I-kappaB kinase/NF-kappaB signaling	2/154	127/28814	0.147911	0.271101	0.211704	F2rl1/Pim2	2
GO:0002029	GO:0002029	desensitization of G protein-coupled receptor signaling pathway	1/154	30/28814	0.14858	0.271101	0.211704	Apln	1
GO:0007214	GO:0007214	gamma-aminobutyric acid signaling pathway	1/154	30/28814	0.14858	0.271101	0.211704	Gnai2	1
GO:0009225	GO:0009225	nucleotide-sugar metabolic process	1/154	30/28814	0.14858	0.271101	0.211704	Uap1l1	1
GO:0010586	GO:0010586	miRNA metabolic process	1/154	30/28814	0.14858	0.271101	0.211704	Lin28a	1
GO:0021602	GO:0021602	cranial nerve morphogenesis	1/154	30/28814	0.14858	0.271101	0.211704	Hoxb1	1
GO:0022401	GO:0022401	negative adaptation of signaling pathway	1/154	30/28814	0.14858	0.271101	0.211704	Apln	1
GO:0030878	GO:0030878	thyroid gland development	1/154	30/28814	0.14858	0.271101	0.211704	Fgf8	1
GO:0032369	GO:0032369	negative regulation of lipid transport	1/154	30/28814	0.14858	0.271101	0.211704	Igfbp3	1
GO:0034123	GO:0034123	positive regulation of toll-like receptor signaling pathway	1/154	30/28814	0.14858	0.271101	0.211704	F2rl1	1
GO:0034508	GO:0034508	centromere complex assembly	1/154	30/28814	0.14858	0.271101	0.211704	Cenpw	1
GO:0043651	GO:0043651	linoleic acid metabolic process	1/154	30/28814	0.14858	0.271101	0.211704	Alox15	1
GO:0048261	GO:0048261	negative regulation of receptor-mediated endocytosis	1/154	30/28814	0.14858	0.271101	0.211704	Sh3gl3	1
GO:0060563	GO:0060563	neuroepithelial cell differentiation	1/154	30/28814	0.14858	0.271101	0.211704	Fgf8	1
GO:1900078	GO:1900078	positive regulation of cellular response to insulin stimulus	1/154	30/28814	0.14858	0.271101	0.211704	Gnai2	1
GO:0032944	GO:0032944	regulation of mononuclear cell proliferation	3/154	249/28814	0.148931	0.27155	0.212055	Wnt3a/Arg1/Cdkn1a	3
GO:0018210	GO:0018210	peptidyl-threonine modification	2/154	128/28814	0.149759	0.272674	0.212933	Ddit4/Spry2	2
GO:0061387	GO:0061387	regulation of extent of cell growth	2/154	128/28814	0.149759	0.272674	0.212933	Wnt3a/Sema6a	2
GO:0014013	GO:0014013	regulation of gliogenesis	2/154	129/28814	0.151612	0.273418	0.213514	Dll3/Lin28a	2
GO:0031929	GO:0031929	TOR signaling	2/154	129/28814	0.151612	0.273418	0.213514	Ddit4/Lin28a	2
GO:0002440	GO:0002440	production of molecular mediator of immune response	4/154	386/28814	0.152768	0.273418	0.213514	F2rl1/Arg1/Bst2/Cuedc2	4
GO:0006909	GO:0006909	phagocytosis	4/154	386/28814	0.152768	0.273418	0.213514	Alox15/F2rl1/Appl1/Mex3b	4
GO:0001832	GO:0001832	blastocyst growth	1/154	31/28814	0.153135	0.273418	0.213514	Pou5f1	1
GO:0002026	GO:0002026	regulation of the force of heart contraction	1/154	31/28814	0.153135	0.273418	0.213514	Apln	1
GO:0003085	GO:0003085	negative regulation of systemic arterial blood pressure	1/154	31/28814	0.153135	0.273418	0.213514	Apln	1
GO:0010453	GO:0010453	regulation of cell fate commitment	1/154	31/28814	0.153135	0.273418	0.213514	Wnt3a	1
GO:0021952	GO:0021952	central nervous system projection neuron axonogenesis	1/154	31/28814	0.153135	0.273418	0.213514	Mycbp2	1
GO:0030262	GO:0030262	apoptotic nuclear changes	1/154	31/28814	0.153135	0.273418	0.213514	Igfbp3	1
GO:0033137	GO:0033137	negative regulation of peptidyl-serine phosphorylation	1/154	31/28814	0.153135	0.273418	0.213514	Ddit4	1
GO:0035455	GO:0035455	response to interferon-alpha	1/154	31/28814	0.153135	0.273418	0.213514	Bst2	1
GO:0042634	GO:0042634	regulation of hair cycle	1/154	31/28814	0.153135	0.273418	0.213514	Fst	1
GO:0045922	GO:0045922	negative regulation of fatty acid metabolic process	1/154	31/28814	0.153135	0.273418	0.213514	Acadl	1
GO:0050858	GO:0050858	negative regulation of antigen receptor-mediated signaling pathway	1/154	31/28814	0.153135	0.273418	0.213514	Ezr	1
GO:0051123	GO:0051123	RNA polymerase II preinitiation complex assembly	1/154	31/28814	0.153135	0.273418	0.213514	Taf7	1
GO:0060037	GO:0060037	pharyngeal system development	1/154	31/28814	0.153135	0.273418	0.213514	Fgf8	1
GO:0060317	GO:0060317	cardiac epithelial to mesenchymal transition	1/154	31/28814	0.153135	0.273418	0.213514	Fgf8	1
GO:0060384	GO:0060384	innervation	1/154	31/28814	0.153135	0.273418	0.213514	Sulf1	1
GO:0061037	GO:0061037	negative regulation of cartilage development	1/154	31/28814	0.153135	0.273418	0.213514	Rarg	1
GO:0061082	GO:0061082	myeloid leukocyte cytokine production	1/154	31/28814	0.153135	0.273418	0.213514	Cuedc2	1
GO:0070979	GO:0070979	protein K11-linked ubiquitination	1/154	31/28814	0.153135	0.273418	0.213514	Ube2c	1
GO:0071354	GO:0071354	cellular response to interleukin-6	1/154	31/28814	0.153135	0.273418	0.213514	Pid1	1
GO:0071711	GO:0071711	basement membrane organization	1/154	31/28814	0.153135	0.273418	0.213514	Spint2	1
GO:0072337	GO:0072337	modified amino acid transport	1/154	31/28814	0.153135	0.273418	0.213514	Mgst1	1
GO:0099622	GO:0099622	cardiac muscle cell membrane repolarization	1/154	31/28814	0.153135	0.273418	0.213514	Akap9	1
GO:1904752	GO:1904752	regulation of vascular associated smooth muscle cell migration	1/154	31/28814	0.153135	0.273418	0.213514	Tpm1	1
GO:2000648	GO:2000648	positive regulation of stem cell proliferation	1/154	31/28814	0.153135	0.273418	0.213514	Epcam	1
GO:0009132	GO:0009132	nucleoside diphosphate metabolic process	2/154	130/28814	0.15347	0.273636	0.213684	Ddit4/Eno1	2
GO:0060996	GO:0060996	dendritic spine development	2/154	130/28814	0.15347	0.273636	0.213684	Lrp8/Zmynd8	2
GO:0099003	GO:0099003	vesicle-mediated transport in synapse	3/154	254/28814	0.155243	0.276383	0.215829	Amph/Sh3gl3/Ctbp2	3
GO:0046822	GO:0046822	regulation of nucleocytoplasmic transport	2/154	131/28814	0.155332	0.276383	0.215829	Cdh1/Ptpn14	2
GO:0050829	GO:0050829	defense response to Gram-negative bacterium	2/154	131/28814	0.155332	0.276383	0.215829	AY761185/F2rl1	2
GO:0006869	GO:0006869	lipid transport	4/154	390/28814	0.156772	0.277287	0.216535	Igfbp3/Rbp1/Crot/Slc2a1	4
GO:0002444	GO:0002444	myeloid leukocyte mediated immunity	2/154	132/28814	0.157198	0.277287	0.216535	F2rl1/Arg1	2
GO:0060048	GO:0060048	cardiac muscle contraction	2/154	132/28814	0.157198	0.277287	0.216535	Tpm1/Akap9	2
GO:0000132	GO:0000132	establishment of mitotic spindle orientation	1/154	32/28814	0.157666	0.277287	0.216535	Spry2	1
GO:0001893	GO:0001893	maternal placenta development	1/154	32/28814	0.157666	0.277287	0.216535	Cdh1	1
GO:0003416	GO:0003416	endochondral bone growth	1/154	32/28814	0.157666	0.277287	0.216535	Rarg	1
GO:0006734	GO:0006734	NADH metabolic process	1/154	32/28814	0.157666	0.277287	0.216535	Eno1	1
GO:0006921	GO:0006921	cellular component disassembly involved in execution phase of apoptosis	1/154	32/28814	0.157666	0.277287	0.216535	Igfbp3	1
GO:0010574	GO:0010574	regulation of vascular endothelial growth factor production	1/154	32/28814	0.157666	0.277287	0.216535	Sulf1	1
GO:0021904	GO:0021904	dorsal/ventral neural tube patterning	1/154	32/28814	0.157666	0.277287	0.216535	Wnt3a	1
GO:0023058	GO:0023058	adaptation of signaling pathway	1/154	32/28814	0.157666	0.277287	0.216535	Apln	1
GO:0044062	GO:0044062	regulation of excretion	1/154	32/28814	0.157666	0.277287	0.216535	Gnai2	1
GO:0048665	GO:0048665	neuron fate specification	1/154	32/28814	0.157666	0.277287	0.216535	Dll1	1
GO:0048668	GO:0048668	collateral sprouting	1/154	32/28814	0.157666	0.277287	0.216535	Wnt3a	1
GO:0071875	GO:0071875	adrenergic receptor signaling pathway	1/154	32/28814	0.157666	0.277287	0.216535	Gnai2	1
GO:0072574	GO:0072574	hepatocyte proliferation	1/154	32/28814	0.157666	0.277287	0.216535	Wnt3a	1
GO:0072575	GO:0072575	epithelial cell proliferation involved in liver morphogenesis	1/154	32/28814	0.157666	0.277287	0.216535	Wnt3a	1
GO:0090257	GO:0090257	regulation of muscle system process	3/154	256/28814	0.15779	0.277316	0.216557	Eno1/Ndufs4/Akap9	3
GO:0061041	GO:0061041	regulation of wound healing	2/154	133/28814	0.159069	0.279372	0.218163	F2rl1/Arfgef1	2
GO:0031098	GO:0031098	stress-activated protein kinase signaling cascade	3/154	258/28814	0.160351	0.280434	0.218992	F2rl1/Cdc42ep5/Ezr	3
GO:0010212	GO:0010212	response to ionizing radiation	2/154	134/28814	0.160943	0.280434	0.218992	Cdkn1a/Ccnd2	2
GO:0035303	GO:0035303	regulation of dephosphorylation	2/154	134/28814	0.160943	0.280434	0.218992	Gnai2/Ppp4r4	2
GO:0045931	GO:0045931	positive regulation of mitotic cell cycle	2/154	134/28814	0.160943	0.280434	0.218992	Ccnd2/Ube2c	2
GO:0010001	GO:0010001	glial cell differentiation	3/154	259/28814	0.161636	0.280434	0.218992	Dll3/Lin28a/Dll1	3
GO:0002478	GO:0002478	antigen processing and presentation of exogenous peptide antigen	1/154	33/28814	0.162173	0.280434	0.218992	H2-K1	1
GO:0002486	GO:0002486	antigen processing and presentation of endogenous peptide antigen via MHC class I via ER pathway, TAP-independent	1/154	33/28814	0.162173	0.280434	0.218992	H2-K1	1
GO:0002828	GO:0002828	regulation of type 2 immune response	1/154	33/28814	0.162173	0.280434	0.218992	Arg1	1
GO:0003081	GO:0003081	regulation of systemic arterial blood pressure by renin-angiotensin	1/154	33/28814	0.162173	0.280434	0.218992	F2rl1	1
GO:0003309	GO:0003309	type B pancreatic cell differentiation	1/154	33/28814	0.162173	0.280434	0.218992	Dll1	1
GO:0006099	GO:0006099	tricarboxylic acid cycle	1/154	33/28814	0.162173	0.280434	0.218992	Ndufs4	1
GO:0009187	GO:0009187	cyclic nucleotide metabolic process	1/154	33/28814	0.162173	0.280434	0.218992	Epha2	1
GO:0009303	GO:0009303	rRNA transcription	1/154	33/28814	0.162173	0.280434	0.218992	Npm3	1
GO:0021697	GO:0021697	cerebellar cortex formation	1/154	33/28814	0.162173	0.280434	0.218992	Dll1	1
GO:0030224	GO:0030224	monocyte differentiation	1/154	33/28814	0.162173	0.280434	0.218992	Hoxa7	1
GO:0035520	GO:0035520	monoubiquitinated protein deubiquitination	1/154	33/28814	0.162173	0.280434	0.218992	Taf7	1
GO:0045745	GO:0045745	positive regulation of G protein-coupled receptor signaling pathway	1/154	33/28814	0.162173	0.280434	0.218992	Fgf8	1
GO:0060914	GO:0060914	heart formation	1/154	33/28814	0.162173	0.280434	0.218992	Wnt3a	1
GO:0070741	GO:0070741	response to interleukin-6	1/154	33/28814	0.162173	0.280434	0.218992	Pid1	1
GO:0097345	GO:0097345	mitochondrial outer membrane permeabilization	1/154	33/28814	0.162173	0.280434	0.218992	Slc25a5	1
GO:0120178	GO:0120178	steroid hormone biosynthetic process	1/154	33/28814	0.162173	0.280434	0.218992	Hsd17b7	1
GO:0150117	GO:0150117	positive regulation of cell-substrate junction organization	1/154	33/28814	0.162173	0.280434	0.218992	S100a10	1
GO:1905314	GO:1905314	semi-lunar valve development	1/154	33/28814	0.162173	0.280434	0.218992	Slit3	1
GO:0001906	GO:0001906	cell killing	3/154	261/28814	0.164216	0.283776	0.221603	F2rl1/Arg1/H2-K1	3
GO:0007030	GO:0007030	Golgi organization	2/154	136/28814	0.164705	0.28443	0.222113	Arfgef1/Akap9	2
GO:0009306	GO:0009306	protein secretion	4/154	399/28814	0.165923	0.285507	0.222954	F2rl1/Ezr/Rab8b/Glud1	4
GO:0034655	GO:0034655	nucleobase-containing compound catabolic process	4/154	399/28814	0.165923	0.285507	0.222954	Igfbp3/Grsf1/Lin28a/Acot7	4
GO:0002476	GO:0002476	antigen processing and presentation of endogenous peptide antigen via MHC class Ib	1/154	34/28814	0.166656	0.285507	0.222954	H2-K1	1
GO:0002484	GO:0002484	antigen processing and presentation of endogenous peptide antigen via MHC class I via ER pathway	1/154	34/28814	0.166656	0.285507	0.222954	H2-K1	1
GO:0021591	GO:0021591	ventricular system development	1/154	34/28814	0.166656	0.285507	0.222954	Cenpf	1
GO:0031116	GO:0031116	positive regulation of microtubule polymerization	1/154	34/28814	0.166656	0.285507	0.222954	Akap9	1
GO:0048013	GO:0048013	ephrin receptor signaling pathway	1/154	34/28814	0.166656	0.285507	0.222954	Epha2	1
GO:0050654	GO:0050654	chondroitin sulfate proteoglycan metabolic process	1/154	34/28814	0.166656	0.285507	0.222954	Chst7	1
GO:0060306	GO:0060306	regulation of membrane repolarization	1/154	34/28814	0.166656	0.285507	0.222954	Akap9	1
GO:0072576	GO:0072576	liver morphogenesis	1/154	34/28814	0.166656	0.285507	0.222954	Wnt3a	1
GO:1903901	GO:1903901	negative regulation of viral life cycle	1/154	34/28814	0.166656	0.285507	0.222954	Bst2	1
GO:1903959	GO:1903959	regulation of anion transmembrane transport	1/154	34/28814	0.166656	0.285507	0.222954	Arg1	1
GO:0043543	GO:0043543	protein acylation	3/154	263/28814	0.166809	0.285578	0.223009	Pou5f1/Taf7/Mllt3	3
GO:0035592	GO:0035592	establishment of protein localization to extracellular region	4/154	400/28814	0.166951	0.285633	0.223052	F2rl1/Ezr/Rab8b/Glud1	4
GO:0002761	GO:0002761	regulation of myeloid leukocyte differentiation	2/154	138/28814	0.168482	0.28768	0.224651	Rbp1/Hoxa7	2
GO:0007266	GO:0007266	Rho protein signal transduction	2/154	138/28814	0.168482	0.28768	0.224651	F2rl1/Cdc42ep5	2
GO:1905039	GO:1905039	carboxylic acid transmembrane transport	2/154	138/28814	0.168482	0.28768	0.224651	Arg1/Slc2a1	2
GO:0007626	GO:0007626	locomotory behavior	3/154	265/28814	0.169413	0.287983	0.224888	Hoxb8/Ndufs4/Ccnd2	3
GO:0055123	GO:0055123	digestive system development	2/154	139/28814	0.170376	0.287983	0.224888	Cdx2/Cdh1	2
GO:1903825	GO:1903825	organic acid transmembrane transport	2/154	139/28814	0.170376	0.287983	0.224888	Arg1/Slc2a1	2
GO:0050730	GO:0050730	regulation of peptidyl-tyrosine phosphorylation	3/154	266/28814	0.170719	0.287983	0.224888	Wnt3a/Fgf8/Lrp8	3
GO:1903522	GO:1903522	regulation of blood circulation	3/154	266/28814	0.170719	0.287983	0.224888	Apln/Tpm1/Akap9	3
GO:0008380	GO:0008380	RNA splicing	4/154	404/28814	0.171088	0.287983	0.224888	Grsf1/Zcrb1/Psip1/Malat1	4
GO:0001702	GO:0001702	gastrulation with mouth forming second	1/154	35/28814	0.171116	0.287983	0.224888	Ets2	1
GO:0002428	GO:0002428	antigen processing and presentation of peptide antigen via MHC class Ib	1/154	35/28814	0.171116	0.287983	0.224888	H2-K1	1
GO:0006308	GO:0006308	DNA catabolic process	1/154	35/28814	0.171116	0.287983	0.224888	Igfbp3	1
GO:0007020	GO:0007020	microtubule nucleation	1/154	35/28814	0.171116	0.287983	0.224888	Akap9	1
GO:0007026	GO:0007026	negative regulation of microtubule depolymerization	1/154	35/28814	0.171116	0.287983	0.224888	Stmn2	1
GO:0008299	GO:0008299	isoprenoid biosynthetic process	1/154	35/28814	0.171116	0.287983	0.224888	Rbp1	1
GO:0014002	GO:0014002	astrocyte development	1/154	35/28814	0.171116	0.287983	0.224888	Dll1	1
GO:0016339	GO:0016339	calcium-dependent cell-cell adhesion via plasma membrane cell adhesion molecules	1/154	35/28814	0.171116	0.287983	0.224888	Cdh1	1
GO:0035025	GO:0035025	positive regulation of Rho protein signal transduction	1/154	35/28814	0.171116	0.287983	0.224888	F2rl1	1
GO:0042908	GO:0042908	xenobiotic transport	1/154	35/28814	0.171116	0.287983	0.224888	Slc2a1	1
GO:0048710	GO:0048710	regulation of astrocyte differentiation	1/154	35/28814	0.171116	0.287983	0.224888	Dll3	1
GO:0090162	GO:0090162	establishment of epithelial cell polarity	1/154	35/28814	0.171116	0.287983	0.224888	Ptk7	1
GO:1903715	GO:1903715	regulation of aerobic respiration	1/154	35/28814	0.171116	0.287983	0.224888	Cox7a2	1
GO:1904738	GO:1904738	vascular associated smooth muscle cell migration	1/154	35/28814	0.171116	0.287983	0.224888	Tpm1	1
GO:1990089	GO:1990089	response to nerve growth factor	1/154	35/28814	0.171116	0.287983	0.224888	Stmn2	1
GO:1990090	GO:1990090	cellular response to nerve growth factor stimulus	1/154	35/28814	0.171116	0.287983	0.224888	Stmn2	1
GO:0090068	GO:0090068	positive regulation of cell cycle process	3/154	267/28814	0.172029	0.289332	0.225941	Fgf8/Ccnd2/Ube2c	3
GO:0016052	GO:0016052	carbohydrate catabolic process	2/154	140/28814	0.172274	0.289367	0.225968	Ddit4/Eno1	2
GO:0035270	GO:0035270	endocrine system development	2/154	140/28814	0.172274	0.289367	0.225968	Fgf8/Dll1	2
GO:0071692	GO:0071692	protein localization to extracellular region	4/154	406/28814	0.17317	0.290493	0.226848	F2rl1/Ezr/Rab8b/Glud1	4
GO:2001233	GO:2001233	regulation of apoptotic signaling pathway	4/154	406/28814	0.17317	0.290493	0.226848	Gnai2/Meis3/Eno1/Slc25a5	4
GO:0070663	GO:0070663	regulation of leukocyte proliferation	3/154	269/28814	0.174657	0.291081	0.227307	Wnt3a/Arg1/Cdkn1a	3
GO:0000423	GO:0000423	mitophagy	1/154	36/28814	0.175551	0.291081	0.227307	Slc25a5	1
GO:0003203	GO:0003203	endocardial cushion morphogenesis	1/154	36/28814	0.175551	0.291081	0.227307	Fgf8	1
GO:0009154	GO:0009154	purine ribonucleotide catabolic process	1/154	36/28814	0.175551	0.291081	0.227307	Acot7	1
GO:0010573	GO:0010573	vascular endothelial growth factor production	1/154	36/28814	0.175551	0.291081	0.227307	Sulf1	1
GO:0010719	GO:0010719	negative regulation of epithelial to mesenchymal transition	1/154	36/28814	0.175551	0.291081	0.227307	Spry2	1
GO:0031069	GO:0031069	hair follicle morphogenesis	1/154	36/28814	0.175551	0.291081	0.227307	Fst	1
GO:0033273	GO:0033273	response to vitamin	1/154	36/28814	0.175551	0.291081	0.227307	Rbp1	1
GO:0033866	GO:0033866	nucleoside bisphosphate biosynthetic process	1/154	36/28814	0.175551	0.291081	0.227307	Acot7	1
GO:0034030	GO:0034030	ribonucleoside bisphosphate biosynthetic process	1/154	36/28814	0.175551	0.291081	0.227307	Acot7	1
GO:0034033	GO:0034033	purine nucleoside bisphosphate biosynthetic process	1/154	36/28814	0.175551	0.291081	0.227307	Acot7	1
GO:0034122	GO:0034122	negative regulation of toll-like receptor signaling pathway	1/154	36/28814	0.175551	0.291081	0.227307	F2rl1	1
GO:0040001	GO:0040001	establishment of mitotic spindle localization	1/154	36/28814	0.175551	0.291081	0.227307	Spry2	1
GO:0048009	GO:0048009	insulin-like growth factor receptor signaling pathway	1/154	36/28814	0.175551	0.291081	0.227307	Igfbp3	1
GO:0048048	GO:0048048	embryonic eye morphogenesis	1/154	36/28814	0.175551	0.291081	0.227307	Rarg	1
GO:0070542	GO:0070542	response to fatty acid	1/154	36/28814	0.175551	0.291081	0.227307	Pid1	1
GO:0070897	GO:0070897	transcription preinitiation complex assembly	1/154	36/28814	0.175551	0.291081	0.227307	Taf7	1
GO:1902110	GO:1902110	positive regulation of mitochondrial membrane permeability involved in apoptotic process	1/154	36/28814	0.175551	0.291081	0.227307	Slc25a5	1
GO:0002724	GO:0002724	regulation of T cell cytokine production	1/154	37/28814	0.179963	0.295735	0.230941	Arg1	1
GO:0006775	GO:0006775	fat-soluble vitamin metabolic process	1/154	37/28814	0.179963	0.295735	0.230941	Rbp1	1
GO:0007031	GO:0007031	peroxisome organization	1/154	37/28814	0.179963	0.295735	0.230941	Rab8b	1
GO:0007095	GO:0007095	mitotic G2 DNA damage checkpoint signaling	1/154	37/28814	0.179963	0.295735	0.230941	Cdkn1a	1
GO:0010661	GO:0010661	positive regulation of muscle cell apoptotic process	1/154	37/28814	0.179963	0.295735	0.230941	Igfbp3	1
GO:0035329	GO:0035329	hippo signaling	1/154	37/28814	0.179963	0.295735	0.230941	Mob1b	1
GO:0035883	GO:0035883	enteroendocrine cell differentiation	1/154	37/28814	0.179963	0.295735	0.230941	Dll1	1
GO:0035909	GO:0035909	aorta morphogenesis	1/154	37/28814	0.179963	0.295735	0.230941	Fgf8	1
GO:0046825	GO:0046825	regulation of protein export from nucleus	1/154	37/28814	0.179963	0.295735	0.230941	Ptpn14	1
GO:0060218	GO:0060218	hematopoietic stem cell differentiation	1/154	37/28814	0.179963	0.295735	0.230941	Mllt3	1
GO:0060441	GO:0060441	epithelial tube branching involved in lung morphogenesis	1/154	37/28814	0.179963	0.295735	0.230941	Spry2	1
GO:0086091	GO:0086091	regulation of heart rate by cardiac conduction	1/154	37/28814	0.179963	0.295735	0.230941	Akap9	1
GO:0095500	GO:0095500	acetylcholine receptor signaling pathway	1/154	37/28814	0.179963	0.295735	0.230941	Gnai2	1
GO:1904707	GO:1904707	positive regulation of vascular associated smooth muscle cell proliferation	1/154	37/28814	0.179963	0.295735	0.230941	Gnai2	1
GO:0034599	GO:0034599	cellular response to oxidative stress	3/154	274/28814	0.181276	0.297703	0.232478	Mgst1/Aldh2/Pycr2	3
GO:0008203	GO:0008203	cholesterol metabolic process	2/154	145/28814	0.181814	0.298398	0.233021	Acadl/Hsd17b7	2
GO:0001953	GO:0001953	negative regulation of cell-matrix adhesion	1/154	38/28814	0.184351	0.299513	0.233891	Hoxa7	1
GO:0010737	GO:0010737	protein kinase A signaling	1/154	38/28814	0.184351	0.299513	0.233891	Ezr	1
GO:0021799	GO:0021799	cerebral cortex radially oriented cell migration	1/154	38/28814	0.184351	0.299513	0.233891	Lrp8	1
GO:0030866	GO:0030866	cortical actin cytoskeleton organization	1/154	38/28814	0.184351	0.299513	0.233891	Ezr	1
GO:0031114	GO:0031114	regulation of microtubule depolymerization	1/154	38/28814	0.184351	0.299513	0.233891	Stmn2	1
GO:0034661	GO:0034661	ncRNA catabolic process	1/154	38/28814	0.184351	0.299513	0.233891	Lin28a	1
GO:0042832	GO:0042832	defense response to protozoan	1/154	38/28814	0.184351	0.299513	0.233891	Arg1	1
GO:0046329	GO:0046329	negative regulation of JNK cascade	1/154	38/28814	0.184351	0.299513	0.233891	F2rl1	1
GO:0051294	GO:0051294	establishment of spindle orientation	1/154	38/28814	0.184351	0.299513	0.233891	Spry2	1
GO:0051482	GO:0051482	positive regulation of cytosolic calcium ion concentration involved in phospholipase C-activating G protein-coupled signaling pathway	1/154	38/28814	0.184351	0.299513	0.233891	F2rl1	1
GO:0086004	GO:0086004	regulation of cardiac muscle cell contraction	1/154	38/28814	0.184351	0.299513	0.233891	Akap9	1
GO:0097106	GO:0097106	postsynaptic density organization	1/154	38/28814	0.184351	0.299513	0.233891	Zmynd8	1
GO:0097254	GO:0097254	renal tubular secretion	1/154	38/28814	0.184351	0.299513	0.233891	Gnai2	1
GO:0098868	GO:0098868	bone growth	1/154	38/28814	0.184351	0.299513	0.233891	Rarg	1
GO:1902686	GO:1902686	mitochondrial outer membrane permeabilization involved in programmed cell death	1/154	38/28814	0.184351	0.299513	0.233891	Slc25a5	1
GO:1905606	GO:1905606	regulation of presynapse assembly	1/154	38/28814	0.184351	0.299513	0.233891	Wnt3a	1
GO:0002456	GO:0002456	T cell mediated immunity	2/154	147/28814	0.185653	0.300869	0.234951	Arg1/H2-K1	2
GO:0043467	GO:0043467	regulation of generation of precursor metabolites and energy	2/154	147/28814	0.185653	0.300869	0.234951	Cox7a2/Ddit4	2
GO:0050671	GO:0050671	positive regulation of lymphocyte proliferation	2/154	147/28814	0.185653	0.300869	0.234951	Wnt3a/Cdkn1a	2
GO:1903364	GO:1903364	positive regulation of cellular protein catabolic process	2/154	147/28814	0.185653	0.300869	0.234951	Ezr/Prickle1	2
GO:0016485	GO:0016485	protein processing	3/154	278/28814	0.186619	0.302246	0.236025	Cdh1/Eno1/S100a10	3
GO:0071453	GO:0071453	cellular response to oxygen levels	2/154	148/28814	0.187576	0.303605	0.237087	Eno1/Ndufs4	2
GO:0002475	GO:0002475	antigen processing and presentation via MHC class Ib	1/154	39/28814	0.188716	0.304115	0.237485	H2-K1	1
GO:0021680	GO:0021680	cerebellar Purkinje cell layer development	1/154	39/28814	0.188716	0.304115	0.237485	Dll1	1
GO:0021983	GO:0021983	pituitary gland development	1/154	39/28814	0.188716	0.304115	0.237485	Fgf8	1
GO:0033238	GO:0033238	regulation of cellular amine metabolic process	1/154	39/28814	0.188716	0.304115	0.237485	Aldh2	1
GO:0045879	GO:0045879	negative regulation of smoothened signaling pathway	1/154	39/28814	0.188716	0.304115	0.237485	Sall3	1
GO:0051180	GO:0051180	vitamin transport	1/154	39/28814	0.188716	0.304115	0.237485	Slc2a1	1
GO:1905145	GO:1905145	cellular response to acetylcholine	1/154	39/28814	0.188716	0.304115	0.237485	Gnai2	1
GO:0001503	GO:0001503	ossification	4/154	421/28814	0.189059	0.304242	0.237584	Wnt3a/Alox15/Igfbp3/Epha2	4
GO:0019221	GO:0019221	cytokine-mediated signaling pathway	4/154	421/28814	0.189059	0.304242	0.237584	F2rl1/Arg1/Slit3/Appl1	4
GO:0007605	GO:0007605	sensory perception of sound	3/154	280/28814	0.189306	0.304242	0.237584	Cdh1/Ndufs4/Spry2	3
GO:0032946	GO:0032946	positive regulation of mononuclear cell proliferation	2/154	149/28814	0.189503	0.304242	0.237584	Wnt3a/Cdkn1a	2
GO:0045598	GO:0045598	regulation of fat cell differentiation	2/154	149/28814	0.189503	0.304242	0.237584	Wnt3a/Wnt5b	2
GO:0065004	GO:0065004	protein-DNA complex assembly	2/154	149/28814	0.189503	0.304242	0.237584	Cenpw/Taf7	2
GO:0000375	GO:0000375	RNA splicing, via transesterification reactions	3/154	281/28814	0.190654	0.30552	0.238582	Zcrb1/Psip1/Malat1	3
GO:0000377	GO:0000377	RNA splicing, via transesterification reactions with bulged adenosine as nucleophile	3/154	281/28814	0.190654	0.30552	0.238582	Zcrb1/Psip1/Malat1	3
GO:0000398	GO:0000398	mRNA splicing, via spliceosome	3/154	281/28814	0.190654	0.30552	0.238582	Zcrb1/Psip1/Malat1	3
GO:0072331	GO:0072331	signal transduction by p53 class mediator	2/154	150/28814	0.191432	0.306576	0.239407	Ddit4/Cdkn1a	2
GO:0001782	GO:0001782	B cell homeostasis	1/154	40/28814	0.193058	0.306813	0.239592	Dock11	1
GO:0001835	GO:0001835	blastocyst hatching	1/154	40/28814	0.193058	0.306813	0.239592	Ppp4r4	1
GO:0006195	GO:0006195	purine nucleotide catabolic process	1/154	40/28814	0.193058	0.306813	0.239592	Acot7	1
GO:0010591	GO:0010591	regulation of lamellipodium assembly	1/154	40/28814	0.193058	0.306813	0.239592	Epha2	1
GO:0016578	GO:0016578	histone deubiquitination	1/154	40/28814	0.193058	0.306813	0.239592	Taf7	1
GO:0035188	GO:0035188	hatching	1/154	40/28814	0.193058	0.306813	0.239592	Ppp4r4	1
GO:0042119	GO:0042119	neutrophil activation	1/154	40/28814	0.193058	0.306813	0.239592	F2rl1	1
GO:0043302	GO:0043302	positive regulation of leukocyte degranulation	1/154	40/28814	0.193058	0.306813	0.239592	F2rl1	1
GO:0051154	GO:0051154	negative regulation of striated muscle cell differentiation	1/154	40/28814	0.193058	0.306813	0.239592	Dll1	1
GO:0060351	GO:0060351	cartilage development involved in endochondral bone morphogenesis	1/154	40/28814	0.193058	0.306813	0.239592	Rarg	1
GO:0071684	GO:0071684	organism emergence from protective structure	1/154	40/28814	0.193058	0.306813	0.239592	Ppp4r4	1
GO:0043523	GO:0043523	regulation of neuron apoptotic process	3/154	283/28814	0.193356	0.306813	0.239592	Fgf8/Foxb1/Nes	3
GO:0007189	GO:0007189	adenylate cyclase-activating G protein-coupled receptor signaling pathway	2/154	151/28814	0.193363	0.306813	0.239592	Gnai2/Adgrl2	2
GO:0010508	GO:0010508	positive regulation of autophagy	2/154	151/28814	0.193363	0.306813	0.239592	Pim2/Slc25a5	2
GO:0051147	GO:0051147	regulation of muscle cell differentiation	2/154	151/28814	0.193363	0.306813	0.239592	Wnt3a/Dll1	2
GO:0007034	GO:0007034	vacuolar transport	2/154	152/28814	0.195298	0.309376	0.241594	Cdx2/Ndfip2	2
GO:0050830	GO:0050830	defense response to Gram-positive bacterium	2/154	153/28814	0.197234	0.309376	0.241594	AY761185/Epha2	2
GO:0001709	GO:0001709	cell fate determination	1/154	41/28814	0.197377	0.309376	0.241594	Dll3	1
GO:0002483	GO:0002483	antigen processing and presentation of endogenous peptide antigen	1/154	41/28814	0.197377	0.309376	0.241594	H2-K1	1
GO:0006636	GO:0006636	unsaturated fatty acid biosynthetic process	1/154	41/28814	0.197377	0.309376	0.241594	Alox15	1
GO:0010762	GO:0010762	regulation of fibroblast migration	1/154	41/28814	0.197377	0.309376	0.241594	Appl1	1
GO:0019885	GO:0019885	antigen processing and presentation of endogenous peptide antigen via MHC class I	1/154	41/28814	0.197377	0.309376	0.241594	H2-K1	1
GO:0030513	GO:0030513	positive regulation of BMP signaling pathway	1/154	41/28814	0.197377	0.309376	0.241594	Sulf1	1
GO:0032733	GO:0032733	positive regulation of interleukin-10 production	1/154	41/28814	0.197377	0.309376	0.241594	F2rl1	1
GO:0033561	GO:0033561	regulation of water loss via skin	1/154	41/28814	0.197377	0.309376	0.241594	Cdh1	1
GO:0035794	GO:0035794	positive regulation of mitochondrial membrane permeability	1/154	41/28814	0.197377	0.309376	0.241594	Slc25a5	1
GO:0046320	GO:0046320	regulation of fatty acid oxidation	1/154	41/28814	0.197377	0.309376	0.241594	Acadl	1
GO:0046627	GO:0046627	negative regulation of insulin receptor signaling pathway	1/154	41/28814	0.197377	0.309376	0.241594	Pid1	1
GO:0051693	GO:0051693	actin filament capping	1/154	41/28814	0.197377	0.309376	0.241594	Tpm1	1
GO:0060964	GO:0060964	regulation of miRNA-mediated gene silencing	1/154	41/28814	0.197377	0.309376	0.241594	Lin28a	1
GO:0090181	GO:0090181	regulation of cholesterol metabolic process	1/154	41/28814	0.197377	0.309376	0.241594	Acadl	1
GO:1901381	GO:1901381	positive regulation of potassium ion transmembrane transport	1/154	41/28814	0.197377	0.309376	0.241594	Akap9	1
GO:1902692	GO:1902692	regulation of neuroblast proliferation	1/154	41/28814	0.197377	0.309376	0.241594	Bex1	1
GO:2000279	GO:2000279	negative regulation of DNA biosynthetic process	1/154	41/28814	0.197377	0.309376	0.241594	Cdkn1a	1
GO:2000772	GO:2000772	regulation of cellular senescence	1/154	41/28814	0.197377	0.309376	0.241594	Ypel3	1
GO:0046700	GO:0046700	heterocycle catabolic process	4/154	429/28814	0.19772	0.309726	0.241866	Igfbp3/Grsf1/Lin28a/Acot7	4
GO:0016125	GO:0016125	sterol metabolic process	2/154	154/28814	0.199174	0.311813	0.243496	Acadl/Hsd17b7	2
GO:0001837	GO:0001837	epithelial to mesenchymal transition	2/154	155/28814	0.201115	0.312878	0.244328	Fgf8/Spry2	2
GO:0007043	GO:0007043	cell-cell junction assembly	2/154	155/28814	0.201115	0.312878	0.244328	Epha2/Cdh1	2
GO:0048593	GO:0048593	camera-type eye morphogenesis	2/154	155/28814	0.201115	0.312878	0.244328	Epha2/Dll1	2
GO:0001562	GO:0001562	response to protozoan	1/154	42/28814	0.201673	0.312878	0.244328	Arg1	1
GO:0010803	GO:0010803	regulation of tumor necrosis factor-mediated signaling pathway	1/154	42/28814	0.201673	0.312878	0.244328	F2rl1	1
GO:0031076	GO:0031076	embryonic camera-type eye development	1/154	42/28814	0.201673	0.312878	0.244328	Rarg	1
GO:0040018	GO:0040018	positive regulation of multicellular organism growth	1/154	42/28814	0.201673	0.312878	0.244328	Ezr	1
GO:0045022	GO:0045022	early endosome to late endosome transport	1/154	42/28814	0.201673	0.312878	0.244328	Ezr	1
GO:0048730	GO:0048730	epidermis morphogenesis	1/154	42/28814	0.201673	0.312878	0.244328	Fst	1
GO:0099174	GO:0099174	regulation of presynapse organization	1/154	42/28814	0.201673	0.312878	0.244328	Wnt3a	1
GO:1900744	GO:1900744	regulation of p38MAPK cascade	1/154	42/28814	0.201673	0.312878	0.244328	Ezr	1
GO:1902108	GO:1902108	regulation of mitochondrial membrane permeability involved in apoptotic process	1/154	42/28814	0.201673	0.312878	0.244328	Slc25a5	1
GO:1902275	GO:1902275	regulation of chromatin organization	1/154	42/28814	0.201673	0.312878	0.244328	Mllt3	1
GO:1905144	GO:1905144	response to acetylcholine	1/154	42/28814	0.201673	0.312878	0.244328	Gnai2	1
GO:1990748	GO:1990748	cellular detoxification	1/154	42/28814	0.201673	0.312878	0.244328	Aldh2	1
GO:0030072	GO:0030072	peptide hormone secretion	3/154	290/28814	0.202889	0.314575	0.245653	Apln/Rab8b/Glud1	3
GO:0031099	GO:0031099	regeneration	2/154	156/28814	0.203059	0.31465	0.245712	Bex1/Cdkn1a	2
GO:0009309	GO:0009309	amine biosynthetic process	1/154	43/28814	0.205946	0.317408	0.247866	Aldh2	1
GO:0032781	GO:0032781	positive regulation of ATP-dependent activity	1/154	43/28814	0.205946	0.317408	0.247866	Tpm1	1
GO:0034331	GO:0034331	cell junction maintenance	1/154	43/28814	0.205946	0.317408	0.247866	F2rl1	1
GO:0042092	GO:0042092	type 2 immune response	1/154	43/28814	0.205946	0.317408	0.247866	Arg1	1
GO:0042401	GO:0042401	cellular biogenic amine biosynthetic process	1/154	43/28814	0.205946	0.317408	0.247866	Aldh2	1
GO:0050892	GO:0050892	intestinal absorption	1/154	43/28814	0.205946	0.317408	0.247866	Ezr	1
GO:0060147	GO:0060147	regulation of post-transcriptional gene silencing	1/154	43/28814	0.205946	0.317408	0.247866	Lin28a	1
GO:1900368	GO:1900368	regulation of post-transcriptional gene silencing by RNA	1/154	43/28814	0.205946	0.317408	0.247866	Lin28a	1
GO:2000008	GO:2000008	regulation of protein localization to cell surface	1/154	43/28814	0.205946	0.317408	0.247866	Cdh1	1
GO:1902652	GO:1902652	secondary alcohol metabolic process	2/154	158/28814	0.206953	0.318664	0.248846	Acadl/Hsd17b7	2
GO:0044262	GO:0044262	cellular carbohydrate metabolic process	3/154	293/28814	0.207008	0.318664	0.248846	Igfbp3/Ddit4/Gyg	3
GO:0042692	GO:0042692	muscle cell differentiation	4/154	438/28814	0.207607	0.319395	0.249417	T/Wnt3a/Tpm1/Dll1	4
GO:0010038	GO:0010038	response to metal ion	3/154	295/28814	0.209765	0.320134	0.249994	Alox15/Cdh1/Glud1	3
GO:0000245	GO:0000245	spliceosomal complex assembly	1/154	44/28814	0.210196	0.320134	0.249994	Psip1	1
GO:0005978	GO:0005978	glycogen biosynthetic process	1/154	44/28814	0.210196	0.320134	0.249994	Gyg	1
GO:0007616	GO:0007616	long-term memory	1/154	44/28814	0.210196	0.320134	0.249994	Ccnd2	1
GO:0009250	GO:0009250	glucan biosynthetic process	1/154	44/28814	0.210196	0.320134	0.249994	Gyg	1
GO:0019883	GO:0019883	antigen processing and presentation of endogenous antigen	1/154	44/28814	0.210196	0.320134	0.249994	H2-K1	1
GO:0021955	GO:0021955	central nervous system neuron axonogenesis	1/154	44/28814	0.210196	0.320134	0.249994	Mycbp2	1
GO:0030851	GO:0030851	granulocyte differentiation	1/154	44/28814	0.210196	0.320134	0.249994	Rbp1	1
GO:0045747	GO:0045747	positive regulation of Notch signaling pathway	1/154	44/28814	0.210196	0.320134	0.249994	Dll1	1
GO:0046006	GO:0046006	regulation of activated T cell proliferation	1/154	44/28814	0.210196	0.320134	0.249994	Arg1	1
GO:0046326	GO:0046326	positive regulation of glucose import	1/154	44/28814	0.210196	0.320134	0.249994	Appl1	1
GO:0048854	GO:0048854	brain morphogenesis	1/154	44/28814	0.210196	0.320134	0.249994	Fgf8	1
GO:0051673	GO:0051673	membrane disruption in another organism	1/154	44/28814	0.210196	0.320134	0.249994	AY761185	1
GO:0097028	GO:0097028	dendritic cell differentiation	1/154	44/28814	0.210196	0.320134	0.249994	F2rl1	1
GO:0098927	GO:0098927	vesicle-mediated transport between endosomal compartments	1/154	44/28814	0.210196	0.320134	0.249994	Ezr	1
GO:0099084	GO:0099084	postsynaptic specialization organization	1/154	44/28814	0.210196	0.320134	0.249994	Zmynd8	1
GO:1900026	GO:1900026	positive regulation of substrate adhesion-dependent cell spreading	1/154	44/28814	0.210196	0.320134	0.249994	S100a10	1
GO:0002790	GO:0002790	peptide secretion	3/154	298/28814	0.213915	0.324275	0.253228	Apln/Rab8b/Glud1	3
GO:0001569	GO:0001569	branching involved in blood vessel morphogenesis	1/154	45/28814	0.214424	0.324275	0.253228	Fgf8	1
GO:0009261	GO:0009261	ribonucleotide catabolic process	1/154	45/28814	0.214424	0.324275	0.253228	Acot7	1
GO:0010559	GO:0010559	regulation of glycoprotein biosynthetic process	1/154	45/28814	0.214424	0.324275	0.253228	Arfgef1	1
GO:0032007	GO:0032007	negative regulation of TOR signaling	1/154	45/28814	0.214424	0.324275	0.253228	Ddit4	1
GO:0034198	GO:0034198	cellular response to amino acid starvation	1/154	45/28814	0.214424	0.324275	0.253228	Cdkn1a	1
GO:0045840	GO:0045840	positive regulation of mitotic nuclear division	1/154	45/28814	0.214424	0.324275	0.253228	Fgf8	1
GO:0050918	GO:0050918	positive chemotaxis	1/154	45/28814	0.214424	0.324275	0.253228	F2rl1	1
GO:0060966	GO:0060966	regulation of gene silencing by RNA	1/154	45/28814	0.214424	0.324275	0.253228	Lin28a	1
GO:0071385	GO:0071385	cellular response to glucocorticoid stimulus	1/154	45/28814	0.214424	0.324275	0.253228	Ddit4	1
GO:0086009	GO:0086009	membrane repolarization	1/154	45/28814	0.214424	0.324275	0.253228	Akap9	1
GO:0097009	GO:0097009	energy homeostasis	1/154	45/28814	0.214424	0.324275	0.253228	Dll1	1
GO:0120254	GO:0120254	olefinic compound metabolic process	2/154	162/28814	0.214764	0.324599	0.253481	Alox15/Rbp1	2
GO:0043484	GO:0043484	regulation of RNA splicing	2/154	163/28814	0.216721	0.327366	0.255642	Grsf1/Malat1	2
GO:0001990	GO:0001990	regulation of systemic arterial blood pressure by hormone	1/154	46/28814	0.218629	0.32802	0.256153	F2rl1	1
GO:0002686	GO:0002686	negative regulation of leukocyte migration	1/154	46/28814	0.218629	0.32802	0.256153	Hoxa7	1
GO:0008631	GO:0008631	intrinsic apoptotic signaling pathway in response to oxidative stress	1/154	46/28814	0.218629	0.32802	0.256153	Aldh2	1
GO:0031952	GO:0031952	regulation of protein autophosphorylation	1/154	46/28814	0.218629	0.32802	0.256153	Mob1b	1
GO:0035136	GO:0035136	forelimb morphogenesis	1/154	46/28814	0.218629	0.32802	0.256153	Sall3	1
GO:0036230	GO:0036230	granulocyte activation	1/154	46/28814	0.218629	0.32802	0.256153	F2rl1	1
GO:0072523	GO:0072523	purine-containing compound catabolic process	1/154	46/28814	0.218629	0.32802	0.256153	Acot7	1
GO:1900077	GO:1900077	negative regulation of cellular response to insulin stimulus	1/154	46/28814	0.218629	0.32802	0.256153	Pid1	1
GO:1900087	GO:1900087	positive regulation of G1/S transition of mitotic cell cycle	1/154	46/28814	0.218629	0.32802	0.256153	Ccnd2	1
GO:1903115	GO:1903115	regulation of actin filament-based movement	1/154	46/28814	0.218629	0.32802	0.256153	Akap9	1
GO:0006937	GO:0006937	regulation of muscle contraction	2/154	164/28814	0.21868	0.32802	0.256153	Eno1/Akap9	2
GO:1990845	GO:1990845	adaptive thermogenesis	2/154	164/28814	0.21868	0.32802	0.256153	Acadl/Slc25a5	2
GO:0070482	GO:0070482	response to oxygen levels	3/154	302/28814	0.219476	0.329023	0.256936	Ddit4/Eno1/Ndufs4	3
GO:0010876	GO:0010876	lipid localization	4/154	449/28814	0.21988	0.329437	0.25726	Igfbp3/Rbp1/Crot/Slc2a1	4
GO:0010675	GO:0010675	regulation of cellular carbohydrate metabolic process	2/154	165/28814	0.22064	0.330193	0.257849	Igfbp3/Ddit4	2
GO:0070665	GO:0070665	positive regulation of leukocyte proliferation	2/154	165/28814	0.22064	0.330193	0.257849	Wnt3a/Cdkn1a	2
GO:0019439	GO:0019439	aromatic compound catabolic process	4/154	451/28814	0.222133	0.330376	0.257993	Igfbp3/Grsf1/Lin28a/Acot7	4
GO:0050708	GO:0050708	regulation of protein secretion	3/154	304/28814	0.222269	0.330376	0.257993	F2rl1/Ezr/Glud1	3
GO:0071383	GO:0071383	cellular response to steroid hormone stimulus	2/154	166/28814	0.222602	0.330376	0.257993	Ddit4/Taf7	2
GO:0003016	GO:0003016	respiratory system process	1/154	47/28814	0.222812	0.330376	0.257993	Ndufs4	1
GO:0006024	GO:0006024	glycosaminoglycan biosynthetic process	1/154	47/28814	0.222812	0.330376	0.257993	Chst7	1
GO:0006110	GO:0006110	regulation of glycolytic process	1/154	47/28814	0.222812	0.330376	0.257993	Ddit4	1
GO:0007628	GO:0007628	adult walking behavior	1/154	47/28814	0.222812	0.330376	0.257993	Ndufs4	1
GO:0021696	GO:0021696	cerebellar cortex morphogenesis	1/154	47/28814	0.222812	0.330376	0.257993	Dll1	1
GO:0021772	GO:0021772	olfactory bulb development	1/154	47/28814	0.222812	0.330376	0.257993	Sall3	1
GO:0030835	GO:0030835	negative regulation of actin filament depolymerization	1/154	47/28814	0.222812	0.330376	0.257993	Tpm1	1
GO:0032008	GO:0032008	positive regulation of TOR signaling	1/154	47/28814	0.222812	0.330376	0.257993	Lin28a	1
GO:0043277	GO:0043277	apoptotic cell clearance	1/154	47/28814	0.222812	0.330376	0.257993	Alox15	1
GO:0043616	GO:0043616	keratinocyte proliferation	1/154	47/28814	0.222812	0.330376	0.257993	Fst	1
GO:0060135	GO:0060135	maternal process involved in female pregnancy	1/154	47/28814	0.222812	0.330376	0.257993	Cdh1	1
GO:0062208	GO:0062208	positive regulation of pattern recognition receptor signaling pathway	1/154	47/28814	0.222812	0.330376	0.257993	F2rl1	1
GO:0072348	GO:0072348	sulfur compound transport	1/154	47/28814	0.222812	0.330376	0.257993	Mgst1	1
GO:0009267	GO:0009267	cellular response to starvation	2/154	167/28814	0.224566	0.332786	0.259874	Cdkn1a/Slc2a1	2
GO:0062013	GO:0062013	positive regulation of small molecule metabolic process	2/154	168/28814	0.22653	0.33424	0.26101	Pid1/Eno1	2
GO:0000959	GO:0000959	mitochondrial RNA metabolic process	1/154	48/28814	0.226972	0.33424	0.26101	Grsf1	1
GO:0001941	GO:0001941	postsynaptic membrane organization	1/154	48/28814	0.226972	0.33424	0.26101	Zmynd8	1
GO:0002369	GO:0002369	T cell cytokine production	1/154	48/28814	0.226972	0.33424	0.26101	Arg1	1
GO:0003179	GO:0003179	heart valve morphogenesis	1/154	48/28814	0.226972	0.33424	0.26101	Slit3	1
GO:0009409	GO:0009409	response to cold	1/154	48/28814	0.226972	0.33424	0.26101	Acadl	1
GO:0033628	GO:0033628	regulation of cell adhesion mediated by integrin	1/154	48/28814	0.226972	0.33424	0.26101	Epha2	1
GO:0042304	GO:0042304	regulation of fatty acid biosynthetic process	1/154	48/28814	0.226972	0.33424	0.26101	Acadl	1
GO:0048010	GO:0048010	vascular endothelial growth factor receptor signaling pathway	1/154	48/28814	0.226972	0.33424	0.26101	Sulf1	1
GO:0050856	GO:0050856	regulation of T cell receptor signaling pathway	1/154	48/28814	0.226972	0.33424	0.26101	Ezr	1
GO:1903018	GO:1903018	regulation of glycoprotein metabolic process	1/154	48/28814	0.226972	0.33424	0.26101	Arfgef1	1
GO:0071248	GO:0071248	cellular response to metal ion	2/154	169/28814	0.228496	0.336293	0.262613	Alox15/Cdh1	2
GO:0002699	GO:0002699	positive regulation of immune effector process	3/154	309/28814	0.22928	0.337253	0.263363	F2rl1/Arg1/H2-K1	3
GO:0002244	GO:0002244	hematopoietic progenitor cell differentiation	2/154	170/28814	0.230464	0.337255	0.263364	Fst/Mllt3	2
GO:0009266	GO:0009266	response to temperature stimulus	2/154	170/28814	0.230464	0.337255	0.263364	Acadl/Psip1	2
GO:0048015	GO:0048015	phosphatidylinositol-mediated signaling	2/154	170/28814	0.230464	0.337255	0.263364	F2rl1/Ezr	2
GO:0050954	GO:0050954	sensory perception of mechanical stimulus	3/154	310/28814	0.230687	0.337255	0.263364	Cdh1/Ndufs4/Spry2	3
GO:0010332	GO:0010332	response to gamma radiation	1/154	49/28814	0.231111	0.337255	0.263364	Cdkn1a	1
GO:0010677	GO:0010677	negative regulation of cellular carbohydrate metabolic process	1/154	49/28814	0.231111	0.337255	0.263364	Ddit4	1
GO:0031111	GO:0031111	negative regulation of microtubule polymerization or depolymerization	1/154	49/28814	0.231111	0.337255	0.263364	Stmn2	1
GO:0035196	GO:0035196	production of miRNAs involved in gene silencing by miRNA	1/154	49/28814	0.231111	0.337255	0.263364	Lin28a	1
GO:0045761	GO:0045761	regulation of adenylate cyclase activity	1/154	49/28814	0.231111	0.337255	0.263364	Akap9	1
GO:0071384	GO:0071384	cellular response to corticosteroid stimulus	1/154	49/28814	0.231111	0.337255	0.263364	Ddit4	1
GO:0071526	GO:0071526	semaphorin-plexin signaling pathway	1/154	49/28814	0.231111	0.337255	0.263364	Sema6a	1
GO:0089718	GO:0089718	amino acid import across plasma membrane	1/154	49/28814	0.231111	0.337255	0.263364	Arg1	1
GO:0097237	GO:0097237	cellular response to toxic substance	1/154	49/28814	0.231111	0.337255	0.263364	Aldh2	1
GO:1990928	GO:1990928	response to amino acid starvation	1/154	49/28814	0.231111	0.337255	0.263364	Cdkn1a	1
GO:0007596	GO:0007596	blood coagulation	2/154	172/28814	0.234401	0.341139	0.266397	Wnt3a/F2rl1	2
GO:0046661	GO:0046661	male sex differentiation	2/154	172/28814	0.234401	0.341139	0.266397	Fgf8/Akap9	2
GO:0003197	GO:0003197	endocardial cushion development	1/154	50/28814	0.235227	0.341139	0.266397	Fgf8	1
GO:0010862	GO:0010862	positive regulation of pathway-restricted SMAD protein phosphorylation	1/154	50/28814	0.235227	0.341139	0.266397	Lefty1	1
GO:0021988	GO:0021988	olfactory lobe development	1/154	50/28814	0.235227	0.341139	0.266397	Sall3	1
GO:0031146	GO:0031146	SCF-dependent proteasomal ubiquitin-dependent protein catabolic process	1/154	50/28814	0.235227	0.341139	0.266397	Fbxl14	1
GO:0034332	GO:0034332	adherens junction organization	1/154	50/28814	0.235227	0.341139	0.266397	Cdh1	1
GO:0045214	GO:0045214	sarcomere organization	1/154	50/28814	0.235227	0.341139	0.266397	Tpm1	1
GO:0045806	GO:0045806	negative regulation of endocytosis	1/154	50/28814	0.235227	0.341139	0.266397	Sh3gl3	1
GO:0090659	GO:0090659	walking behavior	1/154	50/28814	0.235227	0.341139	0.266397	Ndufs4	1
GO:1902743	GO:1902743	regulation of lamellipodium organization	1/154	50/28814	0.235227	0.341139	0.266397	Epha2	1
GO:0060326	GO:0060326	cell chemotaxis	3/154	314/28814	0.236332	0.34203	0.267093	F2rl1/Epha2/Hoxb9	3
GO:0035296	GO:0035296	regulation of tube diameter	2/154	173/28814	0.236372	0.34203	0.267093	F2rl1/Apln	2
GO:0048017	GO:0048017	inositol lipid-mediated signaling	2/154	173/28814	0.236372	0.34203	0.267093	F2rl1/Ezr	2
GO:0097746	GO:0097746	blood vessel diameter maintenance	2/154	173/28814	0.236372	0.34203	0.267093	F2rl1/Apln	2
GO:0030198	GO:0030198	extracellular matrix organization	3/154	315/28814	0.237748	0.343409	0.26817	Wnt3a/Spint2/Sulf1	3
GO:0090132	GO:0090132	epithelium migration	3/154	315/28814	0.237748	0.343409	0.26817	Fgf8/Epha2/Mcc	3
GO:0006941	GO:0006941	striated muscle contraction	2/154	174/28814	0.238343	0.343409	0.26817	Tpm1/Akap9	2
GO:0035150	GO:0035150	regulation of tube size	2/154	174/28814	0.238343	0.343409	0.26817	F2rl1/Apln	2
GO:1903034	GO:1903034	regulation of response to wounding	2/154	174/28814	0.238343	0.343409	0.26817	F2rl1/Arfgef1	2
GO:0043062	GO:0043062	extracellular structure organization	3/154	316/28814	0.239164	0.343409	0.26817	Wnt3a/Spint2/Sulf1	3
GO:0001916	GO:0001916	positive regulation of T cell mediated cytotoxicity	1/154	51/28814	0.239322	0.343409	0.26817	H2-K1	1
GO:0021879	GO:0021879	forebrain neuron differentiation	1/154	51/28814	0.239322	0.343409	0.26817	Fgf8	1
GO:0030520	GO:0030520	intracellular estrogen receptor signaling pathway	1/154	51/28814	0.239322	0.343409	0.26817	Taf7	1
GO:0042149	GO:0042149	cellular response to glucose starvation	1/154	51/28814	0.239322	0.343409	0.26817	Slc2a1	1
GO:0043268	GO:0043268	positive regulation of potassium ion transport	1/154	51/28814	0.239322	0.343409	0.26817	Akap9	1
GO:0044818	GO:0044818	mitotic G2/M transition checkpoint	1/154	51/28814	0.239322	0.343409	0.26817	Cdkn1a	1
GO:0045933	GO:0045933	positive regulation of muscle contraction	1/154	51/28814	0.239322	0.343409	0.26817	Eno1	1
GO:0048806	GO:0048806	genitalia development	1/154	51/28814	0.239322	0.343409	0.26817	Fgf8	1
GO:0051293	GO:0051293	establishment of spindle localization	1/154	51/28814	0.239322	0.343409	0.26817	Spry2	1
GO:0007599	GO:0007599	hemostasis	2/154	175/28814	0.240315	0.344452	0.268985	Wnt3a/F2rl1	2
GO:0050817	GO:0050817	coagulation	2/154	175/28814	0.240315	0.344452	0.268985	Wnt3a/F2rl1	2
GO:0007548	GO:0007548	sex differentiation	3/154	317/28814	0.240582	0.344452	0.268985	Fgf8/Fst/Akap9	3
GO:0045229	GO:0045229	external encapsulating structure organization	3/154	317/28814	0.240582	0.344452	0.268985	Wnt3a/Spint2/Sulf1	3
GO:0051402	GO:0051402	neuron apoptotic process	3/154	318/28814	0.242002	0.346292	0.270422	Fgf8/Foxb1/Nes	3
GO:0042391	GO:0042391	regulation of membrane potential	4/154	469/28814	0.242671	0.347057	0.271019	Pid1/Zmynd8/Ndufs4/Akap9	4
GO:0042307	GO:0042307	positive regulation of protein import into nucleus	1/154	52/28814	0.243395	0.34713	0.271076	Cdh1	1
GO:0046148	GO:0046148	pigment biosynthetic process	1/154	52/28814	0.243395	0.34713	0.271076	Appl1	1
GO:0050798	GO:0050798	activated T cell proliferation	1/154	52/28814	0.243395	0.34713	0.271076	Arg1	1
GO:0051955	GO:0051955	regulation of amino acid transport	1/154	52/28814	0.243395	0.34713	0.271076	Arg1	1
GO:1905953	GO:1905953	negative regulation of lipid localization	1/154	52/28814	0.243395	0.34713	0.271076	Igfbp3	1
GO:0002221	GO:0002221	pattern recognition receptor signaling pathway	2/154	177/28814	0.244262	0.347983	0.271742	F2rl1/Appl1	2
GO:0071478	GO:0071478	cellular response to radiation	2/154	177/28814	0.244262	0.347983	0.271742	Cdkn1a/Ccnd2	2
GO:0006397	GO:0006397	mRNA processing	4/154	472/28814	0.246137	0.350408	0.273636	Grsf1/Zcrb1/Psip1/Malat1	4
GO:0030902	GO:0030902	hindbrain development	2/154	178/28814	0.246237	0.350408	0.273636	Dll1/Hoxb1	2
GO:0010828	GO:0010828	positive regulation of glucose transmembrane transport	1/154	53/28814	0.247446	0.350582	0.273771	Appl1	1
GO:0021795	GO:0021795	cerebral cortex cell migration	1/154	53/28814	0.247446	0.350582	0.273771	Lrp8	1
GO:0030166	GO:0030166	proteoglycan biosynthetic process	1/154	53/28814	0.247446	0.350582	0.273771	Chst7	1
GO:0031057	GO:0031057	negative regulation of histone modification	1/154	53/28814	0.247446	0.350582	0.273771	Taf7	1
GO:0038066	GO:0038066	p38MAPK cascade	1/154	53/28814	0.247446	0.350582	0.273771	Ezr	1
GO:0060412	GO:0060412	ventricular septum morphogenesis	1/154	53/28814	0.247446	0.350582	0.273771	Slit3	1
GO:0070918	GO:0070918	primary sncRNA processing	1/154	53/28814	0.247446	0.350582	0.273771	Lin28a	1
GO:0072091	GO:0072091	regulation of stem cell proliferation	1/154	53/28814	0.247446	0.350582	0.273771	Epcam	1
GO:0007611	GO:0007611	learning or memory	3/154	322/28814	0.247694	0.350742	0.273896	Amph/Foxb1/Ccnd2	3
GO:0007254	GO:0007254	JNK cascade	2/154	180/28814	0.250187	0.35338	0.275957	F2rl1/Cdc42ep5	2
GO:0002823	GO:0002823	negative regulation of adaptive immune response based on somatic recombination of immune receptors built from immunoglobulin superfamily domains	1/154	54/28814	0.251475	0.35338	0.275957	Arg1	1
GO:0006023	GO:0006023	aminoglycan biosynthetic process	1/154	54/28814	0.251475	0.35338	0.275957	Chst7	1
GO:0007019	GO:0007019	microtubule depolymerization	1/154	54/28814	0.251475	0.35338	0.275957	Stmn2	1
GO:0021545	GO:0021545	cranial nerve development	1/154	54/28814	0.251475	0.35338	0.275957	Hoxb1	1
GO:0031018	GO:0031018	endocrine pancreas development	1/154	54/28814	0.251475	0.35338	0.275957	Dll1	1
GO:0031103	GO:0031103	axon regeneration	1/154	54/28814	0.251475	0.35338	0.275957	Bex1	1
GO:0032330	GO:0032330	regulation of chondrocyte differentiation	1/154	54/28814	0.251475	0.35338	0.275957	Rarg	1
GO:0045912	GO:0045912	negative regulation of carbohydrate metabolic process	1/154	54/28814	0.251475	0.35338	0.275957	Ddit4	1
GO:0048483	GO:0048483	autonomic nervous system development	1/154	54/28814	0.251475	0.35338	0.275957	Hoxb1	1
GO:0048701	GO:0048701	embryonic cranial skeleton morphogenesis	1/154	54/28814	0.251475	0.35338	0.275957	Fgf8	1
GO:0070527	GO:0070527	platelet aggregation	1/154	54/28814	0.251475	0.35338	0.275957	Wnt3a	1
GO:0098781	GO:0098781	ncRNA transcription	1/154	54/28814	0.251475	0.35338	0.275957	Npm3	1
GO:0099054	GO:0099054	presynapse assembly	1/154	54/28814	0.251475	0.35338	0.275957	Wnt3a	1
GO:1901361	GO:1901361	organic cyclic compound catabolic process	4/154	477/28814	0.251938	0.353701	0.276207	Igfbp3/Grsf1/Lin28a/Acot7	4
GO:0009410	GO:0009410	response to xenobiotic stimulus	3/154	325/28814	0.251978	0.353701	0.276207	Mgst1/Crot/Hadha	3
GO:0060041	GO:0060041	retina development in camera-type eye	2/154	181/28814	0.252163	0.353769	0.27626	Rarg/Dll1	2
GO:0002366	GO:0002366	leukocyte activation involved in immune response	3/154	327/28814	0.254839	0.356874	0.278685	F2rl1/Dock11/Dll1	3
GO:0002762	GO:0002762	negative regulation of myeloid leukocyte differentiation	1/154	55/28814	0.255483	0.356874	0.278685	Hoxa7	1
GO:0010823	GO:0010823	negative regulation of mitochondrion organization	1/154	55/28814	0.255483	0.356874	0.278685	Slc25a5	1
GO:0034113	GO:0034113	heterotypic cell-cell adhesion	1/154	55/28814	0.255483	0.356874	0.278685	Alox15	1
GO:0042491	GO:0042491	inner ear auditory receptor cell differentiation	1/154	55/28814	0.255483	0.356874	0.278685	Dll1	1
GO:0045777	GO:0045777	positive regulation of blood pressure	1/154	55/28814	0.255483	0.356874	0.278685	Tpm1	1
GO:0046580	GO:0046580	negative regulation of Ras protein signal transduction	1/154	55/28814	0.255483	0.356874	0.278685	Spry2	1
GO:0055010	GO:0055010	ventricular cardiac muscle tissue morphogenesis	1/154	55/28814	0.255483	0.356874	0.278685	Tpm1	1
GO:0045766	GO:0045766	positive regulation of angiogenesis	2/154	183/28814	0.256117	0.357372	0.279074	Epha1/Dll1	2
GO:1904018	GO:1904018	positive regulation of vasculature development	2/154	183/28814	0.256117	0.357372	0.279074	Epha1/Dll1	2
GO:0090407	GO:0090407	organophosphate biosynthetic process	4/154	482/28814	0.257767	0.359481	0.280721	Alox15/Pid1/Acot7/Eno1	4
GO:0042742	GO:0042742	defense response to bacterium	4/154	483/28814	0.258937	0.359523	0.280754	AY761185/F2rl1/Epha2/H2-K1	4
GO:0002474	GO:0002474	antigen processing and presentation of peptide antigen via MHC class I	1/154	56/28814	0.25947	0.359523	0.280754	H2-K1	1
GO:0007588	GO:0007588	excretion	1/154	56/28814	0.25947	0.359523	0.280754	Gnai2	1
GO:0010665	GO:0010665	regulation of cardiac muscle cell apoptotic process	1/154	56/28814	0.25947	0.359523	0.280754	Igfbp3	1
GO:0021517	GO:0021517	ventral spinal cord development	1/154	56/28814	0.25947	0.359523	0.280754	Lrp8	1
GO:0030858	GO:0030858	positive regulation of epithelial cell differentiation	1/154	56/28814	0.25947	0.359523	0.280754	Etv4	1
GO:0035019	GO:0035019	somatic stem cell population maintenance	1/154	56/28814	0.25947	0.359523	0.280754	Cdx2	1
GO:0043090	GO:0043090	amino acid import	1/154	56/28814	0.25947	0.359523	0.280754	Arg1	1
GO:0043507	GO:0043507	positive regulation of JUN kinase activity	1/154	56/28814	0.25947	0.359523	0.280754	Fzd10	1
GO:0051653	GO:0051653	spindle localization	1/154	56/28814	0.25947	0.359523	0.280754	Spry2	1
GO:0061001	GO:0061001	regulation of dendritic spine morphogenesis	1/154	56/28814	0.25947	0.359523	0.280754	Lrp8	1
GO:0071709	GO:0071709	membrane assembly	1/154	56/28814	0.25947	0.359523	0.280754	S100a10	1
GO:0050770	GO:0050770	regulation of axonogenesis	2/154	185/28814	0.260072	0.35997	0.281103	Wnt3a/Sema6a	2
GO:0071356	GO:0071356	cellular response to tumor necrosis factor	2/154	185/28814	0.260072	0.35997	0.281103	F2rl1/Pid1	2
GO:0002263	GO:0002263	cell activation involved in immune response	3/154	331/28814	0.260576	0.360475	0.281497	F2rl1/Dock11/Dll1	3
GO:0009100	GO:0009100	glycoprotein metabolic process	3/154	332/28814	0.262013	0.362269	0.282898	Chst7/Sulf1/Arfgef1	3
GO:0006695	GO:0006695	cholesterol biosynthetic process	1/154	57/28814	0.263436	0.362294	0.282918	Hsd17b7	1
GO:0019748	GO:0019748	secondary metabolic process	1/154	57/28814	0.263436	0.362294	0.282918	Appl1	1
GO:0031529	GO:0031529	ruffle organization	1/154	57/28814	0.263436	0.362294	0.282918	Tpm1	1
GO:0032964	GO:0032964	collagen biosynthetic process	1/154	57/28814	0.263436	0.362294	0.282918	Arg1	1
GO:0051353	GO:0051353	positive regulation of oxidoreductase activity	1/154	57/28814	0.263436	0.362294	0.282918	Gnai2	1
GO:0086001	GO:0086001	cardiac muscle cell action potential	1/154	57/28814	0.263436	0.362294	0.282918	Akap9	1
GO:0098754	GO:0098754	detoxification	1/154	57/28814	0.263436	0.362294	0.282918	Aldh2	1
GO:0140353	GO:0140353	lipid export from cell	1/154	57/28814	0.263436	0.362294	0.282918	Igfbp3	1
GO:1901607	GO:1901607	alpha-amino acid biosynthetic process	1/154	57/28814	0.263436	0.362294	0.282918	Pycr2	1
GO:1902653	GO:1902653	secondary alcohol biosynthetic process	1/154	57/28814	0.263436	0.362294	0.282918	Hsd17b7	1
GO:0007612	GO:0007612	learning	2/154	187/28814	0.264027	0.362528	0.2831	Amph/Foxb1	2
GO:0032388	GO:0032388	positive regulation of intracellular transport	2/154	187/28814	0.264027	0.362528	0.2831	Cdh1/Ezr	2
GO:0042594	GO:0042594	response to starvation	2/154	187/28814	0.264027	0.362528	0.2831	Cdkn1a/Slc2a1	2
GO:0001659	GO:0001659	temperature homeostasis	2/154	188/28814	0.266005	0.364802	0.284876	Apln/Acadl	2
GO:0001523	GO:0001523	retinoid metabolic process	1/154	58/28814	0.26738	0.364802	0.284876	Rbp1	1
GO:0001914	GO:0001914	regulation of T cell mediated cytotoxicity	1/154	58/28814	0.26738	0.364802	0.284876	H2-K1	1
GO:0010761	GO:0010761	fibroblast migration	1/154	58/28814	0.26738	0.364802	0.284876	Appl1	1
GO:0021587	GO:0021587	cerebellum morphogenesis	1/154	58/28814	0.26738	0.364802	0.284876	Dll1	1
GO:0030071	GO:0030071	regulation of mitotic metaphase/anaphase transition	1/154	58/28814	0.26738	0.364802	0.284876	Ube2c	1
GO:0042311	GO:0042311	vasodilation	1/154	58/28814	0.26738	0.364802	0.284876	F2rl1	1
GO:0043470	GO:0043470	regulation of carbohydrate catabolic process	1/154	58/28814	0.26738	0.364802	0.284876	Ddit4	1
GO:0051055	GO:0051055	negative regulation of lipid biosynthetic process	1/154	58/28814	0.26738	0.364802	0.284876	Acadl	1
GO:0090303	GO:0090303	positive regulation of wound healing	1/154	58/28814	0.26738	0.364802	0.284876	Arfgef1	1
GO:1902808	GO:1902808	positive regulation of cell cycle G1/S phase transition	1/154	58/28814	0.26738	0.364802	0.284876	Ccnd2	1
GO:1904591	GO:1904591	positive regulation of protein import	1/154	58/28814	0.26738	0.364802	0.284876	Cdh1	1
GO:0062197	GO:0062197	cellular response to chemical stress	3/154	336/28814	0.267771	0.365143	0.285142	Mgst1/Aldh2/Pycr2	3
GO:0050777	GO:0050777	negative regulation of immune response	2/154	189/28814	0.267983	0.365238	0.285216	Alox15/Arg1	2
GO:0032386	GO:0032386	regulation of intracellular transport	3/154	337/28814	0.269213	0.366721	0.286375	Cdh1/Ptpn14/Ezr	3
GO:0071824	GO:0071824	protein-DNA complex subunit organization	2/154	190/28814	0.269961	0.367242	0.286781	Cenpw/Taf7	2
GO:0003170	GO:0003170	heart valve development	1/154	59/28814	0.271304	0.367242	0.286781	Slit3	1
GO:0006900	GO:0006900	vesicle budding from membrane	1/154	59/28814	0.271304	0.367242	0.286781	S100a10	1
GO:0010662	GO:0010662	regulation of striated muscle cell apoptotic process	1/154	59/28814	0.271304	0.367242	0.286781	Igfbp3	1
GO:0031279	GO:0031279	regulation of cyclase activity	1/154	59/28814	0.271304	0.367242	0.286781	Akap9	1
GO:0045071	GO:0045071	negative regulation of viral genome replication	1/154	59/28814	0.271304	0.367242	0.286781	Bst2	1
GO:0045599	GO:0045599	negative regulation of fat cell differentiation	1/154	59/28814	0.271304	0.367242	0.286781	Wnt3a	1
GO:0046902	GO:0046902	regulation of mitochondrial membrane permeability	1/154	59/28814	0.271304	0.367242	0.286781	Slc25a5	1
GO:0050775	GO:0050775	positive regulation of dendrite morphogenesis	1/154	59/28814	0.271304	0.367242	0.286781	Lrp8	1
GO:0050832	GO:0050832	defense response to fungus	1/154	59/28814	0.271304	0.367242	0.286781	Arg1	1
GO:0051155	GO:0051155	positive regulation of striated muscle cell differentiation	1/154	59/28814	0.271304	0.367242	0.286781	Wnt3a	1
GO:1902475	GO:1902475	L-alpha-amino acid transmembrane transport	1/154	59/28814	0.271304	0.367242	0.286781	Arg1	1
GO:0043122	GO:0043122	regulation of I-kappaB kinase/NF-kappaB signaling	2/154	191/28814	0.271938	0.367715	0.287151	F2rl1/Pim2	2
GO:0098739	GO:0098739	import across plasma membrane	2/154	191/28814	0.271938	0.367715	0.287151	Arg1/Slc2a1	2
GO:0000381	GO:0000381	regulation of alternative mRNA splicing, via spliceosome	1/154	60/28814	0.275206	0.370387	0.289237	Malat1	1
GO:0007595	GO:0007595	lactation	1/154	60/28814	0.275206	0.370387	0.289237	Foxb1	1
GO:0010659	GO:0010659	cardiac muscle cell apoptotic process	1/154	60/28814	0.275206	0.370387	0.289237	Igfbp3	1
GO:0016101	GO:0016101	diterpenoid metabolic process	1/154	60/28814	0.275206	0.370387	0.289237	Rbp1	1
GO:0021515	GO:0021515	cell differentiation in spinal cord	1/154	60/28814	0.275206	0.370387	0.289237	Wnt3a	1
GO:0032757	GO:0032757	positive regulation of interleukin-8 production	1/154	60/28814	0.275206	0.370387	0.289237	F2rl1	1
GO:0055078	GO:0055078	sodium ion homeostasis	1/154	60/28814	0.275206	0.370387	0.289237	Gnai2	1
GO:0098815	GO:0098815	modulation of excitatory postsynaptic potential	1/154	60/28814	0.275206	0.370387	0.289237	Zmynd8	1
GO:1900024	GO:1900024	regulation of substrate adhesion-dependent cell spreading	1/154	60/28814	0.275206	0.370387	0.289237	S100a10	1
GO:0002833	GO:0002833	positive regulation of response to biotic stimulus	2/154	193/28814	0.275893	0.371118	0.289808	F2rl1/Arg1	2
GO:0031644	GO:0031644	regulation of nervous system process	2/154	194/28814	0.277871	0.373275	0.291492	Zmynd8/Akap9	2
GO:0007091	GO:0007091	metaphase/anaphase transition of mitotic cell cycle	1/154	61/28814	0.279088	0.373275	0.291492	Ube2c	1
GO:0008333	GO:0008333	endosome to lysosome transport	1/154	61/28814	0.279088	0.373275	0.291492	Cdx2	1
GO:0010812	GO:0010812	negative regulation of cell-substrate adhesion	1/154	61/28814	0.279088	0.373275	0.291492	Hoxa7	1
GO:0031641	GO:0031641	regulation of myelination	1/154	61/28814	0.279088	0.373275	0.291492	Rarg	1
GO:0032731	GO:0032731	positive regulation of interleukin-1 beta production	1/154	61/28814	0.279088	0.373275	0.291492	F2rl1	1
GO:0035065	GO:0035065	regulation of histone acetylation	1/154	61/28814	0.279088	0.373275	0.291492	Taf7	1
GO:0043300	GO:0043300	regulation of leukocyte degranulation	1/154	61/28814	0.279088	0.373275	0.291492	F2rl1	1
GO:0060324	GO:0060324	face development	1/154	61/28814	0.279088	0.373275	0.291492	Rarg	1
GO:0099172	GO:0099172	presynapse organization	1/154	61/28814	0.279088	0.373275	0.291492	Wnt3a	1
GO:1902099	GO:1902099	regulation of metaphase/anaphase transition of cell cycle	1/154	61/28814	0.279088	0.373275	0.291492	Ube2c	1
GO:0051604	GO:0051604	protein maturation	3/154	344/28814	0.279331	0.373407	0.291595	Cdh1/Eno1/S100a10	3
GO:0006066	GO:0006066	alcohol metabolic process	3/154	345/28814	0.28078	0.375149	0.292956	Acadl/Rbp1/Hsd17b7	3
GO:0008652	GO:0008652	cellular amino acid biosynthetic process	1/154	62/28814	0.282949	0.375906	0.293547	Pycr2	1
GO:0010965	GO:0010965	regulation of mitotic sister chromatid separation	1/154	62/28814	0.282949	0.375906	0.293547	Ube2c	1
GO:0010972	GO:0010972	negative regulation of G2/M transition of mitotic cell cycle	1/154	62/28814	0.282949	0.375906	0.293547	Cdkn1a	1
GO:0015807	GO:0015807	L-amino acid transport	1/154	62/28814	0.282949	0.375906	0.293547	Arg1	1
GO:0021575	GO:0021575	hindbrain morphogenesis	1/154	62/28814	0.282949	0.375906	0.293547	Dll1	1
GO:0031102	GO:0031102	neuron projection regeneration	1/154	62/28814	0.282949	0.375906	0.293547	Bex1	1
GO:0043457	GO:0043457	regulation of cellular respiration	1/154	62/28814	0.282949	0.375906	0.293547	Cox7a2	1
GO:0046622	GO:0046622	positive regulation of organ growth	1/154	62/28814	0.282949	0.375906	0.293547	Fgf8	1
GO:0051058	GO:0051058	negative regulation of small GTPase mediated signal transduction	1/154	62/28814	0.282949	0.375906	0.293547	Spry2	1
GO:0051339	GO:0051339	regulation of lyase activity	1/154	62/28814	0.282949	0.375906	0.293547	Akap9	1
GO:0070098	GO:0070098	chemokine-mediated signaling pathway	1/154	62/28814	0.282949	0.375906	0.293547	Slit3	1
GO:0006109	GO:0006109	regulation of carbohydrate metabolic process	2/154	198/28814	0.285775	0.378862	0.295856	Igfbp3/Ddit4	2
GO:0001755	GO:0001755	neural crest cell migration	1/154	63/28814	0.28679	0.378862	0.295856	Sema6a	1
GO:0002707	GO:0002707	negative regulation of lymphocyte mediated immunity	1/154	63/28814	0.28679	0.378862	0.295856	Arg1	1
GO:0010658	GO:0010658	striated muscle cell apoptotic process	1/154	63/28814	0.28679	0.378862	0.295856	Igfbp3	1
GO:0016126	GO:0016126	sterol biosynthetic process	1/154	63/28814	0.28679	0.378862	0.295856	Hsd17b7	1
GO:0030865	GO:0030865	cortical cytoskeleton organization	1/154	63/28814	0.28679	0.378862	0.295856	Ezr	1
GO:0035315	GO:0035315	hair cell differentiation	1/154	63/28814	0.28679	0.378862	0.295856	Dll1	1
GO:0042446	GO:0042446	hormone biosynthetic process	1/154	63/28814	0.28679	0.378862	0.295856	Hsd17b7	1
GO:0043407	GO:0043407	negative regulation of MAP kinase activity	1/154	63/28814	0.28679	0.378862	0.295856	Spry2	1
GO:0044091	GO:0044091	membrane biogenesis	1/154	63/28814	0.28679	0.378862	0.295856	S100a10	1
GO:0051785	GO:0051785	positive regulation of nuclear division	1/154	63/28814	0.28679	0.378862	0.295856	Fgf8	1
GO:0006911	GO:0006911	phagocytosis, engulfment	2/154	199/28814	0.287751	0.379937	0.296695	Alox15/F2rl1	2
GO:0043405	GO:0043405	regulation of MAP kinase activity	2/154	200/28814	0.289725	0.381564	0.297966	Fzd10/Spry2	2
GO:0008347	GO:0008347	glial cell migration	1/154	64/28814	0.29061	0.381564	0.297966	Lrp8	1
GO:0014911	GO:0014911	positive regulation of smooth muscle cell migration	1/154	64/28814	0.29061	0.381564	0.297966	S100a11	1
GO:0033692	GO:0033692	cellular polysaccharide biosynthetic process	1/154	64/28814	0.29061	0.381564	0.297966	Gyg	1
GO:0035456	GO:0035456	response to interferon-beta	1/154	64/28814	0.29061	0.381564	0.297966	Bst2	1
GO:0035821	GO:0035821	modulation of process of another organism	1/154	64/28814	0.29061	0.381564	0.297966	AY761185	1
GO:0044784	GO:0044784	metaphase/anaphase transition of cell cycle	1/154	64/28814	0.29061	0.381564	0.297966	Ube2c	1
GO:0051310	GO:0051310	metaphase plate congression	1/154	64/28814	0.29061	0.381564	0.297966	Cenpf	1
GO:0060393	GO:0060393	regulation of pathway-restricted SMAD protein phosphorylation	1/154	64/28814	0.29061	0.381564	0.297966	Lefty1	1
GO:1901016	GO:1901016	regulation of potassium ion transmembrane transporter activity	1/154	64/28814	0.29061	0.381564	0.297966	Akap9	1
GO:1902750	GO:1902750	negative regulation of cell cycle G2/M phase transition	1/154	64/28814	0.29061	0.381564	0.297966	Cdkn1a	1
GO:0044706	GO:0044706	multi-multicellular organism process	2/154	202/28814	0.293672	0.384402	0.300181	T/Cdh1	2
GO:0098656	GO:0098656	anion transmembrane transport	2/154	202/28814	0.293672	0.384402	0.300181	Arg1/Slc25a5	2
GO:0003229	GO:0003229	ventricular cardiac muscle tissue development	1/154	65/28814	0.29441	0.384402	0.300181	Tpm1	1
GO:0006081	GO:0006081	cellular aldehyde metabolic process	1/154	65/28814	0.29441	0.384402	0.300181	Aldh2	1
GO:0009166	GO:0009166	nucleotide catabolic process	1/154	65/28814	0.29441	0.384402	0.300181	Acot7	1
GO:0032835	GO:0032835	glomerulus development	1/154	65/28814	0.29441	0.384402	0.300181	Sulf1	1
GO:0050854	GO:0050854	regulation of antigen receptor-mediated signaling pathway	1/154	65/28814	0.29441	0.384402	0.300181	Ezr	1
GO:0051148	GO:0051148	negative regulation of muscle cell differentiation	1/154	65/28814	0.29441	0.384402	0.300181	Dll1	1
GO:0051306	GO:0051306	mitotic sister chromatid separation	1/154	65/28814	0.29441	0.384402	0.300181	Ube2c	1
GO:0098930	GO:0098930	axonal transport	1/154	65/28814	0.29441	0.384402	0.300181	Dst	1
GO:1901264	GO:1901264	carbohydrate derivative transport	1/154	65/28814	0.29441	0.384402	0.300181	Slc25a5	1
GO:0045787	GO:0045787	positive regulation of cell cycle	3/154	355/28814	0.295302	0.385371	0.300938	Fgf8/Ccnd2/Ube2c	3
GO:0031503	GO:0031503	protein-containing complex localization	2/154	204/28814	0.297616	0.387376	0.302504	Ezr/Akap9	2
GO:0034612	GO:0034612	response to tumor necrosis factor	2/154	204/28814	0.297616	0.387376	0.302504	F2rl1/Pid1	2
GO:0002720	GO:0002720	positive regulation of cytokine production involved in immune response	1/154	66/28814	0.298189	0.387376	0.302504	F2rl1	1
GO:0015909	GO:0015909	long-chain fatty acid transport	1/154	66/28814	0.298189	0.387376	0.302504	Slc2a1	1
GO:0045776	GO:0045776	negative regulation of blood pressure	1/154	66/28814	0.298189	0.387376	0.302504	Apln	1
GO:0050891	GO:0050891	multicellular organismal water homeostasis	1/154	66/28814	0.298189	0.387376	0.302504	Cdh1	1
GO:0090311	GO:0090311	regulation of protein deacetylation	1/154	66/28814	0.298189	0.387376	0.302504	Bex4	1
GO:0098900	GO:0098900	regulation of action potential	1/154	66/28814	0.298189	0.387376	0.302504	Akap9	1
GO:1903307	GO:1903307	positive regulation of regulated secretory pathway	1/154	66/28814	0.298189	0.387376	0.302504	F2rl1	1
GO:0031669	GO:0031669	cellular response to nutrient levels	2/154	205/28814	0.299587	0.388996	0.303769	Cdkn1a/Slc2a1	2
GO:0007519	GO:0007519	skeletal muscle tissue development	2/154	206/28814	0.301557	0.390099	0.304631	Wnt3a/Dll1	2
GO:0001658	GO:0001658	branching involved in ureteric bud morphogenesis	1/154	67/28814	0.301949	0.390099	0.304631	Fgf8	1
GO:0002227	GO:0002227	innate immune response in mucosa	1/154	67/28814	0.301949	0.390099	0.304631	AY761185	1
GO:0006611	GO:0006611	protein export from nucleus	1/154	67/28814	0.301949	0.390099	0.304631	Ptpn14	1
GO:0006721	GO:0006721	terpenoid metabolic process	1/154	67/28814	0.301949	0.390099	0.304631	Rbp1	1
GO:0030193	GO:0030193	regulation of blood coagulation	1/154	67/28814	0.301949	0.390099	0.304631	F2rl1	1
GO:0030330	GO:0030330	DNA damage response, signal transduction by p53 class mediator	1/154	67/28814	0.301949	0.390099	0.304631	Cdkn1a	1
GO:0032663	GO:0032663	regulation of interleukin-2 production	1/154	67/28814	0.301949	0.390099	0.304631	Ezr	1
GO:0042440	GO:0042440	pigment metabolic process	1/154	67/28814	0.301949	0.390099	0.304631	Appl1	1
GO:0060350	GO:0060350	endochondral bone morphogenesis	1/154	67/28814	0.301949	0.390099	0.304631	Rarg	1
GO:0032872	GO:0032872	regulation of stress-activated MAPK cascade	2/154	207/28814	0.303526	0.391549	0.305763	F2rl1/Ezr	2
GO:0071902	GO:0071902	positive regulation of protein serine/threonine kinase activity	2/154	207/28814	0.303526	0.391549	0.305763	Fzd10/Ccnd2	2
[truncated: 581 more rows]
