# Supplementary material for: Early autonomous patterning of the anteroposterior axis in gastruloids
Source: Development. 2024 Nov 18;151(22):dev202171. doi: 10.1242/dev.202171 (PMC11607688; doi:10.1242/dev.202171)
Supplement: Table S10. Summary of GO-term analysis results for the 24hpa Sox- population. [file develop-151-202171-TableS10.xlsx]

## Sheet: SuppTable10
	ID	Description	GeneRatio	BgRatio	pvalue	p.adjust	qvalue	geneID	Count
GO:0007498	GO:0007498	mesoderm development	18/407	120/28814	1.00502e-13	2.13873e-10	1.54818e-10	T/Fgf8/Tead2/Wnt3/Ssbp3/Smo/Mixl1/Ppp2ca/Hmga2/Dll3/Fgfr1/Cited2/Eomes/Prkaca/Prkar1a/Zic2/Smad1/Rpl38	18
GO:0021915	GO:0021915	neural tube development	22/407	198/28814	1.04125e-13	2.13873e-10	1.54818e-10	T/Fgf8/Tead2/Ssbp3/Pfn1/Marcks/Smo/Gas1/Fzd2/Ptk7/Sox11/Prickle1/Hes1/Cited2/Prkaca/Tcf7/Coq7/Tgfb1/Zic2/Sox4/Gsc/Phgdh	22
GO:0007346	GO:0007346	regulation of mitotic cell cycle	31/407	479/28814	2.5316e-12	3.46661e-09	2.5094e-09	Fgf8/Pbx1/Pim2/Gas1/Ccnd2/Ccng1/Bex4/Ppp2ca/Hacd1/Ube2e2/Hmga2/Psme2/Ywhae/Hes1/Rpl26/Usp47/Tubg1/Cdc16/Ddx3x/Fgfr1/Brd7/Nabp2/Birc5/Ccnd3/Psme1/Rdx/Rab11a/Nae1/Appl1/Tgfb1/Cdkn1a	31
GO:0044772	GO:0044772	mitotic cell cycle phase transition	28/407	420/28814	1.49568e-11	1.53607e-08	1.11192e-08	Nes/Pbx1/Pim2/Ccnd2/Ccng1/Ppp2ca/Hacd1/Ube2e2/Hmga2/Itgb1/Psme2/Rpl26/Usp47/Cdc16/Ddx3x/Brd7/Nabp2/Birc5/Ccnd3/Calm2/Psme1/Rdx/Rab11a/Nae1/Appl1/Tgfb1/Tpd52l1/Cdkn1a	28
GO:1901990	GO:1901990	regulation of mitotic cell cycle phase transition	23/407	311/28814	1.33794e-10	1.09926e-07	7.95725e-08	Pbx1/Ccnd2/Ccng1/Ppp2ca/Hacd1/Ube2e2/Hmga2/Psme2/Rpl26/Usp47/Cdc16/Ddx3x/Brd7/Nabp2/Birc5/Ccnd3/Psme1/Rdx/Rab11a/Nae1/Appl1/Tgfb1/Cdkn1a	23
GO:1901987	GO:1901987	regulation of cell cycle phase transition	24/407	401/28814	3.74217e-09	2.56214e-06	1.85467e-06	Pbx1/Gas1/Ccnd2/Ccng1/Ppp2ca/Hacd1/Ube2e2/Hmga2/Psme2/Rpl26/Usp47/Cdc16/Ddx3x/Brd7/Nabp2/Birc5/Ccnd3/Psme1/Rdx/Rab11a/Nae1/Appl1/Tgfb1/Cdkn1a	24
GO:0070936	GO:0070936	protein K48-linked ubiquitination	11/407	71/28814	4.677e-09	2.74473e-06	1.98684e-06	Rnf187/Amfr/Ube2e2/Ube2r2/Ube2e1/Ube2e3/Peli1/Trim44/Ttc3/Gabarap/Ube2b	11
GO:0072594	GO:0072594	establishment of protein localization to organelle	24/407	426/28814	1.20713e-08	6.1986e-06	4.48702e-06	Vps36/Smo/Ppp2ca/Spcs2/Prickle1/Elavl1/Spcs1/Timm22/Pex2/Pom121/Tspo/Nabp2/Sec61g/Immp1l/Srp14/Kpnb1/Rab11a/Cct4/Tsg101/Appl1/Tgfb1/Srp68/Cdkn1a/Tram1	24
GO:0010720	GO:0010720	positive regulation of cell development	22/407	378/28814	2.77805e-08	1.26802e-05	9.17893e-06	Mdk/Wnt3/Marcks/Smo/Vim/Dbn1/Lrp8/S100a10/Sox11/C1qbp/Hes1/Dll3/Bex1/Tspo/Rac1/P4hb/Rab11a/Tgfb1/Ptn/Dbnl/Cyp51/Nefl	22
GO:0016055	GO:0016055	Wnt signaling pathway	24/407	451/28814	3.56749e-08	1.4479e-05	1.0481e-05	Mdk/Wnt3/Pitx2/Fzd2/Amfr/Ptk7/Wnt8a/Prickle1/Fzd10/Hmga2/Rspo3/Tmem9/Usp47/Ddx3x/Brd7/Csnk2a2/Rac1/Grb10/Tcf7/Csnk1d/Tgfb1/Sox4/Gsc/Ube2b	24
GO:0198738	GO:0198738	cell-cell signaling by wnt	24/407	453/28814	3.87704e-08	1.4479e-05	1.0481e-05	Mdk/Wnt3/Pitx2/Fzd2/Amfr/Ptk7/Wnt8a/Prickle1/Fzd10/Hmga2/Rspo3/Tmem9/Usp47/Ddx3x/Brd7/Csnk2a2/Rac1/Grb10/Tcf7/Csnk1d/Tgfb1/Sox4/Gsc/Ube2b	24
GO:0001841	GO:0001841	neural tube formation	13/407	134/28814	6.21918e-08	1.99496e-05	1.44411e-05	T/Tead2/Pfn1/Fzd2/Ptk7/Sox11/Prickle1/Cited2/Prkaca/Coq7/Tgfb1/Zic2/Sox4	13
GO:0060485	GO:0060485	mesenchyme development	19/407	299/28814	6.31318e-08	1.99496e-05	1.44411e-05	Fgf8/Mdk/Tead2/Smo/Pitx2/Sema6a/Ptk7/Ppp2ca/Sox11/Hmga2/Hes1/Dll3/Hnrnpab/Fgfr1/Cited2/Eomes/Tgfb1/Zic2/Gsc	19
GO:0000086	GO:0000086	G2/M transition of mitotic cell cycle	13/407	136/28814	7.41809e-08	2.17668e-05	1.57565e-05	Nes/Pbx1/Ccng1/Hacd1/Hmga2/Usp47/Nabp2/Birc5/Calm2/Rab11a/Nae1/Tpd52l1/Cdkn1a	13
GO:0072175	GO:0072175	epithelial tube formation	14/407	167/28814	1.22352e-07	3.35081e-05	2.42557e-05	T/Fgf8/Tead2/Pfn1/Fzd2/Ptk7/Sox11/Prickle1/Cited2/Prkaca/Coq7/Tgfb1/Zic2/Sox4	14
GO:0001570	GO:0001570	vasculogenesis	11/407	97/28814	1.30849e-07	3.35955e-05	2.4319e-05	T/Tead2/Smo/Pitx2/Amot/Ccm2/Fgfr1/Cited2/Rap1a/Tgfb1/Tdgf1	11
GO:1902806	GO:1902806	regulation of cell cycle G1/S phase transition	14/407	171/28814	1.64143e-07	3.73714e-05	2.70523e-05	Gas1/Ccnd2/Ppp2ca/Hacd1/Ube2e2/Psme2/Rpl26/Ddx3x/Brd7/Ccnd3/Psme1/Rdx/Appl1/Cdkn1a	14
GO:2000045	GO:2000045	regulation of G1/S transition of mitotic cell cycle	13/407	146/28814	1.71311e-07	3.73714e-05	2.70523e-05	Ccnd2/Ppp2ca/Hacd1/Ube2e2/Psme2/Rpl26/Ddx3x/Brd7/Ccnd3/Psme1/Rdx/Appl1/Cdkn1a	13
GO:0050767	GO:0050767	regulation of neurogenesis	23/407	455/28814	1.72847e-07	3.73714e-05	2.70523e-05	Mdk/Prtg/Wnt3/Marcks/Smo/Vim/Dbn1/Sema6a/Lrp8/S100a10/Sox11/B2m/Hmga2/Hes1/Dll3/Bex1/Tspo/Rab11a/Tgfb1/Ptn/Dbnl/Cd24a/Nefl	23
GO:0007409	GO:0007409	axonogenesis	24/407	493/28814	1.8566e-07	3.81346e-05	2.76047e-05	Fgf8/Prtg/Wnt3/Epha1/Myh10/Smo/Gas1/Slit3/Vim/Dbn1/Sema6a/Ndn/Evx1/Itgb1/Dpysl2/Trio/Nefm/Top2b/Pitpna/Rac1/Rab11a/Zic2/Dbnl/Nefl	24
GO:0044843	GO:0044843	cell cycle G1/S phase transition	16/407	233/28814	2.45728e-07	4.6715e-05	3.38159e-05	Pim2/Gas1/Ccnd2/Ppp2ca/Hacd1/Ube2e2/Itgb1/Psme2/Rpl26/Ddx3x/Brd7/Ccnd3/Psme1/Rdx/Appl1/Cdkn1a	16
GO:0044839	GO:0044839	cell cycle G2/M phase transition	13/407	151/28814	2.53769e-07	4.6715e-05	3.38159e-05	Nes/Pbx1/Ccng1/Hacd1/Hmga2/Usp47/Nabp2/Birc5/Calm2/Rab11a/Nae1/Tpd52l1/Cdkn1a	13
GO:0060562	GO:0060562	epithelial tube morphogenesis	21/407	395/28814	2.61549e-07	4.6715e-05	3.38159e-05	T/Fgf8/Mdk/Tead2/Pfn1/Pbx1/Smo/Pitx2/Fzd2/Ptk7/Sox11/Prickle1/Hmga2/Hes1/Ccm2/Cited2/Prkaca/Coq7/Tgfb1/Zic2/Sox4	21
GO:0000082	GO:0000082	G1/S transition of mitotic cell cycle	15/407	206/28814	2.75327e-07	4.71268e-05	3.4114e-05	Pim2/Ccnd2/Ppp2ca/Hacd1/Ube2e2/Itgb1/Psme2/Rpl26/Ddx3x/Brd7/Ccnd3/Psme1/Rdx/Appl1/Cdkn1a	15
GO:0035148	GO:0035148	tube formation	14/407	182/28814	3.53262e-07	5.80479e-05	4.20195e-05	T/Fgf8/Tead2/Pfn1/Fzd2/Ptk7/Sox11/Prickle1/Cited2/Prkaca/Coq7/Tgfb1/Zic2/Sox4	14
GO:0001838	GO:0001838	embryonic epithelial tube formation	13/407	156/28814	3.70141e-07	5.84823e-05	4.2334e-05	T/Tead2/Pfn1/Fzd2/Ptk7/Sox11/Prickle1/Cited2/Prkaca/Coq7/Tgfb1/Zic2/Sox4	13
GO:0016331	GO:0016331	morphogenesis of embryonic epithelium	14/407	185/28814	4.31122e-07	6.55944e-05	4.74823e-05	T/Fgf8/Tead2/Pfn1/Fzd2/Ptk7/Sox11/Prickle1/Cited2/Prkaca/Coq7/Tgfb1/Zic2/Sox4	14
GO:0045931	GO:0045931	positive regulation of mitotic cell cycle	12/407	134/28814	4.80201e-07	7.04523e-05	5.09988e-05	Pbx1/Ccnd2/Ube2e2/Hes1/Cdc16/Ddx3x/Fgfr1/Birc5/Ccnd3/Rdx/Rab11a/Tgfb1	12
GO:0007389	GO:0007389	pattern specification process	23/407	490/28814	6.30717e-07	8.93443e-05	6.46742e-05	Fst/T/Fgf8/Wnt3/Ssbp3/Pbx1/Smo/Pitx2/Gas1/Wnt8a/Tdrkh/Hes1/Dll3/Fgfr1/Cited2/Eomes/Dnaaf2/Hspb11/Prkaca/Zic2/Gsc/Cdx2/Tdgf1	23
GO:0003002	GO:0003002	regionalization	20/407	385/28814	7.24425e-07	9.91979e-05	7.1807e-05	T/Fgf8/Wnt3/Ssbp3/Pbx1/Smo/Pitx2/Gas1/Wnt8a/Tdrkh/Hes1/Dll3/Fgfr1/Cited2/Eomes/Hspb11/Prkaca/Gsc/Cdx2/Tdgf1	20
GO:0010811	GO:0010811	positive regulation of cell-substrate adhesion	12/407	140/28814	7.69909e-07	0.000100266	7.258e-05	Mdk/Alox15/Epha1/Dbn1/S100a10/Hacd1/C1qbp/Itgb1/Rac1/P4hb/Ptn/Tdgf1	12
GO:0000209	GO:0000209	protein polyubiquitination	16/407	254/28814	7.81038e-07	0.000100266	7.258e-05	Rnf187/Amfr/Ube2d2a/Ube2e2/Ube2r2/Ube2j1/Spop/Ube2e1/Cdc16/Ddx3x/Ube2e3/Peli1/Trim44/Ttc3/Gabarap/Ube2b	16
GO:1905475	GO:1905475	regulation of protein localization to membrane	14/407	200/28814	1.10265e-06	0.000137263	9.93616e-05	Pkdcc/Dbn1/Zmynd8/Itgb1/Acsl3/Pid1/Commd1/Rap1a/Rab11a/Appl1/Tgfb1/Cltc/Ptn/Ezr	14
GO:0050769	GO:0050769	positive regulation of neurogenesis	17/407	298/28814	1.3973e-06	0.000168827	0.00012221	Mdk/Wnt3/Marcks/Smo/Vim/Dbn1/Lrp8/Sox11/Hes1/Dll3/Bex1/Tspo/Rab11a/Tgfb1/Ptn/Dbnl/Nefl	17
GO:1901992	GO:1901992	positive regulation of mitotic cell cycle phase transition	10/407	99/28814	1.44245e-06	0.000169303	0.000122554	Pbx1/Ccnd2/Ube2e2/Cdc16/Ddx3x/Birc5/Ccnd3/Rdx/Rab11a/Tgfb1	10
GO:0048562	GO:0048562	embryonic organ morphogenesis	18/407	333/28814	1.48371e-06	0.000169307	0.000122558	T/Fgf8/Tead2/Gnas/Smo/Pitx2/Gas1/Fzd2/Ptk7/Sox11/Prkra/Hes1/Fgfr1/Cited2/Rac1/Tcf7/Gsc/Rpl38	18
GO:0007369	GO:0007369	gastrulation	13/407	179/28814	1.76752e-06	0.000196243	0.000142055	T/Fgf8/Apln/Wnt3/Mixl1/Hmga2/Amot/Fgfr1/Eomes/Prkaca/Prkar1a/Smad1/Tdgf1	13
GO:0060070	GO:0060070	canonical Wnt signaling pathway	17/407	304/28814	1.8329e-06	0.000198146	0.000143433	Mdk/Wnt3/Fzd2/Amfr/Ptk7/Wnt8a/Prickle1/Fzd10/Rspo3/Tmem9/Usp47/Ddx3x/Tcf7/Csnk1d/Tgfb1/Sox4/Ube2b	17
GO:0048762	GO:0048762	mesenchymal cell differentiation	15/407	242/28814	2.10789e-06	0.000222031	0.000160723	Fgf8/Mdk/Smo/Pitx2/Sema6a/Ppp2ca/Sox11/Hmga2/Hes1/Hnrnpab/Fgfr1/Cited2/Eomes/Tgfb1/Gsc	15
GO:0003279	GO:0003279	cardiac septum development	11/407	130/28814	2.52276e-06	0.000259087	0.000187547	Fgf8/Myh10/Smo/Pitx2/Slit3/Fzd2/Ptk7/Sox11/Hes1/Cited2/Sox4	11
GO:0007015	GO:0007015	actin filament organization	21/407	458/28814	2.80439e-06	0.000280987	0.000203399	Zyx/Tpm4/Alox15/Pfn1/Epha1/Myh10/Marcks/Actg1/Dbn1/Hip1/S100a10/Arf1/Mprip/Marcksl1/Cald1/Tpm2/Rac1/Rdx/Dbnl/Wasf1/Ezr	21
GO:0042063	GO:0042063	gliogenesis	18/407	350/28814	2.99153e-06	0.000292601	0.000211807	Mdk/Fgf5/Smo/Vim/Lrp8/Sox11/Hmga2/Ndn/Hes1/Dll3/Tspo/Eomes/Pard3/Lamb1/Tgfb1/Ptn/Sox4/Phgdh	18
GO:0050768	GO:0050768	negative regulation of neurogenesis	12/407	163/28814	3.83097e-06	0.000365991	0.000264932	Prtg/Wnt3/Sema6a/Sox11/B2m/Hmga2/Hes1/Dll3/Tspo/Tgfb1/Ptn/Cd24a	12
GO:0060411	GO:0060411	cardiac septum morphogenesis	9/407	87/28814	3.97757e-06	0.00036879	0.000266959	Fgf8/Smo/Pitx2/Slit3/Fzd2/Sox11/Hes1/Cited2/Sox4	9
GO:0048368	GO:0048368	lateral mesoderm development	5/407	18/28814	4.03982e-06	0.00036879	0.000266959	Tead2/Smo/Fgfr1/Cited2/Zic2	5
GO:0051962	GO:0051962	positive regulation of nervous system development	18/407	359/28814	4.25757e-06	0.00038022	0.000275232	Mdk/Wnt3/Marcks/Smo/Vim/Dbn1/Lrp8/Sox11/Adgrl2/Hes1/Dll3/Bex1/Tspo/Rab11a/Tgfb1/Ptn/Dbnl/Nefl	18
GO:0090150	GO:0090150	establishment of protein localization to membrane	15/407	257/28814	4.40506e-06	0.000381153	0.000275907	Pkdcc/Krt18/Vamp3/Acsl3/Timm22/Emc6/Ccdc47/Sec61g/Pard3/Srp14/Commd1/Rab11a/Srp68/Cd24a/Tram1	15
GO:0001843	GO:0001843	neural tube closure	10/407	112/28814	4.45359e-06	0.000381153	0.000275907	T/Tead2/Pfn1/Fzd2/Ptk7/Prickle1/Cited2/Prkaca/Tgfb1/Zic2	10
GO:0001707	GO:0001707	mesoderm formation	8/407	67/28814	4.66086e-06	0.000390751	0.000282856	T/Wnt3/Hmga2/Fgfr1/Eomes/Prkaca/Prkar1a/Smad1	8
GO:0060606	GO:0060606	tube closure	10/407	113/28814	4.82528e-06	0.000396445	0.000286977	T/Tead2/Pfn1/Fzd2/Ptk7/Prickle1/Cited2/Prkaca/Tgfb1/Zic2	10
GO:0051961	GO:0051961	negative regulation of nervous system development	12/407	167/28814	4.92186e-06	0.000396451	0.000286981	Prtg/Wnt3/Sema6a/Sox11/B2m/Hmga2/Hes1/Dll3/Tspo/Tgfb1/Ptn/Cd24a	12
GO:1904375	GO:1904375	regulation of protein localization to cell periphery	11/407	141/28814	5.55849e-06	0.000437928	0.000317006	Pkdcc/Itgb1/Acsl3/Pid1/Commd1/Rap1a/Rab11a/Appl1/Tgfb1/Cltc/Ezr	11
GO:1903076	GO:1903076	regulation of protein localization to plasma membrane	10/407	115/28814	5.64999e-06	0.000437928	0.000317006	Pkdcc/Itgb1/Acsl3/Pid1/Commd1/Rab11a/Appl1/Tgfb1/Cltc/Ezr	10
GO:0003205	GO:0003205	cardiac chamber development	13/407	200/28814	6.00866e-06	0.000457103	0.000330886	Fgf8/Myh10/Smo/Pitx2/Slit3/Fzd2/Ptk7/Ly6e/Sox11/Hes1/Cited2/Tgfb1/Sox4	13
GO:0021532	GO:0021532	neural tube patterning	7/407	50/28814	6.3061e-06	0.000462598	0.000334864	Fgf8/Ssbp3/Smo/Gas1/Hes1/Prkaca/Gsc	7
GO:0030901	GO:0030901	midbrain development	7/407	50/28814	6.3061e-06	0.000462598	0.000334864	Wnt3/Hes1/Fgfr1/Uqcrq/Rac1/Csnk1d/Smad1	7
GO:0019827	GO:0019827	stem cell population maintenance	12/407	173/28814	7.06993e-06	0.000491002	0.000355425	Smo/Elavl1/Hmga2/Hes1/Fgfr1/Eomes/Lsm1/Ptn/Sox4/Zfp322a/Cdx2/Erdr1	12
GO:0051017	GO:0051017	actin filament bundle assembly	12/407	173/28814	7.06993e-06	0.000491002	0.000355425	Zyx/Pfn1/Epha1/Myh10/Marcks/Actg1/Dbn1/S100a10/Cald1/Rac1/Rdx/Ezr	12
GO:0048332	GO:0048332	mesoderm morphogenesis	8/407	71/28814	7.23807e-06	0.000491002	0.000355425	T/Wnt3/Hmga2/Fgfr1/Eomes/Prkaca/Prkar1a/Smad1	8
GO:1904951	GO:1904951	positive regulation of establishment of protein localization	17/407	337/28814	7.24728e-06	0.000491002	0.000355425	Myh10/Smo/Ywhae/Arf1/Acsl3/Oxct1/Commd1/Tmed10/Rac1/Prkaca/Cct4/Tsg101/Sar1b/Ergic3/Tgfb1/Sox4/Ezr	17
GO:0072659	GO:0072659	protein localization to plasma membrane	16/407	302/28814	7.29092e-06	0.000491002	0.000355425	Pkdcc/S100a10/Krt18/Itgb1/Vamp3/Acsl3/Pid1/Commd1/Rap1a/Rac1/Rdx/Rab11a/Appl1/Tgfb1/Cltc/Ezr	16
GO:0035304	GO:0035304	regulation of protein dephosphorylation	9/407	94/28814	7.56258e-06	0.000500227	0.000362103	Gnai2/Ppp1r2/Ppp2ca/Ppp4r4/Ywhab/Ywhae/Mprip/Calm2/Tgfb1	9
GO:0014020	GO:0014020	primary neural tube formation	10/407	119/28814	7.67145e-06	0.000500227	0.000362103	T/Tead2/Pfn1/Fzd2/Ptk7/Prickle1/Cited2/Prkaca/Tgfb1/Zic2	10
GO:1903829	GO:1903829	positive regulation of protein localization	21/407	491/28814	8.16204e-06	0.000515072	0.000372849	Myh10/Smo/Itgb1/Ywhae/Arf1/Acsl3/Oxct1/Commd1/Tmed10/Rac1/Prkaca/Rdx/Rab11a/Cct4/Tsg101/Sar1b/Ergic3/Tgfb1/Ptn/Sox4/Ezr	21
GO:0032970	GO:0032970	regulation of actin filament-based process	19/407	414/28814	8.22836e-06	0.000515072	0.000372849	Mdk/Abracl/Alox15/Pfn1/Epha1/Actg1/Dbn1/S100a10/Fzd10/Arf1/Bst2/Pard3/Rac1/Rdx/Tgfb1/Dbnl/Wasf1/Ctsl/Arhgdia	19
GO:0010721	GO:0010721	negative regulation of cell development	13/407	206/28814	8.27526e-06	0.000515072	0.000372849	Prtg/Wnt3/Sema6a/Sox11/B2m/Hmga2/Hes1/Dll3/Tspo/Tgfb1/Ptn/Ttc3/Cd24a	13
GO:0061572	GO:0061572	actin filament bundle organization	12/407	176/28814	8.42405e-06	0.000516508	0.000373888	Zyx/Pfn1/Epha1/Myh10/Marcks/Actg1/Dbn1/S100a10/Cald1/Rac1/Rdx/Ezr	12
GO:1901989	GO:1901989	positive regulation of cell cycle phase transition	10/407	121/28814	8.89775e-06	0.000531264	0.000384569	Pbx1/Ccnd2/Ube2e2/Cdc16/Ddx3x/Birc5/Ccnd3/Rdx/Rab11a/Tgfb1	10
GO:0098727	GO:0098727	maintenance of cell number	12/407	177/28814	8.92337e-06	0.000531264	0.000384569	Smo/Elavl1/Hmga2/Hes1/Fgfr1/Eomes/Lsm1/Ptn/Sox4/Zfp322a/Cdx2/Erdr1	12
GO:0060412	GO:0060412	ventricular septum morphogenesis	7/407	53/28814	9.3839e-06	0.000536014	0.000388008	Pitx2/Slit3/Fzd2/Sox11/Hes1/Cited2/Sox4	7
GO:0010769	GO:0010769	regulation of cell morphogenesis involved in differentiation	10/407	122/28814	9.57191e-06	0.000536014	0.000388008	Mdk/Marcks/Dbn1/Lrp8/S100a10/C1qbp/Rac1/P4hb/Dbnl/Ttc3	10
GO:0010563	GO:0010563	negative regulation of phosphorus metabolic process	20/407	457/28814	9.59339e-06	0.000536014	0.000388008	Gnai2/Epha1/Pmepa1/Igfbp3/Ppp2ca/Ppp4r4/Ddit4/Ywhab/Ywhae/Mprip/Pid1/Chmp6/Dtnbp1/Pard3/Grb10/Prkar1a/Tsg101/Tgfb1/Ube2b/Cdkn1a	20
GO:0045936	GO:0045936	negative regulation of phosphate metabolic process	20/407	457/28814	9.59339e-06	0.000536014	0.000388008	Gnai2/Epha1/Pmepa1/Igfbp3/Ppp2ca/Ppp4r4/Ddit4/Ywhab/Ywhae/Mprip/Pid1/Chmp6/Dtnbp1/Pard3/Grb10/Prkar1a/Tsg101/Tgfb1/Ube2b/Cdkn1a	20
GO:0045664	GO:0045664	regulation of neuron differentiation	14/407	241/28814	9.65555e-06	0.000536014	0.000388008	Pbx1/Sox11/B2m/Bnip2/Itgb1/Hes1/Dpysl2/Bex1/Fgfr1/Rac1/Csnk1d/Lsm1/Ttc3/Cd24a	14
GO:0003206	GO:0003206	cardiac chamber morphogenesis	11/407	152/28814	1.13943e-05	0.000615889	0.000445828	Fgf8/Smo/Pitx2/Slit3/Fzd2/Ly6e/Sox11/Hes1/Cited2/Tgfb1/Sox4	11
GO:0072073	GO:0072073	kidney epithelium development	11/407	152/28814	1.13943e-05	0.000615889	0.000445828	Fgf8/Pbx1/Smo/Hes1/Prom1/Basp1/Fgfr1/Epcam/Tgfb1/Cd24a/Smad1	11
GO:0009798	GO:0009798	axis specification	9/407	100/28814	1.25553e-05	0.000661244	0.000478659	Wnt3/Smo/Pitx2/Wnt8a/Tdrkh/Cited2/Hspb11/Cdx2/Tdgf1	9
GO:0010389	GO:0010389	regulation of G2/M transition of mitotic cell cycle	9/407	100/28814	1.25553e-05	0.000661244	0.000478659	Pbx1/Ccng1/Hacd1/Hmga2/Usp47/Nabp2/Rab11a/Nae1/Cdkn1a	9
GO:0071900	GO:0071900	regulation of protein serine/threonine kinase activity	17/407	352/28814	1.27658e-05	0.000663821	0.000480524	Marcks/Ccnd2/Ccng1/Ppp2ca/Fzd10/Hmga2/Ddx3x/Fgfr1/Dtnbp1/Ccnd3/Prkar1a/Tsg101/Tgfb1/Tpd52l1/Cdkn1a/Cd24a/Tdgf1	17
GO:0030111	GO:0030111	regulation of Wnt signaling pathway	16/407	318/28814	1.38593e-05	0.000711674	0.000515164	Mdk/Wnt3/Amfr/Ptk7/Prickle1/Hmga2/Rspo3/Tmem9/Usp47/Ddx3x/Grb10/Csnk1d/Tgfb1/Sox4/Gsc/Ube2b	16
GO:0051222	GO:0051222	positive regulation of protein transport	16/407	321/28814	1.55574e-05	0.000784014	0.000567529	Myh10/Smo/Ywhae/Arf1/Acsl3/Oxct1/Commd1/Tmed10/Rac1/Prkaca/Tsg101/Sar1b/Ergic3/Tgfb1/Sox4/Ezr	16
GO:0042476	GO:0042476	odontogenesis	10/407	129/28814	1.56497e-05	0.000784014	0.000567529	Fst/Fgf8/Smo/Pitx2/Gas1/Hacd1/Perp/Fgfr1/Lamb1/Tgfb1	10
GO:0001704	GO:0001704	formation of primary germ layer	9/407	103/28814	1.59605e-05	0.000789947	0.000571824	T/Wnt3/Mixl1/Hmga2/Fgfr1/Eomes/Prkaca/Prkar1a/Smad1	9
GO:0045165	GO:0045165	cell fate commitment	15/407	287/28814	1.64574e-05	0.000804847	0.00058261	T/Fgf8/Wnt3/Smo/Gas1/Wnt8a/Itgb1/Hes1/Dll3/Fgfr1/Eomes/Tgfb1/Gsc/Smad1/Ctsl	15
GO:0051098	GO:0051098	regulation of binding	18/407	397/28814	1.66896e-05	0.0008066	0.000583879	Nes/Pim2/Smo/Pitx2/Amfr/Ppp1r2/S100a10/Ppp2ca/Sox11/B2m/Hmga2/Nme1/Hes1/Tdg/Dtnbp1/Tgfb1/Cdkn1a/Ppp2cb	18
GO:0010770	GO:0010770	positive regulation of cell morphogenesis involved in differentiation	9/407	104/28814	1.72575e-05	0.000824345	0.000596724	Mdk/Marcks/Dbn1/Lrp8/S100a10/C1qbp/Rac1/P4hb/Dbnl	9
GO:0070986	GO:0070986	left/right axis specification	4/407	12/28814	1.77501e-05	0.00083813	0.000606703	Smo/Pitx2/Cited2/Hspb11	4
GO:0007411	GO:0007411	axon guidance	14/407	258/28814	2.07314e-05	0.000963531	0.000697477	Fgf8/Prtg/Wnt3/Epha1/Myh10/Smo/Gas1/Slit3/Sema6a/Evx1/Dpysl2/Trio/Rac1/Zic2	14
GO:0032956	GO:0032956	regulation of actin cytoskeleton organization	17/407	366/28814	2.10308e-05	0.000963531	0.000697477	Mdk/Alox15/Pfn1/Epha1/Actg1/Dbn1/S100a10/Fzd10/Arf1/Bst2/Rac1/Rdx/Tgfb1/Dbnl/Wasf1/Ctsl/Arhgdia	17
GO:0031346	GO:0031346	positive regulation of cell projection organization	19/407	443/28814	2.11095e-05	0.000963531	0.000697477	Mdk/Wnt3/Pfn1/Marcks/Dbn1/Zmynd8/Lrp8/Ptk7/Itgb1/Nme1/Fgfr1/Rap1a/Rac1/Rab11a/Dock11/Ptn/Dbnl/Cd24a/Nefl	19
GO:0010001	GO:0010001	glial cell differentiation	14/407	259/28814	2.16395e-05	0.000966251	0.000699446	Mdk/Fgf5/Smo/Vim/Sox11/Hmga2/Hes1/Dll3/Eomes/Pard3/Tgfb1/Ptn/Sox4/Phgdh	14
GO:0097485	GO:0097485	neuron projection guidance	14/407	259/28814	2.16395e-05	0.000966251	0.000699446	Fgf8/Prtg/Wnt3/Epha1/Myh10/Smo/Gas1/Slit3/Sema6a/Evx1/Dpysl2/Trio/Rac1/Zic2	14
GO:0030325	GO:0030325	adrenal gland development	5/407	25/28814	2.3091e-05	0.00101105	0.000731878	Mdk/Pbx1/Ly6e/Hmga2/Cited2	5
GO:0010810	GO:0010810	regulation of cell-substrate adhesion	13/407	227/28814	2.32367e-05	0.00101105	0.000731878	Mdk/Alox15/Epha1/Actg1/Dbn1/S100a10/Hacd1/C1qbp/Itgb1/Rac1/P4hb/Ptn/Tdgf1	13
GO:0090263	GO:0090263	positive regulation of canonical Wnt signaling pathway	9/407	108/28814	2.33812e-05	0.00101105	0.000731878	Ptk7/Rspo3/Tmem9/Usp47/Ddx3x/Csnk1d/Tgfb1/Sox4/Ube2b	9
GO:0001764	GO:0001764	neuron migration	12/407	196/28814	2.47869e-05	0.00106067	0.000767795	Mdk/Myh10/Pitx2/Sema6a/Ddit4/Ndn/Evx1/Ywhae/Pex2/Eomes/Top2b/Rac1	12
GO:0031507	GO:0031507	heterochromatin assembly	8/407	84/28814	2.52856e-05	0.00107086	0.00077517	Gnas/H3f3b/Pphln1/Hmga2/Ndn/Smchd1/Ctbp1/Zdbf2	8
GO:0031589	GO:0031589	cell-substrate adhesion	17/407	373/28814	2.67289e-05	0.00112043	0.000811053	Mdk/Zyx/Alox15/Epha1/Marcks/Actg1/Dbn1/S100a10/Hacd1/C1qbp/Itgb1/Vamp3/Rac1/P4hb/Lamb1/Ptn/Tdgf1	17
GO:0034446	GO:0034446	substrate adhesion-dependent cell spreading	9/407	110/28814	2.70779e-05	0.0011236	0.000813345	Mdk/Epha1/Dbn1/S100a10/C1qbp/Vamp3/Rac1/P4hb/Lamb1	9
GO:0060998	GO:0060998	regulation of dendritic spine development	8/407	85/28814	2.75727e-05	0.00113268	0.000819924	Marcks/Dbn1/Zmynd8/Lrp8/Arf1/Dtnbp1/Rac1/Dbnl	8
GO:0042474	GO:0042474	middle ear morphogenesis	5/407	26/28814	2.82585e-05	0.00114937	0.000831999	Gas1/Prkra/Fgfr1/Gsc/Rpl38	5
GO:0061351	GO:0061351	neural precursor cell proliferation	12/407	199/28814	2.87912e-05	0.00114964	0.000832196	Fgf8/Mdk/Nes/Gnai2/Smo/Dbn1/Hmga2/Bex1/Fgfr1/Tgfb1/Ptn/Cd24a	12
GO:0006898	GO:0006898	receptor-mediated endocytosis	14/407	266/28814	2.90373e-05	0.00114964	0.000832196	Apln/Hip1/Smap1/B2m/Itgb1/Arf1/Dtnbp1/Pard3/Canx/Cltc/Dbnl/Wasf1/Ctsl/Ezr	14
GO:1902749	GO:1902749	regulation of cell cycle G2/M phase transition	9/407	111/28814	2.91048e-05	0.00114964	0.000832196	Pbx1/Ccng1/Hacd1/Hmga2/Usp47/Nabp2/Rab11a/Nae1/Cdkn1a	9
GO:0030177	GO:0030177	positive regulation of Wnt signaling pathway	10/407	139/28814	2.99252e-05	0.00117079	0.000847507	Wnt3/Ptk7/Rspo3/Tmem9/Usp47/Ddx3x/Csnk1d/Tgfb1/Sox4/Ube2b	10
GO:0035270	GO:0035270	endocrine system development	10/407	140/28814	3.1828e-05	0.00123348	0.00089289	Fgf8/Mdk/Pbx1/Smo/Pitx2/Ly6e/Hmga2/Hes1/Cited2/Sox4	10
GO:0023019	GO:0023019	signal transduction involved in regulation of gene expression	5/407	27/28814	3.42803e-05	0.0012936	0.000936404	T/Fgf8/Fgf5/Epcam/Gsc	5
GO:0045047	GO:0045047	protein targeting to ER	6/407	44/28814	3.43238e-05	0.0012936	0.000936404	Spcs2/Spcs1/Sec61g/Srp14/Srp68/Tram1	6
GO:1900026	GO:1900026	positive regulation of substrate adhesion-dependent cell spreading	6/407	44/28814	3.43238e-05	0.0012936	0.000936404	Mdk/Dbn1/S100a10/C1qbp/Rac1/P4hb	6
GO:0140694	GO:0140694	non-membrane-bounded organelle assembly	17/407	381/28814	3.48875e-05	0.00130289	0.000943131	Myh10/Actg1/Krt8/C1qbp/Itgb1/Ddx3x/Chmp6/Mrps7/Prkar1a/Kpnb1/Rab11a/Csnk1d/Cltc/Cnot6/Dbnl/Ezr/Rpl38	17
GO:0003281	GO:0003281	ventricular septum development	8/407	88/28814	3.54978e-05	0.00131374	0.000950984	Pitx2/Slit3/Fzd2/Ptk7/Sox11/Hes1/Cited2/Sox4	8
GO:0048675	GO:0048675	axon extension	10/407	142/28814	3.59457e-05	0.00131844	0.000954384	Wnt3/Smo/Slit3/Dbn1/Sema6a/Ndn/Itgb1/Dpysl2/Rab11a/Dbnl	10
GO:0060999	GO:0060999	positive regulation of dendritic spine development	7/407	65/28814	3.6649e-05	0.00133234	0.000964446	Marcks/Dbn1/Zmynd8/Lrp8/Arf1/Rac1/Dbnl	7
GO:0048863	GO:0048863	stem cell differentiation	13/407	240/28814	4.14523e-05	0.0014922	0.00108017	Tead2/Wnt3/Smo/Pitx2/Sema6a/Sox11/Prickle1/Hes1/Cited2/Eomes/Epcam/Ptn/Gsc	13
GO:0045665	GO:0045665	negative regulation of neuron differentiation	8/407	90/28814	4.1773e-05	0.0014922	0.00108017	Pbx1/B2m/Itgb1/Hes1/Bex1/Lsm1/Ttc3/Cd24a	8
GO:0071902	GO:0071902	positive regulation of protein serine/threonine kinase activity	12/407	207/28814	4.23336e-05	0.00149919	0.00108523	Marcks/Ccnd2/Ppp2ca/Fzd10/Hmga2/Ddx3x/Fgfr1/Ccnd3/Tgfb1/Tpd52l1/Cd24a/Tdgf1	12
GO:0051656	GO:0051656	establishment of organelle localization	18/407	427/28814	4.33698e-05	0.00152276	0.00110229	Myh10/Itgb1/Arf1/Dpysl2/Chmp6/Ap3s1/Dtnbp1/Pard3/Birc5/Tmed10/Kpnb1/Rab11a/Tsg101/Sar1b/Ube2b/Wasf1/Ezr/Nefl	18
GO:0055088	GO:0055088	lipid homeostasis	11/407	176/28814	4.45334e-05	0.00155037	0.00112227	Soat1/Pex2/Ddx3x/Tspo/Commd1/Tmem97/Sar1b/Tgfb1/Cd24a/Tlcd1/Rbp1	11
GO:0045814	GO:0045814	negative regulation of gene expression, epigenetic	8/407	91/28814	4.52418e-05	0.00156179	0.00113055	Gnas/H3f3b/Pphln1/Hmga2/Ndn/Smchd1/Ctbp1/Zdbf2	8
GO:0070828	GO:0070828	heterochromatin organization	8/407	93/28814	5.29027e-05	0.00181104	0.00131097	Gnas/H3f3b/Pphln1/Hmga2/Ndn/Smchd1/Ctbp1/Zdbf2	8
GO:0033674	GO:0033674	positive regulation of kinase activity	18/407	435/28814	5.50517e-05	0.00186903	0.00135294	Epha1/Marcks/Ccnd2/Lrp8/Ppp2ca/Fzd10/Hmga2/Ddx3x/Fgfr1/Ccnd3/Rap1a/Rac1/Tgfb1/Tpd52l1/Cdkn1a/Cd24a/Traf4/Tdgf1	18
GO:0072599	GO:0072599	establishment of protein localization to endoplasmic reticulum	6/407	48/28814	5.68969e-05	0.00191584	0.00138683	Spcs2/Spcs1/Sec61g/Srp14/Srp68/Tram1	6
GO:0045860	GO:0045860	positive regulation of protein kinase activity	16/407	358/28814	5.78498e-05	0.00193209	0.00139859	Marcks/Ccnd2/Lrp8/Ppp2ca/Fzd10/Hmga2/Ddx3x/Fgfr1/Ccnd3/Rap1a/Tgfb1/Tpd52l1/Cdkn1a/Cd24a/Traf4/Tdgf1	16
GO:0003007	GO:0003007	heart morphogenesis	14/407	284/28814	5.91058e-05	0.00195812	0.00141744	T/Fgf8/Tead2/Smo/Pitx2/Slit3/Fzd2/Ly6e/Sox11/Hes1/Cited2/Rac1/Tgfb1/Sox4	14
GO:0030900	GO:0030900	forebrain development	17/407	398/28814	5.99021e-05	0.00196862	0.00142504	Fgf8/Mdk/Myh10/Smo/Pitx2/Lrp8/B2m/Hmga2/Ywhae/Hes1/Fgfr1/Eomes/Uqcrq/Top2b/Rac1/Lamb1/Gsc	17
GO:0003231	GO:0003231	cardiac ventricle development	10/407	151/28814	6.05934e-05	0.00197554	0.00143004	Pitx2/Slit3/Fzd2/Ptk7/Ly6e/Sox11/Hes1/Cited2/Tgfb1/Sox4	10
GO:0098885	GO:0098885	modification of postsynaptic actin cytoskeleton	4/407	16/28814	6.24023e-05	0.00201849	0.00146114	Pfn1/Myh10/Marcks/Wasf1	4
GO:0045785	GO:0045785	positive regulation of cell adhesion	19/407	482/28814	6.56917e-05	0.00210829	0.00152614	Mdk/Alox15/Epha1/Igfbp2/Dbn1/S100a10/Hacd1/B2m/C1qbp/Itgb1/Hes1/Cited2/Rac1/P4hb/Tgfb1/Ptn/Sox4/Cd24a/Tdgf1	19
GO:0042074	GO:0042074	cell migration involved in gastrulation	4/407	17/28814	8.06948e-05	0.00253049	0.00183176	T/Fgf8/Mixl1/Amot	4
GO:0098974	GO:0098974	postsynaptic actin cytoskeleton organization	4/407	17/28814	8.06948e-05	0.00253049	0.00183176	Myh10/Dbn1/Arf1/Dbnl	4
GO:0099188	GO:0099188	postsynaptic cytoskeleton organization	4/407	17/28814	8.06948e-05	0.00253049	0.00183176	Myh10/Dbn1/Arf1/Dbnl	4
GO:1990778	GO:1990778	protein localization to cell periphery	16/407	370/28814	8.50835e-05	0.0026479	0.00191675	Pkdcc/S100a10/Krt18/Itgb1/Vamp3/Acsl3/Pid1/Commd1/Rap1a/Rac1/Rdx/Rab11a/Appl1/Tgfb1/Cltc/Ezr	16
GO:0046394	GO:0046394	carboxylic acid biosynthetic process	14/407	295/28814	8.86095e-05	0.00272816	0.00197485	Fabp5/Scd2/Alox15/Acadl/Hacd1/Got2/Acsl3/Pex2/Ndufab1/Pycrl/Fasn/Phgdh/Psat1/Rbp1	14
GO:0045807	GO:0045807	positive regulation of endocytosis	9/407	128/28814	8.89907e-05	0.00272816	0.00197485	Apln/Hip1/B2m/Itgb1/Arf1/Dtnbp1/Pard3/Tsg101/Appl1	9
GO:0016053	GO:0016053	organic acid biosynthetic process	14/407	296/28814	9.18374e-05	0.00276359	0.0020005	Fabp5/Scd2/Alox15/Acadl/Hacd1/Got2/Acsl3/Pex2/Ndufab1/Pycrl/Fasn/Phgdh/Psat1/Rbp1	14
GO:0007492	GO:0007492	endoderm development	7/407	75/28814	9.259e-05	0.00276359	0.0020005	Fgf8/Ssbp3/Mixl1/Wnt8a/Hmga2/Eomes/Tgfb1	7
GO:0006913	GO:0006913	nucleocytoplasmic transport	15/407	334/28814	9.28373e-05	0.00276359	0.0020005	Smo/Ppp2ca/Prickle1/Elavl1/Ywhae/Pom121/Thoc7/Prkaca/Alyref/Eny2/Kpnb1/Appl1/Tgfb1/Cdkn1a/Rab18	15
GO:0051169	GO:0051169	nuclear transport	15/407	334/28814	9.28373e-05	0.00276359	0.0020005	Smo/Ppp2ca/Prickle1/Elavl1/Ywhae/Pom121/Thoc7/Prkaca/Alyref/Eny2/Kpnb1/Appl1/Tgfb1/Cdkn1a/Rab18	15
GO:0010976	GO:0010976	positive regulation of neuron projection development	12/407	225/28814	9.42625e-05	0.00277265	0.00200705	Mdk/Marcks/Dbn1/Lrp8/Ptk7/Itgb1/Nme1/Fgfr1/Rap1a/Ptn/Dbnl/Cd24a	12
GO:0014013	GO:0014013	regulation of gliogenesis	9/407	129/28814	9.44913e-05	0.00277265	0.00200705	Mdk/Vim/Sox11/Hmga2/Hes1/Dll3/Tspo/Tgfb1/Ptn	9
GO:0006978	GO:0006978	DNA damage response, signal transduction by p53 class mediator resulting in transcription of p21 class mediator	4/407	18/28814	0.000102596	0.00296806	0.00214851	Pcbp4/Rpl26/Cops3/Cdkn1a	4
GO:0060253	GO:0060253	negative regulation of glial cell proliferation	4/407	18/28814	0.000102596	0.00296806	0.00214851	Sox11/Hes1/Tspo/Ptn	4
GO:0090287	GO:0090287	regulation of cellular response to growth factor stimulus	14/407	300/28814	0.000105794	0.00302089	0.00218675	Fst/Apln/Sema6a/Pmepa1/Sox11/Hes1/Snx6/Fgfr1/Cited2/Strap/Grb10/Tgfb1/Wasf1/Tdgf1	14
GO:0022604	GO:0022604	regulation of cell morphogenesis	15/407	338/28814	0.000105893	0.00302089	0.00218675	Mdk/Myh10/Marcks/Dbn1/Lrp8/S100a10/C1qbp/Rac1/P4hb/Rdx/Ptn/Dbnl/Ttc3/Arhgdia/Ezr	15
GO:0035308	GO:0035308	negative regulation of protein dephosphorylation	5/407	34/28814	0.000108938	0.00308633	0.00223412	Gnai2/Ppp4r4/Ywhab/Ywhae/Mprip	5
GO:0014014	GO:0014014	negative regulation of gliogenesis	6/407	54/28814	0.000111511	0.00313759	0.00227123	Sox11/Hmga2/Hes1/Dll3/Tspo/Ptn	6
GO:0001558	GO:0001558	regulation of cell growth	18/407	461/28814	0.000114552	0.00318417	0.00230494	Wnt3/H3f3b/Gas1/Slit3/Dbn1/Sema6a/Igfbp3/Dpysl2/Usp47/Ddx3x/Bst2/Dcun1d5/Rab11a/Tsg101/Tgfb1/Dbnl/Cdkn1a/Pttg1	18
GO:0021543	GO:0021543	pallium development	10/407	163/28814	0.000114717	0.00318417	0.00230494	Fgf8/Mdk/Smo/Lrp8/Ywhae/Fgfr1/Eomes/Uqcrq/Rac1/Lamb1	10
GO:0001503	GO:0001503	ossification	17/407	421/28814	0.000118313	0.00325514	0.00235632	Mdk/Wnt3/Alox15/Gnas/H3f3b/Clic1/Pbx1/Smo/Pkdcc/Igfbp3/Sox11/Fgfr1/Prkaca/Tgfb1/Ptn/Smad1/Rpl38	17
GO:2000379	GO:2000379	positive regulation of reactive oxygen species metabolic process	7/407	78/28814	0.000118858	0.00325514	0.00235632	Gnai2/Eif5a/Tspo/Pid1/Gnai3/Tgfb1/Cdkn1a	7
GO:0090068	GO:0090068	positive regulation of cell cycle process	13/407	267/28814	0.00012192	0.00331686	0.00240099	Fgf8/Pbx1/Ccnd2/Ube2e2/Cdc16/Ddx3x/Fgfr1/Birc5/Ccnd3/Rdx/Rab11a/Tgfb1/Ube2b	13
GO:0035303	GO:0035303	regulation of dephosphorylation	9/407	134/28814	0.000126462	0.00341779	0.00247406	Gnai2/Ppp1r2/Ppp2ca/Ppp4r4/Ywhab/Ywhae/Mprip/Calm2/Tgfb1	9
GO:0042772	GO:0042772	DNA damage response, signal transduction resulting in transcription	4/407	19/28814	0.00012851	0.00345045	0.0024977	Pcbp4/Rpl26/Cops3/Cdkn1a	4
GO:0040029	GO:0040029	regulation of gene expression, epigenetic	10/407	167/28814	0.000140059	0.00370962	0.0026853	Gnas/H3f3b/Pphln1/Hmga2/Ndn/Smchd1/Ctbp1/Zdbf2/Msl1/Tdg	10
GO:0009952	GO:0009952	anterior/posterior pattern specification	12/407	235/28814	0.000141898	0.00370962	0.0026853	T/Fgf8/Wnt3/Ssbp3/Pbx1/Smo/Wnt8a/Tdrkh/Hes1/Dll3/Cdx2/Tdgf1	12
GO:0001657	GO:0001657	ureteric bud development	8/407	107/28814	0.000142678	0.00370962	0.0026853	Fgf8/Pbx1/Smo/Hes1/Fgfr1/Epcam/Tgfb1/Smad1	8
GO:0072163	GO:0072163	mesonephric epithelium development	8/407	107/28814	0.000142678	0.00370962	0.0026853	Fgf8/Pbx1/Smo/Hes1/Fgfr1/Epcam/Tgfb1/Smad1	8
GO:0072164	GO:0072164	mesonephric tubule development	8/407	107/28814	0.000142678	0.00370962	0.0026853	Fgf8/Pbx1/Smo/Hes1/Fgfr1/Epcam/Tgfb1/Smad1	8
GO:0031497	GO:0031497	chromatin assembly	10/407	168/28814	0.000147084	0.00380013	0.00275083	Gnas/H3f3b/Dnajc9/Pphln1/Hmga2/Ndn/Smchd1/Ctbp1/Zdbf2/Baz1a	10
GO:0035567	GO:0035567	non-canonical Wnt signaling pathway	6/407	57/28814	0.0001512	0.00388206	0.00281013	Fzd2/Ptk7/Fzd10/Rspo3/Rac1/Csnk1d	6
GO:0051100	GO:0051100	negative regulation of binding	10/407	169/28814	0.000154404	0.0039397	0.00285186	Nes/Pim2/Smo/Ppp1r2/Sox11/B2m/Hmga2/Tdg/Dtnbp1/Cdkn1a	10
GO:0043433	GO:0043433	negative regulation of DNA-binding transcription factor activity	10/407	170/28814	0.000162029	0.00408997	0.00296063	T/Pbx1/Ndn/Hes1/Spop/Eomes/Peli1/Commd1/Prdx2/Ppp2cb	10
GO:0002065	GO:0002065	columnar/cuboidal epithelial cell differentiation	8/407	109/28814	0.000162285	0.00408997	0.00296063	Fgf8/Smo/Sox11/Hes1/Tgfb1/Sox4/Fasn/Cdx2	8
GO:1990138	GO:1990138	neuron projection extension	11/407	204/28814	0.000166395	0.00409959	0.0029676	Wnt3/Smo/Slit3/Dbn1/Sema6a/Ndn/Itgb1/Dpysl2/Rab11a/Dbnl/Wasf1	11
GO:0010257	GO:0010257	NADH dehydrogenase complex assembly	6/407	58/28814	0.000166658	0.00409959	0.0029676	Ndufs4/Ndufb7/Ndufab1/Ndufa8/Ndufaf4/Ndufaf6	6
GO:0032981	GO:0032981	mitochondrial respiratory chain complex I assembly	6/407	58/28814	0.000166658	0.00409959	0.0029676	Ndufs4/Ndufb7/Ndufab1/Ndufa8/Ndufaf4/Ndufaf6	6
GO:0043666	GO:0043666	regulation of phosphoprotein phosphatase activity	6/407	58/28814	0.000166658	0.00409959	0.0029676	Gnai2/Ppp1r2/Ppp2ca/Ppp4r4/Mprip/Calm2	6
GO:0048193	GO:0048193	Golgi vesicle transport	13/407	276/28814	0.000169121	0.00413474	0.00299304	Gas1/Pkdcc/Krt18/Vamp3/Arf1/Acsl3/Arf5/Ap3s1/Commd1/Tmed10/Trappc1/Sar1b/Ergic3	13
GO:0050673	GO:0050673	epithelial cell proliferation	18/407	476/28814	0.0001701	0.00413474	0.00299304	Fst/Mdk/Apln/Smo/Gas1/Ccnd2/Igfbp3/Sox11/B2m/Hmga2/Nme1/Hes1/Pex2/Fgfr1/Birc5/Tgfb1/Ptn/Ctsl	18
GO:0001823	GO:0001823	mesonephros development	8/407	110/28814	0.000172889	0.00417781	0.00302422	Fgf8/Pbx1/Smo/Hes1/Fgfr1/Epcam/Tgfb1/Smad1	8
GO:0045787	GO:0045787	positive regulation of cell cycle	15/407	355/28814	0.000180896	0.00434573	0.00314577	Fgf8/Pbx1/Ccnd2/Ube2e2/Hes1/Cdc16/Ddx3x/Fgfr1/Cited2/Birc5/Ccnd3/Rdx/Rab11a/Tgfb1/Ube2b	15
GO:0045116	GO:0045116	protein neddylation	4/407	21/28814	0.000194049	0.0045704	0.0033084	Dcun1d5/Ube2f/Nae1/Ube2m	4
GO:0006605	GO:0006605	protein targeting	13/407	280/28814	0.000194685	0.0045704	0.0033084	Syngr2/Spcs2/Spcs1/Ywhab/Ywhae/Timm22/Pex2/Sec61g/Pard3/Immp1l/Srp14/Srp68/Tram1	13
GO:0035107	GO:0035107	appendage morphogenesis	10/407	174/28814	0.000195778	0.0045704	0.0033084	Fgf8/Wnt3/Gnas/Pbx1/Pitx2/Gas1/Pkdcc/Sox11/Fgfr1/Sox4	10
GO:0035108	GO:0035108	limb morphogenesis	10/407	174/28814	0.000195778	0.0045704	0.0033084	Fgf8/Wnt3/Gnas/Pbx1/Pitx2/Gas1/Pkdcc/Sox11/Fgfr1/Sox4	10
GO:0021987	GO:0021987	cerebral cortex development	8/407	112/28814	0.00019581	0.0045704	0.0033084	Mdk/Smo/Lrp8/Ywhae/Fgfr1/Eomes/Rac1/Lamb1	8
GO:0090596	GO:0090596	sensory organ morphogenesis	14/407	319/28814	0.000200189	0.00460029	0.00333004	Fgf8/Pitx2/Gas1/Fzd2/Ptk7/Sox11/Prkra/Prom1/Fgfr1/Cited2/Rac1/Ptn/Gsc/Rpl38	14
GO:0014009	GO:0014009	glial cell proliferation	6/407	60/28814	0.00020131	0.00460029	0.00333004	Vim/Sox11/Hes1/Tspo/Ptn/Sox4	6
GO:1900024	GO:1900024	regulation of substrate adhesion-dependent cell spreading	6/407	60/28814	0.00020131	0.00460029	0.00333004	Mdk/Dbn1/S100a10/C1qbp/Rac1/P4hb	6
GO:0060560	GO:0060560	developmental growth involved in morphogenesis	13/407	281/28814	0.000201571	0.00460029	0.00333004	Wnt3/Smo/Slit3/Dbn1/Sema6a/Ptk7/Ndn/Itgb1/Dpysl2/Rab11a/Tgfb1/Dbnl/Wasf1	13
GO:0042471	GO:0042471	ear morphogenesis	9/407	143/28814	0.000206781	0.00469313	0.00339725	Fgf8/Gas1/Fzd2/Ptk7/Prkra/Fgfr1/Rac1/Gsc/Rpl38	9
GO:0072593	GO:0072593	reactive oxygen species metabolic process	12/407	245/28814	0.00020881	0.00471314	0.00341173	Gnai2/Ndufs4/Ddit4/Eif5a/Tspo/Pid1/Prdx2/Gnai3/Coq7/Tgfb1/Cdkn1a/Prdx6	12
GO:2000036	GO:2000036	regulation of stem cell population maintenance	5/407	39/28814	0.00021273	0.00477538	0.00345679	Smo/Elavl1/Hmga2/Ptn/Zfp322a	5
GO:0050678	GO:0050678	regulation of epithelial cell proliferation	16/407	405/28814	0.000238179	0.00531761	0.00384929	Mdk/Apln/Smo/Gas1/Ccnd2/Sox11/B2m/Hmga2/Nme1/Hes1/Pex2/Fgfr1/Birc5/Tgfb1/Ptn/Ctsl	16
GO:0010972	GO:0010972	negative regulation of G2/M transition of mitotic cell cycle	6/407	62/28814	0.000241405	0.00532197	0.00385245	Ccng1/Hmga2/Usp47/Nabp2/Nae1/Cdkn1a	6
GO:0006470	GO:0006470	protein dephosphorylation	12/407	249/28814	0.000242261	0.00532197	0.00385245	Gnai2/Ppp1r2/Ppp2ca/Ppp4r4/Ywhab/Ywhae/Mprip/Acp1/Calm2/Ublcp1/Tgfb1/Ppp2cb	12
GO:0060828	GO:0060828	regulation of canonical Wnt signaling pathway	12/407	249/28814	0.000242261	0.00532197	0.00385245	Mdk/Amfr/Ptk7/Prickle1/Rspo3/Tmem9/Usp47/Ddx3x/Csnk1d/Tgfb1/Sox4/Ube2b	12
GO:0043583	GO:0043583	ear development	12/407	251/28814	0.000260628	0.00569501	0.00412248	Fgf8/Gas1/H2-K1/Fzd2/Ptk7/Prkra/Hes1/Ccm2/Fgfr1/Rac1/Gsc/Rpl38	12
GO:0072009	GO:0072009	nephron epithelium development	8/407	117/28814	0.000264206	0.00574263	0.00415695	Fgf8/Pbx1/Smo/Hes1/Prom1/Basp1/Tgfb1/Cd24a	8
GO:0010762	GO:0010762	regulation of fibroblast migration	5/407	41/28814	0.000270555	0.00578875	0.00419034	Itgb1/Fgfr1/Rac1/Appl1/Tgfb1	5
GO:0038179	GO:0038179	neurotrophin signaling pathway	5/407	41/28814	0.000270555	0.00578875	0.00419034	Ddit4/Ndn/Bex1/Rap1a/Wasf1	5
GO:1902692	GO:1902692	regulation of neuroblast proliferation	5/407	41/28814	0.000270555	0.00578875	0.00419034	Smo/Bex1/Tgfb1/Ptn/Cd24a	5
GO:0034248	GO:0034248	regulation of cellular amide metabolic process	17/407	453/28814	0.000279797	0.0059481	0.00430569	Dapk1/Vim/Coa3/Igf2bp3/Elavl1/C1qbp/Rtn3/Rpl26/Ddx3x/Eif5a/Mrpl13/Tmed10/Lsm1/Cnot6/Sox4/Gemin5/Rpl38	17
GO:0051170	GO:0051170	import into nucleus	10/407	182/28814	0.000281181	0.0059481	0.00430569	Smo/Ppp2ca/Prickle1/Elavl1/Pom121/Kpnb1/Appl1/Tgfb1/Cdkn1a/Rab18	10
GO:0001822	GO:0001822	kidney development	14/407	330/28814	0.00028274	0.0059481	0.00430569	Fgf8/Pbx1/Smo/Ptk7/Hes1/Prom1/Basp1/Fgfr1/Hspb11/Epcam/Tgfb1/Sox4/Cd24a/Smad1	14
GO:0050679	GO:0050679	positive regulation of epithelial cell proliferation	11/407	217/28814	0.000283794	0.0059481	0.00430569	Mdk/Apln/Smo/Gas1/Ccnd2/Sox11/Hmga2/Nme1/Fgfr1/Tgfb1/Ptn	11
GO:1902750	GO:1902750	negative regulation of cell cycle G2/M phase transition	6/407	64/28814	0.000287528	0.00599576	0.00434019	Ccng1/Hmga2/Usp47/Nabp2/Nae1/Cdkn1a	6
GO:0072331	GO:0072331	signal transduction by p53 class mediator	9/407	150/28814	0.000295243	0.00612554	0.00443413	Pcbp4/Ddit4/Rpl26/Perp/Cops3/Hint1/Sox4/Cdkn1a/Phlda3	9
GO:0060251	GO:0060251	regulation of glial cell proliferation	5/407	42/28814	0.000303587	0.00626701	0.00453654	Vim/Sox11/Hes1/Tspo/Ptn	5
GO:2000177	GO:2000177	regulation of neural precursor cell proliferation	8/407	120/28814	0.00031386	0.00644668	0.0046666	Mdk/Nes/Gnai2/Smo/Bex1/Tgfb1/Ptn/Cd24a	8
GO:0035051	GO:0035051	cardiocyte differentiation	10/407	185/28814	0.000320356	0.00654737	0.00473949	T/Myh10/Pitx2/Prickle1/Itgb1/Hes1/Cited2/Eomes/Tgfb1/Tdgf1	10
GO:0051047	GO:0051047	positive regulation of secretion	16/407	417/28814	0.000329103	0.00669284	0.00484479	Apln/Gnai2/Myh10/Sox11/Arf1/Dpysl2/Acsl3/Fgfr1/Oxct1/Dtnbp1/Tmed10/Rac1/Tsg101/Tgfb1/Sox4/Ezr	16
GO:0060972	GO:0060972	left/right pattern formation	4/407	24/28814	0.000333177	0.00673646	0.00487637	Smo/Pitx2/Cited2/Hspb11	4
GO:0021537	GO:0021537	telencephalon development	12/407	258/28814	0.000334527	0.00673646	0.00487637	Fgf8/Mdk/Myh10/Smo/Lrp8/Ywhae/Hes1/Fgfr1/Eomes/Uqcrq/Rac1/Lamb1	12
GO:0032388	GO:0032388	positive regulation of intracellular transport	10/407	187/28814	0.000348924	0.00696465	0.00504155	Smo/Ywhae/Arf1/Commd1/Prkaca/Rdx/Sar1b/Ergic3/Tgfb1/Ezr	10
GO:0032386	GO:0032386	regulation of intracellular transport	14/407	337/28814	0.00034925	0.00696465	0.00504155	Smo/Gas1/Dbn1/Ppp2ca/Ywhae/Arf1/Ube2j1/Commd1/Prkaca/Rdx/Sar1b/Ergic3/Tgfb1/Ezr	14
GO:0021782	GO:0021782	glial cell development	8/407	122/28814	0.000351005	0.00696584	0.00504241	Mdk/Smo/Vim/Sox11/Pard3/Tgfb1/Sox4/Phgdh	8
GO:0007029	GO:0007029	endoplasmic reticulum organization	7/407	93/28814	0.000355743	0.00699231	0.00506157	Reep5/Rtn3/Polr2m/Emc6/Ccdc47/Tram1/Rab18	7
GO:0033108	GO:0033108	mitochondrial respiratory chain complex assembly	7/407	93/28814	0.000355743	0.00699231	0.00506157	Coa3/Ndufs4/Ndufb7/Ndufab1/Ndufa8/Ndufaf4/Ndufaf6	7
GO:0001837	GO:0001837	epithelial to mesenchymal transition	9/407	155/28814	0.000375939	0.00735408	0.00532345	Fgf8/Mdk/Ppp2ca/Hmga2/Hnrnpab/Fgfr1/Eomes/Tgfb1/Gsc	9
GO:0007059	GO:0007059	chromosome segregation	14/407	340/28814	0.000381611	0.00742966	0.00537815	Bex4/Top1/Tubg1/Cdc16/Ddx3x/Csnk2a2/Chmp6/Birc5/Tex15/Top2b/Kpnb1/Rab11a/Ube2b/Pttg1	14
GO:0061951	GO:0061951	establishment of protein localization to plasma membrane	6/407	68/28814	0.000400354	0.0077578	0.00561569	Pkdcc/Krt18/Vamp3/Acsl3/Commd1/Rab11a	6
GO:0048382	GO:0048382	mesendoderm development	3/407	11/28814	0.000424277	0.00814454	0.00589564	Fgf8/Ssbp3/Eomes	3
GO:0060174	GO:0060174	limb bud formation	3/407	11/28814	0.000424277	0.00814454	0.00589564	Wnt3/Sox11/Sox4	3
GO:0048565	GO:0048565	digestive tract development	8/407	126/28814	0.000436053	0.00833166	0.00603109	Smo/Pitx2/Pkdcc/Mixl1/Sox11/Hes1/Tcf7/Cdx2	8
GO:0072001	GO:0072001	renal system development	14/407	345/28814	0.000441245	0.00839182	0.00607464	Fgf8/Pbx1/Smo/Ptk7/Hes1/Prom1/Basp1/Fgfr1/Hspb11/Epcam/Tgfb1/Sox4/Cd24a/Smad1	14
GO:0099010	GO:0099010	modification of postsynaptic structure	4/407	26/28814	0.00045842	0.00862908	0.00624639	Pfn1/Myh10/Marcks/Wasf1	4
GO:1903077	GO:1903077	negative regulation of protein localization to plasma membrane	4/407	26/28814	0.00045842	0.00862908	0.00624639	Pkdcc/Pid1/Tgfb1/Cltc	4
GO:0043161	GO:0043161	proteasome-mediated ubiquitin-dependent protein catabolic process	16/407	430/28814	0.000460022	0.00862908	0.00624639	Klhdc2/Rnf187/Sumo2/Amfr/Prickle1/Ube2j1/Spop/Cdc16/Ccdc47/Peli1/Commd1/Canx/Csnk1d/Gabarap/Ube2b/Ppp2cb	16
GO:1900087	GO:1900087	positive regulation of G1/S transition of mitotic cell cycle	5/407	46/28814	0.000467108	0.00872218	0.00631378	Ccnd2/Ube2e2/Ddx3x/Ccnd3/Rdx	5
GO:2000377	GO:2000377	regulation of reactive oxygen species metabolic process	9/407	160/28814	0.000474005	0.00881091	0.00637801	Gnai2/Eif5a/Tspo/Pid1/Prdx2/Gnai3/Coq7/Tgfb1/Cdkn1a	9
GO:0032091	GO:0032091	negative regulation of protein binding	7/407	98/28814	0.000489183	0.00905209	0.00655259	Nes/Pim2/Ppp1r2/B2m/Tdg/Dtnbp1/Cdkn1a	7
GO:0007178	GO:0007178	transmembrane receptor protein serine/threonine kinase signaling pathway	15/407	391/28814	0.000501815	0.00921523	0.00667069	Fst/T/Zyx/Vim/Pmepa1/Sox11/Hes1/Snx6/Cited2/Strap/Appl1/Tgfb1/Zic2/Smad1/Tdgf1	15
GO:0048738	GO:0048738	cardiac muscle tissue development	12/407	270/28814	0.000502486	0.00921523	0.00667069	T/Fgf8/Myh10/Pitx2/Ly6e/Itgb1/Fgfr1/Cited2/Prkar1a/Tgfb1/Smad1/Tdgf1	12
GO:0021536	GO:0021536	diencephalon development	6/407	71/28814	0.00050561	0.00923132	0.00668234	Fgf8/Smo/Pitx2/Hmga2/Hes1/Uqcrq	6
GO:0014033	GO:0014033	neural crest cell differentiation	7/407	99/28814	0.000520116	0.00945414	0.00684363	Smo/Pitx2/Sema6a/Sox11/Hes1/Cited2/Gsc	7
GO:0042176	GO:0042176	regulation of protein catabolic process	15/407	393/28814	0.000528917	0.00957176	0.00692877	Sumo2/Ppp2ca/Prickle1/Psme2/Tmem9/Csnk2a2/Chmp6/Commd1/Prkaca/Psme1/Rdx/Csnk1d/Gabarap/Ezr/Cyp51	15
GO:0051090	GO:0051090	regulation of DNA-binding transcription factor activity	16/407	436/28814	0.00053417	0.00960857	0.00695541	T/Pbx1/Smo/Fzd2/Lrp8/Hmga2/Ndn/Hes1/Spop/Eomes/Peli1/Commd1/Prdx2/Tgfb1/Zic2/Ppp2cb	16
GO:0060996	GO:0060996	dendritic spine development	8/407	130/28814	0.000537119	0.00960857	0.00695541	Marcks/Dbn1/Zmynd8/Lrp8/Arf1/Dtnbp1/Rac1/Dbnl	8
GO:0001933	GO:0001933	negative regulation of protein phosphorylation	14/407	352/28814	0.000537967	0.00960857	0.00695541	Epha1/Pmepa1/Igfbp3/Ppp2ca/Ddit4/Pid1/Chmp6/Dtnbp1/Pard3/Prkar1a/Tsg101/Tgfb1/Ube2b/Cdkn1a	14
GO:0007405	GO:0007405	neuroblast proliferation	6/407	72/28814	0.000545097	0.00969376	0.00701709	Smo/Bex1/Fgfr1/Tgfb1/Ptn/Cd24a	6
GO:2000112	GO:2000112	regulation of cellular macromolecule biosynthetic process	17/407	481/28814	0.000552769	0.00976628	0.00706958	Dapk1/Soat1/Vim/Coa3/Igf2bp3/Elavl1/C1qbp/Rpl26/Ddx3x/Eif5a/Mrpl13/Grb10/Lsm1/Cnot6/Sox4/Gemin5/Rpl38	17
GO:0006417	GO:0006417	regulation of translation	15/407	395/28814	0.000557259	0.00976628	0.00706958	Dapk1/Vim/Coa3/Igf2bp3/Elavl1/C1qbp/Rpl26/Ddx3x/Eif5a/Mrpl13/Lsm1/Cnot6/Sox4/Gemin5/Rpl38	15
GO:0007183	GO:0007183	SMAD protein complex assembly	3/407	12/28814	0.000559786	0.00976628	0.00706958	Pmepa1/Tgfb1/Smad1	3
GO:0042692	GO:0042692	muscle cell differentiation	16/407	438/28814	0.000561062	0.00976628	0.00706958	T/H3f3b/Myh10/Smo/Pitx2/Actg1/Hacd1/Krt8/Bnip2/Itgb1/Hes1/Eif5a/Prkar1a/Tgfb1/Smad1/Tdgf1	16
GO:0070997	GO:0070997	neuron death	16/407	438/28814	0.000561062	0.00976628	0.00706958	Fgf8/Mdk/Nes/Smo/Ndufs4/Fam162a/Ddit4/Cntfr/Snx6/Dtnbp1/Birc5/Prdx2/Nae1/Sigmar1/Ube2m/Nefl	16
GO:0097061	GO:0097061	dendritic spine organization	7/407	101/28814	0.000586647	0.0101685	0.00736077	Marcks/Dbn1/Zmynd8/Lrp8/Arf1/Dtnbp1/Dbnl	7
GO:0007368	GO:0007368	determination of left/right symmetry	8/407	132/28814	0.000594323	0.0102492	0.00741915	T/Fgf8/Smo/Pitx2/Cited2/Dnaaf2/Zic2/Tdgf1	8
GO:0030100	GO:0030100	regulation of endocytosis	11/407	237/28814	0.000596289	0.0102492	0.00741915	Apln/Alox15/Hip1/Smap1/B2m/Itgb1/Arf1/Dtnbp1/Pard3/Tsg101/Appl1	11
GO:1904376	GO:1904376	negative regulation of protein localization to cell periphery	4/407	28/28814	0.000614005	0.0105097	0.00760774	Pkdcc/Pid1/Tgfb1/Cltc	4
GO:0072080	GO:0072080	nephron tubule development	7/407	102/28814	0.000622354	0.0106047	0.00767648	Fgf8/Pbx1/Smo/Hes1/Prom1/Tgfb1/Cd24a	7
GO:2000027	GO:2000027	regulation of animal organ morphogenesis	8/407	133/28814	0.000624716	0.0106047	0.00767648	Fgf8/Smo/Fzd2/Ptk7/Fgfr1/Cited2/Rac1/Tgfb1	8
GO:0042326	GO:0042326	negative regulation of phosphorylation	15/407	400/28814	0.000633847	0.0107154	0.00775663	Epha1/Pmepa1/Igfbp3/Ppp2ca/Ddit4/Pid1/Chmp6/Dtnbp1/Pard3/Grb10/Prkar1a/Tsg101/Tgfb1/Ube2b/Cdkn1a	15
GO:0030323	GO:0030323	respiratory tube development	11/407	239/28814	0.000639224	0.010762	0.00779037	Fgf8/Pitx2/Pkdcc/Ptk7/Sox11/Hmga2/Hes1/Fgfr1/Hspb11/Tgfb1/Traf4	11
GO:0006457	GO:0006457	protein folding	9/407	167/28814	0.000645726	0.0108271	0.00783749	Tbca/B2m/Tor2a/Txndc5/Canx/P4hb/Nudcd2/Cct4/Ahsa2	9
GO:0051402	GO:0051402	neuron apoptotic process	13/407	318/28814	0.000652985	0.0109043	0.00789338	Fgf8/Mdk/Nes/Smo/Fam162a/Cntfr/Snx6/Birc5/Prdx2/Nae1/Sigmar1/Ube2m/Nefl	13
GO:0021761	GO:0021761	limbic system development	7/407	103/28814	0.000659766	0.0109729	0.00794305	Mdk/Smo/Pitx2/Lrp8/Ywhae/Fgfr1/Uqcrq	7
GO:0070972	GO:0070972	protein localization to endoplasmic reticulum	6/407	75/28814	0.000678069	0.0112319	0.00813049	Spcs2/Spcs1/Sec61g/Srp14/Srp68/Tram1	6
GO:0048736	GO:0048736	appendage development	10/407	204/28814	0.000688938	0.0112839	0.00816815	Fgf8/Wnt3/Gnas/Pbx1/Pitx2/Gas1/Pkdcc/Sox11/Fgfr1/Sox4	10
GO:0060173	GO:0060173	limb development	10/407	204/28814	0.000688938	0.0112839	0.00816815	Fgf8/Wnt3/Gnas/Pbx1/Pitx2/Gas1/Pkdcc/Sox11/Fgfr1/Sox4	10
GO:0035305	GO:0035305	negative regulation of dephosphorylation	5/407	50/28814	0.000689449	0.0112839	0.00816815	Gnai2/Ppp4r4/Ywhab/Ywhae/Mprip	5
GO:0008380	GO:0008380	RNA splicing	15/407	404/28814	0.00070141	0.0114341	0.00827687	Pcbp4/C1qbp/Zcrb1/Lsm6/Hnrnph3/Thoc7/Rp9/Srsf9/Strap/Snrpn/Alyref/Hnrnph1/Lsm1/Gemin5/Prdx6	15
GO:0061003	GO:0061003	positive regulation of dendritic spine morphogenesis	4/407	29/28814	0.000704363	0.0114369	0.00827887	Marcks/Dbn1/Lrp8/Dbnl	4
GO:0030953	GO:0030953	astral microtubule organization	3/407	13/28814	0.000720116	0.0116466	0.0084307	Kpnb1/Rab11a/Ezr	3
GO:1903532	GO:1903532	positive regulation of secretion by cell	14/407	363/28814	0.000726189	0.0116749	0.00845121	Apln/Myh10/Sox11/Arf1/Dpysl2/Fgfr1/Oxct1/Dtnbp1/Tmed10/Rac1/Tsg101/Tgfb1/Sox4/Ezr	14
GO:1903036	GO:1903036	positive regulation of response to wounding	6/407	76/28814	0.000727552	0.0116749	0.00845121	Mdk/Actg1/Itgb1/Prdx2/Ptn/Cd24a	6
GO:0044818	GO:0044818	mitotic G2/M transition checkpoint	5/407	51/28814	0.000755631	0.0120783	0.00874322	Ccng1/Hmga2/Nabp2/Nae1/Cdkn1a	5
GO:0043523	GO:0043523	regulation of neuron apoptotic process	12/407	283/28814	0.000759498	0.0120931	0.0087539	Fgf8/Mdk/Nes/Smo/Cntfr/Snx6/Birc5/Prdx2/Nae1/Sigmar1/Ube2m/Nefl	12
GO:1901991	GO:1901991	negative regulation of mitotic cell cycle phase transition	9/407	171/28814	0.000764729	0.0121294	0.00878017	Ccng1/Hmga2/Rpl26/Usp47/Brd7/Nabp2/Birc5/Nae1/Cdkn1a	9
GO:0045727	GO:0045727	positive regulation of translation	8/407	138/28814	0.000796066	0.0125778	0.0091048	Vim/Coa3/Elavl1/C1qbp/Rpl26/Ddx3x/Eif5a/Sox4	8
GO:0072330	GO:0072330	monocarboxylic acid biosynthetic process	10/407	208/28814	0.000799698	0.0125868	0.0091113	Fabp5/Scd2/Alox15/Acadl/Hacd1/Acsl3/Pex2/Ndufab1/Fasn/Rbp1	10
GO:0060563	GO:0060563	neuroepithelial cell differentiation	4/407	30/28814	0.000803736	0.0126021	0.00912235	Fgf8/Sox11/Hes1/Sox4	4
GO:0061005	GO:0061005	cell differentiation involved in kidney development	5/407	52/28814	0.000826442	0.0129088	0.0093444	Smo/Hes1/Prom1/Basp1/Cd24a	5
GO:0006403	GO:0006403	RNA localization	9/407	173/28814	0.000830603	0.0129247	0.00935588	Igf2bp3/Pom121/Eif5a/Thoc7/Znhit3/Alyref/Eny2/Kpnb1/Cct4	9
GO:0055123	GO:0055123	digestive system development	8/407	139/28814	0.000834481	0.012936	0.00936409	Smo/Pitx2/Pkdcc/Mixl1/Sox11/Hes1/Tcf7/Cdx2	8
GO:0034763	GO:0034763	negative regulation of transmembrane transport	8/407	140/28814	0.000874371	0.0134535	0.0097387	Fabp5/Ppp2ca/Ywhae/Pid1/Commd1/Calm2/Grb10/Tgfb1	8
GO:0061326	GO:0061326	renal tubule development	7/407	108/28814	0.000874415	0.0134535	0.0097387	Fgf8/Pbx1/Smo/Hes1/Prom1/Tgfb1/Cd24a	7
GO:0006465	GO:0006465	signal peptide processing	3/407	14/28814	0.000906939	0.0136975	0.00991526	Spcs2/Spcs1/Sec11a	3
GO:0021903	GO:0021903	rostrocaudal neural tube patterning	3/407	14/28814	0.000906939	0.0136975	0.00991526	Fgf8/Ssbp3/Hes1	3
GO:0030213	GO:0030213	hyaluronan biosynthetic process	3/407	14/28814	0.000906939	0.0136975	0.00991526	Ccnd3/Tgfb1/Cltc	3
GO:0032536	GO:0032536	regulation of cell projection size	3/407	14/28814	0.000906939	0.0136975	0.00991526	Nefm/Ezr/Nefl	3
GO:1904948	GO:1904948	midbrain dopaminergic neuron differentiation	3/407	14/28814	0.000906939	0.0136975	0.00991526	Wnt3/Rac1/Csnk1d	3
GO:0070979	GO:0070979	protein K11-linked ubiquitination	4/407	31/28814	0.000912604	0.01373	0.00993879	Ube2e2/Cdc16/Ube2e3/Ube2b	4
GO:0009855	GO:0009855	determination of bilateral symmetry	8/407	141/28814	0.000915776	0.01373	0.00993879	T/Fgf8/Smo/Pitx2/Cited2/Dnaaf2/Zic2/Tdgf1	8
GO:0106027	GO:0106027	neuron projection organization	7/407	109/28814	0.000923286	0.0137533	0.00995568	Marcks/Dbn1/Zmynd8/Lrp8/Arf1/Dtnbp1/Dbnl	7
GO:1903362	GO:1903362	regulation of cellular protein catabolic process	11/407	250/28814	0.000924028	0.0137533	0.00995568	Sumo2/Prickle1/Psme2/Csnk2a2/Commd1/Prkaca/Psme1/Rdx/Csnk1d/Gabarap/Ezr	11
GO:0014706	GO:0014706	striated muscle tissue development	12/407	290/28814	0.000938322	0.0139156	0.0100732	T/Fgf8/Myh10/Pitx2/Ly6e/Itgb1/Fgfr1/Cited2/Prkar1a/Tgfb1/Smad1/Tdgf1	12
GO:0031032	GO:0031032	actomyosin structure organization	10/407	213/28814	0.00095834	0.0141165	0.0102186	Zyx/Pfn1/Epha1/Myh10/Actg1/S100a10/Krt8/Itgb1/Rac1/Prkar1a	10
GO:0009799	GO:0009799	specification of symmetry	8/407	142/28814	0.000958738	0.0141165	0.0102186	T/Fgf8/Smo/Pitx2/Cited2/Dnaaf2/Zic2/Tdgf1	8
GO:0006606	GO:0006606	protein import into nucleus	9/407	178/28814	0.00101567	0.0149014	0.0107867	Smo/Ppp2ca/Prickle1/Elavl1/Pom121/Kpnb1/Appl1/Tgfb1/Cdkn1a	9
GO:0021904	GO:0021904	dorsal/ventral neural tube patterning	4/407	32/28814	0.00103145	0.0150255	0.0108766	Smo/Gas1/Prkaca/Gsc	4
GO:0048011	GO:0048011	neurotrophin TRK receptor signaling pathway	4/407	32/28814	0.00103145	0.0150255	0.0108766	Ddit4/Ndn/Bex1/Wasf1	4
GO:0045216	GO:0045216	cell-cell junction organization	10/407	216/28814	0.00106531	0.015464	0.011194	Actg1/Lsr/Itgb1/Ccm2/Perp/Pard3/Rac1/Prkaca/Rdx/Tgfb1	10
GO:1905477	GO:1905477	positive regulation of protein localization to membrane	7/407	112/28814	0.00108292	0.0156499	0.0113286	Itgb1/Acsl3/Commd1/Rab11a/Tgfb1/Ptn/Ezr	7
GO:0014015	GO:0014015	positive regulation of gliogenesis	6/407	82/28814	0.00108574	0.0156499	0.0113286	Mdk/Vim/Hes1/Tspo/Tgfb1/Ptn	6
GO:0043393	GO:0043393	regulation of protein binding	10/407	218/28814	0.00114191	0.0163862	0.0118615	Nes/Pim2/Amfr/Ppp1r2/Ppp2ca/B2m/Tdg/Dtnbp1/Cdkn1a/Ppp2cb	10
GO:0034976	GO:0034976	response to endoplasmic reticulum stress	11/407	257/28814	0.00115474	0.0163862	0.0118615	Alox15/Marcks/Amfr/Tmx1/Ube2j1/Spop/Ddx3x/Ccdc47/Canx/P4hb/Ppp2cb	11
GO:0035019	GO:0035019	somatic stem cell population maintenance	5/407	56/28814	0.00116001	0.0163862	0.0118615	Hmga2/Hes1/Sox4/Cdx2/Erdr1	5
GO:0061001	GO:0061001	regulation of dendritic spine morphogenesis	5/407	56/28814	0.00116001	0.0163862	0.0118615	Marcks/Dbn1/Lrp8/Dtnbp1/Dbnl	5
GO:0006099	GO:0006099	tricarboxylic acid cycle	4/407	33/28814	0.00116075	0.0163862	0.0118615	Ndufs4/Mdh1/Dlst/Mrps36	4
GO:0048566	GO:0048566	embryonic digestive tract development	4/407	33/28814	0.00116075	0.0163862	0.0118615	Pitx2/Pkdcc/Sox11/Tcf7	4
GO:0031532	GO:0031532	actin cytoskeleton reorganization	7/407	114/28814	0.00120084	0.016842	0.0121915	Mdk/Ptk7/Dtnbp1/Tgfb1/Ctsl/Arhgdia/Ezr	7
GO:0040013	GO:0040013	negative regulation of locomotion	13/407	340/28814	0.00120124	0.016842	0.0121915	Wnt3/Epha1/Dbn1/Sema6a/Zmynd8/Igfbp3/Cited2/Bst2/Rac1/Tgfb1/Ptn/Arhgdia/Erdr1	13
GO:0051054	GO:0051054	positive regulation of DNA metabolic process	12/407	299/28814	0.00121852	0.0170261	0.0123248	Pfn1/Igfbp3/Smchd1/Rfc3/Gins2/Fgfr1/Nabp2/Rac1/Baz1a/Cct4/Tgfb1/Ube2b	12
GO:0048708	GO:0048708	astrocyte differentiation	6/407	84/28814	0.00123103	0.0170271	0.0123255	Smo/Vim/Hmga2/Hes1/Dll3/Eomes	6
GO:0072089	GO:0072089	stem cell proliferation	6/407	84/28814	0.00123103	0.0170271	0.0123255	Wnt3/Nes/Sox11/Hmga2/Fgfr1/Epcam	6
GO:0072332	GO:0072332	intrinsic apoptotic signaling pathway by p53 class mediator	6/407	84/28814	0.00123103	0.0170271	0.0123255	Ddit4/Rpl26/Perp/Hint1/Cdkn1a/Phlda3	6
GO:0032231	GO:0032231	regulation of actin filament bundle assembly	7/407	115/28814	0.00126345	0.017417	0.0126077	Pfn1/Epha1/Actg1/Dbn1/S100a10/Rac1/Rdx	7
GO:0099563	GO:0099563	modification of synaptic structure	4/407	34/28814	0.00130099	0.0178006	0.0128854	Pfn1/Myh10/Marcks/Wasf1	4
GO:1905476	GO:1905476	negative regulation of protein localization to membrane	4/407	34/28814	0.00130099	0.0178006	0.0128854	Pkdcc/Pid1/Tgfb1/Cltc	4
GO:0001649	GO:0001649	osteoblast differentiation	10/407	222/28814	0.00130861	0.0178006	0.0128854	Wnt3/Gnas/H3f3b/Clic1/Smo/Igfbp3/Sox11/Fgfr1/Prkaca/Smad1	10
GO:1903828	GO:1903828	negative regulation of protein localization	10/407	222/28814	0.00130861	0.0178006	0.0128854	Pkdcc/Ppp2ca/Ube2j1/Pid1/Gdi2/Commd1/Eny2/Tgfb1/Cltc/Cyp51	10
GO:0060840	GO:0060840	artery development	7/407	116/28814	0.00132859	0.0179961	0.013027	Fgf8/Mdk/Myh10/Prickle1/Hes1/Cited2/Sox4	7
GO:0051604	GO:0051604	protein maturation	13/407	344/28814	0.00133369	0.0179961	0.013027	Serpinh1/Glrx5/Gas1/S100a10/Spcs2/Spcs1/Perp/Ndufab1/Immp1l/Prkaca/Sec11a/Sox4/Ctsl	13
GO:0001655	GO:0001655	urogenital system development	14/407	387/28814	0.00133613	0.0179961	0.013027	Fgf8/Pbx1/Smo/Ptk7/Hes1/Prom1/Basp1/Fgfr1/Hspb11/Epcam/Tgfb1/Sox4/Cd24a/Smad1	14
GO:0048732	GO:0048732	gland development	16/407	476/28814	0.0013413	0.0180067	0.0130346	Fgf8/Mdk/Pbx1/Smo/Pitx2/Lsr/Ly6e/Hmga2/Nme1/Hes1/Fgfr1/Cited2/Prdx2/Tgfb1/Ptn/Fasn	16
GO:0010761	GO:0010761	fibroblast migration	5/407	58/28814	0.00135987	0.0180478	0.0130644	Itgb1/Fgfr1/Rac1/Appl1/Tgfb1	5
GO:0048524	GO:0048524	positive regulation of viral process	5/407	58/28814	0.00135987	0.0180478	0.0130644	Pfn1/Ddx3x/Top2b/P4hb/Tsg101	5
GO:1902808	GO:1902808	positive regulation of cell cycle G1/S phase transition	5/407	58/28814	0.00135987	0.0180478	0.0130644	Ccnd2/Ube2e2/Ddx3x/Ccnd3/Rdx	5
GO:0035358	GO:0035358	regulation of peroxisome proliferator activated receptor signaling pathway	3/407	16/28814	0.00136633	0.0180478	0.0130644	Fabp5/Alox15/Cited2	3
GO:0060628	GO:0060628	regulation of ER to Golgi vesicle-mediated transport	3/407	16/28814	0.00136633	0.0180478	0.0130644	Gas1/Arf1/Sar1b	3
GO:0007179	GO:0007179	transforming growth factor beta receptor signaling pathway	9/407	186/28814	0.00138015	0.018172	0.0131543	Zyx/Pmepa1/Snx6/Cited2/Strap/Appl1/Tgfb1/Smad1/Tdgf1	9
GO:0010921	GO:0010921	regulation of phosphatase activity	6/407	86/28814	0.00139074	0.0181947	0.0131707	Gnai2/Ppp1r2/Ppp2ca/Ppp4r4/Mprip/Calm2	6
GO:0043648	GO:0043648	dicarboxylic acid metabolic process	6/407	86/28814	0.00139074	0.0181947	0.0131707	Oat/Got2/Mdh1/Dlst/Mrps36/Me1	6
GO:0006869	GO:0006869	lipid transport	14/407	390/28814	0.00143614	0.0187291	0.0135576	Fabp5/Igfbp3/Got2/Crot/Vmp1/Acsl3/Pla2g12a/Tspo/Pitpna/Sigmar1/Hdlbp/Sar1b/Slc2a1/Rbp1	14
GO:0016311	GO:0016311	dephosphorylation	13/407	347/28814	0.00144081	0.0187306	0.0135586	Gnai2/Ppp1r2/Ppp2ca/Ppp4r4/Ywhab/Ywhae/Mprip/Acp1/Lhpp/Calm2/Ublcp1/Tgfb1/Ppp2cb	13
GO:0035116	GO:0035116	embryonic hindlimb morphogenesis	4/407	35/28814	0.00145265	0.0188249	0.0136269	Fgf8/Wnt3/Gnas/Pitx2	4
GO:0006900	GO:0006900	vesicle budding from membrane	5/407	59/28814	0.00146881	0.0189149	0.0136921	S100a10/Arf1/Chmp6/Tmed10/Sar1b	5
GO:0009948	GO:0009948	anterior/posterior axis specification	5/407	59/28814	0.00146881	0.0189149	0.0136921	Wnt3/Wnt8a/Tdrkh/Cdx2/Tdgf1	5
GO:0071560	GO:0071560	cellular response to transforming growth factor beta stimulus	10/407	226/28814	0.00149462	0.0191619	0.0138708	Zyx/Dbn1/Pmepa1/Snx6/Cited2/Strap/Appl1/Tgfb1/Smad1/Tdgf1	10
GO:0006091	GO:0006091	generation of precursor metabolites and energy	15/407	436/28814	0.00149731	0.0191619	0.0138708	Gnas/Pgls/Ndufs4/Ppp1r2/Ddit4/Crot/Mdh1/Oxct1/Dlst/Uqcrq/Ndufa8/Mrps36/Grb10/Prkaca/Coq7	15
GO:1901214	GO:1901214	regulation of neuron death	14/407	392/28814	0.00150623	0.0192162	0.0139101	Fgf8/Mdk/Nes/Smo/Ddit4/Cntfr/Snx6/Dtnbp1/Birc5/Prdx2/Nae1/Sigmar1/Ube2m/Nefl	14
GO:0046883	GO:0046883	regulation of hormone secretion	12/407	307/28814	0.00152269	0.019366	0.0140186	Apln/Gnas/Igfbp3/Sox11/Hmga2/Fgfr1/Tspo/Oxct1/Birc5/Rac1/Eny2/Sox4	12
GO:0006633	GO:0006633	fatty acid biosynthetic process	8/407	153/28814	0.00154653	0.0196085	0.0141941	Fabp5/Scd2/Alox15/Acadl/Hacd1/Acsl3/Ndufab1/Fasn	8
GO:0060541	GO:0060541	respiratory system development	11/407	267/28814	0.00156485	0.0197307	0.0142826	Fgf8/Pitx2/Pkdcc/Ptk7/Sox11/Hmga2/Smchd1/Hes1/Fgfr1/Hspb11/Tgfb1	11
GO:0003151	GO:0003151	outflow tract morphogenesis	6/407	88/28814	0.00156578	0.0197307	0.0142826	Fgf8/Pitx2/Fzd2/Sox11/Hes1/Cited2	6
GO:0043524	GO:0043524	negative regulation of neuron apoptotic process	9/407	190/28814	0.00159829	0.0200788	0.0145346	Fgf8/Mdk/Nes/Smo/Cntfr/Snx6/Birc5/Prdx2/Nefl	9
GO:0006103	GO:0006103	2-oxoglutarate metabolic process	3/407	17/28814	0.00164182	0.0203764	0.01475	Got2/Dlst/Mrps36	3
GO:0038092	GO:0038092	nodal signaling pathway	3/407	17/28814	0.00164182	0.0203764	0.01475	Cited2/Zic2/Tdgf1	3
GO:0061308	GO:0061308	cardiac neural crest cell development involved in heart development	3/407	17/28814	0.00164182	0.0203764	0.01475	Pitx2/Hes1/Cited2	3
GO:1905564	GO:1905564	positive regulation of vascular endothelial cell proliferation	3/407	17/28814	0.00164182	0.0203764	0.01475	Mdk/Apln/Fgfr1	3
GO:0014032	GO:0014032	neural crest cell development	6/407	89/28814	0.00165934	0.0205319	0.0148625	Smo/Pitx2/Sema6a/Sox11/Hes1/Cited2	6
GO:0045930	GO:0045930	negative regulation of mitotic cell cycle	10/407	230/28814	0.00170156	0.0209282	0.0151494	Gas1/Ccng1/Hmga2/Rpl26/Usp47/Brd7/Nabp2/Birc5/Nae1/Cdkn1a	10
GO:0071559	GO:0071559	response to transforming growth factor beta	10/407	230/28814	0.00170156	0.0209282	0.0151494	Zyx/Dbn1/Pmepa1/Snx6/Cited2/Strap/Appl1/Tgfb1/Smad1/Tdgf1	10
GO:0051099	GO:0051099	positive regulation of binding	9/407	193/28814	0.00177938	0.0217171	0.0157205	Pitx2/Amfr/S100a10/Ppp2ca/B2m/Nme1/Hes1/Tgfb1/Ppp2cb	9
GO:0031647	GO:0031647	regulation of protein stability	12/407	313/28814	0.00178979	0.0217171	0.0157205	Pfn1/Pim2/Smo/Hip1/Prkra/Pex2/Usp47/Commd1/Cct4/Trim44/Sox4/Ube2b	12
GO:0043516	GO:0043516	regulation of DNA damage response, signal transduction by p53 class mediator	4/407	37/28814	0.00179213	0.0217171	0.0157205	Pcbp4/Rpl26/Cops3/Sox4	4
GO:0048846	GO:0048846	axon extension involved in axon guidance	4/407	37/28814	0.00179213	0.0217171	0.0157205	Wnt3/Smo/Slit3/Sema6a	4
GO:1902284	GO:1902284	neuron projection extension involved in neuron projection guidance	4/407	37/28814	0.00179213	0.0217171	0.0157205	Wnt3/Smo/Slit3/Sema6a	4
GO:0072006	GO:0072006	nephron development	8/407	157/28814	0.00182002	0.0219902	0.0159182	Fgf8/Pbx1/Smo/Hes1/Prom1/Basp1/Tgfb1/Cd24a	8
GO:0021872	GO:0021872	forebrain generation of neurons	5/407	62/28814	0.00183422	0.0220321	0.0159485	Fgf8/B2m/Hes1/Fgfr1/Uqcrq	5
GO:1903078	GO:1903078	positive regulation of protein localization to plasma membrane	5/407	62/28814	0.00183422	0.0220321	0.0159485	Itgb1/Acsl3/Commd1/Rab11a/Ezr	5
GO:0045862	GO:0045862	positive regulation of proteolysis	13/407	357/28814	0.00185083	0.0221667	0.016046	Dapk1/Sumo2/Hip1/S100a10/Ppp2ca/Fam162a/Prickle1/Psme2/Perp/Ddx3x/Psme1/Csnk1d/Gabarap	13
GO:0017038	GO:0017038	protein import	10/407	233/28814	0.00187151	0.0223493	0.0161781	Smo/Ppp2ca/Prickle1/Elavl1/Pex2/Pom121/Kpnb1/Appl1/Tgfb1/Cdkn1a	10
GO:0052548	GO:0052548	regulation of endopeptidase activity	13/407	358/28814	0.00189665	0.0225045	0.0162905	Serpinh1/Dapk1/Hip1/Ppp2ca/Fam162a/Psme2/Perp/Usp47/Ddx3x/Birc5/Tmed10/Psme1/Psmb8	13
GO:0048638	GO:0048638	regulation of developmental growth	14/407	402/28814	0.00190094	0.0225045	0.0162905	Fgf8/Wnt3/Gnas/Smo/Dbn1/Sema6a/Hmga2/Dpysl2/Fgfr1/Cited2/Rab11a/Dbnl/Cdkn1a/Ezr	14
GO:1903706	GO:1903706	regulation of hemopoiesis	14/407	402/28814	0.00190094	0.0225045	0.0162905	Mdk/Gnas/Hmgb3/Car2/Smap1/B2m/Nme1/Prdx2/Tcf7/Tgfb1/Ptn/Sox4/Cd24a/Rbp1	14
GO:0050821	GO:0050821	protein stabilization	9/407	195/28814	0.00190897	0.0225347	0.0163123	Pfn1/Pim2/Smo/Hip1/Prkra/Cct4/Trim44/Sox4/Ube2b	9
GO:0006614	GO:0006614	SRP-dependent cotranslational protein targeting to membrane	3/407	18/28814	0.00194967	0.022601	0.0163603	Srp14/Srp68/Tram1	3
GO:0042953	GO:0042953	lipoprotein transport	3/407	18/28814	0.00194967	0.022601	0.0163603	Lsr/Vmp1/Sar1b	3
GO:0061307	GO:0061307	cardiac neural crest cell differentiation involved in heart development	3/407	18/28814	0.00194967	0.022601	0.0163603	Pitx2/Hes1/Cited2	3
GO:0061318	GO:0061318	renal filtration cell differentiation	3/407	18/28814	0.00194967	0.022601	0.0163603	Prom1/Basp1/Cd24a	3
GO:0072112	GO:0072112	glomerular visceral epithelial cell differentiation	3/407	18/28814	0.00194967	0.022601	0.0163603	Prom1/Basp1/Cd24a	3
GO:0072311	GO:0072311	glomerular epithelial cell differentiation	3/407	18/28814	0.00194967	0.022601	0.0163603	Prom1/Basp1/Cd24a	3
GO:0035050	GO:0035050	embryonic heart tube development	6/407	92/28814	0.00196562	0.022601	0.0163603	Fgf8/Tead2/Smo/Pitx2/Hes1/Cited2	6
GO:0006893	GO:0006893	Golgi to plasma membrane transport	5/407	63/28814	0.00196961	0.022601	0.0163603	Pkdcc/Krt18/Vamp3/Acsl3/Commd1	5
GO:0009064	GO:0009064	glutamine family amino acid metabolic process	5/407	63/28814	0.00196961	0.022601	0.0163603	Oat/Got2/Pycrl/Gmps/Phgdh	5
GO:0048260	GO:0048260	positive regulation of receptor-mediated endocytosis	5/407	63/28814	0.00196961	0.022601	0.0163603	Apln/Hip1/B2m/Dtnbp1/Pard3	5
GO:0010876	GO:0010876	lipid localization	15/407	449/28814	0.00198852	0.0227336	0.0164563	Fabp5/Soat1/Igfbp3/Got2/Crot/Vmp1/Acsl3/Pla2g12a/Tspo/Pitpna/Sigmar1/Hdlbp/Sar1b/Slc2a1/Rbp1	15
GO:0002064	GO:0002064	epithelial cell development	10/407	235/28814	0.00199224	0.0227336	0.0164563	Smo/Vim/Ccm2/Pard3/Rap1a/Rac1/Rdx/Tgfb1/Fasn/Ezr	10
GO:0110053	GO:0110053	regulation of actin filament organization	11/407	276/28814	0.00202929	0.0230923	0.016716	Alox15/Pfn1/Epha1/Actg1/Dbn1/S100a10/Arf1/Rac1/Rdx/Dbnl/Wasf1	11
GO:0030324	GO:0030324	lung development	10/407	236/28814	0.00205491	0.0233193	0.0168803	Fgf8/Pitx2/Pkdcc/Ptk7/Sox11/Hmga2/Hes1/Fgfr1/Hspb11/Tgfb1	10
GO:0044728	GO:0044728	DNA methylation or demethylation	6/407	93/28814	0.00207665	0.0234364	0.0169651	Gnas/Tdrkh/Zdbf2/Tdg/Eomes/Tex15	6
GO:0045104	GO:0045104	intermediate filament cytoskeleton organization	6/407	93/28814	0.00207665	0.0234364	0.0169651	Nes/Vim/Krt8/Krt18/Nefm/Nefl	6
GO:0048588	GO:0048588	developmental cell growth	11/407	277/28814	0.00208717	0.0234906	0.0170043	Wnt3/Smo/Slit3/Dbn1/Sema6a/Ndn/Itgb1/Dpysl2/Rab11a/Dbnl/Wasf1	11
GO:0008347	GO:0008347	glial cell migration	5/407	64/28814	0.00211216	0.023707	0.0171609	Vim/Lrp8/Ndn/Tspo/Lamb1	5
GO:0001667	GO:0001667	ameboidal-type cell migration	15/407	452/28814	0.00211915	0.0237206	0.0171708	T/Fgf8/Pfn1/Smo/Pitx2/Sema6a/Mixl1/C1qbp/Amot/Itgb1/Fgfr1/Rac1/Rab11a/Appl1/Tgfb1	15
GO:0048259	GO:0048259	regulation of receptor-mediated endocytosis	7/407	126/28814	0.00213463	0.023829	0.0172493	Apln/Hip1/Smap1/B2m/Arf1/Dtnbp1/Pard3	7
GO:0021983	GO:0021983	pituitary gland development	4/407	39/28814	0.00218298	0.024237	0.0175446	Fgf8/Pitx2/Hmga2/Hes1	4
GO:0071542	GO:0071542	dopaminergic neuron differentiation	4/407	39/28814	0.00218298	0.024237	0.0175446	Fgf8/Wnt3/Rac1/Csnk1d	4
GO:0045103	GO:0045103	intermediate filament-based process	6/407	94/28814	0.00219234	0.0242753	0.0175723	Nes/Vim/Krt8/Krt18/Nefm/Nefl	6
GO:0051101	GO:0051101	regulation of DNA binding	7/407	127/28814	0.00223234	0.0246517	0.0178448	Smo/Pitx2/Sox11/Hmga2/Nme1/Hes1/Tgfb1	7
GO:0007517	GO:0007517	muscle organ development	13/407	365/28814	0.00224436	0.0247181	0.0178928	Fgf8/Smo/Pitx2/Fzd2/Ly6e/Sox11/Btbd1/Cntfr/Cited2/Eomes/Dtnbp1/Tgfb1/Gsc	13
GO:0045927	GO:0045927	positive regulation of growth	12/407	322/28814	0.00226163	0.0247804	0.017938	Fgf8/Wnt3/H3f3b/Smo/Dbn1/Hmga2/Usp47/Ddx3x/Fgfr1/Rab11a/Dbnl/Ezr	12
GO:0070534	GO:0070534	protein K63-linked ubiquitination	5/407	65/28814	0.00226209	0.0247804	0.017938	Ube2e2/Ddx3x/Ube2e3/Peli1/Ube2b	5
GO:0006613	GO:0006613	cotranslational protein targeting to membrane	3/407	19/28814	0.00229113	0.0248994	0.0180241	Srp14/Srp68/Tram1	3
GO:0044872	GO:0044872	lipoprotein localization	3/407	19/28814	0.00229113	0.0248994	0.0180241	Lsr/Vmp1/Sar1b	3
GO:0071514	GO:0071514	genomic imprinting	3/407	19/28814	0.00229113	0.0248994	0.0180241	Gnas/Ndn/Zdbf2	3
GO:0014031	GO:0014031	mesenchymal cell development	6/407	95/28814	0.00231283	0.0249373	0.0180515	Smo/Pitx2/Sema6a/Sox11/Hes1/Cited2	6
GO:0045685	GO:0045685	regulation of glial cell differentiation	6/407	95/28814	0.00231283	0.0249373	0.0180515	Mdk/Hmga2/Hes1/Dll3/Tgfb1/Ptn	6
GO:0048864	GO:0048864	stem cell development	6/407	95/28814	0.00231283	0.0249373	0.0180515	Smo/Pitx2/Sema6a/Sox11/Hes1/Cited2	6
GO:0018108	GO:0018108	peptidyl-tyrosine phosphorylation	12/407	324/28814	0.00237919	0.0255856	0.0185208	Fgf8/Epha1/Arl2bp/Pkdcc/Lrp8/Itgb1/Hes1/Fgfr1/Chmp6/Tsg101/Tgfb1/Cd24a	12
GO:0006284	GO:0006284	base-excision repair	4/407	40/28814	0.00239883	0.0256625	0.0185765	Lig1/Hmga2/Usp47/Tdg	4
GO:0019884	GO:0019884	antigen processing and presentation of exogenous antigen	4/407	40/28814	0.00239883	0.0256625	0.0185765	H2-K1/B2m/Psme2/Psme1	4
GO:0044706	GO:0044706	multi-multicellular organism process	9/407	202/28814	0.00242306	0.0258544	0.0187154	T/H3f3b/C1qbp/Vmp1/Cited2/Maged2/Lamb1/Ptn/Ctsl	9
GO:0050714	GO:0050714	positive regulation of protein secretion	8/407	165/28814	0.00248082	0.0264021	0.0191119	Myh10/Arf1/Oxct1/Tmed10/Rac1/Tgfb1/Sox4/Ezr	8
GO:0018212	GO:0018212	peptidyl-tyrosine modification	12/407	327/28814	0.00256484	0.0272257	0.0197081	Fgf8/Epha1/Arl2bp/Pkdcc/Lrp8/Itgb1/Hes1/Fgfr1/Chmp6/Tsg101/Tgfb1/Cd24a	12
GO:0034250	GO:0034250	positive regulation of cellular amide metabolic process	8/407	166/28814	0.00257512	0.0272644	0.0197361	Vim/Coa3/Elavl1/C1qbp/Rpl26/Ddx3x/Eif5a/Sox4	8
GO:0030330	GO:0030330	DNA damage response, signal transduction by p53 class mediator	5/407	67/28814	0.00258495	0.0272982	0.0197605	Pcbp4/Rpl26/Cops3/Sox4/Cdkn1a	5
GO:0035850	GO:0035850	epithelial cell differentiation involved in kidney development	4/407	41/28814	0.00262891	0.0276242	0.0199965	Smo/Prom1/Basp1/Cd24a	4
GO:0051146	GO:0051146	striated muscle cell differentiation	12/407	328/28814	0.00262928	0.0276242	0.0199965	T/Myh10/Smo/Pitx2/Actg1/Hacd1/Krt8/Bnip2/Itgb1/Prkar1a/Tgfb1/Tdgf1	12
GO:0045786	GO:0045786	negative regulation of cell cycle	13/407	372/28814	0.00264287	0.0276711	0.0200304	Gas1/Ccng1/Hmga2/Rpl26/Usp47/Brd7/Nabp2/Birc5/Prkaca/Nae1/Tgfb1/Cdkn1a/Pttg1	13
GO:0010763	GO:0010763	positive regulation of fibroblast migration	3/407	20/28814	0.00266742	0.0276711	0.0200304	Itgb1/Fgfr1/Tgfb1	3
GO:0048557	GO:0048557	embryonic digestive tract morphogenesis	3/407	20/28814	0.00266742	0.0276711	0.0200304	Pitx2/Sox11/Tcf7	3
GO:0070262	GO:0070262	peptidyl-serine dephosphorylation	3/407	20/28814	0.00266742	0.0276711	0.0200304	Ppp2ca/Ywhae/Ppp2cb	3
GO:0072010	GO:0072010	glomerular epithelium development	3/407	20/28814	0.00266742	0.0276711	0.0200304	Prom1/Basp1/Cd24a	3
GO:0015908	GO:0015908	fatty acid transport	6/407	98/28814	0.00270431	0.0279129	0.0202055	Fabp5/Crot/Acsl3/Pla2g12a/Slc2a1/Rbp1	6
GO:0042632	GO:0042632	cholesterol homeostasis	6/407	98/28814	0.00270431	0.0279129	0.0202055	Soat1/Pex2/Tspo/Commd1/Tmem97/Cd24a	6
GO:0016050	GO:0016050	vesicle organization	11/407	287/28814	0.00274309	0.0282421	0.0204438	S100a10/Vamp3/Arf1/Tmem9/Chmp6/Dtnbp1/Tmed10/Gnai3/Rab11a/Tsg101/Sar1b	11
GO:0007585	GO:0007585	respiratory gaseous exchange by respiratory system	5/407	68/28814	0.00275833	0.0283281	0.020506	Ndufs4/Pbx3/Ndn/Stard7/Traf4	5
GO:0055092	GO:0055092	sterol homeostasis	6/407	99/28814	0.00284523	0.0290314	0.0210151	Soat1/Pex2/Tspo/Commd1/Tmem97/Cd24a	6
GO:0021953	GO:0021953	central nervous system neuron differentiation	9/407	207/28814	0.00285332	0.0290314	0.0210151	Fgf8/Smo/B2m/Hes1/Fgfr1/Eomes/Uqcrq/Rac1/Sox4	9
GO:0099173	GO:0099173	postsynapse organization	9/407	207/28814	0.00285332	0.0290314	0.0210151	Myh10/Marcks/Dbn1/Zmynd8/Lrp8/Arf1/Dtnbp1/Ptn/Dbnl	9
GO:1901988	GO:1901988	negative regulation of cell cycle phase transition	10/407	247/28814	0.00285508	0.0290314	0.0210151	Gas1/Ccng1/Hmga2/Rpl26/Usp47/Brd7/Nabp2/Birc5/Nae1/Cdkn1a	10
GO:0043001	GO:0043001	Golgi to plasma membrane protein transport	4/407	42/28814	0.00287368	0.0290766	0.0210478	Pkdcc/Krt18/Vamp3/Acsl3	4
GO:2000249	GO:2000249	regulation of actin cytoskeleton reorganization	4/407	42/28814	0.00287368	0.0290766	0.0210478	Mdk/Tgfb1/Ctsl/Arhgdia	4
GO:0010948	GO:0010948	negative regulation of cell cycle process	11/407	289/28814	0.00289233	0.0291934	0.0211324	Gas1/Ccng1/Hmga2/Rpl26/Usp47/Brd7/Nabp2/Birc5/Nae1/Cdkn1a/Pttg1	11
GO:0003143	GO:0003143	embryonic heart tube morphogenesis	5/407	69/28814	0.00293998	0.0293854	0.0212714	Fgf8/Tead2/Smo/Hes1/Cited2	5
GO:0032507	GO:0032507	maintenance of protein location in cell	5/407	69/28814	0.00293998	0.0293854	0.0212714	Pfn1/Arl2bp/Dbn1/Mprip/Tspo	5
GO:0051926	GO:0051926	negative regulation of calcium ion transport	5/407	69/28814	0.00293998	0.0293854	0.0212714	Ppp2ca/Ywhae/Hes1/Calm2/Tgfb1	5
GO:1904377	GO:1904377	positive regulation of protein localization to cell periphery	5/407	69/28814	0.00293998	0.0293854	0.0212714	Itgb1/Acsl3/Commd1/Rab11a/Ezr	5
GO:0002244	GO:0002244	hematopoietic progenitor cell differentiation	8/407	170/28814	0.00298067	0.029505	0.021358	Fst/Ssbp3/Mixl1/Hes1/Cited2/Agpat5/Tgfb1/Sox4	8
GO:0007565	GO:0007565	female pregnancy	8/407	170/28814	0.00298067	0.029505	0.021358	H3f3b/C1qbp/Vmp1/Cited2/Maged2/Lamb1/Ptn/Ctsl	8
GO:0010950	GO:0010950	positive regulation of endopeptidase activity	8/407	170/28814	0.00298067	0.029505	0.021358	Dapk1/Hip1/Ppp2ca/Fam162a/Psme2/Perp/Ddx3x/Psme1	8
GO:0051250	GO:0051250	negative regulation of lymphocyte activation	8/407	170/28814	0.00298067	0.029505	0.021358	Mdk/Hmgb3/Sox11/Peli1/Prdx2/Prkar1a/Tgfb1/Cd24a	8
GO:0001763	GO:0001763	morphogenesis of a branching structure	10/407	249/28814	0.00302421	0.029864	0.0216179	Fgf8/Mdk/Pbx1/Smo/Pitx2/Hmga2/Rspo3/Fgfr1/Tgfb1/Tdgf1	10
GO:0099111	GO:0099111	microtubule-based transport	9/407	209/28814	0.00304145	0.0299623	0.021689	Ift43/Stard7/Nefm/Dnaaf2/Ap3s1/Hspb11/Dtnbp1/Wasf1/Nefl	9
GO:0046697	GO:0046697	decidualization	3/407	21/28814	0.00307965	0.030266	0.0219088	Cited2/Ptn/Ctsl	3
GO:0050792	GO:0050792	regulation of viral process	8/407	171/28814	0.00308942	0.0302896	0.0219259	Pfn1/Ly6e/Hmga2/Ddx3x/Bst2/Top2b/P4hb/Tsg101	8
GO:0035904	GO:0035904	aorta development	5/407	70/28814	0.0031301	0.0304321	0.0220291	Fgf8/Myh10/Prickle1/Hes1/Sox4	5
GO:0043462	GO:0043462	regulation of ATP-dependent activity	5/407	70/28814	0.0031301	0.0304321	0.0220291	Pfn1/Dnajc9/Vmp1/Tpm2/Ahsa2	5
GO:0032781	GO:0032781	positive regulation of ATP-dependent activity	4/407	43/28814	0.00313359	0.0304321	0.0220291	Pfn1/Dnajc9/Vmp1/Ahsa2	4
GO:0032924	GO:0032924	activin receptor signaling pathway	4/407	43/28814	0.00313359	0.0304321	0.0220291	Fst/Cited2/Zic2/Tdgf1	4
GO:0051650	GO:0051650	establishment of vesicle localization	8/407	172/28814	0.00320124	0.0310158	0.0224516	Arf1/Dpysl2/Ap3s1/Dtnbp1/Tmed10/Rab11a/Tsg101/Sar1b	8
GO:0007093	GO:0007093	mitotic cell cycle checkpoint signaling	7/407	136/28814	0.00327491	0.0316549	0.0229142	Ccng1/Hmga2/Rpl26/Nabp2/Birc5/Nae1/Cdkn1a	7
GO:0001708	GO:0001708	cell fate specification	6/407	102/28814	0.00330103	0.0316837	0.0229351	T/Smo/Itgb1/Fgfr1/Eomes/Gsc	6
GO:0006892	GO:0006892	post-Golgi vesicle-mediated transport	6/407	102/28814	0.00330103	0.0316837	0.0229351	Pkdcc/Krt18/Vamp3/Acsl3/Ap3s1/Commd1	6
GO:0045185	GO:0045185	maintenance of protein location	6/407	102/28814	0.00330103	0.0316837	0.0229351	Pfn1/Arl2bp/Dbn1/Ywhab/Mprip/Tspo	6
GO:0030239	GO:0030239	myofibril assembly	5/407	71/28814	0.00332892	0.031877	0.023075	Myh10/Actg1/Krt8/Itgb1/Prkar1a	5
GO:0010464	GO:0010464	regulation of mesenchymal cell proliferation	4/407	44/28814	0.00340908	0.0324594	0.0234966	Smo/Gas1/Fgfr1/Ptn	4
GO:0031623	GO:0031623	receptor internalization	7/407	137/28814	0.00341037	0.0324594	0.0234966	Apln/Itgb1/Arf1/Dtnbp1/Pard3/Cltc/Ezr	7
GO:0043254	GO:0043254	regulation of protein-containing complex assembly	14/407	429/28814	0.00341346	0.0324594	0.0234966	Alox15/Pfn1/H3f3b/Dbn1/Pmepa1/Hes1/Ddx3x/Dut/Rac1/Rdx/Sar1b/Tgfb1/Dbnl/Cd24a	14
GO:0021510	GO:0021510	spinal cord development	6/407	103/28814	0.0034644	0.0327921	0.0237374	Smo/Lrp8/Sox11/Pbx3/Sox4/Phgdh	6
GO:0060993	GO:0060993	kidney morphogenesis	6/407	103/28814	0.0034644	0.0327921	0.0237374	Fgf8/Pbx1/Smo/Hes1/Tgfb1/Sox4	6
GO:0034377	GO:0034377	plasma lipoprotein particle assembly	3/407	22/28814	0.00352887	0.0331704	0.0240113	Soat1/Arf1/Acsl3	3
GO:0048339	GO:0048339	paraxial mesoderm development	3/407	22/28814	0.00352887	0.0331704	0.0240113	Tead2/Dll3/Fgfr1	3
GO:0055002	GO:0055002	striated muscle cell development	5/407	72/28814	0.00353667	0.0331704	0.0240113	Myh10/Actg1/Krt8/Itgb1/Prkar1a	5
GO:2000179	GO:2000179	positive regulation of neural precursor cell proliferation	5/407	72/28814	0.00353667	0.0331704	0.0240113	Mdk/Nes/Gnai2/Smo/Bex1	5
GO:0031345	GO:0031345	negative regulation of cell projection organization	9/407	215/28814	0.0036651	0.0342966	0.0248265	Wnt3/H2-K1/Vim/Sema6a/B2m/Itgb1/Hes1/Gdi2/Dtnbp1	9
GO:0090092	GO:0090092	regulation of transmembrane receptor protein serine/threonine kinase signaling pathway	10/407	256/28814	0.00368003	0.034316	0.0248405	Fst/Pmepa1/Sox11/Hes1/Snx6/Cited2/Strap/Tgfb1/Zic2/Tdgf1	10
GO:0042771	GO:0042771	intrinsic apoptotic signaling pathway in response to DNA damage by p53 class mediator	4/407	45/28814	0.00370058	0.034316	0.0248405	Ddit4/Rpl26/Cdkn1a/Phlda3	4
GO:0072583	GO:0072583	clathrin-dependent endocytosis	4/407	45/28814	0.00370058	0.034316	0.0248405	Hip1/Smap1/Canx/Cltc	4
GO:0097178	GO:0097178	ruffle assembly	4/407	45/28814	0.00370058	0.034316	0.0248405	Pfn1/Rac1/Rdx/Dbnl	4
GO:0060997	GO:0060997	dendritic spine morphogenesis	5/407	73/28814	0.00375356	0.0347289	0.0251394	Marcks/Dbn1/Lrp8/Dtnbp1/Dbnl	5
GO:1903050	GO:1903050	regulation of proteolysis involved in cellular protein catabolic process	9/407	217/28814	0.00389388	0.0359462	0.0260206	Sumo2/Prickle1/Psme2/Csnk2a2/Commd1/Prkaca/Psme1/Csnk1d/Gabarap	9
GO:0001890	GO:0001890	placenta development	8/407	178/28814	0.00393973	0.0362067	0.0262092	Krt8/Hes1/Rspo3/Cited2/Eomes/Ptn/Cdx2/Ctsl	8
GO:0030902	GO:0030902	hindbrain development	8/407	178/28814	0.00393973	0.0362067	0.0262092	Mdk/Myh10/Smo/Gas1/Itgb1/Hes1/Uqcrq/Smad1	8
GO:0001885	GO:0001885	endothelial cell development	5/407	74/28814	0.00397982	0.0362595	0.0262474	Ccm2/Rap1a/Rdx/Fasn/Ezr	5
GO:0060675	GO:0060675	ureteric bud morphogenesis	5/407	74/28814	0.00397982	0.0362595	0.0262474	Fgf8/Pbx1/Smo/Hes1/Tgfb1	5
GO:0006304	GO:0006304	DNA modification	6/407	106/28814	0.00399068	0.0362595	0.0262474	Gnas/Tdrkh/Zdbf2/Tdg/Eomes/Tex15	6
GO:0009953	GO:0009953	dorsal/ventral pattern formation	6/407	106/28814	0.00399068	0.0362595	0.0262474	Fgf8/Wnt3/Smo/Gas1/Prkaca/Gsc	6
GO:0033002	GO:0033002	muscle cell proliferation	10/407	259/28814	0.00399349	0.0362595	0.0262474	Apln/Gnai2/Igfbp3/Fgfr1/Cited2/Gnai3/Prkar1a/Tgfb1/Cdkn1a/Smad1	10
GO:1903170	GO:1903170	negative regulation of calcium ion transmembrane transport	4/407	46/28814	0.00400853	0.0362595	0.0262474	Ppp2ca/Ywhae/Calm2/Tgfb1	4
GO:0048608	GO:0048608	reproductive structure development	15/407	484/28814	0.00401281	0.0362595	0.0262474	Fst/Fgf8/H3f3b/Krt8/Hmga2/Hes1/Rspo3/Cited2/Eomes/Tex15/Rac1/Tcf7/Ptn/Cdx2/Ctsl	15
GO:0035357	GO:0035357	peroxisome proliferator activated receptor signaling pathway	3/407	23/28814	0.00401609	0.0362595	0.0262474	Fabp5/Alox15/Cited2	3
GO:0032535	GO:0032535	regulation of cellular component size	13/407	393/28814	0.00419834	0.0374847	0.0271343	Wnt3/Alox15/Pfn1/Dbn1/Sema6a/Dpysl2/Nefm/Rac1/Rdx/Rab11a/Dbnl/Ezr/Nefl	13
GO:0010952	GO:0010952	positive regulation of peptidase activity	8/407	180/28814	0.00421305	0.0374847	0.0271343	Dapk1/Hip1/Ppp2ca/Fam162a/Psme2/Perp/Ddx3x/Psme1	8
GO:0019058	GO:0019058	viral life cycle	10/407	261/28814	0.00421393	0.0374847	0.0271343	Ly6e/Hmga2/Spcs1/Ddx3x/Bst2/Chmp6/Top2b/P4hb/Tsg101/Ctsl	10
GO:0048705	GO:0048705	skeletal system morphogenesis	10/407	261/28814	0.00421393	0.0374847	0.0271343	T/Fgf8/Serpinh1/Gnas/Gas1/Sox11/Prkra/Sp5/Cited2/Gsc	10
GO:1901215	GO:1901215	negative regulation of neuron death	10/407	261/28814	0.00421393	0.0374847	0.0271343	Fgf8/Mdk/Nes/Smo/Cntfr/Snx6/Dtnbp1/Birc5/Prdx2/Nefl	10
GO:0071479	GO:0071479	cellular response to ionizing radiation	5/407	75/28814	0.00421566	0.0374847	0.0271343	Ccnd2/Hmga2/Rpl26/Tgfb1/Cdkn1a	5
GO:0072171	GO:0072171	mesonephric tubule morphogenesis	5/407	75/28814	0.00421566	0.0374847	0.0271343	Fgf8/Pbx1/Smo/Hes1/Tgfb1	5
GO:0050708	GO:0050708	regulation of protein secretion	11/407	304/28814	0.00423222	0.0375507	0.0271821	Myh10/Arf1/Oxct1/Birc5/Tmed10/Rac1/Eny2/Tgfb1/Sox4/Ezr/Cyp51	11
GO:0031396	GO:0031396	regulation of protein ubiquitination	9/407	220/28814	0.00425785	0.0376156	0.027229	Prickle1/Ddx3x/Tspo/Peli1/Commd1/Dcun1d5/Trim44/Sox4/Gabarap	9
GO:0048639	GO:0048639	positive regulation of developmental growth	9/407	220/28814	0.00425785	0.0376156	0.027229	Fgf8/Wnt3/Smo/Dbn1/Hmga2/Fgfr1/Rab11a/Dbnl/Ezr	9
GO:0030326	GO:0030326	embryonic limb morphogenesis	7/407	143/28814	0.00431493	0.0377949	0.0273588	Fgf8/Wnt3/Gnas/Pbx1/Pitx2/Gas1/Fgfr1	7
GO:0035113	GO:0035113	embryonic appendage morphogenesis	7/407	143/28814	0.00431493	0.0377949	0.0273588	Fgf8/Wnt3/Gnas/Pbx1/Pitx2/Gas1/Fgfr1	7
GO:0061458	GO:0061458	reproductive system development	15/407	488/28814	0.00432506	0.0377949	0.0273588	Fst/Fgf8/H3f3b/Krt8/Hmga2/Hes1/Rspo3/Cited2/Eomes/Tex15/Rac1/Tcf7/Ptn/Cdx2/Ctsl	15
GO:0002347	GO:0002347	response to tumor cell	4/407	47/28814	0.00433335	0.0377949	0.0273588	Dapk1/Prdx2/Calm2/Cd24a	4
GO:0003016	GO:0003016	respiratory system process	4/407	47/28814	0.00433335	0.0377949	0.0273588	Ndufs4/Pbx3/Ndn/Stard7	4
GO:0048489	GO:0048489	synaptic vesicle transport	4/407	47/28814	0.00433335	0.0377949	0.0273588	Arf1/Dpysl2/Ap3s1/Dtnbp1	4
GO:0050807	GO:0050807	regulation of synapse organization	10/407	263/28814	0.00444388	0.0385832	0.0279295	Myh10/Marcks/Dbn1/Zmynd8/Lrp8/Adgrl2/Dtnbp1/Ptn/Dbnl/Tuba1a	10
GO:0006305	GO:0006305	DNA alkylation	5/407	76/28814	0.0044613	0.0385832	0.0279295	Gnas/Tdrkh/Zdbf2/Eomes/Tex15	5
GO:0006306	GO:0006306	DNA methylation	5/407	76/28814	0.0044613	0.0385832	0.0279295	Gnas/Tdrkh/Zdbf2/Eomes/Tex15	5
GO:0021766	GO:0021766	hippocampus development	5/407	76/28814	0.0044613	0.0385832	0.0279295	Mdk/Smo/Lrp8/Ywhae/Uqcrq	5
GO:0098876	GO:0098876	vesicle-mediated transport to the plasma membrane	7/407	144/28814	0.00448178	0.0386324	0.0279651	Arl4c/Pkdcc/Krt18/Vamp3/Acsl3/Commd1/Rab11a	7
GO:0052547	GO:0052547	regulation of peptidase activity	14/407	443/28814	0.00452015	0.0386324	0.0279651	Serpinh1/Dapk1/Hip1/Ppp2ca/Fam162a/Psme2/Perp/Usp47/Ddx3x/Birc5/Tmed10/Psme1/Cstb/Psmb8	14
GO:0032515	GO:0032515	negative regulation of phosphoprotein phosphatase activity	3/407	24/28814	0.00454222	0.0386324	0.0279651	Gnai2/Ppp4r4/Mprip	3
GO:0032930	GO:0032930	positive regulation of superoxide anion generation	3/407	24/28814	0.00454222	0.0386324	0.0279651	Gnai2/Gnai3/Tgfb1	3
GO:0045048	GO:0045048	protein insertion into ER membrane	3/407	24/28814	0.00454222	0.0386324	0.0279651	Emc6/Ccdc47/Tram1	3
GO:0048025	GO:0048025	negative regulation of mRNA splicing, via spliceosome	3/407	24/28814	0.00454222	0.0386324	0.0279651	Pcbp4/C1qbp/Srsf9	3
GO:0048333	GO:0048333	mesodermal cell differentiation	3/407	24/28814	0.00454222	0.0386324	0.0279651	Hmga2/Fgfr1/Smad1	3
GO:2000345	GO:2000345	regulation of hepatocyte proliferation	3/407	24/28814	0.00454222	0.0386324	0.0279651	Mdk/Smo/Ptn	3
GO:0090316	GO:0090316	positive regulation of intracellular protein transport	7/407	145/28814	0.00465345	0.0394898	0.0285857	Smo/Ywhae/Commd1/Prkaca/Sar1b/Ergic3/Tgfb1	7
GO:0097193	GO:0097193	intrinsic apoptotic signaling pathway	11/407	308/28814	0.00466226	0.0394898	0.0285857	Prkra/Ddit4/Rpl26/Perp/Spop/Usp47/Ddx3x/P4hb/Hint1/Cdkn1a/Phlda3	11
GO:0035137	GO:0035137	hindlimb morphogenesis	4/407	48/28814	0.00467546	0.0395076	0.0285986	Fgf8/Wnt3/Gnas/Pitx2	4
GO:0045926	GO:0045926	negative regulation of growth	10/407	265/28814	0.00468359	0.0395076	0.0285986	Wnt3/Gnas/Gas1/Slit3/Sema6a/Ddx3x/Cited2/Bst2/Tgfb1/Cdkn1a	10
GO:0000280	GO:0000280	nuclear division	14/407	445/28814	0.00469962	0.0395615	0.0286377	Fgf8/Tdrkh/Tubg1/Cdc16/Chmp6/Birc5/Tex15/Top2b/Kpnb1/Rab11a/Tgfb1/Cltc/Ube2b/Pttg1	14
GO:0060976	GO:0060976	coronary vasculature development	5/407	77/28814	0.00471696	0.0396263	0.0286846	Apln/Myh10/Ptk7/Prickle1/Fgfr1	5
GO:0060537	GO:0060537	muscle tissue development	15/407	493/28814	0.00474296	0.0397634	0.0287838	T/Fgf8/Myh10/Smo/Pitx2/Ly6e/Sox11/Itgb1/Fgfr1/Cited2/Eomes/Prkar1a/Tgfb1/Smad1/Tdgf1	15
GO:0010959	GO:0010959	regulation of metal ion transport	14/407	446/28814	0.00479149	0.0400885	0.0290191	Gnai2/Gnas/Tspan13/Ppp2ca/B2m/Itgb1/Ywhae/Hes1/Arf1/Vmp1/Tspo/Commd1/Calm2/Tgfb1	14
GO:0061136	GO:0061136	regulation of proteasomal protein catabolic process	8/407	184/28814	0.0048033	0.0401056	0.0290315	Sumo2/Prickle1/Psme2/Commd1/Prkaca/Psme1/Csnk1d/Gabarap	8
GO:0048706	GO:0048706	embryonic skeletal system development	7/407	146/28814	0.00483004	0.040247	0.0291339	T/Fgf8/Gnas/Pbx1/Gas1/Sox11/Gsc	7
GO:0050770	GO:0050770	regulation of axonogenesis	8/407	185/28814	0.0049603	0.0412488	0.0298591	Wnt3/Vim/Dbn1/Sema6a/Nefm/Rab11a/Dbnl/Nefl	8
GO:0099175	GO:0099175	regulation of postsynapse organization	6/407	111/28814	0.00499608	0.0414625	0.0300137	Marcks/Dbn1/Zmynd8/Lrp8/Dtnbp1/Dbnl	6
GO:1903900	GO:1903900	regulation of viral life cycle	7/407	147/28814	0.00501162	0.0415075	0.0300463	Ly6e/Hmga2/Ddx3x/Bst2/Top2b/P4hb/Tsg101	7
GO:0016601	GO:0016601	Rac protein signal transduction	4/407	49/28814	0.00503526	0.0415358	0.0300668	Rac1/Dbnl/Gabarap/Wasf1	4
GO:1901985	GO:1901985	positive regulation of protein acetylation	4/407	49/28814	0.00503526	0.0415358	0.0300668	Ddx3x/Brd7/Tgfb1/Sox4	4
GO:0042098	GO:0042098	T cell proliferation	9/407	226/28814	0.00506509	0.0416982	0.0301843	Igfbp2/Hes1/Psmb10/Peli1/Ccnd3/Prdx2/Prkar1a/Tgfb1/Cd24a	9
GO:0001829	GO:0001829	trophectodermal cell differentiation	3/407	25/28814	0.00510813	0.0418012	0.0302589	Cited2/Eomes/Cdx2	3
GO:0101023	GO:0101023	vascular endothelial cell proliferation	3/407	25/28814	0.00510813	0.0418012	0.0302589	Mdk/Apln/Fgfr1	3
GO:1905562	GO:1905562	regulation of vascular endothelial cell proliferation	3/407	25/28814	0.00510813	0.0418012	0.0302589	Mdk/Apln/Fgfr1	3
GO:0015980	GO:0015980	energy derivation by oxidation of organic compounds	11/407	312/28814	0.00512628	0.0418663	0.030306	Gnas/Ndufs4/Ppp1r2/Mdh1/Dlst/Uqcrq/Ndufa8/Mrps36/Grb10/Prkaca/Coq7	11
GO:0071453	GO:0071453	cellular response to oxygen levels	7/407	148/28814	0.00519829	0.0423702	0.0306708	Ndufs4/Fam162a/Gnb1/Cited2/Commd1/P4hb/Atp6v1g1	7
GO:0033157	GO:0033157	regulation of intracellular protein transport	9/407	227/28814	0.00521045	0.0423852	0.0306816	Smo/Ppp2ca/Ywhae/Ube2j1/Commd1/Prkaca/Sar1b/Ergic3/Tgfb1	9
GO:0046626	GO:0046626	regulation of insulin receptor signaling pathway	5/407	79/28814	0.00525921	0.0426973	0.0309075	Gnai2/Marcks/Pid1/Ccnd3/Grb10	5
GO:0048813	GO:0048813	dendrite morphogenesis	8/407	187/28814	0.00528608	0.0428308	0.0310042	Marcks/Dbn1/Lrp8/Itgb1/Dtnbp1/Rac1/Ptn/Dbnl	8
GO:0051271	GO:0051271	negative regulation of cellular component movement	11/407	314/28814	0.0053716	0.0434169	0.0314285	Epha1/Dbn1/Zmynd8/Igfbp3/Cited2/Bst2/Rac1/Tgfb1/Ptn/Arhgdia/Erdr1	11
GO:0050657	GO:0050657	nucleic acid transport	7/407	149/28814	0.00539013	0.0434169	0.0314285	Igf2bp3/Pom121/Eif5a/Thoc7/Alyref/Eny2/Kpnb1	7
GO:0050658	GO:0050658	RNA transport	7/407	149/28814	0.00539013	0.0434169	0.0314285	Igf2bp3/Pom121/Eif5a/Thoc7/Alyref/Eny2/Kpnb1	7
GO:0045214	GO:0045214	sarcomere organization	4/407	50/28814	0.00541315	0.0434321	0.0314395	Actg1/Krt8/Itgb1/Prkar1a	4
GO:0090102	GO:0090102	cochlea development	4/407	50/28814	0.00541315	0.0434321	0.0314395	Fzd2/Ptk7/Hes1/Rac1	4
GO:0030516	GO:0030516	regulation of axon extension	6/407	113/28814	0.0054462	0.0435865	0.0315512	Wnt3/Dbn1/Sema6a/Dpysl2/Rab11a/Dbnl	6
GO:0044703	GO:0044703	multi-organism reproductive process	8/407	188/28814	0.00545497	0.0435865	0.0315512	H3f3b/C1qbp/Vmp1/Cited2/Maged2/Lamb1/Ptn/Ctsl	8
GO:0050803	GO:0050803	regulation of synapse structure or activity	10/407	271/28814	0.00546422	0.0435865	0.0315512	Myh10/Marcks/Dbn1/Zmynd8/Lrp8/Adgrl2/Dtnbp1/Ptn/Dbnl/Tuba1a	10
GO:2001233	GO:2001233	regulation of apoptotic signaling pathway	13/407	406/28814	0.00548489	0.0436665	0.0316091	Gnai2/Dapk1/Gas1/Prkra/Rpl26/Spop/Usp47/Ddx3x/Fgfr1/Prdx2/Gnai3/P4hb/Tpd52l1	13
GO:0071333	GO:0071333	cellular response to glucose stimulus	7/407	150/28814	0.00558723	0.0443952	0.0321367	Ppp2ca/Oxct1/Birc5/Rac1/Prkaca/Eny2/Sox4	7
GO:0061138	GO:0061138	morphogenesis of a branching epithelium	9/407	230/28814	0.00566596	0.0449339	0.0325266	Fgf8/Mdk/Pbx1/Smo/Pitx2/Hmga2/Rspo3/Fgfr1/Tgfb1	9
GO:0002523	GO:0002523	leukocyte migration involved in inflammatory response	3/407	26/28814	0.00571461	0.0450588	0.032617	Mdk/Ptn/Cd24a	3
GO:0045730	GO:0045730	respiratory burst	3/407	26/28814	0.00571461	0.0450588	0.032617	Prdx2/Rac1/Cd24a	3
GO:0065005	GO:0065005	protein-lipid complex assembly	3/407	26/28814	0.00571461	0.0450588	0.032617	Soat1/Arf1/Acsl3	3
GO:0051701	GO:0051701	biological process involved in interaction with host	7/407	151/28814	0.00578967	0.045545	0.032969	Ly6e/Thoc7/Chmp6/Alyref/P4hb/Tsg101/Ctsl	7
GO:0000819	GO:0000819	sister chromatid segregation	8/407	190/28814	0.00580508	0.045545	0.032969	Tubg1/Cdc16/Chmp6/Birc5/Top2b/Kpnb1/Rab11a/Pttg1	8
GO:0021879	GO:0021879	forebrain neuron differentiation	4/407	51/28814	0.00580954	0.045545	0.032969	Fgf8/B2m/Hes1/Uqcrq	4
GO:0048844	GO:0048844	artery morphogenesis	5/407	81/28814	0.00584412	0.0457288	0.033102	Fgf8/Mdk/Hes1/Cited2/Sox4	5
GO:0002062	GO:0002062	chondrocyte differentiation	6/407	115/28814	0.00592527	0.0462757	0.0334979	Mdk/Serpinh1/Pkdcc/Hmga2/Fgfr1/Tgfb1	6
GO:0051648	GO:0051648	vesicle localization	8/407	191/28814	0.00598642	0.0465746	0.0337143	Arf1/Dpysl2/Ap3s1/Dtnbp1/Tmed10/Rab11a/Tsg101/Sar1b	8
GO:0051236	GO:0051236	establishment of RNA localization	7/407	152/28814	0.00599756	0.0465746	0.0337143	Igf2bp3/Pom121/Eif5a/Thoc7/Alyref/Eny2/Kpnb1	7
GO:0071331	GO:0071331	cellular response to hexose stimulus	7/407	152/28814	0.00599756	0.0465746	0.0337143	Ppp2ca/Oxct1/Birc5/Rac1/Prkaca/Eny2/Sox4	7
GO:0044774	GO:0044774	mitotic DNA integrity checkpoint signaling	5/407	82/28814	0.0061531	0.0475113	0.0343923	Ccng1/Hmga2/Rpl26/Nae1/Cdkn1a	5
GO:0051303	GO:0051303	establishment of chromosome localization	5/407	82/28814	0.0061531	0.0475113	0.0343923	Chmp6/Birc5/Kpnb1/Rab11a/Ube2b	5
GO:0034504	GO:0034504	protein localization to nucleus	11/407	320/28814	0.00616359	0.0475113	0.0343923	Smo/Arl2bp/Ppp2ca/Prickle1/Elavl1/Ywhae/Pom121/Kpnb1/Appl1/Tgfb1/Cdkn1a	11
GO:0030038	GO:0030038	contractile actin filament bundle assembly	6/407	116/28814	0.006176	0.0475113	0.0343923	Zyx/Pfn1/Epha1/Actg1/S100a10/Rac1	6
GO:0043149	GO:0043149	stress fiber assembly	6/407	116/28814	0.006176	0.0475113	0.0343923	Zyx/Pfn1/Epha1/Actg1/S100a10/Rac1	6
GO:0071326	GO:0071326	cellular response to monosaccharide stimulus	7/407	153/28814	0.00621096	0.0476909	0.0345223	Ppp2ca/Oxct1/Birc5/Rac1/Prkaca/Eny2/Sox4	7
GO:0061028	GO:0061028	establishment of endothelial barrier	4/407	52/28814	0.0062248	0.0477079	0.0345347	Rap1a/Rdx/Fasn/Ezr	4
GO:0051346	GO:0051346	negative regulation of hydrolase activity	12/407	366/28814	0.00624108	0.0477437	0.0345605	Serpinh1/Gnai2/Ppp4r4/Fzd10/Amot/Mprip/Usp47/Ddx3x/Birc5/Tmed10/Rdx/Cstb	12
GO:0015849	GO:0015849	organic acid transport	11/407	321/28814	0.00630407	0.0481359	0.0348445	Fabp5/Slc16a3/Itgb1/Crot/Dpysl2/Acsl3/Pla2g12a/Dtnbp1/Slc25a11/Slc2a1/Rbp1	11
GO:0098813	GO:0098813	nuclear chromosome segregation	10/407	277/28814	0.00634313	0.0482229	0.0349074	Tubg1/Cdc16/Chmp6/Birc5/Tex15/Top2b/Kpnb1/Rab11a/Ube2b/Pttg1	10
GO:0010829	GO:0010829	negative regulation of glucose transmembrane transport	3/407	27/28814	0.00636241	0.0482229	0.0349074	Fabp5/Pid1/Grb10	3
GO:0062009	GO:0062009	secondary palate development	3/407	27/28814	0.00636241	0.0482229	0.0349074	Fzd2/Sox11/Wnt8a	3
GO:0070584	GO:0070584	mitochondrion morphogenesis	3/407	27/28814	0.00636241	0.0482229	0.0349074	Pid1/Coq7/Wasf1	3
GO:0001892	GO:0001892	embryonic placenta development	6/407	117/28814	0.00643436	0.0484998	0.0351078	Krt8/Hes1/Rspo3/Cited2/Eomes/Cdx2	6
GO:0006888	GO:0006888	endoplasmic reticulum to Golgi vesicle-mediated transport	6/407	117/28814	0.00643436	0.0484998	0.0351078	Gas1/Arf1/Tmed10/Trappc1/Sar1b/Ergic3	6
GO:1904659	GO:1904659	glucose transmembrane transport	6/407	117/28814	0.00643436	0.0484998	0.0351078	Fabp5/Pid1/Rap1a/Grb10/Appl1/Slc2a1	6
GO:0072078	GO:0072078	nephron tubule morphogenesis	5/407	83/28814	0.00647339	0.0487045	0.0352561	Fgf8/Pbx1/Smo/Hes1/Tgfb1	5
GO:1902105	GO:1902105	regulation of leukocyte differentiation	11/407	323/28814	0.00659256	0.0495105	0.0358395	Mdk/Gnas/Hmgb3/Car2/Nme1/Prdx2/Tcf7/Tgfb1/Sox4/Cd24a/Rbp1	11
GO:0021795	GO:0021795	cerebral cortex cell migration	4/407	53/28814	0.0066593	0.0498295	0.0360704	Lrp8/Fgfr1/Rac1/Lamb1	4
GO:0072091	GO:0072091	regulation of stem cell proliferation	4/407	53/28814	0.0066593	0.0498295	0.0360704	Sox11/Hmga2/Fgfr1/Epcam	4
GO:0008645	GO:0008645	hexose transmembrane transport	6/407	118/28814	0.00670049	0.0499557	0.0361618	Fabp5/Pid1/Rap1a/Grb10/Appl1/Slc2a1	6
GO:0051028	GO:0051028	mRNA transport	6/407	118/28814	0.00670049	0.0499557	0.0361618	Igf2bp3/Pom121/Eif5a/Thoc7/Alyref/Eny2	6
GO:0008088	GO:0008088	axo-dendritic transport	5/407	84/28814	0.00680518	0.0504615	0.0365279	Nefm/Ap3s1/Dtnbp1/Wasf1/Nefl	5
GO:0050000	GO:0050000	chromosome localization	5/407	84/28814	0.00680518	0.0504615	0.0365279	Chmp6/Birc5/Kpnb1/Rab11a/Ube2b	5
GO:1901983	GO:1901983	regulation of protein acetylation	5/407	84/28814	0.00680518	0.0504615	0.0365279	Ctbp1/Ddx3x/Brd7/Tgfb1/Sox4	5
GO:0140014	GO:0140014	mitotic nuclear division	10/407	281/28814	0.00698759	0.0517208	0.0374394	Fgf8/Tubg1/Cdc16/Chmp6/Birc5/Kpnb1/Rab11a/Tgfb1/Cltc/Pttg1	10
GO:0003171	GO:0003171	atrioventricular valve development	3/407	28/28814	0.00705222	0.0518113	0.0375049	Pitx2/Slit3/Sox4	3
GO:0032928	GO:0032928	regulation of superoxide anion generation	3/407	28/28814	0.00705222	0.0518113	0.0375049	Gnai2/Gnai3/Tgfb1	3
GO:0090103	GO:0090103	cochlea morphogenesis	3/407	28/28814	0.00705222	0.0518113	0.0375049	Fzd2/Ptk7/Rac1	3
GO:2000178	GO:2000178	negative regulation of neural precursor cell proliferation	3/407	28/28814	0.00705222	0.0518113	0.0375049	Tgfb1/Ptn/Cd24a	3
GO:0046879	GO:0046879	hormone secretion	12/407	372/28814	0.00706288	0.0518113	0.0375049	Apln/Gnas/Igfbp3/Sox11/Hmga2/Fgfr1/Tspo/Oxct1/Birc5/Rac1/Eny2/Sox4	12
GO:0035088	GO:0035088	establishment or maintenance of apical/basal cell polarity	4/407	54/28814	0.00711343	0.051812	0.0375055	Ptk7/Pard3/Cdx2/Ezr	4
GO:0044060	GO:0044060	regulation of endocrine process	4/407	54/28814	0.00711343	0.051812	0.0375055	Apln/Gnas/Fgfr1/Tspo	4
GO:0045912	GO:0045912	negative regulation of carbohydrate metabolic process	4/407	54/28814	0.00711343	0.051812	0.0375055	Ddit4/Grb10/Tgfb1/Cltc	4
GO:0061245	GO:0061245	establishment or maintenance of bipolar cell polarity	4/407	54/28814	0.00711343	0.051812	0.0375055	Ptk7/Pard3/Cdx2/Ezr	4
GO:0072088	GO:0072088	nephron epithelium morphogenesis	5/407	85/28814	0.00714869	0.0519767	0.0376247	Fgf8/Pbx1/Smo/Hes1/Tgfb1	5
GO:0022407	GO:0022407	regulation of cell-cell adhesion	14/407	468/28814	0.00720863	0.0523199	0.0378731	Mdk/Alox15/Igfbp2/B2m/Hes1/Cited2/Peli1/Prdx2/Prkar1a/Rdx/Epcam/Tgfb1/Sox4/Cd24a	14
GO:0001654	GO:0001654	eye development	13/407	421/28814	0.00734245	0.0530718	0.0384174	Myh10/Pbx1/Pitx2/Gas1/Vim/Sox11/Pbx3/Prom1/Gnb1/Rcn1/Cited2/Tgfb1/Ptn	13
GO:0042060	GO:0042060	wound healing	12/407	374/28814	0.00735498	0.0530718	0.0384174	Alox15/Gnas/Myh10/Actg1/Ptk7/Itgb1/Chmp6/Dtnbp1/Pard3/Prdx2/Tgfb1/Cdkn1a	12
GO:0008643	GO:0008643	carbohydrate transport	7/407	158/28814	0.0073639	0.0530718	0.0384174	Fabp5/Pid1/Rap1a/Grb10/Appl1/Slc2a1/Ezr	7
GO:1902652	GO:1902652	secondary alcohol metabolic process	7/407	158/28814	0.0073639	0.0530718	0.0384174	Soat1/Acadl/Pex2/Fgfr1/Hdlbp/Cyp51/Msmo1	7
GO:0015749	GO:0015749	monosaccharide transmembrane transport	6/407	121/28814	0.00754673	0.0541992	0.0392335	Fabp5/Pid1/Rap1a/Grb10/Appl1/Slc2a1	6
GO:0017015	GO:0017015	regulation of transforming growth factor beta receptor signaling pathway	6/407	121/28814	0.00754673	0.0541992	0.0392335	Pmepa1/Snx6/Cited2/Strap/Tgfb1/Tdgf1	6
GO:0010712	GO:0010712	regulation of collagen metabolic process	4/407	55/28814	0.00758753	0.0542079	0.0392398	Vim/Itgb1/Rap1a/Tgfb1	4
GO:0045687	GO:0045687	positive regulation of glial cell differentiation	4/407	55/28814	0.00758753	0.0542079	0.0392398	Mdk/Hes1/Tgfb1/Ptn	4
GO:0051205	GO:0051205	protein insertion into membrane	4/407	55/28814	0.00758753	0.0542079	0.0392398	Timm22/Emc6/Ccdc47/Tram1	4
GO:0051168	GO:0051168	nuclear export	7/407	159/28814	0.00761229	0.0542904	0.0392996	Ywhae/Pom121/Thoc7/Prkaca/Alyref/Eny2/Tgfb1	7
GO:0006397	GO:0006397	mRNA processing	14/407	472/28814	0.00773759	0.0549474	0.0397752	Pcbp4/C1qbp/Zcrb1/Lsm6/Thoc7/Srsf9/Strap/Prkaca/Snrpn/Alyref/Hnrnph1/Lsm1/Gemin5/Prdx6	14
GO:0150063	GO:0150063	visual system development	13/407	424/28814	0.00776762	0.0549474	0.0397752	Myh10/Pbx1/Pitx2/Gas1/Vim/Sox11/Pbx3/Prom1/Gnb1/Rcn1/Cited2/Tgfb1/Ptn	13
GO:0019068	GO:0019068	virion assembly	3/407	29/28814	0.00778467	0.0549474	0.0397752	Spcs1/Chmp6/Tsg101	3
GO:0033119	GO:0033119	negative regulation of RNA splicing	3/407	29/28814	0.00778467	0.0549474	0.0397752	Pcbp4/C1qbp/Srsf9	3
GO:0035987	GO:0035987	endodermal cell differentiation	3/407	29/28814	0.00778467	0.0549474	0.0397752	Mixl1/Hmga2/Eomes	3
GO:0090023	GO:0090023	positive regulation of neutrophil chemotaxis	3/407	29/28814	0.00778467	0.0549474	0.0397752	Mdk/C1qbp/Rac1	3
GO:0097191	GO:0097191	extrinsic apoptotic signaling pathway	9/407	242/28814	0.00780257	0.0549794	0.0397983	Dapk1/Gas1/Krt8/Krt18/Ddx3x/Fgfr1/Prdx2/Tgfb1/Gabarap	9
GO:0043405	GO:0043405	regulation of MAP kinase activity	8/407	200/28814	0.00781843	0.0549968	0.0398109	Fzd10/Fgfr1/Dtnbp1/Tsg101/Tgfb1/Tpd52l1/Cd24a/Tdgf1	8
GO:0001894	GO:0001894	tissue homeostasis	10/407	286/28814	0.00786321	0.0551823	0.0399452	Gnas/Smo/Car2/Lsr/Itgb1/Prom1/Tex15/Strap/Rac1/Tgfb1	10
GO:0072028	GO:0072028	nephron morphogenesis	5/407	87/28814	0.00787168	0.0551823	0.0399452	Fgf8/Pbx1/Smo/Hes1/Tgfb1	5
GO:0000070	GO:0000070	mitotic sister chromatid segregation	7/407	161/28814	0.00812756	0.056514	0.0409091	Tubg1/Cdc16/Chmp6/Birc5/Kpnb1/Rab11a/Pttg1	7
GO:0071322	GO:0071322	cellular response to carbohydrate stimulus	7/407	161/28814	0.00812756	0.056514	0.0409091	Ppp2ca/Oxct1/Birc5/Rac1/Prkaca/Eny2/Sox4	7
GO:0120192	GO:0120192	tight junction assembly	5/407	88/28814	0.00825155	0.056514	0.0409091	Actg1/Lsr/Itgb1/Pard3/Prkaca	5
GO:0002695	GO:0002695	negative regulation of leukocyte activation	8/407	202/28814	0.00827722	0.056514	0.0409091	Mdk/Hmgb3/Sox11/Peli1/Prdx2/Prkar1a/Tgfb1/Cd24a	8
GO:0051048	GO:0051048	negative regulation of secretion	8/407	202/28814	0.00827722	0.056514	0.0409091	Gnai2/Gnas/Igfbp3/Vamp3/Tspo/Rap1a/Eny2/Cyp51	8
GO:0009914	GO:0009914	hormone transport	12/407	380/28814	0.0082886	0.056514	0.0409091	Apln/Gnas/Igfbp3/Sox11/Hmga2/Fgfr1/Tspo/Oxct1/Birc5/Rac1/Eny2/Sox4	12
GO:0002357	GO:0002357	defense response to tumor cell	2/407	10/28814	0.00830926	0.056514	0.0409091	Dapk1/Prdx2	2
GO:0003211	GO:0003211	cardiac ventricle formation	2/407	10/28814	0.00830926	0.056514	0.0409091	Sox11/Sox4	2
GO:0003357	GO:0003357	noradrenergic neuron differentiation	2/407	10/28814	0.00830926	0.056514	0.0409091	Sox11/Sox4	2
GO:0006560	GO:0006560	proline metabolic process	2/407	10/28814	0.00830926	0.056514	0.0409091	Oat/Pycrl	2
GO:0009157	GO:0009157	deoxyribonucleoside monophosphate biosynthetic process	2/407	10/28814	0.00830926	0.056514	0.0409091	Nme1/Dut	2
GO:0032594	GO:0032594	protein transport within lipid bilayer	2/407	10/28814	0.00830926	0.056514	0.0409091	Itgb1/Cd24a	2
GO:0035360	GO:0035360	positive regulation of peroxisome proliferator activated receptor signaling pathway	2/407	10/28814	0.00830926	0.056514	0.0409091	Fabp5/Cited2	2
GO:0046784	GO:0046784	viral mRNA export from host cell nucleus	2/407	10/28814	0.00830926	0.056514	0.0409091	Thoc7/Alyref	2
GO:0060022	GO:0060022	hard palate development	2/407	10/28814	0.00830926	0.056514	0.0409091	Fzd2/Sox11	2
GO:0060484	GO:0060484	lung-associated mesenchyme development	2/407	10/28814	0.00830926	0.056514	0.0409091	Ptk7/Fgfr1	2
GO:0097119	GO:0097119	postsynaptic density protein 95 clustering	2/407	10/28814	0.00830926	0.056514	0.0409091	Dbn1/Zmynd8	2
GO:1904526	GO:1904526	regulation of microtubule binding	2/407	10/28814	0.00830926	0.056514	0.0409091	Ppp2ca/Ppp2cb	2
GO:0048880	GO:0048880	sensory system development	13/407	428/28814	0.0083645	0.0567956	0.041113	Myh10/Pbx1/Pitx2/Gas1/Vim/Sox11/Pbx3/Prom1/Gnb1/Rcn1/Cited2/Tgfb1/Ptn	13
GO:0010977	GO:0010977	negative regulation of neuron projection development	7/407	162/28814	0.00839462	0.0569061	0.041193	Wnt3/H2-K1/Vim/Sema6a/B2m/Hes1/Dtnbp1	7
GO:0032963	GO:0032963	collagen metabolic process	6/407	124/28814	0.00846746	0.0572111	0.0414137	Serpinh1/Vim/Itgb1/Rap1a/Tgfb1/Ctsl	6
GO:1903844	GO:1903844	regulation of cellular response to transforming growth factor beta stimulus	6/407	124/28814	0.00846746	0.0572111	0.0414137	Pmepa1/Snx6/Cited2/Strap/Tgfb1/Tdgf1	6
GO:0046651	GO:0046651	lymphocyte proliferation	11/407	335/28814	0.00854723	0.0573322	0.0415014	Igfbp2/Sox11/Hes1/Psmb10/Peli1/Ccnd3/Prdx2/Prkar1a/Tgfb1/Cdkn1a/Cd24a	11
GO:0043162	GO:0043162	ubiquitin-dependent protein catabolic process via the multivesicular body sorting pathway	3/407	30/28814	0.00856033	0.0573322	0.0415014	Vps36/Chmp6/Tsg101	3
GO:0051957	GO:0051957	positive regulation of amino acid transport	3/407	30/28814	0.00856033	0.0573322	0.0415014	Itgb1/Dpysl2/Dtnbp1	3
GO:0010463	GO:0010463	mesenchymal cell proliferation	4/407	57/28814	0.00859704	0.0573322	0.0415014	Smo/Gas1/Fgfr1/Ptn	4
GO:0031529	GO:0031529	ruffle organization	4/407	57/28814	0.00859704	0.0573322	0.0415014	Pfn1/Rac1/Rdx/Dbnl	4
GO:0032964	GO:0032964	collagen biosynthetic process	4/407	57/28814	0.00859704	0.0573322	0.0415014	Serpinh1/Vim/Rap1a/Tgfb1	4
GO:0048538	GO:0048538	thymus development	4/407	57/28814	0.00859704	0.0573322	0.0415014	Pbx1/Hes1/Cited2/Prdx2	4
GO:1901607	GO:1901607	alpha-amino acid biosynthetic process	4/407	57/28814	0.00859704	0.0573322	0.0415014	Got2/Pycrl/Phgdh/Psat1	4
GO:0046323	GO:0046323	glucose import	5/407	89/28814	0.00864394	0.0574584	0.0415928	Pid1/Rap1a/Grb10/Appl1/Slc2a1	5
GO:0061333	GO:0061333	renal tubule morphogenesis	5/407	89/28814	0.00864394	0.0574584	0.0415928	Fgf8/Pbx1/Smo/Hes1/Tgfb1	5
GO:0030308	GO:0030308	negative regulation of cell growth	8/407	204/28814	0.0087559	0.0581086	0.0420634	Wnt3/Gas1/Slit3/Sema6a/Ddx3x/Bst2/Tgfb1/Cdkn1a	8
GO:0031398	GO:0031398	positive regulation of protein ubiquitination	6/407	125/28814	0.00879152	0.0582509	0.0421665	Prickle1/Ddx3x/Peli1/Commd1/Dcun1d5/Gabarap	6
GO:0007264	GO:0007264	small GTPase mediated signal transduction	13/407	431/28814	0.00883541	0.0584474	0.0423087	Amot/Bnip2/Itgb1/Gdi2/Rap1a/Rac1/Kpnb1/Dock11/Dbnl/Gabarap/Wasf1/Ppp2cb/Arhgdia	13
GO:0120032	GO:0120032	regulation of plasma membrane bounded cell projection assembly	8/407	205/28814	0.00900285	0.0594594	0.0430412	Pfn1/Dbn1/Zmynd8/Gdi2/Rac1/Rdx/Dock11/Vdac3	8
GO:0030336	GO:0030336	negative regulation of cell migration	10/407	292/28814	0.00902296	0.0594965	0.0430681	Epha1/Zmynd8/Igfbp3/Cited2/Bst2/Rac1/Tgfb1/Ptn/Arhgdia/Erdr1	10
GO:0010827	GO:0010827	regulation of glucose transmembrane transport	5/407	90/28814	0.00904905	0.0595729	0.0431234	Fabp5/Pid1/Rap1a/Grb10/Appl1	5
GO:0051496	GO:0051496	positive regulation of stress fiber assembly	4/407	58/28814	0.00913313	0.0600302	0.0434545	Pfn1/Epha1/S100a10/Rac1	4
GO:0009060	GO:0009060	aerobic respiration	7/407	165/28814	0.00923455	0.0605999	0.0438668	Ndufs4/Mdh1/Dlst/Uqcrq/Ndufa8/Mrps36/Coq7	7
GO:0032943	GO:0032943	mononuclear cell proliferation	11/407	339/28814	0.00928991	0.060866	0.0440594	Igfbp2/Sox11/Hes1/Psmb10/Peli1/Ccnd3/Prdx2/Prkar1a/Tgfb1/Cdkn1a/Cd24a	11
GO:0060795	GO:0060795	cell fate commitment involved in formation of primary germ layer	3/407	31/28814	0.00937972	0.0609682	0.0441334	Fgfr1/Eomes/Smad1	3
GO:0061036	GO:0061036	positive regulation of cartilage development	3/407	31/28814	0.00937972	0.0609682	0.0441334	Mdk/Pkdcc/Smad1	3
GO:0071624	GO:0071624	positive regulation of granulocyte chemotaxis	3/407	31/28814	0.00937972	0.0609682	0.0441334	Mdk/C1qbp/Rac1	3
GO:1903579	GO:1903579	negative regulation of ATP metabolic process	3/407	31/28814	0.00937972	0.0609682	0.0441334	Ddit4/Tspo/Pid1	3
GO:2000648	GO:2000648	positive regulation of stem cell proliferation	3/407	31/28814	0.00937972	0.0609682	0.0441334	Sox11/Hmga2/Epcam	3
GO:0008286	GO:0008286	insulin receptor signaling pathway	6/407	127/28814	0.00946612	0.0614326	0.0444696	Gnai2/Marcks/Pid1/Ccnd3/Grb10/Appl1	6
GO:0003170	GO:0003170	heart valve development	4/407	59/28814	0.00969053	0.0625923	0.0453091	Pitx2/Slit3/Tgfb1/Sox4	4
GO:0043388	GO:0043388	positive regulation of DNA binding	4/407	59/28814	0.00969053	0.0625923	0.0453091	Pitx2/Nme1/Hes1/Tgfb1	4
GO:0050775	GO:0050775	positive regulation of dendrite morphogenesis	4/407	59/28814	0.00969053	0.0625923	0.0453091	Marcks/Dbn1/Lrp8/Dbnl	4
GO:0022408	GO:0022408	negative regulation of cell-cell adhesion	8/407	208/28814	0.00977498	0.0629398	0.0455607	Mdk/Peli1/Prdx2/Prkar1a/Rdx/Epcam/Tgfb1/Cd24a	8
GO:0060491	GO:0060491	regulation of cell projection assembly	8/407	208/28814	0.00977498	0.0629398	0.0455607	Pfn1/Dbn1/Zmynd8/Gdi2/Rac1/Rdx/Dock11/Vdac3	8
GO:0019882	GO:0019882	antigen processing and presentation	6/407	128/28814	0.00981691	0.0629829	0.0455919	H2-K1/B2m/Psme2/Psme1/Psmb8/Ctsl	6
GO:0061387	GO:0061387	regulation of extent of cell growth	6/407	128/28814	0.00981691	0.0629829	0.0455919	Wnt3/Dbn1/Sema6a/Dpysl2/Rab11a/Dbnl	6
GO:0010970	GO:0010970	transport along microtubule	7/407	167/28814	0.00982767	0.0629829	0.0455919	Ift43/Nefm/Ap3s1/Hspb11/Dtnbp1/Wasf1/Nefl	7
GO:0050672	GO:0050672	negative regulation of lymphocyte proliferation	5/407	92/28814	0.00989819	0.0633361	0.0458475	Sox11/Peli1/Prkar1a/Tgfb1/Cd24a	5
GO:0006107	GO:0006107	oxaloacetate metabolic process	2/407	11/28814	0.0100615	0.0634909	0.0459596	Got2/Mdh1	2
GO:0009221	GO:0009221	pyrimidine deoxyribonucleotide biosynthetic process	2/407	11/28814	0.0100615	0.0634909	0.0459596	Nme1/Dut	2
GO:0044417	GO:0044417	translocation of molecules into host	2/407	11/28814	0.0100615	0.0634909	0.0459596	Thoc7/Alyref	2
GO:0055015	GO:0055015	ventricular cardiac muscle cell development	2/407	11/28814	0.0100615	0.0634909	0.0459596	Myh10/Pitx2	2
GO:0060052	GO:0060052	neurofilament cytoskeleton organization	2/407	11/28814	0.0100615	0.0634909	0.0459596	Nefm/Nefl	2
GO:0071481	GO:0071481	cellular response to X-ray	2/407	11/28814	0.0100615	0.0634909	0.0459596	Ccnd2/Hmga2	2
GO:0140719	GO:0140719	constitutive heterochromatin assembly	2/407	11/28814	0.0100615	0.0634909	0.0459596	H3f3b/Smchd1	2
GO:1901533	GO:1901533	negative regulation of hematopoietic progenitor cell differentiation	2/407	11/28814	0.0100615	0.0634909	0.0459596	Mixl1/Hes1	2
GO:1902946	GO:1902946	protein localization to early endosome	2/407	11/28814	0.0100615	0.0634909	0.0459596	Rdx/Ezr	2
GO:0042770	GO:0042770	signal transduction in response to DNA damage	7/407	168/28814	0.0101344	0.0636311	0.046061	Ccng1/Pcbp4/Hmga2/Rpl26/Cops3/Sox4/Cdkn1a	7
GO:0001889	GO:0001889	liver development	6/407	129/28814	0.0101769	0.0636311	0.046061	Mdk/Smo/Lsr/Hes1/Cited2/Ptn	6
GO:0034219	GO:0034219	carbohydrate transmembrane transport	6/407	129/28814	0.0101769	0.0636311	0.046061	Fabp5/Pid1/Rap1a/Grb10/Appl1/Slc2a1	6
GO:0001893	GO:0001893	maternal placenta development	3/407	32/28814	0.0102433	0.0636311	0.046061	Cited2/Ptn/Ctsl	3
GO:0030212	GO:0030212	hyaluronan metabolic process	3/407	32/28814	0.0102433	0.0636311	0.046061	Ccnd3/Tgfb1/Cltc	3
GO:0034260	GO:0034260	negative regulation of GTPase activity	3/407	32/28814	0.0102433	0.0636311	0.046061	Fzd10/Amot/Rdx	3
GO:0050686	GO:0050686	negative regulation of mRNA processing	3/407	32/28814	0.0102433	0.0636311	0.046061	Pcbp4/C1qbp/Srsf9	3
GO:0072574	GO:0072574	hepatocyte proliferation	3/407	32/28814	0.0102433	0.0636311	0.046061	Mdk/Smo/Ptn	3
GO:0072575	GO:0072575	epithelial cell proliferation involved in liver morphogenesis	3/407	32/28814	0.0102433	0.0636311	0.046061	Mdk/Smo/Ptn	3
GO:1902914	GO:1902914	regulation of protein polyubiquitination	3/407	32/28814	0.0102433	0.0636311	0.046061	Ddx3x/Trim44/Gabarap	3
GO:0010659	GO:0010659	cardiac muscle cell apoptotic process	4/407	60/28814	0.0102696	0.0636311	0.046061	Mdk/Igfbp3/Gnb1/Eif5a	4
GO:0097479	GO:0097479	synaptic vesicle localization	4/407	60/28814	0.0102696	0.0636311	0.046061	Arf1/Dpysl2/Ap3s1/Dtnbp1	4
GO:0032945	GO:0032945	negative regulation of mononuclear cell proliferation	5/407	93/28814	0.0103426	0.063987	0.0463187	Sox11/Peli1/Prkar1a/Tgfb1/Cd24a	5
GO:0006066	GO:0006066	alcohol metabolic process	11/407	345/28814	0.0104962	0.064698	0.0468333	Soat1/Acadl/Gde1/Pex2/Fgfr1/Isyna1/Hdlbp/Sptssa/Cyp51/Rbp1/Msmo1	11
GO:0009150	GO:0009150	purine ribonucleotide metabolic process	11/407	345/28814	0.0104962	0.064698	0.0468333	Dcakd/Ddit4/Crot/Nme1/Acsl3/Pid1/Gnai3/Hint1/Gmps/Tgfb1/Fasn	11
GO:1903320	GO:1903320	regulation of protein modification by small protein conjugation or removal	9/407	254/28814	0.0105048	0.064698	0.0468333	Prickle1/Ddx3x/Tspo/Peli1/Commd1/Dcun1d5/Trim44/Sox4/Gabarap	9
GO:0042254	GO:0042254	ribosome biogenesis	10/407	299/28814	0.0105368	0.0647583	0.046877	C1d/C1qbp/Rrp1/Rpl26/Lsm6/Ddx3x/Mrps7/Znhit3/Npm3/Rpl38	10
GO:0043406	GO:0043406	positive regulation of MAP kinase activity	6/407	130/28814	0.0105461	0.0647583	0.046877	Fzd10/Fgfr1/Tgfb1/Tpd52l1/Cd24a/Tdgf1	6
GO:0001678	GO:0001678	cellular glucose homeostasis	7/407	170/28814	0.0107688	0.0659262	0.0477224	Ppp2ca/Oxct1/Birc5/Rac1/Prkaca/Eny2/Sox4	7
GO:0042475	GO:0042475	odontogenesis of dentin-containing tooth	5/407	94/28814	0.0108005	0.0659262	0.0477224	Fst/Fgf8/Smo/Perp/Tgfb1	5
GO:0048644	GO:0048644	muscle organ morphogenesis	5/407	94/28814	0.0108005	0.0659262	0.0477224	Pitx2/Fzd2/Ly6e/Tgfb1/Gsc	5
GO:0120193	GO:0120193	tight junction organization	5/407	94/28814	0.0108005	0.0659262	0.0477224	Actg1/Lsr/Itgb1/Pard3/Prkaca	5
GO:0050863	GO:0050863	regulation of T cell activation	11/407	348/28814	0.0111427	0.0676673	0.0489828	Mdk/Igfbp2/B2m/Hes1/Peli1/Prdx2/Prkar1a/Tcf7/Tgfb1/Sox4/Cd24a	11
GO:0002834	GO:0002834	regulation of response to tumor cell	3/407	33/28814	0.0111516	0.0676673	0.0489828	Dapk1/Calm2/Cd24a	3
GO:0034505	GO:0034505	tooth mineralization	3/407	33/28814	0.0111516	0.0676673	0.0489828	Hacd1/Fgfr1/Tgfb1	3
GO:0051642	GO:0051642	centrosome localization	3/407	33/28814	0.0111516	0.0676673	0.0489828	Sema6a/Pard3/Ezr	3
GO:0051216	GO:0051216	cartilage development	8/407	213/28814	0.0111698	0.0676779	0.0489904	Mdk/Serpinh1/Gnas/Pkdcc/Hmga2/Fgfr1/Tgfb1/Smad1	8
GO:0050808	GO:0050808	synapse organization	14/407	494/28814	0.0112219	0.0678934	0.0491464	Pfn1/Myh10/Marcks/Dbn1/Zmynd8/Lrp8/Adgrl2/Arf1/Dtnbp1/Ptn/Dbnl/Wasf1/Tuba1a/Nefl	14
GO:0061053	GO:0061053	somite development	5/407	95/28814	0.011272	0.0680962	0.0492932	T/Smo/Sox11/Dll3/Cdx2	5
GO:0061008	GO:0061008	hepaticobiliary system development	6/407	132/28814	0.0113128	0.0682425	0.0493991	Mdk/Smo/Lsr/Hes1/Cited2/Ptn	6
GO:0008361	GO:0008361	regulation of cell size	8/407	214/28814	0.0114655	0.0688284	0.0498232	Wnt3/Dbn1/Sema6a/Dpysl2/Rac1/Rdx/Rab11a/Dbnl	8
GO:0002067	GO:0002067	glandular epithelial cell differentiation	4/407	62/28814	0.0114937	0.0688284	0.0498232	Fgf8/Smo/Hes1/Fasn	4
GO:0008652	GO:0008652	cellular amino acid biosynthetic process	4/407	62/28814	0.0114937	0.0688284	0.0498232	Got2/Pycrl/Phgdh/Psat1	4
GO:0010171	GO:0010171	body morphogenesis	4/407	62/28814	0.0114937	0.0688284	0.0498232	Wnt3/Ssbp3/Gnas/Tgfb1	4
GO:0031122	GO:0031122	cytoplasmic microtubule organization	4/407	62/28814	0.0114937	0.0688284	0.0498232	Tubg1/Kpnb1/Rab11a/Ezr	4
GO:0050868	GO:0050868	negative regulation of T cell activation	6/407	133/28814	0.0117106	0.0700251	0.0506895	Mdk/Peli1/Prdx2/Prkar1a/Tgfb1/Cd24a	6
GO:0050680	GO:0050680	negative regulation of epithelial cell proliferation	7/407	173/28814	0.0117737	0.0701982	0.0508148	Smo/Gas1/B2m/Pex2/Tgfb1/Ptn/Ctsl	7
GO:1903531	GO:1903531	negative regulation of secretion by cell	7/407	173/28814	0.0117737	0.0701982	0.0508148	Gnai2/Igfbp3/Vamp3/Tspo/Rap1a/Eny2/Cyp51	7
GO:0002683	GO:0002683	negative regulation of immune system process	13/407	448/28814	0.0119101	0.0702152	0.0508271	Mdk/Alox15/Hmgb3/Sox11/Nme1/Bst2/Peli1/Prdx2/Prkar1a/Appl1/Tgfb1/Cd24a/Ezr	13
GO:0001840	GO:0001840	neural plate development	2/407	12/28814	0.0119618	0.0702152	0.0508271	T/Fgf8	2
GO:0006977	GO:0006977	DNA damage response, signal transduction by p53 class mediator resulting in cell cycle arrest	2/407	12/28814	0.0119618	0.0702152	0.0508271	Rpl26/Cdkn1a	2
GO:0010002	GO:0010002	cardioblast differentiation	2/407	12/28814	0.0119618	0.0702152	0.0508271	Prickle1/Eomes	2
GO:0038094	GO:0038094	Fc-gamma receptor signaling pathway	2/407	12/28814	0.0119618	0.0702152	0.0508271	Rap1a/Appl1	2
GO:0042996	GO:0042996	regulation of Golgi to plasma membrane protein transport	2/407	12/28814	0.0119618	0.0702152	0.0508271	Pkdcc/Acsl3	2
GO:0048845	GO:0048845	venous blood vessel morphogenesis	2/407	12/28814	0.0119618	0.0702152	0.0508271	Pitx2/Ccm2	2
GO:0072182	GO:0072182	regulation of nephron tubule epithelial cell differentiation	2/407	12/28814	0.0119618	0.0702152	0.0508271	Prom1/Cd24a	2
GO:0090520	GO:0090520	sphingolipid mediated signaling pathway	2/407	12/28814	0.0119618	0.0702152	0.0508271	Rac1/Ezr	2
GO:1903911	GO:1903911	positive regulation of receptor clustering	2/407	12/28814	0.0119618	0.0702152	0.0508271	Tgfb1/Ptn	2
GO:0048285	GO:0048285	organelle fission	14/407	498/28814	0.0119698	0.0702152	0.0508271	Fgf8/Tdrkh/Tubg1/Cdc16/Chmp6/Birc5/Tex15/Top2b/Kpnb1/Rab11a/Tgfb1/Cltc/Ube2b/Pttg1	14
GO:2000146	GO:2000146	negative regulation of cell motility	10/407	305/28814	0.0119817	0.0702152	0.0508271	Epha1/Zmynd8/Igfbp3/Cited2/Bst2/Rac1/Tgfb1/Ptn/Arhgdia/Erdr1	10
GO:0002092	GO:0002092	positive regulation of receptor internalization	3/407	34/28814	0.0121049	0.0702377	0.0508434	Apln/Dtnbp1/Pard3	3
GO:0003156	GO:0003156	regulation of animal organ formation	3/407	34/28814	0.0121049	0.0702377	0.0508434	Fgf8/Fgfr1/Cited2	3
GO:0061842	GO:0061842	microtubule organizing center localization	3/407	34/28814	0.0121049	0.0702377	0.0508434	Sema6a/Pard3/Ezr	3
GO:0072576	GO:0072576	liver morphogenesis	3/407	34/28814	0.0121049	0.0702377	0.0508434	Mdk/Smo/Ptn	3
GO:0090322	GO:0090322	regulation of superoxide metabolic process	3/407	34/28814	0.0121049	0.0702377	0.0508434	Gnai2/Gnai3/Tgfb1	3
GO:1901020	GO:1901020	negative regulation of calcium ion transmembrane transporter activity	3/407	34/28814	0.0121049	0.0702377	0.0508434	Ppp2ca/Ywhae/Calm2	3
GO:0010212	GO:0010212	response to ionizing radiation	6/407	134/28814	0.0121182	0.0702377	0.0508434	Ccnd2/Hmga2/Rpl26/Nabp2/Tgfb1/Cdkn1a	6
GO:0010658	GO:0010658	striated muscle cell apoptotic process	4/407	63/28814	0.0121394	0.0702377	0.0508434	Mdk/Igfbp3/Gnb1/Eif5a	4
GO:0045744	GO:0045744	negative regulation of G protein-coupled receptor signaling pathway	4/407	63/28814	0.0121394	0.0702377	0.0508434	Apln/Gnai2/Ywhab/Rgs12	4
GO:0051781	GO:0051781	positive regulation of cell division	5/407	97/28814	0.0122568	0.0707174	0.0511907	Fgf8/Mdk/Fgf5/Tgfb1/Ptn	5
GO:1903312	GO:1903312	negative regulation of mRNA metabolic process	5/407	97/28814	0.0122568	0.0707174	0.0511907	Pcbp4/Elavl1/C1qbp/Hnrnpab/Srsf9	5
GO:0000075	GO:0000075	cell cycle checkpoint signaling	7/407	175/28814	0.0124803	0.0719061	0.0520511	Ccng1/Hmga2/Rpl26/Nabp2/Birc5/Nae1/Cdkn1a	7
GO:0016032	GO:0016032	viral process	11/407	355/28814	0.0127697	0.0732689	0.0530376	Pfn1/Ly6e/Hmga2/Spcs1/Ddx3x/Bst2/Chmp6/Top2b/P4hb/Tsg101/Ctsl	11
GO:0070664	GO:0070664	negative regulation of leukocyte proliferation	5/407	98/28814	0.0127703	0.0732689	0.0530376	Sox11/Peli1/Prkar1a/Tgfb1/Cd24a	5
GO:1904063	GO:1904063	negative regulation of cation transmembrane transport	5/407	98/28814	0.0127703	0.0732689	0.0530376	Ppp2ca/Ywhae/Commd1/Calm2/Tgfb1	5
GO:0042255	GO:0042255	ribosome assembly	4/407	64/28814	0.0128079	0.0732799	0.0530456	C1qbp/Ddx3x/Mrps7/Rpl38	4
GO:1904705	GO:1904705	regulation of vascular associated smooth muscle cell proliferation	4/407	64/28814	0.0128079	0.0732799	0.0530456	Apln/Gnai2/Gnai3/Cdkn1a	4
GO:0043543	GO:0043543	protein acylation	9/407	263/28814	0.0129531	0.0739612	0.0535388	Ctbp1/Msl1/Ddx3x/Brd7/Eomes/Dlst/Eny2/Tgfb1/Sox4	9
GO:0008277	GO:0008277	regulation of G protein-coupled receptor signaling pathway	6/407	136/28814	0.012963	0.0739612	0.0535388	Fgf8/Apln/Gnai2/Itgb1/Ywhab/Rgs12	6
GO:0048839	GO:0048839	inner ear development	8/407	219/28814	0.0130315	0.074043	0.053598	Fgf8/H2-K1/Fzd2/Ptk7/Hes1/Ccm2/Fgfr1/Rac1	8
GO:0003209	GO:0003209	cardiac atrium morphogenesis	3/407	35/28814	0.0131035	0.074043	0.053598	Smo/Pitx2/Sox4	3
GO:0021846	GO:0021846	cell proliferation in forebrain	3/407	35/28814	0.0131035	0.074043	0.053598	Fgf8/Hmga2/Fgfr1	3
GO:0048710	GO:0048710	regulation of astrocyte differentiation	3/407	35/28814	0.0131035	0.074043	0.053598	Hmga2/Hes1/Dll3	3
GO:0090162	GO:0090162	establishment of epithelial cell polarity	3/407	35/28814	0.0131035	0.074043	0.053598	Ptk7/Hes1/Pard3	3
GO:1990089	GO:1990089	response to nerve growth factor	3/407	35/28814	0.0131035	0.074043	0.053598	Hes1/Rap1a/Wasf1	3
GO:1990090	GO:1990090	cellular response to nerve growth factor stimulus	3/407	35/28814	0.0131035	0.074043	0.053598	Hes1/Rap1a/Wasf1	3
GO:0051492	GO:0051492	regulation of stress fiber assembly	5/407	99/28814	0.0132983	0.0750402	0.0543198	Pfn1/Epha1/Actg1/S100a10/Rac1	5
GO:0030278	GO:0030278	regulation of ossification	6/407	137/28814	0.0134005	0.0755136	0.0546625	Mdk/Pbx1/Pkdcc/Sox11/Tgfb1/Ptn	6
GO:0022613	GO:0022613	ribonucleoprotein complex biogenesis	12/407	406/28814	0.0134497	0.0755528	0.0546909	C1d/C1qbp/Rrp1/Rpl26/Lsm6/Ddx3x/Mrps7/Strap/Znhit3/Npm3/Gemin5/Rpl38	12
GO:0001954	GO:0001954	positive regulation of cell-matrix adhesion	4/407	65/28814	0.0134994	0.0755528	0.0546909	Epha1/S100a10/Rac1/Tdgf1	4
GO:0032835	GO:0032835	glomerulus development	4/407	65/28814	0.0134994	0.0755528	0.0546909	Hes1/Prom1/Basp1/Cd24a	4
GO:0060038	GO:0060038	cardiac muscle cell proliferation	4/407	65/28814	0.0134994	0.0755528	0.0546909	Fgfr1/Cited2/Prkar1a/Smad1	4
GO:0060119	GO:0060119	inner ear receptor cell development	4/407	65/28814	0.0134994	0.0755528	0.0546909	Fzd2/Hes1/Fgfr1/Rac1	4
GO:0006473	GO:0006473	protein acetylation	8/407	221/28814	0.0136997	0.0765695	0.0554268	Ctbp1/Msl1/Ddx3x/Brd7/Eomes/Eny2/Tgfb1/Sox4	8
GO:0051304	GO:0051304	chromosome separation	5/407	100/28814	0.0138407	0.0766745	0.0555029	Cdc16/Csnk2a2/Birc5/Top2b/Pttg1	5
GO:0050730	GO:0050730	regulation of peptidyl-tyrosine phosphorylation	9/407	266/28814	0.0138566	0.0766745	0.0555029	Fgf8/Arl2bp/Lrp8/Itgb1/Hes1/Chmp6/Tsg101/Tgfb1/Cd24a	9
GO:0002328	GO:0002328	pro-B cell differentiation	2/407	13/28814	0.0140058	0.0766745	0.0555029	Hes1/Sox4	2
GO:0009437	GO:0009437	carnitine metabolic process	2/407	13/28814	0.0140058	0.0766745	0.0555029	Acadl/Crot	2
GO:0010288	GO:0010288	response to lead ion	2/407	13/28814	0.0140058	0.0766745	0.0555029	Ppp2ca/Ppp2cb	2
GO:0021794	GO:0021794	thalamus development	2/407	13/28814	0.0140058	0.0766745	0.0555029	Smo/Uqcrq	2
GO:0040034	GO:0040034	regulation of development, heterochronic	2/407	13/28814	0.0140058	0.0766745	0.0555029	Hmgn2/Hes1	2
GO:0060368	GO:0060368	regulation of Fc receptor mediated stimulatory signaling pathway	2/407	13/28814	0.0140058	0.0766745	0.0555029	Rap1a/Appl1	2
GO:0060965	GO:0060965	negative regulation of miRNA-mediated gene silencing	2/407	13/28814	0.0140058	0.0766745	0.0555029	Elavl1/Tgfb1	2
GO:0099159	GO:0099159	regulation of modification of postsynaptic structure	2/407	13/28814	0.0140058	0.0766745	0.0555029	Myh10/Marcks	2
GO:1903651	GO:1903651	positive regulation of cytoplasmic transport	2/407	13/28814	0.0140058	0.0766745	0.0555029	Rdx/Ezr	2
GO:1905668	GO:1905668	positive regulation of protein localization to endosome	2/407	13/28814	0.0140058	0.0766745	0.0555029	Rdx/Ezr	2
GO:2000347	GO:2000347	positive regulation of hepatocyte proliferation	2/407	13/28814	0.0140058	0.0766745	0.0555029	Mdk/Ptn	2
GO:2000489	GO:2000489	regulation of hepatic stellate cell activation	2/407	13/28814	0.0140058	0.0766745	0.0555029	Smo/Fgfr1	2
GO:0045637	GO:0045637	regulation of myeloid cell differentiation	8/407	222/28814	0.0140431	0.0766745	0.0555029	Gnas/Hmgb3/Car2/Smap1/B2m/Nme1/Tgfb1/Rbp1	8
GO:0007162	GO:0007162	negative regulation of cell adhesion	10/407	313/28814	0.0141351	0.0766745	0.0555029	Mdk/Sema6a/Peli1/Prdx2/Prkar1a/Rdx/Lamb1/Epcam/Tgfb1/Cd24a	10
GO:1901653	GO:1901653	cellular response to peptide	10/407	313/28814	0.0141351	0.0766745	0.0555029	Gnai2/Marcks/Vim/Car2/Snx6/Pid1/Ccnd3/Rac1/Grb10/Appl1	10
GO:0002053	GO:0002053	positive regulation of mesenchymal cell proliferation	3/407	36/28814	0.0141478	0.0766745	0.0555029	Smo/Gas1/Fgfr1	3
GO:0031069	GO:0031069	hair follicle morphogenesis	3/407	36/28814	0.0141478	0.0766745	0.0555029	Fst/Smo/Ctsl	3
GO:0045686	GO:0045686	negative regulation of glial cell differentiation	3/407	36/28814	0.0141478	0.0766745	0.0555029	Hmga2/Hes1/Dll3	3
GO:0048009	GO:0048009	insulin-like growth factor receptor signaling pathway	3/407	36/28814	0.0141478	0.0766745	0.0555029	Igfbp2/Igfbp3/Grb10	3
GO:0090312	GO:0090312	positive regulation of protein deacetylation	3/407	36/28814	0.0141478	0.0766745	0.0555029	Ndn/Ctbp1/Tgfb1	3
GO:0097242	GO:0097242	amyloid-beta clearance	3/407	36/28814	0.0141478	0.0766745	0.0555029	Rab11a/Cltc/Cyp51	3
GO:0015909	GO:0015909	long-chain fatty acid transport	4/407	66/28814	0.0142143	0.0767309	0.0555437	Fabp5/Acsl3/Pla2g12a/Slc2a1	4
GO:0060688	GO:0060688	regulation of morphogenesis of a branching structure	4/407	66/28814	0.0142143	0.0767309	0.0555437	Mdk/Smo/Fgfr1/Tgfb1	4
GO:0090311	GO:0090311	regulation of protein deacetylation	4/407	66/28814	0.0142143	0.0767309	0.0555437	Bex4/Ndn/Ctbp1/Tgfb1	4
GO:0034341	GO:0034341	response to interferon-gamma	6/407	139/28814	0.0143064	0.0771267	0.0558302	Zyx/Dapk1/Vim/Actg1/Vamp3/Bst2	6
GO:0045333	GO:0045333	cellular respiration	8/407	223/28814	0.0143927	0.0773156	0.055967	Ndufs4/Mdh1/Dlst/Uqcrq/Ndufa8/Mrps36/Prkaca/Coq7	8
GO:0050772	GO:0050772	positive regulation of axonogenesis	5/407	101/28814	0.0143979	0.0773156	0.055967	Wnt3/Dbn1/Rab11a/Dbnl/Nefl	5
GO:0060021	GO:0060021	roof of mouth development	5/407	101/28814	0.0143979	0.0773156	0.055967	Gas1/Pkdcc/Fzd2/Sox11/Wnt8a	5
GO:0031331	GO:0031331	positive regulation of cellular catabolic process	13/407	461/28814	0.0147753	0.0792388	0.0573591	Dapk1/Pim2/Smo/Sumo2/Igfbp3/Prickle1/Gnai3/Rdx/Csnk1d/Lsm1/Cnot6/Gabarap/Ezr	13
GO:0000281	GO:0000281	mitotic cytokinesis	4/407	67/28814	0.0149526	0.0796699	0.0576711	Myh10/Arf1/Chmp6/Birc5	4
GO:0001658	GO:0001658	branching involved in ureteric bud morphogenesis	4/407	67/28814	0.0149526	0.0796699	0.0576711	Fgf8/Pbx1/Smo/Tgfb1	4
GO:0060986	GO:0060986	endocrine hormone secretion	4/407	67/28814	0.0149526	0.0796699	0.0576711	Apln/Gnas/Fgfr1/Tspo	4
GO:1990874	GO:1990874	vascular associated smooth muscle cell proliferation	4/407	67/28814	0.0149526	0.0796699	0.0576711	Apln/Gnai2/Gnai3/Cdkn1a	4
GO:2000736	GO:2000736	regulation of stem cell differentiation	4/407	67/28814	0.0149526	0.0796699	0.0576711	Tead2/Prickle1/Hes1/Ptn	4
GO:0050866	GO:0050866	negative regulation of cell activation	8/407	225/28814	0.0151108	0.0802464	0.0580885	Mdk/Hmgb3/Sox11/Peli1/Prdx2/Prkar1a/Tgfb1/Cd24a	8
GO:0051651	GO:0051651	maintenance of location in cell	8/407	225/28814	0.0151108	0.0802464	0.0580885	Pfn1/Arl2bp/Dbn1/Polr2m/Mprip/Tspo/Calm2/Tgfb1	8
GO:0009259	GO:0009259	ribonucleotide metabolic process	11/407	364/28814	0.0151194	0.0802464	0.0580885	Dcakd/Ddit4/Crot/Nme1/Acsl3/Pid1/Gnai3/Hint1/Gmps/Tgfb1/Fasn	11
GO:0007095	GO:0007095	mitotic G2 DNA damage checkpoint signaling	3/407	37/28814	0.015238	0.0802537	0.0580937	Ccng1/Hmga2/Cdkn1a	3
GO:0010923	GO:0010923	negative regulation of phosphatase activity	3/407	37/28814	0.015238	0.0802537	0.0580937	Gnai2/Ppp4r4/Mprip	3
GO:0035329	GO:0035329	hippo signaling	3/407	37/28814	0.015238	0.0802537	0.0580937	Tead2/Sox11/Amot	3
GO:0035909	GO:0035909	aorta morphogenesis	3/407	37/28814	0.015238	0.0802537	0.0580937	Fgf8/Hes1/Sox4	3
GO:0060071	GO:0060071	Wnt signaling pathway, planar cell polarity pathway	3/407	37/28814	0.015238	0.0802537	0.0580937	Fzd2/Ptk7/Rac1	3
GO:0090022	GO:0090022	regulation of neutrophil chemotaxis	3/407	37/28814	0.015238	0.0802537	0.0580937	Mdk/C1qbp/Rac1	3
GO:0007548	GO:0007548	sex differentiation	10/407	317/28814	0.0153146	0.0804506	0.0582363	Fst/Fgf8/H3f3b/Pbx1/Hmga2/Cntfr/Cited2/Tex15/Rac1/Tcf7	10
GO:0016358	GO:0016358	dendrite development	10/407	317/28814	0.0153146	0.0804506	0.0582363	Marcks/Dbn1/Zmynd8/Lrp8/Itgb1/Arf1/Dtnbp1/Rac1/Ptn/Dbnl	10
GO:0006801	GO:0006801	superoxide metabolic process	4/407	68/28814	0.0157148	0.0819243	0.0593031	Gnai2/Prdx2/Gnai3/Tgfb1	4
GO:0022029	GO:0022029	telencephalon cell migration	4/407	68/28814	0.0157148	0.0819243	0.0593031	Lrp8/Fgfr1/Rac1/Lamb1	4
GO:0032233	GO:0032233	positive regulation of actin filament bundle assembly	4/407	68/28814	0.0157148	0.0819243	0.0593031	Pfn1/Epha1/S100a10/Rac1	4
GO:0061371	GO:0061371	determination of heart left/right asymmetry	4/407	68/28814	0.0157148	0.0819243	0.0593031	T/Fgf8/Smo/Cited2	4
GO:0090307	GO:0090307	mitotic spindle assembly	4/407	68/28814	0.0157148	0.0819243	0.0593031	Chmp6/Kpnb1/Rab11a/Cltc	4
GO:0097006	GO:0097006	regulation of plasma lipoprotein particle levels	4/407	68/28814	0.0157148	0.0819243	0.0593031	Soat1/Arf1/Acsl3/Commd1	4
GO:1901605	GO:1901605	alpha-amino acid metabolic process	7/407	184/28814	0.016041	0.0824089	0.0596539	Oat/Got2/Blmh/Pycrl/Gmps/Phgdh/Psat1	7
GO:0003207	GO:0003207	cardiac chamber formation	2/407	14/28814	0.0161889	0.0824089	0.0596539	Sox11/Sox4	2
GO:0007175	GO:0007175	negative regulation of epidermal growth factor-activated receptor activity	2/407	14/28814	0.0161889	0.0824089	0.0596539	Chmp6/Tsg101	2
GO:0021984	GO:0021984	adenohypophysis development	2/407	14/28814	0.0161889	0.0824089	0.0596539	Fgf8/Hes1	2
GO:0045091	GO:0045091	regulation of single stranded viral RNA replication via double stranded DNA intermediate	2/407	14/28814	0.0161889	0.0824089	0.0596539	Hmga2/Top2b	2
GO:0045586	GO:0045586	regulation of gamma-delta T cell differentiation	2/407	14/28814	0.0161889	0.0824089	0.0596539	Tcf7/Sox4	2
GO:0046073	GO:0046073	dTMP metabolic process	2/407	14/28814	0.0161889	0.0824089	0.0596539	Nme1/Dut	2
GO:0046643	GO:0046643	regulation of gamma-delta T cell activation	2/407	14/28814	0.0161889	0.0824089	0.0596539	Tcf7/Sox4	2
GO:0060149	GO:0060149	negative regulation of post-transcriptional gene silencing	2/407	14/28814	0.0161889	0.0824089	0.0596539	Elavl1/Tgfb1	2
GO:0060967	GO:0060967	negative regulation of gene silencing by RNA	2/407	14/28814	0.0161889	0.0824089	0.0596539	Elavl1/Tgfb1	2
GO:0061309	GO:0061309	cardiac neural crest cell development involved in outflow tract morphogenesis	2/407	14/28814	0.0161889	0.0824089	0.0596539	Pitx2/Hes1	2
GO:0072160	GO:0072160	nephron tubule epithelial cell differentiation	2/407	14/28814	0.0161889	0.0824089	0.0596539	Prom1/Cd24a	2
GO:0090179	GO:0090179	planar cell polarity pathway involved in neural tube closure	2/407	14/28814	0.0161889	0.0824089	0.0596539	Fzd2/Ptk7	2
GO:1900262	GO:1900262	regulation of DNA-directed DNA polymerase activity	2/407	14/28814	0.0161889	0.0824089	0.0596539	Rfc3/Gins2	2
GO:1900264	GO:1900264	positive regulation of DNA-directed DNA polymerase activity	2/407	14/28814	0.0161889	0.0824089	0.0596539	Rfc3/Gins2	2
GO:1900369	GO:1900369	negative regulation of post-transcriptional gene silencing by RNA	2/407	14/28814	0.0161889	0.0824089	0.0596539	Elavl1/Tgfb1	2
GO:1902969	GO:1902969	mitotic DNA replication	2/407	14/28814	0.0161889	0.0824089	0.0596539	Lig1/Fgfr1	2
GO:1905666	GO:1905666	regulation of protein localization to endosome	2/407	14/28814	0.0161889	0.0824089	0.0596539	Rdx/Ezr	2
GO:2000052	GO:2000052	positive regulation of non-canonical Wnt signaling pathway	2/407	14/28814	0.0161889	0.0824089	0.0596539	Rspo3/Csnk1d	2
GO:0016197	GO:0016197	endosomal transport	8/407	228/28814	0.0162363	0.0824457	0.0596805	Vps36/Arl4c/Vamp3/Snx6/Chmp6/Commd1/Rab11a/Cltc	8
GO:0055001	GO:0055001	muscle cell development	8/407	228/28814	0.0162363	0.0824457	0.0596805	Myh10/Smo/Pitx2/Actg1/Krt8/Itgb1/Hes1/Prkar1a	8
GO:0070661	GO:0070661	leukocyte proliferation	11/407	368/28814	0.0162624	0.0824767	0.0597029	Igfbp2/Sox11/Hes1/Psmb10/Peli1/Ccnd3/Prdx2/Prkar1a/Tgfb1/Cdkn1a/Cd24a	11
GO:0007212	GO:0007212	dopamine receptor signaling pathway	3/407	38/28814	0.0163744	0.0827379	0.059892	Gnas/Dtnbp1/Gnai3	3
GO:0021799	GO:0021799	cerebral cortex radially oriented cell migration	3/407	38/28814	0.0163744	0.0827379	0.059892	Lrp8/Rac1/Lamb1	3
GO:2000758	GO:2000758	positive regulation of peptidyl-lysine acetylation	3/407	38/28814	0.0163744	0.0827379	0.059892	Brd7/Tgfb1/Sox4	3
GO:0007051	GO:0007051	spindle organization	7/407	185/28814	0.0164767	0.0830709	0.0601331	Tubg1/Chmp6/Kpnb1/Rab11a/Csnk1d/Cltc/Ezr	7
GO:0021695	GO:0021695	cerebellar cortex development	4/407	69/28814	0.0165009	0.0830709	0.0601331	Mdk/Myh10/Smo/Uqcrq	4
GO:0060425	GO:0060425	lung morphogenesis	4/407	69/28814	0.0165009	0.0830709	0.0601331	Fgf8/Pitx2/Sox11/Hmga2	4
GO:0006163	GO:0006163	purine nucleotide metabolic process	11/407	369/28814	0.016558	0.0831939	0.0602221	Dcakd/Ddit4/Crot/Nme1/Acsl3/Pid1/Gnai3/Hint1/Gmps/Tgfb1/Fasn	11
GO:0006310	GO:0006310	DNA recombination	10/407	321/28814	0.0165659	0.0831939	0.0602221	Lig1/Smchd1/Gins2/Nabp2/Tex15/Top2b/Alyref/Tcf7/Tgfb1/Ube2b	10
GO:0006338	GO:0006338	chromatin remodeling	8/407	229/28814	0.0166245	0.0832847	0.0602878	H3f3b/Dnajc9/Gatad1/Smarce1/Top1/Eomes/Baz1a/Npm3	8
GO:0007163	GO:0007163	establishment or maintenance of cell polarity	8/407	229/28814	0.0166245	0.0832847	0.0602878	Ptk7/Amot/Itgb1/Hes1/Pard3/Rac1/Cdx2/Ezr	8
GO:0050920	GO:0050920	regulation of chemotaxis	8/407	230/28814	0.0170194	0.0851592	0.0616448	Mdk/Wnt3/Sema6a/C1qbp/Fgfr1/Rac1/Tgfb1/Ptn	8
GO:0051258	GO:0051258	protein polymerization	9/407	276/28814	0.0172064	0.08599	0.0622461	Alox15/Pfn1/Dbn1/Tubg1/Rac1/Rdx/Csnk1d/Dbnl/Nefl	9
GO:0008203	GO:0008203	cholesterol metabolic process	6/407	145/28814	0.0172781	0.0860954	0.0623224	Soat1/Acadl/Pex2/Hdlbp/Cyp51/Msmo1	6
GO:0046324	GO:0046324	regulation of glucose import	4/407	70/28814	0.0173113	0.0860954	0.0623224	Pid1/Rap1a/Grb10/Appl1	4
GO:0048488	GO:0048488	synaptic vesicle endocytosis	4/407	70/28814	0.0173113	0.0860954	0.0623224	Actg1/Canx/Cltc/Cd24a	4
GO:0140238	GO:0140238	presynaptic endocytosis	4/407	70/28814	0.0173113	0.0860954	0.0623224	Actg1/Canx/Cltc/Cd24a	4
GO:0014909	GO:0014909	smooth muscle cell migration	5/407	106/28814	0.0174095	0.0864793	0.0626003	Mdk/Smo/Igfbp3/Grb10/S100a11	5
GO:0048872	GO:0048872	homeostasis of number of cells	11/407	372/28814	0.017469	0.0866699	0.0627383	Smo/Smap1/B2m/Cited2/Tex15/Prdx2/Rac1/Dock11/Tgfb1/Sox4/Cd24a	11
GO:0001706	GO:0001706	endoderm formation	3/407	39/28814	0.017557	0.0867577	0.0628019	Mixl1/Hmga2/Eomes	3
GO:0032885	GO:0032885	regulation of polysaccharide biosynthetic process	3/407	39/28814	0.017557	0.0867577	0.0628019	Grb10/Tgfb1/Cltc	3
GO:0051481	GO:0051481	negative regulation of cytosolic calcium ion concentration	3/407	39/28814	0.017557	0.0867577	0.0628019	Gtf2i/Calm2/Tgfb1	3
GO:0006260	GO:0006260	DNA replication	9/407	277/28814	0.0175712	0.0867577	0.0628019	Lig1/Rfc3/Top1/Gins2/Fgfr1/Rac1/Alyref/Baz1a/Pclaf	9
GO:0030833	GO:0030833	regulation of actin filament polymerization	6/407	146/28814	0.0178116	0.0878391	0.0635847	Alox15/Pfn1/Dbn1/Rac1/Rdx/Dbnl	6
GO:0016485	GO:0016485	protein processing	9/407	278/28814	0.0179416	0.0883742	0.063972	Gas1/S100a10/Spcs2/Spcs1/Perp/Immp1l/Prkaca/Sec11a/Ctsl	9
GO:0034766	GO:0034766	negative regulation of ion transmembrane transport	5/407	107/28814	0.0180581	0.0886293	0.0641567	Ppp2ca/Ywhae/Commd1/Calm2/Tgfb1	5
GO:0071456	GO:0071456	cellular response to hypoxia	5/407	107/28814	0.0180581	0.0886293	0.0641567	Fam162a/Gnb1/Cited2/Commd1/P4hb	5
GO:2000243	GO:2000243	positive regulation of reproductive process	5/407	107/28814	0.0180581	0.0886293	0.0641567	C1qbp/Cited2/Rac1/Ube2b/Cyp51	5
GO:0043010	GO:0043010	camera-type eye development	11/407	374/28814	0.0180967	0.0887129	0.0642172	Myh10/Pitx2/Gas1/Vim/Sox11/Prom1/Gnb1/Rcn1/Cited2/Tgfb1/Ptn	11
GO:0021885	GO:0021885	forebrain cell migration	4/407	71/28814	0.0181461	0.0887429	0.0642389	Lrp8/Fgfr1/Rac1/Lamb1	4
GO:0048146	GO:0048146	positive regulation of fibroblast proliferation	4/407	71/28814	0.0181461	0.0887429	0.0642389	Ndufs4/Tgfb1/Cdkn1a/Tdgf1	4
GO:1903038	GO:1903038	negative regulation of leukocyte cell-cell adhesion	6/407	147/28814	0.0183563	0.0890239	0.0644423	Mdk/Peli1/Prdx2/Prkar1a/Tgfb1/Cd24a	6
GO:1903322	GO:1903322	positive regulation of protein modification by small protein conjugation or removal	6/407	147/28814	0.0183563	0.0890239	0.0644423	Prickle1/Ddx3x/Peli1/Commd1/Dcun1d5/Gabarap	6
GO:1903364	GO:1903364	positive regulation of cellular protein catabolic process	6/407	147/28814	0.0183563	0.0890239	0.0644423	Sumo2/Prickle1/Rdx/Csnk1d/Gabarap/Ezr	6
GO:0006577	GO:0006577	amino-acid betaine metabolic process	2/407	15/28814	0.0185069	0.0890239	0.0644423	Acadl/Crot	2
GO:0009130	GO:0009130	pyrimidine nucleoside monophosphate biosynthetic process	2/407	15/28814	0.0185069	0.0890239	0.0644423	Nme1/Dut	2
GO:0014049	GO:0014049	positive regulation of glutamate secretion	2/407	15/28814	0.0185069	0.0890239	0.0644423	Dpysl2/Dtnbp1	2
GO:0015936	GO:0015936	coenzyme A metabolic process	2/407	15/28814	0.0185069	0.0890239	0.0644423	Dcakd/Crot	2
GO:0035733	GO:0035733	hepatic stellate cell activation	2/407	15/28814	0.0185069	0.0890239	0.0644423	Smo/Fgfr1	2
GO:0038166	GO:0038166	angiotensin-activated signaling pathway	2/407	15/28814	0.0185069	0.0890239	0.0644423	Car2/Rac1	2
GO:0039692	GO:0039692	single stranded viral RNA replication via double stranded DNA intermediate	2/407	15/28814	0.0185069	0.0890239	0.0644423	Hmga2/Top2b	2
GO:0048102	GO:0048102	autophagic cell death	2/407	15/28814	0.0185069	0.0890239	0.0644423	Dapk1/Calm2	2
GO:0051280	GO:0051280	negative regulation of release of sequestered calcium ion into cytosol	2/407	15/28814	0.0185069	0.0890239	0.0644423	Calm2/Tgfb1	2
GO:0090178	GO:0090178	regulation of establishment of planar polarity involved in neural tube closure	2/407	15/28814	0.0185069	0.0890239	0.0644423	Fzd2/Ptk7	2
GO:2000811	GO:2000811	negative regulation of anoikis	2/407	15/28814	0.0185069	0.0890239	0.0644423	Itgb1/Ptrh2	2
GO:0019693	GO:0019693	ribose phosphate metabolic process	11/407	376/28814	0.0187411	0.0898405	0.0650334	Dcakd/Ddit4/Crot/Nme1/Acsl3/Pid1/Gnai3/Hint1/Gmps/Tgfb1/Fasn	11
GO:0018394	GO:0018394	peptidyl-lysine acetylation	7/407	190/28814	0.0187818	0.0898405	0.0650334	Ctbp1/Msl1/Brd7/Eomes/Eny2/Tgfb1/Sox4	7
GO:0031047	GO:0031047	gene silencing by RNA	7/407	190/28814	0.0187818	0.0898405	0.0650334	Prkra/Tdrkh/Elavl1/Ddx3x/Tex15/Tgfb1/Cnot6	7
GO:1902624	GO:1902624	positive regulation of neutrophil migration	3/407	40/28814	0.018786	0.0898405	0.0650334	Mdk/C1qbp/Rac1	3
GO:1905332	GO:1905332	positive regulation of morphogenesis of an epithelium	3/407	40/28814	0.018786	0.0898405	0.0650334	Mdk/Smo/Tgfb1	3
GO:0006261	GO:0006261	DNA-templated DNA replication	6/407	148/28814	0.0189122	0.090234	0.0653183	Lig1/Rfc3/Gins2/Fgfr1/Alyref/Baz1a	6
GO:1902850	GO:1902850	microtubule cytoskeleton organization involved in mitosis	6/407	148/28814	0.0189122	0.090234	0.0653183	Itgb1/Tubg1/Chmp6/Kpnb1/Rab11a/Cltc	6
GO:0060249	GO:0060249	anatomical structure homeostasis	10/407	328/28814	0.0189356	0.0902409	0.0653232	Gnas/Smo/Car2/Lsr/Itgb1/Prom1/Tex15/Strap/Rac1/Tgfb1	10
GO:0061035	GO:0061035	regulation of cartilage development	4/407	72/28814	0.0190054	0.0902593	0.0653366	Mdk/Pkdcc/Tgfb1/Smad1	4
GO:1903317	GO:1903317	regulation of protein maturation	4/407	72/28814	0.0190054	0.0902593	0.0653366	Gas1/S100a10/Prkaca/Sox4	4
GO:2000756	GO:2000756	regulation of peptidyl-lysine acetylation	4/407	72/28814	0.0190054	0.0902593	0.0653366	Ctbp1/Brd7/Tgfb1/Sox4	4
GO:0000375	GO:0000375	RNA splicing, via transesterification reactions	9/407	281/28814	0.019087	0.0903333	0.0653902	Pcbp4/C1qbp/Zcrb1/Lsm6/Srsf9/Strap/Snrpn/Gemin5/Prdx6	9
GO:0000377	GO:0000377	RNA splicing, via transesterification reactions with bulged adenosine as nucleophile	9/407	281/28814	0.019087	0.0903333	0.0653902	Pcbp4/C1qbp/Zcrb1/Lsm6/Srsf9/Strap/Snrpn/Gemin5/Prdx6	9
GO:0000398	GO:0000398	mRNA splicing, via spliceosome	9/407	281/28814	0.019087	0.0903333	0.0653902	Pcbp4/C1qbp/Zcrb1/Lsm6/Srsf9/Strap/Snrpn/Gemin5/Prdx6	9
GO:0022411	GO:0022411	cellular component disassembly	12/407	427/28814	0.0191715	0.0906287	0.065604	Nes/Smarce1/Igfbp3/Ddit4/Vmp1/Eif5a/Tspo/Chmp6/Wdr45b/Rdx/Gabarap/Cd24a	12
GO:0048145	GO:0048145	regulation of fibroblast proliferation	5/407	109/28814	0.0194027	0.091511	0.0662427	Ndufs4/Pex2/Tgfb1/Cdkn1a/Tdgf1	5
GO:0048704	GO:0048704	embryonic skeletal system morphogenesis	5/407	109/28814	0.0194027	0.091511	0.0662427	Fgf8/Gnas/Gas1/Sox11/Gsc	5
GO:0055007	GO:0055007	cardiac muscle cell differentiation	6/407	149/28814	0.0194796	0.0915755	0.0662893	T/Myh10/Pitx2/Itgb1/Tgfb1/Tdgf1	6
GO:2001056	GO:2001056	positive regulation of cysteine-type endopeptidase activity	6/407	149/28814	0.0194796	0.0915755	0.0662893	Dapk1/Hip1/Ppp2ca/Fam162a/Perp/Ddx3x	6
GO:0044270	GO:0044270	cellular nitrogen compound catabolic process	12/407	428/28814	0.0194832	0.0915755	0.0662893	Acadl/Vim/Igfbp3/Pcbp4/Elavl1/Lsm6/Hnrnpab/Pycrl/Dut/Hint1/Lsm1/Cnot6	12
GO:0009749	GO:0009749	response to glucose	7/407	192/28814	0.0197641	0.0925779	0.067015	Ppp2ca/Oxct1/Birc5/Rac1/Prkaca/Eny2/Sox4	7
GO:0048754	GO:0048754	branching morphogenesis of an epithelial tube	7/407	192/28814	0.0197641	0.0925779	0.067015	Fgf8/Mdk/Pbx1/Smo/Pitx2/Hmga2/Tgfb1	7
GO:0050731	GO:0050731	positive regulation of peptidyl-tyrosine phosphorylation	7/407	192/28814	0.0197641	0.0925779	0.067015	Fgf8/Arl2bp/Lrp8/Itgb1/Hes1/Tgfb1/Cd24a	7
GO:0000079	GO:0000079	regulation of cyclin-dependent protein serine/threonine kinase activity	4/407	73/28814	0.0198896	0.0928483	0.0672107	Ccnd2/Ccng1/Ccnd3/Cdkn1a	4
GO:0007566	GO:0007566	embryo implantation	4/407	73/28814	0.0198896	0.0928483	0.0672107	H3f3b/C1qbp/Vmp1/Lamb1	4
GO:1905330	GO:1905330	regulation of morphogenesis of an epithelium	4/407	73/28814	0.0198896	0.0928483	0.0672107	Mdk/Smo/Fgfr1/Tgfb1	4
GO:0003230	GO:0003230	cardiac atrium development	3/407	41/28814	0.0200616	0.0932273	0.0674851	Smo/Pitx2/Sox4	3
GO:0006636	GO:0006636	unsaturated fatty acid biosynthetic process	3/407	41/28814	0.0200616	0.0932273	0.0674851	Fabp5/Scd2/Alox15	3
GO:0071827	GO:0071827	plasma lipoprotein particle organization	3/407	41/28814	0.0200616	0.0932273	0.0674851	Soat1/Arf1/Acsl3	3
GO:1901568	GO:1901568	fatty acid derivative metabolic process	3/407	41/28814	0.0200616	0.0932273	0.0674851	Alox15/Acsl3/Oxct1	3
GO:0060349	GO:0060349	bone morphogenesis	5/407	110/28814	0.0200989	0.0932952	0.0675342	T/Serpinh1/Gnas/Sp5/Cited2	5
GO:0050921	GO:0050921	positive regulation of chemotaxis	6/407	151/28814	0.0206489	0.0957399	0.0693039	Mdk/C1qbp/Fgfr1/Rac1/Tgfb1/Ptn	6
GO:0045109	GO:0045109	intermediate filament organization	4/407	74/28814	0.0207987	0.0960593	0.0695351	Vim/Krt8/Nefm/Nefl	4
GO:0046824	GO:0046824	positive regulation of nucleocytoplasmic transport	4/407	74/28814	0.0207987	0.0960593	0.0695351	Smo/Ywhae/Prkaca/Tgfb1	4
GO:0021549	GO:0021549	cerebellum development	5/407	111/28814	0.0208113	0.0960593	0.0695351	Mdk/Myh10/Smo/Gas1/Uqcrq	5
GO:0110020	GO:0110020	regulation of actomyosin structure organization	5/407	111/28814	0.0208113	0.0960593	0.0695351	Pfn1/Epha1/Actg1/S100a10/Rac1	5
GO:0009070	GO:0009070	serine family amino acid biosynthetic process	2/407	16/28814	0.0209556	0.0960775	0.0695483	Phgdh/Psat1	2
GO:0032511	GO:0032511	late endosome to vacuole transport via multivesicular body sorting pathway	2/407	16/28814	0.0209556	0.0960775	0.0695483	Vps36/Chmp6	2
GO:0039702	GO:0039702	viral budding via host ESCRT complex	2/407	16/28814	0.0209556	0.0960775	0.0695483	Chmp6/Tsg101	2
GO:0055091	GO:0055091	phospholipid homeostasis	2/407	16/28814	0.0209556	0.0960775	0.0695483	Tgfb1/Tlcd1	2
GO:0086103	GO:0086103	G protein-coupled receptor signaling pathway involved in heart process	2/407	16/28814	0.0209556	0.0960775	0.0695483	Gnai2/Rac1	2
GO:0090177	GO:0090177	establishment of planar polarity involved in neural tube closure	2/407	16/28814	0.0209556	0.0960775	0.0695483	Fzd2/Ptk7	2
GO:0007159	GO:0007159	leukocyte cell-cell adhesion	11/407	383/28814	0.021131	0.0966384	0.0699543	Mdk/Igfbp2/B2m/Itgb1/Hes1/Peli1/Prdx2/Prkar1a/Tgfb1/Sox4/Cd24a	11
GO:0044282	GO:0044282	small molecule catabolic process	10/407	334/28814	0.0211575	0.0966384	0.0699543	Acadl/Oat/Got2/Blmh/Crot/Esd/Pex2/Pycrl/Oxct1/Idnk	10
GO:0051321	GO:0051321	meiotic cell cycle	10/407	334/28814	0.0211575	0.0966384	0.0699543	Ppp2ca/Tdrkh/Hmga2/Tubg1/Birc5/Tex15/Top2b/Prkaca/Ube2b/Pttg1	10
GO:0007034	GO:0007034	vacuolar transport	6/407	152/28814	0.021251	0.0966384	0.0699543	Vps36/Arf1/Chmp6/Ap3s1/Tsg101/Cdx2	6
GO:0009746	GO:0009746	response to hexose	7/407	195/28814	0.021304	0.0966384	0.0699543	Ppp2ca/Oxct1/Birc5/Rac1/Prkaca/Eny2/Sox4	7
GO:2000116	GO:2000116	regulation of cysteine-type endopeptidase activity	8/407	240/28814	0.021347	0.0966384	0.0699543	Dapk1/Hip1/Ppp2ca/Fam162a/Perp/Usp47/Ddx3x/Birc5	8
GO:0031076	GO:0031076	embryonic camera-type eye development	3/407	42/28814	0.0213837	0.0966384	0.0699543	Pitx2/Sox11/Cited2	3
GO:0040018	GO:0040018	positive regulation of multicellular organism growth	3/407	42/28814	0.0213837	0.0966384	0.0699543	Smo/Hmga2/Ezr	3
GO:0048730	GO:0048730	epidermis morphogenesis	3/407	42/28814	0.0213837	0.0966384	0.0699543	Fst/Smo/Ctsl	3
GO:0090175	GO:0090175	regulation of establishment of planar polarity	3/407	42/28814	0.0213837	0.0966384	0.0699543	Fzd2/Ptk7/Rac1	3
GO:0110110	GO:0110110	positive regulation of animal organ morphogenesis	3/407	42/28814	0.0213837	0.0966384	0.0699543	Fgf8/Fgfr1/Tgfb1	3
GO:1905144	GO:1905144	response to acetylcholine	3/407	42/28814	0.0213837	0.0966384	0.0699543	Gnai2/Ly6e/Tspo	3
GO:1990748	GO:1990748	cellular detoxification	3/407	42/28814	0.0213837	0.0966384	0.0699543	Esd/Prdx2/Prdx6	3
GO:0051924	GO:0051924	regulation of calcium ion transport	9/407	287/28814	0.0215353	0.0970244	0.0702336	Gnai2/Tspan13/Ppp2ca/Ywhae/Hes1/Vmp1/Tspo/Calm2/Tgfb1	9
GO:0048144	GO:0048144	fibroblast proliferation	5/407	112/28814	0.02154	0.0970244	0.0702336	Ndufs4/Pex2/Tgfb1/Cdkn1a/Tdgf1	5
GO:0071346	GO:0071346	cellular response to interferon-gamma	5/407	112/28814	0.02154	0.0970244	0.0702336	Zyx/Dapk1/Vim/Actg1/Vamp3	5
GO:0030512	GO:0030512	negative regulation of transforming growth factor beta receptor signaling pathway	4/407	75/28814	0.021733	0.0974663	0.0705535	Pmepa1/Snx6/Strap/Tdgf1	4
GO:0042130	GO:0042130	negative regulation of T cell proliferation	4/407	75/28814	0.021733	0.0974663	0.0705535	Peli1/Prkar1a/Tgfb1/Cd24a	4
GO:0045669	GO:0045669	positive regulation of osteoblast differentiation	4/407	75/28814	0.021733	0.0974663	0.0705535	Gnas/Clic1/Sox11/Smad1	4
GO:0048645	GO:0048645	animal organ formation	4/407	75/28814	0.021733	0.0974663	0.0705535	Fgf8/Hes1/Fgfr1/Cited2	4
GO:0051302	GO:0051302	regulation of cell division	7/407	196/28814	0.0218353	0.0978184	0.0708085	Fgf8/Mdk/Fgf5/Calm2/Rab11a/Tgfb1/Ptn	7
GO:0008630	GO:0008630	intrinsic apoptotic signaling pathway in response to DNA damage	5/407	113/28814	0.0222851	0.0994576	0.071995	Ddit4/Rpl26/Usp47/Cdkn1a/Phlda3	5
GO:0035282	GO:0035282	segmentation	5/407	113/28814	0.0222851	0.0994576	0.071995	T/Tdrkh/Dll3/Cdx2/Tdgf1	5
GO:0048477	GO:0048477	oogenesis	5/407	113/28814	0.0222851	0.0994576	0.071995	Mdk/H3f3b/Tdrkh/Ptn/Cyp51	5
GO:0090087	GO:0090087	regulation of peptide transport	8/407	242/28814	0.0222981	0.0994576	0.071995	Apln/Car2/Hmga2/Oxct1/Birc5/Rac1/Eny2/Sox4	8
GO:0015931	GO:0015931	nucleobase-containing compound transport	7/407	197/28814	0.0223758	0.0996959	0.0721675	Igf2bp3/Pom121/Eif5a/Thoc7/Alyref/Eny2/Kpnb1	7
GO:0016125	GO:0016125	sterol metabolic process	6/407	154/28814	0.0224906	0.100099	0.0724593	Soat1/Acadl/Pex2/Hdlbp/Cyp51/Msmo1	6
GO:0046847	GO:0046847	filopodium assembly	4/407	76/28814	0.0226925	0.100671	0.072873	Dbn1/Zmynd8/Dock11/Ezr	4
GO:1904029	GO:1904029	regulation of cyclin-dependent protein kinase activity	4/407	76/28814	0.0226925	0.100671	0.072873	Ccnd2/Ccng1/Ccnd3/Cdkn1a	4
GO:1905818	GO:1905818	regulation of chromosome separation	4/407	76/28814	0.0226925	0.100671	0.072873	Cdc16/Csnk2a2/Birc5/Pttg1	4
GO:0009124	GO:0009124	nucleoside monophosphate biosynthetic process	3/407	43/28814	0.0227525	0.100719	0.0729081	Nme1/Dut/Gmps	3
GO:0048873	GO:0048873	homeostasis of number of cells within a tissue	3/407	43/28814	0.0227525	0.100719	0.0729081	Smo/Tex15/Rac1	3
GO:0046777	GO:0046777	protein autophosphorylation	8/407	243/28814	0.0227846	0.100753	0.0729325	Dapk1/Epha1/Pim2/Ppp2ca/Ddx3x/Fgfr1/Calm2/Prkaca	8
GO:0030705	GO:0030705	cytoskeleton-dependent intracellular transport	7/407	198/28814	0.0229254	0.101157	0.0732254	Ift43/Nefm/Ap3s1/Hspb11/Dtnbp1/Wasf1/Nefl	7
GO:0034284	GO:0034284	response to monosaccharide	7/407	198/28814	0.0229254	0.101157	0.0732254	Ppp2ca/Oxct1/Birc5/Rac1/Prkaca/Eny2/Sox4	7
GO:1902903	GO:1902903	regulation of supramolecular fiber organization	11/407	388/28814	0.0229705	0.101248	0.0732907	Alox15/Pfn1/Epha1/Actg1/Dbn1/S100a10/Arf1/Rac1/Rdx/Dbnl/Wasf1	11
GO:0042593	GO:0042593	glucose homeostasis	9/407	291/28814	0.0232881	0.10229	0.0740455	Fabp5/Ppp2ca/Spop/Oxct1/Birc5/Rac1/Prkaca/Eny2/Sox4	9
GO:0001710	GO:0001710	mesodermal cell fate commitment	2/407	17/28814	0.0235307	0.10229	0.0740455	Fgfr1/Smad1	2
GO:0002431	GO:0002431	Fc receptor mediated stimulatory signaling pathway	2/407	17/28814	0.0235307	0.10229	0.0740455	Rap1a/Appl1	2
GO:0007096	GO:0007096	regulation of exit from mitosis	2/407	17/28814	0.0235307	0.10229	0.0740455	Birc5/Tgfb1	2
GO:0009176	GO:0009176	pyrimidine deoxyribonucleoside monophosphate metabolic process	2/407	17/28814	0.0235307	0.10229	0.0740455	Nme1/Dut	2
GO:0038093	GO:0038093	Fc receptor signaling pathway	2/407	17/28814	0.0235307	0.10229	0.0740455	Rap1a/Appl1	2
GO:0048853	GO:0048853	forebrain morphogenesis	2/407	17/28814	0.0235307	0.10229	0.0740455	Fgf8/Smo	2
GO:0051284	GO:0051284	positive regulation of sequestering of calcium ion	2/407	17/28814	0.0235307	0.10229	0.0740455	Calm2/Tgfb1	2
GO:0060413	GO:0060413	atrial septum morphogenesis	2/407	17/28814	0.0235307	0.10229	0.0740455	Smo/Sox4	2
GO:0070131	GO:0070131	positive regulation of mitochondrial translation	2/407	17/28814	0.0235307	0.10229	0.0740455	Coa3/C1qbp	2
GO:0098760	GO:0098760	response to interleukin-7	2/407	17/28814	0.0235307	0.10229	0.0740455	P4hb/Hnrnph1	2
GO:0098761	GO:0098761	cellular response to interleukin-7	2/407	17/28814	0.0235307	0.10229	0.0740455	P4hb/Hnrnph1	2
GO:2000696	GO:2000696	regulation of epithelial cell differentiation involved in kidney development	2/407	17/28814	0.0235307	0.10229	0.0740455	Prom1/Cd24a	2
GO:0002090	GO:0002090	regulation of receptor internalization	4/407	77/28814	0.0236775	0.102711	0.0743499	Apln/Arf1/Dtnbp1/Pard3	4
GO:2001021	GO:2001021	negative regulation of response to DNA damage stimulus	4/407	77/28814	0.0236775	0.102711	0.0743499	Pcbp4/Hmga2/Smchd1/Usp47	4
GO:0033500	GO:0033500	carbohydrate homeostasis	9/407	292/28814	0.0237418	0.102722	0.0743582	Fabp5/Ppp2ca/Spop/Oxct1/Birc5/Rac1/Prkaca/Eny2/Sox4	9
GO:0010634	GO:0010634	positive regulation of epithelial cell migration	6/407	156/28814	0.023778	0.102722	0.0743582	Pfn1/Amot/Fgfr1/Rac1/Rab11a/Tgfb1	6
GO:0031099	GO:0031099	regeneration	6/407	156/28814	0.023778	0.102722	0.0743582	Mdk/Bex1/Tgfb1/Ptn/Cdkn1a/Nefl	6
GO:0050670	GO:0050670	regulation of lymphocyte proliferation	8/407	245/28814	0.0237801	0.102722	0.0743582	Igfbp2/Sox11/Hes1/Peli1/Prkar1a/Tgfb1/Cdkn1a/Cd24a	8
GO:0009141	GO:0009141	nucleoside triphosphate metabolic process	5/407	115/28814	0.0238249	0.102807	0.0744199	Nme1/Pid1/Dut/Gnai3/Tgfb1	5
GO:0030851	GO:0030851	granulocyte differentiation	3/407	44/28814	0.0241679	0.10396	0.075254	Cited2/Fasn/Rbp1	3
GO:0031128	GO:0031128	developmental induction	3/407	44/28814	0.0241679	0.10396	0.075254	Fgf8/Wnt3/Fgfr1	3
GO:0046006	GO:0046006	regulation of activated T cell proliferation	3/407	44/28814	0.0241679	0.10396	0.075254	Igfbp2/Prkar1a/Cd24a	3
GO:0051235	GO:0051235	maintenance of location	10/407	342/28814	0.0244078	0.104801	0.0758627	Pfn1/Soat1/Arl2bp/Dbn1/Ywhab/Polr2m/Mprip/Tspo/Calm2/Tgfb1	10
GO:0008360	GO:0008360	regulation of cell shape	6/407	157/28814	0.0244399	0.104801	0.0758627	Myh10/Rac1/Rdx/Ptn/Arhgdia/Ezr	6
GO:0022612	GO:0022612	gland morphogenesis	6/407	157/28814	0.0244399	0.104801	0.0758627	Fgf8/Mdk/Smo/Fgfr1/Tgfb1/Ptn	6
GO:0072521	GO:0072521	purine-containing compound metabolic process	11/407	392/28814	0.0245243	0.105053	0.0760455	Dcakd/Ddit4/Crot/Nme1/Acsl3/Pid1/Gnai3/Hint1/Gmps/Tgfb1/Fasn	11
GO:0031570	GO:0031570	DNA integrity checkpoint signaling	5/407	116/28814	0.0246199	0.105286	0.0762142	Ccng1/Hmga2/Rpl26/Nae1/Cdkn1a	5
GO:0045619	GO:0045619	regulation of lymphocyte differentiation	7/407	201/28814	0.02463	0.105286	0.0762142	Mdk/Hmgb3/Prdx2/Tcf7/Tgfb1/Sox4/Cd24a	7
GO:0044773	GO:0044773	mitotic DNA damage checkpoint signaling	4/407	78/28814	0.024688	0.105424	0.0763143	Ccng1/Hmga2/Rpl26/Cdkn1a	4
GO:1903131	GO:1903131	mononuclear cell differentiation	13/407	495/28814	0.0247588	0.105617	0.0764535	Mdk/Pbx1/Hmgb3/B2m/Eomes/Prdx2/Tcf7/Dock11/Tgfb1/Sox4/Cd24a/Fasn/Ctsl	13
GO:1903037	GO:1903037	regulation of leukocyte cell-cell adhesion	10/407	343/28814	0.024838	0.105845	0.0766187	Mdk/Igfbp2/B2m/Hes1/Peli1/Prdx2/Prkar1a/Tgfb1/Sox4/Cd24a	10
GO:0045667	GO:0045667	regulation of osteoblast differentiation	6/407	158/28814	0.0251139	0.10691	0.0773895	Gnas/Clic1/Sox11/Fgfr1/Prkaca/Smad1	6
GO:0044070	GO:0044070	regulation of anion transport	5/407	117/28814	0.0254318	0.107927	0.0781261	Car2/Itgb1/Dpysl2/Fgfr1/Dtnbp1	5
GO:0045446	GO:0045446	endothelial cell differentiation	5/407	117/28814	0.0254318	0.107927	0.0781261	Ccm2/Rap1a/Rdx/Fasn/Ezr	5
GO:0051225	GO:0051225	spindle assembly	5/407	117/28814	0.0254318	0.107927	0.0781261	Chmp6/Kpnb1/Rab11a/Csnk1d/Cltc	5
GO:0001569	GO:0001569	branching involved in blood vessel morphogenesis	3/407	45/28814	0.0256298	0.108432	0.0784912	Fgf8/Mdk/Pitx2	3
GO:0042554	GO:0042554	superoxide anion generation	3/407	45/28814	0.0256298	0.108432	0.0784912	Gnai2/Gnai3/Tgfb1	3
GO:0071825	GO:0071825	protein-lipid complex subunit organization	3/407	45/28814	0.0256298	0.108432	0.0784912	Soat1/Arf1/Acsl3	3
GO:0048771	GO:0048771	tissue remodeling	7/407	203/28814	0.0258136	0.109055	0.0789422	Fgf8/Mdk/Car2/Rspo3/Rac1/Ptn/Cd24a	7
GO:0032944	GO:0032944	regulation of mononuclear cell proliferation	8/407	249/28814	0.025862	0.109055	0.0789422	Igfbp2/Sox11/Hes1/Peli1/Prkar1a/Tgfb1/Cdkn1a/Cd24a	8
GO:0009117	GO:0009117	nucleotide metabolic process	12/407	447/28814	0.0261518	0.109055	0.0789422	Dcakd/Ddit4/Crot/Nme1/Acsl3/Pid1/Dut/Gnai3/Hint1/Gmps/Tgfb1/Fasn	12
GO:0030098	GO:0030098	lymphocyte differentiation	12/407	447/28814	0.0261518	0.109055	0.0789422	Mdk/Pbx1/Hmgb3/B2m/Eomes/Prdx2/Tcf7/Dock11/Tgfb1/Sox4/Cd24a/Ctsl	12
GO:0007351	GO:0007351	tripartite regional subdivision	2/407	18/28814	0.0262284	0.109055	0.0789422	Tdrkh/Tdgf1	2
GO:0008595	GO:0008595	anterior/posterior axis specification, embryo	2/407	18/28814	0.0262284	0.109055	0.0789422	Tdrkh/Tdgf1	2
GO:0009263	GO:0009263	deoxyribonucleotide biosynthetic process	2/407	18/28814	0.0262284	0.109055	0.0789422	Nme1/Dut	2
GO:0009265	GO:0009265	2'-deoxyribonucleotide biosynthetic process	2/407	18/28814	0.0262284	0.109055	0.0789422	Nme1/Dut	2
GO:0042249	GO:0042249	establishment of planar polarity of embryonic epithelium	2/407	18/28814	0.0262284	0.109055	0.0789422	Fzd2/Ptk7	2
GO:0042492	GO:0042492	gamma-delta T cell differentiation	2/407	18/28814	0.0262284	0.109055	0.0789422	Tcf7/Sox4	2
GO:0046385	GO:0046385	deoxyribose phosphate biosynthetic process	2/407	18/28814	0.0262284	0.109055	0.0789422	Nme1/Dut	2
GO:0048268	GO:0048268	clathrin coat assembly	2/407	18/28814	0.0262284	0.109055	0.0789422	Hip1/Cltc	2
GO:0055012	GO:0055012	ventricular cardiac muscle cell differentiation	2/407	18/28814	0.0262284	0.109055	0.0789422	Myh10/Pitx2	2
GO:0070200	GO:0070200	establishment of protein localization to telomere	2/407	18/28814	0.0262284	0.109055	0.0789422	Nabp2/Cct4	2
GO:1902774	GO:1902774	late endosome to lysosome transport	2/407	18/28814	0.0262284	0.109055	0.0789422	Arf1/Chmp6	2
GO:1905244	GO:1905244	regulation of modification of synaptic structure	2/407	18/28814	0.0262284	0.109055	0.0789422	Myh10/Marcks	2
GO:2000641	GO:2000641	regulation of early endosome to late endosome transport	2/407	18/28814	0.0262284	0.109055	0.0789422	Rdx/Ezr	2
GO:0031503	GO:0031503	protein-containing complex localization	7/407	204/28814	0.0264197	0.109739	0.0794376	Dbn1/Ift43/Hspb11/Birc5/Rap1a/Rab11a/Ezr	7
GO:0022409	GO:0022409	positive regulation of cell-cell adhesion	9/407	298/28814	0.0265969	0.110364	0.0798896	Mdk/Alox15/Igfbp2/B2m/Hes1/Cited2/Tgfb1/Sox4/Cd24a	9
GO:1900076	GO:1900076	regulation of cellular response to insulin stimulus	4/407	80/28814	0.0267862	0.111037	0.0803771	Gnai2/Marcks/Pid1/Grb10	4
GO:0051495	GO:0051495	positive regulation of cytoskeleton organization	7/407	205/28814	0.0270354	0.111819	0.0809435	Nes/Alox15/Pfn1/Epha1/S100a10/Rac1/Wasf1	7
GO:0045666	GO:0045666	positive regulation of neuron differentiation	5/407	119/28814	0.0271065	0.111819	0.0809435	Sox11/Bnip2/Itgb1/Fgfr1/Csnk1d	5
GO:0006858	GO:0006858	extracellular transport	3/407	46/28814	0.0271383	0.111819	0.0809435	Stard7/Dnaaf2/Tsg101	3
GO:0032881	GO:0032881	regulation of polysaccharide metabolic process	3/407	46/28814	0.0271383	0.111819	0.0809435	Grb10/Tgfb1/Cltc	3
GO:0048536	GO:0048536	spleen development	3/407	46/28814	0.0271383	0.111819	0.0809435	Pbx1/Pitx2/Cited2	3
GO:0060323	GO:0060323	head morphogenesis	3/407	46/28814	0.0271383	0.111819	0.0809435	Wnt3/Ssbp3/Tgfb1	3
GO:0009306	GO:0009306	protein secretion	11/407	399/28814	0.0274256	0.112777	0.0816366	Myh10/Arf1/Oxct1/Birc5/Tmed10/Rac1/Eny2/Tgfb1/Sox4/Ezr/Cyp51	11
GO:0034655	GO:0034655	nucleobase-containing compound catabolic process	11/407	399/28814	0.0274256	0.112777	0.0816366	Vim/Igfbp3/Pcbp4/Elavl1/Lsm6/Hnrnpab/Pycrl/Dut/Hint1/Lsm1/Cnot6	11
GO:0035592	GO:0035592	establishment of protein localization to extracellular region	11/407	400/28814	0.0278594	0.113824	0.0823944	Myh10/Arf1/Oxct1/Birc5/Tmed10/Rac1/Eny2/Tgfb1/Sox4/Ezr/Cyp51	11
GO:0003208	GO:0003208	cardiac ventricle morphogenesis	4/407	81/28814	0.0278741	0.113824	0.0823944	Ly6e/Sox11/Tgfb1/Sox4	4
GO:0006405	GO:0006405	RNA export from nucleus	4/407	81/28814	0.0278741	0.113824	0.0823944	Pom121/Thoc7/Alyref/Eny2	4
GO:0008543	GO:0008543	fibroblast growth factor receptor signaling pathway	4/407	81/28814	0.0278741	0.113824	0.0823944	Fgf8/Apln/Fgf5/Fgfr1	4
GO:0032088	GO:0032088	negative regulation of NF-kappaB transcription factor activity	4/407	81/28814	0.0278741	0.113824	0.0823944	Peli1/Commd1/Prdx2/Ppp2cb	4
GO:0036465	GO:0036465	synaptic vesicle recycling	4/407	81/28814	0.0278741	0.113824	0.0823944	Actg1/Canx/Cltc/Cd24a	4
GO:1902807	GO:1902807	negative regulation of cell cycle G1/S phase transition	4/407	81/28814	0.0278741	0.113824	0.0823944	Gas1/Rpl26/Brd7/Cdkn1a	4
GO:0014812	GO:0014812	muscle cell migration	5/407	120/28814	0.0279695	0.113874	0.0824306	Mdk/Smo/Igfbp3/Grb10/S100a11	5
GO:0018107	GO:0018107	peptidyl-threonine phosphorylation	5/407	120/28814	0.0279695	0.113874	0.0824306	Ddit4/Csnk2a2/Pard3/Prkaca/Tgfb1	5
GO:0042472	GO:0042472	inner ear morphogenesis	5/407	120/28814	0.0279695	0.113874	0.0824306	Fgf8/Fzd2/Ptk7/Fgfr1/Rac1	5
GO:0070482	GO:0070482	response to oxygen levels	9/407	302/28814	0.02863	0.114947	0.0832073	Ndufs4/Fam162a/Ddit4/Gnb1/Cited2/Commd1/P4hb/Atp6v1g1/Cd24a	9
GO:0099003	GO:0099003	vesicle-mediated transport in synapse	8/407	254/28814	0.0286389	0.114947	0.0832073	Actg1/Dtnbp1/Rap1a/Canx/Prkaca/Rab11a/Cltc/Cd24a	8
GO:0043484	GO:0043484	regulation of RNA splicing	6/407	163/28814	0.02867	0.114947	0.0832073	Pcbp4/C1qbp/Hnrnph3/Srsf9/Hnrnph1/Prdx6	6
GO:0006024	GO:0006024	glycosaminoglycan biosynthetic process	3/407	47/28814	0.0286931	0.114947	0.0832073	Ccnd3/Tgfb1/Cltc	3
GO:0021772	GO:0021772	olfactory bulb development	3/407	47/28814	0.0286931	0.114947	0.0832073	Fgfr1/Eomes/Rac1	3
GO:0035307	GO:0035307	positive regulation of protein dephosphorylation	3/407	47/28814	0.0286931	0.114947	0.0832073	Ppp2ca/Calm2/Tgfb1	3
GO:0043616	GO:0043616	keratinocyte proliferation	3/407	47/28814	0.0286931	0.114947	0.0832073	Fst/Mdk/Ctsl	3
GO:0060135	GO:0060135	maternal process involved in female pregnancy	3/407	47/28814	0.0286931	0.114947	0.0832073	Cited2/Ptn/Ctsl	3
GO:0007052	GO:0007052	mitotic spindle organization	5/407	121/28814	0.0288498	0.114947	0.0832073	Tubg1/Chmp6/Kpnb1/Rab11a/Cltc	5
GO:0090100	GO:0090100	positive regulation of transmembrane receptor protein serine/threonine kinase signaling pathway	5/407	121/28814	0.0288498	0.114947	0.0832073	Sox11/Hes1/Cited2/Tgfb1/Zic2	5
GO:0033044	GO:0033044	regulation of chromosome organization	7/407	208/28814	0.0289411	0.114947	0.0832073	H3f3b/Pphln1/Cdc16/Nabp2/Birc5/Cct4/Pttg1	7
GO:0006513	GO:0006513	protein monoubiquitination	4/407	82/28814	0.028988	0.114947	0.0832073	Ube2r2/Ube2e1/Tsg101/Ube2b	4
GO:0014855	GO:0014855	striated muscle cell proliferation	4/407	82/28814	0.028988	0.114947	0.0832073	Fgfr1/Cited2/Prkar1a/Smad1	4
GO:1901796	GO:1901796	regulation of signal transduction by p53 class mediator	4/407	82/28814	0.028988	0.114947	0.0832073	Pcbp4/Rpl26/Cops3/Sox4	4
GO:0009147	GO:0009147	pyrimidine nucleoside triphosphate metabolic process	2/407	19/28814	0.0290445	0.114947	0.0832073	Nme1/Dut	2
GO:0010523	GO:0010523	negative regulation of calcium ion transport into cytosol	2/407	19/28814	0.0290445	0.114947	0.0832073	Calm2/Tgfb1	2
GO:0010801	GO:0010801	negative regulation of peptidyl-threonine phosphorylation	2/407	19/28814	0.0290445	0.114947	0.0832073	Ddit4/Pard3	2
GO:0021542	GO:0021542	dentate gyrus development	2/407	19/28814	0.0290445	0.114947	0.0832073	Mdk/Smo	2
GO:0021854	GO:0021854	hypothalamus development	2/407	19/28814	0.0290445	0.114947	0.0832073	Pitx2/Uqcrq	2
GO:0034111	GO:0034111	negative regulation of homotypic cell-cell adhesion	2/407	19/28814	0.0290445	0.114947	0.0832073	Rdx/Cd24a	2
GO:0043652	GO:0043652	engulfment of apoptotic cell	2/407	19/28814	0.0290445	0.114947	0.0832073	Alox15/Rac1	2
GO:0044539	GO:0044539	long-chain fatty acid import into cell	2/407	19/28814	0.0290445	0.114947	0.0832073	Acsl3/Slc2a1	2
GO:0046827	GO:0046827	positive regulation of protein export from nucleus	2/407	19/28814	0.0290445	0.114947	0.0832073	Ywhae/Prkaca	2
GO:0048199	GO:0048199	vesicle targeting, to, from or within Golgi	2/407	19/28814	0.0290445	0.114947	0.0832073	Tmed10/Sar1b	2
GO:0071786	GO:0071786	endoplasmic reticulum tubular network organization	2/407	19/28814	0.0290445	0.114947	0.0832073	Rtn3/Rab18	2
GO:0072537	GO:0072537	fibroblast activation	2/407	19/28814	0.0290445	0.114947	0.0832073	Smo/Fgfr1	2
GO:0099638	GO:0099638	endosome to plasma membrane protein transport	2/407	19/28814	0.0290445	0.114947	0.0832073	Commd1/Rab11a	2
GO:1902916	GO:1902916	positive regulation of protein polyubiquitination	2/407	19/28814	0.0290445	0.114947	0.0832073	Ddx3x/Gabarap	2
GO:1905874	GO:1905874	regulation of postsynaptic density organization	2/407	19/28814	0.0290445	0.114947	0.0832073	Dbn1/Zmynd8	2
GO:0006753	GO:0006753	nucleoside phosphate metabolic process	12/407	455/28814	0.0294085	0.116275	0.0841689	Dcakd/Ddit4/Crot/Nme1/Acsl3/Pid1/Dut/Gnai3/Hint1/Gmps/Tgfb1/Fasn	12
GO:0030307	GO:0030307	positive regulation of cell growth	7/407	209/28814	0.029596	0.116904	0.0846241	Wnt3/H3f3b/Dbn1/Usp47/Ddx3x/Rab11a/Dbnl	7
GO:0033209	GO:0033209	tumor necrosis factor-mediated signaling pathway	4/407	83/28814	0.030128	0.118523	0.085796	Krt8/Krt18/Txndc17/Ppp2cb	4
GO:0008064	GO:0008064	regulation of actin polymerization or depolymerization	6/407	165/28814	0.0301807	0.118523	0.085796	Alox15/Pfn1/Dbn1/Rac1/Rdx/Dbnl	6
GO:2000058	GO:2000058	regulation of ubiquitin-dependent protein catabolic process	6/407	165/28814	0.0301807	0.118523	0.085796	Sumo2/Prickle1/Csnk2a2/Commd1/Csnk1d/Gabarap	6
GO:0043281	GO:0043281	regulation of cysteine-type endopeptidase activity involved in apoptotic process	7/407	210/28814	0.0302608	0.118523	0.085796	Dapk1/Hip1/Ppp2ca/Fam162a/Usp47/Ddx3x/Birc5	7
GO:0001941	GO:0001941	postsynaptic membrane organization	3/407	48/28814	0.0302943	0.118523	0.085796	Dbn1/Zmynd8/Ptn	3
GO:0003179	GO:0003179	heart valve morphogenesis	3/407	48/28814	0.0302943	0.118523	0.085796	Slit3/Tgfb1/Sox4	3
GO:0007080	GO:0007080	mitotic metaphase plate congression	3/407	48/28814	0.0302943	0.118523	0.085796	Chmp6/Kpnb1/Rab11a	3
GO:0010799	GO:0010799	regulation of peptidyl-threonine phosphorylation	3/407	48/28814	0.0302943	0.118523	0.085796	Ddit4/Pard3/Tgfb1	3
GO:0032965	GO:0032965	regulation of collagen biosynthetic process	3/407	48/28814	0.0302943	0.118523	0.085796	Vim/Rap1a/Tgfb1	3
GO:0045197	GO:0045197	establishment or maintenance of epithelial cell apical/basal polarity	3/407	48/28814	0.0302943	0.118523	0.085796	Ptk7/Pard3/Cdx2	3
GO:0071692	GO:0071692	protein localization to extracellular region	11/407	406/28814	0.0305666	0.119474	0.0864847	Myh10/Arf1/Oxct1/Birc5/Tmed10/Rac1/Eny2/Tgfb1/Sox4/Ezr/Cyp51	11
GO:0006476	GO:0006476	protein deacetylation	5/407	123/28814	0.0306625	0.119508	0.086509	Bex4/Ndn/Ctbp1/Eomes/Tgfb1	5
GO:0006612	GO:0006612	protein targeting to membrane	5/407	123/28814	0.0306625	0.119508	0.086509	Sec61g/Pard3/Srp14/Srp68/Tram1	5
GO:0010927	GO:0010927	cellular component assembly involved in morphogenesis	5/407	123/28814	0.0306625	0.119508	0.086509	Myh10/Actg1/Krt8/Itgb1/Prkar1a	5
GO:0060348	GO:0060348	bone development	8/407	258/28814	0.0310038	0.120724	0.0873892	T/Fgf8/Serpinh1/Gnas/Pitx2/Sp5/Cited2/Smad1	8
GO:0030433	GO:0030433	ubiquitin-dependent ERAD pathway	4/407	84/28814	0.0312941	0.121731	0.0881185	Amfr/Ube2j1/Ccdc47/Canx	4
GO:0045765	GO:0045765	regulation of angiogenesis	9/407	307/28814	0.0313218	0.121731	0.0881185	Mdk/Epha1/Sema6a/Hmga2/Amot/Itgb1/Gtf2i/Ptn/Smad1	9
GO:0009743	GO:0009743	response to carbohydrate	7/407	212/28814	0.0316204	0.122077	0.0883685	Ppp2ca/Oxct1/Birc5/Rac1/Prkaca/Eny2/Sox4	7
GO:0016573	GO:0016573	histone acetylation	6/407	167/28814	0.0317425	0.122077	0.0883685	Ctbp1/Msl1/Brd7/Eomes/Eny2/Tgfb1	6
GO:0030178	GO:0030178	negative regulation of Wnt signaling pathway	6/407	167/28814	0.0317425	0.122077	0.0883685	Mdk/Amfr/Prickle1/Hmga2/Grb10/Gsc	6
GO:1903311	GO:1903311	regulation of mRNA metabolic process	9/407	308/28814	0.0318806	0.122077	0.0883685	Vim/Pcbp4/Elavl1/C1qbp/Hnrnpab/Srsf9/Lsm1/Cnot6/Prdx6	9
GO:0035196	GO:0035196	production of miRNAs involved in gene silencing by miRNA	3/407	49/28814	0.0319417	0.122077	0.0883685	Prkra/Ddx3x/Tgfb1	3
GO:0071526	GO:0071526	semaphorin-plexin signaling pathway	3/407	49/28814	0.0319417	0.122077	0.0883685	Sema6a/Rac1/Arhgdia	3
GO:0097237	GO:0097237	cellular response to toxic substance	3/407	49/28814	0.0319417	0.122077	0.0883685	Esd/Prdx2/Prdx6	3
GO:2001239	GO:2001239	regulation of extrinsic apoptotic signaling pathway in absence of ligand	3/407	49/28814	0.0319417	0.122077	0.0883685	Gas1/Fgfr1/Prdx2	3
GO:0000028	GO:0000028	ribosomal small subunit assembly	2/407	20/28814	0.0319753	0.122077	0.0883685	Mrps7/Rpl38	2
GO:0006541	GO:0006541	glutamine metabolic process	2/407	20/28814	0.0319753	0.122077	0.0883685	Gmps/Phgdh	2
GO:0043373	GO:0043373	CD4-positive, alpha-beta T cell lineage commitment	2/407	20/28814	0.0319753	0.122077	0.0883685	Tgfb1/Ctsl	2
GO:0048490	GO:0048490	anterograde synaptic vesicle transport	2/407	20/28814	0.0319753	0.122077	0.0883685	Ap3s1/Dtnbp1	2
GO:0048712	GO:0048712	negative regulation of astrocyte differentiation	2/407	20/28814	0.0319753	0.122077	0.0883685	Hmga2/Dll3	2
GO:0060841	GO:0060841	venous blood vessel development	2/407	20/28814	0.0319753	0.122077	0.0883685	Pitx2/Ccm2	2
GO:0099514	GO:0099514	synaptic vesicle cytoskeletal transport	2/407	20/28814	0.0319753	0.122077	0.0883685	Ap3s1/Dtnbp1	2
GO:0099517	GO:0099517	synaptic vesicle transport along microtubule	2/407	20/28814	0.0319753	0.122077	0.0883685	Ap3s1/Dtnbp1	2
GO:0140354	GO:0140354	lipid import into cell	2/407	20/28814	0.0319753	0.122077	0.0883685	Acsl3/Slc2a1	2
GO:1901862	GO:1901862	negative regulation of muscle tissue development	2/407	20/28814	0.0319753	0.122077	0.0883685	Fgf8/Tgfb1	2
GO:1902074	GO:1902074	response to salt	2/407	20/28814	0.0319753	0.122077	0.0883685	Fgfr1/Nefl	2
GO:1902115	GO:1902115	regulation of organelle assembly	7/407	213/28814	0.0323153	0.12326	0.0892252	Gdi2/Chmp6/Rdx/Tsg101/Cnot6/Ezr/Vdac3	7
GO:0050890	GO:0050890	cognition	10/407	359/28814	0.0324827	0.123563	0.0894447	Mdk/Gnas/Ccnd2/Ndufs4/B2m/Itgb1/Rp9/Lamb1/Ptn/Vdac3	10
GO:0072384	GO:0072384	organelle transport along microtubule	4/407	85/28814	0.0324865	0.123563	0.0894447	Ap3s1/Dtnbp1/Wasf1/Nefl	4
GO:0030832	GO:0030832	regulation of actin filament length	6/407	168/28814	0.0325428	0.123563	0.0894447	Alox15/Pfn1/Dbn1/Rac1/Rdx/Dbnl	6
GO:0046887	GO:0046887	positive regulation of hormone secretion	6/407	168/28814	0.0325428	0.123563	0.0894447	Apln/Sox11/Fgfr1/Oxct1/Rac1/Sox4	6
GO:0022037	GO:0022037	metencephalon development	5/407	125/28814	0.0325452	0.123563	0.0894447	Mdk/Myh10/Smo/Gas1/Uqcrq	5
GO:0030041	GO:0030041	actin filament polymerization	6/407	169/28814	0.0333561	0.126525	0.0915887	Alox15/Pfn1/Dbn1/Rac1/Rdx/Dbnl	6
GO:2001020	GO:2001020	regulation of response to DNA damage stimulus	8/407	262/28814	0.0334993	0.126951	0.0918969	Pcbp4/Hmga2/Smchd1/Rpl26/Usp47/Tex15/Cops3/Sox4	8
GO:0008544	GO:0008544	epidermis development	10/407	361/28814	0.0335427	0.126997	0.0919299	Fst/Gnas/Smo/Pphln1/Krt8/Hes1/Fgfr1/Rac1/Tsg101/Ctsl	10
GO:1901342	GO:1901342	regulation of vasculature development	9/407	311/28814	0.0335984	0.126997	0.0919299	Mdk/Epha1/Sema6a/Hmga2/Amot/Itgb1/Gtf2i/Ptn/Smad1	9
GO:0002066	GO:0002066	columnar/cuboidal epithelial cell development	3/407	50/28814	0.033635	0.126997	0.0919299	Smo/Tgfb1/Fasn	3
GO:0021988	GO:0021988	olfactory lobe development	3/407	50/28814	0.033635	0.126997	0.0919299	Fgfr1/Eomes/Rac1	3
GO:0060113	GO:0060113	inner ear receptor cell differentiation	4/407	86/28814	0.0337051	0.127028	0.0919527	Fzd2/Hes1/Fgfr1/Rac1	4
GO:0060415	GO:0060415	muscle tissue morphogenesis	4/407	86/28814	0.0337051	0.127028	0.0919527	Pitx2/Fzd2/Ly6e/Tgfb1	4
GO:0001666	GO:0001666	response to hypoxia	7/407	216/28814	0.0344612	0.129642	0.0938449	Fam162a/Ddit4/Gnb1/Cited2/Commd1/P4hb/Cd24a	7
GO:0006887	GO:0006887	exocytosis	11/407	414/28814	0.0344618	0.129642	0.0938449	Gnai2/Myh10/Syngr2/Vamp3/Arf1/Dtnbp1/Tmed10/Rap1a/Prkaca/Rab11a/Tsg101	11
GO:0043280	GO:0043280	positive regulation of cysteine-type endopeptidase activity involved in apoptotic process	5/407	127/28814	0.0344985	0.129661	0.0938588	Dapk1/Hip1/Ppp2ca/Fam162a/Ddx3x	5
GO:0009205	GO:0009205	purine ribonucleoside triphosphate metabolic process	4/407	87/28814	0.0349501	0.130063	0.0941495	Nme1/Pid1/Gnai3/Tgfb1	4
GO:0051881	GO:0051881	regulation of mitochondrial membrane potential	4/407	87/28814	0.0349501	0.130063	0.0941495	Clic1/Ndufs4/Tspo/Pid1	4
GO:0061178	GO:0061178	regulation of insulin secretion involved in cellular response to glucose stimulus	4/407	87/28814	0.0349501	0.130063	0.0941495	Oxct1/Birc5/Rac1/Eny2	4
GO:0010666	GO:0010666	positive regulation of cardiac muscle cell apoptotic process	2/407	21/28814	0.035017	0.130063	0.0941495	Igfbp3/Eif5a	2
GO:0046629	GO:0046629	gamma-delta T cell activation	2/407	21/28814	0.035017	0.130063	0.0941495	Tcf7/Sox4	2
GO:0046755	GO:0046755	viral budding	2/407	21/28814	0.035017	0.130063	0.0941495	Chmp6/Tsg101	2
GO:0051797	GO:0051797	regulation of hair follicle development	2/407	21/28814	0.035017	0.130063	0.0941495	Fst/Smo	2
GO:0090594	GO:0090594	inflammatory response to wounding	2/407	21/28814	0.035017	0.130063	0.0941495	Mdk/Cd24a	2
GO:0097284	GO:0097284	hepatocyte apoptotic process	2/407	21/28814	0.035017	0.130063	0.0941495	Krt8/Krt18	2
GO:1903902	GO:1903902	positive regulation of viral life cycle	2/407	21/28814	0.035017	0.130063	0.0941495	P4hb/Tsg101	2
GO:1903909	GO:1903909	regulation of receptor clustering	2/407	21/28814	0.035017	0.130063	0.0941495	Tgfb1/Ptn	2
GO:1904385	GO:1904385	cellular response to angiotensin	2/407	21/28814	0.035017	0.130063	0.0941495	Car2/Rac1	2
GO:1990182	GO:1990182	exosomal secretion	2/407	21/28814	0.035017	0.130063	0.0941495	Rab11a/Tsg101	2
GO:0035265	GO:0035265	organ growth	7/407	217/28814	0.0351969	0.130613	0.094548	Fgf8/Smo/Ly6e/Fgfr1/Cited2/Prkar1a/Smad1	7
GO:0008089	GO:0008089	anterograde axonal transport	3/407	51/28814	0.0353741	0.130798	0.0946816	Ap3s1/Dtnbp1/Nefl	3
GO:0045740	GO:0045740	positive regulation of DNA replication	3/407	51/28814	0.0353741	0.130798	0.0946816	Fgfr1/Rac1/Baz1a	3
GO:0048806	GO:0048806	genitalia development	3/407	51/28814	0.0353741	0.130798	0.0946816	Fgf8/Tex15/Tcf7	3
GO:0090329	GO:0090329	regulation of DNA-templated DNA replication	3/407	51/28814	0.0353741	0.130798	0.0946816	Rfc3/Gins2/Fgfr1	3
GO:0018210	GO:0018210	peptidyl-threonine modification	5/407	128/28814	0.0355018	0.131035	0.0948529	Ddit4/Csnk2a2/Pard3/Prkaca/Tgfb1	5
GO:0048640	GO:0048640	negative regulation of developmental growth	5/407	128/28814	0.0355018	0.131035	0.0948529	Wnt3/Gnas/Sema6a/Cited2/Cdkn1a	5
GO:0060538	GO:0060538	skeletal muscle organ development	7/407	218/28814	0.0359431	0.132544	0.0959456	Smo/Pitx2/Sox11/Cntfr/Cited2/Eomes/Tgfb1	7
GO:0001738	GO:0001738	morphogenesis of a polarized epithelium	4/407	88/28814	0.0362215	0.133331	0.0965155	Actg1/Fzd2/Ptk7/Rac1	4
GO:0040014	GO:0040014	regulation of multicellular organism growth	4/407	88/28814	0.0362215	0.133331	0.0965155	Gnas/Smo/Hmga2/Ezr	4
GO:0001952	GO:0001952	regulation of cell-matrix adhesion	5/407	129/28814	0.036523	0.134201	0.0971448	Epha1/Actg1/S100a10/Rac1/Tdgf1	5
GO:0090101	GO:0090101	negative regulation of transmembrane receptor protein serine/threonine kinase signaling pathway	5/407	129/28814	0.036523	0.134201	0.0971448	Fst/Pmepa1/Snx6/Strap/Tdgf1	5
GO:0046395	GO:0046395	carboxylic acid catabolic process	7/407	219/28814	0.0366996	0.134729	0.0975273	Acadl/Oat/Got2/Blmh/Crot/Pex2/Idnk	7
GO:0006644	GO:0006644	phospholipid metabolic process	10/407	367/28814	0.0368675	0.135225	0.0978859	Fabp5/Alox15/Agpat3/Gde1/Arf1/Acsl3/Pla2g12a/Isyna1/Agpat5/Prdx6	10
GO:0050798	GO:0050798	activated T cell proliferation	3/407	52/28814	0.0371587	0.135808	0.0983081	Igfbp2/Prkar1a/Cd24a	3
GO:0051954	GO:0051954	positive regulation of amine transport	3/407	52/28814	0.0371587	0.135808	0.0983081	Itgb1/Dpysl2/Dtnbp1	3
GO:0051955	GO:0051955	regulation of amino acid transport	3/407	52/28814	0.0371587	0.135808	0.0983081	Itgb1/Dpysl2/Dtnbp1	3
GO:1902622	GO:1902622	regulation of neutrophil migration	3/407	52/28814	0.0371587	0.135808	0.0983081	Mdk/C1qbp/Rac1	3
GO:0090130	GO:0090130	tissue migration	9/407	317/28814	0.0372238	0.135925	0.0983928	T/Fgf8/Pfn1/Amot/Itgb1/Fgfr1/Rac1/Rab11a/Tgfb1	9
GO:1901019	GO:1901019	regulation of calcium ion transmembrane transporter activity	4/407	89/28814	0.0375193	0.136614	0.0988917	Ppp2ca/Ywhae/Vmp1/Calm2	4
GO:0052126	GO:0052126	movement in host environment	5/407	130/28814	0.0375621	0.136614	0.0988917	Ly6e/Chmp6/P4hb/Tsg101/Ctsl	5
GO:1901652	GO:1901652	response to peptide	11/407	420/28814	0.0376045	0.136614	0.0988917	Gnai2/Marcks/Vim/Car2/Snx6/Pid1/Ccnd3/Rac1/Grb10/Appl1/Slc2a1	11
GO:1903034	GO:1903034	regulation of response to wounding	6/407	174/28814	0.0376197	0.136614	0.0988917	Mdk/Actg1/Itgb1/Prdx2/Ptn/Cd24a	6
GO:1903169	GO:1903169	regulation of calcium ion transmembrane transport	6/407	174/28814	0.0376197	0.136614	0.0988917	Tspan13/Ppp2ca/Ywhae/Vmp1/Calm2/Tgfb1	6
GO:0002363	GO:0002363	alpha-beta T cell lineage commitment	2/407	22/28814	0.0381658	0.136614	0.0988917	Tgfb1/Ctsl	2
GO:0003180	GO:0003180	aortic valve morphogenesis	2/407	22/28814	0.0381658	0.136614	0.0988917	Slit3/Tgfb1	2
GO:0006656	GO:0006656	phosphatidylcholine biosynthetic process	2/407	22/28814	0.0381658	0.136614	0.0988917	Fabp5/Acsl3	2
GO:0009219	GO:0009219	pyrimidine deoxyribonucleotide metabolic process	2/407	22/28814	0.0381658	0.136614	0.0988917	Nme1/Dut	2
GO:0010663	GO:0010663	positive regulation of striated muscle cell apoptotic process	2/407	22/28814	0.0381658	0.136614	0.0988917	Igfbp3/Eif5a	2
GO:0032516	GO:0032516	positive regulation of phosphoprotein phosphatase activity	2/407	22/28814	0.0381658	0.136614	0.0988917	Ppp2ca/Calm2	2
GO:0034143	GO:0034143	regulation of toll-like receptor 4 signaling pathway	2/407	22/28814	0.0381658	0.136614	0.0988917	Peli1/Appl1	2
GO:0046325	GO:0046325	negative regulation of glucose import	2/407	22/28814	0.0381658	0.136614	0.0988917	Pid1/Grb10	2
GO:0060252	GO:0060252	positive regulation of glial cell proliferation	2/407	22/28814	0.0381658	0.136614	0.0988917	Vim/Tspo	2
GO:0061323	GO:0061323	cell proliferation involved in heart morphogenesis	2/407	22/28814	0.0381658	0.136614	0.0988917	Pitx2/Hes1	2
GO:0072273	GO:0072273	metanephric nephron morphogenesis	2/407	22/28814	0.0381658	0.136614	0.0988917	Smo/Hes1	2
GO:0072529	GO:0072529	pyrimidine-containing compound catabolic process	2/407	22/28814	0.0381658	0.136614	0.0988917	Pycrl/Dut	2
GO:0097734	GO:0097734	extracellular exosome biogenesis	2/407	22/28814	0.0381658	0.136614	0.0988917	Rab11a/Tsg101	2
GO:0150104	GO:0150104	transport across blood-brain barrier	2/407	22/28814	0.0381658	0.136614	0.0988917	Fabp5/Slc2a1	2
GO:2000209	GO:2000209	regulation of anoikis	2/407	22/28814	0.0381658	0.136614	0.0988917	Itgb1/Ptrh2	2
GO:2001224	GO:2001224	positive regulation of neuron migration	2/407	22/28814	0.0381658	0.136614	0.0988917	Mdk/Sema6a	2
GO:0070663	GO:0070663	regulation of leukocyte proliferation	8/407	269/28814	0.0381885	0.136614	0.0988917	Igfbp2/Sox11/Hes1/Peli1/Prkar1a/Tgfb1/Cdkn1a/Cd24a	8
GO:0071375	GO:0071375	cellular response to peptide hormone stimulus	8/407	269/28814	0.0381885	0.136614	0.0988917	Gnai2/Marcks/Car2/Pid1/Ccnd3/Rac1/Grb10/Appl1	8
GO:0016054	GO:0016054	organic acid catabolic process	7/407	221/28814	0.038244	0.136614	0.0988917	Acadl/Oat/Got2/Blmh/Crot/Pex2/Idnk	7
GO:1903046	GO:1903046	meiotic cell cycle process	7/407	221/28814	0.038244	0.136614	0.0988917	Tdrkh/Tubg1/Birc5/Tex15/Top2b/Ube2b/Pttg1	7
GO:0046822	GO:0046822	regulation of nucleocytoplasmic transport	5/407	131/28814	0.0386191	0.137834	0.099775	Smo/Ppp2ca/Ywhae/Prkaca/Tgfb1	5
GO:0002088	GO:0002088	lens development in camera-type eye	4/407	90/28814	0.0388435	0.138395	0.100181	Vim/Sox11/Cited2/Tgfb1	4
GO:0006835	GO:0006835	dicarboxylic acid transport	4/407	90/28814	0.0388435	0.138395	0.100181	Itgb1/Dpysl2/Dtnbp1/Slc25a11	4
GO:0043392	GO:0043392	negative regulation of DNA binding	3/407	53/28814	0.0389887	0.138671	0.100381	Smo/Sox11/Hmga2	3
GO:0070918	GO:0070918	primary sncRNA processing	3/407	53/28814	0.0389887	0.138671	0.100381	Prkra/Ddx3x/Tgfb1	3
GO:0031214	GO:0031214	biomineral tissue development	6/407	176/28814	0.0394181	0.139957	0.101311	Alox15/Pkdcc/Hacd1/Fgfr1/Tgfb1/Ptn	6
GO:0051896	GO:0051896	regulation of protein kinase B signaling	6/407	176/28814	0.0394181	0.139957	0.101311	Ppp2ca/C1qbp/Itgb1/Fgfr1/Tgfb1/Phlda3	6
GO:0007127	GO:0007127	meiosis I	5/407	132/28814	0.0396942	0.140693	0.101845	Birc5/Tex15/Top2b/Ube2b/Pttg1	5
GO:0036294	GO:0036294	cellular response to decreased oxygen levels	5/407	132/28814	0.0396942	0.140693	0.101845	Fam162a/Gnb1/Cited2/Commd1/P4hb	5
GO:0035264	GO:0035264	multicellular organism growth	7/407	223/28814	0.0398304	0.140933	0.102018	Gnas/H3f3b/Smo/Pkdcc/Hmga2/Ccm2/Ezr	7
GO:0050870	GO:0050870	positive regulation of T cell activation	7/407	223/28814	0.0398304	0.140933	0.102018	Mdk/Igfbp2/B2m/Hes1/Tgfb1/Sox4/Cd24a	7
GO:0009199	GO:0009199	ribonucleoside triphosphate metabolic process	4/407	91/28814	0.0401941	0.141629	0.102522	Nme1/Pid1/Gnai3/Tgfb1	4
GO:0032436	GO:0032436	positive regulation of proteasomal ubiquitin-dependent protein catabolic process	4/407	91/28814	0.0401941	0.141629	0.102522	Sumo2/Prickle1/Csnk1d/Gabarap	4
GO:0045069	GO:0045069	regulation of viral genome replication	4/407	91/28814	0.0401941	0.141629	0.102522	Hmga2/Ddx3x/Bst2/Top2b	4
GO:0044403	GO:0044403	biological process involved in symbiotic interaction	8/407	272/28814	0.0403264	0.141629	0.102522	Ly6e/Hmga2/Thoc7/Chmp6/Alyref/P4hb/Tsg101/Ctsl	8
GO:0006475	GO:0006475	internal protein amino acid acetylation	6/407	177/28814	0.0403375	0.141629	0.102522	Ctbp1/Msl1/Brd7/Eomes/Eny2/Tgfb1	6
GO:0018393	GO:0018393	internal peptidyl-lysine acetylation	6/407	177/28814	0.0403375	0.141629	0.102522	Ctbp1/Msl1/Brd7/Eomes/Eny2/Tgfb1	6
GO:0043271	GO:0043271	negative regulation of ion transport	6/407	177/28814	0.0403375	0.141629	0.102522	Ppp2ca/Ywhae/Hes1/Commd1/Calm2/Tgfb1	6
GO:0071478	GO:0071478	cellular response to radiation	6/407	177/28814	0.0403375	0.141629	0.102522	Ccnd2/Hmga2/Rpl26/Usp47/Tgfb1/Cdkn1a	6
GO:2001242	GO:2001242	regulation of intrinsic apoptotic signaling pathway	6/407	177/28814	0.0403375	0.141629	0.102522	Prkra/Rpl26/Spop/Usp47/Ddx3x/P4hb	6
GO:0043588	GO:0043588	skin development	9/407	322/28814	0.0404425	0.141877	0.102701	Fst/Gnas/Smo/Pphln1/Lsr/Krt8/Stard7/Tsg101/Ctsl	9
GO:0003158	GO:0003158	endothelium development	5/407	133/28814	0.0407873	0.142261	0.102979	Ccm2/Rap1a/Rdx/Fasn/Ezr	5
GO:0006023	GO:0006023	aminoglycan biosynthetic process	3/407	54/28814	0.0408637	0.142261	0.102979	Ccnd3/Tgfb1/Cltc	3
GO:0031018	GO:0031018	endocrine pancreas development	3/407	54/28814	0.0408637	0.142261	0.102979	Smo/Hes1/Sox4	3
GO:0031103	GO:0031103	axon regeneration	3/407	54/28814	0.0408637	0.142261	0.102979	Bex1/Ptn/Nefl	3
GO:0032892	GO:0032892	positive regulation of organic acid transport	3/407	54/28814	0.0408637	0.142261	0.102979	Itgb1/Dpysl2/Dtnbp1	3
GO:0045773	GO:0045773	positive regulation of axon extension	3/407	54/28814	0.0408637	0.142261	0.102979	Dbn1/Rab11a/Dbnl	3
GO:0048483	GO:0048483	autonomic nervous system development	3/407	54/28814	0.0408637	0.142261	0.102979	Sox11/Hes1/Sox4	3
GO:0048701	GO:0048701	embryonic cranial skeleton morphogenesis	3/407	54/28814	0.0408637	0.142261	0.102979	Fgf8/Gnas/Gas1	3
GO:0065002	GO:0065002	intracellular protein transmembrane transport	3/407	54/28814	0.0408637	0.142261	0.102979	Pex2/Sec61g/Tram1	3
GO:0007018	GO:0007018	microtubule-based movement	11/407	426/28814	0.0409426	0.142262	0.10298	Ift43/Stard7/Nefm/Dnaaf2/Ap3s1/Hspb11/Dtnbp1/Kpnb1/Ube2b/Wasf1/Nefl	11
GO:0061013	GO:0061013	regulation of mRNA catabolic process	6/407	178/28814	0.0412703	0.142262	0.10298	Vim/Pcbp4/Elavl1/Hnrnpab/Lsm1/Cnot6	6
GO:0009065	GO:0009065	glutamine family amino acid catabolic process	2/407	23/28814	0.0414181	0.142262	0.10298	Oat/Got2	2
GO:0009129	GO:0009129	pyrimidine nucleoside monophosphate metabolic process	2/407	23/28814	0.0414181	0.142262	0.10298	Nme1/Dut	2
GO:0010232	GO:0010232	vascular transport	2/407	23/28814	0.0414181	0.142262	0.10298	Fabp5/Slc2a1	2
GO:0016202	GO:0016202	regulation of striated muscle tissue development	2/407	23/28814	0.0414181	0.142262	0.10298	Fgf8/Tgfb1	2
GO:0030539	GO:0030539	male genitalia development	2/407	23/28814	0.0414181	0.142262	0.10298	Fgf8/Tex15	2
GO:0031571	GO:0031571	mitotic G1 DNA damage checkpoint signaling	2/407	23/28814	0.0414181	0.142262	0.10298	Rpl26/Cdkn1a	2
GO:0042481	GO:0042481	regulation of odontogenesis	2/407	23/28814	0.0414181	0.142262	0.10298	Fgf8/Tgfb1	2
GO:0045056	GO:0045056	transcytosis	2/407	23/28814	0.0414181	0.142262	0.10298	Rab11a/Cltc	2
GO:0051220	GO:0051220	cytoplasmic sequestering of protein	2/407	23/28814	0.0414181	0.142262	0.10298	Dbn1/Ywhab	2
GO:0070861	GO:0070861	regulation of protein exit from endoplasmic reticulum	2/407	23/28814	0.0414181	0.142262	0.10298	Ube2j1/Sar1b	2
GO:0090190	GO:0090190	positive regulation of branching involved in ureteric bud morphogenesis	2/407	23/28814	0.0414181	0.142262	0.10298	Smo/Tgfb1	2
GO:1900543	GO:1900543	negative regulation of purine nucleotide metabolic process	2/407	23/28814	0.0414181	0.142262	0.10298	Ddit4/Pid1	2
GO:1902410	GO:1902410	mitotic cytokinetic process	2/407	23/28814	0.0414181	0.142262	0.10298	Arf1/Chmp6	2
GO:1902992	GO:1902992	negative regulation of amyloid precursor protein catabolic process	2/407	23/28814	0.0414181	0.142262	0.10298	Rtn3/Tmed10	2
GO:0000018	GO:0000018	regulation of DNA recombination	5/407	134/28814	0.0418985	0.143792	0.104088	Smchd1/Tex15/Alyref/Tgfb1/Ube2b	5
GO:0090407	GO:0090407	organophosphate biosynthetic process	12/407	482/28814	0.0425607	0.145943	0.105644	Fabp5/Alox15/Agpat3/Dcakd/Nme1/Acsl3/Pid1/Isyna1/Dut/Gmps/Agpat5/Tgfb1	12
GO:0046700	GO:0046700	heterocycle catabolic process	11/407	429/28814	0.0426864	0.145975	0.105668	Vim/Igfbp3/Pcbp4/Elavl1/Lsm6/Hnrnpab/Pycrl/Dut/Hint1/Lsm1/Cnot6	11
GO:0030838	GO:0030838	positive regulation of actin filament polymerization	3/407	55/28814	0.0427835	0.145975	0.105668	Alox15/Pfn1/Rac1	3
GO:0034113	GO:0034113	heterotypic cell-cell adhesion	3/407	55/28814	0.0427835	0.145975	0.105668	Alox15/Itgb1/Perp	3
GO:0042491	GO:0042491	inner ear auditory receptor cell differentiation	3/407	55/28814	0.0427835	0.145975	0.105668	Hes1/Fgfr1/Rac1	3
GO:0048546	GO:0048546	digestive tract morphogenesis	3/407	55/28814	0.0427835	0.145975	0.105668	Pitx2/Sox11/Tcf7	3
GO:0048713	GO:0048713	regulation of oligodendrocyte differentiation	3/407	55/28814	0.0427835	0.145975	0.105668	Mdk/Hes1/Ptn	3
GO:0042490	GO:0042490	mechanoreceptor differentiation	4/407	93/28814	0.0429747	0.146202	0.105832	Fzd2/Hes1/Fgfr1/Rac1	4
GO:0048814	GO:0048814	regulation of dendrite morphogenesis	4/407	93/28814	0.0429747	0.146202	0.105832	Marcks/Dbn1/Lrp8/Dbnl	4
GO:0061640	GO:0061640	cytoskeleton-dependent cytokinesis	4/407	93/28814	0.0429747	0.146202	0.105832	Myh10/Arf1/Chmp6/Birc5	4
GO:0035601	GO:0035601	protein deacylation	5/407	135/28814	0.0430278	0.146202	0.105832	Bex4/Ndn/Ctbp1/Eomes/Tgfb1	5
GO:0098732	GO:0098732	macromolecule deacylation	5/407	135/28814	0.0430278	0.146202	0.105832	Bex4/Ndn/Ctbp1/Eomes/Tgfb1	5
GO:0099504	GO:0099504	synaptic vesicle cycle	7/407	227/28814	0.0431307	0.146431	0.105998	Actg1/Dtnbp1/Rap1a/Canx/Prkaca/Cltc/Cd24a	7
GO:0048660	GO:0048660	regulation of smooth muscle cell proliferation	6/407	180/28814	0.0431765	0.146465	0.106023	Apln/Gnai2/Igfbp3/Gnai3/Tgfb1/Cdkn1a	6
GO:0009314	GO:0009314	response to radiation	11/407	431/28814	0.043877	0.14868	0.107626	Ccnd2/Hmga2/Itgb1/Rpl26/Gnb1/Usp47/Nabp2/Tgfb1/Ube2b/Cdkn1a/Pclaf	11
GO:0032434	GO:0032434	regulation of proteasomal ubiquitin-dependent protein catabolic process	5/407	136/28814	0.0441753	0.14868	0.107626	Sumo2/Prickle1/Commd1/Csnk1d/Gabarap	5
GO:0061982	GO:0061982	meiosis I cell cycle process	5/407	136/28814	0.0441753	0.14868	0.107626	Birc5/Tex15/Top2b/Ube2b/Pttg1	5
GO:0021954	GO:0021954	central nervous system neuron development	4/407	94/28814	0.0444047	0.14868	0.107626	Fgf8/Fgfr1/Uqcrq/Rac1	4
GO:0022904	GO:0022904	respiratory electron transport chain	4/407	94/28814	0.0444047	0.14868	0.107626	Ndufs4/Uqcrq/Ndufa8/Coq7	4
GO:0051983	GO:0051983	regulation of chromosome segregation	4/407	94/28814	0.0444047	0.14868	0.107626	Cdc16/Csnk2a2/Birc5/Pttg1	4
GO:0007588	GO:0007588	excretion	3/407	56/28814	0.0447477	0.14868	0.107626	Mdk/Gnai2/Gnas	3
GO:0010665	GO:0010665	regulation of cardiac muscle cell apoptotic process	3/407	56/28814	0.0447477	0.14868	0.107626	Mdk/Igfbp3/Eif5a	3
GO:0043536	GO:0043536	positive regulation of blood vessel endothelial cell migration	3/407	56/28814	0.0447477	0.14868	0.107626	Amot/Fgfr1/Tgfb1	3
GO:0071709	GO:0071709	membrane assembly	3/407	56/28814	0.0447477	0.14868	0.107626	S100a10/Chmp6/Tlcd1	3
GO:0072527	GO:0072527	pyrimidine-containing compound metabolic process	3/407	56/28814	0.0447477	0.14868	0.107626	Nme1/Pycrl/Dut	3
GO:0002320	GO:0002320	lymphoid progenitor cell differentiation	2/407	24/28814	0.0447705	0.14868	0.107626	Hes1/Sox4	2
GO:0003181	GO:0003181	atrioventricular valve morphogenesis	2/407	24/28814	0.0447705	0.14868	0.107626	Slit3/Sox4	2
GO:0003283	GO:0003283	atrial septum development	2/407	24/28814	0.0447705	0.14868	0.107626	Smo/Sox4	2
GO:0021889	GO:0021889	olfactory bulb interneuron differentiation	2/407	24/28814	0.0447705	0.14868	0.107626	Fgfr1/Rac1	2
GO:0030903	GO:0030903	notochord development	2/407	24/28814	0.0447705	0.14868	0.107626	T/Tead2	2
GO:0034643	GO:0034643	establishment of mitochondrion localization, microtubule-mediated	2/407	24/28814	0.0447705	0.14868	0.107626	Wasf1/Nefl	2
GO:0043369	GO:0043369	CD4-positive or CD8-positive, alpha-beta T cell lineage commitment	2/407	24/28814	0.0447705	0.14868	0.107626	Tgfb1/Ctsl	2
GO:0045980	GO:0045980	negative regulation of nucleotide metabolic process	2/407	24/28814	0.0447705	0.14868	0.107626	Ddit4/Pid1	2
GO:0047497	GO:0047497	mitochondrion transport along microtubule	2/407	24/28814	0.0447705	0.14868	0.107626	Wasf1/Nefl	2
GO:0048485	GO:0048485	sympathetic nervous system development	2/407	24/28814	0.0447705	0.14868	0.107626	Sox11/Sox4	2
GO:0080111	GO:0080111	DNA demethylation	2/407	24/28814	0.0447705	0.14868	0.107626	Tdg/Eomes	2
GO:0098869	GO:0098869	cellular oxidant detoxification	2/407	24/28814	0.0447705	0.14868	0.107626	Prdx2/Prdx6	2
GO:0140112	GO:0140112	extracellular vesicle biogenesis	2/407	24/28814	0.0447705	0.14868	0.107626	Rab11a/Tsg101	2
GO:1900006	GO:1900006	positive regulation of dendrite development	2/407	24/28814	0.0447705	0.14868	0.107626	Lrp8/Ptn	2
GO:1990776	GO:1990776	response to angiotensin	2/407	24/28814	0.0447705	0.14868	0.107626	Car2/Rac1	2
GO:0000910	GO:0000910	cytokinesis	6/407	182/28814	0.0451372	0.149656	0.108332	Myh10/Arf1/Chmp6/Birc5/Calm2/Rab11a	6
GO:0071897	GO:0071897	DNA biosynthetic process	6/407	182/28814	0.0451372	0.149656	0.108332	Lig1/Rfc3/Gins2/Cct4/Cdkn1a/Pclaf	6
GO:0006275	GO:0006275	regulation of DNA replication	5/407	137/28814	0.0453411	0.150089	0.108646	Rfc3/Gins2/Fgfr1/Rac1/Baz1a	5
GO:0050773	GO:0050773	regulation of dendrite development	5/407	137/28814	0.0453411	0.150089	0.108646	Marcks/Dbn1/Lrp8/Ptn/Dbnl	5
GO:1904062	GO:1904062	regulation of cation transmembrane transport	10/407	381/28814	0.0454983	0.150489	0.108935	Dapk1/Tspan13/Ppp2ca/Itgb1/Ywhae/Arf1/Vmp1/Commd1/Calm2/Tgfb1	10
GO:0009144	GO:0009144	purine nucleoside triphosphate metabolic process	4/407	95/28814	0.0458611	0.151445	0.109627	Nme1/Pid1/Gnai3/Tgfb1	4
GO:0014910	GO:0014910	regulation of smooth muscle cell migration	4/407	95/28814	0.0458611	0.151445	0.109627	Mdk/Smo/Igfbp3/S100a11	4
GO:0071214	GO:0071214	cellular response to abiotic stimulus	9/407	330/28814	0.0459755	0.151579	0.109724	Ccnd2/Hmga2/Rpl26/Usp47/Ddx3x/Rac1/Tgfb1/Cdkn1a/Arhgdia	9
GO:0104004	GO:0104004	cellular response to environmental stimulus	9/407	330/28814	0.0459755	0.151579	0.109724	Ccnd2/Hmga2/Rpl26/Usp47/Ddx3x/Rac1/Tgfb1/Cdkn1a/Arhgdia	9
GO:1902905	GO:1902905	positive regulation of supramolecular fiber organization	6/407	183/28814	0.046138	0.151993	0.110024	Alox15/Pfn1/Epha1/S100a10/Rac1/Wasf1	6
GO:0002761	GO:0002761	regulation of myeloid leukocyte differentiation	5/407	138/28814	0.046525	0.153145	0.110858	Gnas/Car2/Nme1/Tgfb1/Rbp1	5
GO:0006695	GO:0006695	cholesterol biosynthetic process	3/407	57/28814	0.0467561	0.153414	0.111053	Pex2/Cyp51/Msmo1	3
GO:0051489	GO:0051489	regulation of filopodium assembly	3/407	57/28814	0.0467561	0.153414	0.111053	Dbn1/Zmynd8/Dock11	3
GO:0098754	GO:0098754	detoxification	3/407	57/28814	0.0467561	0.153414	0.111053	Esd/Prdx2/Prdx6	3
GO:1902653	GO:1902653	secondary alcohol biosynthetic process	3/407	57/28814	0.0467561	0.153414	0.111053	Pex2/Cyp51/Msmo1	3
GO:0044344	GO:0044344	cellular response to fibroblast growth factor stimulus	4/407	96/28814	0.0473438	0.155218	0.112359	Fgf8/Apln/Fgf5/Fgfr1	4
GO:0071356	GO:0071356	cellular response to tumor necrosis factor	6/407	185/28814	0.0481807	0.155483	0.11255	Dbn1/Krt8/Krt18/Pid1/Txndc17/Ppp2cb	6
GO:0110148	GO:0110148	biomineralization	6/407	185/28814	0.0481807	0.155483	0.11255	Alox15/Pkdcc/Hacd1/Fgfr1/Tgfb1/Ptn	6
GO:0001778	GO:0001778	plasma membrane repair	2/407	25/28814	0.0482194	0.155483	0.11255	Myh10/Chmp6	2
GO:0002719	GO:0002719	negative regulation of cytokine production involved in immune response	2/407	25/28814	0.0482194	0.155483	0.11255	Bst2/Tgfb1	2
GO:0010996	GO:0010996	response to auditory stimulus	2/407	25/28814	0.0482194	0.155483	0.11255	Mdk/Ptn	2
GO:0014048	GO:0014048	regulation of glutamate secretion	2/407	25/28814	0.0482194	0.155483	0.11255	Dpysl2/Dtnbp1	2
GO:0019076	GO:0019076	viral release from host cell	2/407	25/28814	0.0482194	0.155483	0.11255	Chmp6/Tsg101	2
GO:0034315	GO:0034315	regulation of Arp2/3 complex-mediated actin nucleation	2/407	25/28814	0.0482194	0.155483	0.11255	Arf1/Wasf1	2
GO:0035890	GO:0035890	exit from host	2/407	25/28814	0.0482194	0.155483	0.11255	Chmp6/Tsg101	2
GO:0035891	GO:0035891	exit from host cell	2/407	25/28814	0.0482194	0.155483	0.11255	Chmp6/Tsg101	2
GO:0036010	GO:0036010	protein localization to endosome	2/407	25/28814	0.0482194	0.155483	0.11255	Rdx/Ezr	2
GO:0043567	GO:0043567	regulation of insulin-like growth factor receptor signaling pathway	2/407	25/28814	0.0482194	0.155483	0.11255	Igfbp2/Igfbp3	2
GO:0044819	GO:0044819	mitotic G1/S transition checkpoint signaling	2/407	25/28814	0.0482194	0.155483	0.11255	Rpl26/Cdkn1a	2
GO:0045324	GO:0045324	late endosome to vacuole transport	2/407	25/28814	0.0482194	0.155483	0.11255	Vps36/Chmp6	2
GO:0046628	GO:0046628	positive regulation of insulin receptor signaling pathway	2/407	25/28814	0.0482194	0.155483	0.11255	Gnai2/Marcks	2
GO:0050765	GO:0050765	negative regulation of phagocytosis	2/407	25/28814	0.0482194	0.155483	0.11255	Appl1/Tgfb1	2
GO:0051590	GO:0051590	positive regulation of neurotransmitter transport	2/407	25/28814	0.0482194	0.155483	0.11255	Itgb1/Dtnbp1	2
GO:0090189	GO:0090189	regulation of branching involved in ureteric bud morphogenesis	2/407	25/28814	0.0482194	0.155483	0.11255	Smo/Tgfb1	2
GO:0150105	GO:0150105	protein localization to cell-cell junction	2/407	25/28814	0.0482194	0.155483	0.11255	Actg1/Lsr	2
GO:1902683	GO:1902683	regulation of receptor localization to synapse	2/407	25/28814	0.0482194	0.155483	0.11255	Dbn1/Rap1a	2
GO:1903306	GO:1903306	negative regulation of regulated secretory pathway	2/407	25/28814	0.0482194	0.155483	0.11255	Gnai2/Rap1a	2
GO:0071103	GO:0071103	DNA conformation change	3/407	58/28814	0.0488082	0.15691	0.113583	Top1/Gins2/Top2b	3
GO:0071806	GO:0071806	protein transmembrane transport	3/407	58/28814	0.0488082	0.15691	0.113583	Pex2/Sec61g/Tram1	3
GO:0090303	GO:0090303	positive regulation of wound healing	3/407	58/28814	0.0488082	0.15691	0.113583	Actg1/Itgb1/Prdx2	3
GO:0002028	GO:0002028	regulation of sodium ion transport	4/407	97/28814	0.048853	0.15691	0.113583	Gnas/Arf1/Commd1/Tgfb1	4
GO:0035773	GO:0035773	insulin secretion involved in cellular response to glucose stimulus	4/407	97/28814	0.048853	0.15691	0.113583	Oxct1/Birc5/Rac1/Eny2	4
GO:0048592	GO:0048592	eye morphogenesis	6/407	186/28814	0.0492227	0.15792	0.114315	Pitx2/Gas1/Sox11/Prom1/Cited2/Ptn	6
GO:0007160	GO:0007160	cell-matrix adhesion	7/407	234/28814	0.0493213	0.15792	0.114315	Zyx/Epha1/Actg1/S100a10/Itgb1/Rac1/Tdgf1	7
GO:0090276	GO:0090276	regulation of peptide hormone secretion	7/407	234/28814	0.0493213	0.15792	0.114315	Apln/Hmga2/Oxct1/Birc5/Rac1/Eny2/Sox4	7
GO:1901617	GO:1901617	organic hydroxy compound biosynthetic process	7/407	234/28814	0.0493213	0.15792	0.114315	Alox15/Pex2/Isyna1/Sptssa/Appl1/Cyp51/Msmo1	7
GO:0034329	GO:0034329	cell junction assembly	11/407	441/28814	0.050173	0.160315	0.116049	Actg1/Lsr/S100a10/Adgrl2/Itgb1/Vmp1/Pard3/Rap1a/Rac1/Prkaca/Dbnl	11
GO:0046165	GO:0046165	alcohol biosynthetic process	5/407	141/28814	0.0501864	0.160315	0.116049	Pex2/Isyna1/Sptssa/Cyp51/Msmo1	5
GO:0051224	GO:0051224	negative regulation of protein transport	5/407	141/28814	0.0501864	0.160315	0.116049	Pkdcc/Ppp2ca/Ube2j1/Eny2/Cyp51	5
GO:0007033	GO:0007033	vacuole organization	6/407	187/28814	0.0502785	0.160337	0.116064	Arf1/Vmp1/Tmem9/Emc6/Wdr45b/Gabarap	6
GO:0042129	GO:0042129	regulation of T cell proliferation	6/407	187/28814	0.0502785	0.160337	0.116064	Igfbp2/Hes1/Peli1/Prkar1a/Tgfb1/Cd24a	6
GO:0034502	GO:0034502	protein localization to chromosome	4/407	98/28814	0.0503884	0.160337	0.116064	Pphln1/Nabp2/Tex15/Cct4	4
GO:0071774	GO:0071774	response to fibroblast growth factor	4/407	98/28814	0.0503884	0.160337	0.116064	Fgf8/Apln/Fgf5/Fgfr1	4
GO:0120162	GO:0120162	positive regulation of cold-induced thermogenesis	4/407	98/28814	0.0503884	0.160337	0.116064	Fabp5/Gnas/Acadl/Grb10	4
GO:0001825	GO:0001825	blastocyst formation	3/407	59/28814	0.0509038	0.161104	0.116619	Cited2/Eomes/Cdx2	3
GO:0010662	GO:0010662	regulation of striated muscle cell apoptotic process	3/407	59/28814	0.0509038	0.161104	0.116619	Mdk/Igfbp3/Eif5a	3
GO:0045778	GO:0045778	positive regulation of ossification	3/407	59/28814	0.0509038	0.161104	0.116619	Pkdcc/Sox11/Ptn	3
GO:0071622	GO:0071622	regulation of granulocyte chemotaxis	3/407	59/28814	0.0509038	0.161104	0.116619	Mdk/C1qbp/Rac1	3
GO:1903350	GO:1903350	response to dopamine	3/407	59/28814	0.0509038	0.161104	0.116619	Gnas/Dtnbp1/Gnai3	3
GO:1903351	GO:1903351	cellular response to dopamine	3/407	59/28814	0.0509038	0.161104	0.116619	Gnas/Dtnbp1/Gnai3	3
GO:1903793	GO:1903793	positive regulation of anion transport	3/407	59/28814	0.0509038	0.161104	0.116619	Itgb1/Dpysl2/Dtnbp1	3
GO:0048659	GO:0048659	smooth muscle cell proliferation	6/407	188/28814	0.0513481	0.161823	0.11714	Apln/Gnai2/Igfbp3/Gnai3/Tgfb1/Cdkn1a	6
GO:0006221	GO:0006221	pyrimidine nucleotide biosynthetic process	2/407	26/28814	0.0517614	0.161823	0.11714	Nme1/Dut	2
GO:0006817	GO:0006817	phosphate ion transport	2/407	26/28814	0.0517614	0.161823	0.11714	Fgfr1/Slc25a11	2
GO:0021801	GO:0021801	cerebral cortex radial glia-guided migration	2/407	26/28814	0.0517614	0.161823	0.11714	Lrp8/Lamb1	2
GO:0022030	GO:0022030	telencephalon glial cell migration	2/407	26/28814	0.0517614	0.161823	0.11714	Lrp8/Lamb1	2
GO:0032925	GO:0032925	regulation of activin receptor signaling pathway	2/407	26/28814	0.0517614	0.161823	0.11714	Fst/Zic2	2
GO:0035510	GO:0035510	DNA dealkylation	2/407	26/28814	0.0517614	0.161823	0.11714	Tdg/Eomes	2
GO:0035813	GO:0035813	regulation of renal sodium excretion	2/407	26/28814	0.0517614	0.161823	0.11714	Gnai2/Gnas	2
GO:0045737	GO:0045737	positive regulation of cyclin-dependent protein serine/threonine kinase activity	2/407	26/28814	0.0517614	0.161823	0.11714	Ccnd2/Ccnd3	2
GO:0046685	GO:0046685	response to arsenic-containing substance	2/407	26/28814	0.0517614	0.161823	0.11714	Ddx3x/Nefl	2
GO:0046794	GO:0046794	transport of virus	2/407	26/28814	0.0517614	0.161823	0.11714	Bst2/Ctsl	2
GO:0070129	GO:0070129	regulation of mitochondrial translation	2/407	26/28814	0.0517614	0.161823	0.11714	Coa3/C1qbp	2
GO:0070723	GO:0070723	response to cholesterol	2/407	26/28814	0.0517614	0.161823	0.11714	Smo/Tgfb1	2
GO:0071549	GO:0071549	cellular response to dexamethasone stimulus	2/407	26/28814	0.0517614	0.161823	0.11714	Ddit4/Tgfb1	2
GO:0071880	GO:0071880	adenylate cyclase-activating adrenergic receptor signaling pathway	2/407	26/28814	0.0517614	0.161823	0.11714	Gnai2/Gnas	2
GO:2000050	GO:2000050	regulation of non-canonical Wnt signaling pathway	2/407	26/28814	0.0517614	0.161823	0.11714	Rspo3/Csnk1d	2
GO:0002690	GO:0002690	positive regulation of leukocyte chemotaxis	4/407	99/28814	0.0519501	0.16229	0.117478	Mdk/C1qbp/Rac1/Ptn	4
GO:0008202	GO:0008202	steroid metabolic process	9/407	338/28814	0.0519917	0.162296	0.117483	Soat1/Pbx1/Acadl/Pex2/Fgfr1/Tspo/Hdlbp/Cyp51/Msmo1	9
GO:0006820	GO:0006820	anion transport	12/407	498/28814	0.0520468	0.162345	0.117518	Clic1/Car2/Slc16a3/Itgb1/Dpysl2/Pla2g12a/Fgfr1/Tspo/Dtnbp1/Slc25a11/Slc2a1/Vdac3	12
GO:0045055	GO:0045055	regulated exocytosis	8/407	287/28814	0.0522075	0.162723	0.117791	Gnai2/Syngr2/Vamp3/Arf1/Dtnbp1/Tmed10/Rap1a/Prkaca	8
GO:0051783	GO:0051783	regulation of nuclear division	5/407	143/28814	0.0527187	0.164191	0.118854	Fgf8/Tubg1/Cdc16/Birc5/Ube2b	5
GO:0051591	GO:0051591	response to cAMP	3/407	60/28814	0.0530425	0.165075	0.119494	Ndufs4/Rap1a/Ezr	3
GO:0032092	GO:0032092	positive regulation of protein binding	4/407	100/28814	0.053538	0.166368	0.12043	Amfr/Ppp2ca/B2m/Ppp2cb	4
GO:0006631	GO:0006631	fatty acid metabolic process	11/407	446/28814	0.0535392	0.166368	0.12043	Fabp5/Scd2/Alox15/Acadl/Hacd1/Cyb5a/Crot/Acsl3/Pex2/Ndufab1/Fasn	11
GO:0002791	GO:0002791	regulation of peptide secretion	7/407	239/28814	0.0540712	0.167768	0.121443	Apln/Hmga2/Oxct1/Birc5/Rac1/Eny2/Sox4	7
GO:0032984	GO:0032984	protein-containing complex disassembly	7/407	239/28814	0.0540712	0.167768	0.121443	Nes/Smarce1/Ddit4/Vmp1/Eif5a/Chmp6/Rdx	7
GO:0062207	GO:0062207	regulation of pattern recognition receptor signaling pathway	4/407	101/28814	0.055152	0.169597	0.122767	C1qbp/Ddx3x/Peli1/Appl1	4
GO:0007265	GO:0007265	Ras protein signal transduction	9/407	342/28814	0.0551848	0.169597	0.122767	Itgb1/Rap1a/Rac1/Kpnb1/Dbnl/Gabarap/Wasf1/Ppp2cb/Arhgdia	9
GO:0035065	GO:0035065	regulation of histone acetylation	3/407	61/28814	0.0552238	0.169597	0.122767	Ctbp1/Brd7/Tgfb1	3
GO:0045620	GO:0045620	negative regulation of lymphocyte differentiation	3/407	61/28814	0.0552238	0.169597	0.122767	Mdk/Hmgb3/Prdx2	3
GO:0003176	GO:0003176	aortic valve development	2/407	27/28814	0.0553933	0.169597	0.122767	Slit3/Tgfb1	2
GO:0003338	GO:0003338	metanephros morphogenesis	2/407	27/28814	0.0553933	0.169597	0.122767	Smo/Hes1	2
GO:0006536	GO:0006536	glutamate metabolic process	2/407	27/28814	0.0553933	0.169597	0.122767	Oat/Got2	2
GO:0007350	GO:0007350	blastoderm segmentation	2/407	27/28814	0.0553933	0.169597	0.122767	Tdrkh/Tdgf1	2
GO:0010165	GO:0010165	response to X-ray	2/407	27/28814	0.0553933	0.169597	0.122767	Ccnd2/Hmga2	2
GO:0021871	GO:0021871	forebrain regionalization	2/407	27/28814	0.0553933	0.169597	0.122767	Fgf8/Eomes	2
GO:0021884	GO:0021884	forebrain neuron development	2/407	27/28814	0.0553933	0.169597	0.122767	Fgf8/Uqcrq	2
GO:0032528	GO:0032528	microvillus organization	2/407	27/28814	0.0553933	0.169597	0.122767	Rdx/Ezr	2
GO:0036342	GO:0036342	post-anal tail morphogenesis	2/407	27/28814	0.0553933	0.169597	0.122767	T/Sp5	2
GO:0042104	GO:0042104	positive regulation of activated T cell proliferation	2/407	27/28814	0.0553933	0.169597	0.122767	Igfbp2/Cd24a	2
GO:0048843	GO:0048843	negative regulation of axon extension involved in axon guidance	2/407	27/28814	0.0553933	0.169597	0.122767	Wnt3/Sema6a	2
GO:0051654	GO:0051654	establishment of mitochondrion localization	2/407	27/28814	0.0553933	0.169597	0.122767	Wasf1/Nefl	2
GO:0070199	GO:0070199	establishment of protein localization to chromosome	2/407	27/28814	0.0553933	0.169597	0.122767	Nabp2/Cct4	2
GO:0018205	GO:0018205	peptidyl-lysine modification	10/407	395/28814	0.0554039	0.169597	0.122767	Sumo2/Ctbp1/Msl1/Ndufab1/Brd7/Eomes/Eny2/Hint1/Tgfb1/Sox4	10
GO:1904950	GO:1904950	negative regulation of establishment of protein localization	5/407	146/28814	0.0566545	0.173296	0.125445	Pkdcc/Ppp2ca/Ube2j1/Eny2/Cyp51	5
GO:0010657	GO:0010657	muscle cell apoptotic process	4/407	102/28814	0.0567921	0.173459	0.125563	Mdk/Igfbp3/Gnb1/Eif5a	4
GO:0060395	GO:0060395	SMAD protein signal transduction	4/407	102/28814	0.0567921	0.173459	0.125563	T/Vim/Tgfb1/Smad1	4
GO:0019439	GO:0019439	aromatic compound catabolic process	11/407	451/28814	0.0570537	0.174	0.125954	Vim/Igfbp3/Pcbp4/Elavl1/Lsm6/Hnrnpab/Pycrl/Dut/Hint1/Lsm1/Cnot6	11
GO:0002573	GO:0002573	myeloid leukocyte differentiation	7/407	242/28814	0.0570539	0.174	0.125954	Gnas/Car2/Nme1/Cited2/Tgfb1/Fasn/Rbp1	7
GO:0001736	GO:0001736	establishment of planar polarity	3/407	62/28814	0.0574473	0.174294	0.126167	Fzd2/Ptk7/Rac1	3
GO:0001947	GO:0001947	heart looping	3/407	62/28814	0.0574473	0.174294	0.126167	Fgf8/Smo/Cited2	3
GO:0010965	GO:0010965	regulation of mitotic sister chromatid separation	3/407	62/28814	0.0574473	0.174294	0.126167	Cdc16/Birc5/Pttg1	3
GO:0021575	GO:0021575	hindbrain morphogenesis	3/407	62/28814	0.0574473	0.174294	0.126167	Smo/Gas1/Hes1	3
GO:0031102	GO:0031102	neuron projection regeneration	3/407	62/28814	0.0574473	0.174294	0.126167	Bex1/Ptn/Nefl	3
GO:0046622	GO:0046622	positive regulation of organ growth	3/407	62/28814	0.0574473	0.174294	0.126167	Fgf8/Smo/Fgfr1	3
GO:0060711	GO:0060711	labyrinthine layer development	3/407	62/28814	0.0574473	0.174294	0.126167	Hes1/Rspo3/Cdx2	3
GO:0043087	GO:0043087	regulation of GTPase activity	9/407	345/28814	0.0576614	0.174814	0.126544	Gnas/Epha1/S100a10/Fzd10/Amot/Itgb1/Rap1a/Rdx/Dock11	9
GO:0010469	GO:0010469	regulation of signaling receptor activity	5/407	147/28814	0.0580031	0.175407	0.126973	Dapk1/Ppp2ca/Itgb1/Chmp6/Tsg101	5
GO:0050671	GO:0050671	positive regulation of lymphocyte proliferation	5/407	147/28814	0.0580031	0.175407	0.126973	Igfbp2/Hes1/Peli1/Cdkn1a/Cd24a	5
GO:1901136	GO:1901136	carbohydrate derivative catabolic process	5/407	147/28814	0.0580031	0.175407	0.126973	Pycrl/Dut/Hint1/Tgfb1/Ctsl	5
GO:0006402	GO:0006402	mRNA catabolic process	7/407	243/28814	0.0580704	0.175407	0.126973	Vim/Pcbp4/Elavl1/Lsm6/Hnrnpab/Lsm1/Cnot6	7
GO:0036293	GO:0036293	response to decreased oxygen levels	7/407	243/28814	0.0580704	0.175407	0.126973	Fam162a/Ddit4/Gnb1/Cited2/Commd1/P4hb/Cd24a	7
GO:0000045	GO:0000045	autophagosome assembly	4/407	103/28814	0.0584581	0.176093	0.127469	Vmp1/Emc6/Wdr45b/Gabarap	4
GO:0045132	GO:0045132	meiotic chromosome segregation	4/407	103/28814	0.0584581	0.176093	0.127469	Tex15/Top2b/Ube2b/Pttg1	4
GO:0002052	GO:0002052	positive regulation of neuroblast proliferation	2/407	28/28814	0.0591119	0.176093	0.127469	Smo/Bex1	2
GO:0002089	GO:0002089	lens morphogenesis in camera-type eye	2/407	28/28814	0.0591119	0.176093	0.127469	Sox11/Cited2	2
GO:0007176	GO:0007176	regulation of epidermal growth factor-activated receptor activity	2/407	28/28814	0.0591119	0.176093	0.127469	Chmp6/Tsg101	2
GO:0010458	GO:0010458	exit from mitosis	2/407	28/28814	0.0591119	0.176093	0.127469	Birc5/Tgfb1	2
GO:0021895	GO:0021895	cerebral cortex neuron differentiation	2/407	28/28814	0.0591119	0.176093	0.127469	Eomes/Rac1	2
GO:0031065	GO:0031065	positive regulation of histone deacetylation	2/407	28/28814	0.0591119	0.176093	0.127469	Ctbp1/Tgfb1	2
GO:0042059	GO:0042059	negative regulation of epidermal growth factor receptor signaling pathway	2/407	28/28814	0.0591119	0.176093	0.127469	Chmp6/Tsg101	2
GO:0044342	GO:0044342	type B pancreatic cell proliferation	2/407	28/28814	0.0591119	0.176093	0.127469	Igfbp3/Birc5	2
GO:0045070	GO:0045070	positive regulation of viral genome replication	2/407	28/28814	0.0591119	0.176093	0.127469	Ddx3x/Top2b	2
GO:0048634	GO:0048634	regulation of muscle organ development	2/407	28/28814	0.0591119	0.176093	0.127469	Fgf8/Tgfb1	2
GO:0051894	GO:0051894	positive regulation of focal adhesion assembly	2/407	28/28814	0.0591119	0.176093	0.127469	S100a10/Rac1	2
GO:0060445	GO:0060445	branching involved in salivary gland morphogenesis	2/407	28/28814	0.0591119	0.176093	0.127469	Fgf8/Fgfr1	2
GO:0070193	GO:0070193	synaptonemal complex organization	2/407	28/28814	0.0591119	0.176093	0.127469	Tex15/Ube2b	2
GO:0071480	GO:0071480	cellular response to gamma radiation	2/407	28/28814	0.0591119	0.176093	0.127469	Rpl26/Cdkn1a	2
GO:0097186	GO:0097186	amelogenesis	2/407	28/28814	0.0591119	0.176093	0.127469	Perp/Tgfb1	2
GO:1904706	GO:1904706	negative regulation of vascular associated smooth muscle cell proliferation	2/407	28/28814	0.0591119	0.176093	0.127469	Apln/Cdkn1a	2
GO:2000737	GO:2000737	negative regulation of stem cell differentiation	2/407	28/28814	0.0591119	0.176093	0.127469	Prickle1/Hes1	2
GO:0061448	GO:0061448	connective tissue development	8/407	295/28814	0.0593771	0.176729	0.12793	Mdk/Serpinh1/Gnas/Pkdcc/Hmga2/Fgfr1/Tgfb1/Smad1	8
GO:0001755	GO:0001755	neural crest cell migration	3/407	63/28814	0.0597127	0.176729	0.12793	Smo/Pitx2/Sema6a	3
GO:0006406	GO:0006406	mRNA export from nucleus	3/407	63/28814	0.0597127	0.176729	0.12793	Thoc7/Alyref/Eny2	3
GO:0007164	GO:0007164	establishment of tissue polarity	3/407	63/28814	0.0597127	0.176729	0.12793	Fzd2/Ptk7/Rac1	3
GO:0016126	GO:0016126	sterol biosynthetic process	3/407	63/28814	0.0597127	0.176729	0.12793	Pex2/Cyp51/Msmo1	3
GO:0035306	GO:0035306	positive regulation of dephosphorylation	3/407	63/28814	0.0597127	0.176729	0.12793	Ppp2ca/Calm2/Tgfb1	3
GO:0035315	GO:0035315	hair cell differentiation	3/407	63/28814	0.0597127	0.176729	0.12793	Hes1/Fgfr1/Rac1	3
GO:0044091	GO:0044091	membrane biogenesis	3/407	63/28814	0.0597127	0.176729	0.12793	S100a10/Chmp6/Tlcd1	3
GO:0051785	GO:0051785	positive regulation of nuclear division	3/407	63/28814	0.0597127	0.176729	0.12793	Fgf8/Cdc16/Ube2b	3
GO:0016236	GO:0016236	macroautophagy	7/407	245/28814	0.0601367	0.177512	0.128497	Pim2/Vmp1/Emc6/Chmp6/Gnai3/Wdr45b/Gabarap	7
GO:0007173	GO:0007173	epidermal growth factor receptor signaling pathway	4/407	104/28814	0.0601501	0.177512	0.128497	Hip1/Chmp6/Tsg101/Tgfb1	4
GO:0022900	GO:0022900	electron transport chain	4/407	104/28814	0.0601501	0.177512	0.128497	Ndufs4/Uqcrq/Ndufa8/Coq7	4
GO:0046849	GO:0046849	bone remodeling	4/407	104/28814	0.0601501	0.177512	0.128497	Mdk/Car2/Rac1/Ptn	4
GO:0001818	GO:0001818	negative regulation of cytokine production	8/407	296/28814	0.0603148	0.17787	0.128756	C1qbp/Fgfr1/Tspo/Bst2/Rac1/Tgfb1/Cd24a/Ezr	8
GO:0009411	GO:0009411	response to UV	5/407	149/28814	0.060755	0.178911	0.12951	Rpl26/Usp47/Ube2b/Cdkn1a/Pclaf	5
GO:0032946	GO:0032946	positive regulation of mononuclear cell proliferation	5/407	149/28814	0.060755	0.178911	0.12951	Igfbp2/Hes1/Peli1/Cdkn1a/Cd24a	5
GO:0032868	GO:0032868	response to insulin	7/407	246/28814	0.0611867	0.179925	0.130243	Gnai2/Marcks/Pid1/Ccnd3/Grb10/Appl1/Slc2a1	7
GO:2001234	GO:2001234	negative regulation of apoptotic signaling pathway	7/407	246/28814	0.0611867	0.179925	0.130243	Gnai2/Dapk1/Gas1/Usp47/Ddx3x/Prdx2/Gnai3	7
GO:2000060	GO:2000060	positive regulation of ubiquitin-dependent protein catabolic process	4/407	105/28814	0.0618679	0.181465	0.131358	Sumo2/Prickle1/Csnk1d/Gabarap	4
GO:2001237	GO:2001237	negative regulation of extrinsic apoptotic signaling pathway	4/407	105/28814	0.0618679	0.181465	0.131358	Dapk1/Gas1/Ddx3x/Prdx2	4
GO:0006303	GO:0006303	double-strand break repair via nonhomologous end joining	3/407	64/28814	0.0620195	0.181465	0.131358	Lig1/Hmga2/Smchd1	3
GO:0014911	GO:0014911	positive regulation of smooth muscle cell migration	3/407	64/28814	0.0620195	0.181465	0.131358	Mdk/Smo/S100a11	3
GO:0051310	GO:0051310	metaphase plate congression	3/407	64/28814	0.0620195	0.181465	0.131358	Chmp6/Kpnb1/Rab11a	3
GO:0051893	GO:0051893	regulation of focal adhesion assembly	3/407	64/28814	0.0620195	0.181465	0.131358	Actg1/S100a10/Rac1	3
GO:0090109	GO:0090109	regulation of cell-substrate junction assembly	3/407	64/28814	0.0620195	0.181465	0.131358	Actg1/S100a10/Rac1	3
GO:0008154	GO:0008154	actin polymerization or depolymerization	6/407	198/28814	0.0628073	0.182521	0.132123	Alox15/Pfn1/Dbn1/Rac1/Rdx/Dbnl	6
GO:0001759	GO:0001759	organ induction	2/407	29/28814	0.0629139	0.182521	0.132123	Fgf8/Fgfr1	2
GO:0002068	GO:0002068	glandular epithelial cell development	2/407	29/28814	0.0629139	0.182521	0.132123	Smo/Fasn	2
GO:0006301	GO:0006301	postreplication repair	2/407	29/28814	0.0629139	0.182521	0.132123	Ube2b/Pclaf	2
GO:0010971	GO:0010971	positive regulation of G2/M transition of mitotic cell cycle	2/407	29/28814	0.0629139	0.182521	0.132123	Pbx1/Rab11a	2
GO:0034067	GO:0034067	protein localization to Golgi apparatus	2/407	29/28814	0.0629139	0.182521	0.132123	Tmed10/Csnk1d	2
GO:0035812	GO:0035812	renal sodium excretion	2/407	29/28814	0.0629139	0.182521	0.132123	Gnai2/Gnas	2
GO:0071548	GO:0071548	response to dexamethasone	2/407	29/28814	0.0629139	0.182521	0.132123	Ddit4/Tgfb1	2
GO:0072528	GO:0072528	pyrimidine-containing compound biosynthetic process	2/407	29/28814	0.0629139	0.182521	0.132123	Nme1/Dut	2
GO:1900027	GO:1900027	regulation of ruffle assembly	2/407	29/28814	0.0629139	0.182521	0.132123	Pfn1/Rdx	2
GO:1903649	GO:1903649	regulation of cytoplasmic transport	2/407	29/28814	0.0629139	0.182521	0.132123	Rdx/Ezr	2
GO:1904031	GO:1904031	positive regulation of cyclin-dependent protein kinase activity	2/407	29/28814	0.0629139	0.182521	0.132123	Ccnd2/Ccnd3	2
GO:0016072	GO:0016072	rRNA metabolic process	7/407	248/28814	0.0633201	0.183441	0.132788	C1d/Rrp1/Top1/Rpl26/Lsm6/Znhit3/Npm3	7
GO:1903039	GO:1903039	positive regulation of leukocyte cell-cell adhesion	7/407	248/28814	0.0633201	0.183441	0.132788	Mdk/Igfbp2/B2m/Hes1/Tgfb1/Sox4/Cd24a	7
GO:0009152	GO:0009152	purine ribonucleotide biosynthetic process	5/407	151/28814	0.0635798	0.184063	0.133239	Dcakd/Nme1/Pid1/Gmps/Tgfb1	5
GO:0045661	GO:0045661	regulation of myoblast differentiation	3/407	65/28814	0.0643673	0.18595	0.134605	Igfbp3/Prickle1/Tgfb1	3
GO:0051306	GO:0051306	mitotic sister chromatid separation	3/407	65/28814	0.0643673	0.18595	0.134605	Cdc16/Birc5/Pttg1	3
GO:0098930	GO:0098930	axonal transport	3/407	65/28814	0.0643673	0.18595	0.134605	Ap3s1/Dtnbp1/Nefl	3
GO:0015698	GO:0015698	inorganic anion transport	5/407	152/28814	0.0650196	0.187702	0.135873	Clic1/Car2/Fgfr1/Tspo/Slc25a11	5
GO:0036503	GO:0036503	ERAD pathway	4/407	107/28814	0.0653804	0.188611	0.136531	Amfr/Ube2j1/Ccdc47/Canx	4
GO:0030217	GO:0030217	T cell differentiation	8/407	302/28814	0.0661363	0.190423	0.137843	Mdk/B2m/Eomes/Prdx2/Tcf7/Tgfb1/Sox4/Ctsl	8
GO:0021700	GO:0021700	developmental maturation	9/407	355/28814	0.0664298	0.190423	0.137843	Pfn1/Tdrkh/Hes1/Fgfr1/Rac1/Prkaca/Tgfb1/Ctsl/Nefl	9
GO:0030010	GO:0030010	establishment of cell polarity	5/407	153/28814	0.0664775	0.190423	0.137843	Ptk7/Amot/Itgb1/Hes1/Pard3	5
GO:0070646	GO:0070646	protein modification by small protein removal	5/407	153/28814	0.0664775	0.190423	0.137843	Usp47/Desi2/Eny2/Cops3/Hint1	5
GO:0006979	GO:0006979	response to oxidative stress	10/407	409/28814	0.0666359	0.190423	0.137843	Fgf8/Dapk1/Lig1/Prkra/Prdx2/P4hb/Sigmar1/Coq7/Ppp2cb/Prdx6	10
GO:0006929	GO:0006929	substrate-dependent cell migration	2/407	30/28814	0.0667963	0.190423	0.137843	Myh10/Fgfr1	2
GO:0032369	GO:0032369	negative regulation of lipid transport	2/407	30/28814	0.0667963	0.190423	0.137843	Igfbp3/Tspo	2
GO:0034123	GO:0034123	positive regulation of toll-like receptor signaling pathway	2/407	30/28814	0.0667963	0.190423	0.137843	Ddx3x/Peli1	2
GO:0042744	GO:0042744	hydrogen peroxide catabolic process	2/407	30/28814	0.0667963	0.190423	0.137843	Prdx2/Prdx6	2
GO:0046039	GO:0046039	GTP metabolic process	2/407	30/28814	0.0667963	0.190423	0.137843	Nme1/Gnai3	2
GO:0048596	GO:0048596	embryonic camera-type eye morphogenesis	2/407	30/28814	0.0667963	0.190423	0.137843	Sox11/Cited2	2
GO:0061099	GO:0061099	negative regulation of protein tyrosine kinase activity	2/407	30/28814	0.0667963	0.190423	0.137843	Chmp6/Tsg101	2
GO:0071353	GO:0071353	cellular response to interleukin-4	2/407	30/28814	0.0667963	0.190423	0.137843	Tcf7/Fasn	2
GO:1900078	GO:1900078	positive regulation of cellular response to insulin stimulus	2/407	30/28814	0.0667963	0.190423	0.137843	Gnai2/Marcks	2
GO:1901185	GO:1901185	negative regulation of ERBB signaling pathway	2/407	30/28814	0.0667963	0.190423	0.137843	Chmp6/Tsg101	2
GO:1905207	GO:1905207	regulation of cardiocyte differentiation	2/407	30/28814	0.0667963	0.190423	0.137843	Prickle1/Tgfb1	2
GO:2001032	GO:2001032	regulation of double-strand break repair via nonhomologous end joining	2/407	30/28814	0.0667963	0.190423	0.137843	Hmga2/Smchd1	2
GO:0006914	GO:0006914	autophagy	11/407	464/28814	0.0668974	0.190447	0.13786	Dapk1/Pim2/Smo/Vmp1/Emc6/Tspo/Chmp6/Gnai3/Wdr45b/Cltc/Gabarap	11
GO:0061919	GO:0061919	process utilizing autophagic mechanism	11/407	464/28814	0.0668974	0.190447	0.13786	Dapk1/Pim2/Smo/Vmp1/Emc6/Tspo/Chmp6/Gnai3/Wdr45b/Cltc/Gabarap	11
GO:0140013	GO:0140013	meiotic nuclear division	6/407	202/28814	0.0677808	0.192828	0.139584	Tdrkh/Birc5/Tex15/Top2b/Ube2b/Pttg1	6
GO:0034764	GO:0034764	positive regulation of transmembrane transport	7/407	253/28814	0.0688497	0.195331	0.141396	Car2/Itgb1/Arf1/Vmp1/Rap1a/Calm2/Appl1	7
GO:0000077	GO:0000077	DNA damage checkpoint signaling	4/407	109/28814	0.0689948	0.195331	0.141396	Ccng1/Hmga2/Rpl26/Cdkn1a	4
GO:0010595	GO:0010595	positive regulation of endothelial cell migration	4/407	109/28814	0.0689948	0.195331	0.141396	Amot/Fgfr1/Rac1/Tgfb1	4
GO:0050886	GO:0050886	endocrine process	4/407	109/28814	0.0689948	0.195331	0.141396	Apln/Gnas/Fgfr1/Tspo	4
GO:0140053	GO:0140053	mitochondrial gene expression	4/407	109/28814	0.0689948	0.195331	0.141396	Coa3/C1qbp/Mrpl12/Mrpl23	4
GO:0006469	GO:0006469	negative regulation of protein kinase activity	6/407	203/28814	0.069059	0.195331	0.141396	Epha1/Chmp6/Dtnbp1/Prkar1a/Tsg101/Cdkn1a	6
GO:0006575	GO:0006575	cellular modified amino acid metabolic process	6/407	203/28814	0.069059	0.195331	0.141396	Clic1/Hmgn5/Acadl/Crot/Ctsl/Mthfd2	6
GO:0006611	GO:0006611	protein export from nucleus	3/407	67/28814	0.0691838	0.195331	0.141396	Ywhae/Prkaca/Tgfb1	3
GO:0009123	GO:0009123	nucleoside monophosphate metabolic process	3/407	67/28814	0.0691838	0.195331	0.141396	Nme1/Dut/Gmps	3
GO:0070988	GO:0070988	demethylation	3/407	67/28814	0.0691838	0.195331	0.141396	Tdg/Eomes/Ube2b	3
GO:0090398	GO:0090398	cellular senescence	3/407	67/28814	0.0691838	0.195331	0.141396	B2m/Hmga2/Cdkn1a	3
GO:0007043	GO:0007043	cell-cell junction assembly	5/407	155/28814	0.0694478	0.195807	0.14174	Actg1/Lsr/Itgb1/Pard3/Prkaca	5
GO:0048593	GO:0048593	camera-type eye morphogenesis	5/407	155/28814	0.0694478	0.195807	0.14174	Pitx2/Sox11/Prom1/Cited2/Ptn	5
GO:0043434	GO:0043434	response to peptide hormone	9/407	359/28814	0.07016	0.195835	0.14176	Gnai2/Marcks/Car2/Pid1/Ccnd3/Rac1/Grb10/Appl1/Slc2a1	9
GO:0034612	GO:0034612	response to tumor necrosis factor	6/407	204/28814	0.0703511	0.195835	0.14176	Dbn1/Krt8/Krt18/Pid1/Txndc17/Ppp2cb	6
GO:0002360	GO:0002360	T cell lineage commitment	2/407	31/28814	0.0707561	0.195835	0.14176	Tgfb1/Ctsl	2
GO:0009162	GO:0009162	deoxyribonucleoside monophosphate metabolic process	2/407	31/28814	0.0707561	0.195835	0.14176	Nme1/Dut	2
GO:0010453	GO:0010453	regulation of cell fate commitment	2/407	31/28814	0.0707561	0.195835	0.14176	Hes1/Fgfr1	2
GO:0010669	GO:0010669	epithelial structure maintenance	2/407	31/28814	0.0707561	0.195835	0.14176	Lsr/Strap	2
GO:0030262	GO:0030262	apoptotic nuclear changes	2/407	31/28814	0.0707561	0.195835	0.14176	Igfbp3/Cd24a	2
GO:0032509	GO:0032509	endosome transport via multivesicular body sorting pathway	2/407	31/28814	0.0707561	0.195835	0.14176	Vps36/Chmp6	2
GO:0032967	GO:0032967	positive regulation of collagen biosynthetic process	2/407	31/28814	0.0707561	0.195835	0.14176	Vim/Tgfb1	2
GO:0035066	GO:0035066	positive regulation of histone acetylation	2/407	31/28814	0.0707561	0.195835	0.14176	Brd7/Tgfb1	2
GO:0036314	GO:0036314	response to sterol	2/407	31/28814	0.0707561	0.195835	0.14176	Smo/Tgfb1	2
GO:0042634	GO:0042634	regulation of hair cycle	2/407	31/28814	0.0707561	0.195835	0.14176	Fst/Smo	2
GO:0043276	GO:0043276	anoikis	2/407	31/28814	0.0707561	0.195835	0.14176	Itgb1/Ptrh2	2
GO:0043552	GO:0043552	positive regulation of phosphatidylinositol 3-kinase activity	2/407	31/28814	0.0707561	0.195835	0.14176	Rac1/Tgfb1	2
GO:0045454	GO:0045454	cell redox homeostasis	2/407	31/28814	0.0707561	0.195835	0.14176	Prdx2/Prdx6	2
GO:0048714	GO:0048714	positive regulation of oligodendrocyte differentiation	2/407	31/28814	0.0707561	0.195835	0.14176	Mdk/Ptn	2
GO:0060037	GO:0060037	pharyngeal system development	2/407	31/28814	0.0707561	0.195835	0.14176	Fgf8/Hes1	2
GO:0062125	GO:0062125	regulation of mitochondrial gene expression	2/407	31/28814	0.0707561	0.195835	0.14176	Coa3/C1qbp	2
GO:0070198	GO:0070198	protein localization to chromosome, telomeric region	2/407	31/28814	0.0707561	0.195835	0.14176	Nabp2/Cct4	2
GO:0071711	GO:0071711	basement membrane organization	2/407	31/28814	0.0707561	0.195835	0.14176	Itgb1/Lamb1	2
GO:1903319	GO:1903319	positive regulation of protein maturation	2/407	31/28814	0.0707561	0.195835	0.14176	S100a10/Sox4	2
GO:2000780	GO:2000780	negative regulation of double-strand break repair	2/407	31/28814	0.0707561	0.195835	0.14176	Hmga2/Smchd1	2
GO:0005976	GO:0005976	polysaccharide metabolic process	4/407	110/28814	0.07084	0.195835	0.14176	Ppp1r2/Grb10/Tgfb1/Cltc	4
GO:0007088	GO:0007088	regulation of mitotic nuclear division	4/407	110/28814	0.07084	0.195835	0.14176	Fgf8/Tubg1/Cdc16/Birc5	4
GO:0016525	GO:0016525	negative regulation of angiogenesis	4/407	110/28814	0.07084	0.195835	0.14176	Sema6a/Amot/Gtf2i/Ptn	4
GO:0033865	GO:0033865	nucleoside bisphosphate metabolic process	4/407	110/28814	0.07084	0.195835	0.14176	Dcakd/Crot/Acsl3/Fasn	4
GO:0033875	GO:0033875	ribonucleoside bisphosphate metabolic process	4/407	110/28814	0.07084	0.195835	0.14176	Dcakd/Crot/Acsl3/Fasn	4
GO:0034032	GO:0034032	purine nucleoside bisphosphate metabolic process	4/407	110/28814	0.07084	0.195835	0.14176	Dcakd/Crot/Acsl3/Fasn	4
GO:1901800	GO:1901800	positive regulation of proteasomal protein catabolic process	4/407	110/28814	0.07084	0.195835	0.14176	Sumo2/Prickle1/Csnk1d/Gabarap	4
GO:0042775	GO:0042775	mitochondrial ATP synthesis coupled electron transport	3/407	68/28814	0.0716516	0.197945	0.143288	Uqcrq/Ndufa8/Coq7	3
GO:0043547	GO:0043547	positive regulation of GTPase activity	7/407	256/28814	0.0723021	0.199608	0.144492	Gnas/Epha1/S100a10/Fzd10/Itgb1/Rap1a/Dock11	7
GO:0002687	GO:0002687	positive regulation of leukocyte migration	5/407	157/28814	0.0724903	0.199993	0.14477	Mdk/C1qbp/Rac1/Tgfb1/Ptn	5
GO:0008344	GO:0008344	adult locomotory behavior	4/407	111/28814	0.0727102	0.200197	0.144918	Ccnd2/Ndufs4/Pbx3/Cstb	4
GO:1902106	GO:1902106	negative regulation of leukocyte differentiation	4/407	111/28814	0.0727102	0.200197	0.144918	Mdk/Hmgb3/Nme1/Prdx2	4
GO:1905037	GO:1905037	autophagosome organization	4/407	111/28814	0.0727102	0.200197	0.144918	Vmp1/Emc6/Wdr45b/Gabarap	4
GO:0007519	GO:0007519	skeletal muscle tissue development	6/407	206/28814	0.072977	0.200662	0.145255	Smo/Pitx2/Sox11/Cited2/Eomes/Tgfb1	6
GO:0031334	GO:0031334	positive regulation of protein-containing complex assembly	6/407	206/28814	0.072977	0.200662	0.145255	Alox15/Pfn1/Ddx3x/Rac1/Tgfb1/Cd24a	6
GO:0001824	GO:0001824	blastocyst development	5/407	158/28814	0.0740385	0.202932	0.146897	Ppp4r4/Bnip2/Cited2/Eomes/Cdx2	5
GO:0009206	GO:0009206	purine ribonucleoside triphosphate biosynthetic process	3/407	69/28814	0.0741584	0.202932	0.146897	Nme1/Pid1/Tgfb1	3
GO:0033045	GO:0033045	regulation of sister chromatid segregation	3/407	69/28814	0.0741584	0.202932	0.146897	Cdc16/Birc5/Pttg1	3
GO:0070613	GO:0070613	regulation of protein processing	3/407	69/28814	0.0741584	0.202932	0.146897	Gas1/S100a10/Prkaca	3
GO:0150116	GO:0150116	regulation of cell-substrate junction organization	3/407	69/28814	0.0741584	0.202932	0.146897	Actg1/S100a10/Rac1	3
GO:0048024	GO:0048024	regulation of mRNA splicing, via spliceosome	4/407	112/28814	0.0746054	0.202932	0.146897	Pcbp4/C1qbp/Srsf9/Prdx6	4
GO:0055017	GO:0055017	cardiac muscle tissue growth	4/407	112/28814	0.0746054	0.202932	0.146897	Fgfr1/Cited2/Prkar1a/Smad1	4
GO:2000181	GO:2000181	negative regulation of blood vessel morphogenesis	4/407	112/28814	0.0746054	0.202932	0.146897	Sema6a/Amot/Gtf2i/Ptn	4
GO:0000387	GO:0000387	spliceosomal snRNP assembly	2/407	32/28814	0.0747903	0.202932	0.146897	Strap/Gemin5	2
GO:0006734	GO:0006734	NADH metabolic process	2/407	32/28814	0.0747903	0.202932	0.146897	Mdh1/Dlst	2
GO:0006921	GO:0006921	cellular component disassembly involved in execution phase of apoptosis	2/407	32/28814	0.0747903	0.202932	0.146897	Igfbp3/Cd24a	2
GO:0044062	GO:0044062	regulation of excretion	2/407	32/28814	0.0747903	0.202932	0.146897	Gnai2/Gnas	2
GO:0045662	GO:0045662	negative regulation of myoblast differentiation	2/407	32/28814	0.0747903	0.202932	0.146897	Prickle1/Tgfb1	2
GO:0045738	GO:0045738	negative regulation of DNA repair	2/407	32/28814	0.0747903	0.202932	0.146897	Hmga2/Smchd1	2
GO:0060074	GO:0060074	synapse maturation	2/407	32/28814	0.0747903	0.202932	0.146897	Pfn1/Nefl	2
GO:0070670	GO:0070670	response to interleukin-4	2/407	32/28814	0.0747903	0.202932	0.146897	Tcf7/Fasn	2
GO:0071875	GO:0071875	adrenergic receptor signaling pathway	2/407	32/28814	0.0747903	0.202932	0.146897	Gnai2/Gnas	2
GO:1901532	GO:1901532	regulation of hematopoietic progenitor cell differentiation	2/407	32/28814	0.0747903	0.202932	0.146897	Mixl1/Hes1	2
GO:1902042	GO:1902042	negative regulation of extrinsic apoptotic signaling pathway via death domain receptors	2/407	32/28814	0.0747903	0.202932	0.146897	Dapk1/Ddx3x	2
GO:1902751	GO:1902751	positive regulation of cell cycle G2/M phase transition	2/407	32/28814	0.0747903	0.202932	0.146897	Pbx1/Rab11a	2
GO:0007224	GO:0007224	smoothened signaling pathway	5/407	159/28814	0.0756047	0.204881	0.148309	Smo/Gas1/Hes1/Hspb11/Prkaca	5
GO:0032869	GO:0032869	cellular response to insulin stimulus	6/407	208/28814	0.0756584	0.204881	0.148309	Gnai2/Marcks/Pid1/Ccnd3/Grb10/Appl1	6
GO:0043491	GO:0043491	protein kinase B signaling	6/407	208/28814	0.0756584	0.204881	0.148309	Ppp2ca/C1qbp/Itgb1/Fgfr1/Tgfb1/Phlda3	6
GO:0006520	GO:0006520	cellular amino acid metabolic process	7/407	259/28814	0.0758555	0.205279	0.148597	Oat/Got2/Blmh/Pycrl/Gmps/Phgdh/Psat1	7
GO:0045639	GO:0045639	positive regulation of myeloid cell differentiation	4/407	113/28814	0.0765254	0.206352	0.149373	Gnas/Car2/Smap1/Tgfb1	4
GO:1901343	GO:1901343	negative regulation of vasculature development	4/407	113/28814	0.0765254	0.206352	0.149373	Sema6a/Amot/Gtf2i/Ptn	4
GO:1903707	GO:1903707	negative regulation of hemopoiesis	4/407	113/28814	0.0765254	0.206352	0.149373	Mdk/Hmgb3/Nme1/Prdx2	4
GO:0009145	GO:0009145	purine nucleoside triphosphate biosynthetic process	3/407	70/28814	0.0767038	0.206352	0.149373	Nme1/Pid1/Tgfb1	3
GO:0015800	GO:0015800	acidic amino acid transport	3/407	70/28814	0.0767038	0.206352	0.149373	Itgb1/Dpysl2/Dtnbp1	3
GO:0042246	GO:0042246	tissue regeneration	3/407	70/28814	0.0767038	0.206352	0.149373	Mdk/Ptn/Cdkn1a	3
GO:0042773	GO:0042773	ATP synthesis coupled electron transport	3/407	70/28814	0.0767038	0.206352	0.149373	Uqcrq/Ndufa8/Coq7	3
GO:0048662	GO:0048662	negative regulation of smooth muscle cell proliferation	3/407	70/28814	0.0767038	0.206352	0.149373	Apln/Igfbp3/Cdkn1a	3
GO:0050885	GO:0050885	neuromuscular process controlling balance	3/407	70/28814	0.0767038	0.206352	0.149373	Myh10/Igdcc3/Nefl	3
GO:0032271	GO:0032271	regulation of protein polymerization	6/407	209/28814	0.0770198	0.207066	0.14989	Alox15/Pfn1/Dbn1/Rac1/Rdx/Dbnl	6
GO:0043488	GO:0043488	regulation of mRNA stability	5/407	160/28814	0.0771888	0.207385	0.150121	Vim/Pcbp4/Elavl1/Lsm1/Cnot6	5
GO:1901361	GO:1901361	organic cyclic compound catabolic process	11/407	477/28814	0.07778	0.208837	0.151172	Vim/Igfbp3/Pcbp4/Elavl1/Lsm6/Hnrnpab/Pycrl/Dut/Hint1/Lsm1/Cnot6	11
GO:2000241	GO:2000241	regulation of reproductive process	6/407	210/28814	0.0783951	0.210001	0.152015	C1qbp/Cited2/Rac1/Prkaca/Ube2b/Cyp51	6
GO:0016482	GO:0016482	cytosolic transport	5/407	161/28814	0.0787907	0.210001	0.152015	Vamp3/Snx6/Rdx/Cltc/Ezr	5
GO:0002478	GO:0002478	antigen processing and presentation of exogenous peptide antigen	2/407	33/28814	0.078896	0.210001	0.152015	H2-K1/B2m	2
GO:0009303	GO:0009303	rRNA transcription	2/407	33/28814	0.078896	0.210001	0.152015	Top1/Npm3	2
GO:0033260	GO:0033260	nuclear DNA replication	2/407	33/28814	0.078896	0.210001	0.152015	Lig1/Fgfr1	2
GO:0035520	GO:0035520	monoubiquitinated protein deubiquitination	2/407	33/28814	0.078896	0.210001	0.152015	Usp47/Eny2	2
GO:0039694	GO:0039694	viral RNA genome replication	2/407	33/28814	0.078896	0.210001	0.152015	Hmga2/Top2b	2
GO:0048841	GO:0048841	regulation of axon extension involved in axon guidance	2/407	33/28814	0.078896	0.210001	0.152015	Wnt3/Sema6a	2
GO:0060706	GO:0060706	cell differentiation involved in embryonic placenta development	2/407	33/28814	0.078896	0.210001	0.152015	Krt8/Eomes	2
GO:0150117	GO:0150117	positive regulation of cell-substrate junction organization	2/407	33/28814	0.078896	0.210001	0.152015	S100a10/Rac1	2
GO:1905314	GO:1905314	semi-lunar valve development	2/407	33/28814	0.078896	0.210001	0.152015	Slit3/Tgfb1	2
GO:0002763	GO:0002763	positive regulation of myeloid leukocyte differentiation	3/407	71/28814	0.0792872	0.210001	0.152015	Gnas/Car2/Tgfb1	3
GO:0017156	GO:0017156	calcium-ion regulated exocytosis	3/407	71/28814	0.0792872	0.210001	0.152015	Gnai2/Vamp3/Arf1	3
GO:0030888	GO:0030888	regulation of B cell proliferation	3/407	71/28814	0.0792872	0.210001	0.152015	Peli1/Cdkn1a/Cd24a	3
GO:0034121	GO:0034121	regulation of toll-like receptor signaling pathway	3/407	71/28814	0.0792872	0.210001	0.152015	Ddx3x/Peli1/Appl1	3
GO:0042058	GO:0042058	regulation of epidermal growth factor receptor signaling pathway	3/407	71/28814	0.0792872	0.210001	0.152015	Hip1/Chmp6/Tsg101	3
GO:0042273	GO:0042273	ribosomal large subunit biogenesis	3/407	71/28814	0.0792872	0.210001	0.152015	Rpl26/Znhit3/Rpl38	3
GO:0045143	GO:0045143	homologous chromosome segregation	3/407	71/28814	0.0792872	0.210001	0.152015	Tex15/Ube2b/Pttg1	3
GO:1902895	GO:1902895	positive regulation of miRNA transcription	3/407	71/28814	0.0792872	0.210001	0.152015	Apln/Tgfb1/Smad1	3
GO:2000134	GO:2000134	negative regulation of G1/S transition of mitotic cell cycle	3/407	71/28814	0.0792872	0.210001	0.152015	Rpl26/Brd7/Cdkn1a	3
GO:2001244	GO:2001244	positive regulation of intrinsic apoptotic signaling pathway	3/407	71/28814	0.0792872	0.210001	0.152015	Prkra/Rpl26/Spop	3
GO:0090132	GO:0090132	epithelium migration	8/407	315/28814	0.0799046	0.2115	0.1531	Fgf8/Pfn1/Amot/Itgb1/Fgfr1/Rac1/Rab11a/Tgfb1	8
GO:0022618	GO:0022618	ribonucleoprotein complex assembly	5/407	162/28814	0.0804103	0.212505	0.153827	Mrps7/Strap/Znhit3/Gemin5/Rpl38	5
GO:0002367	GO:0002367	cytokine production involved in immune response	4/407	115/28814	0.0804393	0.212505	0.153827	B2m/Stard7/Bst2/Tgfb1	4
GO:0120034	GO:0120034	positive regulation of plasma membrane bounded cell projection assembly	4/407	115/28814	0.0804393	0.212505	0.153827	Pfn1/Zmynd8/Rac1/Dock11	4
GO:0046034	GO:0046034	ATP metabolic process	7/407	263/28814	0.0807502	0.213189	0.154322	Ddit4/Tspo/Pid1/Uqcrq/Ndufa8/Coq7/Tgfb1	7
GO:0000271	GO:0000271	polysaccharide biosynthetic process	3/407	72/28814	0.0819082	0.215553	0.156034	Grb10/Tgfb1/Cltc	3
GO:0009201	GO:0009201	ribonucleoside triphosphate biosynthetic process	3/407	72/28814	0.0819082	0.215553	0.156034	Nme1/Pid1/Tgfb1	3
GO:0055008	GO:0055008	cardiac muscle tissue morphogenesis	3/407	72/28814	0.0819082	0.215553	0.156034	Pitx2/Ly6e/Tgfb1	3
GO:0071868	GO:0071868	cellular response to monoamine stimulus	3/407	72/28814	0.0819082	0.215553	0.156034	Gnas/Dtnbp1/Gnai3	3
GO:0071870	GO:0071870	cellular response to catecholamine stimulus	3/407	72/28814	0.0819082	0.215553	0.156034	Gnas/Dtnbp1/Gnai3	3
GO:0009260	GO:0009260	ribonucleotide biosynthetic process	5/407	163/28814	0.0820477	0.215782	0.1562	Dcakd/Nme1/Pid1/Gmps/Tgfb1	5
GO:0001942	GO:0001942	hair follicle development	4/407	116/28814	0.0824328	0.21638	0.156632	Fst/Gnas/Smo/Ctsl	4
GO:0034728	GO:0034728	nucleosome organization	4/407	116/28814	0.0824328	0.21638	0.156632	H3f3b/Dnajc9/Smarce1/Baz1a	4
GO:0043534	GO:0043534	blood vessel endothelial cell migration	4/407	116/28814	0.0824328	0.21638	0.156632	Amot/Itgb1/Fgfr1/Tgfb1	4
GO:0010714	GO:0010714	positive regulation of collagen metabolic process	2/407	34/28814	0.0830704	0.21722	0.157241	Vim/Tgfb1	2
GO:0014047	GO:0014047	glutamate secretion	2/407	34/28814	0.0830704	0.21722	0.157241	Dpysl2/Dtnbp1	2
GO:0045672	GO:0045672	positive regulation of osteoclast differentiation	2/407	34/28814	0.0830704	0.21722	0.157241	Gnas/Car2	2
GO:0045920	GO:0045920	negative regulation of exocytosis	2/407	34/28814	0.0830704	0.21722	0.157241	Gnai2/Rap1a	2
GO:0060117	GO:0060117	auditory receptor cell development	2/407	34/28814	0.0830704	0.21722	0.157241	Fgfr1/Rac1	2
GO:1903901	GO:1903901	negative regulation of viral life cycle	2/407	34/28814	0.0830704	0.21722	0.157241	Ly6e/Bst2	2
GO:0006364	GO:0006364	rRNA processing	6/407	214/28814	0.0840338	0.2196	0.158963	C1d/Rrp1/Rpl26/Lsm6/Znhit3/Npm3	6
GO:0007041	GO:0007041	lysosomal transport	4/407	117/28814	0.0844505	0.220151	0.159362	Arf1/Chmp6/Tsg101/Cdx2	4
GO:0038127	GO:0038127	ERBB signaling pathway	4/407	117/28814	0.0844505	0.220151	0.159362	Hip1/Chmp6/Tsg101/Tgfb1	4
GO:0019080	GO:0019080	viral gene expression	3/407	73/28814	0.0845661	0.220151	0.159362	Pfn1/Hmga2/Spcs1	3
GO:0042274	GO:0042274	ribosomal small subunit biogenesis	3/407	73/28814	0.0845661	0.220151	0.159362	Lsm6/Mrps7/Rpl38	3
GO:0048678	GO:0048678	response to axon injury	3/407	73/28814	0.0845661	0.220151	0.159362	Bex1/Ptn/Nefl	3
GO:0098586	GO:0098586	cellular response to virus	3/407	73/28814	0.0845661	0.220151	0.159362	C1qbp/Ddx3x/Tgfb1	3
GO:0070665	GO:0070665	positive regulation of leukocyte proliferation	5/407	165/28814	0.0853752	0.222116	0.160785	Igfbp2/Hes1/Peli1/Cdkn1a/Cd24a	5
GO:0009165	GO:0009165	nucleotide biosynthetic process	6/407	215/28814	0.0854778	0.222242	0.160876	Dcakd/Nme1/Pid1/Dut/Gmps/Tgfb1	6
GO:0015833	GO:0015833	peptide transport	8/407	320/28814	0.085622	0.222476	0.161045	Apln/Car2/Hmga2/Oxct1/Birc5/Rac1/Eny2/Sox4	8
GO:0051897	GO:0051897	positive regulation of protein kinase B signaling	4/407	118/28814	0.0864923	0.224031	0.16217	C1qbp/Itgb1/Fgfr1/Tgfb1	4
GO:0071867	GO:0071867	response to monoamine	3/407	74/28814	0.0872605	0.224031	0.16217	Gnas/Dtnbp1/Gnai3	3
GO:0071869	GO:0071869	response to catecholamine	3/407	74/28814	0.0872605	0.224031	0.16217	Gnas/Dtnbp1/Gnai3	3
GO:1903510	GO:1903510	mucopolysaccharide metabolic process	3/407	74/28814	0.0872605	0.224031	0.16217	Ccnd3/Tgfb1/Cltc	3
GO:0000038	GO:0000038	very long-chain fatty acid metabolic process	2/407	35/28814	0.0873108	0.224031	0.16217	Hacd1/Pex2	2
GO:0002428	GO:0002428	antigen processing and presentation of peptide antigen via MHC class Ib	2/407	35/28814	0.0873108	0.224031	0.16217	H2-K1/B2m	2
GO:0003401	GO:0003401	axis elongation	2/407	35/28814	0.0873108	0.224031	0.16217	Ptk7/Tgfb1	2
GO:0007020	GO:0007020	microtubule nucleation	2/407	35/28814	0.0873108	0.224031	0.16217	Tubg1/Csnk1d	2
GO:0010837	GO:0010837	regulation of keratinocyte proliferation	2/407	35/28814	0.0873108	0.224031	0.16217	Mdk/Ctsl	2
GO:0014002	GO:0014002	astrocyte development	2/407	35/28814	0.0873108	0.224031	0.16217	Smo/Vim	2
GO:0043243	GO:0043243	positive regulation of protein-containing complex disassembly	2/407	35/28814	0.0873108	0.224031	0.16217	Nes/Eif5a	2
GO:0051125	GO:0051125	regulation of actin nucleation	2/407	35/28814	0.0873108	0.224031	0.16217	Arf1/Wasf1	2
GO:0061436	GO:0061436	establishment of skin barrier	2/407	35/28814	0.0873108	0.224031	0.16217	Lsr/Stard7	2
GO:0071985	GO:0071985	multivesicular body sorting pathway	2/407	35/28814	0.0873108	0.224031	0.16217	Vps36/Chmp6	2
GO:0090183	GO:0090183	regulation of kidney development	2/407	35/28814	0.0873108	0.224031	0.16217	Smo/Tgfb1	2
GO:0090218	GO:0090218	positive regulation of lipid kinase activity	2/407	35/28814	0.0873108	0.224031	0.16217	Rac1/Tgfb1	2
GO:1901099	GO:1901099	negative regulation of signal transduction in absence of ligand	2/407	35/28814	0.0873108	0.224031	0.16217	Gas1/Prdx2	2
GO:1904738	GO:1904738	vascular associated smooth muscle cell migration	2/407	35/28814	0.0873108	0.224031	0.16217	Smo/Grb10	2
GO:2000272	GO:2000272	negative regulation of signaling receptor activity	2/407	35/28814	0.0873108	0.224031	0.16217	Chmp6/Tsg101	2
GO:2001240	GO:2001240	negative regulation of extrinsic apoptotic signaling pathway in absence of ligand	2/407	35/28814	0.0873108	0.224031	0.16217	Gas1/Prdx2	2
GO:2000113	GO:2000113	negative regulation of cellular macromolecule biosynthetic process	6/407	217/28814	0.0884067	0.226523	0.163975	Dapk1/Ddx3x/Mrpl13/Grb10/Lsm1/Cnot6	6
GO:0022404	GO:0022404	molting cycle process	4/407	119/28814	0.0885579	0.226523	0.163975	Fst/Gnas/Smo/Ctsl	4
GO:0022405	GO:0022405	hair cycle process	4/407	119/28814	0.0885579	0.226523	0.163975	Fst/Gnas/Smo/Ctsl	4
GO:0048709	GO:0048709	oligodendrocyte differentiation	4/407	119/28814	0.0885579	0.226523	0.163975	Mdk/Hes1/Tgfb1/Ptn	4
GO:0050764	GO:0050764	regulation of phagocytosis	4/407	119/28814	0.0885579	0.226523	0.163975	Alox15/Rap1a/Appl1/Tgfb1	4
GO:0045580	GO:0045580	regulation of T cell differentiation	5/407	167/28814	0.0887728	0.226931	0.16427	Mdk/Prdx2/Tcf7/Tgfb1/Sox4	5
GO:0042982	GO:0042982	amyloid precursor protein metabolic process	3/407	75/28814	0.0899908	0.229616	0.166214	Soat1/Rtn3/Tmed10	3
GO:0051865	GO:0051865	protein autoubiquitination	3/407	75/28814	0.0899908	0.229616	0.166214	Rnf187/Amfr/Ube2b	3
GO:0097120	GO:0097120	receptor localization to synapse	3/407	75/28814	0.0899908	0.229616	0.166214	Dbn1/Rap1a/Rab11a	3
GO:0006164	GO:0006164	purine nucleotide biosynthetic process	5/407	168/28814	0.0904976	0.230766	0.167046	Dcakd/Nme1/Pid1/Gmps/Tgfb1	5
GO:0008637	GO:0008637	apoptotic mitochondrial changes	4/407	120/28814	0.0906472	0.230861	0.167115	Pim2/Fam162a/Cd24a/Ppp2cb	4
GO:0098773	GO:0098773	skin epidermis development	4/407	120/28814	0.0906472	0.230861	0.167115	Fst/Gnas/Smo/Ctsl	4
GO:0034249	GO:0034249	negative regulation of cellular amide metabolic process	6/407	219/28814	0.0913898	0.231887	0.167857	Dapk1/Rtn3/Ddx3x/Mrpl13/Lsm1/Cnot6	6
GO:0009410	GO:0009410	response to xenobiotic stimulus	8/407	325/28814	0.0915733	0.231887	0.167857	Gnas/Blmh/Crot/Usp47/Rap1a/Srp68/Ube2b/Smad1	8
GO:0008045	GO:0008045	motor neuron axon guidance	2/407	36/28814	0.0916145	0.231887	0.167857	Fgf8/Rac1	2
GO:0009048	GO:0009048	dosage compensation by inactivation of X chromosome	2/407	36/28814	0.0916145	0.231887	0.167857	Smchd1/Msl1	2
GO:0010922	GO:0010922	positive regulation of phosphatase activity	2/407	36/28814	0.0916145	0.231887	0.167857	Ppp2ca/Calm2	2
GO:0040001	GO:0040001	establishment of mitotic spindle localization	2/407	36/28814	0.0916145	0.231887	0.167857	Itgb1/Kpnb1	2
GO:0045577	GO:0045577	regulation of B cell differentiation	2/407	36/28814	0.0916145	0.231887	0.167857	Hmgb3/Cd24a	2
GO:0048048	GO:0048048	embryonic eye morphogenesis	2/407	36/28814	0.0916145	0.231887	0.167857	Sox11/Cited2	2
GO:0051491	GO:0051491	positive regulation of filopodium assembly	2/407	36/28814	0.0916145	0.231887	0.167857	Zmynd8/Dock11	2
GO:0070542	GO:0070542	response to fatty acid	2/407	36/28814	0.0916145	0.231887	0.167857	Scd2/Pid1	2
GO:0006694	GO:0006694	steroid biosynthetic process	5/407	169/28814	0.0922397	0.233182	0.168795	Pbx1/Pex2/Tspo/Cyp51/Msmo1	5
GO:0007292	GO:0007292	female gamete generation	5/407	169/28814	0.0922397	0.233182	0.168795	Mdk/H3f3b/Tdrkh/Ptn/Cyp51	5
GO:0001756	GO:0001756	somitogenesis	3/407	76/28814	0.0927565	0.233348	0.168915	T/Dll3/Cdx2	3
GO:0006635	GO:0006635	fatty acid beta-oxidation	3/407	76/28814	0.0927565	0.233348	0.168915	Acadl/Crot/Pex2	3
GO:0032456	GO:0032456	endocytic recycling	3/407	76/28814	0.0927565	0.233348	0.168915	Arl4c/Commd1/Rab11a	3
GO:0032543	GO:0032543	mitochondrial translation	3/407	76/28814	0.0927565	0.233348	0.168915	Coa3/C1qbp/Mrpl23	3
GO:1901184	GO:1901184	regulation of ERBB signaling pathway	3/407	76/28814	0.0927565	0.233348	0.168915	Hip1/Chmp6/Tsg101	3
GO:0034440	GO:0034440	lipid oxidation	4/407	121/28814	0.0927599	0.233348	0.168915	Alox15/Acadl/Crot/Pex2	4
GO:1902414	GO:1902414	protein localization to cell junction	4/407	121/28814	0.0927599	0.233348	0.168915	Actg1/Lsr/Rap1a/Rab11a	4
GO:1904019	GO:1904019	epithelial cell apoptotic process	4/407	121/28814	0.0927599	0.233348	0.168915	Mdk/Krt8/Krt18/Spop	4
GO:1901293	GO:1901293	nucleoside phosphate biosynthetic process	6/407	220/28814	0.0929017	0.233419	0.168967	Dcakd/Nme1/Pid1/Dut/Gmps/Tgfb1	6
GO:1901888	GO:1901888	regulation of cell junction assembly	6/407	220/28814	0.0929017	0.233419	0.168967	Actg1/S100a10/Adgrl2/Rap1a/Rac1/Prkaca	6
GO:0071826	GO:0071826	ribonucleoprotein complex subunit organization	5/407	170/28814	0.093999	0.235888	0.170753	Mrps7/Strap/Znhit3/Gemin5/Rpl38	5
GO:2001236	GO:2001236	regulation of extrinsic apoptotic signaling pathway	5/407	170/28814	0.093999	0.235888	0.170753	Dapk1/Gas1/Ddx3x/Fgfr1/Prdx2	5
GO:0019216	GO:0019216	regulation of lipid metabolic process	9/407	382/28814	0.094104	0.236007	0.17084	Fabp5/Acadl/Lsr/Arf1/Acsl3/Pex2/Tspo/Rac1/Tgfb1	9
GO:0009636	GO:0009636	response to toxic substance	4/407	122/28814	0.0948959	0.237558	0.171962	Blmh/Esd/Prdx2/Prdx6	4
GO:0060419	GO:0060419	heart growth	4/407	122/28814	0.0948959	0.237558	0.171962	Fgfr1/Cited2/Prkar1a/Smad1	4
GO:0072329	GO:0072329	monocarboxylic acid catabolic process	4/407	122/28814	0.0948959	0.237558	0.171962	Acadl/Crot/Pex2/Idnk	4
GO:0030099	GO:0030099	myeloid cell differentiation	10/407	439/28814	0.0953109	0.237949	0.172246	Gnas/Hmgb3/Car2/Smap1/B2m/Nme1/Cited2/Tgfb1/Fasn/Rbp1	10
GO:0061097	GO:0061097	regulation of protein tyrosine kinase activity	3/407	77/28814	0.095557	0.237949	0.172246	Lrp8/Chmp6/Tsg101	3
GO:0048469	GO:0048469	cell maturation	6/407	222/28814	0.0959658	0.237949	0.172246	Tdrkh/Hes1/Fgfr1/Rac1/Prkaca/Tgfb1	6
GO:0006775	GO:0006775	fat-soluble vitamin metabolic process	2/407	37/28814	0.0959789	0.237949	0.172246	Fgfr1/Rbp1	2
GO:0006903	GO:0006903	vesicle targeting	2/407	37/28814	0.0959789	0.237949	0.172246	Tmed10/Sar1b	2
GO:0007435	GO:0007435	salivary gland morphogenesis	2/407	37/28814	0.0959789	0.237949	0.172246	Fgf8/Fgfr1	2
GO:0009066	GO:0009066	aspartate family amino acid metabolic process	2/407	37/28814	0.0959789	0.237949	0.172246	Got2/Phgdh	2
GO:0009069	GO:0009069	serine family amino acid metabolic process	2/407	37/28814	0.0959789	0.237949	0.172246	Phgdh/Psat1	2
GO:0009954	GO:0009954	proximal/distal pattern formation	2/407	37/28814	0.0959789	0.237949	0.172246	Pbx1/Wnt8a	2
GO:0010661	GO:0010661	positive regulation of muscle cell apoptotic process	2/407	37/28814	0.0959789	0.237949	0.172246	Igfbp3/Eif5a	2
GO:0035883	GO:0035883	enteroendocrine cell differentiation	2/407	37/28814	0.0959789	0.237949	0.172246	Smo/Hes1	2
GO:0046825	GO:0046825	regulation of protein export from nucleus	2/407	37/28814	0.0959789	0.237949	0.172246	Ywhae/Prkaca	2
GO:0050869	GO:0050869	negative regulation of B cell activation	2/407	37/28814	0.0959789	0.237949	0.172246	Hmgb3/Cd24a	2
GO:0070306	GO:0070306	lens fiber cell differentiation	2/407	37/28814	0.0959789	0.237949	0.172246	Vim/Tgfb1	2
GO:0095500	GO:0095500	acetylcholine receptor signaling pathway	2/407	37/28814	0.0959789	0.237949	0.172246	Gnai2/Ly6e	2
GO:1904707	GO:1904707	positive regulation of vascular associated smooth muscle cell proliferation	2/407	37/28814	0.0959789	0.237949	0.172246	Gnai2/Gnai3	2
GO:0043270	GO:0043270	positive regulation of ion transport	8/407	329/28814	0.0965018	0.239101	0.17308	Gnas/Itgb1/Arf1/Vmp1/Dpysl2/Tspo/Dtnbp1/Calm2	8
GO:0008654	GO:0008654	phospholipid biosynthetic process	6/407	223/28814	0.0975179	0.241213	0.174608	Fabp5/Alox15/Agpat3/Acsl3/Isyna1/Agpat5	6
GO:0046390	GO:0046390	ribose phosphate biosynthetic process	5/407	172/28814	0.0975689	0.241213	0.174608	Dcakd/Nme1/Pid1/Gmps/Tgfb1	5
GO:0046661	GO:0046661	male sex differentiation	5/407	172/28814	0.0975689	0.241213	0.174608	Fgf8/H3f3b/Hmga2/Cited2/Tex15	5
GO:0034765	GO:0034765	regulation of ion transmembrane transport	11/407	498/28814	0.0975891	0.241213	0.174608	Dapk1/Clic1/Tspan13/Ppp2ca/Itgb1/Ywhae/Arf1/Vmp1/Commd1/Calm2/Tgfb1	11
GO:0006334	GO:0006334	nucleosome assembly	3/407	78/28814	0.0983918	0.242613	0.175622	H3f3b/Dnajc9/Baz1a	3
GO:0032413	GO:0032413	negative regulation of ion transmembrane transporter activity	3/407	78/28814	0.0983918	0.242613	0.175622	Ppp2ca/Ywhae/Calm2	3
GO:0042306	GO:0042306	regulation of protein import into nucleus	3/407	78/28814	0.0983918	0.242613	0.175622	Smo/Ppp2ca/Tgfb1	3
GO:1901606	GO:1901606	alpha-amino acid catabolic process	3/407	78/28814	0.0983918	0.242613	0.175622	Oat/Got2/Blmh	3
GO:0046620	GO:0046620	regulation of organ growth	4/407	124/28814	0.099237	0.244404	0.176918	Fgf8/Smo/Fgfr1/Cited2	4
GO:0090277	GO:0090277	positive regulation of peptide hormone secretion	4/407	124/28814	0.099237	0.244404	0.176918	Apln/Oxct1/Rac1/Sox4	4
GO:0002701	GO:0002701	negative regulation of production of molecular mediator of immune response	2/407	38/28814	0.100401	0.245505	0.177715	Bst2/Tgfb1	2
GO:0007549	GO:0007549	dosage compensation	2/407	38/28814	0.100401	0.245505	0.177715	Smchd1/Msl1	2
GO:0009595	GO:0009595	detection of biotic stimulus	2/407	38/28814	0.100401	0.245505	0.177715	Smo/Tspo	2
GO:0010737	GO:0010737	protein kinase A signaling	2/407	38/28814	0.100401	0.245505	0.177715	Prkaca/Ezr	2
GO:0044786	GO:0044786	cell cycle DNA replication	2/407	38/28814	0.100401	0.245505	0.177715	Lig1/Fgfr1	2
GO:0045589	GO:0045589	regulation of regulatory T cell differentiation	2/407	38/28814	0.100401	0.245505	0.177715	Mdk/Tgfb1	2
GO:0060236	GO:0060236	regulation of mitotic spindle organization	2/407	38/28814	0.100401	0.245505	0.177715	Chmp6/Cltc	2
GO:0072210	GO:0072210	metanephric nephron development	2/407	38/28814	0.100401	0.245505	0.177715	Smo/Hes1	2
GO:0097106	GO:0097106	postsynaptic density organization	2/407	38/28814	0.100401	0.245505	0.177715	Dbn1/Zmynd8	2
GO:0097254	GO:0097254	renal tubular secretion	2/407	38/28814	0.100401	0.245505	0.177715	Gnai2/Gnas	2
GO:1902003	GO:1902003	regulation of amyloid-beta formation	2/407	38/28814	0.100401	0.245505	0.177715	Rtn3/Tmed10	2
GO:1902229	GO:1902229	regulation of intrinsic apoptotic signaling pathway in response to DNA damage	2/407	38/28814	0.100401	0.245505	0.177715	Rpl26/Usp47	2
GO:0045732	GO:0045732	positive regulation of protein catabolic process	6/407	225/28814	0.100662	0.245996	0.178071	Sumo2/Prickle1/Rdx/Csnk1d/Gabarap/Ezr	6
GO:0044782	GO:0044782	cilium organization	9/407	388/28814	0.101049	0.246724	0.178598	Dynll2/Ift43/Gdi2/Dnaaf2/Hspb11/Csnk1d/Zic2/Ube2b/Vdac3	9
GO:0043487	GO:0043487	regulation of RNA stability	5/407	174/28814	0.101206	0.246724	0.178598	Vim/Pcbp4/Elavl1/Lsm1/Cnot6	5
GO:0000422	GO:0000422	autophagy of mitochondrion	3/407	79/28814	0.10126	0.246724	0.178598	Tspo/Wdr45b/Gabarap	3
GO:0048002	GO:0048002	antigen processing and presentation of peptide antigen	3/407	79/28814	0.10126	0.246724	0.178598	H2-K1/B2m/Ctsl	3
GO:0061726	GO:0061726	mitochondrion disassembly	3/407	79/28814	0.10126	0.246724	0.178598	Tspo/Wdr45b/Gabarap	3
GO:0002040	GO:0002040	sprouting angiogenesis	4/407	125/28814	0.101442	0.24702	0.178812	Sema6a/Itgb1/Rspo3/Smad1	4
GO:0072522	GO:0072522	purine-containing compound biosynthetic process	5/407	175/28814	0.10305	0.250789	0.18154	Dcakd/Nme1/Pid1/Gmps/Tgfb1	5
GO:0002688	GO:0002688	regulation of leukocyte chemotaxis	4/407	126/28814	0.103669	0.251846	0.182305	Mdk/C1qbp/Rac1/Ptn	4
GO:0018958	GO:0018958	phenol-containing compound metabolic process	4/407	126/28814	0.103669	0.251846	0.182305	Ndufs4/Ly6e/Appl1/Ctsl	4
GO:1903052	GO:1903052	positive regulation of proteolysis involved in cellular protein catabolic process	4/407	126/28814	0.103669	0.251846	0.182305	Sumo2/Prickle1/Csnk1d/Gabarap	4
GO:0033673	GO:0033673	negative regulation of kinase activity	6/407	227/28814	0.103859	0.252159	0.182532	Epha1/Chmp6/Dtnbp1/Prkar1a/Tsg101/Cdkn1a	6
GO:0051145	GO:0051145	smooth muscle cell differentiation	3/407	80/28814	0.104162	0.252446	0.18274	Pitx2/Hes1/Tgfb1	3
GO:1904888	GO:1904888	cranial skeletal system development	3/407	80/28814	0.104162	0.252446	0.18274	Fgf8/Gnas/Gas1	3
GO:2000573	GO:2000573	positive regulation of DNA biosynthetic process	3/407	80/28814	0.104162	0.252446	0.18274	Rfc3/Gins2/Cct4	3
GO:0001773	GO:0001773	myeloid dendritic cell activation	2/407	39/28814	0.104879	0.253068	0.18319	Stard7/Tgfb1	2
GO:0002475	GO:0002475	antigen processing and presentation via MHC class Ib	2/407	39/28814	0.104879	0.253068	0.18319	H2-K1/B2m	2
GO:0021680	GO:0021680	cerebellar Purkinje cell layer development	2/407	39/28814	0.104879	0.253068	0.18319	Myh10/Uqcrq	2
GO:0032506	GO:0032506	cytokinetic process	2/407	39/28814	0.104879	0.253068	0.18319	Arf1/Chmp6	2
GO:0045879	GO:0045879	negative regulation of smoothened signaling pathway	2/407	39/28814	0.104879	0.253068	0.18319	Gas1/Prkaca	2
GO:0071320	GO:0071320	cellular response to cAMP	2/407	39/28814	0.104879	0.253068	0.18319	Rap1a/Ezr	2
GO:1905145	GO:1905145	cellular response to acetylcholine	2/407	39/28814	0.104879	0.253068	0.18319	Gnai2/Ly6e	2
GO:0030509	GO:0030509	BMP signaling pathway	5/407	176/28814	0.104911	0.253068	0.18319	Fst/Sox11/Hes1/Tgfb1/Smad1	5
GO:0034470	GO:0034470	ncRNA processing	9/407	393/28814	0.107055	0.258089	0.186824	C1d/Prkra/Rrp1/Rpl26/Lsm6/Ddx3x/Znhit3/Npm3/Tgfb1	9
GO:0002793	GO:0002793	positive regulation of peptide secretion	4/407	128/28814	0.10819	0.260518	0.188583	Apln/Oxct1/Rac1/Sox4	4
GO:0019079	GO:0019079	viral genome replication	4/407	128/28814	0.10819	0.260518	0.188583	Hmga2/Ddx3x/Bst2/Top2b	4
GO:0006730	GO:0006730	one-carbon metabolic process	2/407	40/28814	0.109411	0.262075	0.18971	Car2/Mthfd2	2
GO:0006739	GO:0006739	NADP metabolic process	2/407	40/28814	0.109411	0.262075	0.18971	Pgls/Me1	2
GO:0032232	GO:0032232	negative regulation of actin filament bundle assembly	2/407	40/28814	0.109411	0.262075	0.18971	Pfn1/Dbn1	2
GO:0034110	GO:0034110	regulation of homotypic cell-cell adhesion	2/407	40/28814	0.109411	0.262075	0.18971	Rdx/Cd24a	2
GO:0034314	GO:0034314	Arp2/3 complex-mediated actin nucleation	2/407	40/28814	0.109411	0.262075	0.18971	Arf1/Wasf1	2
GO:0050850	GO:0050850	positive regulation of calcium-mediated signaling	2/407	40/28814	0.109411	0.262075	0.18971	Hint1/Cd24a	2
GO:0051452	GO:0051452	intracellular pH reduction	2/407	40/28814	0.109411	0.262075	0.18971	Car2/Tmem9	2
GO:0060219	GO:0060219	camera-type eye photoreceptor cell differentiation	2/407	40/28814	0.109411	0.262075	0.18971	Prom1/Ptn	2
GO:1903670	GO:1903670	regulation of sprouting angiogenesis	2/407	40/28814	0.109411	0.262075	0.18971	Sema6a/Smad1	2
GO:0002711	GO:0002711	positive regulation of T cell mediated immunity	3/407	82/28814	0.110062	0.262869	0.190285	H2-K1/B2m/Cd24a	3
GO:0009142	GO:0009142	nucleoside triphosphate biosynthetic process	3/407	82/28814	0.110062	0.262869	0.190285	Nme1/Pid1/Tgfb1	3
GO:0038034	GO:0038034	signal transduction in absence of ligand	3/407	82/28814	0.110062	0.262869	0.190285	Gas1/Fgfr1/Prdx2	3
GO:0070830	GO:0070830	bicellular tight junction assembly	3/407	82/28814	0.110062	0.262869	0.190285	Itgb1/Pard3/Prkaca	3
GO:0097192	GO:0097192	extrinsic apoptotic signaling pathway in absence of ligand	3/407	82/28814	0.110062	0.262869	0.190285	Gas1/Fgfr1/Prdx2	3
GO:0046632	GO:0046632	alpha-beta T cell differentiation	4/407	129/28814	0.110483	0.263568	0.190791	Eomes/Tcf7/Tgfb1/Ctsl	4
GO:2000278	GO:2000278	regulation of DNA biosynthetic process	4/407	129/28814	0.110483	0.263568	0.190791	Rfc3/Gins2/Cct4/Cdkn1a	4
GO:0006401	GO:0006401	RNA catabolic process	7/407	285/28814	0.110837	0.264258	0.19129	Vim/Pcbp4/Elavl1/Lsm6/Hnrnpab/Lsm1/Cnot6	7
GO:0008625	GO:0008625	extrinsic apoptotic signaling pathway via death domain receptors	3/407	83/28814	0.11306	0.269128	0.194815	Dapk1/Ddx3x/Gabarap	3
GO:0051056	GO:0051056	regulation of small GTPase mediated signal transduction	6/407	233/28814	0.113764	0.269128	0.194815	Amot/Bnip2/Itgb1/Gabarap/Ppp2cb/Arhgdia	6
GO:0001709	GO:0001709	cell fate determination	2/407	41/28814	0.113993	0.269128	0.194815	Hes1/Dll3	2
GO:0002483	GO:0002483	antigen processing and presentation of endogenous peptide antigen	2/407	41/28814	0.113993	0.269128	0.194815	H2-K1/B2m	2
GO:0006220	GO:0006220	pyrimidine nucleotide metabolic process	2/407	41/28814	0.113993	0.269128	0.194815	Nme1/Dut	2
GO:0007431	GO:0007431	salivary gland development	2/407	41/28814	0.113993	0.269128	0.194815	Fgf8/Fgfr1	2
GO:0010939	GO:0010939	regulation of necrotic cell death	2/407	41/28814	0.113993	0.269128	0.194815	Tspo/Peli1	2
GO:0019885	GO:0019885	antigen processing and presentation of endogenous peptide antigen via MHC class I	2/407	41/28814	0.113993	0.269128	0.194815	H2-K1/B2m	2
GO:0030513	GO:0030513	positive regulation of BMP signaling pathway	2/407	41/28814	0.113993	0.269128	0.194815	Sox11/Hes1	2
GO:0033561	GO:0033561	regulation of water loss via skin	2/407	41/28814	0.113993	0.269128	0.194815	Lsr/Stard7	2
GO:0035886	GO:0035886	vascular associated smooth muscle cell differentiation	2/407	41/28814	0.113993	0.269128	0.194815	Pitx2/Hes1	2
GO:0043368	GO:0043368	positive T cell selection	2/407	41/28814	0.113993	0.269128	0.194815	Tgfb1/Ctsl	2
GO:0043551	GO:0043551	regulation of phosphatidylinositol 3-kinase activity	2/407	41/28814	0.113993	0.269128	0.194815	Rac1/Tgfb1	2
GO:0046627	GO:0046627	negative regulation of insulin receptor signaling pathway	2/407	41/28814	0.113993	0.269128	0.194815	Pid1/Grb10	2
GO:0060964	GO:0060964	regulation of miRNA-mediated gene silencing	2/407	41/28814	0.113993	0.269128	0.194815	Elavl1/Tgfb1	2
GO:0090181	GO:0090181	regulation of cholesterol metabolic process	2/407	41/28814	0.113993	0.269128	0.194815	Acadl/Pex2	2
GO:2000772	GO:2000772	regulation of cellular senescence	2/407	41/28814	0.113993	0.269128	0.194815	B2m/Hmga2	2
GO:0002260	GO:0002260	lymphocyte homeostasis	3/407	84/28814	0.116088	0.273132	0.197714	Dock11/Tgfb1/Cd24a	3
GO:0034109	GO:0034109	homotypic cell-cell adhesion	3/407	84/28814	0.116088	0.273132	0.197714	Gnas/Rdx/Cd24a	3
GO:0042147	GO:0042147	retrograde transport, endosome to Golgi	3/407	84/28814	0.116088	0.273132	0.197714	Vamp3/Snx6/Cltc	3
GO:0043154	GO:0043154	negative regulation of cysteine-type endopeptidase activity involved in apoptotic process	3/407	84/28814	0.116088	0.273132	0.197714	Usp47/Ddx3x/Birc5	3
GO:0050848	GO:0050848	regulation of calcium-mediated signaling	3/407	84/28814	0.116088	0.273132	0.197714	Calm2/Hint1/Cd24a	3
GO:1904589	GO:1904589	regulation of protein import	3/407	84/28814	0.116088	0.273132	0.197714	Smo/Ppp2ca/Tgfb1	3
GO:0045766	GO:0045766	positive regulation of angiogenesis	5/407	183/28814	0.118393	0.277508	0.200881	Mdk/Epha1/Hmga2/Itgb1/Smad1	5
GO:1904018	GO:1904018	positive regulation of vasculature development	5/407	183/28814	0.118393	0.277508	0.200881	Mdk/Epha1/Hmga2/Itgb1/Smad1	5
GO:0030072	GO:0030072	peptide hormone secretion	7/407	290/28814	0.118405	0.277508	0.200881	Apln/Hmga2/Oxct1/Birc5/Rac1/Eny2/Sox4	7
GO:0010092	GO:0010092	specification of animal organ identity	2/407	42/28814	0.118623	0.277508	0.200881	Fgf8/Fgfr1	2
GO:0032527	GO:0032527	protein exit from endoplasmic reticulum	2/407	42/28814	0.118623	0.277508	0.200881	Ube2j1/Sar1b	2
GO:0045022	GO:0045022	early endosome to late endosome transport	2/407	42/28814	0.118623	0.277508	0.200881	Rdx/Ezr	2
GO:0045066	GO:0045066	regulatory T cell differentiation	2/407	42/28814	0.118623	0.277508	0.200881	Mdk/Tgfb1	2
GO:0072595	GO:0072595	maintenance of protein localization in organelle	2/407	42/28814	0.118623	0.277508	0.200881	Arl2bp/Tspo	2
GO:0090224	GO:0090224	regulation of spindle organization	2/407	42/28814	0.118623	0.277508	0.200881	Chmp6/Cltc	2
GO:1903725	GO:1903725	regulation of phospholipid metabolic process	2/407	42/28814	0.118623	0.277508	0.200881	Arf1/Acsl3	2
GO:0034103	GO:0034103	regulation of tissue remodeling	3/407	85/28814	0.119147	0.278574	0.201653	Mdk/Car2/Cd24a	3
GO:0009913	GO:0009913	epidermal cell differentiation	6/407	237/28814	0.120623	0.281866	0.204036	Pphln1/Krt8/Hes1/Fgfr1/Rac1/Tsg101	6
GO:0046785	GO:0046785	microtubule polymerization	3/407	86/28814	0.122235	0.285307	0.206527	Tubg1/Rac1/Csnk1d	3
GO:0048041	GO:0048041	focal adhesion assembly	3/407	86/28814	0.122235	0.285307	0.206527	Actg1/S100a10/Rac1	3
GO:0003351	GO:0003351	epithelial cilium movement involved in extracellular fluid movement	2/407	43/28814	0.1233	0.285618	0.206752	Stard7/Dnaaf2	2
GO:0006984	GO:0006984	ER-nucleus signaling pathway	2/407	43/28814	0.1233	0.285618	0.206752	Amfr/Ccdc47	2
GO:0010765	GO:0010765	positive regulation of sodium ion transport	2/407	43/28814	0.1233	0.285618	0.206752	Gnas/Arf1	2
GO:0016572	GO:0016572	histone phosphorylation	2/407	43/28814	0.1233	0.285618	0.206752	Hmga2/Ube2b	2
GO:0030501	GO:0030501	positive regulation of bone mineralization	2/407	43/28814	0.1233	0.285618	0.206752	Pkdcc/Ptn	2
GO:0033046	GO:0033046	negative regulation of sister chromatid segregation	2/407	43/28814	0.1233	0.285618	0.206752	Birc5/Pttg1	2
GO:0033048	GO:0033048	negative regulation of mitotic sister chromatid segregation	2/407	43/28814	0.1233	0.285618	0.206752	Birc5/Pttg1	2
GO:0045880	GO:0045880	positive regulation of smoothened signaling pathway	2/407	43/28814	0.1233	0.285618	0.206752	Smo/Gas1	2
GO:0060147	GO:0060147	regulation of post-transcriptional gene silencing	2/407	43/28814	0.1233	0.285618	0.206752	Elavl1/Tgfb1	2
GO:0085029	GO:0085029	extracellular matrix assembly	2/407	43/28814	0.1233	0.285618	0.206752	Lamb1/Tgfb1	2
GO:0098801	GO:0098801	regulation of renal system process	2/407	43/28814	0.1233	0.285618	0.206752	Gnai2/Gnas	2
GO:1900368	GO:1900368	regulation of post-transcriptional gene silencing by RNA	2/407	43/28814	0.1233	0.285618	0.206752	Elavl1/Tgfb1	2
GO:2000816	GO:2000816	negative regulation of mitotic sister chromatid separation	2/407	43/28814	0.1233	0.285618	0.206752	Birc5/Pttg1	2
GO:0070371	GO:0070371	ERK1 and ERK2 cascade	8/407	349/28814	0.123341	0.285618	0.206752	Fgf8/Gnai2/Alox15/Sema6a/Rap1a/Grb10/Tgfb1/Ezr	8
GO:0046631	GO:0046631	alpha-beta T cell activation	5/407	186/28814	0.124409	0.287928	0.208425	Eomes/Tcf7/Tgfb1/Cd24a/Ctsl	5
GO:0006112	GO:0006112	energy reserve metabolic process	3/407	87/28814	0.125352	0.289296	0.209414	Gnas/Ppp1r2/Grb10	3
GO:0032410	GO:0032410	negative regulation of transporter activity	3/407	87/28814	0.125352	0.289296	0.209414	Ppp2ca/Ywhae/Calm2	3
GO:0032890	GO:0032890	regulation of organic acid transport	3/407	87/28814	0.125352	0.289296	0.209414	Itgb1/Dpysl2/Dtnbp1	3
GO:0045995	GO:0045995	regulation of embryonic development	3/407	87/28814	0.125352	0.289296	0.209414	Amot/Hes1/Tdg	3
GO:1902893	GO:1902893	regulation of miRNA transcription	3/407	87/28814	0.125352	0.289296	0.209414	Apln/Tgfb1/Smad1	3
GO:0008406	GO:0008406	gonad development	6/407	240/28814	0.1259	0.28999	0.209917	Fst/Fgf8/H3f3b/Hmga2/Cited2/Rac1	6
GO:0010951	GO:0010951	negative regulation of endopeptidase activity	5/407	187/28814	0.126446	0.28999	0.209917	Serpinh1/Usp47/Ddx3x/Birc5/Tmed10	5
GO:0071772	GO:0071772	response to BMP	5/407	187/28814	0.126446	0.28999	0.209917	Fst/Sox11/Hes1/Tgfb1/Smad1	5
GO:0071773	GO:0071773	cellular response to BMP stimulus	5/407	187/28814	0.126446	0.28999	0.209917	Fst/Sox11/Hes1/Tgfb1/Smad1	5
GO:0007030	GO:0007030	Golgi organization	4/407	136/28814	0.127129	0.28999	0.209917	Vmp1/Tmed10/Csnk1d/Cltc	4
GO:0010632	GO:0010632	regulation of epithelial cell migration	6/407	241/28814	0.127683	0.28999	0.209917	Pfn1/Amot/Fgfr1/Rac1/Rab11a/Tgfb1	6
GO:0019883	GO:0019883	antigen processing and presentation of endogenous antigen	2/407	44/28814	0.12802	0.28999	0.209917	H2-K1/B2m	2
GO:0046326	GO:0046326	positive regulation of glucose import	2/407	44/28814	0.12802	0.28999	0.209917	Rap1a/Appl1	2
GO:0048854	GO:0048854	brain morphogenesis	2/407	44/28814	0.12802	0.28999	0.209917	Fgf8/Smo	2
GO:0050919	GO:0050919	negative chemotaxis	2/407	44/28814	0.12802	0.28999	0.209917	Slit3/Sema6a	2
GO:0098927	GO:0098927	vesicle-mediated transport between endosomal compartments	2/407	44/28814	0.12802	0.28999	0.209917	Rdx/Ezr	2
GO:0099084	GO:0099084	postsynaptic specialization organization	2/407	44/28814	0.12802	0.28999	0.209917	Dbn1/Zmynd8	2
GO:1901021	GO:1901021	positive regulation of calcium ion transmembrane transporter activity	2/407	44/28814	0.12802	0.28999	0.209917	Vmp1/Calm2	2
GO:0001659	GO:0001659	temperature homeostasis	5/407	188/28814	0.128498	0.28999	0.209917	Fabp5/Apln/Gnas/Acadl/Grb10	5
GO:0031397	GO:0031397	negative regulation of protein ubiquitination	3/407	88/28814	0.128498	0.28999	0.209917	Tspo/Trim44/Sox4	3
GO:2001251	GO:2001251	negative regulation of chromosome organization	3/407	88/28814	0.128498	0.28999	0.209917	H3f3b/Birc5/Pttg1	3
GO:0042886	GO:0042886	amide transport	8/407	353/28814	0.129138	0.28999	0.209917	Apln/Car2/Hmga2/Oxct1/Birc5/Rac1/Eny2/Sox4	8
GO:0001959	GO:0001959	regulation of cytokine-mediated signaling pathway	4/407	137/28814	0.129589	0.28999	0.209917	Slit3/Trim44/Cd24a/Ppp2cb	4
GO:0042303	GO:0042303	molting cycle	4/407	137/28814	0.129589	0.28999	0.209917	Fst/Gnas/Smo/Ctsl	4
GO:0042633	GO:0042633	hair cycle	4/407	137/28814	0.129589	0.28999	0.209917	Fst/Gnas/Smo/Ctsl	4
GO:1902107	GO:1902107	positive regulation of leukocyte differentiation	5/407	189/28814	0.130565	0.28999	0.209917	Mdk/Gnas/Car2/Tgfb1/Sox4	5
GO:1903708	GO:1903708	positive regulation of hemopoiesis	5/407	189/28814	0.130565	0.28999	0.209917	Mdk/Gnas/Car2/Tgfb1/Sox4	5
GO:0002790	GO:0002790	peptide secretion	7/407	298/28814	0.131054	0.28999	0.209917	Apln/Hmga2/Oxct1/Birc5/Rac1/Eny2/Sox4	7
GO:0034644	GO:0034644	cellular response to UV	3/407	89/28814	0.131672	0.28999	0.209917	Rpl26/Usp47/Cdkn1a	3
GO:0035914	GO:0035914	skeletal muscle cell differentiation	3/407	89/28814	0.131672	0.28999	0.209917	Sox11/Cited2/Eomes	3
GO:0050805	GO:0050805	negative regulation of synaptic transmission	3/407	89/28814	0.131672	0.28999	0.209917	Gnai2/Arf1/Rap1a	3
GO:0061614	GO:0061614	miRNA transcription	3/407	89/28814	0.131672	0.28999	0.209917	Apln/Tgfb1/Smad1	3
GO:1905039	GO:1905039	carboxylic acid transmembrane transport	4/407	138/28814	0.132068	0.28999	0.209917	Slc16a3/Itgb1/Slc25a11/Slc2a1	4
GO:0000338	GO:0000338	protein deneddylation	1/407	10/28814	0.132622	0.28999	0.209917	Cops3	1
GO:0000492	GO:0000492	box C/D snoRNP assembly	1/407	10/28814	0.132622	0.28999	0.209917	Znhit3	1
GO:0001765	GO:0001765	membrane raft assembly	1/407	10/28814	0.132622	0.28999	0.209917	S100a10	1
GO:0002315	GO:0002315	marginal zone B cell differentiation	1/407	10/28814	0.132622	0.28999	0.209917	Dock11	1
GO:0002361	GO:0002361	CD4-positive, CD25-positive, alpha-beta regulatory T cell differentiation	1/407	10/28814	0.132622	0.28999	0.209917	Tgfb1	1
GO:0002424	GO:0002424	T cell mediated immune response to tumor cell	1/407	10/28814	0.132622	0.28999	0.209917	Cd24a	1
GO:0002840	GO:0002840	regulation of T cell mediated immune response to tumor cell	1/407	10/28814	0.132622	0.28999	0.209917	Cd24a	1
GO:0002934	GO:0002934	desmosome organization	1/407	10/28814	0.132622	0.28999	0.209917	Perp	1
GO:0003149	GO:0003149	membranous septum morphogenesis	1/407	10/28814	0.132622	0.28999	0.209917	Fzd2	1
GO:0003253	GO:0003253	cardiac neural crest cell migration involved in outflow tract morphogenesis	1/407	10/28814	0.132622	0.28999	0.209917	Pitx2	1
GO:0006241	GO:0006241	CTP biosynthetic process	1/407	10/28814	0.132622	0.28999	0.209917	Nme1	1
GO:0006527	GO:0006527	arginine catabolic process	1/407	10/28814	0.132622	0.28999	0.209917	Oat	1
GO:0006616	GO:0006616	SRP-dependent cotranslational protein targeting to membrane, translocation	1/407	10/28814	0.132622	0.28999	0.209917	Tram1	1
GO:0007128	GO:0007128	meiotic prophase I	1/407	10/28814	0.132622	0.28999	0.209917	Ube2b	1
GO:0007191	GO:0007191	adenylate cyclase-activating dopamine receptor signaling pathway	1/407	10/28814	0.132622	0.28999	0.209917	Gnas	1
GO:0007270	GO:0007270	neuron-neuron synaptic transmission	1/407	10/28814	0.132622	0.28999	0.209917	Vdac3	1
GO:0007603	GO:0007603	phototransduction, visible light	1/407	10/28814	0.132622	0.28999	0.209917	Gnb1	1
GO:0015937	GO:0015937	coenzyme A biosynthetic process	1/407	10/28814	0.132622	0.28999	0.209917	Dcakd	1
GO:0021826	GO:0021826	substrate-independent telencephalic tangential migration	1/407	10/28814	0.132622	0.28999	0.209917	Rac1	1
GO:0021843	GO:0021843	substrate-independent telencephalic tangential interneuron migration	1/407	10/28814	0.132622	0.28999	0.209917	Rac1	1
GO:0030049	GO:0030049	muscle filament sliding	1/407	10/28814	0.132622	0.28999	0.209917	Dbn1	1
GO:0032927	GO:0032927	positive regulation of activin receptor signaling pathway	1/407	10/28814	0.132622	0.28999	0.209917	Zic2	1
GO:0033314	GO:0033314	mitotic DNA replication checkpoint signaling	1/407	10/28814	0.132622	0.28999	0.209917	Nae1	1
GO:0033572	GO:0033572	transferrin transport	1/407	10/28814	0.132622	0.28999	0.209917	Cltc	1
GO:0035562	GO:0035562	negative regulation of chromatin binding	1/407	10/28814	0.132622	0.28999	0.209917	Tdg	1
GO:0035672	GO:0035672	oligopeptide transmembrane transport	1/407	10/28814	0.132622	0.28999	0.209917	Car2	1
GO:0042439	GO:0042439	ethanolamine-containing compound metabolic process	1/407	10/28814	0.132622	0.28999	0.209917	Gde1	1
GO:0045607	GO:0045607	regulation of inner ear auditory receptor cell differentiation	1/407	10/28814	0.132622	0.28999	0.209917	Hes1	1
GO:0045631	GO:0045631	regulation of mechanoreceptor differentiation	1/407	10/28814	0.132622	0.28999	0.209917	Hes1	1
GO:0045955	GO:0045955	negative regulation of calcium ion-dependent exocytosis	1/407	10/28814	0.132622	0.28999	0.209917	Gnai2	1
GO:0046543	GO:0046543	development of secondary female sexual characteristics	1/407	10/28814	0.132622	0.28999	0.209917	Tgfb1	1
GO:0048207	GO:0048207	vesicle targeting, rough ER to cis-Golgi	1/407	10/28814	0.132622	0.28999	0.209917	Sar1b	1
GO:0048208	GO:0048208	COPII vesicle coating	1/407	10/28814	0.132622	0.28999	0.209917	Sar1b	1
GO:0048702	GO:0048702	embryonic neurocranium morphogenesis	1/407	10/28814	0.132622	0.28999	0.209917	Fgf8	1
GO:0051121	GO:0051121	hepoxilin metabolic process	1/407	10/28814	0.132622	0.28999	0.209917	Alox15	1
GO:0051122	GO:0051122	hepoxilin biosynthetic process	1/407	10/28814	0.132622	0.28999	0.209917	Alox15	1
GO:0051324	GO:0051324	prophase	1/407	10/28814	0.132622	0.28999	0.209917	Ube2b	1
GO:0051643	GO:0051643	endoplasmic reticulum localization	1/407	10/28814	0.132622	0.28999	0.209917	Polr2m	1
GO:0060638	GO:0060638	mesenchymal-epithelial cell signaling	1/407	10/28814	0.132622	0.28999	0.209917	Fgfr1	1
GO:0061303	GO:0061303	cornea development in camera-type eye	1/407	10/28814	0.132622	0.28999	0.209917	Sox11	1
GO:0061525	GO:0061525	hindgut development	1/407	10/28814	0.132622	0.28999	0.209917	Tcf7	1
GO:0070142	GO:0070142	synaptic vesicle budding	1/407	10/28814	0.132622	0.28999	0.209917	Arf1	1
GO:0070294	GO:0070294	renal sodium ion absorption	1/407	10/28814	0.132622	0.28999	0.209917	Maged2	1
GO:0070862	GO:0070862	negative regulation of protein exit from endoplasmic reticulum	1/407	10/28814	0.132622	0.28999	0.209917	Ube2j1	1
GO:0071600	GO:0071600	otic vesicle morphogenesis	1/407	10/28814	0.132622	0.28999	0.209917	Fgf8	1
GO:0071670	GO:0071670	smooth muscle cell chemotaxis	1/407	10/28814	0.132622	0.28999	0.209917	Mdk	1
GO:0072173	GO:0072173	metanephric tubule morphogenesis	1/407	10/28814	0.132622	0.28999	0.209917	Hes1	1
GO:0090269	GO:0090269	fibroblast growth factor production	1/407	10/28814	0.132622	0.28999	0.209917	Fgfr1	1
GO:0090270	GO:0090270	regulation of fibroblast growth factor production	1/407	10/28814	0.132622	0.28999	0.209917	Fgfr1	1
GO:0097067	GO:0097067	cellular response to thyroid hormone stimulus	1/407	10/28814	0.132622	0.28999	0.209917	Rdx	1
GO:0098887	GO:0098887	neurotransmitter receptor transport, endosome to postsynaptic membrane	1/407	10/28814	0.132622	0.28999	0.209917	Rab11a	1
GO:0099541	GO:0099541	trans-synaptic signaling by lipid	1/407	10/28814	0.132622	0.28999	0.209917	Fabp5	1
GO:0099542	GO:0099542	trans-synaptic signaling by endocannabinoid	1/407	10/28814	0.132622	0.28999	0.209917	Fabp5	1
GO:0110095	GO:0110095	cellular detoxification of aldehyde	1/407	10/28814	0.132622	0.28999	0.209917	Esd	1
GO:0140627	GO:0140627	ubiquitin-dependent protein catabolic process via the C-end degron rule pathway	1/407	10/28814	0.132622	0.28999	0.209917	Klhdc2	1
GO:0150172	GO:0150172	regulation of phosphatidylcholine metabolic process	1/407	10/28814	0.132622	0.28999	0.209917	Acsl3	1
GO:1902224	GO:1902224	ketone body metabolic process	1/407	10/28814	0.132622	0.28999	0.209917	Oxct1	1
GO:1903799	GO:1903799	negative regulation of production of miRNAs involved in gene silencing by miRNA	1/407	10/28814	0.132622	0.28999	0.209917	Tgfb1	1
GO:1904851	GO:1904851	positive regulation of establishment of protein localization to telomere	1/407	10/28814	0.132622	0.28999	0.209917	Cct4	1
GO:1905456	GO:1905456	regulation of lymphoid progenitor cell differentiation	1/407	10/28814	0.132622	0.28999	0.209917	Hes1	1
GO:2000391	GO:2000391	positive regulation of neutrophil extravasation	1/407	10/28814	0.132622	0.28999	0.209917	Mdk	1
GO:2000510	GO:2000510	positive regulation of dendritic cell chemotaxis	1/407	10/28814	0.132622	0.28999	0.209917	C1qbp	1
GO:2000980	GO:2000980	regulation of inner ear receptor cell differentiation	1/407	10/28814	0.132622	0.28999	0.209917	Hes1	1
GO:0050796	GO:0050796	regulation of insulin secretion	5/407	190/28814	0.132647	0.28999	0.209917	Oxct1/Birc5/Rac1/Eny2/Sox4	5
GO:0006890	GO:0006890	retrograde vesicle-mediated transport, Golgi to endoplasmic reticulum	2/407	45/28814	0.132783	0.28999	0.209917	Arf5/Ergic3	2
GO:0017158	GO:0017158	regulation of calcium ion-dependent exocytosis	2/407	45/28814	0.132783	0.28999	0.209917	Gnai2/Arf1	2
GO:0030261	GO:0030261	chromosome condensation	2/407	45/28814	0.132783	0.28999	0.209917	H3f3b/Hmga2	2
GO:0031063	GO:0031063	regulation of histone deacetylation	2/407	45/28814	0.132783	0.28999	0.209917	Ctbp1/Tgfb1	2
GO:0045840	GO:0045840	positive regulation of mitotic nuclear division	2/407	45/28814	0.132783	0.28999	0.209917	Fgf8/Cdc16	2
GO:0060966	GO:0060966	regulation of gene silencing by RNA	2/407	45/28814	0.132783	0.28999	0.209917	Elavl1/Tgfb1	2
GO:0071385	GO:0071385	cellular response to glucocorticoid stimulus	2/407	45/28814	0.132783	0.28999	0.209917	Ddit4/Tgfb1	2
GO:1902991	GO:1902991	regulation of amyloid precursor protein catabolic process	2/407	45/28814	0.132783	0.28999	0.209917	Rtn3/Tmed10	2
GO:1905819	GO:1905819	negative regulation of chromosome separation	2/407	45/28814	0.132783	0.28999	0.209917	Birc5/Pttg1	2
GO:0045137	GO:0045137	development of primary sexual characteristics	6/407	244/28814	0.133106	0.290543	0.210317	Fst/Fgf8/H3f3b/Hmga2/Cited2/Rac1	6
GO:0071695	GO:0071695	anatomical structure maturation	7/407	300/28814	0.134318	0.293032	0.212119	Tdrkh/Hes1/Fgfr1/Rac1/Prkaca/Tgfb1/Ctsl	7
GO:1903825	GO:1903825	organic acid transmembrane transport	4/407	139/28814	0.134567	0.293419	0.212399	Slc16a3/Itgb1/Slc25a11/Slc2a1	4
GO:0000302	GO:0000302	response to reactive oxygen species	5/407	191/28814	0.134744	0.293618	0.212543	Lig1/Prdx2/Sigmar1/Ppp2cb/Prdx6	5
GO:0031016	GO:0031016	pancreas development	3/407	90/28814	0.134873	0.293618	0.212543	Smo/Hes1/Sox4	3
GO:0046888	GO:0046888	negative regulation of hormone secretion	3/407	90/28814	0.134873	0.293618	0.212543	Igfbp3/Tspo/Eny2	3
GO:0045861	GO:0045861	negative regulation of proteolysis	8/407	358/28814	0.136579	0.297176	0.215119	Serpinh1/Gas1/Usp47/Ddx3x/Csnk2a2/Birc5/Tmed10/Cstb	8
GO:0000578	GO:0000578	embryonic axis specification	2/407	46/28814	0.137585	0.297943	0.215674	Tdrkh/Tdgf1	2
GO:0030279	GO:0030279	negative regulation of ossification	2/407	46/28814	0.137585	0.297943	0.215674	Mdk/Tgfb1	2
GO:0030890	GO:0030890	positive regulation of B cell proliferation	2/407	46/28814	0.137585	0.297943	0.215674	Peli1/Cdkn1a	2
GO:0031952	GO:0031952	regulation of protein autophosphorylation	2/407	46/28814	0.137585	0.297943	0.215674	Ppp2ca/Ddx3x	2
GO:0033047	GO:0033047	regulation of mitotic sister chromatid segregation	2/407	46/28814	0.137585	0.297943	0.215674	Birc5/Pttg1	2
GO:0034142	GO:0034142	toll-like receptor 4 signaling pathway	2/407	46/28814	0.137585	0.297943	0.215674	Peli1/Appl1	2
GO:0035774	GO:0035774	positive regulation of insulin secretion involved in cellular response to glucose stimulus	2/407	46/28814	0.137585	0.297943	0.215674	Oxct1/Rac1	2
GO:0051985	GO:0051985	negative regulation of chromosome segregation	2/407	46/28814	0.137585	0.297943	0.215674	Birc5/Pttg1	2
GO:1900077	GO:1900077	negative regulation of cellular response to insulin stimulus	2/407	46/28814	0.137585	0.297943	0.215674	Pid1/Grb10	2
GO:0032024	GO:0032024	positive regulation of insulin secretion	3/407	91/28814	0.1381	0.298273	0.215913	Oxct1/Rac1/Sox4	3
GO:0032526	GO:0032526	response to retinoic acid	3/407	91/28814	0.1381	0.298273	0.215913	Tead2/Ptk7/Dnaaf2	3
GO:0043297	GO:0043297	apical junction assembly	3/407	91/28814	0.1381	0.298273	0.215913	Itgb1/Pard3/Prkaca	3
GO:0046683	GO:0046683	response to organophosphorus	3/407	91/28814	0.1381	0.298273	0.215913	Ndufs4/Rap1a/Ezr	3
GO:1903578	GO:1903578	regulation of ATP metabolic process	3/407	91/28814	0.1381	0.298273	0.215913	Ddit4/Tspo/Pid1	3
GO:1904892	GO:1904892	regulation of receptor signaling pathway via STAT	4/407	141/28814	0.139623	0.300889	0.217806	Hmga2/Hes1/Rac1/Tgfb1	4
GO:0031644	GO:0031644	regulation of nervous system process	5/407	194/28814	0.141123	0.300889	0.217806	Fabp5/Dbn1/Zmynd8/Fgfr1/Pard3	5
GO:0097581	GO:0097581	lamellipodium organization	3/407	92/28814	0.141354	0.300889	0.217806	Itgb1/Rac1/Wasf1	3
GO:0009394	GO:0009394	2'-deoxyribonucleotide metabolic process	2/407	47/28814	0.142424	0.300889	0.217806	Nme1/Dut	2
GO:0019692	GO:0019692	deoxyribose phosphate metabolic process	2/407	47/28814	0.142424	0.300889	0.217806	Nme1/Dut	2
GO:0043114	GO:0043114	regulation of vascular permeability	2/407	47/28814	0.142424	0.300889	0.217806	Amot/Tgfb1	2
GO:0043277	GO:0043277	apoptotic cell clearance	2/407	47/28814	0.142424	0.300889	0.217806	Alox15/Rac1	2
GO:0051898	GO:0051898	negative regulation of protein kinase B signaling	2/407	47/28814	0.142424	0.300889	0.217806	Ppp2ca/Phlda3	2
GO:0062208	GO:0062208	positive regulation of pattern recognition receptor signaling pathway	2/407	47/28814	0.142424	0.300889	0.217806	Ddx3x/Peli1	2
GO:0070839	GO:0070839	metal ion export	2/407	47/28814	0.142424	0.300889	0.217806	Ywhae/Calm2	2
GO:0071300	GO:0071300	cellular response to retinoic acid	2/407	47/28814	0.142424	0.300889	0.217806	Tead2/Ptk7	2
GO:0019221	GO:0019221	cytokine-mediated signaling pathway	9/407	421/28814	0.144272	0.300889	0.217806	Slit3/Krt8/Krt18/Cntfr/Txndc17/Trim44/Appl1/Cd24a/Ppp2cb	9
GO:0043535	GO:0043535	regulation of blood vessel endothelial cell migration	3/407	93/28814	0.144633	0.300889	0.217806	Amot/Fgfr1/Tgfb1	3
GO:0099072	GO:0099072	regulation of postsynaptic membrane neurotransmitter receptor levels	3/407	93/28814	0.144633	0.300889	0.217806	Ywhae/Rap1a/Rab11a	3
GO:0000290	GO:0000290	deadenylation-dependent decapping of nuclear-transcribed mRNA	1/407	11/28814	0.144878	0.300889	0.217806	Lsm1	1
GO:0002399	GO:0002399	MHC class II protein complex assembly	1/407	11/28814	0.144878	0.300889	0.217806	B2m	1
GO:0002503	GO:0002503	peptide antigen assembly with MHC class II protein complex	1/407	11/28814	0.144878	0.300889	0.217806	B2m	1
GO:0002679	GO:0002679	respiratory burst involved in defense response	1/407	11/28814	0.144878	0.300889	0.217806	Prdx2	1
GO:0003266	GO:0003266	regulation of secondary heart field cardioblast proliferation	1/407	11/28814	0.144878	0.300889	0.217806	Hes1	1
GO:0005513	GO:0005513	detection of calcium ion	1/407	11/28814	0.144878	0.300889	0.217806	Calm2	1
GO:0006122	GO:0006122	mitochondrial electron transport, ubiquinol to cytochrome c	1/407	11/28814	0.144878	0.300889	0.217806	Uqcrq	1
GO:0006183	GO:0006183	GTP biosynthetic process	1/407	11/28814	0.144878	0.300889	0.217806	Nme1	1
GO:0006646	GO:0006646	phosphatidylethanolamine biosynthetic process	1/407	11/28814	0.144878	0.300889	0.217806	Alox15	1
GO:0008611	GO:0008611	ether lipid biosynthetic process	1/407	11/28814	0.144878	0.300889	0.217806	Fasn	1
GO:0009209	GO:0009209	pyrimidine ribonucleoside triphosphate biosynthetic process	1/407	11/28814	0.144878	0.300889	0.217806	Nme1	1
GO:0009415	GO:0009415	response to water	1/407	11/28814	0.144878	0.300889	0.217806	Krt8	1
GO:0018401	GO:0018401	peptidyl-proline hydroxylation to 4-hydroxy-L-proline	1/407	11/28814	0.144878	0.300889	0.217806	P4hb	1
GO:0019372	GO:0019372	lipoxygenase pathway	1/407	11/28814	0.144878	0.300889	0.217806	Alox15	1
GO:0021892	GO:0021892	cerebral cortex GABAergic interneuron differentiation	1/407	11/28814	0.144878	0.300889	0.217806	Rac1	1
GO:0021940	GO:0021940	positive regulation of cerebellar granule cell precursor proliferation	1/407	11/28814	0.144878	0.300889	0.217806	Smo	1
GO:0030223	GO:0030223	neutrophil differentiation	1/407	11/28814	0.144878	0.300889	0.217806	Fasn	1
GO:0031053	GO:0031053	primary miRNA processing	1/407	11/28814	0.144878	0.300889	0.217806	Ddx3x	1
GO:0031055	GO:0031055	chromatin remodeling at centromere	1/407	11/28814	0.144878	0.300889	0.217806	H3f3b	1
GO:0031293	GO:0031293	membrane protein intracellular domain proteolysis	1/407	11/28814	0.144878	0.300889	0.217806	Tgfb1	1
GO:0032263	GO:0032263	GMP salvage	1/407	11/28814	0.144878	0.300889	0.217806	Gmps	1
GO:0033539	GO:0033539	fatty acid beta-oxidation using acyl-CoA dehydrogenase	1/407	11/28814	0.144878	0.300889	0.217806	Acadl	1
GO:0034145	GO:0034145	positive regulation of toll-like receptor 4 signaling pathway	1/407	11/28814	0.144878	0.300889	0.217806	Peli1	1
GO:0035336	GO:0035336	long-chain fatty-acyl-CoA metabolic process	1/407	11/28814	0.144878	0.300889	0.217806	Acsl3	1
GO:0038180	GO:0038180	nerve growth factor signaling pathway	1/407	11/28814	0.144878	0.300889	0.217806	Rap1a	1
GO:0039532	GO:0039532	negative regulation of viral-induced cytoplasmic pattern recognition receptor signaling pathway	1/407	11/28814	0.144878	0.300889	0.217806	C1qbp	1
GO:0043568	GO:0043568	positive regulation of insulin-like growth factor receptor signaling pathway	1/407	11/28814	0.144878	0.300889	0.217806	Igfbp3	1
GO:0045050	GO:0045050	protein insertion into ER membrane by stop-transfer membrane-anchor sequence	1/407	11/28814	0.144878	0.300889	0.217806	Emc6	1
GO:0045588	GO:0045588	positive regulation of gamma-delta T cell differentiation	1/407	11/28814	0.144878	0.300889	0.217806	Sox4	1
GO:0046051	GO:0046051	UTP metabolic process	1/407	11/28814	0.144878	0.300889	0.217806	Nme1	1
GO:0046504	GO:0046504	glycerol ether biosynthetic process	1/407	11/28814	0.144878	0.300889	0.217806	Fasn	1
GO:0046645	GO:0046645	positive regulation of gamma-delta T cell activation	1/407	11/28814	0.144878	0.300889	0.217806	Sox4	1
GO:0048505	GO:0048505	regulation of timing of cell differentiation	1/407	11/28814	0.144878	0.300889	0.217806	Hes1	1
GO:0051458	GO:0051458	corticotropin secretion	1/407	11/28814	0.144878	0.300889	0.217806	Apln	1
GO:0051657	GO:0051657	maintenance of organelle location	1/407	11/28814	0.144878	0.300889	0.217806	Polr2m	1
GO:0051901	GO:0051901	positive regulation of mitochondrial depolarization	1/407	11/28814	0.144878	0.300889	0.217806	Tspo	1
GO:0060020	GO:0060020	Bergmann glial cell differentiation	1/407	11/28814	0.144878	0.300889	0.217806	Vim	1
GO:0060159	GO:0060159	regulation of dopamine receptor signaling pathway	1/407	11/28814	0.144878	0.300889	0.217806	Dtnbp1	1
GO:0060693	GO:0060693	regulation of branching involved in salivary gland morphogenesis	1/407	11/28814	0.144878	0.300889	0.217806	Fgfr1	1
GO:0060856	GO:0060856	establishment of blood-brain barrier	1/407	11/28814	0.144878	0.300889	0.217806	Lsr	1
GO:0060900	GO:0060900	embryonic camera-type eye formation	1/407	11/28814	0.144878	0.300889	0.217806	Sox11	1
GO:0070203	GO:0070203	regulation of establishment of protein localization to telomere	1/407	11/28814	0.144878	0.300889	0.217806	Cct4	1
GO:0071044	GO:0071044	histone mRNA catabolic process	1/407	11/28814	0.144878	0.300889	0.217806	Lsm1	1
GO:0071864	GO:0071864	positive regulation of cell proliferation in bone marrow	1/407	11/28814	0.144878	0.300889	0.217806	Hmga2	1
GO:0097384	GO:0097384	cellular lipid biosynthetic process	1/407	11/28814	0.144878	0.300889	0.217806	Fasn	1
GO:0097494	GO:0097494	regulation of vesicle size	1/407	11/28814	0.144878	0.300889	0.217806	Rab11a	1
GO:0099639	GO:0099639	neurotransmitter receptor transport, endosome to plasma membrane	1/407	11/28814	0.144878	0.300889	0.217806	Rab11a	1
GO:0120197	GO:0120197	mucociliary clearance	1/407	11/28814	0.144878	0.300889	0.217806	Stard7	1
GO:1900747	GO:1900747	negative regulation of vascular endothelial growth factor signaling pathway	1/407	11/28814	0.144878	0.300889	0.217806	Sema6a	1
GO:1901620	GO:1901620	regulation of smoothened signaling pathway involved in dorsal/ventral neural tube patterning	1/407	11/28814	0.144878	0.300889	0.217806	Prkaca	1
GO:1902231	GO:1902231	positive regulation of intrinsic apoptotic signaling pathway in response to DNA damage	1/407	11/28814	0.144878	0.300889	0.217806	Rpl26	1
GO:1902915	GO:1902915	negative regulation of protein polyubiquitination	1/407	11/28814	0.144878	0.300889	0.217806	Trim44	1
GO:1902959	GO:1902959	regulation of aspartic-type endopeptidase activity involved in amyloid precursor protein catabolic process	1/407	11/28814	0.144878	0.300889	0.217806	Tmed10	1
GO:1903564	GO:1903564	regulation of protein localization to cilium	1/407	11/28814	0.144878	0.300889	0.217806	Gdi2	1
GO:1905208	GO:1905208	negative regulation of cardiocyte differentiation	1/407	11/28814	0.144878	0.300889	0.217806	Prickle1	1
GO:2000009	GO:2000009	negative regulation of protein localization to cell surface	1/407	11/28814	0.144878	0.300889	0.217806	Commd1	1
GO:2000389	GO:2000389	regulation of neutrophil extravasation	1/407	11/28814	0.144878	0.300889	0.217806	Mdk	1
GO:2000434	GO:2000434	regulation of protein neddylation	1/407	11/28814	0.144878	0.300889	0.217806	Dcun1d5	1
GO:2000601	GO:2000601	positive regulation of Arp2/3 complex-mediated actin nucleation	1/407	11/28814	0.144878	0.300889	0.217806	Wasf1	1
GO:2000674	GO:2000674	regulation of type B pancreatic cell apoptotic process	1/407	11/28814	0.144878	0.300889	0.217806	Spop	1
GO:2000727	GO:2000727	positive regulation of cardiac muscle cell differentiation	1/407	11/28814	0.144878	0.300889	0.217806	Tgfb1	1
GO:2001214	GO:2001214	positive regulation of vasculogenesis	1/407	11/28814	0.144878	0.300889	0.217806	Rap1a	1
GO:0017148	GO:0017148	negative regulation of translation	5/407	196/28814	0.145447	0.301919	0.218552	Dapk1/Ddx3x/Mrpl13/Lsm1/Cnot6	5
GO:0002369	GO:0002369	T cell cytokine production	2/407	48/28814	0.1473	0.304227	0.220222	B2m/Stard7	2
GO:0003382	GO:0003382	epithelial cell morphogenesis	2/407	48/28814	0.1473	0.304227	0.220222	Pard3/Rac1	2
GO:0009409	GO:0009409	response to cold	2/407	48/28814	0.1473	0.304227	0.220222	Acadl/Prkaca	2
GO:0010718	GO:0010718	positive regulation of epithelial to mesenchymal transition	2/407	48/28814	0.1473	0.304227	0.220222	Mdk/Tgfb1	2
GO:0030517	GO:0030517	negative regulation of axon extension	2/407	48/28814	0.1473	0.304227	0.220222	Wnt3/Sema6a	2
GO:0034205	GO:0034205	amyloid-beta formation	2/407	48/28814	0.1473	0.304227	0.220222	Rtn3/Tmed10	2
GO:0042073	GO:0042073	intraciliary transport	2/407	48/28814	0.1473	0.304227	0.220222	Ift43/Hspb11	2
GO:0042304	GO:0042304	regulation of fatty acid biosynthetic process	2/407	48/28814	0.1473	0.304227	0.220222	Fabp5/Acadl	2
GO:0043949	GO:0043949	regulation of cAMP-mediated signaling	2/407	48/28814	0.1473	0.304227	0.220222	Gnas/Ube2b	2
GO:0090317	GO:0090317	negative regulation of intracellular protein transport	2/407	48/28814	0.1473	0.304227	0.220222	Ppp2ca/Ube2j1	2
GO:0008589	GO:0008589	regulation of smoothened signaling pathway	3/407	94/28814	0.147938	0.304778	0.220622	Smo/Gas1/Prkaca	3
GO:0030203	GO:0030203	glycosaminoglycan metabolic process	3/407	94/28814	0.147938	0.304778	0.220622	Ccnd3/Tgfb1/Cltc	3
GO:0032273	GO:0032273	positive regulation of protein polymerization	3/407	94/28814	0.147938	0.304778	0.220622	Alox15/Pfn1/Rac1	3
GO:0045445	GO:0045445	myoblast differentiation	3/407	94/28814	0.147938	0.304778	0.220622	Igfbp3/Prickle1/Tgfb1	3
GO:2000117	GO:2000117	negative regulation of cysteine-type endopeptidase activity	3/407	94/28814	0.147938	0.304778	0.220622	Usp47/Ddx3x/Birc5	3
GO:0006109	GO:0006109	regulation of carbohydrate metabolic process	5/407	198/28814	0.149828	0.308519	0.223329	Igfbp3/Ddit4/Grb10/Tgfb1/Cltc	5
GO:0009063	GO:0009063	cellular amino acid catabolic process	3/407	95/28814	0.151266	0.309625	0.22413	Oat/Got2/Blmh	3
GO:0010717	GO:0010717	regulation of epithelial to mesenchymal transition	3/407	95/28814	0.151266	0.309625	0.22413	Mdk/Ppp2ca/Tgfb1	3
GO:0009262	GO:0009262	deoxyribonucleotide metabolic process	2/407	49/28814	0.152208	0.309625	0.22413	Nme1/Dut	2
GO:0010332	GO:0010332	response to gamma radiation	2/407	49/28814	0.152208	0.309625	0.22413	Rpl26/Cdkn1a	2
[truncated: 2,109 more rows]
