# Supplementary material for: Early autonomous patterning of the anteroposterior axis in gastruloids
Source: Development. 2024 Nov 18;151(22):dev202171. doi: 10.1242/dev.202171 (PMC11607688; doi:10.1242/dev.202171)
Supplement: Table S11. Summary of GO-term analysis results for the 24hpa Sox2+ population. [file develop-151-202171-TableS11.xlsx]

## Sheet: SuppTable11
	ID	Description	GeneRatio	BgRatio	pvalue	p.adjust	qvalue	geneID	Count
GO:1990830	GO:1990830	cellular response to leukemia inhibitory factor	41/388	311/28814	2.79185e-28	6.24425e-25	4.52346e-25	Zfp42/Spp1/Mybl2/Enah/Mtf2/Jarid2/Kdm5b/Kat6b/Arid5b/Nr5a2/Adam23/Trim2/Mcf2/Rif1/Ubxn2a/Kdm3a/Pml/Ina/Bcat2/Klf5/Eed/Fgf4/Mkrn1/Tle4/Mrpl15/Cacybp/Pmm1/Syngr1/Rnf138/Hells/Srm/Cth/Pfkp/Pcolce2/Gldc/Eef1e1/Mga/Shmt1/Xrcc5/Gtf2h1/Chchd4	41
GO:1990823	GO:1990823	response to leukemia inhibitory factor	41/388	312/28814	3.17612e-28	6.24425e-25	4.52346e-25	Zfp42/Spp1/Mybl2/Enah/Mtf2/Jarid2/Kdm5b/Kat6b/Arid5b/Nr5a2/Adam23/Trim2/Mcf2/Rif1/Ubxn2a/Kdm3a/Pml/Ina/Bcat2/Klf5/Eed/Fgf4/Mkrn1/Tle4/Mrpl15/Cacybp/Pmm1/Syngr1/Rnf138/Hells/Srm/Cth/Pfkp/Pcolce2/Gldc/Eef1e1/Mga/Shmt1/Xrcc5/Gtf2h1/Chchd4	41
GO:0040029	GO:0040029	regulation of gene expression, epigenetic	24/388	167/28814	6.75548e-18	8.85418e-15	6.41415e-15	Zfp42/Klf2/Morc1/Jarid2/Gpx1/Dnmt3l/Rif1/Tsix/Zfp57/Dppa3/Trim28/Tet1/Eed/Cdyl/Ash2l/Cenpv/Phf20/Atf7ip/Hells/Baz2a/Hat1/Tasor/Kcnq1ot1/Resf1	24
GO:0006304	GO:0006304	DNA modification	17/388	106/28814	7.27747e-14	7.15375e-11	5.18232e-11	Morc1/Dnmt3l/Tdrd12/Zfp57/Dppa3/Trim28/Tet1/Usp7/Exosc5/Usp9x/Grhl2/Parp1/Atf7ip/Hells/Baz2a/Apobec3/Kcnq1ot1	17
GO:0044728	GO:0044728	DNA methylation or demethylation	16/388	93/28814	1.27396e-13	1.00184e-10	7.25753e-11	Morc1/Dnmt3l/Tdrd12/Zfp57/Dppa3/Trim28/Tet1/Usp7/Usp9x/Grhl2/Parp1/Atf7ip/Hells/Baz2a/Apobec3/Kcnq1ot1	16
GO:0031507	GO:0031507	heterochromatin assembly	15/388	84/28814	4.22366e-13	2.7679e-10	2.00512e-10	Zfp42/Dnmt3l/Rif1/Zfp57/Dppa3/Trim28/Tet1/Cenpv/Atf7ip/Hells/Baz2a/Hat1/Tasor/Kcnq1ot1/Resf1	15
GO:0043414	GO:0043414	macromolecule methylation	26/388	329/28814	6.1225e-13	3.43909e-10	2.49135e-10	Morc1/Mtf2/Jarid2/Dnmt3l/Tdrd12/Rif1/Dppa2/Kdm3a/Zfp57/Dppa3/Trim28/Tet1/Eed/Nelfa/Grhl2/Ash2l/Nsd1/Dpy30/Phf20/L3mbtl2/Parp1/Atf7ip/Atrx/Hells/Baz2a/Kcnq1ot1	26
GO:0045814	GO:0045814	negative regulation of gene expression, epigenetic	15/388	91/28814	1.43573e-12	7.04185e-10	5.10126e-10	Zfp42/Dnmt3l/Rif1/Zfp57/Dppa3/Trim28/Tet1/Cenpv/Atf7ip/Hells/Baz2a/Hat1/Tasor/Kcnq1ot1/Resf1	15
GO:0031497	GO:0031497	chromatin assembly	19/388	168/28814	1.61182e-12	7.04185e-10	5.10126e-10	Zfp42/Dnmt3l/Kat6b/Rif1/Zfp57/Dppa3/Trim28/Tet1/Cenpv/Set/Atf7ip/Atrx/Trp53/Hells/Baz2a/Hat1/Tasor/Kcnq1ot1/Resf1	19
GO:0070828	GO:0070828	heterochromatin organization	15/388	93/28814	1.99601e-12	7.48318e-10	5.42097e-10	Zfp42/Dnmt3l/Rif1/Zfp57/Dppa3/Trim28/Tet1/Cenpv/Atf7ip/Hells/Baz2a/Hat1/Tasor/Kcnq1ot1/Resf1	15
GO:0032259	GO:0032259	methylation	27/388	376/28814	2.09346e-12	7.48318e-10	5.42097e-10	Morc1/Mtf2/Jarid2/Dnmt3l/Tdrd12/Rif1/Dppa2/Kdm3a/Zfp57/Dppa3/Carnmt1/Trim28/Tet1/Eed/Nelfa/Grhl2/Ash2l/Nsd1/Dpy30/Phf20/L3mbtl2/Parp1/Atf7ip/Atrx/Hells/Baz2a/Kcnq1ot1	27
GO:0051054	GO:0051054	positive regulation of DNA metabolic process	24/388	299/28814	3.47547e-12	1.13879e-09	8.24966e-10	Ooep/Dnmt3l/Hsp90aa1/Rif1/Rfc5/Pml/Trim28/Usp7/Usp9x/Cacybp/Grhl2/Dkc1/Hmces/Bax/Actb/Ino80e/Parp1/Atrx/Gnl3/Tigar/Dbf4/Pnp/Actl6a/Xrcc5	24
GO:0018205	GO:0018205	peptidyl-lysine modification	27/388	395/28814	6.58298e-12	1.9911e-09	1.44239e-09	Mtf2/Jade1/Jarid2/Kat6b/Rif1/Kdm3a/Uba2/Pml/Trim28/Pias2/Eed/Nelfa/Ash2l/Nsd1/Dpy30/Phf20/Actb/L3mbtl2/Atrx/Gnl3/Cth/Park7/Baz2a/Actl6a/Hat1/Topors/Egr1	27
GO:0016570	GO:0016570	histone modification	30/388	495/28814	8.95929e-12	2.51628e-09	1.82285e-09	Mtf2/Jade1/Jarid2/Kdm5b/Kat6b/Rif1/Dppa2/Smarcad1/Kdm3a/Rest/Pml/Tet1/Mta3/Usp7/Eed/Nelfa/Ash2l/Nsd1/Dpy30/Phf20/Actb/L3mbtl2/Atrx/Trp53/Park7/Baz2a/Actl6a/Hat1/Jmjd1c/Trip12	30
GO:0006305	GO:0006305	DNA alkylation	13/388	76/28814	2.78171e-11	6.83606e-09	4.95218e-09	Morc1/Dnmt3l/Tdrd12/Zfp57/Dppa3/Trim28/Tet1/Grhl2/Parp1/Atf7ip/Hells/Baz2a/Kcnq1ot1	13
GO:0006306	GO:0006306	DNA methylation	13/388	76/28814	2.78171e-11	6.83606e-09	4.95218e-09	Morc1/Dnmt3l/Tdrd12/Zfp57/Dppa3/Trim28/Tet1/Grhl2/Parp1/Atf7ip/Hells/Baz2a/Kcnq1ot1	13
GO:0019827	GO:0019827	stem cell population maintenance	17/388	173/28814	2.28301e-10	5.28046e-08	3.82527e-08	Sox2/Mtf2/Tcl1/Rif1/Dppa2/Tcf7l1/Kdm3a/Rest/Tet1/Ncoa3/Fgf4/Rbpj/Srrt/Gnl3/Tcf15/Jmjd1c/Nanog	17
GO:0098727	GO:0098727	maintenance of cell number	17/388	177/28814	3.26792e-10	7.13859e-08	5.17134e-08	Sox2/Mtf2/Tcl1/Rif1/Dppa2/Tcf7l1/Kdm3a/Rest/Tet1/Ncoa3/Fgf4/Rbpj/Srrt/Gnl3/Tcf15/Jmjd1c/Nanog	17
GO:0031060	GO:0031060	regulation of histone methylation	13/388	95/28814	5.04745e-10	1.04456e-07	7.56698e-08	Mtf2/Jarid2/Rif1/Dppa2/Kdm3a/Tet1/Eed/Nelfa/Nsd1/Phf20/L3mbtl2/Atrx/Baz2a	13
GO:0031056	GO:0031056	regulation of histone modification	17/388	197/28814	1.71599e-09	3.37364e-07	2.44393e-07	Mtf2/Jarid2/Rif1/Dppa2/Kdm3a/Pml/Tet1/Eed/Nelfa/Nsd1/Phf20/L3mbtl2/Atrx/Trp53/Park7/Baz2a/Trip12	17
GO:0031445	GO:0031445	regulation of heterochromatin assembly	8/388	30/28814	4.54486e-09	8.1229e-07	5.88439e-07	Zfp42/Zfp57/Dppa3/Trim28/Tet1/Atf7ip/Tasor/Resf1	8
GO:0120261	GO:0120261	regulation of heterochromatin organization	8/388	30/28814	4.54486e-09	8.1229e-07	5.88439e-07	Zfp42/Zfp57/Dppa3/Trim28/Tet1/Atf7ip/Tasor/Resf1	8
GO:0016571	GO:0016571	histone methylation	15/388	167/28814	9.09137e-09	1.55423e-06	1.12592e-06	Mtf2/Jarid2/Rif1/Dppa2/Kdm3a/Tet1/Eed/Nelfa/Ash2l/Nsd1/Dpy30/Phf20/L3mbtl2/Atrx/Baz2a	15
GO:0010847	GO:0010847	regulation of chromatin assembly	8/388	33/28814	1.04074e-08	1.63687e-06	1.18578e-06	Zfp42/Zfp57/Dppa3/Trim28/Tet1/Atf7ip/Tasor/Resf1	8
GO:0044030	GO:0044030	regulation of DNA methylation	8/388	33/28814	1.04074e-08	1.63687e-06	1.18578e-06	Morc1/Dnmt3l/Dppa3/Tet1/Grhl2/Parp1/Baz2a/Kcnq1ot1	8
GO:0010332	GO:0010332	response to gamma radiation	9/388	49/28814	1.69487e-08	2.56317e-06	1.85681e-06	Gpx1/Pml/Bax/Trp53/Sod2/Tigar/Pnp/Xrcc5/Egr1	9
GO:0140718	GO:0140718	facultative heterochromatin assembly	8/388	36/28814	2.18966e-08	3.18879e-06	2.31003e-06	Trim28/Tet1/Atf7ip/Hells/Baz2a/Tasor/Kcnq1ot1/Resf1	8
GO:0033044	GO:0033044	regulation of chromosome organization	16/388	208/28814	2.66734e-08	3.74571e-06	2.71347e-06	Pml/Trim28/Dkc1/Cenpv/Ino80e/Parp1/Atf7ip/Atrx/Gnl3/Actl6a/Terf1/Xrcc5/Ube2c/Fbxo5/Tasor/Resf1	16
GO:0006275	GO:0006275	regulation of DNA replication	13/388	137/28814	4.6469e-08	6.24032e-06	4.52062e-06	Jade1/Rfc5/Esco2/Cacybp/Id3/Ino80e/Atrx/Trp53/Dbf4/Actl6a/Terf1/Tipin/Fbxo5	13
GO:0097193	GO:0097193	intrinsic apoptotic signaling pathway	19/388	308/28814	4.76118e-08	6.24032e-06	4.52062e-06	Hspb1/Gpx1/Pycard/Pdk1/Pml/Bax/Usp28/Rrn3/Msh6/Parp1/Trp53/Hells/Mif/Sod2/Mcl1/Park7/Pnp/Mdm4/Topors	19
GO:0006346	GO:0006346	DNA methylation-dependent heterochromatin assembly	7/388	27/28814	5.35488e-08	6.79207e-06	4.92031e-06	Trim28/Tet1/Atf7ip/Hells/Tasor/Kcnq1ot1/Resf1	7
GO:0031062	GO:0031062	positive regulation of histone methylation	9/388	58/28814	7.89546e-08	9.48363e-06	6.87014e-06	Mtf2/Jarid2/Rif1/Tet1/Eed/Nelfa/Phf20/L3mbtl2/Baz2a	9
GO:1902275	GO:1902275	regulation of chromatin organization	8/388	42/28814	7.9593e-08	9.48363e-06	6.87014e-06	Zfp42/Zfp57/Dppa3/Trim28/Tet1/Atf7ip/Tasor/Resf1	8
GO:0032200	GO:0032200	telomere organization	13/388	145/28814	9.12065e-08	1.05478e-05	7.64102e-06	Hsp90aa1/Rif1/Pml/Dkc1/Ino80e/Parp1/Atrx/Gnl3/Actl6a/Terf1/Hat1/Xrcc5/Ccne1	13
GO:2001020	GO:2001020	regulation of response to DNA damage stimulus	17/388	262/28814	1.18355e-07	1.32963e-05	9.63212e-06	Ooep/Rif1/Pml/Trim28/Actb/Ino80e/Parp1/Trp53/Mif/Mcl1/Tigar/Fxr1/Pnp/Actl6a/Eef1e1/Trip12/Fbxo5	17
GO:0071514	GO:0071514	genomic imprinting	6/388	19/28814	1.342e-07	1.45082e-05	1.05101e-05	Zfp42/Dnmt3l/Zfp57/Dppa3/Trim28/Tet1	6
GO:0036473	GO:0036473	cell death in response to oxidative stress	11/388	102/28814	1.36522e-07	1.45082e-05	1.05101e-05	Hspb1/Gpx1/Pdk1/Rest/Pml/Parp1/Trp53/Sod2/Mcl1/Park7/Foxp1	11
GO:0006479	GO:0006479	protein methylation	15/388	207/28814	1.59118e-07	1.58197e-05	1.14601e-05	Mtf2/Jarid2/Rif1/Dppa2/Kdm3a/Tet1/Eed/Nelfa/Ash2l/Nsd1/Dpy30/Phf20/L3mbtl2/Atrx/Baz2a	15
GO:0008213	GO:0008213	protein alkylation	15/388	207/28814	1.59118e-07	1.58197e-05	1.14601e-05	Mtf2/Jarid2/Rif1/Dppa2/Kdm3a/Tet1/Eed/Nelfa/Ash2l/Nsd1/Dpy30/Phf20/L3mbtl2/Atrx/Baz2a	15
GO:2001252	GO:2001252	positive regulation of chromosome organization	11/388	104/28814	1.66869e-07	1.58197e-05	1.14601e-05	Pml/Trim28/Dkc1/Ino80e/Atf7ip/Atrx/Gnl3/Actl6a/Xrcc5/Tasor/Resf1	11
GO:0008631	GO:0008631	intrinsic apoptotic signaling pathway in response to oxidative stress	8/388	46/28814	1.67884e-07	1.58197e-05	1.14601e-05	Hspb1/Gpx1/Pdk1/Pml/Parp1/Sod2/Mcl1/Park7	8
GO:0044282	GO:0044282	small molecule catabolic process	19/388	334/28814	1.68979e-07	1.58197e-05	1.14601e-05	Tdh/Apoe/Bcat2/Pipox/Glo1/Trp53/Upp1/Tigar/Pfkp/Park7/Impa2/Gcat/Adh5/Pnp/Gldc/Shmt1/Qdpr/Glud1/Cbr3	19
GO:0006979	GO:0006979	response to oxidative stress	21/388	409/28814	2.11112e-07	1.92159e-05	1.39204e-05	Hspb1/Gpx4/Gpx1/Chchd2/Gab1/Apoe/Pdk1/Rest/Pml/Akr1b3/Msrb2/Gpx2/Setx/Etv5/Parp1/Trp53/Sod2/Mcl1/Park7/Foxp1/Chchd4	21
GO:0051053	GO:0051053	negative regulation of DNA metabolic process	13/388	156/28814	2.15031e-07	1.92159e-05	1.39204e-05	Dnmt3l/Rif1/Dppa3/Pml/Trim28/Msh6/Parp1/Trp53/Terf1/Xrcc5/Tipin/Trip12/Fbxo5	13
GO:0006260	GO:0006260	DNA replication	17/388	277/28814	2.61488e-07	2.28482e-05	1.65517e-05	Ooep/Jade1/Rfc5/Esco2/Nfib/Cacybp/Pura/Id3/Ino80e/Atrx/Trp53/Dbf4/Actl6a/Terf1/Tipin/Fbxo5/Ccne1	17
GO:0048145	GO:0048145	regulation of fibroblast proliferation	11/388	109/28814	2.70349e-07	2.31089e-05	1.67406e-05	Pdgfa/Pla2g1b/Pml/Bax/Fntb/Trp53/Mif/Sod2/Morc3/Tgif1/Fth1	11
GO:0070988	GO:0070988	demethylation	9/388	67/28814	2.84948e-07	2.38386e-05	1.72692e-05	Kdm5b/Kdm3a/Dppa3/Trim28/Tet1/Usp7/Usp9x/Apobec3/Jmjd1c	9
GO:0034968	GO:0034968	histone lysine methylation	12/388	135/28814	3.13581e-07	2.56875e-05	1.86086e-05	Mtf2/Jarid2/Rif1/Kdm3a/Eed/Nelfa/Ash2l/Nsd1/Dpy30/Phf20/Atrx/Baz2a	12
GO:0048144	GO:0048144	fibroblast proliferation	11/388	112/28814	3.56672e-07	2.86211e-05	2.07337e-05	Pdgfa/Pla2g1b/Pml/Bax/Fntb/Trp53/Mif/Sod2/Morc3/Tgif1/Fth1	11
GO:0008630	GO:0008630	intrinsic apoptotic signaling pathway in response to DNA damage	11/388	113/28814	3.90425e-07	3.0703e-05	2.22419e-05	Pycard/Pml/Bax/Usp28/Msh6/Trp53/Mif/Sod2/Mcl1/Pnp/Topors	11
GO:0000723	GO:0000723	telomere maintenance	12/388	140/28814	4.65318e-07	3.58751e-05	2.59887e-05	Hsp90aa1/Rif1/Pml/Dkc1/Ino80e/Parp1/Atrx/Gnl3/Actl6a/Terf1/Xrcc5/Ccne1	12
GO:0031058	GO:0031058	positive regulation of histone modification	11/388	118/28814	6.05164e-07	4.57597e-05	3.31493e-05	Mtf2/Jarid2/Rif1/Pml/Tet1/Eed/Nelfa/Phf20/L3mbtl2/Trp53/Baz2a	11
GO:0080111	GO:0080111	DNA demethylation	6/388	24/28814	6.28869e-07	4.6655e-05	3.37978e-05	Dppa3/Trim28/Tet1/Usp7/Usp9x/Apobec3	6
GO:2001242	GO:2001242	regulation of intrinsic apoptotic signaling pathway	13/388	177/28814	9.17044e-07	6.67744e-05	4.83728e-05	Hspb1/Gpx1/Pycard/Bax/Rrn3/Parp1/Trp53/Hells/Mif/Sod2/Mcl1/Park7/Mdm4	13
GO:0018022	GO:0018022	peptidyl-lysine methylation	12/388	150/28814	9.75928e-07	6.85241e-05	4.96402e-05	Mtf2/Jarid2/Rif1/Kdm3a/Eed/Nelfa/Ash2l/Nsd1/Dpy30/Phf20/Atrx/Baz2a	12
GO:0072331	GO:0072331	signal transduction by p53 class mediator	12/388	150/28814	9.75928e-07	6.85241e-05	4.96402e-05	Pycard/Pml/Bax/Usp28/Rrn3/Atrx/Trp53/Mif/Trim24/Eef1e1/Mdm4/Topors	12
GO:0035510	GO:0035510	DNA dealkylation	6/388	26/28814	1.05148e-06	7.25336e-05	5.25448e-05	Dppa3/Trim28/Tet1/Usp7/Usp9x/Apobec3	6
GO:0034599	GO:0034599	cellular response to oxidative stress	16/388	274/28814	1.13492e-06	7.69398e-05	5.57368e-05	Hspb1/Gpx1/Chchd2/Pdk1/Rest/Pml/Akr1b3/Setx/Etv5/Parp1/Trp53/Sod2/Mcl1/Park7/Foxp1/Chchd4	16
GO:1903201	GO:1903201	regulation of oxidative stress-induced cell death	9/388	80/28814	1.32501e-06	8.83038e-05	6.39691e-05	Hspb1/Gpx1/Rest/Parp1/Trp53/Sod2/Mcl1/Park7/Foxp1	9
GO:0031647	GO:0031647	regulation of protein stability	17/388	313/28814	1.42673e-06	9.34984e-05	6.77321e-05	Hsp90aa1/Pycard/Pml/Usp7/Pim1/Usp9x/Sugt1/Serf2/Usp28/Atf7ip/Trp53/Morc3/Hspa8/Park7/Fbxl3/Trim24/Cd81	17
GO:1902175	GO:1902175	regulation of oxidative stress-induced intrinsic apoptotic signaling pathway	6/388	28/28814	1.68188e-06	0.000108413	7.85362e-05	Hspb1/Gpx1/Parp1/Sod2/Mcl1/Park7	6
GO:0016925	GO:0016925	protein sumoylation	7/388	44/28814	1.8976e-06	0.000120344	8.71799e-05	Uba2/Trim28/Pias2/Gnl3/Park7/Topors/Egr1	7
GO:0030522	GO:0030522	intracellular receptor signaling pathway	14/388	220/28814	1.94897e-06	0.00012164	8.81188e-05	Klf2/Klf9/Nr0b1/Kdm3a/Pml/Ddx58/Pim1/Ncoa3/Pias2/Parp1/Tgif1/Park7/Foxp1/Trim24	14
GO:0072332	GO:0072332	intrinsic apoptotic signaling pathway by p53 class mediator	9/388	84/28814	2.00623e-06	0.000123258	8.92904e-05	Pycard/Pml/Bax/Usp28/Rrn3/Trp53/Mif/Mdm4/Topors	9
GO:0060562	GO:0060562	epithelial tube morphogenesis	19/388	395/28814	2.10707e-06	0.000127461	9.23357e-05	Sox2/Enah/Kdm5b/Mycn/Folr1/Dlc1/Pml/Cobl/Ncoa3/Ptch1/Rbpj/Grhl2/Mtss1/Sdc4/Trim71/Kif20b/Etv5/Tgif1/Foxp1	19
GO:0001843	GO:0001843	neural tube closure	10/388	112/28814	2.91957e-06	0.000173935	0.000126002	Enah/Folr1/Dlc1/Cobl/Ptch1/Grhl2/Sdc4/Trim71/Kif20b/Tgif1	10
GO:0035282	GO:0035282	segmentation	10/388	113/28814	3.16511e-06	0.000182353	0.0001321	Mtf2/Gdf3/Tcf7l1/Ifitm1/Ttn/Cobl/Rbpj/Trp53/Tcf15/Tasor	10
GO:0060606	GO:0060606	tube closure	10/388	113/28814	3.16511e-06	0.000182353	0.0001321	Enah/Folr1/Dlc1/Cobl/Ptch1/Grhl2/Sdc4/Trim71/Kif20b/Tgif1	10
GO:0090308	GO:0090308	regulation of DNA methylation-dependent heterochromatin assembly	5/388	18/28814	3.19999e-06	0.000182353	0.0001321	Trim28/Tet1/Atf7ip/Tasor/Resf1	5
GO:0062197	GO:0062197	cellular response to chemical stress	17/388	336/28814	3.71096e-06	0.00020845	0.000151005	Hspb1/Gpx1/Chchd2/Pdk1/Rest/Pml/Akr1b3/Setx/Etv5/Parp1/Trp53/Sod2/Mcl1/Park7/Foxp1/Xrcc5/Chchd4	17
GO:0032196	GO:0032196	transposition	6/388	32/28814	3.86561e-06	0.000211916	0.000153516	Morc1/Tex19.1/Dnmt3l/Mov10/Apobec3/L1td1	6
GO:1900407	GO:1900407	regulation of cellular response to oxidative stress	9/388	91/28814	3.93211e-06	0.000211916	0.000153516	Hspb1/Gpx1/Rest/Parp1/Trp53/Sod2/Mcl1/Park7/Foxp1	9
GO:0006302	GO:0006302	double-strand break repair	15/388	267/28814	3.93435e-06	0.000211916	0.000153516	Ooep/Hsf2bp/Rif1/Smarcad1/Pml/Esco2/Setx/Hmces/Actb/Rnf138/Parp1/Trp53/Actl6a/Xrcc5/Trip12	15
GO:0001667	GO:0001667	ameboidal-type cell migration	20/388	452/28814	4.02746e-06	0.000214	0.000155026	Hspb1/Gpx1/Arid5b/Apoe/Akap12/Folr1/Pml/Pdlim1/Fgfbp1/Fgf4/Rcc2/Timp1/Sdc4/Cenpv/Jup/Atp5b/Glul/Foxp1/Macf1/Apela	20
GO:0032507	GO:0032507	maintenance of protein location in cell	8/388	69/28814	4.10835e-06	0.000215387	0.000156031	Chchd10/Tmsb4x/Twf2/Pml/Morc3/Tmsb10/Park7/Topors	8
GO:0014020	GO:0014020	primary neural tube formation	10/388	119/28814	5.05e-06	0.000261271	0.00018927	Enah/Folr1/Dlc1/Cobl/Ptch1/Grhl2/Sdc4/Trim71/Kif20b/Tgif1	10
GO:0032204	GO:0032204	regulation of telomere maintenance	9/388	94/28814	5.15059e-06	0.000263015	0.000190533	Pml/Dkc1/Ino80e/Parp1/Atrx/Gnl3/Actl6a/Terf1/Xrcc5	9
GO:0048863	GO:0048863	stem cell differentiation	14/388	240/28814	5.36106e-06	0.000270253	0.000195777	Sox2/Mtf2/Jarid2/Dnmt3l/Tcf7l1/Kdm3a/Folr1/Rest/Ncoa3/L3mbtl2/Trp53/Tcf15/Xrcc5/Nanog	14
GO:0006089	GO:0006089	lactate metabolic process	5/388	20/28814	5.66337e-06	0.000281878	0.000204198	Glo1/Trp53/Tigar/Park7/Ldhb	5
GO:0051258	GO:0051258	protein polymerization	15/388	276/28814	5.87737e-06	0.000288873	0.000209265	Stmn1/Gpx4/Hsp90aa1/Tmsb4x/Pycard/Twf2/Msrb2/Sgk1/Cobl/Kank3/Mtss1/Mzt1/Tmsb10/Ube2c/Fbxo5	15
GO:0010216	GO:0010216	maintenance of DNA methylation	4/388	10/28814	6.37649e-06	0.000307707	0.000222909	Zfp57/Usp7/Hells/Kcnq1ot1	4
GO:2001022	GO:2001022	positive regulation of response to DNA damage stimulus	11/388	150/28814	6.41708e-06	0.000307707	0.000222909	Ooep/Rif1/Trim28/Actb/Ino80e/Parp1/Tigar/Fxr1/Pnp/Actl6a/Eef1e1	11
GO:0034502	GO:0034502	protein localization to chromosome	9/388	98/28814	7.26852e-06	0.000344335	0.000249443	Jarid2/Pml/Esco2/Rcc2/Dkc1/Atrx/Gnl3/Terf1/Tasor	9
GO:1901605	GO:1901605	alpha-amino acid metabolic process	12/388	184/28814	8.19532e-06	0.000383619	0.000277901	Tdh/Bcat2/Pipox/Glul/Cth/Park7/Gcat/Gldc/Shmt1/Qdpr/Glud1/Asns	12
GO:1902882	GO:1902882	regulation of response to oxidative stress	9/388	100/28814	8.58112e-06	0.000394201	0.000285567	Hspb1/Gpx1/Rest/Parp1/Trp53/Sod2/Mcl1/Park7/Foxp1	9
GO:0006310	GO:0006310	DNA recombination	16/388	321/28814	8.62188e-06	0.000394201	0.000285567	Ooep/Tex19.1/Hsf2bp/Rif1/Smarcad1/Setx/Hmces/Actb/Rnf138/Msh6/Parp1/Foxp1/Actl6a/Xrn2/Xrcc5/Ung	16
GO:2001243	GO:2001243	negative regulation of intrinsic apoptotic signaling pathway	9/388	101/28814	9.31004e-06	0.000420771	0.000304815	Hspb1/Gpx1/Rrn3/Hells/Mif/Sod2/Mcl1/Park7/Mdm4	9
GO:0140719	GO:0140719	constitutive heterochromatin assembly	4/388	11/28814	9.91362e-06	0.000442959	0.000320888	Rif1/Cenpv/Hells/Hat1	4
GO:1901606	GO:1901606	alpha-amino acid catabolic process	8/388	78/28814	1.03693e-05	0.000458115	0.000331868	Tdh/Bcat2/Pipox/Gcat/Gldc/Shmt1/Qdpr/Glud1	8
GO:0006749	GO:0006749	glutathione metabolic process	8/388	81/28814	1.37345e-05	0.000600045	0.000434685	Gpx4/Gsta4/Gpx1/Glo1/Gstm1/Sod2/Cth/Park7	8
GO:0045071	GO:0045071	negative regulation of viral genome replication	7/388	59/28814	1.42049e-05	0.000606729	0.000439527	Ifitm1/Trim28/Ifitm3/Ifitm2/Apobec3/Tasor/Resf1	7
GO:0001841	GO:0001841	neural tube formation	10/388	134/28814	1.44804e-05	0.000606729	0.000439527	Enah/Folr1/Dlc1/Cobl/Ptch1/Grhl2/Sdc4/Trim71/Kif20b/Tgif1	10
GO:0010212	GO:0010212	response to ionizing radiation	10/388	134/28814	1.44804e-05	0.000606729	0.000439527	Gpx1/Pml/Bax/Usp28/Trp53/Sod2/Tigar/Pnp/Xrcc5/Egr1	10
GO:0045869	GO:0045869	negative regulation of single stranded viral RNA replication via double stranded DNA intermediate	4/388	12/28814	1.47123e-05	0.000606729	0.000439527	Trim28/Apobec3/Tasor/Resf1	4
GO:0090309	GO:0090309	positive regulation of DNA methylation-dependent heterochromatin assembly	4/388	12/28814	1.47123e-05	0.000606729	0.000439527	Trim28/Atf7ip/Tasor/Resf1	4
GO:0006282	GO:0006282	regulation of DNA repair	11/388	164/28814	1.49676e-05	0.000606729	0.000439527	Ooep/Rif1/Pml/Trim28/Actb/Ino80e/Parp1/Tigar/Pnp/Actl6a/Trip12	11
GO:0009755	GO:0009755	hormone-mediated signaling pathway	11/388	164/28814	1.49676e-05	0.000606729	0.000439527	Klf9/Nr0b1/Nr5a2/Kdm3a/Trh/Sgk1/Ncoa3/Pias2/Parp1/Park7/Foxp1	11
GO:0051457	GO:0051457	maintenance of protein location in nucleus	5/388	25/28814	1.83612e-05	0.000736698	0.000533679	Chchd10/Pml/Morc3/Park7/Topors	5
GO:0045739	GO:0045739	positive regulation of DNA repair	9/388	111/28814	2.00208e-05	0.000795171	0.000576038	Ooep/Rif1/Trim28/Actb/Ino80e/Parp1/Tigar/Pnp/Actl6a	9
GO:0006575	GO:0006575	cellular modified amino acid metabolic process	12/388	203/28814	2.19689e-05	0.000863819	0.000625768	Gpx4/Gsta4/Gpx1/Folr1/Ckb/Pipox/Glo1/Gstm1/Sod2/Cth/Park7/Shmt1	12
GO:0043254	GO:0043254	regulation of protein-containing complex assembly	18/388	429/28814	2.47148e-05	0.000962163	0.00069701	Stmn1/Hsp90aa1/Tcl1/Apoe/Tmsb4x/Pycard/Twf2/Sgk1/Ulk1/Kank3/Lgals3/Bax/Parp1/Atf7ip/Trp53/Tmsb10/Park7/Terf1	18
GO:0045091	GO:0045091	regulation of single stranded viral RNA replication via double stranded DNA intermediate	4/388	14/28814	2.91228e-05	0.00110627	0.000801403	Trim28/Apobec3/Tasor/Resf1	4
GO:0046073	GO:0046073	dTMP metabolic process	4/388	14/28814	2.91228e-05	0.00110627	0.000801403	Dpys/Upp1/Shmt1/Nme2	4
GO:0048732	GO:0048732	gland development	19/388	476/28814	2.92604e-05	0.00110627	0.000801403	Sox2/Pdgfa/Jarid2/Kdm5b/Gpx1/Nr0b1/Arid5b/Tfcp2l1/Pml/Cbx7/Socs2/Cobl/Ncoa3/Nfib/Ptch1/Rbpj/Bax/Etv5/Sod2	19
GO:0016032	GO:0016032	viral process	16/388	355/28814	2.96375e-05	0.00110628	0.000801411	Triml2/Nr5a2/Triml1/Apoe/Rest/Ifitm1/Pml/Trim28/Ifitm3/Ifitm2/Bax/Trp53/Hspa8/Apobec3/Tasor/Resf1	16
GO:0042771	GO:0042771	intrinsic apoptotic signaling pathway in response to DNA damage by p53 class mediator	6/388	45/28814	2.99783e-05	0.00110628	0.000801411	Pycard/Pml/Usp28/Trp53/Mif/Topors	6
GO:1901361	GO:1901361	organic cyclic compound catabolic process	19/388	477/28814	3.01047e-05	0.00110628	0.000801411	Spp1/Hsd17b14/Ephx2/Apoe/Dpys/Tet1/Mov10/Exosc5/Grsf1/Dkc1/Dis3/Bax/Trim71/Upp1/Cnot10/Fxr1/Pnp/Xrn2/Qdpr	19
GO:0051090	GO:0051090	regulation of DNA-binding transcription factor activity	18/388	436/28814	3.05491e-05	0.00111221	0.000805709	Triml2/Nr0b1/Arid5b/Triml1/Pycard/Ddx58/Usp7/Aim2/Pim1/Ncoa3/Pias2/Ptch1/Trim13/Pura/Jup/Id3/Cth/Park7	18
GO:0045069	GO:0045069	regulation of viral genome replication	8/388	91/28814	3.2291e-05	0.00115506	0.000836746	Nr5a2/Ifitm1/Trim28/Ifitm3/Ifitm2/Apobec3/Tasor/Resf1	8
GO:1903900	GO:1903900	regulation of viral life cycle	10/388	147/28814	3.23133e-05	0.00115506	0.000836746	Triml2/Nr5a2/Triml1/Ifitm1/Trim28/Ifitm3/Ifitm2/Apobec3/Tasor/Resf1	10
GO:0043401	GO:0043401	steroid hormone mediated signaling pathway	9/388	118/28814	3.26201e-05	0.00115552	0.00083708	Klf9/Nr0b1/Kdm3a/Sgk1/Ncoa3/Pias2/Parp1/Park7/Foxp1	9
GO:0032206	GO:0032206	positive regulation of telomere maintenance	7/388	67/28814	3.30195e-05	0.00115922	0.000839763	Pml/Dkc1/Ino80e/Atrx/Gnl3/Actl6a/Xrcc5	7
GO:0008637	GO:0008637	apoptotic mitochondrial changes	9/388	120/28814	3.72622e-05	0.00126643	0.000917425	Chchd10/Gpx1/Pycard/Atpif1/Bax/Trp53/Sod2/Mcl1/Pnp	9
GO:0010528	GO:0010528	regulation of transposition	5/388	29/28814	3.92632e-05	0.00126643	0.000917425	Morc1/Tex19.1/Dnmt3l/Mov10/Apobec3	5
GO:0010529	GO:0010529	negative regulation of transposition	5/388	29/28814	3.92632e-05	0.00126643	0.000917425	Morc1/Tex19.1/Dnmt3l/Mov10/Apobec3	5
GO:0031453	GO:0031453	positive regulation of heterochromatin assembly	4/388	15/28814	3.92912e-05	0.00126643	0.000917425	Trim28/Atf7ip/Tasor/Resf1	4
GO:0039692	GO:0039692	single stranded viral RNA replication via double stranded DNA intermediate	4/388	15/28814	3.92912e-05	0.00126643	0.000917425	Trim28/Apobec3/Tasor/Resf1	4
GO:0110096	GO:0110096	cellular response to aldehyde	4/388	15/28814	3.92912e-05	0.00126643	0.000917425	Akr1b3/Sgk1/Park7/Adh5	4
GO:0120263	GO:0120263	positive regulation of heterochromatin organization	4/388	15/28814	3.92912e-05	0.00126643	0.000917425	Trim28/Atf7ip/Tasor/Resf1	4
GO:1904814	GO:1904814	regulation of protein localization to chromosome, telomeric region	4/388	15/28814	3.92912e-05	0.00126643	0.000917425	Pml/Dkc1/Gnl3/Terf1	4
GO:1905269	GO:1905269	positive regulation of chromatin organization	4/388	15/28814	3.92912e-05	0.00126643	0.000917425	Trim28/Atf7ip/Tasor/Resf1	4
GO:0035148	GO:0035148	tube formation	11/388	182/28814	3.9294e-05	0.00126643	0.000917425	Enah/Folr1/Dlc1/Cobl/Nfib/Ptch1/Grhl2/Sdc4/Trim71/Kif20b/Tgif1	11
GO:0000280	GO:0000280	nuclear division	18/388	445/28814	3.9836e-05	0.00127346	0.000922517	Mybl2/Ooep/Tex19.1/Dnmt3l/Tdrd12/Hsf2bp/Kif20b/Atrx/Mzt1/Bora/Terf1/Cks2/Dctn2/Ube2c/Syce2/Fbxo5/Ccne1/Tasor	18
GO:2001233	GO:2001233	regulation of apoptotic signaling pathway	17/388	406/28814	4.24488e-05	0.00133535	0.000967353	Hspb1/Gpx1/Pycard/Pml/Lgals3/Bax/Rrn3/Parp1/Trp53/Hells/Mif/Sod2/Cth/Mcl1/Park7/Eef1e1/Mdm4	17
GO:0009636	GO:0009636	response to toxic substance	9/388	122/28814	4.24513e-05	0.00133535	0.000967353	Gpx1/Ephx2/Mt1/Mt2/Pim1/Bax/Sod2/Park7/Adh5	9
GO:0051972	GO:0051972	regulation of telomerase activity	6/388	48/28814	4.36566e-05	0.00135403	0.000980888	Hsp90aa1/Pml/Grhl2/Dkc1/Trp53/Terf1	6
GO:0009063	GO:0009063	cellular amino acid catabolic process	8/388	95/28814	4.40783e-05	0.00135403	0.000980888	Tdh/Bcat2/Pipox/Gcat/Gldc/Shmt1/Qdpr/Glud1	8
GO:0061053	GO:0061053	somite development	8/388	95/28814	4.40783e-05	0.00135403	0.000980888	Gdf3/Ifitm1/Ttn/Cobl/Ptch1/Rbpj/Trp53/Tcf15	8
GO:0016331	GO:0016331	morphogenesis of embryonic epithelium	11/388	185/28814	4.56141e-05	0.00139035	0.00100719	Enah/Folr1/Dlc1/Cobl/Ptch1/Grsf1/Grhl2/Sdc4/Trim71/Kif20b/Tgif1	11
GO:0007409	GO:0007409	axonogenesis	19/388	493/28814	4.69146e-05	0.00141899	0.00102794	Stmn1/Enah/Hsp90aa1/Apoe/Twf2/Cobl/Usp9x/Nfib/Ptch1/Ulk1/Tubb3/Aplp1/Actb/Tubb2b/Foxp1/Macf1/Uchl1/Mycbp2/Dst	19
GO:0010639	GO:0010639	negative regulation of organelle organization	16/388	373/28814	5.345e-05	0.0015964	0.00115647	Stmn1/Lima1/Gpx1/Tmsb4x/Twf2/Dlc1/Pml/Sgk1/Kank3/Parp1/Atrx/Trp53/Tmsb10/Tigar/Terf1/Fbxo5	16
GO:0001838	GO:0001838	embryonic epithelial tube formation	10/388	156/28814	5.35924e-05	0.0015964	0.00115647	Enah/Folr1/Dlc1/Cobl/Ptch1/Grhl2/Sdc4/Trim71/Kif20b/Tgif1	10
GO:0009162	GO:0009162	deoxyribonucleoside monophosphate metabolic process	5/388	31/28814	5.49478e-05	0.00161235	0.00116802	Dpys/Upp1/Pnp/Shmt1/Nme2	5
GO:0070198	GO:0070198	protein localization to chromosome, telomeric region	5/388	31/28814	5.49478e-05	0.00161235	0.00116802	Pml/Dkc1/Atrx/Gnl3/Terf1	5
GO:0006520	GO:0006520	cellular amino acid metabolic process	13/388	259/28814	5.56287e-05	0.00162024	0.00117373	Tdh/Dpys/Bcat2/Pipox/Glul/Cth/Park7/Gcat/Gldc/Shmt1/Qdpr/Glud1/Asns	13
GO:0019079	GO:0019079	viral genome replication	9/388	128/28814	6.1826e-05	0.0017875	0.0012949	Nr5a2/Ifitm1/Trim28/Ifitm3/Ifitm2/Hspa8/Apobec3/Tasor/Resf1	9
GO:0043543	GO:0043543	protein acylation	13/388	263/28814	6.50109e-05	0.00184483	0.00133643	Jade1/Kat6b/Pml/Esco2/Cdyl/Phf20/Actb/L3mbtl2/Glul/Park7/Actl6a/Hat1/Gm16286	13
GO:0046034	GO:0046034	ATP metabolic process	13/388	263/28814	6.50109e-05	0.00184483	0.00133643	Chchd10/Chchd2/Cox5a/Atpif1/Atp5b/Parp1/Trp53/Tigar/Hspa8/Pfkp/Park7/Pgam1/Tefm	13
GO:0048545	GO:0048545	response to steroid hormone	12/388	227/28814	6.52653e-05	0.00184483	0.00133643	Spp1/Klf9/Nr0b1/Alpl/Kdm3a/Rest/Sgk1/Ncoa3/Pias2/Parp1/Park7/Foxp1	12
GO:2000278	GO:2000278	regulation of DNA biosynthetic process	9/388	129/28814	6.56857e-05	0.00184483	0.00133643	Jade1/Hsp90aa1/Rfc5/Pml/Grhl2/Dkc1/Trp53/Terf1/Xrcc5	9
GO:0009176	GO:0009176	pyrimidine deoxyribonucleoside monophosphate metabolic process	4/388	17/28814	6.70617e-05	0.00187012	0.00135475	Dpys/Upp1/Shmt1/Nme2	4
GO:0006338	GO:0006338	chromatin remodeling	12/388	229/28814	7.09799e-05	0.00196544	0.00142381	Jarid2/Kdm5b/Kat6b/Smarcad1/Mta3/Cenpv/Set/Ino80e/Atrx/Hells/Baz2a/Actl6a	12
GO:0045185	GO:0045185	maintenance of protein location	8/388	102/28814	7.32933e-05	0.00201531	0.00145993	Chchd10/Tmsb4x/Twf2/Pml/Morc3/Tmsb10/Park7/Topors	8
GO:0001756	GO:0001756	somitogenesis	7/388	76/28814	7.48359e-05	0.00203582	0.00147479	Gdf3/Ifitm1/Ttn/Cobl/Rbpj/Trp53/Tcf15	7
GO:0002230	GO:0002230	positive regulation of defense response to virus by host	5/388	33/28814	7.50746e-05	0.00203582	0.00147479	Hsp90aa1/Pycard/Pml/Ddx58/Aim2	5
GO:0008154	GO:0008154	actin polymerization or depolymerization	11/388	198/28814	8.41426e-05	0.00226609	0.0016416	Lima1/Enah/Dstn/Tmsb4x/Pycard/Twf2/Msrb2/Cobl/Kank3/Mtss1/Tmsb10	11
GO:1902176	GO:1902176	negative regulation of oxidative stress-induced intrinsic apoptotic signaling pathway	4/388	18/28814	8.53078e-05	0.00228184	0.00165301	Hspb1/Gpx1/Sod2/Park7	4
GO:0060487	GO:0060487	lung epithelial cell differentiation	5/388	34/28814	8.70516e-05	0.00231275	0.0016754	Klf2/Nfib/Rbpj/Grhl2/Foxp1	5
GO:0009314	GO:0009314	response to radiation	17/388	431/28814	8.82561e-05	0.0023167	0.00167827	Gpx1/Pml/Sgk1/Timp1/Bax/Usp28/Msh6/Parp1/Trp53/Sod2/Tigar/Tanc1/Pnp/Fbxl3/Xrcc5/Tipin/Egr1	17
GO:0061180	GO:0061180	mammary gland epithelium development	7/388	78/28814	8.83789e-05	0.0023167	0.00167827	Kdm5b/Gpx1/Pml/Ncoa3/Ptch1/Bax/Etv5	7
GO:0071383	GO:0071383	cellular response to steroid hormone stimulus	10/388	166/28814	9.02269e-05	0.00234949	0.00170202	Klf9/Nr0b1/Kdm3a/Rest/Sgk1/Ncoa3/Pias2/Parp1/Park7/Foxp1	10
GO:0030324	GO:0030324	lung development	12/388	236/28814	9.45127e-05	0.00243743	0.00176572	Klf2/Sox2/Pdgfa/Dppa4/Mycn/Dppa2/Nfib/Tns3/Rbpj/Grhl2/Foxp1/Hikeshi	12
GO:0072175	GO:0072175	epithelial tube formation	10/388	167/28814	9.4844e-05	0.00243743	0.00176572	Enah/Folr1/Dlc1/Cobl/Ptch1/Grhl2/Sdc4/Trim71/Kif20b/Tgif1	10
GO:1901214	GO:1901214	regulation of neuron death	16/388	392/28814	9.55153e-05	0.00243874	0.00176667	Mybl2/Alg13/Trim2/Apoe/Rest/Mt1/Bax/Set/Hdgf/Parp1/Trp53/Sod2/Mcl1/Tigar/Park7/Egr1	16
GO:0048147	GO:0048147	negative regulation of fibroblast proliferation	5/388	35/28814	0.000100445	0.00253173	0.00183403	Bax/Trp53/Sod2/Morc3/Fth1	5
GO:0060479	GO:0060479	lung cell differentiation	5/388	35/28814	0.000100445	0.00253173	0.00183403	Klf2/Nfib/Rbpj/Grhl2/Foxp1	5
GO:0009880	GO:0009880	embryonic pattern specification	7/388	80/28814	0.000103854	0.00260098	0.0018842	Ooep/Gdf3/Tcf7l1/Cobl/Ptch1/Tasor/Nanog	7
GO:0072527	GO:0072527	pyrimidine-containing compound metabolic process	6/388	56/28814	0.000105512	0.00262577	0.00190216	Dpys/Tet1/Upp1/Shmt1/Nme4/Nme2	6
GO:0030323	GO:0030323	respiratory tube development	12/388	239/28814	0.000106488	0.00263332	0.00190763	Klf2/Sox2/Pdgfa/Dppa4/Mycn/Dppa2/Nfib/Tns3/Rbpj/Grhl2/Foxp1/Hikeshi	12
GO:0070997	GO:0070997	neuron death	17/388	438/28814	0.000107155	0.00263332	0.00190763	Mybl2/Alg13/Gpx1/Trim2/Apoe/Rest/Mt1/Bax/Set/Hdgf/Parp1/Trp53/Sod2/Mcl1/Tigar/Park7/Egr1	17
GO:0033273	GO:0033273	response to vitamin	5/388	36/28814	0.000115365	0.00279554	0.00202515	Spp1/Alpl/Folr1/Pim1/Trim24	5
GO:0050792	GO:0050792	regulation of viral process	10/388	171/28814	0.000115368	0.00279554	0.00202515	Triml2/Nr5a2/Triml1/Ifitm1/Trim28/Ifitm3/Ifitm2/Apobec3/Tasor/Resf1	10
GO:0098754	GO:0098754	detoxification	6/388	57/28814	0.000116599	0.00279554	0.00202515	Mt1/Mt2/Pim1/Sod2/Park7/Adh5	6
GO:1901607	GO:1901607	alpha-amino acid biosynthetic process	6/388	57/28814	0.000116599	0.00279554	0.00202515	Bcat2/Glul/Cth/Park7/Shmt1/Asns	6
GO:0051402	GO:0051402	neuron apoptotic process	14/388	318/28814	0.000118255	0.00281806	0.00204146	Mybl2/Gpx1/Trim2/Apoe/Mt1/Bax/Set/Hdgf/Parp1/Trp53/Sod2/Mcl1/Park7/Egr1	14
GO:1901796	GO:1901796	regulation of signal transduction by p53 class mediator	7/388	82/28814	0.000121464	0.00287708	0.00208421	Pml/Rrn3/Trp53/Mif/Trim24/Eef1e1/Mdm4	7
GO:0034504	GO:0034504	protein localization to nucleus	14/388	320/28814	0.000126261	0.00297281	0.00215356	Chchd10/Pml/Trim28/Jup/Hdgf/Parp1/Trp53/Morc3/Glul/Dnajb6/Hspa8/Park7/Topors/Hikeshi	14
GO:0010761	GO:0010761	fibroblast migration	6/388	58/28814	0.000128592	0.00300966	0.00218026	Arid5b/Akap12/Pml/Pdlim1/Rcc2/Sdc4	6
GO:0000002	GO:0000002	mitochondrial genome maintenance	5/388	37/28814	0.000131927	0.00306945	0.00222357	Mrpl15/Slc25a36/Parp1/Trp53/Chchd4	5
GO:0030518	GO:0030518	intracellular steroid hormone receptor signaling pathway	8/388	111/28814	0.00013289	0.00307368	0.00222663	Klf9/Nr0b1/Kdm3a/Ncoa3/Pias2/Parp1/Park7/Foxp1	8
GO:0043523	GO:0043523	regulation of neuron apoptotic process	13/388	283/28814	0.000135449	0.00311453	0.00225623	Mybl2/Trim2/Apoe/Mt1/Bax/Set/Hdgf/Parp1/Trp53/Sod2/Mcl1/Park7/Egr1	13
GO:2001234	GO:2001234	negative regulation of apoptotic signaling pathway	12/388	246/28814	0.000139604	0.0031914	0.00231192	Hspb1/Gpx1/Lgals3/Bax/Rrn3/Hells/Mif/Sod2/Cth/Mcl1/Park7/Mdm4	12
GO:0060443	GO:0060443	mammary gland morphogenesis	6/388	60/28814	0.000155502	0.0035343	0.00256032	Kdm5b/Pml/Ncoa3/Ptch1/Bax/Etv5	6
GO:1902904	GO:1902904	negative regulation of supramolecular fiber organization	10/388	178/28814	0.000160331	0.00362311	0.00262465	Stmn1/Lima1/Apoe/Tmsb4x/Twf2/Dlc1/Sgk1/Kank3/Tmsb10/Hspa8	10
GO:1903209	GO:1903209	positive regulation of oxidative stress-induced cell death	4/388	21/28814	0.000161605	0.00363103	0.00263039	Rest/Mcl1/Park7/Foxp1	4
GO:0048285	GO:0048285	organelle fission	18/388	498/28814	0.000164473	0.00367447	0.00266186	Mybl2/Ooep/Tex19.1/Dnmt3l/Tdrd12/Hsf2bp/Kif20b/Atrx/Mzt1/Bora/Terf1/Cks2/Dctn2/Ube2c/Syce2/Fbxo5/Ccne1/Tasor	18
GO:0002931	GO:0002931	response to ischemia	5/388	39/28814	0.000170454	0.00376532	0.00272767	Rest/Trp53/Tigar/Uchl1/Egr1	5
GO:2000036	GO:2000036	regulation of stem cell population maintenance	5/388	39/28814	0.000170454	0.00376532	0.00272767	Tcl1/Tcf7l1/Kdm3a/Rest/Ncoa3	5
GO:0051881	GO:0051881	regulation of mitochondrial membrane potential	7/388	87/28814	0.000176272	0.00387207	0.00280501	Tcl1/Atpif1/Bax/Slc25a36/Parp1/Sod2/Park7	7
GO:0007015	GO:0007015	actin filament organization	17/388	458/28814	0.000182073	0.00397728	0.00288122	Stmn1/Lima1/Ooep/Enah/Dstn/Tmsb4x/Pycard/Twf2/Dlc1/Msrb2/Ttn/Pdlim1/Cobl/Kank3/Mtss1/Sdc4/Tmsb10	17
GO:0008652	GO:0008652	cellular amino acid biosynthetic process	6/388	62/28814	0.000186681	0.00405541	0.00293782	Bcat2/Glul/Cth/Park7/Shmt1/Asns	6
GO:0051567	GO:0051567	histone H3-K9 methylation	5/388	40/28814	0.000192669	0.0041625	0.0030154	Jarid2/Rif1/Kdm3a/Atrx/Baz2a	5
GO:0009219	GO:0009219	pyrimidine deoxyribonucleotide metabolic process	4/388	22/28814	0.000195426	0.004199	0.00304184	Dpys/Upp1/Shmt1/Nme2	4
GO:0009411	GO:0009411	response to UV	9/388	149/28814	0.000197591	0.00422243	0.00305882	Gpx1/Pml/Timp1/Bax/Usp28/Msh6/Parp1/Trp53/Tipin	9
GO:0006220	GO:0006220	pyrimidine nucleotide metabolic process	5/388	41/28814	0.000217023	0.00458783	0.00332352	Dpys/Upp1/Shmt1/Nme4/Nme2	5
GO:0060603	GO:0060603	mammary gland duct morphogenesis	5/388	41/28814	0.000217023	0.00458783	0.00332352	Kdm5b/Pml/Ncoa3/Ptch1/Etv5	5
GO:0006473	GO:0006473	protein acetylation	11/388	221/28814	0.000220854	0.00461914	0.0033462	Jade1/Kat6b/Pml/Esco2/Phf20/Actb/L3mbtl2/Park7/Actl6a/Hat1/Gm16286	11
GO:1903046	GO:1903046	meiotic cell cycle process	11/388	221/28814	0.000220854	0.00461914	0.0033462	Ooep/Tex19.1/Dnmt3l/Tdrd12/Hsf2bp/Atrx/Terf1/Cks2/Syce2/Fbxo5/Ccne1	11
GO:0009129	GO:0009129	pyrimidine nucleoside monophosphate metabolic process	4/388	23/28814	0.000234066	0.00486956	0.00352761	Dpys/Upp1/Shmt1/Nme2	4
GO:0019058	GO:0019058	viral life cycle	12/388	261/28814	0.000241205	0.00498978	0.0036147	Triml2/Nr5a2/Triml1/Apoe/Ifitm1/Trim28/Ifitm3/Ifitm2/Hspa8/Apobec3/Tasor/Resf1	12
GO:0006081	GO:0006081	cellular aldehyde metabolic process	6/388	65/28814	0.000242481	0.00498978	0.0036147	Alpl/Kdm3a/Rest/Glo1/Park7/Adh5	6
GO:0072595	GO:0072595	maintenance of protein localization in organelle	5/388	42/28814	0.000243652	0.00498978	0.0036147	Chchd10/Pml/Morc3/Park7/Topors	5
GO:0051651	GO:0051651	maintenance of location in cell	11/388	225/28814	0.000257709	0.00524161	0.00379713	Chchd10/Apoe/Tmsb4x/Twf2/Pml/Bax/Morc3/Tmsb10/Park7/Topors/Fth1	11
GO:0051348	GO:0051348	negative regulation of transferase activity	12/388	263/28814	0.000258615	0.00524161	0.00379713	Hspb1/Apoe/Pycard/Pml/Stk38/Actb/Trp53/Tigar/Park7/Terf1/Uchl1/Fbxo5	12
GO:0014908	GO:0014908	myotube differentiation involved in skeletal muscle regeneration	3/388	10/28814	0.000271009	0.00531316	0.00384896	Cd9/Klf5/Cd81	3
GO:0036480	GO:0036480	neuron intrinsic apoptotic signaling pathway in response to oxidative stress	3/388	10/28814	0.000271009	0.00531316	0.00384896	Parp1/Mcl1/Park7	3
GO:0061687	GO:0061687	detoxification of inorganic compound	3/388	10/28814	0.000271009	0.00531316	0.00384896	Mt1/Mt2/Park7	3
GO:0070933	GO:0070933	histone H4 deacetylation	3/388	10/28814	0.000271009	0.00531316	0.00384896	Smarcad1/Rest/Baz2a	3
GO:0097501	GO:0097501	stress response to metal ion	3/388	10/28814	0.000271009	0.00531316	0.00384896	Mt1/Mt2/Park7	3
GO:1903376	GO:1903376	regulation of oxidative stress-induced neuron intrinsic apoptotic signaling pathway	3/388	10/28814	0.000271009	0.00531316	0.00384896	Parp1/Mcl1/Park7	3
GO:0031047	GO:0031047	gene silencing by RNA	10/388	190/28814	0.000271604	0.00531316	0.00384896	Morc1/Tdrd12/Eif4e2/Mov10/Srrt/Trim71/Trp53/Cnot10/Fxr1/Kcnq1ot1	10
GO:0060541	GO:0060541	respiratory system development	12/388	267/28814	0.000296655	0.00577449	0.00418316	Klf2/Sox2/Pdgfa/Dppa4/Mycn/Dppa2/Nfib/Tns3/Rbpj/Grhl2/Foxp1/Hikeshi	12
GO:0019674	GO:0019674	NAD metabolic process	4/388	25/28814	0.000327346	0.00634051	0.0045932	Trp53/Tigar/Pfkp/Ldhb	4
GO:0050821	GO:0050821	protein stabilization	10/388	195/28814	0.000334065	0.00643893	0.00466449	Hsp90aa1/Pml/Usp7/Pim1/Usp9x/Sugt1/Atf7ip/Trp53/Morc3/Park7	10
GO:0050691	GO:0050691	regulation of defense response to virus by host	5/388	45/28814	0.00033857	0.00649394	0.00470434	Hsp90aa1/Pycard/Pml/Ddx58/Aim2	5
GO:0048608	GO:0048608	reproductive structure development	17/388	484/28814	0.000345165	0.0065883	0.0047727	Sox2/Tex19.1/Kdm5b/Dnmt3l/Nr0b1/Arid5b/Gab1/Trim28/Ncoa3/Rbpj/Grhl2/Bax/Atrx/Dnajb6/Apela/Jmjd1c/Nanog	17
GO:0044403	GO:0044403	biological process involved in symbiotic interaction	12/388	272/28814	0.000350791	0.00666333	0.00482705	Gpx1/Triml2/Triml1/Apoe/Rest/Ifitm1/Sap30/Gpx2/Pglyrp1/Ifitm3/Ifitm2/Hspa8	12
GO:0045787	GO:0045787	positive regulation of cell cycle	14/388	355/28814	0.000364619	0.00689271	0.00499322	Ooep/Mta3/Pim1/Rcc2/Cenpv/Kif20b/Fntb/Atrx/Trp53/Dbf4/Asns/Ube2c/Fbxo5/Nanog	14
GO:0006183	GO:0006183	GTP biosynthetic process	3/388	11/28814	0.00036892	0.00694064	0.00502794	Pnp/Nme4/Nme2	3
GO:0000578	GO:0000578	embryonic axis specification	5/388	46/28814	0.000375702	0.00702519	0.00508919	Gdf3/Tcf7l1/Cobl/Ptch1/Tasor	5
GO:0021915	GO:0021915	neural tube development	10/388	198/28814	0.000376987	0.00702519	0.00508919	Enah/Folr1/Dlc1/Cobl/Ptch1/Grhl2/Sdc4/Trim71/Kif20b/Tgif1	10
GO:0061458	GO:0061458	reproductive system development	17/388	488/28814	0.000379103	0.00703128	0.00509361	Sox2/Tex19.1/Kdm5b/Dnmt3l/Nr0b1/Arid5b/Gab1/Trim28/Ncoa3/Rbpj/Grhl2/Bax/Atrx/Dnajb6/Apela/Jmjd1c/Nanog	17
GO:0006221	GO:0006221	pyrimidine nucleotide biosynthetic process	4/388	26/28814	0.000382776	0.00703134	0.00509364	Upp1/Shmt1/Nme4/Nme2	4
GO:0033233	GO:0033233	regulation of protein sumoylation	4/388	26/28814	0.000382776	0.00703134	0.00509364	Uba2/Gnl3/Park7/Egr1	4
GO:0043484	GO:0043484	regulation of RNA splicing	9/388	163/28814	0.00038447	0.00703134	0.00509364	Rbmxl2/Rest/Grsf1/Setx/Rbm25/Slc38a2/Hspa8/Fxr1/Malat1	9
GO:0048146	GO:0048146	positive regulation of fibroblast proliferation	6/388	71/28814	0.000392948	0.00715311	0.00518186	Pdgfa/Pla2g1b/Pml/Fntb/Mif/Tgif1	6
GO:0007389	GO:0007389	pattern specification process	17/388	490/28814	0.000397128	0.00719588	0.00521285	Ooep/Mtf2/Gdf3/Tcf7l1/Folr1/Ifitm1/Ttn/Cobl/Eed/Ptch1/Grsf1/Rbpj/Trp53/Tgif1/Tcf15/Tasor/Nanog	17
GO:0016579	GO:0016579	protein deubiquitination	8/388	131/28814	0.000412719	0.00739838	0.00535954	Usp7/Usp9x/Ubxn1/Usp48/Usp28/Park7/Uchl1/Uchl3	8
GO:1901216	GO:1901216	positive regulation of neuron death	8/388	131/28814	0.000412719	0.00739838	0.00535954	Mybl2/Apoe/Rest/Bax/Parp1/Trp53/Mcl1/Egr1	8
GO:0009394	GO:0009394	2'-deoxyribonucleotide metabolic process	5/388	47/28814	0.00041583	0.00739838	0.00535954	Dpys/Upp1/Pnp/Shmt1/Nme2	5
GO:0019692	GO:0019692	deoxyribose phosphate metabolic process	5/388	47/28814	0.00041583	0.00739838	0.00535954	Dpys/Upp1/Pnp/Shmt1/Nme2	5
GO:0007127	GO:0007127	meiosis I	8/388	132/28814	0.000434282	0.00769187	0.00557215	Tex19.1/Dnmt3l/Hsf2bp/Terf1/Cks2/Syce2/Fbxo5/Ccne1	8
GO:0140013	GO:0140013	meiotic nuclear division	10/388	202/28814	0.000441276	0.00778071	0.0056365	Ooep/Tex19.1/Dnmt3l/Tdrd12/Hsf2bp/Terf1/Cks2/Syce2/Fbxo5/Ccne1	10
GO:0019439	GO:0019439	aromatic compound catabolic process	16/388	451/28814	0.000459122	0.00805923	0.00583827	Ephx2/Dpys/Tet1/Mov10/Exosc5/Grsf1/Dkc1/Dis3/Bax/Trim71/Upp1/Cnot10/Fxr1/Pnp/Xrn2/Qdpr	16
GO:0048525	GO:0048525	negative regulation of viral process	7/388	102/28814	0.00046907	0.00816643	0.00591593	Ifitm1/Trim28/Ifitm3/Ifitm2/Apobec3/Tasor/Resf1	7
GO:0051607	GO:0051607	defense response to virus	12/388	281/28814	0.000469383	0.00816643	0.00591593	Hsp90aa1/Pycard/Ifitm1/Pml/Ddx58/Trim28/Mov10/Aim2/Exosc5/Ifitm3/Ifitm2/Apobec3	12
GO:0000018	GO:0000018	regulation of DNA recombination	8/388	134/28814	0.000480152	0.00818308	0.00592799	Ooep/Rif1/Smarcad1/Hmces/Actb/Msh6/Parp1/Actl6a	8
GO:0007517	GO:0007517	muscle organ development	14/388	365/28814	0.000480448	0.00818308	0.00592799	Mylpf/Gpx1/Arid5b/Sap30/Fbxo22/Ttn/Klf5/Rbpj/Mtss1/Id3/Tcf15/Fxr1/Foxp1/Egr1	14
GO:0140546	GO:0140546	defense response to symbiont	12/388	282/28814	0.000484432	0.00818308	0.00592799	Hsp90aa1/Pycard/Ifitm1/Pml/Ddx58/Trim28/Mov10/Aim2/Exosc5/Ifitm3/Ifitm2/Apobec3	12
GO:0009068	GO:0009068	aspartate family amino acid catabolic process	3/388	12/28814	0.000486989	0.00818308	0.00592799	Tdh/Pipox/Gcat	3
GO:0042989	GO:0042989	sequestering of actin monomers	3/388	12/28814	0.000486989	0.00818308	0.00592799	Tmsb4x/Twf2/Tmsb10	3
GO:0061418	GO:0061418	regulation of transcription from RNA polymerase II promoter in response to hypoxia	3/388	12/28814	0.000486989	0.00818308	0.00592799	Rbpj/Trp53/Egr1	3
GO:0072531	GO:0072531	pyrimidine-containing compound transmembrane transport	3/388	12/28814	0.000486989	0.00818308	0.00592799	Slc28a1/Slc29a1/Slc25a36	3
GO:1902947	GO:1902947	regulation of tau-protein kinase activity	3/388	12/28814	0.000486989	0.00818308	0.00592799	Hsp90aa1/Apoe/Egr1	3
GO:0010833	GO:0010833	telomere maintenance via telomere lengthening	6/388	74/28814	0.00049139	0.00818706	0.00593087	Hsp90aa1/Pml/Dkc1/Parp1/Terf1/Xrcc5	6
GO:0045911	GO:0045911	positive regulation of DNA recombination	6/388	74/28814	0.00049139	0.00818706	0.00593087	Ooep/Rif1/Hmces/Actb/Parp1/Actl6a	6
GO:0009262	GO:0009262	deoxyribonucleotide metabolic process	5/388	49/28814	0.000505687	0.00838971	0.00607768	Dpys/Upp1/Pnp/Shmt1/Nme2	5
GO:0043433	GO:0043433	negative regulation of DNA-binding transcription factor activity	9/388	170/28814	0.000522058	0.00862493	0.00624807	Nr0b1/Pycard/Usp7/Aim2/Pim1/Pias2/Ptch1/Pura/Id3	9
GO:0061982	GO:0061982	meiosis I cell cycle process	8/388	136/28814	0.000529874	0.00871742	0.00631508	Tex19.1/Dnmt3l/Hsf2bp/Terf1/Cks2/Syce2/Fbxo5/Ccne1	8
GO:0050688	GO:0050688	regulation of defense response to virus	6/388	76/28814	0.000566998	0.00928932	0.00672937	Hsp90aa1/Pycard/Pml/Ddx58/Aim2/Apobec3	6
GO:0008156	GO:0008156	negative regulation of DNA replication	4/388	29/28814	0.000589057	0.00945377	0.0068485	Trp53/Terf1/Tipin/Fbxo5	4
GO:0009218	GO:0009218	pyrimidine ribonucleotide metabolic process	4/388	29/28814	0.000589057	0.00945377	0.0068485	Dpys/Upp1/Nme4/Nme2	4
GO:0051570	GO:0051570	regulation of histone H3-K9 methylation	4/388	29/28814	0.000589057	0.00945377	0.0068485	Jarid2/Rif1/Kdm3a/Atrx	4
GO:0060444	GO:0060444	branching involved in mammary gland duct morphogenesis	4/388	29/28814	0.000589057	0.00945377	0.0068485	Kdm5b/Pml/Ncoa3/Etv5	4
GO:0072528	GO:0072528	pyrimidine-containing compound biosynthetic process	4/388	29/28814	0.000589057	0.00945377	0.0068485	Upp1/Shmt1/Nme4/Nme2	4
GO:0061647	GO:0061647	histone H3-K9 modification	5/388	51/28814	0.000609408	0.00970118	0.00702774	Jarid2/Rif1/Kdm3a/Atrx/Baz2a	5
GO:0090329	GO:0090329	regulation of DNA-templated DNA replication	5/388	51/28814	0.000609408	0.00970118	0.00702774	Rfc5/Atrx/Dbf4/Tipin/Fbxo5	5
GO:0051974	GO:0051974	negative regulation of telomerase activity	3/388	13/28814	0.000626778	0.00989756	0.00716999	Pml/Trp53/Terf1	3
GO:1904816	GO:1904816	positive regulation of protein localization to chromosome, telomeric region	3/388	13/28814	0.000626778	0.00989756	0.00716999	Pml/Dkc1/Gnl3	3
GO:0046596	GO:0046596	regulation of viral entry into host cell	5/388	52/28814	0.000666875	0.0104468	0.00756789	Triml2/Triml1/Ifitm1/Ifitm3/Ifitm2	5
GO:0060428	GO:0060428	lung epithelium development	5/388	52/28814	0.000666875	0.0104468	0.00756789	Klf2/Nfib/Rbpj/Grhl2/Foxp1	5
GO:0033143	GO:0033143	regulation of intracellular steroid hormone receptor signaling pathway	6/388	79/28814	0.000696997	0.0108575	0.00786542	Nr0b1/Ncoa3/Pias2/Parp1/Park7/Foxp1	6
GO:2000779	GO:2000779	regulation of double-strand break repair	7/388	109/28814	0.000698616	0.0108575	0.00786542	Ooep/Rif1/Pml/Actb/Parp1/Actl6a/Trip12	7
GO:1903320	GO:1903320	regulation of protein modification by small protein conjugation or removal	11/388	254/28814	0.000713324	0.0110425	0.0079994	Hsp90aa1/Ubxn2a/Uba2/Ubxn1/Gnl3/Park7/Topors/Trip12/Fbxo5/Mycbp2/Egr1	11
GO:0009615	GO:0009615	response to virus	13/388	337/28814	0.000718267	0.0110754	0.00802325	Hsp90aa1/Pycard/Ifitm1/Pml/Ddx58/Trim28/Mov10/Aim2/Exosc5/Ifitm3/Ifitm2/Bax/Apobec3	13
GO:0001890	GO:0001890	placenta development	9/388	178/28814	0.000726282	0.0111427	0.00807202	Tex19.1/Dnmt3l/Gab1/Trim28/Ncoa3/Rbpj/Grhl2/Dnajb6/Apela	9
GO:0031057	GO:0031057	negative regulation of histone modification	5/388	53/28814	0.000728302	0.0111427	0.00807202	Mtf2/Jarid2/Kdm3a/L3mbtl2/Trip12	5
GO:0072594	GO:0072594	establishment of protein localization to organelle	15/388	426/28814	0.000739333	0.0112677	0.00816253	Hsp90aa1/Folr1/Pml/Trim28/Atpif1/Dkc1/Bax/Agk/Jup/Trp53/Hspa8/Terf1/Macf1/Chchd4/Hikeshi	15
GO:0070228	GO:0070228	regulation of lymphocyte apoptotic process	6/388	80/28814	0.00074509	0.0113116	0.00819432	Lgals3/Bax/Trp53/Mif/Foxp1/Pnp	6
GO:0007369	GO:0007369	gastrulation	9/388	179/28814	0.000755847	0.0114307	0.00828066	Sox2/Gdf3/Nsd1/Trp53/Tgif1/Macf1/Apela/Tasor/Nanog	9
GO:0042558	GO:0042558	pteridine-containing compound metabolic process	4/388	31/28814	0.000764004	0.0115098	0.00833795	Folr1/Pipox/Shmt1/Qdpr	4
GO:0051152	GO:0051152	positive regulation of smooth muscle cell differentiation	3/388	14/28814	0.000789775	0.0118237	0.00856531	Tmsb4x/Sod2/Cth	3
GO:0045604	GO:0045604	regulation of epidermal cell differentiation	5/388	54/28814	0.000793858	0.0118237	0.00856531	Gdf3/Mycn/Ncoa3/Ptch1/Grhl2	5
GO:1903202	GO:1903202	negative regulation of oxidative stress-induced cell death	5/388	54/28814	0.000793858	0.0118237	0.00856531	Hspb1/Gpx1/Rest/Sod2/Park7	5
GO:0003002	GO:0003002	regionalization	14/388	385/28814	0.000808	0.0119889	0.00868499	Mtf2/Gdf3/Tcf7l1/Ifitm1/Ttn/Cobl/Eed/Ptch1/Grsf1/Rbpj/Trp53/Tgif1/Tcf15/Tasor	14
GO:0071897	GO:0071897	DNA biosynthetic process	9/388	182/28814	0.000850481	0.0125718	0.00910725	Jade1/Hsp90aa1/Rfc5/Pml/Grhl2/Dkc1/Trp53/Terf1/Xrcc5	9
GO:1902903	GO:1902903	regulation of supramolecular fiber organization	14/388	388/28814	0.000870517	0.0128198	0.00928689	Stmn1/Lima1/Apoe/Dstn/Tmsb4x/Pycard/Twf2/Dlc1/Sgk1/Kank3/Mtss1/Sdc4/Tmsb10/Hspa8	14
GO:0007623	GO:0007623	circadian rhythm	10/388	221/28814	0.000884027	0.0129701	0.00939583	Kdm5b/Pml/Usp7/Usp9x/Setx/Id3/Trp53/Fbxl3/Mycbp2/Egr1	10
GO:0006261	GO:0006261	DNA-templated DNA replication	8/388	148/28814	0.000922889	0.01349	0.0097724	Ooep/Rfc5/Pura/Atrx/Dbf4/Tipin/Fbxo5/Ccne1	8
GO:0006091	GO:0006091	generation of precursor metabolites and energy	15/388	436/28814	0.000933697	0.0135974	0.00985023	Chchd10/Chchd2/Cox5a/Cisd1/Bax/Atp5b/Trp53/Sod2/Tigar/Pfkp/Park7/Adh5/Pgam1/Tefm/Chchd4	15
GO:0045333	GO:0045333	cellular respiration	10/388	223/28814	0.000946643	0.0136281	0.00987247	Chchd10/Chchd2/Cox5a/Cisd1/Bax/Atp5b/Sod2/Park7/Tefm/Chchd4	10
GO:0032272	GO:0032272	negative regulation of protein polymerization	6/388	84/28814	0.000963596	0.0136281	0.00987247	Stmn1/Tmsb4x/Twf2/Sgk1/Kank3/Tmsb10	6
GO:0072089	GO:0072089	stem cell proliferation	6/388	84/28814	0.000963596	0.0136281	0.00987247	Dppa2/Pim1/Ncoa3/Trim71/L3mbtl2/Ccne1	6
GO:0065004	GO:0065004	protein-DNA complex assembly	8/388	149/28814	0.000964041	0.0136281	0.00987247	Kat6b/Cenpv/Set/Atf7ip/Atrx/Trp53/Hells/Terf1	8
GO:0039694	GO:0039694	viral RNA genome replication	4/388	33/28814	0.000972756	0.0136281	0.00987247	Trim28/Apobec3/Tasor/Resf1	4
GO:0060669	GO:0060669	embryonic placenta morphogenesis	4/388	33/28814	0.000972756	0.0136281	0.00987247	Trim28/Ncoa3/Grhl2/Dnajb6	4
GO:1902253	GO:1902253	regulation of intrinsic apoptotic signaling pathway by p53 class mediator	4/388	33/28814	0.000972756	0.0136281	0.00987247	Rrn3/Trp53/Mif/Mdm4	4
GO:0042692	GO:0042692	muscle cell differentiation	15/388	438/28814	0.000977356	0.0136281	0.00987247	Csrp2/Gpx1/Cd9/Tmsb4x/Fbxo22/Ttn/Klf5/Rbpj/Cacybp/Sod2/Cth/Tanc1/Foxp1/Uchl1/Cd81	15
GO:0009130	GO:0009130	pyrimidine nucleoside monophosphate biosynthetic process	3/388	15/28814	0.000977396	0.0136281	0.00987247	Upp1/Shmt1/Nme2	3
GO:0033280	GO:0033280	response to vitamin D	3/388	15/28814	0.000977396	0.0136281	0.00987247	Spp1/Pim1/Trim24	3
GO:0042182	GO:0042182	ketone catabolic process	3/388	15/28814	0.000977396	0.0136281	0.00987247	Glo1/Park7/Cbr3	3
GO:0046185	GO:0046185	aldehyde catabolic process	3/388	15/28814	0.000977396	0.0136281	0.00987247	Glo1/Park7/Adh5	3
GO:0042176	GO:0042176	regulation of protein catabolic process	14/388	393/28814	0.000983774	0.0136685	0.00990178	Gpx1/Hsp90aa1/Ubxn2a/Apoe/Pml/Fbxo22/Usp7/Ubxn1/Atpif1/Timp1/Park7/Mdm4/Mycbp2/Cd81	14
GO:0048511	GO:0048511	rhythmic process	12/388	307/28814	0.00101635	0.0139825	0.0101292	Klf9/Kdm5b/Enox1/Pml/Usp7/Usp9x/Setx/Id3/Trp53/Fbxl3/Mycbp2/Egr1	12
GO:0010463	GO:0010463	mesenchymal cell proliferation	5/388	57/28814	0.00101704	0.0139825	0.0101292	Pdgfa/Mycn/Nfib/Fgf4/Foxp1	5
GO:0052372	GO:0052372	modulation by symbiont of entry into host	5/388	57/28814	0.00101704	0.0139825	0.0101292	Triml2/Triml1/Ifitm1/Ifitm3/Ifitm2	5
GO:0001892	GO:0001892	embryonic placenta development	7/388	117/28814	0.00106127	0.0145397	0.0105329	Tex19.1/Gab1/Trim28/Ncoa3/Rbpj/Grhl2/Dnajb6	7
GO:0051055	GO:0051055	negative regulation of lipid biosynthetic process	5/388	58/28814	0.00110085	0.0149777	0.0108501	Pdgfa/Nr0b1/Apoe/Rest/Apoc1	5
GO:1904356	GO:1904356	regulation of telomere maintenance via telomere lengthening	5/388	58/28814	0.00110085	0.0149777	0.0108501	Pml/Dkc1/Parp1/Terf1/Xrcc5	5
GO:1903829	GO:1903829	positive regulation of protein localization	16/388	491/28814	0.00112775	0.0152907	0.0110769	Stx3/Pml/Trim28/Trh/Ttn/Tm7sf3/Lgals3/Dkc1/Jup/Kif20b/Parp1/Gnl3/Glul/Park7/Glud1/Cd81	16
GO:0070646	GO:0070646	protein modification by small protein removal	8/388	153/28814	0.00114358	0.0154521	0.0111938	Usp7/Usp9x/Ubxn1/Usp48/Usp28/Park7/Uchl1/Uchl3	8
GO:0018394	GO:0018394	peptidyl-lysine acetylation	9/388	190/28814	0.00115074	0.0154956	0.0112253	Jade1/Kat6b/Pml/Phf20/Actb/L3mbtl2/Park7/Actl6a/Hat1	9
GO:1902893	GO:1902893	regulation of miRNA transcription	6/388	87/28814	0.00115747	0.015533	0.0112524	Rest/Klf5/Nfib/Trp53/Gnl3/Egr1	6
GO:0015980	GO:0015980	energy derivation by oxidation of organic compounds	12/388	312/28814	0.00116664	0.0156028	0.011303	Chchd10/Chchd2/Cox5a/Cisd1/Bax/Atp5b/Trp53/Sod2/Tigar/Park7/Tefm/Chchd4	12
GO:0009117	GO:0009117	nucleotide metabolic process	15/388	447/28814	0.00119581	0.0159387	0.0115463	Pdk1/Dpys/Pipox/Atp5b/Parp1/Upp1/Tigar/Pfkp/Park7/Pnp/Pgam1/Acot9/Shmt1/Nme4/Nme2	15
GO:1903203	GO:1903203	regulation of oxidative stress-induced neuron death	4/388	35/28814	0.00121864	0.0161882	0.0117271	Rest/Parp1/Mcl1/Park7	4
GO:0051091	GO:0051091	positive regulation of DNA-binding transcription factor activity	11/388	272/28814	0.00124222	0.0164458	0.0119137	Triml2/Arid5b/Triml1/Pycard/Ddx58/Aim2/Ncoa3/Trim13/Jup/Cth/Park7	11
GO:0009895	GO:0009895	negative regulation of catabolic process	12/388	315/28814	0.00126534	0.0166957	0.0120947	Pml/Usp7/Apoc1/Ubxn1/Dkc1/Timp1/Trp53/Mcl1/Tigar/Park7/Mdm4/Mycbp2	12
GO:0006278	GO:0006278	RNA-templated DNA biosynthetic process	5/388	60/28814	0.00128369	0.0168249	0.0121883	Hsp90aa1/Pml/Dkc1/Terf1/Xrcc5	5
GO:0007004	GO:0007004	telomere maintenance via telomerase	5/388	60/28814	0.00128369	0.0168249	0.0121883	Hsp90aa1/Pml/Dkc1/Terf1/Xrcc5	5
GO:0061614	GO:0061614	miRNA transcription	6/388	89/28814	0.00130242	0.0170137	0.0123251	Rest/Klf5/Nfib/Trp53/Gnl3/Egr1	6
GO:0050678	GO:0050678	regulation of epithelial cell proliferation	14/388	405/28814	0.00130711	0.0170183	0.0123284	Sox2/Klf9/Kdm5b/Gpx1/Apoe/Fgfbp1/Nfib/Ptch1/Atpif1/Mtss1/Bax/Glul/Foxp1/Apela	14
GO:0009991	GO:0009991	response to extracellular stimulus	14/388	406/28814	0.00133766	0.0173586	0.0125749	Spp1/Gdf3/Alpl/Apoe/Folr1/Fbxo22/Pim1/Ulk1/Ppan/Trp53/Sod2/Glul/Trim24/Asns	14
GO:0022612	GO:0022612	gland morphogenesis	8/388	157/28814	0.00134885	0.0174313	0.0126276	Pdgfa/Kdm5b/Pml/Ncoa3/Nfib/Ptch1/Bax/Etv5	8
GO:0042177	GO:0042177	negative regulation of protein catabolic process	7/388	122/28814	0.00135392	0.0174313	0.0126276	Pml/Usp7/Ubxn1/Timp1/Park7/Mdm4/Mycbp2	7
GO:0009048	GO:0009048	dosage compensation by inactivation of X chromosome	4/388	36/28814	0.00135655	0.0174313	0.0126276	Jarid2/Tsix/Cdyl/Phf20	4
GO:0034248	GO:0034248	regulation of cellular amide metabolic process	15/388	453/28814	0.0013632	0.0174596	0.0126481	Apoe/Eif4e2/Pdk1/Pml/Mov10/Exosc5/Mif4gd/Aplp1/Trim71/Trp53/Eif3k/Tigar/Cnot10/Fxr1/Shmt1	15
GO:0045682	GO:0045682	regulation of epidermis development	5/388	61/28814	0.00138308	0.0175996	0.0127495	Gdf3/Mycn/Ncoa3/Ptch1/Grhl2	5
GO:2000142	GO:2000142	regulation of DNA-templated transcription, initiation	5/388	61/28814	0.00138308	0.0175996	0.0127495	Morc1/Setx/Rrn3/Atf7ip/Trp53	5
GO:0110053	GO:0110053	regulation of actin filament organization	11/388	276/28814	0.0013954	0.017699	0.0128215	Stmn1/Lima1/Dstn/Tmsb4x/Pycard/Twf2/Dlc1/Kank3/Mtss1/Sdc4/Tmsb10	11
GO:0009952	GO:0009952	anterior/posterior pattern specification	10/388	235/28814	0.00140326	0.0177043	0.0128253	Gdf3/Tcf7l1/Ifitm1/Ttn/Cobl/Grsf1/Rbpj/Trp53/Tcf15/Tasor	10
GO:0042542	GO:0042542	response to hydrogen peroxide	7/388	123/28814	0.00141935	0.0177043	0.0128253	Gpx1/Akr1b3/Setx/Trp53/Sod2/Park7/Foxp1	7
GO:0006753	GO:0006753	nucleoside phosphate metabolic process	15/388	455/28814	0.00142319	0.0177043	0.0128253	Pdk1/Dpys/Pipox/Atp5b/Parp1/Upp1/Tigar/Pfkp/Park7/Pnp/Pgam1/Acot9/Shmt1/Nme4/Nme2	15
GO:0051302	GO:0051302	regulation of cell division	9/388	196/28814	0.00142793	0.0177043	0.0128253	Pdgfa/Ooep/Ncoa3/Fgf4/Ptch1/Cenpv/Klhl13/Kif20b/Nanog	9
GO:0006007	GO:0006007	glucose catabolic process	3/388	17/28814	0.00143183	0.0177043	0.0128253	Trp53/Tigar/Pfkp	3
GO:0040015	GO:0040015	negative regulation of multicellular organism growth	3/388	17/28814	0.00143183	0.0177043	0.0128253	Socs2/Ptch1/Plac8	3
GO:0071295	GO:0071295	cellular response to vitamin	3/388	17/28814	0.00143183	0.0177043	0.0128253	Folr1/Pim1/Trim24	3
GO:0071498	GO:0071498	cellular response to fluid shear stress	3/388	17/28814	0.00143183	0.0177043	0.0128253	Klf2/Spp1/Mtss1	3
GO:0009259	GO:0009259	ribonucleotide metabolic process	13/388	364/28814	0.00144176	0.0177156	0.0128335	Pdk1/Dpys/Pipox/Atp5b/Parp1/Upp1/Tigar/Pfkp/Pnp/Pgam1/Acot9/Nme4/Nme2	13
GO:0018209	GO:0018209	peptidyl-serine modification	13/388	364/28814	0.00144176	0.0177156	0.0128335	Hsp90aa1/Tcl1/Pdk1/Stk38/Sgk1/Ulk1/Bax/Nsd1/Parp1/Mif/Morc3/Park7/Gm16286	13
GO:0001656	GO:0001656	metanephros development	6/388	91/28814	0.00146084	0.0178941	0.0129629	Pdgfa/Akr1b3/Ptch1/Mtss1/Id3/Egr1	6
GO:0009416	GO:0009416	response to light stimulus	12/388	321/28814	0.00148356	0.0181143	0.0131224	Gpx1/Pml/Sgk1/Timp1/Bax/Usp28/Msh6/Parp1/Trp53/Tanc1/Fbxl3/Tipin	12
GO:0060711	GO:0060711	labyrinthine layer development	5/388	62/28814	0.00148803	0.0181143	0.0131224	Gab1/Ncoa3/Rbpj/Grhl2/Dnajb6	5
GO:0009066	GO:0009066	aspartate family amino acid metabolic process	4/388	37/28814	0.00150499	0.0182081	0.0131903	Tdh/Pipox/Gcat/Asns	4
GO:0036475	GO:0036475	neuron death in response to oxidative stress	4/388	37/28814	0.00150499	0.0182081	0.0131903	Rest/Parp1/Mcl1/Park7	4
GO:0051261	GO:0051261	protein depolymerization	7/388	125/28814	0.0015576	0.0187868	0.0136095	Stmn1/Lima1/Sh3gl2/Dstn/Twf2/Sgk1/Hspa8	7
GO:2000116	GO:2000116	regulation of cysteine-type endopeptidase activity	10/388	240/28814	0.00164001	0.0197203	0.0142858	Sox2/Gpx1/Pycard/Rest/Dlc1/Pml/Aim2/Bax/Dnajb6/Park7	10
GO:0007549	GO:0007549	dosage compensation	4/388	38/28814	0.00166438	0.0198916	0.0144099	Jarid2/Tsix/Cdyl/Phf20	4
GO:1905168	GO:1905168	positive regulation of double-strand break repair via homologous recombination	4/388	38/28814	0.00166438	0.0198916	0.0144099	Ooep/Actb/Parp1/Actl6a	4
GO:0051101	GO:0051101	regulation of DNA binding	7/388	127/28814	0.00170612	0.0203287	0.0147265	Rest/Trim28/Nfib/Nsd1/Zfp462/Parp1/Park7	7
GO:0031667	GO:0031667	response to nutrient levels	13/388	373/28814	0.00178827	0.0212432	0.015389	Spp1/Gdf3/Alpl/Apoe/Folr1/Fbxo22/Pim1/Ulk1/Trp53/Sod2/Glul/Trim24/Asns	13
GO:0032651	GO:0032651	regulation of interleukin-1 beta production	6/388	95/28814	0.0018213	0.0215703	0.015626	Hspb1/Pycard/Pml/Aim2/Foxp1/Egr1	6
GO:0009651	GO:0009651	response to salt stress	4/388	39/28814	0.00183511	0.0216387	0.0156755	Akr1b3/Bax/Trp53/Xrcc5	4
GO:2000781	GO:2000781	positive regulation of double-strand break repair	5/388	65/28814	0.00183808	0.0216387	0.0156755	Ooep/Rif1/Actb/Parp1/Actl6a	5
GO:0030879	GO:0030879	mammary gland development	8/388	165/28814	0.00184685	0.021677	0.0157033	Kdm5b/Gpx1/Pml/Socs2/Ncoa3/Ptch1/Bax/Etv5	8
GO:0019693	GO:0019693	ribose phosphate metabolic process	13/388	376/28814	0.00191805	0.0224457	0.0162601	Pdk1/Dpys/Pipox/Atp5b/Parp1/Upp1/Tigar/Pfkp/Pnp/Pgam1/Acot9/Nme4/Nme2	13
GO:0001836	GO:0001836	release of cytochrome c from mitochondria	5/388	66/28814	0.00196712	0.0229517	0.0166267	Gpx1/Pycard/Bax/Trp53/Sod2	5
GO:0016573	GO:0016573	histone acetylation	8/388	167/28814	0.00199154	0.0230622	0.0167067	Jade1/Kat6b/Phf20/Actb/L3mbtl2/Park7/Actl6a/Hat1	8
GO:0009220	GO:0009220	pyrimidine ribonucleotide biosynthetic process	3/388	19/28814	0.00200005	0.0230622	0.0167067	Upp1/Nme4/Nme2	3
GO:0010544	GO:0010544	negative regulation of platelet activation	3/388	19/28814	0.00200005	0.0230622	0.0167067	Pdgfa/Cd9/Apoe	3
GO:0043046	GO:0043046	DNA methylation involved in gamete generation	3/388	19/28814	0.00200005	0.0230622	0.0167067	Morc1/Dnmt3l/Tdrd12	3
GO:0002861	GO:0002861	regulation of inflammatory response to antigenic stimulus	4/388	40/28814	0.0020176	0.0231289	0.016755	Gpx1/Gpx2/Park7/Cd81	4
GO:0030521	GO:0030521	androgen receptor signaling pathway	4/388	40/28814	0.0020176	0.0231289	0.016755	Kdm3a/Pias2/Park7/Foxp1	4
GO:0009123	GO:0009123	nucleoside monophosphate metabolic process	5/388	67/28814	0.00210266	0.023895	0.01731	Dpys/Upp1/Pnp/Shmt1/Nme2	5
GO:0030330	GO:0030330	DNA damage response, signal transduction by p53 class mediator	5/388	67/28814	0.00210266	0.023895	0.01731	Pml/Atrx/Trp53/Mif/Eef1e1	5
GO:0043903	GO:0043903	regulation of biological process involved in symbiotic interaction	5/388	67/28814	0.00210266	0.023895	0.01731	Triml2/Triml1/Ifitm1/Ifitm3/Ifitm2	5
GO:0062014	GO:0062014	negative regulation of small molecule metabolic process	6/388	98/28814	0.00213305	0.0241705	0.0175096	Apoe/Rest/Apoc1/Parp1/Trp53/Tigar	6
GO:0030041	GO:0030041	actin filament polymerization	8/388	169/28814	0.00214502	0.0241918	0.017525	Tmsb4x/Pycard/Twf2/Msrb2/Cobl/Kank3/Mtss1/Tmsb10	8
GO:0031330	GO:0031330	negative regulation of cellular catabolic process	10/388	249/28814	0.00214724	0.0241918	0.017525	Pml/Usp7/Apoc1/Ubxn1/Dkc1/Timp1/Trp53/Mcl1/Tigar/Park7	10
GO:0044270	GO:0044270	cellular nitrogen compound catabolic process	14/388	428/28814	0.00217699	0.024457	0.0177171	Dpys/Tet1/Mov10/Exosc5/Grsf1/Dkc1/Dis3/Bax/Trim71/Upp1/Cnot10/Fxr1/Pnp/Xrn2	14
GO:0050673	GO:0050673	epithelial cell proliferation	15/388	476/28814	0.00219846	0.0246278	0.0178409	Sox2/Klf9/Kdm5b/Gpx1/Apoe/Fgfbp1/Nfib/Ptch1/Pura/Atpif1/Mtss1/Bax/Glul/Foxp1/Apela	15
GO:1903362	GO:1903362	regulation of cellular protein catabolic process	10/388	250/28814	0.00221062	0.0246419	0.0178511	Gpx1/Hsp90aa1/Apoe/Pml/Fbxo22/Usp7/Ubxn1/Atpif1/Park7/Cd81	10
GO:0035794	GO:0035794	positive regulation of mitochondrial membrane permeability	4/388	41/28814	0.00221226	0.0246419	0.0178511	Chchd10/Atpif1/Bax/Trp53	4
GO:0046700	GO:0046700	heterocycle catabolic process	14/388	429/28814	0.00222366	0.024699	0.0178924	Dpys/Tet1/Mov10/Exosc5/Grsf1/Dkc1/Dis3/Bax/Trim71/Upp1/Cnot10/Fxr1/Pnp/Xrn2	14
GO:0007584	GO:0007584	response to nutrient	5/388	68/28814	0.00224489	0.0247252	0.0179114	Spp1/Alpl/Folr1/Pim1/Trim24	5
GO:0016447	GO:0016447	somatic recombination of immunoglobulin gene segments	5/388	68/28814	0.00224489	0.0247252	0.0179114	Rif1/Hmces/Msh6/Foxp1/Ung	5
GO:1905710	GO:1905710	positive regulation of membrane permeability	5/388	68/28814	0.00224489	0.0247252	0.0179114	Chchd10/Atpif1/Bax/Trp53/Hspa8	5
GO:0043161	GO:0043161	proteasome-mediated ubiquitin-dependent protein catabolic process	14/388	430/28814	0.00227115	0.0249446	0.0180704	Trim2/Ubxn2a/Pml/Fbxo22/Usp7/Ubxn1/Trim13/Trim71/Park7/Gid8/Fbxl3/Topors/Ube2c/Trip12	14
GO:0043281	GO:0043281	regulation of cysteine-type endopeptidase activity involved in apoptotic process	9/388	210/28814	0.00228585	0.0250361	0.0181367	Sox2/Gpx1/Pycard/Rest/Dlc1/Pml/Bax/Dnajb6/Park7	9
GO:0045931	GO:0045931	positive regulation of mitotic cell cycle	7/388	134/28814	0.00231423	0.0250697	0.018161	Mta3/Rcc2/Dbf4/Asns/Ube2c/Fbxo5/Nanog	7
GO:0006349	GO:0006349	regulation of gene expression by genomic imprinting	3/388	20/28814	0.00232967	0.0250697	0.018161	Zfp57/Eed/Kcnq1ot1	3
GO:0006541	GO:0006541	glutamine metabolic process	3/388	20/28814	0.00232967	0.0250697	0.018161	Glul/Glud1/Asns	3
GO:0009159	GO:0009159	deoxyribonucleoside monophosphate catabolic process	3/388	20/28814	0.00232967	0.0250697	0.018161	Dpys/Upp1/Pnp	3
GO:0033599	GO:0033599	regulation of mammary gland epithelial cell proliferation	3/388	20/28814	0.00232967	0.0250697	0.018161	Kdm5b/Gpx1/Bax	3
GO:0043116	GO:0043116	negative regulation of vascular permeability	3/388	20/28814	0.00232967	0.0250697	0.018161	Sh3gl2/Apoe/Akap12	3
GO:0007346	GO:0007346	regulation of mitotic cell cycle	15/388	479/28814	0.00233355	0.0250697	0.018161	Jade1/Pml/Mta3/Ptch1/Rcc2/Kif20b/Trp53/Bora/Dbf4/Cks2/Tipin/Asns/Ube2c/Fbxo5/Nanog	15
GO:0016575	GO:0016575	histone deacetylation	6/388	100/28814	0.00236219	0.0253083	0.0183338	Smarcad1/Rest/Pml/Mta3/Trp53/Baz2a	6
GO:0007059	GO:0007059	chromosome segregation	12/388	340/28814	0.00238842	0.0255051	0.0184764	Tex19.1/Smarcad1/Esco2/Usp9x/Rcc2/Atrx/Terf1/Dctn2/Ube2c/Syce2/Fbxo5/Ccne1	12
GO:0009206	GO:0009206	purine ribonucleoside triphosphate biosynthetic process	5/388	69/28814	0.00239399	0.0255051	0.0184764	Atp5b/Parp1/Pnp/Nme4/Nme2	5
GO:0035601	GO:0035601	protein deacylation	7/388	135/28814	0.0024132	0.0255051	0.0184764	Smarcad1/Rest/Pml/Mta3/Lypla1/Trp53/Baz2a	7
GO:0098732	GO:0098732	macromolecule deacylation	7/388	135/28814	0.0024132	0.0255051	0.0184764	Smarcad1/Rest/Pml/Mta3/Lypla1/Trp53/Baz2a	7
GO:1902108	GO:1902108	regulation of mitochondrial membrane permeability involved in apoptotic process	4/388	42/28814	0.00241948	0.0255051	0.0184764	Chchd10/Atpif1/Bax/Trp53	4
GO:1990748	GO:1990748	cellular detoxification	4/388	42/28814	0.00241948	0.0255051	0.0184764	Pim1/Sod2/Park7/Adh5	4
GO:0032611	GO:0032611	interleukin-1 beta production	6/388	101/28814	0.00248347	0.0261097	0.0189144	Hspb1/Pycard/Pml/Aim2/Foxp1/Egr1	6
GO:0051235	GO:0051235	maintenance of location	12/388	342/28814	0.0025054	0.0262699	0.0190305	Chchd10/Apoe/Tmsb4x/Hexb/Twf2/Pml/Bax/Morc3/Tmsb10/Park7/Topors/Fth1	12
GO:0009791	GO:0009791	post-embryonic development	7/388	136/28814	0.0025154	0.0263047	0.0190556	Kdm5b/Arid5b/Usp9x/Bax/Atrx/Sod2/Morc3	7
GO:0009145	GO:0009145	purine nucleoside triphosphate biosynthetic process	5/388	70/28814	0.00255015	0.026527	0.0192167	Atp5b/Parp1/Pnp/Nme4/Nme2	5
GO:0010569	GO:0010569	regulation of double-strand break repair via homologous recombination	5/388	70/28814	0.00255015	0.026527	0.0192167	Ooep/Rif1/Actb/Parp1/Actl6a	5
GO:0010594	GO:0010594	regulation of endothelial cell migration	8/388	174/28814	0.00256955	0.0266582	0.0193117	Hspb1/Apoe/Fgfbp1/Fgf4/Jup/Atp5b/Glul/Foxp1	8
GO:0009124	GO:0009124	nucleoside monophosphate biosynthetic process	4/388	43/28814	0.00263966	0.0273136	0.0197865	Upp1/Pnp/Shmt1/Nme2	4
GO:0009566	GO:0009566	fertilization	9/388	215/28814	0.00267639	0.0276209	0.0200091	Ooep/Kdm5b/Tdrd12/Slc9b1/Cd9/Hexb/Folr1/Bax/Park7	9
GO:0042026	GO:0042026	protein refolding	3/388	21/28814	0.00269101	0.0276268	0.0200134	Hspb1/Hsp90aa1/Hspa8	3
GO:0051204	GO:0051204	protein insertion into mitochondrial membrane	3/388	21/28814	0.00269101	0.0276268	0.0200134	Hsp90aa1/Bax/Agk	3
GO:0051494	GO:0051494	negative regulation of cytoskeleton organization	8/388	176/28814	0.00275668	0.0282272	0.0204484	Stmn1/Lima1/Tmsb4x/Twf2/Dlc1/Sgk1/Kank3/Tmsb10	8
GO:0033002	GO:0033002	muscle cell proliferation	10/388	259/28814	0.00285159	0.0289328	0.0209595	Jarid2/Apoe/Akr1b3/Pim1/Rbpj/Trp53/Sod2/Foxp1/Xrcc5/Egr1	10
GO:0006475	GO:0006475	internal protein amino acid acetylation	8/388	177/28814	0.00285414	0.0289328	0.0209595	Jade1/Kat6b/Phf20/Actb/L3mbtl2/Park7/Actl6a/Hat1	8
GO:0018393	GO:0018393	internal peptidyl-lysine acetylation	8/388	177/28814	0.00285414	0.0289328	0.0209595	Jade1/Kat6b/Phf20/Actb/L3mbtl2/Park7/Actl6a/Hat1	8
GO:0010464	GO:0010464	regulation of mesenchymal cell proliferation	4/388	44/28814	0.0028732	0.0289328	0.0209595	Pdgfa/Mycn/Nfib/Foxp1	4
GO:0017145	GO:0017145	stem cell division	4/388	44/28814	0.0028732	0.0289328	0.0209595	Ncoa3/Etv5/Gnl3/Nanog	4
GO:0070227	GO:0070227	lymphocyte apoptotic process	6/388	104/28814	0.00287547	0.0289328	0.0209595	Lgals3/Bax/Trp53/Mif/Foxp1/Pnp	6
GO:0009201	GO:0009201	ribonucleoside triphosphate biosynthetic process	5/388	72/28814	0.00288445	0.0289328	0.0209595	Atp5b/Parp1/Pnp/Nme4/Nme2	5
GO:0043967	GO:0043967	histone H4 acetylation	5/388	72/28814	0.00288445	0.0289328	0.0209595	Jade1/Phf20/Actb/Actl6a/Hat1	5
GO:1901215	GO:1901215	negative regulation of neuron death	10/388	261/28814	0.00301241	0.0301395	0.0218337	Alg13/Apoe/Rest/Mt1/Bax/Set/Hdgf/Sod2/Tigar/Park7	10
GO:0034249	GO:0034249	negative regulation of cellular amide metabolic process	9/388	219/28814	0.00302537	0.0301923	0.0218719	Apoe/Eif4e2/Pml/Mov10/Exosc5/Trim71/Cnot10/Fxr1/Shmt1	9
GO:0051098	GO:0051098	regulation of binding	13/388	397/28814	0.00306107	0.030326	0.0219688	Stmn1/1810037I17Rik/Apoe/Rest/Trim28/Nfib/Bax/Nsd1/Zfp462/Actb/Cln5/Parp1/Park7	13
GO:0007566	GO:0007566	embryo implantation	5/388	73/28814	0.00306297	0.030326	0.0219688	Ooep/Klf9/Trim28/Timp1/Apela	5
GO:0043954	GO:0043954	cellular component maintenance	5/388	73/28814	0.00306297	0.030326	0.0219688	Chchd10/Apoe/Mtss1/Hspa8/Tanc1	5
GO:0009158	GO:0009158	ribonucleoside monophosphate catabolic process	3/388	22/28814	0.00308505	0.030326	0.0219688	Dpys/Upp1/Pnp	3
GO:0072529	GO:0072529	pyrimidine-containing compound catabolic process	3/388	22/28814	0.00308505	0.030326	0.0219688	Dpys/Tet1/Upp1	3
GO:1902254	GO:1902254	negative regulation of intrinsic apoptotic signaling pathway by p53 class mediator	3/388	22/28814	0.00308505	0.030326	0.0219688	Rrn3/Mif/Mdm4	3
GO:0006352	GO:0006352	DNA-templated transcription, initiation	6/388	106/28814	0.00316136	0.0309986	0.0224561	Morc1/Setx/Rrn3/Atf7ip/Trp53/Elob	6
GO:0034655	GO:0034655	nucleobase-containing compound catabolic process	13/388	399/28814	0.00319404	0.0312412	0.0226318	Dpys/Mov10/Exosc5/Grsf1/Dkc1/Dis3/Bax/Trim71/Upp1/Cnot10/Fxr1/Pnp/Xrn2	13
GO:0002285	GO:0002285	lymphocyte activation involved in immune response	9/388	222/28814	0.00330992	0.032155	0.0232938	Rif1/Pglyrp1/Lgals3/Hmces/Msh6/Trp53/Foxp1/Cd81/Ung	9
GO:0007006	GO:0007006	mitochondrial membrane organization	6/388	107/28814	0.003312	0.032155	0.0232938	Chchd10/Hsp90aa1/Atpif1/Bax/Agk/Trp53	6
GO:0071456	GO:0071456	cellular response to hypoxia	6/388	107/28814	0.003312	0.032155	0.0232938	Chchd2/Pdk1/Rbpj/Trp53/Tigar/Egr1	6
GO:0034614	GO:0034614	cellular response to reactive oxygen species	7/388	143/28814	0.003327	0.0322211	0.0233416	Akr1b3/Setx/Parp1/Trp53/Sod2/Park7/Foxp1	7
GO:0035264	GO:0035264	multicellular organism growth	9/388	223/28814	0.00340931	0.0329371	0.0238603	Klf2/Arid5b/Socs2/Ncoa3/Ptch1/Grhl2/Atrx/Trp53/Plac8	9
GO:0016445	GO:0016445	somatic diversification of immunoglobulins	5/388	75/28814	0.00344368	0.0331313	0.024001	Rif1/Hmces/Msh6/Foxp1/Ung	5
GO:0006898	GO:0006898	receptor-mediated endocytosis	10/388	266/28814	0.00344626	0.0331313	0.024001	Sh3gl2/Cd9/Apoe/Apoc1/Ifitm3/Ulk1/Atp5b/Cltb/Apela/Cd81	10
GO:0010821	GO:0010821	regulation of mitochondrion organization	7/388	144/28814	0.00345754	0.0331587	0.0240208	Chchd10/Gpx1/Pycard/Atpif1/Bax/Trp53/Tigar	7
GO:0007051	GO:0007051	spindle organization	8/388	185/28814	0.00373406	0.0357234	0.0258788	Stmn1/Mybl2/Atrx/Mzt1/Bora/Dctn2/Fbxo5/Tasor	8
GO:0002437	GO:0002437	inflammatory response to antigenic stimulus	5/388	77/28814	0.00385725	0.0367148	0.0265969	Gpx1/Gpx2/Rbpj/Park7/Cd81	5
GO:0010822	GO:0010822	positive regulation of mitochondrion organization	5/388	77/28814	0.00385725	0.0367148	0.0265969	Chchd10/Pycard/Atpif1/Bax/Trp53	5
GO:0090132	GO:0090132	epithelium migration	11/388	315/28814	0.0038657	0.0367148	0.0265969	Hspb1/Gpx1/Apoe/Fgfbp1/Fgf4/Grhl2/Jup/Atp5b/Glul/Foxp1/Macf1	11
GO:0010563	GO:0010563	negative regulation of phosphorus metabolic process	14/388	457/28814	0.00390731	0.0369316	0.026754	Hspb1/Pdgfa/Sh3gl2/Apoe/Pycard/Stk38/Apoc1/Bax/Actb/Parp1/Trp53/Tigar/Park7/Uchl1	14
GO:0045936	GO:0045936	negative regulation of phosphate metabolic process	14/388	457/28814	0.00390731	0.0369316	0.026754	Hspb1/Pdgfa/Sh3gl2/Apoe/Pycard/Stk38/Apoc1/Bax/Actb/Parp1/Trp53/Tigar/Park7/Uchl1	14
GO:0043542	GO:0043542	endothelial cell migration	9/388	228/28814	0.00394199	0.0369479	0.0267658	Hspb1/Gpx1/Apoe/Fgfbp1/Fgf4/Jup/Atp5b/Glul/Foxp1	9
GO:0030195	GO:0030195	negative regulation of blood coagulation	4/388	48/28814	0.0039486	0.0369479	0.0267658	Pdgfa/Cd9/Apoe/Tfpi	4
GO:0043403	GO:0043403	skeletal muscle tissue regeneration	4/388	48/28814	0.0039486	0.0369479	0.0267658	Gpx1/Cd9/Klf5/Cd81	4
GO:0030004	GO:0030004	cellular monovalent inorganic cation homeostasis	6/388	111/28814	0.00396851	0.0369479	0.0267658	Spp1/Slc9b1/Sgk1/Cln5/Atp5b/Trp53	6
GO:0030903	GO:0030903	notochord development	3/388	24/28814	0.00397481	0.0369479	0.0267658	Gdf3/Cobl/Id3	3
GO:0034405	GO:0034405	response to fluid shear stress	3/388	24/28814	0.00397481	0.0369479	0.0267658	Klf2/Spp1/Mtss1	3
GO:0097150	GO:0097150	neuronal stem cell population maintenance	3/388	24/28814	0.00397481	0.0369479	0.0267658	Sox2/Rest/Srrt	3
GO:0090130	GO:0090130	tissue migration	11/388	317/28814	0.00405254	0.0375816	0.0272249	Hspb1/Gpx1/Apoe/Fgfbp1/Fgf4/Grhl2/Jup/Atp5b/Glul/Foxp1/Macf1	11
GO:0002562	GO:0002562	somatic diversification of immune receptors via germline recombination within a single locus	5/388	78/28814	0.00407684	0.0376294	0.0272595	Rif1/Hmces/Msh6/Foxp1/Ung	5
GO:0016444	GO:0016444	somatic cell DNA recombination	5/388	78/28814	0.00407684	0.0376294	0.0272595	Rif1/Hmces/Msh6/Foxp1/Ung	5
GO:0048024	GO:0048024	regulation of mRNA splicing, via spliceosome	6/388	112/28814	0.00414669	0.0381845	0.0276616	Rbmxl2/Rest/Rbm25/Hspa8/Fxr1/Malat1	6
GO:0061138	GO:0061138	morphogenesis of a branching epithelium	9/388	230/28814	0.00417244	0.0383318	0.0277684	Sox2/Pdgfa/Kdm5b/Mycn/Pml/Ncoa3/Ptch1/Grhl2/Etv5	9
GO:0001558	GO:0001558	regulation of cell growth	14/388	461/28814	0.00421588	0.0385508	0.027927	Jade1/Apoe/Twf2/Pml/Socs2/Sgk1/Ncoa3/Ulk1/Ppan/Trp53/Cth/Foxp1/Macf1/Cd81	14
GO:0031331	GO:0031331	positive regulation of cellular catabolic process	14/388	461/28814	0.00421588	0.0385508	0.027927	Hsp90aa1/Triml2/Triml1/Apoe/Fbxo22/Mov10/Exosc5/Ulk1/Grsf1/Trim13/Atpif1/Bax/Trim71/Cd81	14
GO:0032210	GO:0032210	regulation of telomere maintenance via telomerase	4/388	49/28814	0.00425463	0.0386356	0.0279884	Pml/Dkc1/Terf1/Xrcc5	4
GO:0097237	GO:0097237	cellular response to toxic substance	4/388	49/28814	0.00425463	0.0386356	0.0279884	Pim1/Sod2/Park7/Adh5	4
GO:1900047	GO:1900047	negative regulation of hemostasis	4/388	49/28814	0.00425463	0.0386356	0.0279884	Pdgfa/Cd9/Apoe/Tfpi	4
GO:0070192	GO:0070192	chromosome organization involved in meiotic cell cycle	5/388	79/28814	0.0043052	0.0390048	0.0282558	Tex19.1/Atrx/Terf1/Syce2/Ccne1	5
GO:2000106	GO:2000106	regulation of leukocyte apoptotic process	6/388	113/28814	0.00433071	0.0391456	0.0283579	Lgals3/Bax/Trp53/Mif/Foxp1/Pnp	6
GO:0071824	GO:0071824	protein-DNA complex subunit organization	8/388	190/28814	0.0043821	0.0395193	0.0286286	Kat6b/Cenpv/Set/Atf7ip/Atrx/Trp53/Hells/Terf1	8
GO:0007263	GO:0007263	nitric oxide mediated signal transduction	3/388	25/28814	0.00447219	0.0397843	0.0288206	Apoe/Mt1/Mt2	3
GO:0009125	GO:0009125	nucleoside monophosphate catabolic process	3/388	25/28814	0.00447219	0.0397843	0.0288206	Dpys/Upp1/Pnp	3
GO:0010894	GO:0010894	negative regulation of steroid biosynthetic process	3/388	25/28814	0.00447219	0.0397843	0.0288206	Nr0b1/Apoe/Rest	3
GO:0090151	GO:0090151	establishment of protein localization to mitochondrial membrane	3/388	25/28814	0.00447219	0.0397843	0.0288206	Hsp90aa1/Bax/Agk	3
GO:1904357	GO:1904357	negative regulation of telomere maintenance via telomere lengthening	3/388	25/28814	0.00447219	0.0397843	0.0288206	Pml/Parp1/Terf1	3
GO:2000637	GO:2000637	positive regulation of miRNA-mediated gene silencing	3/388	25/28814	0.00447219	0.0397843	0.0288206	Trim71/Trp53/Fxr1	3
GO:0000302	GO:0000302	response to reactive oxygen species	8/388	191/28814	0.00452149	0.0400755	0.0290315	Gpx1/Akr1b3/Setx/Parp1/Trp53/Sod2/Park7/Foxp1	8
GO:0017038	GO:0017038	protein import	9/388	233/28814	0.0045377	0.0400755	0.0290315	Hsp90aa1/Apoe/Pml/Trim28/Jup/Trp53/Hspa8/Chchd4/Hikeshi	9
GO:2000573	GO:2000573	positive regulation of DNA biosynthetic process	5/388	80/28814	0.00454254	0.0400755	0.0290315	Hsp90aa1/Rfc5/Grhl2/Dkc1/Xrcc5	5
GO:0098813	GO:0098813	nuclear chromosome segregation	10/388	277/28814	0.00457565	0.0400755	0.0290315	Tex19.1/Esco2/Rcc2/Atrx/Terf1/Dctn2/Ube2c/Syce2/Fbxo5/Ccne1	10
GO:0033120	GO:0033120	positive regulation of RNA splicing	4/388	50/28814	0.00457628	0.0400755	0.0290315	Rbmxl2/Setx/Slc38a2/Hspa8	4
GO:0043618	GO:0043618	regulation of transcription from RNA polymerase II promoter in response to stress	4/388	50/28814	0.00457628	0.0400755	0.0290315	Klf2/Rbpj/Trp53/Egr1	4
GO:0050819	GO:0050819	negative regulation of coagulation	4/388	50/28814	0.00457628	0.0400755	0.0290315	Pdgfa/Cd9/Apoe/Tfpi	4
GO:0031333	GO:0031333	negative regulation of protein-containing complex assembly	7/388	152/28814	0.00464719	0.0406061	0.0294159	Stmn1/Tmsb4x/Twf2/Sgk1/Ulk1/Kank3/Tmsb10	7
GO:0002064	GO:0002064	epithelial cell development	9/388	235/28814	0.00479471	0.0418022	0.0302824	Gpx1/Tfcp2l1/Col18a1/Akr1b3/Klf5/Grhl2/Atrx/Tigar/Jmjd1c	9
GO:0006839	GO:0006839	mitochondrial transport	7/388	153/28814	0.00481518	0.0418878	0.0303444	Chchd10/Hsp90aa1/Atpif1/Bax/Agk/Trp53/Chchd4	7
GO:0006119	GO:0006119	oxidative phosphorylation	6/388	116/28814	0.00491895	0.0424181	0.0307285	Chchd10/Chchd2/Cox5a/Atp5b/Park7/Tefm	6
GO:0032652	GO:0032652	regulation of interleukin-1 production	6/388	116/28814	0.00491895	0.0424181	0.0307285	Hspb1/Pycard/Pml/Aim2/Foxp1/Egr1	6
GO:0043534	GO:0043534	blood vessel endothelial cell migration	6/388	116/28814	0.00491895	0.0424181	0.0307285	Hspb1/Gpx1/Apoe/Fgfbp1/Jup/Atp5b	6
GO:0006605	GO:0006605	protein targeting	10/388	280/28814	0.00492933	0.0424181	0.0307285	Hsp90aa1/Folr1/Pml/Syngr1/Atpif1/Agk/Hspa8/Macf1/Chchd4/Ywhag	10
GO:0006760	GO:0006760	folic acid-containing compound metabolic process	3/388	26/28814	0.00500559	0.0424181	0.0307285	Folr1/Pipox/Shmt1	3
GO:0019320	GO:0019320	hexose catabolic process	3/388	26/28814	0.00500559	0.0424181	0.0307285	Trp53/Tigar/Pfkp	3
GO:0045939	GO:0045939	negative regulation of steroid metabolic process	3/388	26/28814	0.00500559	0.0424181	0.0307285	Nr0b1/Apoe/Rest	3
GO:0046386	GO:0046386	deoxyribose phosphate catabolic process	3/388	26/28814	0.00500559	0.0424181	0.0307285	Dpys/Upp1/Pnp	3
GO:0060148	GO:0060148	positive regulation of post-transcriptional gene silencing	3/388	26/28814	0.00500559	0.0424181	0.0307285	Trim71/Trp53/Fxr1	3
GO:0060765	GO:0060765	regulation of androgen receptor signaling pathway	3/388	26/28814	0.00500559	0.0424181	0.0307285	Pias2/Park7/Foxp1	3
GO:0071276	GO:0071276	cellular response to cadmium ion	3/388	26/28814	0.00500559	0.0424181	0.0307285	Sox2/Mt1/Mt2	3
GO:1900370	GO:1900370	positive regulation of post-transcriptional gene silencing by RNA	3/388	26/28814	0.00500559	0.0424181	0.0307285	Trim71/Trp53/Fxr1	3
GO:0009142	GO:0009142	nucleoside triphosphate biosynthetic process	5/388	82/28814	0.0050449	0.0426266	0.0308796	Atp5b/Parp1/Pnp/Nme4/Nme2	5
GO:0060560	GO:0060560	developmental growth involved in morphogenesis	10/388	281/28814	0.00505188	0.0426266	0.0308796	Kdm5b/Hsp90aa1/Sh3gl2/Apoe/Twf2/Trim28/Cobl/Usp9x/Ulk1/Macf1	10
GO:0031668	GO:0031668	cellular response to extracellular stimulus	9/388	237/28814	0.0050629	0.0426281	0.0308807	Folr1/Fbxo22/Pim1/Ulk1/Ppan/Trp53/Glul/Trim24/Asns	9
GO:0006397	GO:0006397	mRNA processing	14/388	472/28814	0.00516768	0.0434173	0.0314524	Rbmxl2/Dhx16/Rest/Grsf1/Lgals3/Setx/Rbm25/Srrt/Rbm26/Aplp1/Hspa8/Fxr1/Xrn2/Malat1	14
GO:0006790	GO:0006790	sulfur compound metabolic process	11/388	328/28814	0.00521285	0.0436105	0.0315924	Gpx4/Gsta4/Gpx1/Pdk1/Pipox/Glo1/Gstm1/Sod2/Cth/Park7/Acot9	11
GO:0051146	GO:0051146	striated muscle cell differentiation	11/388	328/28814	0.00521285	0.0436105	0.0315924	Csrp2/Gpx1/Cd9/Fbxo22/Ttn/Klf5/Rbpj/Cacybp/Tanc1/Foxp1/Cd81	11
GO:0060043	GO:0060043	regulation of cardiac muscle cell proliferation	4/388	52/28814	0.0052678	0.0438107	0.0317374	Jarid2/Pim1/Rbpj/Foxp1	4
GO:2000059	GO:2000059	negative regulation of ubiquitin-dependent protein catabolic process	4/388	52/28814	0.0052678	0.0438107	0.0317374	Pml/Usp7/Ubxn1/Park7	4
GO:0017148	GO:0017148	negative regulation of translation	8/388	196/28814	0.00527021	0.0438107	0.0317374	Eif4e2/Pml/Mov10/Exosc5/Trim71/Cnot10/Fxr1/Shmt1	8
GO:0030856	GO:0030856	regulation of epithelial cell differentiation	7/388	157/28814	0.00553318	0.0455238	0.0329783	Sox2/Gdf3/Mycn/Ncoa3/Ptch1/Grhl2/Foxp1	7
GO:2001235	GO:2001235	positive regulation of apoptotic signaling pathway	7/388	157/28814	0.00553318	0.0455238	0.0329783	Pycard/Pml/Bax/Trp53/Mcl1/Park7/Eef1e1	7
GO:0051702	GO:0051702	biological process involved in interaction with symbiont	6/388	119/28814	0.00556386	0.0455238	0.0329783	Gpx1/Apoe/Rest/Sap30/Gpx2/Hspa8	6
GO:0006706	GO:0006706	steroid catabolic process	3/388	27/28814	0.00557572	0.0455238	0.0329783	Spp1/Hsd17b14/Apoe	3
GO:0009264	GO:0009264	deoxyribonucleotide catabolic process	3/388	27/28814	0.00557572	0.0455238	0.0329783	Dpys/Upp1/Pnp	3
GO:0031061	GO:0031061	negative regulation of histone methylation	3/388	27/28814	0.00557572	0.0455238	0.0329783	Mtf2/Jarid2/Kdm3a	3
GO:0032042	GO:0032042	mitochondrial DNA metabolic process	3/388	27/28814	0.00557572	0.0455238	0.0329783	Parp1/Trp53/Chchd4	3
GO:0036003	GO:0036003	positive regulation of transcription from RNA polymerase II promoter in response to stress	3/388	27/28814	0.00557572	0.0455238	0.0329783	Klf2/Rbpj/Trp53	3
GO:0008088	GO:0008088	axo-dendritic transport	5/388	84/28814	0.00558539	0.0455238	0.0329783	Hspb1/Pura/Hspa8/Uchl1/Dst	5
GO:0022411	GO:0022411	cellular component disassembly	13/388	427/28814	0.0056022	0.0455238	0.0329783	Stmn1/Lima1/Sh3gl2/Dstn/Twf2/Sgk1/Ulk1/Setx/Atpif1/Bax/Trp53/Tigar/Hspa8	13
GO:0010632	GO:0010632	regulation of epithelial cell migration	9/388	241/28814	0.0056341	0.0455238	0.0329783	Hspb1/Apoe/Fgfbp1/Fgf4/Jup/Atp5b/Glul/Foxp1/Macf1	9
GO:0072091	GO:0072091	regulation of stem cell proliferation	4/388	53/28814	0.00563837	0.0455238	0.0329783	Dppa2/Pim1/Ncoa3/Ccne1	4
GO:0090199	GO:0090199	regulation of release of cytochrome c from mitochondria	4/388	53/28814	0.00563837	0.0455238	0.0329783	Gpx1/Pycard/Bax/Trp53	4
GO:2000677	GO:2000677	regulation of transcription regulatory region DNA binding	4/388	53/28814	0.00563837	0.0455238	0.0329783	Rest/Nsd1/Parp1/Park7	4
GO:0002821	GO:0002821	positive regulation of adaptive immune response	7/388	159/28814	0.00592088	0.0477068	0.0345597	Rif1/Pycard/Hmces/Mif/Hspa8/Pnp/Cd81	7
GO:0051321	GO:0051321	meiotic cell cycle	11/388	334/28814	0.00594827	0.0478294	0.0346486	Ooep/Tex19.1/Dnmt3l/Tdrd12/Hsf2bp/Atrx/Terf1/Cks2/Syce2/Fbxo5/Ccne1	11
GO:0042755	GO:0042755	eating behavior	4/388	54/28814	0.00602593	0.0482634	0.034963	Trh/Tcf15/Uchl1/Uchl3	4
GO:0007052	GO:0007052	mitotic spindle organization	6/388	121/28814	0.00602679	0.0482634	0.034963	Stmn1/Mybl2/Mzt1/Bora/Dctn2/Tasor	6
GO:0002200	GO:0002200	somatic diversification of immune receptors	5/388	86/28814	0.0061655	0.0483348	0.0350147	Rif1/Hmces/Msh6/Foxp1/Ung	5
GO:0043525	GO:0043525	positive regulation of neuron apoptotic process	5/388	86/28814	0.0061655	0.0483348	0.0350147	Mybl2/Bax/Trp53/Mcl1/Egr1	5
GO:0016577	GO:0016577	histone demethylation	3/388	28/28814	0.00618322	0.0483348	0.0350147	Kdm5b/Kdm3a/Jmjd1c	3
GO:0031065	GO:0031065	positive regulation of histone deacetylation	3/388	28/28814	0.00618322	0.0483348	0.0350147	Pml/Trp53/Baz2a	3
GO:0031670	GO:0031670	cellular response to nutrient	3/388	28/28814	0.00618322	0.0483348	0.0350147	Folr1/Pim1/Trim24	3
GO:0043247	GO:0043247	telomere maintenance in response to DNA damage	3/388	28/28814	0.00618322	0.0483348	0.0350147	Rif1/Ino80e/Actl6a	3
GO:0046365	GO:0046365	monosaccharide catabolic process	3/388	28/28814	0.00618322	0.0483348	0.0350147	Trp53/Tigar/Pfkp	3
GO:0046688	GO:0046688	response to copper ion	3/388	28/28814	0.00618322	0.0483348	0.0350147	Mt1/Mt2/Park7	3
GO:0060713	GO:0060713	labyrinthine layer morphogenesis	3/388	28/28814	0.00618322	0.0483348	0.0350147	Ncoa3/Grhl2/Dnajb6	3
GO:0070076	GO:0070076	histone lysine demethylation	3/388	28/28814	0.00618322	0.0483348	0.0350147	Kdm5b/Kdm3a/Jmjd1c	3
GO:0071480	GO:0071480	cellular response to gamma radiation	3/388	28/28814	0.00618322	0.0483348	0.0350147	Trp53/Xrcc5/Egr1	3
GO:2000737	GO:2000737	negative regulation of stem cell differentiation	3/388	28/28814	0.00618322	0.0483348	0.0350147	Rest/Ncoa3/Tcf15	3
GO:0032612	GO:0032612	interleukin-1 production	6/388	122/28814	0.00626849	0.0489042	0.0354272	Hspb1/Pycard/Pml/Aim2/Foxp1/Egr1	6
GO:0043620	GO:0043620	regulation of DNA-templated transcription in response to stress	4/388	55/28814	0.00643081	0.0499722	0.0362009	Klf2/Rbpj/Trp53/Egr1	4
GO:2000378	GO:2000378	negative regulation of reactive oxygen species metabolic process	4/388	55/28814	0.00643081	0.0499722	0.0362009	Mycn/Trp53/Tigar/Park7	4
GO:0009205	GO:0009205	purine ribonucleoside triphosphate metabolic process	5/388	87/28814	0.00647087	0.0501843	0.0363546	Atp5b/Parp1/Pnp/Nme4/Nme2	5
GO:0006476	GO:0006476	protein deacetylation	6/388	123/28814	0.00651717	0.0504439	0.0365426	Smarcad1/Rest/Pml/Mta3/Trp53/Baz2a	6
GO:0018105	GO:0018105	peptidyl-serine phosphorylation	11/388	339/28814	0.00662146	0.0511505	0.0370544	Hsp90aa1/Tcl1/Pdk1/Stk38/Sgk1/Ulk1/Bax/Nsd1/Mif/Morc3/Park7	11
GO:0009260	GO:0009260	ribonucleotide biosynthetic process	7/388	163/28814	0.00675672	0.052093	0.0377372	Pdk1/Atp5b/Parp1/Upp1/Pnp/Nme4/Nme2	7
GO:2001251	GO:2001251	negative regulation of chromosome organization	5/388	88/28814	0.00678669	0.0522216	0.0378304	Pml/Parp1/Atrx/Terf1/Fbxo5	5
GO:0010971	GO:0010971	positive regulation of G2/M transition of mitotic cell cycle	3/388	29/28814	0.0068287	0.0522234	0.0378317	Mta3/Rcc2/Fbxo5	3
GO:0048384	GO:0048384	retinoic acid receptor signaling pathway	3/388	29/28814	0.0068287	0.0522234	0.0378317	Klf2/Pml/Tgif1	3
GO:0031669	GO:0031669	cellular response to nutrient levels	8/388	205/28814	0.00685237	0.0522234	0.0378317	Folr1/Fbxo22/Pim1/Ulk1/Trp53/Glul/Trim24/Asns	8
GO:0007140	GO:0007140	male meiotic nuclear division	4/388	56/28814	0.00685333	0.0522234	0.0378317	Tex19.1/Dnmt3l/Tdrd12/Hsf2bp	4
GO:0035019	GO:0035019	somatic stem cell population maintenance	4/388	56/28814	0.00685333	0.0522234	0.0378317	Sox2/Tcf7l1/Rest/Rbpj	4
GO:0001763	GO:0001763	morphogenesis of a branching structure	9/388	249/28814	0.00692483	0.0525646	0.0380788	Sox2/Pdgfa/Kdm5b/Mycn/Pml/Ncoa3/Ptch1/Grhl2/Etv5	9
GO:0060828	GO:0060828	regulation of canonical Wnt signaling pathway	9/388	249/28814	0.00692483	0.0525646	0.0380788	Sox2/Jade1/Apoe/Plekha4/Folr1/Tle4/Rbpj/Gid8/Egr1	9
GO:0046394	GO:0046394	carboxylic acid biosynthetic process	10/388	295/28814	0.00703152	0.0531924	0.0385337	Pla2g1b/Bcat2/Apoc1/Mif/Glul/Cth/Park7/Shmt1/Ldhb/Asns	10
GO:0002702	GO:0002702	positive regulation of production of molecular mediator of immune response	6/388	125/28814	0.00703588	0.0531924	0.0385337	Rif1/Ddx58/Hmces/Mif/Foxp1/Cd81	6
GO:0031334	GO:0031334	positive regulation of protein-containing complex assembly	8/388	206/28814	0.00704813	0.0531924	0.0385337	Hsp90aa1/Tcl1/Pycard/Lgals3/Bax/Trp53/Park7/Terf1	8
GO:0034644	GO:0034644	cellular response to UV	5/388	89/28814	0.00711313	0.0535801	0.0388145	Timp1/Bax/Usp28/Parp1/Trp53	5
GO:0007178	GO:0007178	transmembrane receptor protein serine/threonine kinase signaling pathway	12/388	391/28814	0.00717168	0.0539178	0.0390592	Gdf3/Ltbp4/Folr1/Pml/Usp9x/Rbpj/Parp1/Trp53/Tgif1/Apela/Egr1/Nanog	12
GO:0016053	GO:0016053	organic acid biosynthetic process	10/388	296/28814	0.00719306	0.0539701	0.039097	Pla2g1b/Bcat2/Apoc1/Mif/Glul/Cth/Park7/Shmt1/Ldhb/Asns	10
GO:0008064	GO:0008064	regulation of actin polymerization or depolymerization	7/388	165/28814	0.00720608	0.0539701	0.039097	Lima1/Dstn/Tmsb4x/Pycard/Twf2/Kank3/Tmsb10	7
GO:0072521	GO:0072521	purine-containing compound metabolic process	12/388	392/28814	0.00731136	0.0544678	0.0394576	Pdk1/Pipox/Atp5b/Parp1/Tigar/Pfkp/Pnp/Pgam1/Acot9/Shmt1/Nme4/Nme2	12
GO:0009150	GO:0009150	purine ribonucleotide metabolic process	11/388	345/28814	0.00750654	0.0544678	0.0394576	Pdk1/Pipox/Atp5b/Parp1/Tigar/Pfkp/Pnp/Pgam1/Acot9/Nme4/Nme2	11
GO:0008340	GO:0008340	determination of adult lifespan	3/388	30/28814	0.00751272	0.0544678	0.0394576	Tfcp2l1/Msh6/Trp53	3
GO:0043153	GO:0043153	entrainment of circadian clock by photoperiod	3/388	30/28814	0.00751272	0.0544678	0.0394576	Pml/Trp53/Fbxl3	3
GO:0046039	GO:0046039	GTP metabolic process	3/388	30/28814	0.00751272	0.0544678	0.0394576	Pnp/Nme4/Nme2	3
GO:0090200	GO:0090200	positive regulation of release of cytochrome c from mitochondria	3/388	30/28814	0.00751272	0.0544678	0.0394576	Pycard/Bax/Trp53	3
GO:0052547	GO:0052547	regulation of peptidase activity	13/388	443/28814	0.00752527	0.0544678	0.0394576	Sox2/Gpx1/Pycard/Rest/Dlc1/Pml/Aim2/Ubxn1/Tfpi/Timp1/Bax/Dnajb6/Park7	13
GO:0006241	GO:0006241	CTP biosynthetic process	2/388	10/28814	0.00757729	0.0544678	0.0394576	Nme4/Nme2	2
GO:0007128	GO:0007128	meiotic prophase I	2/388	10/28814	0.00757729	0.0544678	0.0394576	Terf1/Xrcc5	2
GO:0009131	GO:0009131	pyrimidine nucleoside monophosphate catabolic process	2/388	10/28814	0.00757729	0.0544678	0.0394576	Dpys/Upp1	2
GO:0009157	GO:0009157	deoxyribonucleoside monophosphate biosynthetic process	2/388	10/28814	0.00757729	0.0544678	0.0394576	Shmt1/Nme2	2
GO:0009178	GO:0009178	pyrimidine deoxyribonucleoside monophosphate catabolic process	2/388	10/28814	0.00757729	0.0544678	0.0394576	Dpys/Upp1	2
GO:0015858	GO:0015858	nucleoside transport	2/388	10/28814	0.00757729	0.0544678	0.0394576	Slc28a1/Slc29a1	2
GO:0051324	GO:0051324	prophase	2/388	10/28814	0.00757729	0.0544678	0.0394576	Terf1/Xrcc5	2
GO:0060484	GO:0060484	lung-associated mesenchyme development	2/388	10/28814	0.00757729	0.0544678	0.0394576	Dppa4/Dppa2	2
GO:0060717	GO:0060717	chorion development	2/388	10/28814	0.00757729	0.0544678	0.0394576	Dnmt3l/Dnajb6	2
GO:0070561	GO:0070561	vitamin D receptor signaling pathway	2/388	10/28814	0.00757729	0.0544678	0.0394576	Pim1/Trim24	2
GO:0071257	GO:0071257	cellular response to electrical stimulus	2/388	10/28814	0.00757729	0.0544678	0.0394576	Rest/Actb	2
GO:0072203	GO:0072203	cell proliferation involved in metanephros development	2/388	10/28814	0.00757729	0.0544678	0.0394576	Ptch1/Egr1	2
GO:0110095	GO:0110095	cellular detoxification of aldehyde	2/388	10/28814	0.00757729	0.0544678	0.0394576	Park7/Adh5	2
GO:1900119	GO:1900119	positive regulation of execution phase of apoptosis	2/388	10/28814	0.00757729	0.0544678	0.0394576	Dlc1/Trp53	2
GO:1903589	GO:1903589	positive regulation of blood vessel endothelial cell proliferation involved in sprouting angiogenesis	2/388	10/28814	0.00757729	0.0544678	0.0394576	Fgfbp1/Apela	2
GO:0032271	GO:0032271	regulation of protein polymerization	8/388	209/28814	0.0076608	0.0549676	0.0398197	Stmn1/Hsp90aa1/Tmsb4x/Pycard/Twf2/Sgk1/Kank3/Tmsb10	8
GO:0002218	GO:0002218	activation of innate immune response	4/388	58/28814	0.00775254	0.0554236	0.04015	Hsp90aa1/Pycard/Aim2/Xrcc5	4
GO:0042311	GO:0042311	vasodilation	4/388	58/28814	0.00775254	0.0554236	0.04015	Klf2/Gpx1/Apoe/Sod2	4
GO:0009199	GO:0009199	ribonucleoside triphosphate metabolic process	5/388	91/28814	0.00779861	0.055551	0.0402423	Atp5b/Parp1/Pnp/Nme4/Nme2	5
GO:0032526	GO:0032526	response to retinoic acid	5/388	91/28814	0.00779861	0.055551	0.0402423	Sox2/Triml2/Twf2/Setx/Nanog	5
GO:0042752	GO:0042752	regulation of circadian rhythm	6/388	128/28814	0.00786906	0.0558504	0.0404592	Kdm5b/Pml/Usp7/Usp9x/Trp53/Fbxl3	6
GO:0048640	GO:0048640	negative regulation of developmental growth	6/388	128/28814	0.00786906	0.0558504	0.0404592	Jarid2/Socs2/Ptch1/Ulk1/Foxp1/Plac8	6
GO:0030832	GO:0030832	regulation of actin filament length	7/388	168/28814	0.00792112	0.0560177	0.0405804	Lima1/Dstn/Tmsb4x/Pycard/Twf2/Kank3/Tmsb10	7
GO:0042770	GO:0042770	signal transduction in response to DNA damage	7/388	168/28814	0.00792112	0.0560177	0.0405804	Pml/Usp28/Atrx/Trp53/Mif/Eef1e1/Tipin	7
GO:0001952	GO:0001952	regulation of cell-matrix adhesion	6/388	129/28814	0.00816192	0.057214	0.041447	Dlc1/Rcc2/Sdc4/Jup/Nexmif/Macf1	6
GO:0051100	GO:0051100	negative regulation of binding	7/388	169/28814	0.0081707	0.057214	0.041447	1810037I17Rik/Rest/Nfib/Bax/Zfp462/Actb/Park7	7
GO:0002204	GO:0002204	somatic recombination of immunoglobulin genes involved in immune response	4/388	59/28814	0.00822984	0.057214	0.041447	Rif1/Hmces/Msh6/Ung	4
GO:0002208	GO:0002208	somatic diversification of immunoglobulins involved in immune response	4/388	59/28814	0.00822984	0.057214	0.041447	Rif1/Hmces/Msh6/Ung	4
GO:0045190	GO:0045190	isotype switching	4/388	59/28814	0.00822984	0.057214	0.041447	Rif1/Hmces/Msh6/Ung	4
GO:0046902	GO:0046902	regulation of mitochondrial membrane permeability	4/388	59/28814	0.00822984	0.057214	0.041447	Chchd10/Atpif1/Bax/Trp53	4
GO:0009648	GO:0009648	photoperiodism	3/388	31/28814	0.0082358	0.057214	0.041447	Pml/Trp53/Fbxl3	3
GO:0035455	GO:0035455	response to interferon-alpha	3/388	31/28814	0.0082358	0.057214	0.041447	Ifitm1/Ifitm3/Ifitm2	3
GO:0046597	GO:0046597	negative regulation of viral entry into host cell	3/388	31/28814	0.0082358	0.057214	0.041447	Ifitm1/Ifitm3/Ifitm2	3
GO:1903579	GO:1903579	negative regulation of ATP metabolic process	3/388	31/28814	0.0082358	0.057214	0.041447	Parp1/Trp53/Tigar	3
GO:0002244	GO:0002244	hematopoietic progenitor cell differentiation	7/388	170/28814	0.00842603	0.0583295	0.0422551	Rest/Esco2/Zfp980/Trp53/Tcf15/Apobec3/Xrcc5	7
GO:2001236	GO:2001236	regulation of extrinsic apoptotic signaling pathway	7/388	170/28814	0.00842603	0.0583295	0.0422551	Gpx1/Pycard/Pml/Lgals3/Bax/Mcl1/Park7	7
GO:0043535	GO:0043535	regulation of blood vessel endothelial cell migration	5/388	93/28814	0.0085287	0.0588009	0.0425966	Hspb1/Apoe/Fgfbp1/Jup/Atp5b	5
GO:0070301	GO:0070301	cellular response to hydrogen peroxide	5/388	93/28814	0.0085287	0.0588009	0.0425966	Akr1b3/Setx/Trp53/Park7/Foxp1	5
GO:0031032	GO:0031032	actomyosin structure organization	8/388	213/28814	0.00853899	0.0588009	0.0425966	Stmn1/Csrp2/Dlc1/Ttn/Pdlim1/Kank3/Sdc4/Foxp1	8
GO:0060070	GO:0060070	canonical Wnt signaling pathway	10/388	304/28814	0.00859098	0.0590555	0.042781	Sox2/Jade1/Tcf7l1/Apoe/Plekha4/Folr1/Tle4/Rbpj/Gid8/Egr1	10
GO:0071900	GO:0071900	regulation of protein serine/threonine kinase activity	11/388	352/28814	0.00865285	0.0593579	0.0430001	Pdgfa/Tcl1/Gab1/Apoe/Pycard/Stk38/Pim1/Actb/Mif/Uchl1/Ccne1	11
GO:0016055	GO:0016055	Wnt signaling pathway	13/388	451/28814	0.00866517	0.0593579	0.0430001	Sox2/Jade1/Tcf7l1/Apoe/Plekha4/Folr1/Tle4/Rbpj/Rnf138/Gid8/Macf1/Ccne1/Egr1	13
GO:0000381	GO:0000381	regulation of alternative mRNA splicing, via spliceosome	4/388	60/28814	0.008726	0.0596706	0.0432266	Rest/Rbm25/Fxr1/Malat1	4
GO:0046390	GO:0046390	ribose phosphate biosynthetic process	7/388	172/28814	0.00895423	0.0602876	0.0436736	Pdk1/Atp5b/Parp1/Upp1/Pnp/Nme4/Nme2	7
GO:0046661	GO:0046661	male sex differentiation	7/388	172/28814	0.00895423	0.0602876	0.0436736	Sox2/Tex19.1/Nr0b1/Arid5b/Bax/Atrx/Jmjd1c	7
GO:0198738	GO:0198738	cell-cell signaling by wnt	13/388	453/28814	0.00897033	0.0602876	0.0436736	Sox2/Jade1/Tcf7l1/Apoe/Plekha4/Folr1/Tle4/Rbpj/Rnf138/Gid8/Macf1/Ccne1/Egr1	13
GO:0006482	GO:0006482	protein demethylation	3/388	32/28814	0.0089984	0.0602876	0.0436736	Kdm5b/Kdm3a/Jmjd1c	3
GO:0006734	GO:0006734	NADH metabolic process	3/388	32/28814	0.0089984	0.0602876	0.0436736	Trp53/Tigar/Pfkp	3
GO:0007007	GO:0007007	inner mitochondrial membrane organization	3/388	32/28814	0.0089984	0.0602876	0.0436736	Chchd10/Bax/Agk	3
GO:0008214	GO:0008214	protein dealkylation	3/388	32/28814	0.0089984	0.0602876	0.0436736	Kdm5b/Kdm3a/Jmjd1c	3
GO:0009649	GO:0009649	entrainment of circadian clock	3/388	32/28814	0.0089984	0.0602876	0.0436736	Pml/Trp53/Fbxl3	3
GO:0051150	GO:0051150	regulation of smooth muscle cell differentiation	3/388	32/28814	0.0089984	0.0602876	0.0436736	Tmsb4x/Sod2/Cth	3
GO:0060561	GO:0060561	apoptotic process involved in morphogenesis	3/388	32/28814	0.0089984	0.0602876	0.0436736	Pml/Fgf4/Bax	3
GO:1902751	GO:1902751	positive regulation of cell cycle G2/M phase transition	3/388	32/28814	0.0089984	0.0602876	0.0436736	Mta3/Rcc2/Fbxo5	3
GO:0009165	GO:0009165	nucleotide biosynthetic process	8/388	215/28814	0.00900534	0.0602876	0.0436736	Pdk1/Atp5b/Parp1/Upp1/Pnp/Shmt1/Nme4/Nme2	8
GO:0036294	GO:0036294	cellular response to decreased oxygen levels	6/388	132/28814	0.00908745	0.0602876	0.0436736	Chchd2/Pdk1/Rbpj/Trp53/Tigar/Egr1	6
GO:0009209	GO:0009209	pyrimidine ribonucleoside triphosphate biosynthetic process	2/388	11/28814	0.00917915	0.0602876	0.0436736	Nme4/Nme2	2
GO:0009221	GO:0009221	pyrimidine deoxyribonucleotide biosynthetic process	2/388	11/28814	0.00917915	0.0602876	0.0436736	Shmt1/Nme2	2
GO:0009222	GO:0009222	pyrimidine ribonucleotide catabolic process	2/388	11/28814	0.00917915	0.0602876	0.0436736	Dpys/Upp1	2
GO:0019372	GO:0019372	lipoxygenase pathway	2/388	11/28814	0.00917915	0.0602876	0.0436736	Gpx4/Gpx1	2
GO:0031055	GO:0031055	chromatin remodeling at centromere	2/388	11/28814	0.00917915	0.0602876	0.0436736	Cenpv/Hells	2
GO:0045898	GO:0045898	regulation of RNA polymerase II transcription preinitiation complex assembly	2/388	11/28814	0.00917915	0.0602876	0.0436736	Atf7ip/Trp53	2
GO:0046051	GO:0046051	UTP metabolic process	2/388	11/28814	0.00917915	0.0602876	0.0436736	Nme4/Nme2	2
GO:0060056	GO:0060056	mammary gland involution	2/388	11/28814	0.00917915	0.0602876	0.0436736	Pml/Bax	2
GO:0070203	GO:0070203	regulation of establishment of protein localization to telomere	2/388	11/28814	0.00917915	0.0602876	0.0436736	Dkc1/Terf1	2
GO:1901030	GO:1901030	positive regulation of mitochondrial outer membrane permeabilization involved in apoptotic signaling pathway	2/388	11/28814	0.00917915	0.0602876	0.0436736	Chchd10/Atpif1	2
GO:0050680	GO:0050680	negative regulation of epithelial cell proliferation	7/388	173/28814	0.00922725	0.0602876	0.0436736	Sox2/Klf9/Apoe/Nfib/Ptch1/Atpif1/Mtss1	7
GO:0051017	GO:0051017	actin filament bundle assembly	7/388	173/28814	0.00922725	0.0602876	0.0436736	Stmn1/Lima1/Dlc1/Pdlim1/Kank3/Mtss1/Sdc4	7
GO:0032731	GO:0032731	positive regulation of interleukin-1 beta production	4/388	61/28814	0.00924129	0.0602876	0.0436736	Hspb1/Pycard/Aim2/Egr1	4
GO:0070231	GO:0070231	T cell apoptotic process	4/388	61/28814	0.00924129	0.0602876	0.0436736	Lgals3/Bax/Trp53/Pnp	4
GO:0001666	GO:0001666	response to hypoxia	8/388	216/28814	0.00924553	0.0602876	0.0436736	Chchd2/Pdk1/Rest/Pml/Rbpj/Trp53/Tigar/Egr1	8
GO:0050767	GO:0050767	regulation of neurogenesis	13/388	455/28814	0.00928386	0.0604373	0.043782	Sox2/Mycn/Apoe/Twf2/Rest/Sgk1/Pias2/Ulk1/Srrt/Etv5/Trp53/Macf1/Xrcc5	13
GO:0009144	GO:0009144	purine nucleoside triphosphate metabolic process	5/388	95/28814	0.00930477	0.0604733	0.0438081	Atp5b/Parp1/Pnp/Nme4/Nme2	5
GO:1903050	GO:1903050	regulation of proteolysis involved in cellular protein catabolic process	8/388	217/28814	0.00949046	0.0614769	0.0445352	Gpx1/Apoe/Pml/Fbxo22/Usp7/Ubxn1/Atpif1/Park7	8
GO:2000113	GO:2000113	negative regulation of cellular macromolecule biosynthetic process	8/388	217/28814	0.00949046	0.0614769	0.0445352	Eif4e2/Pml/Mov10/Exosc5/Trim71/Cnot10/Fxr1/Shmt1	8
GO:0007044	GO:0007044	cell-substrate junction assembly	5/388	96/28814	0.00971047	0.0622575	0.0451006	Dlc1/Rcc2/Sdc4/Macf1/Dst	5
GO:0072655	GO:0072655	establishment of protein localization to mitochondrion	5/388	96/28814	0.00971047	0.0622575	0.0451006	Hsp90aa1/Atpif1/Bax/Agk/Chchd4	5
GO:0052548	GO:0052548	regulation of endopeptidase activity	11/388	358/28814	0.00973948	0.0622575	0.0451006	Sox2/Gpx1/Pycard/Rest/Dlc1/Pml/Aim2/Timp1/Bax/Dnajb6/Park7	11
GO:0060538	GO:0060538	skeletal muscle organ development	8/388	218/28814	0.0097402	0.0622575	0.0451006	Mylpf/Gpx1/Sap30/Fbxo22/Klf5/Fxr1/Foxp1/Egr1	8
GO:0050982	GO:0050982	detection of mechanical stimulus	4/388	62/28814	0.009776	0.0622575	0.0451006	Sox2/Rest/Ttn/Jup	4
GO:0072522	GO:0072522	purine-containing compound biosynthetic process	7/388	175/28814	0.0097915	0.0622575	0.0451006	Pdk1/Atp5b/Parp1/Pnp/Shmt1/Nme4/Nme2	7
GO:0002902	GO:0002902	regulation of B cell apoptotic process	3/388	33/28814	0.00980097	0.0622575	0.0451006	Bax/Mif/Foxp1	3
GO:0009112	GO:0009112	nucleobase metabolic process	3/388	33/28814	0.00980097	0.0622575	0.0451006	Dpys/Pnp/Shmt1	3
GO:0033598	GO:0033598	mammary gland epithelial cell proliferation	3/388	33/28814	0.00980097	0.0622575	0.0451006	Kdm5b/Gpx1/Bax	3
GO:0060914	GO:0060914	heart formation	3/388	33/28814	0.00980097	0.0622575	0.0451006	Folr1/Pim1/Rbpj	3
GO:0071168	GO:0071168	protein localization to chromatin	3/388	33/28814	0.00980097	0.0622575	0.0451006	Jarid2/Esco2/Tasor	3
GO:0097345	GO:0097345	mitochondrial outer membrane permeabilization	3/388	33/28814	0.00980097	0.0622575	0.0451006	Chchd10/Atpif1/Bax	3
GO:0045444	GO:0045444	fat cell differentiation	9/388	264/28814	0.00994236	0.0630538	0.0456775	Gdf3/Gpx1/Arid5b/Pim1/Klf5/Arl4a/Sod2/Plac8/Uchl3	9
GO:0046395	GO:0046395	carboxylic acid catabolic process	8/388	219/28814	0.00999479	0.0632842	0.0458444	Tdh/Bcat2/Pipox/Gcat/Gldc/Shmt1/Qdpr/Glud1	8
GO:0061572	GO:0061572	actin filament bundle organization	7/388	176/28814	0.0100829	0.0637394	0.0461741	Stmn1/Lima1/Dlc1/Pdlim1/Kank3/Mtss1/Sdc4	7
GO:0090559	GO:0090559	regulation of membrane permeability	5/388	97/28814	0.0101282	0.0639228	0.046307	Chchd10/Atpif1/Bax/Trp53/Hspa8	5
GO:0007626	GO:0007626	locomotory behavior	9/388	265/28814	0.0101739	0.0640062	0.0463674	Apoe/Hexb/Trh/Etv5/Sod2/Park7/Uchl1/Uchl3/Egr1	9
GO:0045926	GO:0045926	negative regulation of growth	9/388	265/28814	0.0101739	0.0640062	0.0463674	Jarid2/Pml/Socs2/Ptch1/Ulk1/Trp53/Cth/Foxp1/Plac8	9
GO:0031396	GO:0031396	regulation of protein ubiquitination	8/388	220/28814	0.0102543	0.064306	0.0465846	Hsp90aa1/Ubxn2a/Ubxn1/Park7/Topors/Trip12/Fbxo5/Mycbp2	8
GO:1901293	GO:1901293	nucleoside phosphate biosynthetic process	8/388	220/28814	0.0102543	0.064306	0.0465846	Pdk1/Atp5b/Parp1/Upp1/Pnp/Shmt1/Nme4/Nme2	8
GO:1905517	GO:1905517	macrophage migration	4/388	63/28814	0.0103304	0.0646801	0.0468556	Cd9/Lgals3/Mif/Cd81	4
GO:0071478	GO:0071478	cellular response to radiation	7/388	177/28814	0.0103805	0.0648908	0.0470082	Timp1/Bax/Usp28/Parp1/Trp53/Xrcc5/Egr1	7
GO:0010631	GO:0010631	epithelial cell migration	10/388	313/28814	0.0104033	0.06493	0.0470366	Hspb1/Gpx1/Apoe/Fgfbp1/Fgf4/Jup/Atp5b/Glul/Foxp1/Macf1	10
GO:0016054	GO:0016054	organic acid catabolic process	8/388	221/28814	0.0105188	0.0653393	0.0473331	Tdh/Bcat2/Pipox/Gcat/Gldc/Shmt1/Qdpr/Glud1	8
GO:0032205	GO:0032205	negative regulation of telomere maintenance	3/388	34/28814	0.0106439	0.0653393	0.0473331	Pml/Parp1/Terf1	3
GO:0051497	GO:0051497	negative regulation of stress fiber assembly	3/388	34/28814	0.0106439	0.0653393	0.0473331	Stmn1/Dlc1/Kank3	3
GO:0051973	GO:0051973	positive regulation of telomerase activity	3/388	34/28814	0.0106439	0.0653393	0.0473331	Hsp90aa1/Grhl2/Dkc1	3
GO:0055094	GO:0055094	response to lipoprotein particle	3/388	34/28814	0.0106439	0.0653393	0.0473331	Cd9/Apoe/Cd81	3
GO:1901797	GO:1901797	negative regulation of signal transduction by p53 class mediator	3/388	34/28814	0.0106439	0.0653393	0.0473331	Rrn3/Mif/Mdm4	3
GO:1903901	GO:1903901	negative regulation of viral life cycle	3/388	34/28814	0.0106439	0.0653393	0.0473331	Ifitm1/Ifitm3/Ifitm2	3
GO:0090068	GO:0090068	positive regulation of cell cycle process	9/388	267/28814	0.0106492	0.0653393	0.0473331	Ooep/Mta3/Rcc2/Cenpv/Kif20b/Atrx/Dbf4/Ube2c/Fbxo5	9
GO:0035456	GO:0035456	response to interferon-beta	4/388	64/28814	0.0109047	0.0653393	0.0473331	Ifitm1/Aim2/Ifitm3/Ifitm2	4
GO:0051893	GO:0051893	regulation of focal adhesion assembly	4/388	64/28814	0.0109047	0.0653393	0.0473331	Dlc1/Rcc2/Sdc4/Macf1	4
GO:0070059	GO:0070059	intrinsic apoptotic signaling pathway in response to endoplasmic reticulum stress	4/388	64/28814	0.0109047	0.0653393	0.0473331	Pml/Bax/Trp53/Park7	4
GO:0090109	GO:0090109	regulation of cell-substrate junction assembly	4/388	64/28814	0.0109047	0.0653393	0.0473331	Dlc1/Rcc2/Sdc4/Macf1	4
GO:0006977	GO:0006977	DNA damage response, signal transduction by p53 class mediator resulting in cell cycle arrest	2/388	12/28814	0.0109176	0.0653393	0.0473331	Pml/Trp53	2
GO:0009223	GO:0009223	pyrimidine deoxyribonucleotide catabolic process	2/388	12/28814	0.0109176	0.0653393	0.0473331	Dpys/Upp1	2
GO:0030388	GO:0030388	fructose 1,6-bisphosphate metabolic process	2/388	12/28814	0.0109176	0.0653393	0.0473331	Tigar/Pfkp	2
GO:0033262	GO:0033262	regulation of nuclear cell cycle DNA replication	2/388	12/28814	0.0109176	0.0653393	0.0473331	Atrx/Dbf4	2
GO:0043471	GO:0043471	regulation of cellular carbohydrate catabolic process	2/388	12/28814	0.0109176	0.0653393	0.0473331	Trp53/Tigar	2
GO:0046036	GO:0046036	CTP metabolic process	2/388	12/28814	0.0109176	0.0653393	0.0473331	Nme4/Nme2	2
GO:0051574	GO:0051574	positive regulation of histone H3-K9 methylation	2/388	12/28814	0.0109176	0.0653393	0.0473331	Jarid2/Rif1	2
GO:0060068	GO:0060068	vagina development	2/388	12/28814	0.0109176	0.0653393	0.0473331	Ncoa3/Bax	2
GO:0070202	GO:0070202	regulation of establishment of protein localization to chromosome	2/388	12/28814	0.0109176	0.0653393	0.0473331	Dkc1/Terf1	2
GO:0071305	GO:0071305	cellular response to vitamin D	2/388	12/28814	0.0109176	0.0653393	0.0473331	Pim1/Trim24	2
GO:0098762	GO:0098762	meiotic cell cycle phase	2/388	12/28814	0.0109176	0.0653393	0.0473331	Terf1/Xrcc5	2
GO:0098764	GO:0098764	meiosis I cell cycle phase	2/388	12/28814	0.0109176	0.0653393	0.0473331	Terf1/Xrcc5	2
GO:1902459	GO:1902459	positive regulation of stem cell population maintenance	2/388	12/28814	0.0109176	0.0653393	0.0473331	Rest/Ncoa3	2
GO:1902667	GO:1902667	regulation of axon guidance	2/388	12/28814	0.0109176	0.0653393	0.0473331	Tubb2b/Mycbp2	2
GO:2000104	GO:2000104	negative regulation of DNA-templated DNA replication	2/388	12/28814	0.0109176	0.0653393	0.0473331	Tipin/Fbxo5	2
GO:0032970	GO:0032970	regulation of actin filament-based process	12/388	414/28814	0.010963	0.0655116	0.0474579	Stmn1/Lima1/Dstn/Tmsb4x/Pycard/Twf2/Dlc1/Kank3/Mtss1/Sdc4/Jup/Tmsb10	12
GO:1901992	GO:1901992	positive regulation of mitotic cell cycle phase transition	5/388	99/28814	0.0110002	0.0656337	0.0475464	Mta3/Rcc2/Dbf4/Ube2c/Fbxo5	5
GO:0048660	GO:0048660	regulation of smooth muscle cell proliferation	7/388	180/28814	0.0113119	0.0673913	0.0488196	Apoe/Akr1b3/Trp53/Sod2/Foxp1/Xrcc5/Egr1	7
GO:0032956	GO:0032956	regulation of actin cytoskeleton organization	11/388	366/28814	0.0113484	0.0675069	0.0489034	Stmn1/Lima1/Dstn/Tmsb4x/Pycard/Twf2/Dlc1/Kank3/Mtss1/Sdc4/Tmsb10	11
GO:0009798	GO:0009798	axis specification	5/388	100/28814	0.0114548	0.0679608	0.0492322	Gdf3/Tcf7l1/Cobl/Ptch1/Tasor	5
GO:0050854	GO:0050854	regulation of antigen receptor-mediated signaling pathway	4/388	65/28814	0.0114993	0.0679608	0.0492322	Usp9x/Lgals3/Foxp1/Cd81	4
GO:0060038	GO:0060038	cardiac muscle cell proliferation	4/388	65/28814	0.0114993	0.0679608	0.0492322	Jarid2/Pim1/Rbpj/Foxp1	4
GO:0070265	GO:0070265	necrotic cell death	4/388	65/28814	0.0114993	0.0679608	0.0492322	Bax/Slc6a6/Trp53/Fth1	4
GO:1903205	GO:1903205	regulation of hydrogen peroxide-induced cell death	3/388	35/28814	0.0115275	0.0679608	0.0492322	Trp53/Park7/Foxp1	3
GO:0030111	GO:0030111	regulation of Wnt signaling pathway	10/388	318/28814	0.0115284	0.0679608	0.0492322	Sox2/Jade1/Apoe/Plekha4/Folr1/Tle4/Rbpj/Gid8/Macf1/Egr1	10
GO:0014902	GO:0014902	myotube differentiation	6/388	140/28814	0.0119187	0.0701564	0.0508227	Gpx1/Cd9/Fbxo22/Klf5/Tanc1/Cd81	6
GO:0006163	GO:0006163	purine nucleotide metabolic process	11/388	369/28814	0.0120015	0.0705381	0.0510993	Pdk1/Pipox/Atp5b/Parp1/Tigar/Pfkp/Pnp/Pgam1/Acot9/Nme4/Nme2	11
GO:0051851	GO:0051851	modulation by host of symbiont process	4/388	66/28814	0.0121142	0.0709883	0.0514254	Apoe/Rest/Sap30/Hspa8	4
GO:1903051	GO:1903051	negative regulation of proteolysis involved in cellular protein catabolic process	4/388	66/28814	0.0121142	0.0709883	0.0514254	Pml/Usp7/Ubxn1/Park7	4
GO:0044772	GO:0044772	mitotic cell cycle phase transition	12/388	420/28814	0.0121693	0.071205	0.0515824	Jade1/Pml/Mta3/Rcc2/Trim71/Trp53/Dbf4/Fbxl3/Cks2/Ube2c/Fbxo5/Ccne1	12
GO:0033673	GO:0033673	negative regulation of kinase activity	8/388	227/28814	0.0122129	0.0712251	0.0515969	Hspb1/Apoe/Pycard/Stk38/Actb/Tigar/Park7/Uchl1	8
GO:0008584	GO:0008584	male gonad development	6/388	141/28814	0.0123117	0.0712251	0.0515969	Tex19.1/Nr0b1/Arid5b/Bax/Atrx/Jmjd1c	6
GO:0071887	GO:0071887	leukocyte apoptotic process	6/388	141/28814	0.0123117	0.0712251	0.0515969	Lgals3/Bax/Trp53/Mif/Foxp1/Pnp	6
GO:0001708	GO:0001708	cell fate specification	5/388	102/28814	0.0124021	0.0712251	0.0515969	Sox2/Ptch1/Rbpj/Mga/Nanog	5
GO:0070585	GO:0070585	protein localization to mitochondrion	5/388	102/28814	0.0124021	0.0712251	0.0515969	Hsp90aa1/Atpif1/Bax/Agk/Chchd4	5
GO:0150115	GO:0150115	cell-substrate junction organization	5/388	102/28814	0.0124021	0.0712251	0.0515969	Dlc1/Rcc2/Sdc4/Macf1/Dst	5
GO:0000423	GO:0000423	mitophagy	3/388	36/28814	0.0124521	0.0712251	0.0515969	Ulk1/Trp53/Tigar	3
GO:0002053	GO:0002053	positive regulation of mesenchymal cell proliferation	3/388	36/28814	0.0124521	0.0712251	0.0515969	Pdgfa/Mycn/Foxp1	3
GO:0090312	GO:0090312	positive regulation of protein deacetylation	3/388	36/28814	0.0124521	0.0712251	0.0515969	Pml/Trp53/Baz2a	3
GO:1902110	GO:1902110	positive regulation of mitochondrial membrane permeability involved in apoptotic process	3/388	36/28814	0.0124521	0.0712251	0.0515969	Chchd10/Atpif1/Bax	3
GO:0002831	GO:0002831	regulation of response to biotic stimulus	11/388	371/28814	0.0124526	0.0712251	0.0515969	Hsp90aa1/Apoe/Pycard/Pml/Ddx58/Aim2/Mif/Tigar/Foxp1/Apobec3/Xrcc5	11
GO:0062012	GO:0062012	regulation of small molecule metabolic process	11/388	371/28814	0.0124526	0.0712251	0.0515969	Ephx2/Apoe/Pdk1/Rest/Usp7/Apoc1/Parp1/Trp53/Tigar/Park7/Egr1	11
GO:0046546	GO:0046546	development of primary male sexual characteristics	6/388	142/28814	0.0127137	0.0712251	0.0515969	Tex19.1/Nr0b1/Arid5b/Bax/Atrx/Jmjd1c	6
GO:0048675	GO:0048675	axon extension	6/388	142/28814	0.0127137	0.0712251	0.0515969	Hsp90aa1/Apoe/Twf2/Usp9x/Ulk1/Macf1	6
GO:0030193	GO:0030193	regulation of blood coagulation	4/388	67/28814	0.0127499	0.0712251	0.0515969	Pdgfa/Cd9/Apoe/Tfpi	4
GO:0090398	GO:0090398	cellular senescence	4/388	67/28814	0.0127499	0.0712251	0.0515969	Pml/Trp53/Eef1e1/Fbxo5	4
GO:2000736	GO:2000736	regulation of stem cell differentiation	4/388	67/28814	0.0127499	0.0712251	0.0515969	Kdm3a/Rest/Ncoa3/Tcf15	4
GO:0000279	GO:0000279	M phase	2/388	13/28814	0.0127886	0.0712251	0.0515969	Terf1/Xrcc5	2
GO:0006098	GO:0006098	pentose-phosphate shunt	2/388	13/28814	0.0127886	0.0712251	0.0515969	Trp53/Tigar	2
GO:0009071	GO:0009071	serine family amino acid catabolic process	2/388	13/28814	0.0127886	0.0712251	0.0515969	Gldc/Shmt1	2
GO:0010739	GO:0010739	positive regulation of protein kinase A signaling	2/388	13/28814	0.0127886	0.0712251	0.0515969	Akap12/Mif	2
GO:0018158	GO:0018158	protein oxidation	2/388	13/28814	0.0127886	0.0712251	0.0515969	Gpx1/Chchd4	2
GO:0031126	GO:0031126	sno(s)RNA 3'-end processing	2/388	13/28814	0.0127886	0.0712251	0.0515969	Exosc5/Dkc1	2
GO:0033148	GO:0033148	positive regulation of intracellular estrogen receptor signaling pathway	2/388	13/28814	0.0127886	0.0712251	0.0515969	Ncoa3/Parp1	2
GO:0033169	GO:0033169	histone H3-K9 demethylation	2/388	13/28814	0.0127886	0.0712251	0.0515969	Kdm3a/Jmjd1c	2
GO:0033182	GO:0033182	regulation of histone ubiquitination	2/388	13/28814	0.0127886	0.0712251	0.0515969	Park7/Trip12	2
GO:0045136	GO:0045136	development of secondary sexual characteristics	2/388	13/28814	0.0127886	0.0712251	0.0515969	Ncoa3/Bax	2
GO:0048385	GO:0048385	regulation of retinoic acid receptor signaling pathway	2/388	13/28814	0.0127886	0.0712251	0.0515969	Klf2/Tgif1	2
GO:0071679	GO:0071679	commissural neuron axon guidance	2/388	13/28814	0.0127886	0.0712251	0.0515969	Nfib/Ptch1	2
GO:0090085	GO:0090085	regulation of protein deubiquitination	2/388	13/28814	0.0127886	0.0712251	0.0515969	Ubxn1/Park7	2
GO:0150011	GO:0150011	regulation of neuron projection arborization	2/388	13/28814	0.0127886	0.0712251	0.0515969	Mov10/Macf1	2
GO:1901524	GO:1901524	regulation of mitophagy	2/388	13/28814	0.0127886	0.0712251	0.0515969	Trp53/Tigar	2
GO:1902931	GO:1902931	negative regulation of alcohol biosynthetic process	2/388	13/28814	0.0127886	0.0712251	0.0515969	Apoe/Rest	2
GO:1903867	GO:1903867	extraembryonic membrane development	2/388	13/28814	0.0127886	0.0712251	0.0515969	Dnmt3l/Dnajb6	2
GO:0007163	GO:0007163	establishment or maintenance of cell polarity	8/388	229/28814	0.0128198	0.0712979	0.0516497	Ooep/Hsp90aa1/Pdlim1/Kif20b/Actb/Tcf15/Macf1/Dst	8
GO:0009410	GO:0009410	response to xenobiotic stimulus	10/388	325/28814	0.0132554	0.0735841	0.0533058	Gsta4/Gpx1/Rest/Aim2/Gstm1/Trp53/Sod2/Tigar/Pnp/Uchl1	10
GO:0048588	GO:0048588	developmental cell growth	9/388	277/28814	0.0132797	0.0735841	0.0533058	Hsp90aa1/Sh3gl2/Apoe/Twf2/Cobl/Usp9x/Ulk1/Foxp1/Macf1	9
GO:0030837	GO:0030837	negative regulation of actin filament polymerization	4/388	68/28814	0.0134065	0.0735841	0.0533058	Tmsb4x/Twf2/Kank3/Tmsb10	4
GO:0009069	GO:0009069	serine family amino acid metabolic process	3/388	37/28814	0.0134181	0.0735841	0.0533058	Cth/Gldc/Shmt1	3
GO:0010661	GO:0010661	positive regulation of muscle cell apoptotic process	3/388	37/28814	0.0134181	0.0735841	0.0533058	Trp53/Sod2/Tigar	3
GO:0032435	GO:0032435	negative regulation of proteasomal ubiquitin-dependent protein catabolic process	3/388	37/28814	0.0134181	0.0735841	0.0533058	Usp7/Ubxn1/Park7	3
GO:0043516	GO:0043516	regulation of DNA damage response, signal transduction by p53 class mediator	3/388	37/28814	0.0134181	0.0735841	0.0533058	Trp53/Mif/Eef1e1	3
GO:0046686	GO:0046686	response to cadmium ion	3/388	37/28814	0.0134181	0.0735841	0.0533058	Sox2/Mt1/Mt2	3
GO:0060218	GO:0060218	hematopoietic stem cell differentiation	3/388	37/28814	0.0134181	0.0735841	0.0533058	Trp53/Tcf15/Xrcc5	3
GO:0071402	GO:0071402	cellular response to lipoprotein particle stimulus	3/388	37/28814	0.0134181	0.0735841	0.0533058	Cd9/Apoe/Cd81	3
GO:0002366	GO:0002366	leukocyte activation involved in immune response	10/388	327/28814	0.0137827	0.0754786	0.0546782	Rif1/Pycard/Pglyrp1/Lgals3/Hmces/Msh6/Trp53/Foxp1/Cd81/Ung	10
GO:0046718	GO:0046718	viral entry into host cell	5/388	105/28814	0.0139203	0.0761263	0.0551474	Triml2/Triml1/Ifitm1/Ifitm3/Ifitm2	5
GO:0045600	GO:0045600	positive regulation of fat cell differentiation	4/388	69/28814	0.0140841	0.0765198	0.0554325	Gdf3/Pim1/Klf5/Uchl3	4
GO:0150116	GO:0150116	regulation of cell-substrate junction organization	4/388	69/28814	0.0140841	0.0765198	0.0554325	Dlc1/Rcc2/Sdc4/Macf1	4
GO:1900046	GO:1900046	regulation of hemostasis	4/388	69/28814	0.0140841	0.0765198	0.0554325	Pdgfa/Cd9/Apoe/Tfpi	4
GO:0001659	GO:0001659	temperature homeostasis	7/388	188/28814	0.0140896	0.0765198	0.0554325	Gpx1/Alpl/Kdm3a/Gpx2/Rbpj/Plac8/Egr1	7
GO:0048659	GO:0048659	smooth muscle cell proliferation	7/388	188/28814	0.0140896	0.0765198	0.0554325	Apoe/Akr1b3/Trp53/Sod2/Foxp1/Xrcc5/Egr1	7
GO:0090407	GO:0090407	organophosphate biosynthetic process	13/388	482/28814	0.014414	0.077222	0.0559412	Pdgfa/Hexb/Pdk1/Ckb/Socs2/Atp5b/Parp1/Upp1/Impa2/Pnp/Shmt1/Nme4/Nme2	13
GO:0001953	GO:0001953	negative regulation of cell-matrix adhesion	3/388	38/28814	0.0144255	0.077222	0.0559412	Dlc1/Rcc2/Nexmif	3
GO:0010737	GO:0010737	protein kinase A signaling	3/388	38/28814	0.0144255	0.077222	0.0559412	Akap12/Ttn/Mif	3
GO:0044786	GO:0044786	cell cycle DNA replication	3/388	38/28814	0.0144255	0.077222	0.0559412	Atrx/Dbf4/Fbxo5	3
GO:1902686	GO:1902686	mitochondrial outer membrane permeabilization involved in programmed cell death	3/388	38/28814	0.0144255	0.077222	0.0559412	Chchd10/Atpif1/Bax	3
GO:0045833	GO:0045833	negative regulation of lipid metabolic process	5/388	106/28814	0.014453	0.077222	0.0559412	Pdgfa/Nr0b1/Apoe/Rest/Apoc1	5
GO:0140014	GO:0140014	mitotic nuclear division	9/388	281/28814	0.0144568	0.077222	0.0559412	Mybl2/Kif20b/Atrx/Mzt1/Bora/Dctn2/Ube2c/Fbxo5/Tasor	9
GO:0001822	GO:0001822	kidney development	10/388	330/28814	0.014603	0.077222	0.0559412	Spp1/Pdgfa/Arid5b/Akr1b3/Ptch1/Mtss1/Bax/Id3/Hells/Egr1	10
GO:0071214	GO:0071214	cellular response to abiotic stimulus	10/388	330/28814	0.014603	0.077222	0.0559412	Rest/Akr1b3/Timp1/Bax/Usp28/Actb/Parp1/Trp53/Xrcc5/Egr1	10
GO:0104004	GO:0104004	cellular response to environmental stimulus	10/388	330/28814	0.014603	0.077222	0.0559412	Rest/Akr1b3/Timp1/Bax/Usp28/Actb/Parp1/Trp53/Xrcc5/Egr1	10
GO:0042246	GO:0042246	tissue regeneration	4/388	70/28814	0.0147832	0.077222	0.0559412	Gpx1/Cd9/Klf5/Cd81	4
GO:0007144	GO:0007144	female meiosis I	2/388	14/28814	0.0147884	0.077222	0.0559412	Hsf2bp/Fbxo5	2
GO:0009148	GO:0009148	pyrimidine nucleoside triphosphate biosynthetic process	2/388	14/28814	0.0147884	0.077222	0.0559412	Nme4/Nme2	2
GO:0009173	GO:0009173	pyrimidine ribonucleoside monophosphate metabolic process	2/388	14/28814	0.0147884	0.077222	0.0559412	Dpys/Upp1	2
GO:0009208	GO:0009208	pyrimidine ribonucleoside triphosphate metabolic process	2/388	14/28814	0.0147884	0.077222	0.0559412	Nme4/Nme2	2
GO:0010940	GO:0010940	positive regulation of necrotic cell death	2/388	14/28814	0.0147884	0.077222	0.0559412	Slc6a6/Trp53	2
GO:0016446	GO:0016446	somatic hypermutation of immunoglobulin genes	2/388	14/28814	0.0147884	0.077222	0.0559412	Msh6/Ung	2
GO:0030644	GO:0030644	cellular chloride ion homeostasis	2/388	14/28814	0.0147884	0.077222	0.0559412	Spp1/Ckb	2
GO:0032328	GO:0032328	alanine transport	2/388	14/28814	0.0147884	0.077222	0.0559412	Slc6a6/Slc38a2	2
GO:0034309	GO:0034309	primary alcohol biosynthetic process	2/388	14/28814	0.0147884	0.077222	0.0559412	Rest/Park7	2
GO:0045815	GO:0045815	epigenetic maintenance of chromatin in transcription-competent conformation	2/388	14/28814	0.0147884	0.077222	0.0559412	Tsix/Ash2l	2
GO:0046049	GO:0046049	UMP metabolic process	2/388	14/28814	0.0147884	0.077222	0.0559412	Dpys/Upp1	2
GO:0048733	GO:0048733	sebaceous gland development	2/388	14/28814	0.0147884	0.077222	0.0559412	Cbx7/Rbpj	2
GO:0061085	GO:0061085	regulation of histone H3-K27 methylation	2/388	14/28814	0.0147884	0.077222	0.0559412	Mtf2/Eed	2
GO:0061140	GO:0061140	lung secretory cell differentiation	2/388	14/28814	0.0147884	0.077222	0.0559412	Nfib/Foxp1	2
GO:0071294	GO:0071294	cellular response to zinc ion	2/388	14/28814	0.0147884	0.077222	0.0559412	Mt1/Mt2	2
GO:0072044	GO:0072044	collecting duct development	2/388	14/28814	0.0147884	0.077222	0.0559412	Spp1/Akr1b3	2
GO:1905063	GO:1905063	regulation of vascular associated smooth muscle cell differentiation	2/388	14/28814	0.0147884	0.077222	0.0559412	Sod2/Cth	2
GO:2000105	GO:2000105	positive regulation of DNA-templated DNA replication	2/388	14/28814	0.0147884	0.077222	0.0559412	Atrx/Dbf4	2
GO:0043524	GO:0043524	negative regulation of neuron apoptotic process	7/388	190/28814	0.014854	0.0774022	0.0560717	Apoe/Mt1/Bax/Set/Hdgf/Sod2/Park7	7
GO:0043467	GO:0043467	regulation of generation of precursor metabolites and energy	6/388	147/28814	0.0148623	0.0774022	0.0560717	Chchd2/Cisd1/Trp53/Tigar/Park7/Chchd4	6
GO:0002263	GO:0002263	cell activation involved in immune response	10/388	331/28814	0.0148844	0.0774145	0.0560806	Rif1/Pycard/Pglyrp1/Lgals3/Hmces/Msh6/Trp53/Foxp1/Cd81/Ung	10
GO:0042180	GO:0042180	cellular ketone metabolic process	8/388	236/28814	0.0151187	0.0785295	0.0568884	Pdk1/Rest/Akr1b3/Apoc1/Glo1/Park7/Egr1/Cbr3	8
GO:0071453	GO:0071453	cellular response to oxygen levels	6/388	148/28814	0.0153205	0.0793678	0.0574956	Chchd2/Pdk1/Rbpj/Trp53/Tigar/Egr1	6
GO:1902850	GO:1902850	microtubule cytoskeleton organization involved in mitosis	6/388	148/28814	0.0153205	0.0793678	0.0574956	Stmn1/Mybl2/Mzt1/Bora/Dctn2/Tasor	6
GO:0003007	GO:0003007	heart morphogenesis	9/388	284/28814	0.0153889	0.0794794	0.0575765	Folr1/Dlc1/Ttn/Pim1/Ptch1/Rbpj/Grhl2/Trp53/Mdm4	9
GO:0006767	GO:0006767	water-soluble vitamin metabolic process	3/388	39/28814	0.0154747	0.0794794	0.0575765	Alpl/Folr1/Shmt1	3
GO:0036474	GO:0036474	cell death in response to hydrogen peroxide	3/388	39/28814	0.0154747	0.0794794	0.0575765	Trp53/Park7/Foxp1	3
GO:0045143	GO:0045143	homologous chromosome segregation	4/388	71/28814	0.0155037	0.0794794	0.0575765	Tex19.1/Terf1/Syce2/Ccne1	4
GO:0050818	GO:0050818	regulation of coagulation	4/388	71/28814	0.0155037	0.0794794	0.0575765	Pdgfa/Cd9/Apoe/Tfpi	4
GO:0051568	GO:0051568	histone H3-K4 methylation	4/388	71/28814	0.0155037	0.0794794	0.0575765	Nelfa/Ash2l/Dpy30/Phf20	4
GO:1902895	GO:1902895	positive regulation of miRNA transcription	4/388	71/28814	0.0155037	0.0794794	0.0575765	Klf5/Trp53/Gnl3/Egr1	4
GO:2001244	GO:2001244	positive regulation of intrinsic apoptotic signaling pathway	4/388	71/28814	0.0155037	0.0794794	0.0575765	Bax/Trp53/Mcl1/Park7	4
GO:0006576	GO:0006576	cellular biogenic amine metabolic process	5/388	108/28814	0.0155589	0.0796581	0.057706	Akr1b3/Trh/Sms/Srm/Park7	5
GO:0033674	GO:0033674	positive regulation of kinase activity	12/388	435/28814	0.0156312	0.079904	0.0578841	Pdgfa/Hsp90aa1/Tcl1/Gab1/Pim1/Sdc4/Mif/Tigar/Bora/Xrcc5/Egr1/Cd81	12
GO:0048754	GO:0048754	branching morphogenesis of an epithelial tube	7/388	192/28814	0.0156475	0.079904	0.0578841	Sox2/Kdm5b/Mycn/Pml/Ncoa3/Ptch1/Etv5	7
GO:0006401	GO:0006401	RNA catabolic process	9/388	285/28814	0.0157092	0.0801147	0.0580367	Mov10/Exosc5/Grsf1/Dkc1/Dis3/Trim71/Cnot10/Fxr1/Xrn2	9
GO:0006913	GO:0006913	nucleocytoplasmic transport	10/388	334/28814	0.0157528	0.0801292	0.0580472	Pml/Trim28/Fbxo22/Jup/Trp53/Hspa8/Anp32a/Park7/Chchd4/Hikeshi	10
GO:0051169	GO:0051169	nuclear transport	10/388	334/28814	0.0157528	0.0801292	0.0580472	Pml/Trim28/Fbxo22/Jup/Trp53/Hspa8/Anp32a/Park7/Chchd4/Hikeshi	10
GO:2001056	GO:2001056	positive regulation of cysteine-type endopeptidase activity	6/388	149/28814	0.0157884	0.0802065	0.0581032	Pycard/Rest/Dlc1/Pml/Aim2/Bax	6
GO:0046651	GO:0046651	lymphocyte proliferation	10/388	335/28814	0.0160504	0.0814327	0.0589915	Pycard/Lgals3/Pura/Bax/Sdc4/Trp53/Hells/Mif/Pnp/Cd81	10
GO:0044409	GO:0044409	entry into host	5/388	109/28814	0.0161324	0.081696	0.0591823	Triml2/Triml1/Ifitm1/Ifitm3/Ifitm2	5
GO:0042113	GO:0042113	B cell activation	12/388	437/28814	0.0161439	0.081696	0.0591823	Rif1/Tpd52/Rbpj/Hmces/Bax/Msh6/Trp53/Mif/Foxp1/Pnp/Cd81/Ung	12
GO:0032984	GO:0032984	protein-containing complex disassembly	8/388	239/28814	0.0161903	0.0818255	0.0592761	Stmn1/Lima1/Sh3gl2/Dstn/Twf2/Sgk1/Setx/Hspa8	8
GO:0032922	GO:0032922	circadian regulation of gene expression	4/388	72/28814	0.0162461	0.0819974	0.0594006	Pml/Id3/Mycbp2/Egr1	4
GO:0050684	GO:0050684	regulation of mRNA processing	6/388	150/28814	0.016266	0.0819974	0.0594006	Rbmxl2/Rest/Rbm25/Hspa8/Fxr1/Malat1	6
GO:0032232	GO:0032232	negative regulation of actin filament bundle assembly	3/388	40/28814	0.0165658	0.0831285	0.06022	Stmn1/Dlc1/Kank3	3
GO:0033144	GO:0033144	negative regulation of intracellular steroid hormone receptor signaling pathway	3/388	40/28814	0.0165658	0.0831285	0.06022	Nr0b1/Pias2/Foxp1	3
GO:1904951	GO:1904951	positive regulation of establishment of protein localization	10/388	337/28814	0.0166583	0.0831285	0.06022	Trim28/Trh/Ttn/Tm7sf3/Dkc1/Jup/Kif20b/Glul/Glud1/Cd81	10
GO:0032760	GO:0032760	positive regulation of tumor necrosis factor production	5/388	110/28814	0.0167198	0.0831285	0.06022	Hspb1/Pycard/Akap12/Ddx58/Mif	5
GO:0009152	GO:0009152	purine ribonucleotide biosynthetic process	6/388	151/28814	0.0167536	0.0831285	0.06022	Pdk1/Atp5b/Parp1/Pnp/Nme4/Nme2	6
GO:0051701	GO:0051701	biological process involved in interaction with host	6/388	151/28814	0.0167536	0.0831285	0.06022	Triml2/Triml1/Ifitm1/Pglyrp1/Ifitm3/Ifitm2	6
GO:0001711	GO:0001711	endodermal cell fate commitment	2/388	15/28814	0.0169132	0.0831285	0.06022	Sox2/Nanog	2
GO:0002566	GO:0002566	somatic diversification of immune receptors via somatic mutation	2/388	15/28814	0.0169132	0.0831285	0.06022	Msh6/Ung	2
GO:0006244	GO:0006244	pyrimidine nucleotide catabolic process	2/388	15/28814	0.0169132	0.0831285	0.06022	Dpys/Upp1	2
GO:0006596	GO:0006596	polyamine biosynthetic process	2/388	15/28814	0.0169132	0.0831285	0.06022	Sms/Srm	2
GO:0030320	GO:0030320	cellular monovalent inorganic anion homeostasis	2/388	15/28814	0.0169132	0.0831285	0.06022	Spp1/Ckb	2
GO:0032530	GO:0032530	regulation of microvillus organization	2/388	15/28814	0.0169132	0.0831285	0.06022	Twf2/Klf5	2
GO:0033235	GO:0033235	positive regulation of protein sumoylation	2/388	15/28814	0.0169132	0.0831285	0.06022	Uba2/Gnl3	2
GO:0033700	GO:0033700	phospholipid efflux	2/388	15/28814	0.0169132	0.0831285	0.06022	Apoe/Apoc1	2
GO:0043144	GO:0043144	sno(s)RNA processing	2/388	15/28814	0.0169132	0.0831285	0.06022	Exosc5/Dkc1	2
GO:0045605	GO:0045605	negative regulation of epidermal cell differentiation	2/388	15/28814	0.0169132	0.0831285	0.06022	Gdf3/Grhl2	2
GO:0045683	GO:0045683	negative regulation of epidermis development	2/388	15/28814	0.0169132	0.0831285	0.06022	Gdf3/Grhl2	2
GO:1901163	GO:1901163	regulation of trophoblast cell migration	2/388	15/28814	0.0169132	0.0831285	0.06022	Timp1/Apela	2
GO:1904507	GO:1904507	positive regulation of telomere maintenance in response to DNA damage	2/388	15/28814	0.0169132	0.0831285	0.06022	Ino80e/Actl6a	2
GO:2000035	GO:2000035	regulation of stem cell division	2/388	15/28814	0.0169132	0.0831285	0.06022	Ncoa3/Nanog	2
GO:0008202	GO:0008202	steroid metabolic process	10/388	338/28814	0.0169685	0.0832932	0.0603393	Spp1/Lima1/Hsd17b14/Nr0b1/Nr5a2/Ephx2/Apoe/Rest/Apoc1/Egr1	10
GO:0032732	GO:0032732	positive regulation of interleukin-1 production	4/388	73/28814	0.0170103	0.0832932	0.0603393	Hspb1/Pycard/Aim2/Egr1	4
GO:0061045	GO:0061045	negative regulation of wound healing	4/388	73/28814	0.0170103	0.0832932	0.0603393	Pdgfa/Cd9/Apoe/Tfpi	4
GO:0060537	GO:0060537	muscle tissue development	13/388	493/28814	0.0170375	0.0833228	0.0603608	Mylpf/Csrp2/Jarid2/Gpx1/Sap30/Fbxo22/Ttn/Pim1/Klf5/Rbpj/Cacybp/Foxp1/Egr1	13
GO:0032943	GO:0032943	mononuclear cell proliferation	10/388	339/28814	0.017283	0.0844185	0.0611545	Pycard/Lgals3/Pura/Bax/Sdc4/Trp53/Hells/Mif/Pnp/Cd81	10
GO:0071482	GO:0071482	cellular response to light stimulus	5/388	111/28814	0.0173213	0.0845005	0.0612139	Timp1/Bax/Usp28/Parp1/Trp53	5
GO:0007431	GO:0007431	salivary gland development	3/388	41/28814	0.017699	0.0856191	0.0620242	Pdgfa/Tfcp2l1/Nfib	3
GO:0010762	GO:0010762	regulation of fibroblast migration	3/388	41/28814	0.017699	0.0856191	0.0620242	Akap12/Rcc2/Sdc4	3
GO:0010939	GO:0010939	regulation of necrotic cell death	3/388	41/28814	0.017699	0.0856191	0.0620242	Slc6a6/Trp53/Fth1	3
GO:0060964	GO:0060964	regulation of miRNA-mediated gene silencing	3/388	41/28814	0.017699	0.0856191	0.0620242	Trim71/Trp53/Fxr1	3
GO:2000279	GO:2000279	negative regulation of DNA biosynthetic process	3/388	41/28814	0.017699	0.0856191	0.0620242	Pml/Trp53/Terf1	3
GO:2000772	GO:2000772	regulation of cellular senescence	3/388	41/28814	0.017699	0.0856191	0.0620242	Trp53/Eef1e1/Fbxo5	3
GO:0036293	GO:0036293	response to decreased oxygen levels	8/388	243/28814	0.017703	0.0856191	0.0620242	Chchd2/Pdk1/Rest/Pml/Rbpj/Trp53/Tigar/Egr1	8
GO:0006354	GO:0006354	DNA-templated transcription, elongation	4/388	74/28814	0.0177966	0.0858606	0.0621992	Cbx7/Nelfa/Tefm/Elob	4
GO:0051453	GO:0051453	regulation of intracellular pH	4/388	74/28814	0.0177966	0.0858606	0.0621992	Slc9b1/Cln5/Atp5b/Trp53	4
GO:1903557	GO:1903557	positive regulation of tumor necrosis factor superfamily cytokine production	5/388	112/28814	0.017937	0.0864315	0.0626127	Hspb1/Pycard/Akap12/Ddx58/Mif	5
GO:0050905	GO:0050905	neuromuscular process	7/388	198/28814	0.0182082	0.087631	0.0634817	Sox2/Hexb/Rest/Parp1/Tcf15/Uchl1/Mycbp2	7
GO:0046434	GO:0046434	organophosphate catabolic process	6/388	154/28814	0.0182764	0.0878519	0.0636417	Pla2g1b/Dpys/Apoc1/Upp1/Impa2/Pnp	6
GO:0043001	GO:0043001	Golgi to plasma membrane protein transport	3/388	42/28814	0.0188743	0.0902206	0.0653576	Lypla1/Macf1/Gga2	3
GO:1901031	GO:1901031	regulation of response to reactive oxygen species	3/388	42/28814	0.0188743	0.0902206	0.0653576	Trp53/Park7/Foxp1	3
GO:0006417	GO:0006417	regulation of translation	11/388	395/28814	0.0189257	0.0902206	0.0653576	Eif4e2/Pml/Mov10/Exosc5/Mif4gd/Aplp1/Trim71/Eif3k/Cnot10/Fxr1/Shmt1	11
GO:0001771	GO:0001771	immunological synapse formation	2/388	16/28814	0.0191593	0.0902206	0.0653576	Lgals3/Cd81	2
GO:0006544	GO:0006544	glycine metabolic process	2/388	16/28814	0.0191593	0.0902206	0.0653576	Gldc/Shmt1	2
GO:0006740	GO:0006740	NADPH regeneration	2/388	16/28814	0.0191593	0.0902206	0.0653576	Trp53/Tigar	2
GO:0007000	GO:0007000	nucleolus organization	2/388	16/28814	0.0191593	0.0902206	0.0653576	Rrn3/Baz2a	2
GO:0007028	GO:0007028	cytoplasm organization	2/388	16/28814	0.0191593	0.0902206	0.0653576	Tfcp2l1/Rrn3	2
GO:0009070	GO:0009070	serine family amino acid biosynthetic process	2/388	16/28814	0.0191593	0.0902206	0.0653576	Cth/Shmt1	2
GO:0031115	GO:0031115	negative regulation of microtubule polymerization	2/388	16/28814	0.0191593	0.0902206	0.0653576	Stmn1/Sgk1	2
GO:0042159	GO:0042159	lipoprotein catabolic process	2/388	16/28814	0.0191593	0.0902206	0.0653576	Apoe/Lypla1	2
GO:0042454	GO:0042454	ribonucleoside catabolic process	2/388	16/28814	0.0191593	0.0902206	0.0653576	Upp1/Pnp	2
GO:0043981	GO:0043981	histone H4-K5 acetylation	2/388	16/28814	0.0191593	0.0902206	0.0653576	Jade1/Phf20	2
GO:0043982	GO:0043982	histone H4-K8 acetylation	2/388	16/28814	0.0191593	0.0902206	0.0653576	Jade1/Phf20	2
GO:0044794	GO:0044794	positive regulation by host of viral process	2/388	16/28814	0.0191593	0.0902206	0.0653576	Apoe/Hspa8	2
GO:0061450	GO:0061450	trophoblast cell migration	2/388	16/28814	0.0191593	0.0902206	0.0653576	Timp1/Apela	2
GO:1902337	GO:1902337	regulation of apoptotic process involved in morphogenesis	2/388	16/28814	0.0191593	0.0902206	0.0653576	Pml/Bax	2
GO:0006066	GO:0006066	alcohol metabolic process	10/388	345/28814	0.0192612	0.0904841	0.0655485	Lima1/Ephx2/Apoe/Rest/Akr1b3/Apoc1/Park7/Impa2/Adh5/Qdpr	10
GO:0072001	GO:0072001	renal system development	10/388	345/28814	0.0192612	0.0904841	0.0655485	Spp1/Pdgfa/Arid5b/Akr1b3/Ptch1/Mtss1/Bax/Id3/Hells/Egr1	10
GO:0031099	GO:0031099	regeneration	6/388	156/28814	0.0193427	0.0907584	0.0657472	Gpx1/Cd9/Folr1/Klf5/Ulk1/Cd81	6
GO:0000380	GO:0000380	alternative mRNA splicing, via spliceosome	4/388	76/28814	0.0194363	0.0909804	0.0659081	Rest/Rbm25/Fxr1/Malat1	4
GO:0006626	GO:0006626	protein targeting to mitochondrion	4/388	76/28814	0.0194363	0.0909804	0.0659081	Hsp90aa1/Atpif1/Agk/Chchd4	4
GO:0009141	GO:0009141	nucleoside triphosphate metabolic process	5/388	115/28814	0.01987	0.0927795	0.0672113	Atp5b/Parp1/Pnp/Nme4/Nme2	5
GO:0032231	GO:0032231	regulation of actin filament bundle assembly	5/388	115/28814	0.01987	0.0927795	0.0672113	Stmn1/Dlc1/Kank3/Mtss1/Sdc4	5
GO:0051092	GO:0051092	positive regulation of NF-kappaB transcription factor activity	6/388	157/28814	0.0198914	0.0927795	0.0672113	Triml2/Triml1/Pycard/Aim2/Trim13/Cth	6
GO:0001783	GO:0001783	B cell apoptotic process	3/388	43/28814	0.0200919	0.0930525	0.0674091	Bax/Mif/Foxp1	3
GO:0009309	GO:0009309	amine biosynthetic process	3/388	43/28814	0.0200919	0.0930525	0.0674091	Sms/Srm/Park7	3
GO:0034331	GO:0034331	cell junction maintenance	3/388	43/28814	0.0200919	0.0930525	0.0674091	Chchd10/Mtss1/Hspa8	3
GO:0042401	GO:0042401	cellular biogenic amine biosynthetic process	3/388	43/28814	0.0200919	0.0930525	0.0674091	Sms/Srm/Park7	3
GO:0060147	GO:0060147	regulation of post-transcriptional gene silencing	3/388	43/28814	0.0200919	0.0930525	0.0674091	Trim71/Trp53/Fxr1	3
GO:1900368	GO:1900368	regulation of post-transcriptional gene silencing by RNA	3/388	43/28814	0.0200919	0.0930525	0.0674091	Trim71/Trp53/Fxr1	3
GO:1903363	GO:1903363	negative regulation of cellular protein catabolic process	4/388	77/28814	0.02029	0.0937487	0.0679134	Pml/Usp7/Ubxn1/Park7	4
GO:2001021	GO:2001021	negative regulation of response to DNA damage stimulus	4/388	77/28814	0.02029	0.0937487	0.0679134	Rif1/Mif/Trip12/Fbxo5	4
GO:0050769	GO:0050769	positive regulation of neurogenesis	9/388	298/28814	0.0203312	0.0938288	0.0679715	Sox2/Apoe/Twf2/Sgk1/Pias2/Srrt/Etv5/Macf1/Xrcc5	9
GO:0000724	GO:0000724	double-strand break repair via homologous recombination	6/388	158/28814	0.0204506	0.0941592	0.0682108	Ooep/Rif1/Actb/Rnf138/Parp1/Actl6a	6
GO:0045667	GO:0045667	regulation of osteoblast differentiation	6/388	158/28814	0.0204506	0.0941592	0.0682108	Sox2/Rest/Pias2/Ptch1/Id3/Fbxo5	6
GO:0030038	GO:0030038	contractile actin filament bundle assembly	5/388	116/28814	0.0205435	0.0943142	0.0683231	Stmn1/Dlc1/Pdlim1/Kank3/Sdc4	5
GO:0043149	GO:0043149	stress fiber assembly	5/388	116/28814	0.0205435	0.0943142	0.0683231	Stmn1/Dlc1/Pdlim1/Kank3/Sdc4	5
GO:0006469	GO:0006469	negative regulation of protein kinase activity	7/388	203/28814	0.0205563	0.0943142	0.0683231	Hspb1/Apoe/Pycard/Stk38/Actb/Park7/Uchl1	7
GO:0042254	GO:0042254	ribosome biogenesis	9/388	299/28814	0.0207233	0.0949699	0.0687981	Rpp25/Exosc5/Dkc1/Dis3/Ppan/Rrn3/Glul/Nop58/Xrcc5	9
GO:1901987	GO:1901987	regulation of cell cycle phase transition	11/388	401/28814	0.020876	0.0955579	0.0692241	Sox2/Jade1/Pml/Mta3/Rcc2/Usp28/Trp53/Dbf4/Tipin/Ube2c/Fbxo5	11
GO:1990138	GO:1990138	neuron projection extension	7/388	204/28814	0.02105	0.0962426	0.0697201	Hsp90aa1/Sh3gl2/Apoe/Twf2/Usp9x/Ulk1/Macf1	7
GO:0006919	GO:0006919	activation of cysteine-type endopeptidase activity involved in apoptotic process	4/388	78/28814	0.0211663	0.0962824	0.0697489	Pycard/Dlc1/Pml/Bax	4
GO:0048638	GO:0048638	regulation of developmental growth	11/388	402/28814	0.0212149	0.0962824	0.0697489	Jarid2/Apoe/Twf2/Socs2/Pim1/Ptch1/Ulk1/Rbpj/Foxp1/Macf1/Plac8	11
GO:0019218	GO:0019218	regulation of steroid metabolic process	5/388	117/28814	0.0212317	0.0962824	0.0697489	Nr0b1/Ephx2/Apoe/Rest/Egr1	5
GO:0007616	GO:0007616	long-term memory	3/388	44/28814	0.0213519	0.0962824	0.0697489	Apoe/Sgk1/Egr1	3
GO:0021955	GO:0021955	central nervous system neuron axonogenesis	3/388	44/28814	0.0213519	0.0962824	0.0697489	Hsp90aa1/Nfib/Mycbp2	3
GO:0070232	GO:0070232	regulation of T cell apoptotic process	3/388	44/28814	0.0213519	0.0962824	0.0697489	Lgals3/Trp53/Pnp	3
GO:0000729	GO:0000729	DNA double-strand break processing	2/388	17/28814	0.0215229	0.0962824	0.0697489	Smarcad1/Rnf138	2
GO:0002070	GO:0002070	epithelial cell maturation	2/388	17/28814	0.0215229	0.0962824	0.0697489	Tfcp2l1/Akr1b3	2
GO:0010566	GO:0010566	regulation of ketone biosynthetic process	2/388	17/28814	0.0215229	0.0962824	0.0697489	Rest/Egr1	2
GO:0046415	GO:0046415	urate metabolic process	2/388	17/28814	0.0215229	0.0962824	0.0697489	Spp1/Pnp	2
GO:0051895	GO:0051895	negative regulation of focal adhesion assembly	2/388	17/28814	0.0215229	0.0962824	0.0697489	Dlc1/Rcc2	2
GO:0060766	GO:0060766	negative regulation of androgen receptor signaling pathway	2/388	17/28814	0.0215229	0.0962824	0.0697489	Pias2/Foxp1	2
GO:0090493	GO:0090493	catecholamine uptake	2/388	17/28814	0.0215229	0.0962824	0.0697489	Actb/Park7	2
GO:0098760	GO:0098760	response to interleukin-7	2/388	17/28814	0.0215229	0.0962824	0.0697489	Hdgf/Atp5b	2
GO:0098761	GO:0098761	cellular response to interleukin-7	2/388	17/28814	0.0215229	0.0962824	0.0697489	Hdgf/Atp5b	2
GO:0150118	GO:0150118	negative regulation of cell-substrate junction organization	2/388	17/28814	0.0215229	0.0962824	0.0697489	Dlc1/Rcc2	2
GO:1903587	GO:1903587	regulation of blood vessel endothelial cell proliferation involved in sprouting angiogenesis	2/388	17/28814	0.0215229	0.0962824	0.0697489	Fgfbp1/Apela	2
GO:1904748	GO:1904748	regulation of apoptotic process involved in development	2/388	17/28814	0.0215229	0.0962824	0.0697489	Pml/Bax	2
GO:0071496	GO:0071496	cellular response to external stimulus	9/388	301/28814	0.021524	0.0962824	0.0697489	Folr1/Fbxo22/Pim1/Ulk1/Ppan/Trp53/Glul/Trim24/Asns	9
GO:0000725	GO:0000725	recombinational repair	6/388	160/28814	0.0216009	0.0965167	0.0699187	Ooep/Rif1/Actb/Rnf138/Parp1/Actl6a	6
GO:0008380	GO:0008380	RNA splicing	11/388	404/28814	0.0219048	0.0975651	0.0706782	Rbmxl2/Dhx16/Rest/Grsf1/Lgals3/Setx/Rbm25/Slc38a2/Hspa8/Fxr1/Malat1	11
GO:0070482	GO:0070482	response to oxygen levels	9/388	302/28814	0.0219325	0.0975651	0.0706782	Chchd2/Pdk1/Rest/Pml/Rbpj/Trp53/Sod2/Tigar/Egr1	9
GO:0072659	GO:0072659	protein localization to plasma membrane	9/388	302/28814	0.0219325	0.0975651	0.0706782	Stx3/Ptch1/Lgals3/Lypla1/Jup/Actb/Macf1/Gga2/Cd81	9
GO:0006986	GO:0006986	response to unfolded protein	5/388	118/28814	0.0219348	0.0975651	0.0706782	Hspb1/Hsp90aa1/Tm7sf3/Bax/Hspa8	5
GO:0007519	GO:0007519	skeletal muscle tissue development	7/388	206/28814	0.0220621	0.0977049	0.0707794	Mylpf/Gpx1/Sap30/Fbxo22/Klf5/Foxp1/Egr1	7
GO:0000422	GO:0000422	autophagy of mitochondrion	4/388	79/28814	0.0220656	0.0977049	0.0707794	Ulk1/Atpif1/Trp53/Tigar	4
GO:0009988	GO:0009988	cell-cell recognition	4/388	79/28814	0.0220656	0.0977049	0.0707794	Cd9/Folr1/Lgals3/Cd81	4
GO:0061726	GO:0061726	mitochondrion disassembly	4/388	79/28814	0.0220656	0.0977049	0.0707794	Ulk1/Atpif1/Trp53/Tigar	4
GO:0015711	GO:0015711	organic anion transport	10/388	353/28814	0.0221509	0.0979724	0.0709732	Pla2g1b/AU018091/Folr1/Trh/Slc7a3/Slc6a6/Slc2a3/Mif/Slc38a2/Mfsd10	10
GO:0000209	GO:0000209	protein polyubiquitination	8/388	254/28814	0.0223827	0.0988862	0.0716352	Triml2/Trim2/Triml1/Fbxo22/Trim71/Topors/Ube2c/Trip12	8
GO:0022613	GO:0022613	ribonucleoprotein complex biogenesis	11/388	406/28814	0.0226111	0.0989732	0.0716982	Hsp90aa1/Rpp25/Exosc5/Setx/Dkc1/Dis3/Ppan/Rrn3/Glul/Nop58/Xrcc5	11
GO:0006090	GO:0006090	pyruvate metabolic process	5/388	119/28814	0.0226528	0.0989732	0.0716982	Pdk1/Tigar/Pfkp/Pgam1/Ldhb	5
GO:0045666	GO:0045666	positive regulation of neuron differentiation	5/388	119/28814	0.0226528	0.0989732	0.0716982	Sox2/Rest/Socs2/Etv5/Tgif1	5
GO:0009261	GO:0009261	ribonucleotide catabolic process	3/388	45/28814	0.0226541	0.0989732	0.0716982	Dpys/Upp1/Pnp	3
GO:0031063	GO:0031063	regulation of histone deacetylation	3/388	45/28814	0.0226541	0.0989732	0.0716982	Pml/Trp53/Baz2a	3
GO:0060966	GO:0060966	regulation of gene silencing by RNA	3/388	45/28814	0.0226541	0.0989732	0.0716982	Trim71/Trp53/Fxr1	3
GO:0071385	GO:0071385	cellular response to glucocorticoid stimulus	3/388	45/28814	0.0226541	0.0989732	0.0716982	Klf9/Rest/Sgk1	3
GO:0071825	GO:0071825	protein-lipid complex subunit organization	3/388	45/28814	0.0226541	0.0989732	0.0716982	Sh3gl2/Apoe/Apoc1	3
GO:1902742	GO:1902742	apoptotic process involved in development	3/388	45/28814	0.0226541	0.0989732	0.0716982	Pml/Fgf4/Bax	3
GO:1905521	GO:1905521	regulation of macrophage migration	3/388	45/28814	0.0226541	0.0989732	0.0716982	Cd9/Mif/Cd81	3
GO:0015850	GO:0015850	organic hydroxy compound transport	8/388	255/28814	0.0228475	0.0997072	0.07223	Spp1/Lima1/Kdm5b/Apoe/Apoc1/Lgals3/Actb/Park7	8
GO:0007498	GO:0007498	mesoderm development	5/388	120/28814	0.0233859	0.101944	0.0738502	Gdf3/Tcf7l1/Tcf15/Macf1/Nanog	5
GO:0045862	GO:0045862	positive regulation of proteolysis	10/388	357/28814	0.0237083	0.102133	0.0739869	Apoe/Pycard/Rest/Dlc1/Pml/Fbxo22/Aim2/Atpif1/Bax/Hspa8	10
GO:0090150	GO:0090150	establishment of protein localization to membrane	8/388	257/28814	0.0237973	0.102133	0.0739869	Hsp90aa1/Folr1/Stx3/Bax/Agk/Lypla1/Macf1/Gga2	8
GO:0008543	GO:0008543	fibroblast growth factor receptor signaling pathway	4/388	81/28814	0.0239333	0.102133	0.0739869	Fgfbp1/Fgf4/Setx/Trim71	4
GO:0034308	GO:0034308	primary alcohol metabolic process	4/388	81/28814	0.0239333	0.102133	0.0739869	Rest/Akr1b3/Park7/Adh5	4
GO:1902807	GO:1902807	negative regulation of cell cycle G1/S phase transition	4/388	81/28814	0.0239333	0.102133	0.0739869	Sox2/Jade1/Pml/Trp53	4
GO:0002862	GO:0002862	negative regulation of inflammatory response to antigenic stimulus	2/388	18/28814	0.0240006	0.102133	0.0739869	Gpx1/Gpx2	2
GO:0007351	GO:0007351	tripartite regional subdivision	2/388	18/28814	0.0240006	0.102133	0.0739869	Tcf7l1/Tasor	2
GO:0008595	GO:0008595	anterior/posterior axis specification, embryo	2/388	18/28814	0.0240006	0.102133	0.0739869	Tcf7l1/Tasor	2
GO:0009263	GO:0009263	deoxyribonucleotide biosynthetic process	2/388	18/28814	0.0240006	0.102133	0.0739869	Shmt1/Nme2	2
GO:0009265	GO:0009265	2'-deoxyribonucleotide biosynthetic process	2/388	18/28814	0.0240006	0.102133	0.0739869	Shmt1/Nme2	2
GO:0016074	GO:0016074	sno(s)RNA metabolic process	2/388	18/28814	0.0240006	0.102133	0.0739869	Exosc5/Dkc1	2
GO:0030540	GO:0030540	female genitalia development	2/388	18/28814	0.0240006	0.102133	0.0739869	Ncoa3/Bax	2
GO:0046184	GO:0046184	aldehyde biosynthetic process	2/388	18/28814	0.0240006	0.102133	0.0739869	Kdm3a/Rest	2
GO:0046385	GO:0046385	deoxyribose phosphate biosynthetic process	2/388	18/28814	0.0240006	0.102133	0.0739869	Shmt1/Nme2	2
GO:0050855	GO:0050855	regulation of B cell receptor signaling pathway	2/388	18/28814	0.0240006	0.102133	0.0739869	Foxp1/Cd81	2
GO:0060382	GO:0060382	regulation of DNA strand elongation	2/388	18/28814	0.0240006	0.102133	0.0739869	Ino80e/Actl6a	2
GO:0060576	GO:0060576	intestinal epithelial cell development	2/388	18/28814	0.0240006	0.102133	0.0739869	Klf5/Tigar	2
GO:0061158	GO:0061158	3'-UTR-mediated mRNA destabilization	2/388	18/28814	0.0240006	0.102133	0.0739869	Mov10/Trim71	2
GO:0070200	GO:0070200	establishment of protein localization to telomere	2/388	18/28814	0.0240006	0.102133	0.0739869	Dkc1/Terf1	2
GO:0071280	GO:0071280	cellular response to copper ion	2/388	18/28814	0.0240006	0.102133	0.0739869	Mt1/Mt2	2
GO:1904424	GO:1904424	regulation of GTP binding	2/388	18/28814	0.0240006	0.102133	0.0739869	Stmn1/Cln5	2
GO:2001267	GO:2001267	regulation of cysteine-type endopeptidase activity involved in apoptotic signaling pathway	2/388	18/28814	0.0240006	0.102133	0.0739869	Bax/Park7	2
GO:0007338	GO:0007338	single fertilization	6/388	164/28814	0.0240308	0.102151	0.0739999	Kdm5b/Slc9b1/Cd9/Hexb/Folr1/Park7	6
GO:0045860	GO:0045860	positive regulation of protein kinase activity	10/388	358/28814	0.0241097	0.102258	0.0740778	Pdgfa/Hsp90aa1/Tcl1/Gab1/Pim1/Sdc4/Mif/Bora/Xrcc5/Egr1	10
GO:0044106	GO:0044106	cellular amine metabolic process	5/388	121/28814	0.0241341	0.102258	0.0740778	Akr1b3/Trh/Sms/Srm/Park7	5
GO:1901989	GO:1901989	positive regulation of cell cycle phase transition	5/388	121/28814	0.0241341	0.102258	0.0740778	Mta3/Rcc2/Dbf4/Ube2c/Fbxo5	5
GO:0006914	GO:0006914	autophagy	12/388	464/28814	0.0243745	0.103054	0.0746545	Triml2/Triml1/Ubxn2a/Pycard/Ulk1/Trim13/Atpif1/Trp53/Mcl1/Tigar/Hspa8/Park7	12
GO:0061919	GO:0061919	process utilizing autophagic mechanism	12/388	464/28814	0.0243745	0.103054	0.0746545	Triml2/Triml1/Ubxn2a/Pycard/Ulk1/Trim13/Atpif1/Trp53/Mcl1/Tigar/Hspa8/Park7	12
GO:1903311	GO:1903311	regulation of mRNA metabolic process	9/388	308/28814	0.0245014	0.10348	0.0749627	Rbmxl2/Rest/Mov10/Exosc5/Rbm25/Trim71/Hspa8/Fxr1/Malat1	9
GO:0009060	GO:0009060	aerobic respiration	6/388	165/28814	0.0246657	0.104062	0.0753845	Chchd10/Chchd2/Cox5a/Atp5b/Park7/Tefm	6
GO:0060419	GO:0060419	heart growth	5/388	122/28814	0.0248976	0.104721	0.0758621	Jarid2/Ttn/Pim1/Rbpj/Foxp1	5
GO:0014855	GO:0014855	striated muscle cell proliferation	4/388	82/28814	0.0249019	0.104721	0.0758621	Jarid2/Pim1/Rbpj/Foxp1	4
GO:0030641	GO:0030641	regulation of cellular pH	4/388	82/28814	0.0249019	0.104721	0.0758621	Slc9b1/Cln5/Atp5b/Trp53	4
GO:0033135	GO:0033135	regulation of peptidyl-serine phosphorylation	6/388	166/28814	0.0253117	0.106074	0.0768424	Hsp90aa1/Tcl1/Bax/Nsd1/Mif/Park7	6
GO:0007628	GO:0007628	adult walking behavior	3/388	47/28814	0.0253855	0.106074	0.0768424	Trh/Uchl1/Uchl3	3
GO:0010543	GO:0010543	regulation of platelet activation	3/388	47/28814	0.0253855	0.106074	0.0768424	Pdgfa/Cd9/Apoe	3
GO:0043114	GO:0043114	regulation of vascular permeability	3/388	47/28814	0.0253855	0.106074	0.0768424	Sh3gl2/Apoe/Akap12	3
GO:0045005	GO:0045005	DNA-templated DNA replication maintenance of fidelity	3/388	47/28814	0.0253855	0.106074	0.0768424	Ooep/Atrx/Tipin	3
GO:0046164	GO:0046164	alcohol catabolic process	3/388	47/28814	0.0253855	0.106074	0.0768424	Apoe/Impa2/Adh5	3
GO:0032368	GO:0032368	regulation of lipid transport	5/388	123/28814	0.0256765	0.107176	0.0776405	Spp1/Kdm5b/Apoe/Apoc1/Mif	5
GO:0002381	GO:0002381	immunoglobulin production involved in immunoglobulin-mediated immune response	4/388	83/28814	0.0258939	0.107399	0.0778024	Rif1/Hmces/Msh6/Ung	4
GO:0008625	GO:0008625	extrinsic apoptotic signaling pathway via death domain receptors	4/388	83/28814	0.0258939	0.107399	0.0778024	Gpx1/Lgals3/Bax/Park7	4
GO:0050810	GO:0050810	regulation of steroid biosynthetic process	4/388	83/28814	0.0258939	0.107399	0.0778024	Nr0b1/Apoe/Rest/Egr1	4
GO:0051262	GO:0051262	protein tetramerization	4/388	83/28814	0.0258939	0.107399	0.0778024	Trp53/Sod2/Cth/Shmt1	4
GO:0051384	GO:0051384	response to glucocorticoid	4/388	83/28814	0.0258939	0.107399	0.0778024	Klf9/Alpl/Rest/Sgk1	4
GO:0055021	GO:0055021	regulation of cardiac muscle tissue growth	4/388	83/28814	0.0258939	0.107399	0.0778024	Jarid2/Pim1/Rbpj/Foxp1	4
GO:0006457	GO:0006457	protein folding	6/388	167/28814	0.0259689	0.107597	0.0779456	Hspb1/Hsp90aa1/Ppic/Dnajb6/Hspa8/Chchd4	6
GO:0000212	GO:0000212	meiotic spindle organization	2/388	19/28814	0.0265889	0.108425	0.0785449	Atrx/Fbxo5	2
GO:0009147	GO:0009147	pyrimidine nucleoside triphosphate metabolic process	2/388	19/28814	0.0265889	0.108425	0.0785449	Nme4/Nme2	2
GO:0009886	GO:0009886	post-embryonic animal morphogenesis	2/388	19/28814	0.0265889	0.108425	0.0785449	Bax/Atrx	2
GO:0030011	GO:0030011	maintenance of cell polarity	2/388	19/28814	0.0265889	0.108425	0.0785449	Pdlim1/Dst	2
GO:0032211	GO:0032211	negative regulation of telomere maintenance via telomerase	2/388	19/28814	0.0265889	0.108425	0.0785449	Pml/Terf1	2
GO:0033145	GO:0033145	positive regulation of intracellular steroid hormone receptor signaling pathway	2/388	19/28814	0.0265889	0.108425	0.0785449	Ncoa3/Parp1	2
GO:0045836	GO:0045836	positive regulation of meiotic nuclear division	2/388	19/28814	0.0265889	0.108425	0.0785449	Ooep/Fbxo5	2
GO:0055062	GO:0055062	phosphate ion homeostasis	2/388	19/28814	0.0265889	0.108425	0.0785449	Spp1/Alpl	2
GO:0060081	GO:0060081	membrane hyperpolarization	2/388	19/28814	0.0265889	0.108425	0.0785449	Sod2/Park7	2
GO:0071450	GO:0071450	cellular response to oxygen radical	2/388	19/28814	0.0265889	0.108425	0.0785449	Parp1/Sod2	2
GO:0071451	GO:0071451	cellular response to superoxide	2/388	19/28814	0.0265889	0.108425	0.0785449	Parp1/Sod2	2
GO:0072506	GO:0072506	trivalent inorganic anion homeostasis	2/388	19/28814	0.0265889	0.108425	0.0785449	Spp1/Alpl	2
GO:0090083	GO:0090083	regulation of inclusion body assembly	2/388	19/28814	0.0265889	0.108425	0.0785449	Apoe/Dnajb6	2
GO:0099558	GO:0099558	maintenance of synapse structure	2/388	19/28814	0.0265889	0.108425	0.0785449	Chchd10/Hspa8	2
GO:1900117	GO:1900117	regulation of execution phase of apoptosis	2/388	19/28814	0.0265889	0.108425	0.0785449	Dlc1/Trp53	2
GO:0006164	GO:0006164	purine nucleotide biosynthetic process	6/388	168/28814	0.0266374	0.108425	0.0785449	Pdk1/Atp5b/Parp1/Pnp/Nme4/Nme2	6
GO:0055067	GO:0055067	monovalent inorganic cation homeostasis	6/388	168/28814	0.0266374	0.108425	0.0785449	Spp1/Slc9b1/Sgk1/Cln5/Atp5b/Trp53	6
GO:0007162	GO:0007162	negative regulation of cell adhesion	9/388	313/28814	0.0268001	0.108696	0.0787417	Hspb1/Jam2/Cd9/Dlc1/Rcc2/Lgals3/Sdc4/Atp5b/Nexmif	9
GO:0000959	GO:0000959	mitochondrial RNA metabolic process	3/388	48/28814	0.0268147	0.108696	0.0787417	Chchd10/Grsf1/Tefm	3
GO:0003382	GO:0003382	epithelial cell morphogenesis	3/388	48/28814	0.0268147	0.108696	0.0787417	Col18a1/Grhl2/Jmjd1c	3
GO:0050856	GO:0050856	regulation of T cell receptor signaling pathway	3/388	48/28814	0.0268147	0.108696	0.0787417	Usp9x/Lgals3/Cd81	3
GO:0006766	GO:0006766	vitamin metabolic process	4/388	84/28814	0.0269093	0.108967	0.0789382	Alpl/Folr1/Shmt1/Cbr3	4
GO:0051346	GO:0051346	negative regulation of hydrolase activity	10/388	366/28814	0.0274992	0.111242	0.0805856	Gpx1/Apoc1/Rcc2/Ubxn1/Tfpi/Atpif1/Timp1/Dnajb6/Park7/Terf1	10
GO:0010950	GO:0010950	positive regulation of endopeptidase activity	6/388	170/28814	0.0280082	0.113184	0.0819931	Pycard/Rest/Dlc1/Pml/Aim2/Bax	6
GO:0009308	GO:0009308	amine metabolic process	5/388	126/28814	0.0281059	0.113462	0.0821945	Akr1b3/Trh/Sms/Srm/Park7	5
GO:0035196	GO:0035196	production of miRNAs involved in gene silencing by miRNA	3/388	49/28814	0.028286	0.11349	0.0822147	Srrt/Trim71/Trp53	3
GO:0044848	GO:0044848	biological phase	3/388	49/28814	0.028286	0.11349	0.0822147	Terf1/Xrcc5/Jmjd1c	3
GO:0045429	GO:0045429	positive regulation of nitric oxide biosynthetic process	3/388	49/28814	0.028286	0.11349	0.0822147	Klf2/Hsp90aa1/Sod2	3
GO:0071384	GO:0071384	cellular response to corticosteroid stimulus	3/388	49/28814	0.028286	0.11349	0.0822147	Klf9/Rest/Sgk1	3
GO:0089718	GO:0089718	amino acid import across plasma membrane	3/388	49/28814	0.028286	0.11349	0.0822147	AU018091/Slc7a3/Slc6a6	3
GO:1901799	GO:1901799	negative regulation of proteasomal protein catabolic process	3/388	49/28814	0.028286	0.11349	0.0822147	Usp7/Ubxn1/Park7	3
GO:0070661	GO:0070661	leukocyte proliferation	10/388	368/28814	0.0283971	0.11382	0.0824535	Pycard/Lgals3/Pura/Bax/Sdc4/Trp53/Hells/Mif/Pnp/Cd81	10
GO:0001503	GO:0001503	ossification	11/388	421/28814	0.0284497	0.113915	0.082522	Sox2/Spp1/Alpl/Rest/Ifitm1/Pias2/Ptch1/Rbpj/Mtss1/Id3/Fbxo5	11
GO:0007548	GO:0007548	sex differentiation	9/388	317/28814	0.0287457	0.114983	0.0832959	Sox2/Tex19.1/Nr0b1/Arid5b/Ncoa3/Bax/Atrx/Jmjd1c/Nanog	9
GO:0043280	GO:0043280	positive regulation of cysteine-type endopeptidase activity involved in apoptotic process	5/388	127/28814	0.028947	0.115262	0.0834978	Pycard/Rest/Dlc1/Pml/Bax	5
GO:0043648	GO:0043648	dicarboxylic acid metabolic process	4/388	86/28814	0.0290108	0.115262	0.0834978	Folr1/Glul/Shmt1/Glud1	4
GO:0046785	GO:0046785	microtubule polymerization	4/388	86/28814	0.0290108	0.115262	0.0834978	Stmn1/Sgk1/Mzt1/Fbxo5	4
GO:0048041	GO:0048041	focal adhesion assembly	4/388	86/28814	0.0290108	0.115262	0.0834978	Dlc1/Rcc2/Sdc4/Macf1	4
GO:0060113	GO:0060113	inner ear receptor cell differentiation	4/388	86/28814	0.0290108	0.115262	0.0834978	Mycn/Rest/Rbpj/Sdc4	4
GO:0002863	GO:0002863	positive regulation of inflammatory response to antigenic stimulus	2/388	20/28814	0.0292844	0.115262	0.0834978	Park7/Cd81	2
GO:0003159	GO:0003159	morphogenesis of an endothelium	2/388	20/28814	0.0292844	0.115262	0.0834978	Rbpj/Foxp1	2
GO:0006144	GO:0006144	purine nucleobase metabolic process	2/388	20/28814	0.0292844	0.115262	0.0834978	Pnp/Shmt1	2
GO:0006336	GO:0006336	DNA replication-independent chromatin assembly	2/388	20/28814	0.0292844	0.115262	0.0834978	Atrx/Hat1	2
GO:0006390	GO:0006390	mitochondrial transcription	2/388	20/28814	0.0292844	0.115262	0.0834978	Chchd10/Tefm	2
GO:0006620	GO:0006620	post-translational protein targeting to endoplasmic reticulum membrane	2/388	20/28814	0.0292844	0.115262	0.0834978	Folr1/Macf1	2
GO:0007342	GO:0007342	fusion of sperm to egg plasma membrane involved in single fertilization	2/388	20/28814	0.0292844	0.115262	0.0834978	Cd9/Folr1	2
GO:0007379	GO:0007379	segment specification	2/388	20/28814	0.0292844	0.115262	0.0834978	Mtf2/Cobl	2
GO:0034349	GO:0034349	glial cell apoptotic process	2/388	20/28814	0.0292844	0.115262	0.0834978	Akap12/Trp53	2
GO:0061154	GO:0061154	endothelial tube morphogenesis	2/388	20/28814	0.0292844	0.115262	0.0834978	Rbpj/Foxp1	2
GO:1904505	GO:1904505	regulation of telomere maintenance in response to DNA damage	2/388	20/28814	0.0292844	0.115262	0.0834978	Ino80e/Actl6a	2
GO:0018198	GO:0018198	peptidyl-cysteine modification	3/388	50/28814	0.0297994	0.116838	0.0846398	Park7/Adh5/Chchd4	3
GO:0045214	GO:0045214	sarcomere organization	3/388	50/28814	0.0297994	0.116838	0.0846398	Csrp2/Ttn/Foxp1	3
GO:0090659	GO:0090659	walking behavior	3/388	50/28814	0.0297994	0.116838	0.0846398	Trh/Uchl1/Uchl3	3
GO:0031109	GO:0031109	microtubule polymerization or depolymerization	5/388	128/28814	0.0298038	0.116838	0.0846398	Stmn1/Sgk1/Mzt1/Fbxo5/Dst	5
GO:0045995	GO:0045995	regulation of embryonic development	4/388	87/28814	0.0300971	0.11787	0.0853876	Ino80e/Tgif1/Actl6a/Trip12	4
GO:0015849	GO:0015849	organic acid transport	9/388	321/28814	0.0307883	0.120338	0.087175	Pla2g1b/Apoe/AU018091/Folr1/Trh/Slc7a3/Slc6a6/Mif/Slc38a2	9
GO:0051222	GO:0051222	positive regulation of protein transport	9/388	321/28814	0.0307883	0.120338	0.087175	Trim28/Trh/Ttn/Tm7sf3/Jup/Kif20b/Glul/Glud1/Cd81	9
GO:0035107	GO:0035107	appendage morphogenesis	6/388	174/28814	0.0308879	0.120487	0.0872834	Mycn/Fgf4/Ptch1/Grhl2/Bax/Atrx	6
GO:0035108	GO:0035108	limb morphogenesis	6/388	174/28814	0.0308879	0.120487	0.0872834	Mycn/Fgf4/Ptch1/Grhl2/Bax/Atrx	6
GO:2000112	GO:2000112	regulation of cellular macromolecule biosynthetic process	12/388	481/28814	0.030933	0.120544	0.0873243	Eif4e2/Pml/Mov10/Exosc5/Ulk1/Mif4gd/Aplp1/Trim71/Eif3k/Cnot10/Fxr1/Shmt1	12
GO:0031397	GO:0031397	negative regulation of protein ubiquitination	4/388	88/28814	0.0312071	0.121107	0.0877323	Ubxn1/Park7/Trip12/Fbxo5	4
GO:0042060	GO:0042060	wound healing	10/388	374/28814	0.0312158	0.121107	0.0877323	Pdgfa/Gpx1/Cd9/Apoe/Tfpi/Timp1/Sdc4/Fntb/Macf1/Dst	10
GO:0043588	GO:0043588	skin development	9/388	322/28814	0.0313144	0.121107	0.0877323	Stmn1/Pdgfa/Tcf7l1/Cbx7/Ncoa3/Rbpj/Grhl2/Jup/Tcf15	9
GO:0045927	GO:0045927	positive regulation of growth	9/388	322/28814	0.0313144	0.121107	0.0877323	Tfcp2l1/Apoe/Twf2/Sgk1/Pim1/Ncoa3/Rbpj/Macf1/Cd81	9
GO:0007520	GO:0007520	myoblast fusion	3/388	51/28814	0.0313547	0.121107	0.0877323	Cd9/Tanc1/Cd81	3
GO:0045740	GO:0045740	positive regulation of DNA replication	3/388	51/28814	0.0313547	0.121107	0.0877323	Cacybp/Atrx/Dbf4	3
GO:0048806	GO:0048806	genitalia development	3/388	51/28814	0.0313547	0.121107	0.0877323	Sox2/Ncoa3/Bax	3
GO:0051289	GO:0051289	protein homotetramerization	3/388	51/28814	0.0313547	0.121107	0.0877323	Sod2/Cth/Shmt1	3
GO:1904407	GO:1904407	positive regulation of nitric oxide metabolic process	3/388	51/28814	0.0313547	0.121107	0.0877323	Klf2/Hsp90aa1/Sod2	3
GO:0001649	GO:0001649	osteoblast differentiation	7/388	222/28814	0.0313929	0.121135	0.0877528	Sox2/Spp1/Rest/Pias2/Ptch1/Id3/Fbxo5	7
GO:0052126	GO:0052126	movement in host environment	5/388	130/28814	0.031565	0.12168	0.0881474	Triml2/Triml1/Ifitm1/Ifitm3/Ifitm2	5
GO:0030183	GO:0030183	B cell differentiation	6/388	175/28814	0.0316369	0.121838	0.0882616	Tpd52/Rbpj/Bax/Trp53/Foxp1/Pnp	6
GO:0001502	GO:0001502	cartilage condensation	2/388	21/28814	0.0320837	0.121887	0.0882975	Mycn/Fgf4	2
GO:0006700	GO:0006700	C21-steroid hormone biosynthetic process	2/388	21/28814	0.0320837	0.121887	0.0882975	Rest/Egr1	2
GO:0010666	GO:0010666	positive regulation of cardiac muscle cell apoptotic process	2/388	21/28814	0.0320837	0.121887	0.0882975	Trp53/Tigar	2
GO:0016075	GO:0016075	rRNA catabolic process	2/388	21/28814	0.0320837	0.121887	0.0882975	Exosc5/Dis3	2
GO:0034724	GO:0034724	DNA replication-independent chromatin organization	2/388	21/28814	0.0320837	0.121887	0.0882975	Atrx/Hat1	2
GO:0044790	GO:0044790	suppression of viral release by host	2/388	21/28814	0.0320837	0.121887	0.0882975	Pml/Trim28	2
GO:0045606	GO:0045606	positive regulation of epidermal cell differentiation	2/388	21/28814	0.0320837	0.121887	0.0882975	Ncoa3/Ptch1	2
GO:0046653	GO:0046653	tetrahydrofolate metabolic process	2/388	21/28814	0.0320837	0.121887	0.0882975	Pipox/Shmt1	2
GO:0060416	GO:0060416	response to growth hormone	2/388	21/28814	0.0320837	0.121887	0.0882975	Socs2/Cacybp	2
GO:0070230	GO:0070230	positive regulation of lymphocyte apoptotic process	2/388	21/28814	0.0320837	0.121887	0.0882975	Bax/Trp53	2
GO:0071475	GO:0071475	cellular hyperosmotic salinity response	2/388	21/28814	0.0320837	0.121887	0.0882975	Akr1b3/Xrcc5	2
GO:0072520	GO:0072520	seminiferous tubule development	2/388	21/28814	0.0320837	0.121887	0.0882975	Atrx/Jmjd1c	2
GO:1902644	GO:1902644	tertiary alcohol metabolic process	2/388	21/28814	0.0320837	0.121887	0.0882975	Rest/Akr1b3	2
GO:2000136	GO:2000136	regulation of cell proliferation involved in heart morphogenesis	2/388	21/28814	0.0320837	0.121887	0.0882975	Pim1/Rbpj	2
GO:0006289	GO:0006289	nucleotide-excision repair	3/388	52/28814	0.0329519	0.124464	0.0901641	Usp7/Trp53/Gtf2h1	3
GO:0006360	GO:0006360	transcription by RNA polymerase I	3/388	52/28814	0.0329519	0.124464	0.0901641	Rrn3/Baz2a/Gtf2h1	3
GO:0030857	GO:0030857	negative regulation of epithelial cell differentiation	3/388	52/28814	0.0329519	0.124464	0.0901641	Gdf3/Grhl2/Foxp1	3
GO:0055081	GO:0055081	anion homeostasis	3/388	52/28814	0.0329519	0.124464	0.0901641	Spp1/Alpl/Ckb	3
GO:0070229	GO:0070229	negative regulation of lymphocyte apoptotic process	3/388	52/28814	0.0329519	0.124464	0.0901641	Mif/Foxp1/Pnp	3
GO:1902041	GO:1902041	regulation of extrinsic apoptotic signaling pathway via death domain receptors	3/388	52/28814	0.0329519	0.124464	0.0901641	Gpx1/Lgals3/Park7	3
GO:0002700	GO:0002700	regulation of production of molecular mediator of immune response	6/388	177/28814	0.0331701	0.125168	0.0906742	Rif1/Ddx58/Hmces/Mif/Foxp1/Cd81	6
GO:0010976	GO:0010976	positive regulation of neuron projection development	7/388	225/28814	0.033397	0.125783	0.0911196	Hspb1/Apoe/Twf2/Cobl/Setx/Rrn3/Nme2	7
GO:0050866	GO:0050866	negative regulation of cell activation	7/388	225/28814	0.033397	0.125783	0.0911196	Hspb1/Pdgfa/Cd9/Apoe/Pglyrp1/Lgals3/Sdc4	7
GO:0031960	GO:0031960	response to corticosteroid	4/388	90/28814	0.0334986	0.126045	0.0913093	Klf9/Alpl/Rest/Sgk1	4
GO:0006606	GO:0006606	protein import into nucleus	6/388	178/28814	0.0339545	0.127638	0.0924634	Pml/Trim28/Jup/Trp53/Hspa8/Hikeshi	6
GO:0042098	GO:0042098	T cell proliferation	7/388	226/28814	0.0340836	0.128001	0.0927263	Pycard/Lgals3/Bax/Sdc4/Trp53/Pnp/Cd81	7
GO:0043392	GO:0043392	negative regulation of DNA binding	3/388	53/28814	0.0345907	0.128436	0.093042	Rest/Nfib/Zfp462	3
GO:0051438	GO:0051438	regulation of ubiquitin-protein transferase activity	3/388	53/28814	0.0345907	0.128436	0.093042	Park7/Topors/Fbxo5	3
GO:0070918	GO:0070918	primary sncRNA processing	3/388	53/28814	0.0345907	0.128436	0.093042	Srrt/Trim71/Trp53	3
GO:0032024	GO:0032024	positive regulation of insulin secretion	4/388	91/28814	0.0346803	0.128436	0.093042	Trh/Tm7sf3/Glul/Glud1	4
GO:0060420	GO:0060420	regulation of heart growth	4/388	91/28814	0.0346803	0.128436	0.093042	Jarid2/Pim1/Rbpj/Foxp1	4
GO:1903578	GO:1903578	regulation of ATP metabolic process	4/388	91/28814	0.0346803	0.128436	0.093042	Atpif1/Parp1/Trp53/Tigar	4
GO:0140694	GO:0140694	non-membrane-bounded organelle assembly	10/388	381/28814	0.0347472	0.128436	0.093042	Mybl2/Csrp2/Ttn/Ppan/G3bp2/Mzt1/Foxp1/Xrcc5/Fbxo5/Tasor	10
GO:0002685	GO:0002685	regulation of leukocyte migration	7/388	227/28814	0.0347795	0.128436	0.093042	Jam2/Cd9/Pycard/Lgals3/Trp53/Mif/Cd81	7
GO:0010810	GO:0010810	regulation of cell-substrate adhesion	7/388	227/28814	0.0347795	0.128436	0.093042	Spp1/Dlc1/Rcc2/Sdc4/Jup/Nexmif/Macf1	7
GO:0033157	GO:0033157	regulation of intracellular protein transport	7/388	227/28814	0.0347795	0.128436	0.093042	Trim28/Atpif1/Jup/Kif20b/Park7/Chchd4/Cd81	7
GO:0000303	GO:0000303	response to superoxide	2/388	22/28814	0.0349836	0.128436	0.093042	Parp1/Sod2	2
GO:0009164	GO:0009164	nucleoside catabolic process	2/388	22/28814	0.0349836	0.128436	0.093042	Upp1/Pnp	2
GO:0010663	GO:0010663	positive regulation of striated muscle cell apoptotic process	2/388	22/28814	0.0349836	0.128436	0.093042	Trp53/Tigar	2
GO:0050910	GO:0050910	detection of mechanical stimulus involved in sensory perception of sound	2/388	22/28814	0.0349836	0.128436	0.093042	Sox2/Rest	2
GO:0051444	GO:0051444	negative regulation of ubiquitin-protein transferase activity	2/388	22/28814	0.0349836	0.128436	0.093042	Park7/Fbxo5	2
GO:0051602	GO:0051602	response to electrical stimulus	2/388	22/28814	0.0349836	0.128436	0.093042	Rest/Actb	2
GO:0051770	GO:0051770	positive regulation of nitric-oxide synthase biosynthetic process	2/388	22/28814	0.0349836	0.128436	0.093042	Akap12/Fntb	2
GO:0061081	GO:0061081	positive regulation of myeloid leukocyte cytokine production involved in immune response	2/388	22/28814	0.0349836	0.128436	0.093042	Ddx58/Mif	2
GO:0061323	GO:0061323	cell proliferation involved in heart morphogenesis	2/388	22/28814	0.0349836	0.128436	0.093042	Pim1/Rbpj	2
GO:0070242	GO:0070242	thymocyte apoptotic process	2/388	22/28814	0.0349836	0.128436	0.093042	Bax/Trp53	2
GO:0071398	GO:0071398	cellular response to fatty acid	2/388	22/28814	0.0349836	0.128436	0.093042	Id3/Foxp1	2
GO:0071404	GO:0071404	cellular response to low-density lipoprotein particle stimulus	2/388	22/28814	0.0349836	0.128436	0.093042	Cd9/Cd81	2
GO:0072111	GO:0072111	cell proliferation involved in kidney development	2/388	22/28814	0.0349836	0.128436	0.093042	Ptch1/Egr1	2
GO:0098780	GO:0098780	response to mitochondrial depolarisation	2/388	22/28814	0.0349836	0.128436	0.093042	Ulk1/Atpif1	2
GO:0090090	GO:0090090	negative regulation of canonical Wnt signaling pathway	5/388	134/28814	0.0352795	0.129402	0.0937415	Sox2/Jade1/Apoe/Tle4/Egr1	5
GO:0010952	GO:0010952	positive regulation of peptidase activity	6/388	180/28814	0.035559	0.130306	0.0943962	Pycard/Rest/Dlc1/Pml/Aim2/Bax	6
GO:1900182	GO:1900182	positive regulation of protein localization to nucleus	4/388	92/28814	0.0358858	0.131259	0.0950864	Trim28/Jup/Parp1/Park7	4
GO:1903035	GO:1903035	negative regulation of response to wounding	4/388	92/28814	0.0358858	0.131259	0.0950864	Pdgfa/Cd9/Apoe/Tfpi	4
GO:0042157	GO:0042157	lipoprotein metabolic process	5/388	135/28814	0.0362485	0.132176	0.0957507	Apoe/Apoc1/Ulk1/Lypla1/Glul	5
GO:0009161	GO:0009161	ribonucleoside monophosphate metabolic process	3/388	54/28814	0.036271	0.132176	0.0957507	Dpys/Upp1/Pnp	3
GO:0035272	GO:0035272	exocrine system development	3/388	54/28814	0.036271	0.132176	0.0957507	Pdgfa/Tfcp2l1/Nfib	3
GO:0045773	GO:0045773	positive regulation of axon extension	3/388	54/28814	0.036271	0.132176	0.0957507	Apoe/Twf2/Macf1	3
GO:0042490	GO:0042490	mechanoreceptor differentiation	4/388	93/28814	0.0371153	0.134704	0.0975822	Mycn/Rest/Rbpj/Sdc4	4
GO:0045104	GO:0045104	intermediate filament cytoskeleton organization	4/388	93/28814	0.0371153	0.134704	0.0975822	Ina/Dnajb6/Macf1/Dst	4
GO:0000910	GO:0000910	cytokinesis	6/388	182/28814	0.0372116	0.134704	0.0975822	Stmn1/Dstn/Cep55/Cenpv/Klhl13/Kif20b	6
GO:0051170	GO:0051170	import into nucleus	6/388	182/28814	0.0372116	0.134704	0.0975822	Pml/Trim28/Jup/Trp53/Hspa8/Hikeshi	6
GO:0051260	GO:0051260	protein homooligomerization	6/388	182/28814	0.0372116	0.134704	0.0975822	Pycard/G3bp2/Mif/Sod2/Cth/Shmt1	6
GO:0000375	GO:0000375	RNA splicing, via transesterification reactions	8/388	281/28814	0.0374283	0.134704	0.0975822	Rbmxl2/Dhx16/Rest/Setx/Rbm25/Hspa8/Fxr1/Malat1	8
GO:0000377	GO:0000377	RNA splicing, via transesterification reactions with bulged adenosine as nucleophile	8/388	281/28814	0.0374283	0.134704	0.0975822	Rbmxl2/Dhx16/Rest/Setx/Rbm25/Hspa8/Fxr1/Malat1	8
GO:0000398	GO:0000398	mRNA splicing, via spliceosome	8/388	281/28814	0.0374283	0.134704	0.0975822	Rbmxl2/Dhx16/Rest/Setx/Rbm25/Hspa8/Fxr1/Malat1	8
GO:0000305	GO:0000305	response to oxygen radical	2/388	23/28814	0.0379808	0.134704	0.0975822	Parp1/Sod2	2
GO:0002043	GO:0002043	blood vessel endothelial cell proliferation involved in sprouting angiogenesis	2/388	23/28814	0.0379808	0.134704	0.0975822	Fgfbp1/Apela	2
GO:0006353	GO:0006353	DNA-templated transcription, termination	2/388	23/28814	0.0379808	0.134704	0.0975822	Setx/Xrn2	2
GO:0006595	GO:0006595	polyamine metabolic process	2/388	23/28814	0.0379808	0.134704	0.0975822	Sms/Srm	2
GO:0010738	GO:0010738	regulation of protein kinase A signaling	2/388	23/28814	0.0379808	0.134704	0.0975822	Akap12/Mif	2
GO:0015812	GO:0015812	gamma-aminobutyric acid transport	2/388	23/28814	0.0379808	0.134704	0.0975822	Trh/Slc6a6	2
GO:0031571	GO:0031571	mitotic G1 DNA damage checkpoint signaling	2/388	23/28814	0.0379808	0.134704	0.0975822	Pml/Trp53	2
GO:0043968	GO:0043968	histone H2A acetylation	2/388	23/28814	0.0379808	0.134704	0.0975822	Actb/Actl6a	2
GO:0045026	GO:0045026	plasma membrane fusion	2/388	23/28814	0.0379808	0.134704	0.0975822	Cd9/Folr1	2
GO:0051043	GO:0051043	regulation of membrane protein ectodomain proteolysis	2/388	23/28814	0.0379808	0.134704	0.0975822	Apoe/Timp1	2
GO:0051156	GO:0051156	glucose 6-phosphate metabolic process	2/388	23/28814	0.0379808	0.134704	0.0975822	Trp53/Tigar	2
GO:0120255	GO:0120255	olefinic compound biosynthetic process	2/388	23/28814	0.0379808	0.134704	0.0975822	Rest/Egr1	2
GO:1900543	GO:1900543	negative regulation of purine nucleotide metabolic process	2/388	23/28814	0.0379808	0.134704	0.0975822	Parp1/Tigar	2
GO:1901028	GO:1901028	regulation of mitochondrial outer membrane permeabilization involved in apoptotic signaling pathway	2/388	23/28814	0.0379808	0.134704	0.0975822	Chchd10/Atpif1	2
GO:1902410	GO:1902410	mitotic cytokinetic process	2/388	23/28814	0.0379808	0.134704	0.0975822	Cep55/Kif20b	2
GO:1902894	GO:1902894	negative regulation of miRNA transcription	2/388	23/28814	0.0379808	0.134704	0.0975822	Rest/Nfib	2
GO:1903428	GO:1903428	positive regulation of reactive oxygen species biosynthetic process	2/388	23/28814	0.0379808	0.134704	0.0975822	Sod2/Park7	2
GO:2001026	GO:2001026	regulation of endothelial cell chemotaxis	2/388	23/28814	0.0379808	0.134704	0.0975822	Hspb1/Fgf4	2
GO:0001655	GO:0001655	urogenital system development	10/388	387/28814	0.0379886	0.134704	0.0975822	Spp1/Pdgfa/Arid5b/Akr1b3/Ptch1/Mtss1/Bax/Id3/Hells/Egr1	10
GO:0010823	GO:0010823	negative regulation of mitochondrion organization	3/388	55/28814	0.0379925	0.134704	0.0975822	Gpx1/Trp53/Tigar	3
GO:0042491	GO:0042491	inner ear auditory receptor cell differentiation	3/388	55/28814	0.0379925	0.134704	0.0975822	Mycn/Rest/Rbpj	3
GO:0051205	GO:0051205	protein insertion into membrane	3/388	55/28814	0.0379925	0.134704	0.0975822	Hsp90aa1/Bax/Agk	3
GO:0031623	GO:0031623	receptor internalization	5/388	137/28814	0.0382353	0.135428	0.0981066	Sh3gl2/Cd9/Ulk1/Apela/Cd81	5
GO:0006970	GO:0006970	response to osmotic stress	4/388	94/28814	0.0383689	0.135428	0.0981066	Akr1b3/Bax/Trp53/Xrcc5	4
GO:0022904	GO:0022904	respiratory electron transport chain	4/388	94/28814	0.0383689	0.135428	0.0981066	Chchd2/Cox5a/Sod2/Park7	4
GO:0045103	GO:0045103	intermediate filament-based process	4/388	94/28814	0.0383689	0.135428	0.0981066	Ina/Dnajb6/Macf1/Dst	4
GO:0048644	GO:0048644	muscle organ morphogenesis	4/388	94/28814	0.0383689	0.135428	0.0981066	Arid5b/Ttn/Rbpj/Tcf15	4
GO:0010506	GO:0010506	regulation of autophagy	8/388	283/28814	0.0387596	0.136684	0.0990169	Triml2/Triml1/Pycard/Ulk1/Trim13/Trp53/Mcl1/Tigar	8
GO:0061136	GO:0061136	regulation of proteasomal protein catabolic process	6/388	184/28814	0.0389125	0.1371	0.0993182	Gpx1/Apoe/Fbxo22/Usp7/Ubxn1/Park7	6
GO:0044843	GO:0044843	cell cycle G1/S phase transition	7/388	233/28814	0.0391529	0.137824	0.0998424	Sox2/Jade1/Pml/Trim71/Trp53/Dbf4/Ccne1	7
GO:0055076	GO:0055076	transition metal ion homeostasis	5/388	138/28814	0.0392532	0.13793	0.0999192	Mt1/Mt2/Frrs1/Sod2/Fth1	5
GO:1905039	GO:1905039	carboxylic acid transmembrane transport	5/388	138/28814	0.0392532	0.13793	0.0999192	AU018091/Folr1/Slc7a3/Slc6a6/Slc38a2	5
GO:0007129	GO:0007129	homologous chromosome pairing at meiosis	3/388	56/28814	0.0397551	0.138547	0.100366	Tex19.1/Syce2/Ccne1	3
GO:0010665	GO:0010665	regulation of cardiac muscle cell apoptotic process	3/388	56/28814	0.0397551	0.138547	0.100366	Trp53/Tigar/Hspa8	3
GO:0030834	GO:0030834	regulation of actin filament depolymerization	3/388	56/28814	0.0397551	0.138547	0.100366	Lima1/Dstn/Twf2	3
GO:0030858	GO:0030858	positive regulation of epithelial cell differentiation	3/388	56/28814	0.0397551	0.138547	0.100366	Sox2/Ncoa3/Ptch1	3
GO:0043090	GO:0043090	amino acid import	3/388	56/28814	0.0397551	0.138547	0.100366	AU018091/Slc7a3/Slc6a6	3
GO:0043536	GO:0043536	positive regulation of blood vessel endothelial cell migration	3/388	56/28814	0.0397551	0.138547	0.100366	Hspb1/Fgfbp1/Atp5b	3
GO:0060337	GO:0060337	type I interferon signaling pathway	3/388	56/28814	0.0397551	0.138547	0.100366	Ifitm1/Ifitm3/Ifitm2	3
GO:0071357	GO:0071357	cellular response to type I interferon	3/388	56/28814	0.0397551	0.138547	0.100366	Ifitm1/Ifitm3/Ifitm2	3
GO:0032680	GO:0032680	regulation of tumor necrosis factor production	6/388	185/28814	0.0397812	0.138547	0.100366	Hspb1/Pycard/Akap12/Ddx58/Mif/Foxp1	6
GO:0035051	GO:0035051	cardiocyte differentiation	6/388	185/28814	0.0397812	0.138547	0.100366	Folr1/Rest/Ttn/Rbpj/Cacybp/Foxp1	6
GO:1903825	GO:1903825	organic acid transmembrane transport	5/388	139/28814	0.0402875	0.140186	0.101554	AU018091/Folr1/Slc7a3/Slc6a6/Slc38a2	5
GO:0006631	GO:0006631	fatty acid metabolic process	11/388	446/28814	0.040469	0.140693	0.101921	Gpx4/Pla2g1b/Gpx1/Ephx2/Pdk1/Apoc1/Lypla1/Mif/Adh5/Acot9/Ech1	11
GO:0007179	GO:0007179	transforming growth factor beta receptor signaling pathway	6/388	186/28814	0.0406621	0.140922	0.102086	Ltbp4/Folr1/Pml/Usp9x/Parp1/Trp53	6
GO:0002312	GO:0002312	B cell activation involved in immune response	4/388	96/28814	0.040948	0.140922	0.102086	Rif1/Hmces/Msh6/Ung	4
GO:0003333	GO:0003333	amino acid transmembrane transport	4/388	96/28814	0.040948	0.140922	0.102086	AU018091/Slc7a3/Slc6a6/Slc38a2	4
GO:0044344	GO:0044344	cellular response to fibroblast growth factor stimulus	4/388	96/28814	0.040948	0.140922	0.102086	Fgfbp1/Fgf4/Setx/Trim71	4
GO:0030098	GO:0030098	lymphocyte differentiation	11/388	447/28814	0.0410132	0.140922	0.102086	Hspb1/Hsp90aa1/Pglyrp1/Tpd52/Rbpj/Bax/Trp53/Hells/Foxp1/Pnp/Egr1	11
GO:0022403	GO:0022403	cell cycle phase	2/388	24/28814	0.0410723	0.140922	0.102086	Terf1/Xrcc5	2
GO:0030002	GO:0030002	cellular anion homeostasis	2/388	24/28814	0.0410723	0.140922	0.102086	Spp1/Ckb	2
GO:0032780	GO:0032780	negative regulation of ATP-dependent activity	2/388	24/28814	0.0410723	0.140922	0.102086	1810037I17Rik/Atpif1	2
GO:0043173	GO:0043173	nucleotide salvage	2/388	24/28814	0.0410723	0.140922	0.102086	Upp1/Pnp	2
GO:0045980	GO:0045980	negative regulation of nucleotide metabolic process	2/388	24/28814	0.0410723	0.140922	0.102086	Parp1/Tigar	2
GO:0051450	GO:0051450	myoblast proliferation	2/388	24/28814	0.0410723	0.140922	0.102086	Gpx1/Malat1	2
GO:0051882	GO:0051882	mitochondrial depolarization	2/388	24/28814	0.0410723	0.140922	0.102086	Atpif1/Parp1	2
GO:0055064	GO:0055064	chloride ion homeostasis	2/388	24/28814	0.0410723	0.140922	0.102086	Spp1/Ckb	2
GO:1901522	GO:1901522	positive regulation of transcription from RNA polymerase II promoter involved in cellular response to chemical stimulus	2/388	24/28814	0.0410723	0.140922	0.102086	Rbpj/Trp53	2
GO:1903204	GO:1903204	negative regulation of oxidative stress-induced neuron death	2/388	24/28814	0.0410723	0.140922	0.102086	Rest/Park7	2
GO:0016052	GO:0016052	carbohydrate catabolic process	5/388	140/28814	0.0413381	0.141587	0.102568	Hexb/Trp53/Tigar/Pfkp/Pgam1	5
GO:0035966	GO:0035966	response to topologically incorrect protein	5/388	140/28814	0.0413381	0.141587	0.102568	Hspb1/Hsp90aa1/Tm7sf3/Bax/Hspa8	5
GO:0032535	GO:0032535	regulation of cellular component size	10/388	393/28814	0.0414334	0.141601	0.102579	Lima1/Apoe/Dstn/Tmsb4x/Pycard/Twf2/Ulk1/Kank3/Tmsb10/Macf1	10
GO:0034470	GO:0034470	ncRNA processing	10/388	393/28814	0.0414334	0.141601	0.102579	Rpp25/Exosc5/Grsf1/Dkc1/Dis3/Ppan/Srrt/Trim71/Trp53/Urm1	10
GO:0002819	GO:0002819	regulation of adaptive immune response	7/388	236/28814	0.0414686	0.141601	0.102579	Rif1/Pycard/Hmces/Mif/Hspa8/Pnp/Cd81	7
GO:0045165	GO:0045165	cell fate commitment	8/388	287/28814	0.0415166	0.141601	0.102579	Sox2/Gdf3/Pml/Ptch1/Rbpj/Trp53/Mga/Nanog	8
GO:0031529	GO:0031529	ruffle organization	3/388	57/28814	0.0415585	0.141601	0.102579	Lima1/Cobl/Rcc2	3
GO:0140353	GO:0140353	lipid export from cell	3/388	57/28814	0.0415585	0.141601	0.102579	Spp1/Kdm5b/Mif	3
GO:0009913	GO:0009913	epidermal cell differentiation	7/388	237/28814	0.0422599	0.143664	0.104073	Gdf3/Mycn/Rest/Ncoa3/Ptch1/Rbpj/Grhl2	7
GO:0010660	GO:0010660	regulation of muscle cell apoptotic process	4/388	97/28814	0.0422736	0.143664	0.104073	Trp53/Sod2/Tigar/Hspa8	4
GO:0051781	GO:0051781	positive regulation of cell division	4/388	97/28814	0.0422736	0.143664	0.104073	Pdgfa/Fgf4/Cenpv/Kif20b	4
GO:0046165	GO:0046165	alcohol biosynthetic process	5/388	141/28814	0.0424053	0.143988	0.104308	Apoe/Rest/Akr1b3/Park7/Qdpr	5
GO:1903555	GO:1903555	regulation of tumor necrosis factor superfamily cytokine production	6/388	188/28814	0.0424607	0.144051	0.104354	Hspb1/Pycard/Akap12/Ddx58/Mif/Foxp1	6
GO:0010948	GO:0010948	negative regulation of cell cycle process	8/388	289/28814	0.0429427	0.145436	0.105357	Sox2/Jade1/Pml/Usp28/Atrx/Trp53/Tipin/Fbxo5	8
GO:0046942	GO:0046942	carboxylic acid transport	8/388	289/28814	0.0429427	0.145436	0.105357	Pla2g1b/AU018091/Folr1/Trh/Slc7a3/Slc6a6/Mif/Slc38a2	8
GO:0006368	GO:0006368	transcription elongation from RNA polymerase II promoter	3/388	58/28814	0.0434025	0.14674	0.106301	Cbx7/Nelfa/Elob	3
GO:0042743	GO:0042743	hydrogen peroxide metabolic process	3/388	58/28814	0.0434025	0.14674	0.106301	Gpx1/Sod2/Park7	3
GO:0006997	GO:0006997	nucleus organization	5/388	142/28814	0.0434889	0.14678	0.10633	Ubxn2a/Kdm3a/Pml/Rrn3/Baz2a	5
GO:1901655	GO:1901655	cellular response to ketone	5/388	142/28814	0.0434889	0.14678	0.10633	Spp1/Klf9/Akr1b3/Sgk1/Park7	5
GO:0042632	GO:0042632	cholesterol homeostasis	4/388	98/28814	0.0436232	0.146981	0.106476	Lima1/Nr5a2/Ephx2/Apoe	4
GO:0071774	GO:0071774	response to fibroblast growth factor	4/388	98/28814	0.0436232	0.146981	0.106476	Fgfbp1/Fgf4/Setx/Trim71	4
GO:0002903	GO:0002903	negative regulation of B cell apoptotic process	2/388	25/28814	0.0442549	0.147466	0.106828	Mif/Foxp1	2
GO:0030325	GO:0030325	adrenal gland development	2/388	25/28814	0.0442549	0.147466	0.106828	Nr0b1/Arid5b	2
GO:0035024	GO:0035024	negative regulation of Rho protein signal transduction	2/388	25/28814	0.0442549	0.147466	0.106828	Stmn1/Dlc1	2
GO:0044819	GO:0044819	mitotic G1/S transition checkpoint signaling	2/388	25/28814	0.0442549	0.147466	0.106828	Pml/Trp53	2
GO:0045684	GO:0045684	positive regulation of epidermis development	2/388	25/28814	0.0442549	0.147466	0.106828	Ncoa3/Ptch1	2
GO:0055083	GO:0055083	monovalent inorganic anion homeostasis	2/388	25/28814	0.0442549	0.147466	0.106828	Spp1/Ckb	2
GO:0060575	GO:0060575	intestinal epithelial cell differentiation	2/388	25/28814	0.0442549	0.147466	0.106828	Klf5/Tigar	2
GO:0070734	GO:0070734	histone H3-K27 methylation	2/388	25/28814	0.0442549	0.147466	0.106828	Mtf2/Eed	2
GO:0071474	GO:0071474	cellular hyperosmotic response	2/388	25/28814	0.0442549	0.147466	0.106828	Akr1b3/Xrcc5	2
GO:0097062	GO:0097062	dendritic spine maintenance	2/388	25/28814	0.0442549	0.147466	0.106828	Apoe/Tanc1	2
GO:0098743	GO:0098743	cell aggregation	2/388	25/28814	0.0442549	0.147466	0.106828	Mycn/Fgf4	2
GO:1901984	GO:1901984	negative regulation of protein acetylation	2/388	25/28814	0.0442549	0.147466	0.106828	L3mbtl2/Park7	2
GO:2000679	GO:2000679	positive regulation of transcription regulatory region DNA binding	2/388	25/28814	0.0442549	0.147466	0.106828	Parp1/Park7	2
GO:0002705	GO:0002705	positive regulation of leukocyte mediated immunity	6/388	190/28814	0.0443086	0.14752	0.106867	Rif1/Ddx58/Hmces/Hspa8/Pnp/Cd81	6
GO:0030326	GO:0030326	embryonic limb morphogenesis	5/388	143/28814	0.0445891	0.148078	0.107271	Mycn/Fgf4/Ptch1/Grhl2/Bax	5
GO:0035113	GO:0035113	embryonic appendage morphogenesis	5/388	143/28814	0.0445891	0.148078	0.107271	Mycn/Fgf4/Ptch1/Grhl2/Bax	5
GO:1903313	GO:1903313	positive regulation of mRNA metabolic process	5/388	143/28814	0.0445891	0.148078	0.107271	Rbmxl2/Mov10/Exosc5/Trim71/Hspa8	5
GO:0008406	GO:0008406	gonad development	7/388	240/28814	0.0446922	0.14817	0.107337	Tex19.1/Nr0b1/Arid5b/Bax/Atrx/Jmjd1c/Nanog	7
GO:0098657	GO:0098657	import into cell	7/388	240/28814	0.0446922	0.14817	0.107337	AU018091/Folr1/Slc7a3/Slc6a6/Slc29a1/Actb/Park7	7
GO:0051492	GO:0051492	regulation of stress fiber assembly	4/388	99/28814	0.0449968	0.148803	0.107796	Stmn1/Dlc1/Kank3/Sdc4	4
GO:0055092	GO:0055092	sterol homeostasis	4/388	99/28814	0.0449968	0.148803	0.107796	Lima1/Nr5a2/Ephx2/Apoe	4
GO:1903321	GO:1903321	negative regulation of protein modification by small protein conjugation or removal	4/388	99/28814	0.0449968	0.148803	0.107796	Ubxn1/Park7/Trip12/Fbxo5	4
GO:0032640	GO:0032640	tumor necrosis factor production	6/388	191/28814	0.0452512	0.14901	0.107946	Hspb1/Pycard/Akap12/Ddx58/Mif/Foxp1	6
GO:0043122	GO:0043122	regulation of I-kappaB kinase/NF-kappaB signaling	6/388	191/28814	0.0452512	0.14901	0.107946	Hspb1/Triml2/Triml1/Pycard/Trim13/Cth	6
GO:0002639	GO:0002639	positive regulation of immunoglobulin production	3/388	59/28814	0.0452867	0.14901	0.107946	Rif1/Hmces/Foxp1	3
GO:0009948	GO:0009948	anterior/posterior axis specification	3/388	59/28814	0.0452867	0.14901	0.107946	Gdf3/Tcf7l1/Tasor	3
GO:0010662	GO:0010662	regulation of striated muscle cell apoptotic process	3/388	59/28814	0.0452867	0.14901	0.107946	Trp53/Tigar/Hspa8	3
GO:0043388	GO:0043388	positive regulation of DNA binding	3/388	59/28814	0.0452867	0.14901	0.107946	Trim28/Parp1/Park7	3
GO:0045664	GO:0045664	regulation of neuron differentiation	7/388	241/28814	0.0455225	0.149661	0.108417	Sox2/Mycn/Rest/Socs2/Etv5/Tgif1/Ywhag	7
GO:0042326	GO:0042326	negative regulation of phosphorylation	10/388	400/28814	0.0457157	0.150171	0.108787	Hspb1/Sh3gl2/Apoe/Pycard/Stk38/Bax/Actb/Tigar/Park7/Uchl1	10
GO:0097191	GO:0097191	extrinsic apoptotic signaling pathway	7/388	242/28814	0.0463627	0.152146	0.110217	Gpx1/Pycard/Pml/Lgals3/Bax/Mcl1/Park7	7
GO:0006885	GO:0006885	regulation of pH	4/388	100/28814	0.0463944	0.152146	0.110217	Slc9b1/Cln5/Atp5b/Trp53	4
GO:0051099	GO:0051099	positive regulation of binding	6/388	193/28814	0.0471735	0.153803	0.111418	Stmn1/Apoe/Trim28/Cln5/Parp1/Park7	6
GO:0010659	GO:0010659	cardiac muscle cell apoptotic process	3/388	60/28814	0.047211	0.153803	0.111418	Trp53/Tigar/Hspa8	3
GO:0030042	GO:0030042	actin filament depolymerization	3/388	60/28814	0.047211	0.153803	0.111418	Lima1/Dstn/Twf2	3
GO:0032757	GO:0032757	positive regulation of interleukin-8 production	3/388	60/28814	0.047211	0.153803	0.111418	Pycard/Ddx58/Park7	3
GO:2001238	GO:2001238	positive regulation of extrinsic apoptotic signaling pathway	3/388	60/28814	0.047211	0.153803	0.111418	Pycard/Pml/Bax	3
GO:0046777	GO:0046777	protein autophosphorylation	7/388	243/28814	0.0472128	0.153803	0.111418	Pdgfa/Trim28/Pim1/Ulk1/Hspa8/Trim24/Nme2	7
GO:0010038	GO:0010038	response to metal ion	8/388	295/28814	0.0474141	0.153803	0.111418	Sox2/Mt1/Ttn/Mt2/Rasgrp2/Tigar/Park7/Glud1	8
GO:0006883	GO:0006883	cellular sodium ion homeostasis	2/388	26/28814	0.0475256	0.153803	0.111418	Spp1/Sgk1	2
GO:0034656	GO:0034656	nucleobase-containing small molecule catabolic process	2/388	26/28814	0.0475256	0.153803	0.111418	Upp1/Pnp	2
GO:0042538	GO:0042538	hyperosmotic salinity response	2/388	26/28814	0.0475256	0.153803	0.111418	Akr1b3/Xrcc5	2
GO:0050857	GO:0050857	positive regulation of antigen receptor-mediated signaling pathway	2/388	26/28814	0.0475256	0.153803	0.111418	Foxp1/Cd81	2
GO:0065005	GO:0065005	protein-lipid complex assembly	2/388	26/28814	0.0475256	0.153803	0.111418	Sh3gl2/Apoe	2
GO:0071108	GO:0071108	protein K48-linked deubiquitination	2/388	26/28814	0.0475256	0.153803	0.111418	Ubxn1/Park7	2
GO:0071459	GO:0071459	protein localization to chromosome, centromeric region	2/388	26/28814	0.0475256	0.153803	0.111418	Jarid2/Rcc2	2
GO:0071472	GO:0071472	cellular response to salt stress	2/388	26/28814	0.0475256	0.153803	0.111418	Akr1b3/Xrcc5	2
GO:1903146	GO:1903146	regulation of autophagy of mitochondrion	2/388	26/28814	0.0475256	0.153803	0.111418	Trp53/Tigar	2
GO:0030833	GO:0030833	regulation of actin filament polymerization	5/388	146/28814	0.0479889	0.155047	0.112319	Tmsb4x/Pycard/Twf2/Kank3/Tmsb10	5
GO:1904950	GO:1904950	negative regulation of establishment of protein localization	5/388	146/28814	0.0479889	0.155047	0.112319	Apoe/Rest/Lypla1/Park7/Terf1	5
GO:0045137	GO:0045137	development of primary sexual characteristics	7/388	244/28814	0.0480728	0.155191	0.112423	Tex19.1/Nr0b1/Arid5b/Bax/Atrx/Jmjd1c/Nanog	7
GO:0071706	GO:0071706	tumor necrosis factor superfamily cytokine production	6/388	194/28814	0.0481534	0.155323	0.112519	Hspb1/Pycard/Akap12/Ddx58/Mif/Foxp1	6
GO:0072593	GO:0072593	reactive oxygen species metabolic process	7/388	245/28814	0.0489427	0.15774	0.11427	Gpx1/Mycn/Atpif1/Trp53/Sod2/Tigar/Park7	7
GO:1901136	GO:1901136	carbohydrate derivative catabolic process	5/388	147/28814	0.0491553	0.15797	0.114437	Hexb/Dpys/Pglyrp1/Upp1/Pnp	5
GO:1903364	GO:1903364	positive regulation of cellular protein catabolic process	5/388	147/28814	0.0491553	0.15797	0.114437	Hsp90aa1/Apoe/Fbxo22/Atpif1/Cd81	5
GO:0010812	GO:0010812	negative regulation of cell-substrate adhesion	3/388	61/28814	0.0491749	0.15797	0.114437	Dlc1/Rcc2/Nexmif	3
GO:0050873	GO:0050873	brown fat cell differentiation	3/388	61/28814	0.0491749	0.15797	0.114437	Pim1/Arl4a/Plac8	3
GO:0010657	GO:0010657	muscle cell apoptotic process	4/388	102/28814	0.0492614	0.158119	0.114545	Trp53/Sod2/Tigar/Hspa8	4
GO:0050727	GO:0050727	regulation of inflammatory response	9/388	351/28814	0.049394	0.158415	0.114759	Gpx4/Gpx1/Apoe/Pycard/Gpx2/Pglyrp1/Park7/Foxp1/Cd81	9
GO:0001933	GO:0001933	negative regulation of protein phosphorylation	9/388	352/28814	0.0501188	0.160609	0.116348	Hspb1/Sh3gl2/Apoe/Pycard/Stk38/Bax/Actb/Park7/Uchl1	9
GO:0060485	GO:0060485	mesenchyme development	8/388	299/28814	0.0505578	0.160955	0.116599	Dppa4/Dppa2/Folr1/Trim28/Rbpj/Tcf15/Mdm4/Tasor	8
GO:1901988	GO:1901988	negative regulation of cell cycle phase transition	7/388	247/28814	0.0507123	0.160955	0.116599	Sox2/Jade1/Pml/Usp28/Trp53/Tipin/Fbxo5	7
GO:0045132	GO:0045132	meiotic chromosome segregation	4/388	103/28814	0.0507307	0.160955	0.116599	Tex19.1/Terf1/Syce2/Ccne1	4
GO:0006536	GO:0006536	glutamate metabolic process	2/388	27/28814	0.0508816	0.160955	0.116599	Glul/Glud1	2
GO:0007350	GO:0007350	blastoderm segmentation	2/388	27/28814	0.0508816	0.160955	0.116599	Tcf7l1/Tasor	2
GO:0010165	GO:0010165	response to X-ray	2/388	27/28814	0.0508816	0.160955	0.116599	Trp53/Xrcc5	2
GO:0032528	GO:0032528	microvillus organization	2/388	27/28814	0.0508816	0.160955	0.116599	Twf2/Klf5	2
GO:0034368	GO:0034368	protein-lipid complex remodeling	2/388	27/28814	0.0508816	0.160955	0.116599	Apoe/Apoc1	2
GO:0034369	GO:0034369	plasma lipoprotein particle remodeling	2/388	27/28814	0.0508816	0.160955	0.116599	Apoe/Apoc1	2
GO:0051571	GO:0051571	positive regulation of histone H3-K4 methylation	2/388	27/28814	0.0508816	0.160955	0.116599	Nelfa/Phf20	2
GO:0060008	GO:0060008	Sertoli cell differentiation	2/388	27/28814	0.0508816	0.160955	0.116599	Nr0b1/Atrx	2
GO:0070199	GO:0070199	establishment of protein localization to chromosome	2/388	27/28814	0.0508816	0.160955	0.116599	Dkc1/Terf1	2
GO:0070841	GO:0070841	inclusion body assembly	2/388	27/28814	0.0508816	0.160955	0.116599	Apoe/Dnajb6	2
GO:0072567	GO:0072567	chemokine (C-X-C motif) ligand 2 production	2/388	27/28814	0.0508816	0.160955	0.116599	Mif/Foxp1	2
GO:1901857	GO:1901857	positive regulation of cellular respiration	2/388	27/28814	0.0508816	0.160955	0.116599	Park7/Chchd4	2
GO:2000341	GO:2000341	regulation of chemokine (C-X-C motif) ligand 2 production	2/388	27/28814	0.0508816	0.160955	0.116599	Mif/Foxp1	2
GO:0006446	GO:0006446	regulation of translational initiation	3/388	62/28814	0.0511783	0.161244	0.116809	Pml/Mif4gd/Eif3k	3
GO:0015807	GO:0015807	L-amino acid transport	3/388	62/28814	0.0511783	0.161244	0.116809	AU018091/Slc7a3/Slc38a2	3
GO:0021575	GO:0021575	hindbrain morphogenesis	3/388	62/28814	0.0511783	0.161244	0.116809	Dlc1/Usp9x/Ulk1	3
GO:0034340	GO:0034340	response to type I interferon	3/388	62/28814	0.0511783	0.161244	0.116809	Ifitm1/Ifitm3/Ifitm2	3
GO:0043457	GO:0043457	regulation of cellular respiration	3/388	62/28814	0.0511783	0.161244	0.116809	Cisd1/Park7/Chchd4	3
GO:0090287	GO:0090287	regulation of cellular response to growth factor stimulus	8/388	300/28814	0.0513643	0.161701	0.11714	Gdf3/Folr1/Fgfbp1/Fgf4/Ulk1/Rbpj/Trp53/Nanog	8
GO:0035195	GO:0035195	miRNA-mediated gene silencing	5/388	149/28814	0.051538	0.161988	0.117348	Mov10/Srrt/Trim71/Trp53/Fxr1	5
GO:0045598	GO:0045598	regulation of fat cell differentiation	5/388	149/28814	0.051538	0.161988	0.117348	Gdf3/Pim1/Klf5/Sod2/Uchl3	5
GO:0051259	GO:0051259	protein complex oligomerization	7/388	248/28814	0.0516121	0.162092	0.117423	Pycard/G3bp2/Trp53/Mif/Sod2/Cth/Shmt1	7
GO:0006165	GO:0006165	nucleoside diphosphate phosphorylation	4/388	104/28814	0.0522239	0.163751	0.118625	Tigar/Pfkp/Pgam1/Nme2	4
GO:0022900	GO:0022900	electron transport chain	4/388	104/28814	0.0522239	0.163751	0.118625	Chchd2/Cox5a/Sod2/Park7	4
GO:0006893	GO:0006893	Golgi to plasma membrane transport	3/388	63/28814	0.0532206	0.166082	0.120313	Lypla1/Macf1/Gga2	3
GO:0009064	GO:0009064	glutamine family amino acid metabolic process	3/388	63/28814	0.0532206	0.166082	0.120313	Glul/Glud1/Asns	3
GO:0010658	GO:0010658	striated muscle cell apoptotic process	3/388	63/28814	0.0532206	0.166082	0.120313	Trp53/Tigar/Hspa8	3
GO:0035315	GO:0035315	hair cell differentiation	3/388	63/28814	0.0532206	0.166082	0.120313	Mycn/Rest/Rbpj	3
GO:0043407	GO:0043407	negative regulation of MAP kinase activity	3/388	63/28814	0.0532206	0.166082	0.120313	Apoe/Stk38/Uchl1	3
GO:0045744	GO:0045744	negative regulation of G protein-coupled receptor signaling pathway	3/388	63/28814	0.0532206	0.166082	0.120313	Stmn1/Aplp1/Apela	3
GO:0022407	GO:0022407	regulation of cell-cell adhesion	11/388	468/28814	0.0536348	0.167242	0.121153	Sox2/Hspb1/Hsp90aa1/Cd9/Pycard/Lgals3/Sdc4/Pnp/Nexmif/Myo10/Cd81	11
GO:2001237	GO:2001237	negative regulation of extrinsic apoptotic signaling pathway	4/388	105/28814	0.0537409	0.16744	0.121297	Gpx1/Lgals3/Mcl1/Park7	4
GO:0044839	GO:0044839	cell cycle G2/M phase transition	5/388	151/28814	0.0539871	0.167782	0.121545	Mta3/Rcc2/Trp53/Fbxl3/Fbxo5	5
GO:0051147	GO:0051147	regulation of muscle cell differentiation	5/388	151/28814	0.0539871	0.167782	0.121545	Tmsb4x/Fbxo22/Sod2/Cth/Foxp1	5
GO:1900180	GO:1900180	regulation of protein localization to nucleus	5/388	151/28814	0.0539871	0.167782	0.121545	Trim28/Jup/Parp1/Glul/Park7	5
GO:0042391	GO:0042391	regulation of membrane potential	11/388	469/28814	0.0542941	0.167782	0.121545	Chchd10/Tcl1/Atpif1/Bax/Jup/Slc29a1/Slc25a36/Parp1/Sod2/Park7/Foxp1	11
GO:0043405	GO:0043405	regulation of MAP kinase activity	6/388	200/28814	0.0542959	0.167782	0.121545	Pdgfa/Gab1/Apoe/Stk38/Mif/Uchl1	6
GO:0006882	GO:0006882	cellular zinc ion homeostasis	2/388	28/28814	0.05432	0.167782	0.121545	Mt1/Mt2	2
GO:0007141	GO:0007141	male meiosis I	2/388	28/28814	0.05432	0.167782	0.121545	Dnmt3l/Hsf2bp	2
GO:0032469	GO:0032469	endoplasmic reticulum calcium ion homeostasis	2/388	28/28814	0.05432	0.167782	0.121545	Pml/Bax	2
GO:0048499	GO:0048499	synaptic vesicle membrane organization	2/388	28/28814	0.05432	0.167782	0.121545	Stx3/Syngr1	2
GO:0051767	GO:0051767	nitric-oxide synthase biosynthetic process	2/388	28/28814	0.05432	0.167782	0.121545	Akap12/Fntb	2
GO:0051769	GO:0051769	regulation of nitric-oxide synthase biosynthetic process	2/388	28/28814	0.05432	0.167782	0.121545	Akap12/Fntb	2
GO:0045861	GO:0045861	negative regulation of proteolysis	9/388	358/28814	0.0546144	0.168559	0.122107	Gpx1/Pml/Usp7/Ubxn1/Tfpi/Timp1/Trp53/Dnajb6/Park7	9
GO:0002824	GO:0002824	positive regulation of adaptive immune response based on somatic recombination of immune receptors built from immunoglobulin superfamily domains	5/388	152/28814	0.0552367	0.170146	0.123257	Rif1/Hmces/Hspa8/Pnp/Cd81	5
GO:0006303	GO:0006303	double-strand break repair via nonhomologous end joining	3/388	64/28814	0.0553018	0.170146	0.123257	Rif1/Hmces/Xrcc5	3
GO:0033344	GO:0033344	cholesterol efflux	3/388	64/28814	0.0553018	0.170146	0.123257	Apoe/Apoc1/Ptch1	3
GO:0061077	GO:0061077	chaperone-mediated protein folding	3/388	64/28814	0.0553018	0.170146	0.123257	Hspb1/Dnajb6/Hspa8	3
GO:0051962	GO:0051962	positive regulation of nervous system development	9/388	359/28814	0.0553883	0.170279	0.123354	Sox2/Apoe/Twf2/Sgk1/Pias2/Srrt/Etv5/Macf1/Xrcc5	9
GO:0044706	GO:0044706	multi-multicellular organism process	6/388	202/28814	0.056444	0.173389	0.125607	Ooep/Klf9/Hexb/Trim28/Timp1/Apela	6
GO:0010565	GO:0010565	regulation of cellular ketone metabolic process	5/388	153/28814	0.0565028	0.173434	0.125639	Pdk1/Rest/Apoc1/Park7/Egr1	5
GO:0003300	GO:0003300	cardiac muscle hypertrophy	4/388	107/28814	0.0568459	0.17408	0.126107	Jarid2/Ttn/Parp1/Foxp1	4
GO:0046939	GO:0046939	nucleotide phosphorylation	4/388	107/28814	0.0568459	0.17408	0.126107	Tigar/Pfkp/Pgam1/Nme2	4
GO:2000243	GO:2000243	positive regulation of reproductive process	4/388	107/28814	0.0568459	0.17408	0.126107	Ooep/Park7/Apela/Fbxo5	4
GO:0008544	GO:0008544	epidermis development	9/388	361/28814	0.0569575	0.174286	0.126256	Pdgfa/Gdf3/Mycn/Gab1/Rest/Ncoa3/Ptch1/Rbpj/Grhl2	9
GO:0045765	GO:0045765	regulation of angiogenesis	8/388	307/28814	0.0572421	0.17502	0.126788	Klf2/Hspb1/Gab1/Pml/Lgals3/Jup/Glul/Apela	8
GO:0009166	GO:0009166	nucleotide catabolic process	3/388	65/28814	0.0574212	0.175159	0.126889	Dpys/Upp1/Pnp	3
GO:0048008	GO:0048008	platelet-derived growth factor receptor signaling pathway	3/388	65/28814	0.0574212	0.175159	0.126889	Pdgfa/Arid5b/Gab1	3
GO:0098930	GO:0098930	axonal transport	3/388	65/28814	0.0574212	0.175159	0.126889	Hspb1/Uchl1/Dst	3
GO:0046890	GO:0046890	regulation of lipid biosynthetic process	6/388	203/28814	0.0575371	0.175241	0.126948	Pdgfa/Nr0b1/Apoe/Rest/Apoc1/Egr1	6
GO:0048771	GO:0048771	tissue remodeling	6/388	203/28814	0.0575371	0.175241	0.126948	Spp1/Pml/Rbpj/Timp1/Bax/Trp53	6
GO:0032770	GO:0032770	positive regulation of monooxygenase activity	2/388	29/28814	0.0578379	0.175342	0.127021	Apoe/Park7	2
GO:0034367	GO:0034367	protein-containing complex remodeling	2/388	29/28814	0.0578379	0.175342	0.127021	Apoe/Apoc1	2
GO:0035987	GO:0035987	endodermal cell differentiation	2/388	29/28814	0.0578379	0.175342	0.127021	Sox2/Nanog	2
GO:0055069	GO:0055069	zinc ion homeostasis	2/388	29/28814	0.0578379	0.175342	0.127021	Mt1/Mt2	2
GO:0060045	GO:0060045	positive regulation of cardiac muscle cell proliferation	2/388	29/28814	0.0578379	0.175342	0.127021	Pim1/Rbpj	2
GO:1900027	GO:1900027	regulation of ruffle assembly	2/388	29/28814	0.0578379	0.175342	0.127021	Cobl/Rcc2	2
GO:1903532	GO:1903532	positive regulation of secretion by cell	9/388	363/28814	0.0585553	0.177372	0.128492	Spp1/Trh/Ttn/Tm7sf3/Lgals3/Sdc4/Mif/Glul/Glud1	9
GO:0048736	GO:0048736	appendage development	6/388	204/28814	0.0586427	0.177372	0.128492	Mycn/Fgf4/Ptch1/Grhl2/Bax/Atrx	6
GO:0060173	GO:0060173	limb development	6/388	204/28814	0.0586427	0.177372	0.128492	Mycn/Fgf4/Ptch1/Grhl2/Bax/Atrx	6
GO:0002699	GO:0002699	positive regulation of immune effector process	8/388	309/28814	0.0589967	0.178305	0.129168	Rif1/Ddx58/Hmces/Mif/Hspa8/Foxp1/Pnp/Cd81	8
GO:0002720	GO:0002720	positive regulation of cytokine production involved in immune response	3/388	66/28814	0.0595787	0.179512	0.130042	Ddx58/Mif/Cd81	3
GO:0015909	GO:0015909	long-chain fatty acid transport	3/388	66/28814	0.0595787	0.179512	0.130042	Pla2g1b/Apoe/Mif	3
GO:0048286	GO:0048286	lung alveolus development	3/388	66/28814	0.0595787	0.179512	0.130042	Sox2/Pdgfa/Tns3	3
GO:0090311	GO:0090311	regulation of protein deacetylation	3/388	66/28814	0.0595787	0.179512	0.130042	Pml/Trp53/Baz2a	3
GO:0120032	GO:0120032	regulation of plasma membrane bounded cell projection assembly	6/388	205/28814	0.059761	0.179924	0.13034	Twf2/Cobl/Klf5/Rcc2/Fxr1/Myo10	6
GO:0000077	GO:0000077	DNA damage checkpoint signaling	4/388	109/28814	0.0600454	0.180365	0.13066	Pml/Usp28/Trp53/Tipin	4
GO:0010595	GO:0010595	positive regulation of endothelial cell migration	4/388	109/28814	0.0600454	0.180365	0.13066	Hspb1/Fgfbp1/Atp5b/Foxp1	4
GO:0071901	GO:0071901	negative regulation of protein serine/threonine kinase activity	4/388	109/28814	0.0600454	0.180365	0.13066	Apoe/Pycard/Stk38/Uchl1	4
GO:1901342	GO:1901342	regulation of vasculature development	8/388	311/28814	0.0607849	0.182308	0.132068	Klf2/Hspb1/Gab1/Pml/Lgals3/Jup/Glul/Apela	8
GO:1901990	GO:1901990	regulation of mitotic cell cycle phase transition	8/388	311/28814	0.0607849	0.182308	0.132068	Jade1/Pml/Mta3/Rcc2/Trp53/Dbf4/Ube2c/Fbxo5	8
GO:0000082	GO:0000082	G1/S transition of mitotic cell cycle	6/388	206/28814	0.060892	0.18249	0.1322	Jade1/Pml/Trim71/Trp53/Dbf4/Ccne1	6
GO:0007411	GO:0007411	axon guidance	7/388	258/28814	0.0611636	0.182994	0.132565	Enah/Nfib/Ptch1/Tubb3/Tubb2b/Foxp1/Mycbp2	7
GO:0018200	GO:0018200	peptidyl-glutamic acid modification	2/388	30/28814	0.0614325	0.182994	0.132565	Parp1/Gm16286	2
GO:0032369	GO:0032369	negative regulation of lipid transport	2/388	30/28814	0.0614325	0.182994	0.132565	Apoe/Apoc1	2
GO:0034508	GO:0034508	centromere complex assembly	2/388	30/28814	0.0614325	0.182994	0.132565	Cenpv/Hells	2
GO:0046885	GO:0046885	regulation of hormone biosynthetic process	2/388	30/28814	0.0614325	0.182994	0.132565	Rest/Egr1	2
GO:0051446	GO:0051446	positive regulation of meiotic cell cycle	2/388	30/28814	0.0614325	0.182994	0.132565	Ooep/Fbxo5	2
GO:0140058	GO:0140058	neuron projection arborization	2/388	30/28814	0.0614325	0.182994	0.132565	Mov10/Macf1	2
GO:1901658	GO:1901658	glycosyl compound catabolic process	2/388	30/28814	0.0614325	0.182994	0.132565	Upp1/Pnp	2
GO:0035194	GO:0035194	post-transcriptional gene silencing by RNA	5/388	157/28814	0.0617335	0.183317	0.132798	Mov10/Srrt/Trim71/Trp53/Fxr1	5
GO:0000281	GO:0000281	mitotic cytokinesis	3/388	67/28814	0.0617738	0.183317	0.132798	Stmn1/Cep55/Kif20b	3
GO:0032608	GO:0032608	interferon-beta production	3/388	67/28814	0.0617738	0.183317	0.132798	Hsp90aa1/Pycard/Ddx58	3
GO:0032648	GO:0032648	regulation of interferon-beta production	3/388	67/28814	0.0617738	0.183317	0.132798	Hsp90aa1/Pycard/Ddx58	3
GO:1901616	GO:1901616	organic hydroxy compound catabolic process	3/388	67/28814	0.0617738	0.183317	0.132798	Apoe/Impa2/Adh5	3
GO:0021953	GO:0021953	central nervous system neuron differentiation	6/388	207/28814	0.0620356	0.183955	0.133261	Sox2/Hsp90aa1/Nfib/Ptch1/Ulk1/Mycbp2	6
GO:0097485	GO:0097485	neuron projection guidance	7/388	259/28814	0.0621744	0.184227	0.133458	Enah/Nfib/Ptch1/Tubb3/Tubb2b/Foxp1/Mycbp2	7
GO:0060491	GO:0060491	regulation of cell projection assembly	6/388	208/28814	0.0631919	0.186692	0.135244	Twf2/Cobl/Klf5/Rcc2/Fxr1/Myo10	6
GO:0008344	GO:0008344	adult locomotory behavior	4/388	111/28814	0.0633386	0.186692	0.135244	Trh/Park7/Uchl1/Uchl3	4
GO:0014897	GO:0014897	striated muscle hypertrophy	4/388	111/28814	0.0633386	0.186692	0.135244	Jarid2/Ttn/Parp1/Foxp1	4
GO:0032642	GO:0032642	regulation of chemokine production	4/388	111/28814	0.0633386	0.186692	0.135244	Pycard/Mif/Foxp1/Egr1	4
GO:0046916	GO:0046916	cellular transition metal ion homeostasis	4/388	111/28814	0.0633386	0.186692	0.135244	Mt1/Mt2/Frrs1/Fth1	4
GO:0110020	GO:0110020	regulation of actomyosin structure organization	4/388	111/28814	0.0633386	0.186692	0.135244	Stmn1/Dlc1/Kank3/Sdc4	4
GO:1902749	GO:1902749	regulation of cell cycle G2/M phase transition	4/388	111/28814	0.0633386	0.186692	0.135244	Mta3/Rcc2/Trp53/Fbxo5	4
GO:0051271	GO:0051271	negative regulation of cellular component movement	8/388	314/28814	0.0635305	0.187118	0.135552	Cd9/Apoe/Dlc1/Timp1/Jup/Mif/Nexmif/Sinhcaf	8
GO:0000768	GO:0000768	syncytium formation by plasma membrane fusion	3/388	68/28814	0.0640062	0.187815	0.136057	Cd9/Tanc1/Cd81	3
GO:0042775	GO:0042775	mitochondrial ATP synthesis coupled electron transport	3/388	68/28814	0.0640062	0.187815	0.136057	Chchd2/Cox5a/Park7	3
GO:0061951	GO:0061951	establishment of protein localization to plasma membrane	3/388	68/28814	0.0640062	0.187815	0.136057	Lypla1/Macf1/Gga2	3
GO:0090307	GO:0090307	mitotic spindle assembly	3/388	68/28814	0.0640062	0.187815	0.136057	Mybl2/Mzt1/Tasor	3
GO:0140253	GO:0140253	cell-cell fusion	3/388	68/28814	0.0640062	0.187815	0.136057	Cd9/Tanc1/Cd81	3
GO:0030307	GO:0030307	positive regulation of cell growth	6/388	209/28814	0.0643609	0.188611	0.136633	Apoe/Twf2/Sgk1/Ncoa3/Macf1/Cd81	6
GO:1990778	GO:1990778	protein localization to cell periphery	9/388	370/28814	0.0643732	0.188611	0.136633	Stx3/Ptch1/Lgals3/Lypla1/Jup/Actb/Macf1/Gga2/Cd81	9
GO:0055017	GO:0055017	cardiac muscle tissue growth	4/388	112/28814	0.0650201	0.188635	0.136651	Jarid2/Pim1/Rbpj/Foxp1	4
GO:1903008	GO:1903008	organelle disassembly	4/388	112/28814	0.0650201	0.188635	0.136651	Ulk1/Atpif1/Trp53/Tigar	4
GO:0009072	GO:0009072	aromatic amino acid family metabolic process	2/388	31/28814	0.0651012	0.188635	0.136651	Park7/Qdpr	2
GO:0010453	GO:0010453	regulation of cell fate commitment	2/388	31/28814	0.0651012	0.188635	0.136651	Gdf3/Nanog	2
GO:0021952	GO:0021952	central nervous system projection neuron axonogenesis	2/388	31/28814	0.0651012	0.188635	0.136651	Nfib/Mycbp2	2
GO:0035767	GO:0035767	endothelial cell chemotaxis	2/388	31/28814	0.0651012	0.188635	0.136651	Hspb1/Fgf4	2
GO:0051123	GO:0051123	RNA polymerase II preinitiation complex assembly	2/388	31/28814	0.0651012	0.188635	0.136651	Atf7ip/Trp53	2
GO:0060037	GO:0060037	pharyngeal system development	2/388	31/28814	0.0651012	0.188635	0.136651	Folr1/Ptch1	2
GO:0060795	GO:0060795	cell fate commitment involved in formation of primary germ layer	2/388	31/28814	0.0651012	0.188635	0.136651	Sox2/Nanog	2
GO:0061082	GO:0061082	myeloid leukocyte cytokine production	2/388	31/28814	0.0651012	0.188635	0.136651	Ddx58/Mif	2
GO:0072337	GO:0072337	modified amino acid transport	2/388	31/28814	0.0651012	0.188635	0.136651	Folr1/Slc38a2	2
GO:1901798	GO:1901798	positive regulation of signal transduction by p53 class mediator	2/388	31/28814	0.0651012	0.188635	0.136651	Pml/Eef1e1	2
GO:1901889	GO:1901889	negative regulation of cell junction assembly	2/388	31/28814	0.0651012	0.188635	0.136651	Dlc1/Rcc2	2
GO:2000648	GO:2000648	positive regulation of stem cell proliferation	2/388	31/28814	0.0651012	0.188635	0.136651	Dppa2/Ccne1	2
GO:2000780	GO:2000780	negative regulation of double-strand break repair	2/388	31/28814	0.0651012	0.188635	0.136651	Rif1/Trip12	2
GO:0006865	GO:0006865	amino acid transport	5/388	160/28814	0.0658304	0.190467	0.137978	AU018091/Trh/Slc7a3/Slc6a6/Slc38a2	5
GO:2000377	GO:2000377	regulation of reactive oxygen species metabolic process	5/388	160/28814	0.0658304	0.190467	0.137978	Mycn/Trp53/Sod2/Tigar/Park7	5
GO:0046879	GO:0046879	hormone secretion	9/388	372/28814	0.0661005	0.191108	0.138443	Spp1/Kdm5b/Ltbp4/Rest/Trh/Tm7sf3/Glul/Park7/Glud1	9
GO:0045668	GO:0045668	negative regulation of osteoblast differentiation	3/388	69/28814	0.0662753	0.191192	0.138503	Sox2/Ptch1/Id3	3
GO:0060425	GO:0060425	lung morphogenesis	3/388	69/28814	0.0662753	0.191192	0.138503	Sox2/Nfib/Grhl2	3
GO:0071677	GO:0071677	positive regulation of mononuclear cell migration	3/388	69/28814	0.0662753	0.191192	0.138503	Jam2/Pycard/Lgals3	3
GO:0014896	GO:0014896	muscle hypertrophy	4/388	113/28814	0.0667248	0.192348	0.13934	Jarid2/Ttn/Parp1/Foxp1	4
GO:0006949	GO:0006949	syncytium formation	3/388	70/28814	0.068581	0.195864	0.141888	Cd9/Tanc1/Cd81	3
GO:0042773	GO:0042773	ATP synthesis coupled electron transport	3/388	70/28814	0.068581	0.195864	0.141888	Chchd2/Cox5a/Park7	3
GO:0043462	GO:0043462	regulation of ATP-dependent activity	3/388	70/28814	0.068581	0.195864	0.141888	1810037I17Rik/Atpif1/Msh6	3
GO:0048662	GO:0048662	negative regulation of smooth muscle cell proliferation	3/388	70/28814	0.068581	0.195864	0.141888	Apoe/Trp53/Sod2	3
GO:0050885	GO:0050885	neuromuscular process controlling balance	3/388	70/28814	0.068581	0.195864	0.141888	Sox2/Hexb/Rest	3
GO:0097194	GO:0097194	execution phase of apoptosis	3/388	70/28814	0.068581	0.195864	0.141888	Dlc1/Bax/Trp53	3
GO:0120254	GO:0120254	olefinic compound metabolic process	5/388	162/28814	0.0686442	0.195864	0.141888	Gpx4/Gpx1/Ephx2/Rest/Egr1	5
GO:0010875	GO:0010875	positive regulation of cholesterol efflux	2/388	32/28814	0.0688414	0.195864	0.141888	Apoe/Ptch1	2
GO:0016242	GO:0016242	negative regulation of macroautophagy	2/388	32/28814	0.0688414	0.195864	0.141888	Trp53/Tigar	2
GO:0045616	GO:0045616	regulation of keratinocyte differentiation	2/388	32/28814	0.0688414	0.195864	0.141888	Ncoa3/Grhl2	2
GO:0045662	GO:0045662	negative regulation of myoblast differentiation	2/388	32/28814	0.0688414	0.195864	0.141888	Gdf3/Id3	2
GO:0045738	GO:0045738	negative regulation of DNA repair	2/388	32/28814	0.0688414	0.195864	0.141888	Rif1/Trip12	2
GO:0045830	GO:0045830	positive regulation of isotype switching	2/388	32/28814	0.0688414	0.195864	0.141888	Rif1/Hmces	2
GO:0048668	GO:0048668	collateral sprouting	2/388	32/28814	0.0688414	0.195864	0.141888	Cobl/Ulk1	2
GO:0055022	GO:0055022	negative regulation of cardiac muscle tissue growth	2/388	32/28814	0.0688414	0.195864	0.141888	Jarid2/Foxp1	2
GO:0061117	GO:0061117	negative regulation of heart growth	2/388	32/28814	0.0688414	0.195864	0.141888	Jarid2/Foxp1	2
GO:0098810	GO:0098810	neurotransmitter reuptake	2/388	32/28814	0.0688414	0.195864	0.141888	Slc29a1/Park7	2
GO:1902042	GO:1902042	negative regulation of extrinsic apoptotic signaling pathway via death domain receptors	2/388	32/28814	0.0688414	0.195864	0.141888	Gpx1/Park7	2
GO:0016441	GO:0016441	post-transcriptional gene silencing	5/388	163/28814	0.0700758	0.199232	0.144328	Mov10/Srrt/Trim71/Trp53/Fxr1	5
GO:1903076	GO:1903076	regulation of protein localization to plasma membrane	4/388	115/28814	0.0702033	0.19945	0.144486	Stx3/Lgals3/Lypla1/Actb	4
GO:0021536	GO:0021536	diencephalon development	3/388	71/28814	0.0709226	0.200769	0.145441	Sox2/Rbpj/Bax	3
GO:0030239	GO:0030239	myofibril assembly	3/388	71/28814	0.0709226	0.200769	0.145441	Csrp2/Ttn/Foxp1	3
GO:0042733	GO:0042733	embryonic digit morphogenesis	3/388	71/28814	0.0709226	0.200769	0.145441	Mycn/Grhl2/Bax	3
GO:0048332	GO:0048332	mesoderm morphogenesis	3/388	71/28814	0.0709226	0.200769	0.145441	Tcf7l1/Macf1/Nanog	3
GO:2000134	GO:2000134	negative regulation of G1/S transition of mitotic cell cycle	3/388	71/28814	0.0709226	0.200769	0.145441	Jade1/Pml/Trp53	3
GO:0010720	GO:0010720	positive regulation of cell development	9/388	378/28814	0.0714563	0.202134	0.14643	Sox2/Apoe/Twf2/Sgk1/Pias2/Srrt/Etv5/Macf1/Xrcc5	9
GO:1990845	GO:1990845	adaptive thermogenesis	5/388	164/28814	0.0715237	0.202179	0.146463	Alpl/Kdm3a/Ckb/Rbpj/Plac8	5
GO:0016241	GO:0016241	regulation of macroautophagy	4/388	116/28814	0.0719769	0.203168	0.147179	Ulk1/Trim13/Trp53/Tigar	4
GO:0031570	GO:0031570	DNA integrity checkpoint signaling	4/388	116/28814	0.0719769	0.203168	0.147179	Pml/Usp28/Trp53/Tipin	4
GO:0002697	GO:0002697	regulation of immune effector process	10/388	436/28814	0.0724383	0.203898	0.147708	Rif1/Ddx58/Pglyrp1/Lgals3/Hmces/Mif/Hspa8/Foxp1/Pnp/Cd81	10
GO:0009156	GO:0009156	ribonucleoside monophosphate biosynthetic process	2/388	33/28814	0.0726505	0.203898	0.147708	Upp1/Pnp	2
GO:0032212	GO:0032212	positive regulation of telomere maintenance via telomerase	2/388	33/28814	0.0726505	0.203898	0.147708	Dkc1/Xrcc5	2
GO:0033260	GO:0033260	nuclear DNA replication	2/388	33/28814	0.0726505	0.203898	0.147708	Atrx/Dbf4	2
GO:0048026	GO:0048026	positive regulation of mRNA splicing, via spliceosome	2/388	33/28814	0.0726505	0.203898	0.147708	Rbmxl2/Hspa8	2
GO:0060706	GO:0060706	cell differentiation involved in embryonic placenta development	2/388	33/28814	0.0726505	0.203898	0.147708	Grhl2/Dnajb6	2
GO:0120178	GO:0120178	steroid hormone biosynthetic process	2/388	33/28814	0.0726505	0.203898	0.147708	Rest/Egr1	2
GO:2000108	GO:2000108	positive regulation of leukocyte apoptotic process	2/388	33/28814	0.0726505	0.203898	0.147708	Bax/Trp53	2
GO:0002708	GO:0002708	positive regulation of lymphocyte mediated immunity	5/388	165/28814	0.072988	0.204408	0.148077	Rif1/Hmces/Hspa8/Pnp/Cd81	5
GO:0050714	GO:0050714	positive regulation of protein secretion	5/388	165/28814	0.072988	0.204408	0.148077	Trh/Ttn/Tm7sf3/Glul/Glud1	5
GO:2000058	GO:2000058	regulation of ubiquitin-dependent protein catabolic process	5/388	165/28814	0.072988	0.204408	0.148077	Pml/Fbxo22/Usp7/Ubxn1/Park7	5
GO:0006367	GO:0006367	transcription initiation from RNA polymerase II promoter	3/388	72/28814	0.0732998	0.204408	0.148077	Atf7ip/Trp53/Elob	3
GO:0010507	GO:0010507	negative regulation of autophagy	3/388	72/28814	0.0732998	0.204408	0.148077	Trp53/Mcl1/Tigar	3
GO:0045428	GO:0045428	regulation of nitric oxide biosynthetic process	3/388	72/28814	0.0732998	0.204408	0.148077	Klf2/Hsp90aa1/Sod2	3
GO:0055002	GO:0055002	striated muscle cell development	3/388	72/28814	0.0732998	0.204408	0.148077	Csrp2/Ttn/Foxp1	3
GO:2000756	GO:2000756	regulation of peptidyl-lysine acetylation	3/388	72/28814	0.0732998	0.204408	0.148077	Pml/L3mbtl2/Park7	3
GO:0009914	GO:0009914	hormone transport	9/388	380/28814	0.0732999	0.204408	0.148077	Spp1/Kdm5b/Ltbp4/Rest/Trh/Tm7sf3/Glul/Park7/Glud1	9
GO:1903131	GO:1903131	mononuclear cell differentiation	11/388	495/28814	0.0733639	0.204442	0.148102	Hspb1/Hsp90aa1/Pglyrp1/Tpd52/Rbpj/Bax/Trp53/Hells/Foxp1/Pnp/Egr1	11
GO:0051225	GO:0051225	spindle assembly	4/388	117/28814	0.0737732	0.205436	0.148822	Mybl2/Mzt1/Fbxo5/Tasor	4
GO:0019216	GO:0019216	regulation of lipid metabolic process	9/388	382/28814	0.0751726	0.209185	0.151538	Pdgfa/Nr0b1/Ephx2/Apoe/Pdk1/Rest/Apoc1/Egr1/Cd81	9
GO:0032602	GO:0032602	chemokine production	4/388	118/28814	0.0755921	0.209944	0.152088	Pycard/Mif/Foxp1/Egr1	4
GO:0000079	GO:0000079	regulation of cyclin-dependent protein serine/threonine kinase activity	3/388	73/28814	0.0757122	0.209944	0.152088	Pim1/Actb/Ccne1	3
GO:0048678	GO:0048678	response to axon injury	3/388	73/28814	0.0757122	0.209944	0.152088	Folr1/Bax/Sod2	3
GO:0098586	GO:0098586	cellular response to virus	3/388	73/28814	0.0757122	0.209944	0.152088	Hsp90aa1/Ddx58/Bax	3
GO:1905330	GO:1905330	regulation of morphogenesis of an epithelium	3/388	73/28814	0.0757122	0.209944	0.152088	Pdgfa/Etv5/Foxp1	3
GO:0009267	GO:0009267	cellular response to starvation	5/388	167/28814	0.0759656	0.210054	0.152167	Fbxo22/Ulk1/Trp53/Glul/Asns	5
GO:0010970	GO:0010970	transport along microtubule	5/388	167/28814	0.0759656	0.210054	0.152167	Hspb1/Pura/Hspa8/Uchl1/Dst	5
GO:0030178	GO:0030178	negative regulation of Wnt signaling pathway	5/388	167/28814	0.0759656	0.210054	0.152167	Sox2/Jade1/Apoe/Tle4/Egr1	5
GO:1905952	GO:1905952	regulation of lipid localization	5/388	167/28814	0.0759656	0.210054	0.152167	Spp1/Kdm5b/Apoe/Apoc1/Mif	5
GO:0006972	GO:0006972	hyperosmotic response	2/388	34/28814	0.0765259	0.210567	0.152539	Akr1b3/Xrcc5	2
GO:0009119	GO:0009119	ribonucleoside metabolic process	2/388	34/28814	0.0765259	0.210567	0.152539	Upp1/Pnp	2
GO:0010614	GO:0010614	negative regulation of cardiac muscle hypertrophy	2/388	34/28814	0.0765259	0.210567	0.152539	Jarid2/Foxp1	2
GO:0043094	GO:0043094	cellular metabolic compound salvage	2/388	34/28814	0.0765259	0.210567	0.152539	Upp1/Pnp	2
GO:0044788	GO:0044788	modulation by host of viral process	2/388	34/28814	0.0765259	0.210567	0.152539	Apoe/Hspa8	2
GO:0050482	GO:0050482	arachidonic acid secretion	2/388	34/28814	0.0765259	0.210567	0.152539	Pla2g1b/Mif	2
GO:1903963	GO:1903963	arachidonate transport	2/388	34/28814	0.0765259	0.210567	0.152539	Pla2g1b/Mif	2
GO:0005996	GO:0005996	monosaccharide metabolic process	7/388	273/28814	0.077395	0.212809	0.154163	Pdk1/Akr1b3/Usp7/Pmm1/Trp53/Tigar/Pfkp	7
GO:0046887	GO:0046887	positive regulation of hormone secretion	5/388	168/28814	0.0774787	0.21289	0.154222	Spp1/Trh/Tm7sf3/Glul/Glud1	5
GO:2000107	GO:2000107	negative regulation of leukocyte apoptotic process	3/388	74/28814	0.0781594	0.214611	0.155468	Mif/Foxp1/Pnp	3
GO:0031346	GO:0031346	positive regulation of cell projection organization	10/388	443/28814	0.0785793	0.215613	0.156195	Hspb1/Apoe/Twf2/Sgk1/Cobl/Pias2/Setx/Rrn3/Macf1/Nme2	10
GO:0007281	GO:0007281	germ cell development	9/388	386/28814	0.0790059	0.216487	0.156828	Zfp42/Jam2/Hexb/Kdm3a/Cdyl/Rnf17/Bax/Etv5/Fbxo5	9
GO:0071248	GO:0071248	cellular response to metal ion	5/388	169/28814	0.079008	0.216487	0.156828	Sox2/Mt1/Mt2/Rasgrp2/Tigar	5
GO:0001702	GO:0001702	gastrulation with mouth forming second	2/388	35/28814	0.0804652	0.218676	0.158413	Gdf3/Nsd1	2
GO:0006084	GO:0006084	acetyl-CoA metabolic process	2/388	35/28814	0.0804652	0.218676	0.158413	Pdk1/Pipox	2
GO:0006308	GO:0006308	DNA catabolic process	2/388	35/28814	0.0804652	0.218676	0.158413	Bax/Xrn2	2
GO:0043243	GO:0043243	positive regulation of protein-containing complex disassembly	2/388	35/28814	0.0804652	0.218676	0.158413	Dstn/Setx	2
GO:0043537	GO:0043537	negative regulation of blood vessel endothelial cell migration	2/388	35/28814	0.0804652	0.218676	0.158413	Apoe/Jup	2
GO:0044275	GO:0044275	cellular carbohydrate catabolic process	2/388	35/28814	0.0804652	0.218676	0.158413	Trp53/Tigar	2
GO:0007565	GO:0007565	female pregnancy	5/388	170/28814	0.0805535	0.218676	0.158413	Ooep/Klf9/Trim28/Timp1/Apela	5
GO:0007492	GO:0007492	endoderm development	3/388	75/28814	0.0806408	0.218676	0.158413	Sox2/Gdf3/Nanog	3
GO:0010611	GO:0010611	regulation of cardiac muscle hypertrophy	3/388	75/28814	0.0806408	0.218676	0.158413	Jarid2/Parp1/Foxp1	3
GO:0030301	GO:0030301	cholesterol transport	3/388	75/28814	0.0806408	0.218676	0.158413	Lima1/Apoe/Apoc1	3
GO:0048645	GO:0048645	animal organ formation	3/388	75/28814	0.0806408	0.218676	0.158413	Folr1/Pim1/Rbpj	3
GO:0051149	GO:0051149	positive regulation of muscle cell differentiation	3/388	75/28814	0.0806408	0.218676	0.158413	Tmsb4x/Sod2/Cth	3
GO:0071479	GO:0071479	cellular response to ionizing radiation	3/388	75/28814	0.0806408	0.218676	0.158413	Trp53/Xrcc5/Egr1	3
GO:1901292	GO:1901292	nucleoside phosphate catabolic process	3/388	75/28814	0.0806408	0.218676	0.158413	Dpys/Upp1/Pnp	3
GO:1905897	GO:1905897	regulation of response to endoplasmic reticulum stress	3/388	75/28814	0.0806408	0.218676	0.158413	Ubxn1/Bax/Park7	3
GO:0006413	GO:0006413	translational initiation	4/388	121/28814	0.081183	0.219994	0.159368	Eif4e2/Pml/Mif4gd/Eif3k	4
GO:1902806	GO:1902806	regulation of cell cycle G1/S phase transition	5/388	171/28814	0.082115	0.222366	0.161087	Sox2/Jade1/Pml/Trp53/Dbf4	5
GO:0032370	GO:0032370	positive regulation of lipid transport	3/388	76/28814	0.0831561	0.224721	0.162793	Spp1/Apoe/Mif	3
GO:0080164	GO:0080164	regulation of nitric oxide metabolic process	3/388	76/28814	0.0831561	0.224721	0.162793	Klf2/Hsp90aa1/Sod2	3
GO:1904029	GO:1904029	regulation of cyclin-dependent protein kinase activity	3/388	76/28814	0.0831561	0.224721	0.162793	Pim1/Actb/Ccne1	3
GO:0003203	GO:0003203	endocardial cushion morphogenesis	2/388	36/28814	0.084466	0.226703	0.164228	Rbpj/Mdm4	2
GO:0008045	GO:0008045	motor neuron axon guidance	2/388	36/28814	0.084466	0.226703	0.164228	Foxp1/Mycbp2	2
GO:0010043	GO:0010043	response to zinc ion	2/388	36/28814	0.084466	0.226703	0.164228	Mt1/Mt2	2
GO:0014741	GO:0014741	negative regulation of muscle hypertrophy	2/388	36/28814	0.084466	0.226703	0.164228	Jarid2/Foxp1	2
GO:0022616	GO:0022616	DNA strand elongation	2/388	36/28814	0.084466	0.226703	0.164228	Ino80e/Actl6a	2
GO:0048169	GO:0048169	regulation of long-term neuronal synaptic plasticity	2/388	36/28814	0.084466	0.226703	0.164228	Syngr1/Egr1	2
GO:0070542	GO:0070542	response to fatty acid	2/388	36/28814	0.084466	0.226703	0.164228	Id3/Foxp1	2
GO:0070897	GO:0070897	transcription preinitiation complex assembly	2/388	36/28814	0.084466	0.226703	0.164228	Atf7ip/Trp53	2
GO:0072524	GO:0072524	pyridine-containing compound metabolic process	2/388	36/28814	0.084466	0.226703	0.164228	Alpl/Pnp	2
GO:1904037	GO:1904037	positive regulation of epithelial cell apoptotic process	2/388	36/28814	0.084466	0.226703	0.164228	Pla2g1b/Col18a1	2
GO:0010927	GO:0010927	cellular component assembly involved in morphogenesis	4/388	123/28814	0.0850209	0.228037	0.165195	Csrp2/Cd9/Ttn/Foxp1	4
GO:0007040	GO:0007040	lysosome organization	3/388	77/28814	0.0857047	0.22909	0.165957	Hexb/Cln5/Hspa8	3
GO:0043113	GO:0043113	receptor clustering	3/388	77/28814	0.0857047	0.22909	0.165957	Apoe/Etv5/Cd81	3
GO:0061912	GO:0061912	selective autophagy	3/388	77/28814	0.0857047	0.22909	0.165957	Ulk1/Trp53/Tigar	3
GO:0080171	GO:0080171	lytic vacuole organization	3/388	77/28814	0.0857047	0.22909	0.165957	Hexb/Cln5/Hspa8	3
GO:1901657	GO:1901657	glycosyl compound metabolic process	3/388	77/28814	0.0857047	0.22909	0.165957	Akr1b3/Upp1/Pnp	3
GO:0071560	GO:0071560	cellular response to transforming growth factor beta stimulus	6/388	226/28814	0.0861621	0.230156	0.16673	Ltbp4/Folr1/Pml/Usp9x/Parp1/Trp53	6
GO:0043487	GO:0043487	regulation of RNA stability	5/388	174/28814	0.0868955	0.231534	0.167728	Mov10/Exosc5/Dkc1/Trim71/Fxr1	5
GO:0001676	GO:0001676	long-chain fatty acid metabolic process	4/388	124/28814	0.0869726	0.231534	0.167728	Gpx4/Gpx1/Ephx2/Acot9	4
GO:0002286	GO:0002286	T cell activation involved in immune response	4/388	124/28814	0.0869726	0.231534	0.167728	Lgals3/Trp53/Foxp1/Cd81	4
GO:0046620	GO:0046620	regulation of organ growth	4/388	124/28814	0.0869726	0.231534	0.167728	Jarid2/Pim1/Rbpj/Foxp1	4
GO:0090277	GO:0090277	positive regulation of peptide hormone secretion	4/388	124/28814	0.0869726	0.231534	0.167728	Trh/Tm7sf3/Glul/Glud1	4
GO:0032386	GO:0032386	regulation of intracellular transport	8/388	337/28814	0.087121	0.231773	0.167901	Trim28/Usp7/Atpif1/Jup/Kif20b/Park7/Chchd4/Cd81	8
GO:0070374	GO:0070374	positive regulation of ERK1 and ERK2 cascade	6/388	227/28814	0.0875571	0.232775	0.168627	Pdgfa/Apoe/Pycard/Akap12/Fgf4/Mif	6
GO:0022604	GO:0022604	regulation of cell morphogenesis	8/388	338/28814	0.0882488	0.232988	0.168781	Hexb/Dlc1/Mov10/Sgk1/Pias2/Rcc2/Macf1/Myo10	8
GO:0006334	GO:0006334	nucleosome assembly	3/388	78/28814	0.0882862	0.232988	0.168781	Kat6b/Set/Atrx	3
GO:0014743	GO:0014743	regulation of muscle hypertrophy	3/388	78/28814	0.0882862	0.232988	0.168781	Jarid2/Parp1/Foxp1	3
GO:0032677	GO:0032677	regulation of interleukin-8 production	3/388	78/28814	0.0882862	0.232988	0.168781	Pycard/Ddx58/Park7	3
GO:0044773	GO:0044773	mitotic DNA damage checkpoint signaling	3/388	78/28814	0.0882862	0.232988	0.168781	Pml/Trp53/Tipin	3
GO:2000379	GO:2000379	positive regulation of reactive oxygen species metabolic process	3/388	78/28814	0.0882862	0.232988	0.168781	Trp53/Sod2/Park7	3
GO:0007435	GO:0007435	salivary gland morphogenesis	2/388	37/28814	0.0885259	0.232988	0.168781	Pdgfa/Nfib	2
GO:0030808	GO:0030808	regulation of nucleotide biosynthetic process	2/388	37/28814	0.0885259	0.232988	0.168781	Pdk1/Parp1	2
GO:0033146	GO:0033146	regulation of intracellular estrogen receptor signaling pathway	2/388	37/28814	0.0885259	0.232988	0.168781	Ncoa3/Parp1	2
GO:0040020	GO:0040020	regulation of meiotic nuclear division	2/388	37/28814	0.0885259	0.232988	0.168781	Ooep/Fbxo5	2
GO:0046677	GO:0046677	response to antibiotic	2/388	37/28814	0.0885259	0.232988	0.168781	Alpl/Trp53	2
GO:0046825	GO:0046825	regulation of protein export from nucleus	2/388	37/28814	0.0885259	0.232988	0.168781	Park7/Chchd4	2
GO:0051084	GO:0051084	'de novo' post-translational protein folding	2/388	37/28814	0.0885259	0.232988	0.168781	Hspa8/Chchd4	2
GO:1900371	GO:1900371	regulation of purine nucleotide biosynthetic process	2/388	37/28814	0.0885259	0.232988	0.168781	Pdk1/Parp1	2
GO:1904358	GO:1904358	positive regulation of telomere maintenance via telomere lengthening	2/388	37/28814	0.0885259	0.232988	0.168781	Dkc1/Xrcc5	2
GO:0002040	GO:0002040	sprouting angiogenesis	4/388	125/28814	0.0889459	0.233829	0.16939	Klf2/Fgfbp1/Glul/Apela	4
GO:0055001	GO:0055001	muscle cell development	6/388	228/28814	0.0889644	0.233829	0.16939	Csrp2/Gpx1/Fbxo22/Ttn/Foxp1/Uchl1	6
GO:0030509	GO:0030509	BMP signaling pathway	5/388	176/28814	0.0901617	0.236818	0.171556	Gdf3/Usp9x/Rbpj/Egr1/Nanog	5
GO:0007249	GO:0007249	I-kappaB kinase/NF-kappaB signaling	6/388	229/28814	0.0903841	0.237243	0.171864	Hspb1/Triml2/Triml1/Pycard/Trim13/Cth	6
GO:0032637	GO:0032637	interleukin-8 production	3/388	79/28814	0.0909002	0.238386	0.172692	Pycard/Ddx58/Park7	3
GO:0048565	GO:0048565	digestive tract development	4/388	126/28814	0.0909406	0.238386	0.172692	Pdgfa/Cobl/Klf5/Tigar	4
GO:0050920	GO:0050920	regulation of chemotaxis	6/388	230/28814	0.0918161	0.24036	0.174122	Hspb1/Stx3/Fgf4/Tubb2b/Mif/Mycbp2	6
GO:0071559	GO:0071559	response to transforming growth factor beta	6/388	230/28814	0.0918161	0.24036	0.174122	Ltbp4/Folr1/Pml/Usp9x/Parp1/Trp53	6
GO:0006458	GO:0006458	'de novo' protein folding	2/388	38/28814	0.0926425	0.241719	0.175106	Hspa8/Chchd4	2
GO:0034381	GO:0034381	plasma lipoprotein particle clearance	2/388	38/28814	0.0926425	0.241719	0.175106	Apoe/Apoc1	2
GO:0034661	GO:0034661	ncRNA catabolic process	2/388	38/28814	0.0926425	0.241719	0.175106	Exosc5/Dis3	2
GO:0060674	GO:0060674	placenta blood vessel development	2/388	38/28814	0.0926425	0.241719	0.175106	Rbpj/Apela	2
GO:1901661	GO:1901661	quinone metabolic process	2/388	38/28814	0.0926425	0.241719	0.175106	Akr1b3/Cbr3	2
GO:0043123	GO:0043123	positive regulation of I-kappaB kinase/NF-kappaB signaling	4/388	127/28814	0.0929567	0.242378	0.175583	Triml2/Triml1/Trim13/Cth	4
GO:0030902	GO:0030902	hindbrain development	5/388	178/28814	0.0934908	0.24343	0.176346	Dlc1/Usp9x/Nfib/Ulk1/Trp53	5
GO:0051145	GO:0051145	smooth muscle cell differentiation	3/388	80/28814	0.0935461	0.24343	0.176346	Tmsb4x/Sod2/Cth	3
GO:1904888	GO:1904888	cranial skeletal system development	3/388	80/28814	0.0935461	0.24343	0.176346	Cep55/Fgf4/Grhl2	3
GO:0002793	GO:0002793	positive regulation of peptide secretion	4/388	128/28814	0.0949939	0.246871	0.178838	Trh/Tm7sf3/Glul/Glud1	4
GO:0061387	GO:0061387	regulation of extent of cell growth	4/388	128/28814	0.0949939	0.246871	0.178838	Apoe/Twf2/Ulk1/Macf1	4
GO:0015918	GO:0015918	sterol transport	3/388	81/28814	0.0962235	0.249407	0.180676	Lima1/Apoe/Apoc1	3
GO:0032088	GO:0032088	negative regulation of NF-kappaB transcription factor activity	3/388	81/28814	0.0962235	0.249407	0.180676	Pycard/Usp7/Aim2	3
GO:0048844	GO:0048844	artery morphogenesis	3/388	81/28814	0.0962235	0.249407	0.180676	Apoe/Folr1/Rbpj	3
GO:1900542	GO:1900542	regulation of purine nucleotide metabolic process	3/388	81/28814	0.0962235	0.249407	0.180676	Pdk1/Parp1/Tigar	3
GO:0001706	GO:0001706	endoderm formation	2/388	39/28814	0.0968138	0.249949	0.181068	Sox2/Nanog	2
GO:0001773	GO:0001773	myeloid dendritic cell activation	2/388	39/28814	0.0968138	0.249949	0.181068	Pycard/Rbpj	2
GO:0021983	GO:0021983	pituitary gland development	2/388	39/28814	0.0968138	0.249949	0.181068	Sox2/Rbpj	2
GO:0032506	GO:0032506	cytokinetic process	2/388	39/28814	0.0968138	0.249949	0.181068	Cep55/Kif20b	2
GO:0051180	GO:0051180	vitamin transport	2/388	39/28814	0.0968138	0.249949	0.181068	Folr1/Slc2a3	2
GO:2000403	GO:2000403	positive regulation of lymphocyte migration	2/388	39/28814	0.0968138	0.249949	0.181068	Jam2/Pycard	2
GO:0071466	GO:0071466	cellular response to xenobiotic stimulus	5/388	180/28814	0.0968822	0.249961	0.181077	Gsta4/Rest/Aim2/Gstm1/Uchl1	5
GO:0007160	GO:0007160	cell-matrix adhesion	6/388	234/28814	0.0976662	0.251489	0.182184	Dlc1/Rcc2/Sdc4/Jup/Nexmif/Macf1	6
GO:0030073	GO:0030073	insulin secretion	6/388	234/28814	0.0976662	0.251489	0.182184	Rest/Trh/Tm7sf3/Glul/Park7/Glud1	6
GO:1901617	GO:1901617	organic hydroxy compound biosynthetic process	6/388	234/28814	0.0976662	0.251489	0.182184	Apoe/Rest/Akr1b3/Park7/Qdpr/Ldhb	6
GO:0002711	GO:0002711	positive regulation of T cell mediated immunity	3/388	82/28814	0.098932	0.254168	0.184125	Hspa8/Pnp/Cd81	3
GO:0006140	GO:0006140	regulation of nucleotide metabolic process	3/388	82/28814	0.098932	0.254168	0.184125	Pdk1/Parp1/Tigar	3
GO:0044774	GO:0044774	mitotic DNA integrity checkpoint signaling	3/388	82/28814	0.098932	0.254168	0.184125	Pml/Trp53/Tipin	3
GO:0007631	GO:0007631	feeding behavior	4/388	130/28814	0.099131	0.254168	0.184125	Trh/Tcf15/Uchl1/Uchl3	4
GO:0009132	GO:0009132	nucleoside diphosphate metabolic process	4/388	130/28814	0.099131	0.254168	0.184125	Tigar/Pfkp/Pgam1/Nme2	4
GO:0033138	GO:0033138	positive regulation of peptidyl-serine phosphorylation	4/388	130/28814	0.099131	0.254168	0.184125	Hsp90aa1/Tcl1/Mif/Park7	4
GO:0003018	GO:0003018	vascular process in circulatory system	6/388	235/28814	0.0991592	0.254168	0.184125	Klf2/Gpx1/Sh3gl2/Apoe/Akap12/Sod2	6
GO:0001782	GO:0001782	B cell homeostasis	2/388	40/28814	0.101037	0.257472	0.186518	Bax/Mif	2
GO:0002021	GO:0002021	response to dietary excess	2/388	40/28814	0.101037	0.257472	0.186518	Gdf3/Apoe	2
GO:0006284	GO:0006284	base-excision repair	2/388	40/28814	0.101037	0.257472	0.186518	Parp1/Ung	2
GO:0006739	GO:0006739	NADP metabolic process	2/388	40/28814	0.101037	0.257472	0.186518	Trp53/Tigar	2
GO:0031297	GO:0031297	replication fork processing	2/388	40/28814	0.101037	0.257472	0.186518	Ooep/Atrx	2
GO:0042398	GO:0042398	cellular modified amino acid biosynthetic process	2/388	40/28814	0.101037	0.257472	0.186518	Ckb/Park7	2
GO:0043628	GO:0043628	ncRNA 3'-end processing	2/388	40/28814	0.101037	0.257472	0.186518	Exosc5/Dkc1	2
GO:1903573	GO:1903573	negative regulation of response to endoplasmic reticulum stress	2/388	40/28814	0.101037	0.257472	0.186518	Ubxn1/Park7	2
GO:1903670	GO:1903670	regulation of sprouting angiogenesis	2/388	40/28814	0.101037	0.257472	0.186518	Klf2/Glul	2
GO:0046822	GO:0046822	regulation of nucleocytoplasmic transport	4/388	131/28814	0.101231	0.25763	0.186633	Trim28/Jup/Park7/Chchd4	4
GO:0030336	GO:0030336	negative regulation of cell migration	7/388	292/28814	0.101231	0.25763	0.186633	Apoe/Dlc1/Timp1/Jup/Mif/Nexmif/Sinhcaf	7
GO:0033209	GO:0033209	tumor necrosis factor-mediated signaling pathway	3/388	83/28814	0.101671	0.258583	0.187323	Pycard/Aim2/Trp53	3
GO:0045766	GO:0045766	positive regulation of angiogenesis	5/388	183/28814	0.102085	0.2593	0.187842	Hspb1/Gab1/Lgals3/Jup/Apela	5
GO:1904018	GO:1904018	positive regulation of vasculature development	5/388	183/28814	0.102085	0.2593	0.187842	Hspb1/Gab1/Lgals3/Jup/Apela	5
GO:0010906	GO:0010906	regulation of glucose metabolic process	4/388	132/28814	0.103351	0.262177	0.189926	Pdk1/Usp7/Trp53/Tigar	4
GO:0043244	GO:0043244	regulation of protein-containing complex disassembly	4/388	132/28814	0.103351	0.262177	0.189926	Lima1/Dstn/Twf2/Setx	4
GO:0006809	GO:0006809	nitric oxide biosynthetic process	3/388	84/28814	0.10444	0.263919	0.191188	Klf2/Hsp90aa1/Sod2	3
GO:0007568	GO:0007568	aging	3/388	84/28814	0.10444	0.263919	0.191188	Alpl/Apoe/Sod2	3
GO:0032722	GO:0032722	positive regulation of chemokine production	3/388	84/28814	0.10444	0.263919	0.191188	Pycard/Mif/Egr1	3
GO:0042147	GO:0042147	retrograde transport, endosome to Golgi	3/388	84/28814	0.10444	0.263919	0.191188	Usp7/Cln5/Tbc1d10b	3
GO:0043154	GO:0043154	negative regulation of cysteine-type endopeptidase activity involved in apoptotic process	3/388	84/28814	0.10444	0.263919	0.191188	Gpx1/Dnajb6/Park7	3
GO:1901983	GO:1901983	regulation of protein acetylation	3/388	84/28814	0.10444	0.263919	0.191188	Pml/L3mbtl2/Park7	3
GO:0071241	GO:0071241	cellular response to inorganic substance	6/388	239/28814	0.105251	0.264872	0.191879	Sox2/Mt1/Mt2/Rasgrp2/Atrx/Tigar	6
GO:0001504	GO:0001504	neurotransmitter uptake	2/388	41/28814	0.105311	0.264872	0.191879	Slc29a1/Park7	2
GO:0035886	GO:0035886	vascular associated smooth muscle cell differentiation	2/388	41/28814	0.105311	0.264872	0.191879	Sod2/Cth	2
GO:0071827	GO:0071827	plasma lipoprotein particle organization	2/388	41/28814	0.105311	0.264872	0.191879	Apoe/Apoc1	2
GO:0090181	GO:0090181	regulation of cholesterol metabolic process	2/388	41/28814	0.105311	0.264872	0.191879	Ephx2/Apoe	2
GO:1902692	GO:1902692	regulation of neuroblast proliferation	2/388	41/28814	0.105311	0.264872	0.191879	Sox2/Trp53	2
GO:0003158	GO:0003158	endothelium development	4/388	133/28814	0.105491	0.264872	0.191879	Gpx1/Col18a1/Rbpj/Foxp1	4
GO:0033559	GO:0033559	unsaturated fatty acid metabolic process	4/388	133/28814	0.105491	0.264872	0.191879	Gpx4/Gpx1/Ephx2/Mif	4
GO:0061041	GO:0061041	regulation of wound healing	4/388	133/28814	0.105491	0.264872	0.191879	Pdgfa/Cd9/Apoe/Tfpi	4
GO:2000027	GO:2000027	regulation of animal organ morphogenesis	4/388	133/28814	0.105491	0.264872	0.191879	Pdgfa/Plekha4/Rbpj/Etv5	4
GO:1902117	GO:1902117	positive regulation of organelle assembly	3/388	85/28814	0.107238	0.269088	0.194933	Ulk1/Sdc4/G3bp2	3
GO:0061844	GO:0061844	antimicrobial humoral immune response mediated by antimicrobial peptide	4/388	134/28814	0.107651	0.269952	0.195559	Pla2g1b/Pglyrp1/Lgals3/Fau	4
GO:0007033	GO:0007033	vacuole organization	5/388	187/28814	0.109233	0.272875	0.197676	Ubxn2a/Hexb/Ulk1/Cln5/Hspa8	5
GO:0042129	GO:0042129	regulation of T cell proliferation	5/388	187/28814	0.109233	0.272875	0.197676	Pycard/Lgals3/Sdc4/Pnp/Cd81	5
GO:0042594	GO:0042594	response to starvation	5/388	187/28814	0.109233	0.272875	0.197676	Fbxo22/Ulk1/Trp53/Glul/Asns	5
GO:0071772	GO:0071772	response to BMP	5/388	187/28814	0.109233	0.272875	0.197676	Gdf3/Usp9x/Rbpj/Egr1/Nanog	5
GO:0071773	GO:0071773	cellular response to BMP stimulus	5/388	187/28814	0.109233	0.272875	0.197676	Gdf3/Usp9x/Rbpj/Egr1/Nanog	5
GO:1901654	GO:1901654	response to ketone	5/388	187/28814	0.109233	0.272875	0.197676	Spp1/Klf9/Akr1b3/Sgk1/Park7	5
GO:0007143	GO:0007143	female meiotic nuclear division	2/388	42/28814	0.109633	0.273179	0.197897	Hsf2bp/Fbxo5	2
GO:0038084	GO:0038084	vascular endothelial growth factor signaling pathway	2/388	42/28814	0.109633	0.273179	0.197897	Hspb1/Gab1	2
GO:0051569	GO:0051569	regulation of histone H3-K4 methylation	2/388	42/28814	0.109633	0.273179	0.197897	Nelfa/Phf20	2
GO:1903725	GO:1903725	regulation of phospholipid metabolic process	2/388	42/28814	0.109633	0.273179	0.197897	Pdgfa/Apoc1	2
GO:0044703	GO:0044703	multi-organism reproductive process	5/388	188/28814	0.111057	0.276554	0.200341	Ooep/Klf9/Trim28/Timp1/Apela	5
GO:0006402	GO:0006402	mRNA catabolic process	6/388	243/28814	0.111533	0.277562	0.201071	Mov10/Exosc5/Trim71/Cnot10/Fxr1/Xrn2	6
GO:0000086	GO:0000086	G2/M transition of mitotic cell cycle	4/388	136/28814	0.112031	0.278274	0.201587	Mta3/Rcc2/Fbxl3/Fbxo5	4
GO:0009582	GO:0009582	detection of abiotic stimulus	4/388	136/28814	0.112031	0.278274	0.201587	Sox2/Rest/Ttn/Jup	4
GO:0032434	GO:0032434	regulation of proteasomal ubiquitin-dependent protein catabolic process	4/388	136/28814	0.112031	0.278274	0.201587	Fbxo22/Usp7/Ubxn1/Park7	4
GO:0051047	GO:0051047	positive regulation of secretion	9/388	417/28814	0.11267	0.279682	0.202608	Spp1/Trh/Ttn/Tm7sf3/Lgals3/Sdc4/Mif/Glul/Glud1	9
GO:0030534	GO:0030534	adult behavior	5/388	189/28814	0.112897	0.280069	0.202888	Trh/Parp1/Park7/Uchl1/Uchl3	5
GO:0010874	GO:0010874	regulation of cholesterol efflux	2/388	43/28814	0.114001	0.281919	0.204228	Apoe/Ptch1	2
GO:0034243	GO:0034243	regulation of transcription elongation from RNA polymerase II promoter	2/388	43/28814	0.114001	0.281919	0.204228	Cbx7/Nelfa	2
GO:0042181	GO:0042181	ketone biosynthetic process	2/388	43/28814	0.114001	0.281919	0.204228	Rest/Egr1	2
GO:0045191	GO:0045191	regulation of isotype switching	2/388	43/28814	0.114001	0.281919	0.204228	Rif1/Hmces	2
GO:0061462	GO:0061462	protein localization to lysosome	2/388	43/28814	0.114001	0.281919	0.204228	Hspa8/Cd81	2
GO:0009581	GO:0009581	detection of external stimulus	4/388	137/28814	0.114251	0.28236	0.204547	Sox2/Rest/Ttn/Jup	4
GO:0050670	GO:0050670	regulation of lymphocyte proliferation	6/388	245/28814	0.114744	0.28306	0.205055	Pycard/Lgals3/Sdc4/Mif/Pnp/Cd81	6
GO:0000819	GO:0000819	sister chromatid segregation	5/388	190/28814	0.11475	0.28306	0.205055	Esco2/Atrx/Dctn2/Ube2c/Fbxo5	5
GO:0050796	GO:0050796	regulation of insulin secretion	5/388	190/28814	0.11475	0.28306	0.205055	Rest/Trh/Tm7sf3/Glul/Glud1	5
GO:0001738	GO:0001738	morphogenesis of a polarized epithelium	3/388	88/28814	0.115806	0.284771	0.206294	Plekha4/Actb/Tcf15	3
GO:0002637	GO:0002637	regulation of immunoglobulin production	3/388	88/28814	0.115806	0.284771	0.206294	Rif1/Hmces/Foxp1	3
GO:0006637	GO:0006637	acyl-CoA metabolic process	3/388	88/28814	0.115806	0.284771	0.206294	Pdk1/Pipox/Acot9	3
GO:0035383	GO:0035383	thioester metabolic process	3/388	88/28814	0.115806	0.284771	0.206294	Pdk1/Pipox/Acot9	3
GO:0040014	GO:0040014	regulation of multicellular organism growth	3/388	88/28814	0.115806	0.284771	0.206294	Socs2/Ptch1/Plac8	3
GO:0050708	GO:0050708	regulation of protein secretion	7/388	304/28814	0.118128	0.289649	0.209828	Apoe/Rest/Trh/Ttn/Tm7sf3/Glul/Glud1	7
GO:0008207	GO:0008207	C21-steroid hormone metabolic process	2/388	44/28814	0.118413	0.289649	0.209828	Rest/Egr1	2
GO:0031128	GO:0031128	developmental induction	2/388	44/28814	0.118413	0.289649	0.209828	Sox2/Rbpj	2
GO:0045047	GO:0045047	protein targeting to ER	2/388	44/28814	0.118413	0.289649	0.209828	Folr1/Macf1	2
GO:0045747	GO:0045747	positive regulation of Notch signaling pathway	2/388	44/28814	0.118413	0.289649	0.209828	Sox2/Rbpj	2
GO:0046621	GO:0046621	negative regulation of organ growth	2/388	44/28814	0.118413	0.289649	0.209828	Jarid2/Foxp1	2
GO:0050685	GO:0050685	positive regulation of mRNA processing	2/388	44/28814	0.118413	0.289649	0.209828	Rbmxl2/Hspa8	2
GO:0045785	GO:0045785	positive regulation of cell adhesion	10/388	482/28814	0.118523	0.289649	0.209828	Sox2/Spp1/Hsp90aa1/Pycard/Stx3/Sdc4/Jup/Pnp/Myo10/Cd81	10
GO:0034620	GO:0034620	cellular response to unfolded protein	3/388	89/28814	0.118717	0.289649	0.209828	Tm7sf3/Bax/Hspa8	3
GO:0035914	GO:0035914	skeletal muscle cell differentiation	3/388	89/28814	0.118717	0.289649	0.209828	Sap30/Klf5/Egr1	3
GO:0030177	GO:0030177	positive regulation of Wnt signaling pathway	4/388	139/28814	0.118747	0.289649	0.209828	Plekha4/Rbpj/Gid8/Macf1	4
GO:0034341	GO:0034341	response to interferon-gamma	4/388	139/28814	0.118747	0.289649	0.209828	Ifitm1/Ifitm3/Ifitm2/Trp53	4
GO:0055123	GO:0055123	digestive system development	4/388	139/28814	0.118747	0.289649	0.209828	Pdgfa/Cobl/Klf5/Tigar	4
GO:2000146	GO:2000146	negative regulation of cell motility	7/388	305/28814	0.119598	0.291484	0.211157	Apoe/Dlc1/Timp1/Jup/Mif/Nexmif/Sinhcaf	7
GO:0016072	GO:0016072	rRNA metabolic process	6/388	248/28814	0.119648	0.291484	0.211157	Rpp25/Exosc5/Dkc1/Dis3/Ppan/Trp53	6
GO:0002833	GO:0002833	positive regulation of response to biotic stimulus	5/388	193/28814	0.120398	0.293131	0.21235	Hsp90aa1/Pycard/Aim2/Mif/Xrcc5	5
GO:0035270	GO:0035270	endocrine system development	4/388	140/28814	0.121024	0.294472	0.213322	Sox2/Nr0b1/Arid5b/Rbpj	4
GO:0032944	GO:0032944	regulation of mononuclear cell proliferation	6/388	249/28814	0.121305	0.294672	0.213467	Pycard/Lgals3/Sdc4/Mif/Pnp/Cd81	6
GO:0006096	GO:0006096	glycolytic process	3/388	90/28814	0.121656	0.294672	0.213467	Tigar/Pfkp/Pgam1	3
GO:0046209	GO:0046209	nitric oxide metabolic process	3/388	90/28814	0.121656	0.294672	0.213467	Klf2/Hsp90aa1/Sod2	3
GO:0046883	GO:0046883	regulation of hormone secretion	7/388	307/28814	0.122568	0.294672	0.213467	Spp1/Kdm5b/Rest/Trh/Tm7sf3/Glul/Glud1	7
GO:0006509	GO:0006509	membrane protein ectodomain proteolysis	2/388	45/28814	0.122867	0.294672	0.213467	Apoe/Timp1	2
GO:0072583	GO:0072583	clathrin-dependent endocytosis	2/388	45/28814	0.122867	0.294672	0.213467	Sh3gl2/Cltb	2
GO:0097178	GO:0097178	ruffle assembly	2/388	45/28814	0.122867	0.294672	0.213467	Cobl/Rcc2	2
GO:0051224	GO:0051224	negative regulation of protein transport	4/388	141/28814	0.12332	0.294672	0.213467	Apoe/Rest/Lypla1/Park7	4
GO:1904375	GO:1904375	regulation of protein localization to cell periphery	4/388	141/28814	0.12332	0.294672	0.213467	Stx3/Lgals3/Lypla1/Actb	4
GO:0006757	GO:0006757	ATP generation from ADP	3/388	91/28814	0.124621	0.294672	0.213467	Tigar/Pfkp/Pgam1	3
GO:0035023	GO:0035023	regulation of Rho protein signal transduction	3/388	91/28814	0.124621	0.294672	0.213467	Stmn1/Apoe/Dlc1	3
GO:0043583	GO:0043583	ear development	6/388	251/28814	0.124654	0.294672	0.213467	Sox2/Mycn/Rest/Rbpj/Sdc4/Tcf15	6
GO:0001764	GO:0001764	neuron migration	5/388	196/28814	0.126174	0.294672	0.213467	Usp9x/Bax/Kif20b/Tubb2b/Nexmif	5
GO:0002084	GO:0002084	protein depalmitoylation	1/388	10/28814	0.126802	0.294672	0.213467	Lypla1	1
GO:0002934	GO:0002934	desmosome organization	1/388	10/28814	0.126802	0.294672	0.213467	Jup	1
GO:0003253	GO:0003253	cardiac neural crest cell migration involved in outflow tract morphogenesis	1/388	10/28814	0.126802	0.294672	0.213467	Folr1	1
GO:0006196	GO:0006196	AMP catabolic process	1/388	10/28814	0.126802	0.294672	0.213467	Pnp	1
GO:0006283	GO:0006283	transcription-coupled nucleotide-excision repair	1/388	10/28814	0.126802	0.294672	0.213467	Usp7	1
GO:0006707	GO:0006707	cholesterol catabolic process	1/388	10/28814	0.126802	0.294672	0.213467	Apoe	1
GO:0006735	GO:0006735	NADH regeneration	1/388	10/28814	0.126802	0.294672	0.213467	Pfkp	1
GO:0009163	GO:0009163	nucleoside biosynthetic process	1/388	10/28814	0.126802	0.294672	0.213467	Pnp	1
GO:0009650	GO:0009650	UV protection	1/388	10/28814	0.126802	0.294672	0.213467	Gpx1	1
GO:0010873	GO:0010873	positive regulation of cholesterol esterification	1/388	10/28814	0.126802	0.294672	0.213467	Apoe	1
GO:0014062	GO:0014062	regulation of serotonin secretion	1/388	10/28814	0.126802	0.294672	0.213467	Lgals3	1
GO:0015802	GO:0015802	basic amino acid transport	1/388	10/28814	0.126802	0.294672	0.213467	Slc7a3	1
GO:0016127	GO:0016127	sterol catabolic process	1/388	10/28814	0.126802	0.294672	0.213467	Apoe	1
GO:0021684	GO:0021684	cerebellar granular layer formation	1/388	10/28814	0.126802	0.294672	0.213467	Ulk1	1
GO:0021707	GO:0021707	cerebellar granule cell differentiation	1/388	10/28814	0.126802	0.294672	0.213467	Ulk1	1
GO:0031118	GO:0031118	rRNA pseudouridine synthesis	1/388	10/28814	0.126802	0.294672	0.213467	Dkc1	1
GO:0033152	GO:0033152	immunoglobulin V(D)J recombination	1/388	10/28814	0.126802	0.294672	0.213467	Foxp1	1
GO:0033504	GO:0033504	floor plate development	1/388	10/28814	0.126802	0.294672	0.213467	Cobl	1
GO:0034372	GO:0034372	very-low-density lipoprotein particle remodeling	1/388	10/28814	0.126802	0.294672	0.213467	Apoe	1
GO:0034380	GO:0034380	high-density lipoprotein particle assembly	1/388	10/28814	0.126802	0.294672	0.213467	Apoe	1
GO:0034404	GO:0034404	nucleobase-containing small molecule biosynthetic process	1/388	10/28814	0.126802	0.294672	0.213467	Pnp	1
GO:0035907	GO:0035907	dorsal aorta development	1/388	10/28814	0.126802	0.294672	0.213467	Rbpj	1
GO:0042451	GO:0042451	purine nucleoside biosynthetic process	1/388	10/28814	0.126802	0.294672	0.213467	Pnp	1
GO:0042455	GO:0042455	ribonucleoside biosynthetic process	1/388	10/28814	0.126802	0.294672	0.213467	Pnp	1
GO:0045607	GO:0045607	regulation of inner ear auditory receptor cell differentiation	1/388	10/28814	0.126802	0.294672	0.213467	Mycn	1
GO:0045631	GO:0045631	regulation of mechanoreceptor differentiation	1/388	10/28814	0.126802	0.294672	0.213467	Mycn	1
GO:0045955	GO:0045955	negative regulation of calcium ion-dependent exocytosis	1/388	10/28814	0.126802	0.294672	0.213467	Rest	1
GO:0046053	GO:0046053	dAMP metabolic process	1/388	10/28814	0.126802	0.294672	0.213467	Pnp	1
GO:0046055	GO:0046055	dGMP catabolic process	1/388	10/28814	0.126802	0.294672	0.213467	Pnp	1
GO:0046129	GO:0046129	purine ribonucleoside biosynthetic process	1/388	10/28814	0.126802	0.294672	0.213467	Pnp	1
GO:0046130	GO:0046130	purine ribonucleoside catabolic process	1/388	10/28814	0.126802	0.294672	0.213467	Pnp	1
GO:0046543	GO:0046543	development of secondary female sexual characteristics	1/388	10/28814	0.126802	0.294672	0.213467	Ncoa3	1
GO:0046834	GO:0046834	lipid phosphorylation	1/388	10/28814	0.126802	0.294672	0.213467	Agk	1
GO:0048539	GO:0048539	bone marrow development	1/388	10/28814	0.126802	0.294672	0.213467	Trp53	1
GO:0048671	GO:0048671	negative regulation of collateral sprouting	1/388	10/28814	0.126802	0.294672	0.213467	Ulk1	1
GO:0050847	GO:0050847	progesterone receptor signaling pathway	1/388	10/28814	0.126802	0.294672	0.213467	Klf9	1
GO:0050957	GO:0050957	equilibrioception	1/388	10/28814	0.126802	0.294672	0.213467	Sox2	1
GO:0051095	GO:0051095	regulation of helicase activity	1/388	10/28814	0.126802	0.294672	0.213467	Msh6	1
GO:0051583	GO:0051583	dopamine uptake involved in synaptic transmission	1/388	10/28814	0.126802	0.294672	0.213467	Park7	1
GO:0051775	GO:0051775	response to redox state	1/388	10/28814	0.126802	0.294672	0.213467	Adh5	1
GO:0051934	GO:0051934	catecholamine uptake involved in synaptic transmission	1/388	10/28814	0.126802	0.294672	0.213467	Park7	1
GO:0060710	GO:0060710	chorio-allantoic fusion	1/388	10/28814	0.126802	0.294672	0.213467	Dnajb6	1
GO:0060923	GO:0060923	cardiac muscle cell fate commitment	1/388	10/28814	0.126802	0.294672	0.213467	Rbpj	1
GO:0061621	GO:0061621	canonical glycolysis	1/388	10/28814	0.126802	0.294672	0.213467	Pfkp	1
GO:0061718	GO:0061718	glucose catabolic process to pyruvate	1/388	10/28814	0.126802	0.294672	0.213467	Pfkp	1
GO:0072674	GO:0072674	multinuclear osteoclast differentiation	1/388	10/28814	0.126802	0.294672	0.213467	Cd81	1
GO:0090009	GO:0090009	primitive streak formation	1/388	10/28814	0.126802	0.294672	0.213467	Gdf3	1
GO:0090148	GO:0090148	membrane fission	1/388	10/28814	0.126802	0.294672	0.213467	Sh3gl2	1
GO:0090237	GO:0090237	regulation of arachidonic acid secretion	1/388	10/28814	0.126802	0.294672	0.213467	Mif	1
GO:0090306	GO:0090306	meiotic spindle assembly	1/388	10/28814	0.126802	0.294672	0.213467	Fbxo5	1
GO:0097067	GO:0097067	cellular response to thyroid hormone stimulus	1/388	10/28814	0.126802	0.294672	0.213467	Klf9	1
GO:0098734	GO:0098734	macromolecule depalmitoylation	1/388	10/28814	0.126802	0.294672	0.213467	Lypla1	1
GO:0099640	GO:0099640	axo-dendritic protein transport	1/388	10/28814	0.126802	0.294672	0.213467	Hspb1	1
GO:0150172	GO:0150172	regulation of phosphatidylcholine metabolic process	1/388	10/28814	0.126802	0.294672	0.213467	Apoc1	1
GO:1900103	GO:1900103	positive regulation of endoplasmic reticulum unfolded protein response	1/388	10/28814	0.126802	0.294672	0.213467	Bax	1
GO:1901724	GO:1901724	positive regulation of cell proliferation involved in kidney development	1/388	10/28814	0.126802	0.294672	0.213467	Egr1	1
GO:1902033	GO:1902033	regulation of hematopoietic stem cell proliferation	1/388	10/28814	0.126802	0.294672	0.213467	Pim1	1
GO:1902884	GO:1902884	positive regulation of response to oxidative stress	1/388	10/28814	0.126802	0.294672	0.213467	Foxp1	1
GO:1903799	GO:1903799	negative regulation of production of miRNAs involved in gene silencing by miRNA	1/388	10/28814	0.126802	0.294672	0.213467	Trp53	1
GO:1904851	GO:1904851	positive regulation of establishment of protein localization to telomere	1/388	10/28814	0.126802	0.294672	0.213467	Dkc1	1
GO:2000646	GO:2000646	positive regulation of receptor catabolic process	1/388	10/28814	0.126802	0.294672	0.213467	Apoe	1
GO:2000980	GO:2000980	regulation of inner ear receptor cell differentiation	1/388	10/28814	0.126802	0.294672	0.213467	Mycn	1
GO:2001269	GO:2001269	positive regulation of cysteine-type endopeptidase activity involved in apoptotic signaling pathway	1/388	10/28814	0.126802	0.294672	0.213467	Bax	1
GO:0015804	GO:0015804	neutral amino acid transport	2/388	46/28814	0.127361	0.294924	0.213649	Slc6a6/Slc38a2	2
GO:0030890	GO:0030890	positive regulation of B cell proliferation	2/388	46/28814	0.127361	0.294924	0.213649	Mif/Cd81	2
GO:0032768	GO:0032768	regulation of monooxygenase activity	2/388	46/28814	0.127361	0.294924	0.213649	Apoe/Park7	2
GO:0055023	GO:0055023	positive regulation of cardiac muscle tissue growth	2/388	46/28814	0.127361	0.294924	0.213649	Pim1/Rbpj	2
GO:0060122	GO:0060122	inner ear receptor cell stereocilium organization	2/388	46/28814	0.127361	0.294924	0.213649	Rest/Sdc4	2
GO:0097300	GO:0097300	programmed necrotic cell death	2/388	46/28814	0.127361	0.294924	0.213649	Bax/Trp53	2
GO:0035050	GO:0035050	embryonic heart tube development	3/388	92/28814	0.127612	0.295159	0.21382	Folr1/Rbpj/Apela	3
GO:2001057	GO:2001057	reactive nitrogen species metabolic process	3/388	92/28814	0.127612	0.295159	0.21382	Klf2/Hsp90aa1/Sod2	3
GO:0051783	GO:0051783	regulation of nuclear division	4/388	143/28814	0.127966	0.295803	0.214286	Ooep/Kif20b/Bora/Fbxo5	4
GO:0030705	GO:0030705	cytoskeleton-dependent intracellular transport	5/388	198/28814	0.130095	0.300548	0.217723	Hspb1/Pura/Hspa8/Uchl1/Dst	5
GO:0050728	GO:0050728	negative regulation of inflammatory response	4/388	144/28814	0.130316	0.300706	0.217837	Gpx1/Apoe/Gpx2/Pglyrp1	4
GO:0098876	GO:0098876	vesicle-mediated transport to the plasma membrane	4/388	144/28814	0.130316	0.300706	0.217837	Stx3/Lypla1/Macf1/Gga2	4
GO:0030168	GO:0030168	platelet activation	3/388	93/28814	0.130629	0.301074	0.218104	Pdgfa/Cd9/Apoe	3
GO:0061640	GO:0061640	cytoskeleton-dependent cytokinesis	3/388	93/28814	0.130629	0.301074	0.218104	Stmn1/Cep55/Kif20b	3
GO:0045786	GO:0045786	negative regulation of cell cycle	8/388	372/28814	0.131553	0.302392	0.219059	Sox2/Jade1/Pml/Usp28/Atrx/Trp53/Tipin/Fbxo5	8
GO:0003016	GO:0003016	respiratory system process	2/388	47/28814	0.131893	0.302392	0.219059	Tcf15/Adh5	2
GO:0021696	GO:0021696	cerebellar cortex morphogenesis	2/388	47/28814	0.131893	0.302392	0.219059	Usp9x/Ulk1	2
GO:0030835	GO:0030835	negative regulation of actin filament depolymerization	2/388	47/28814	0.131893	0.302392	0.219059	Lima1/Twf2	2
GO:0043616	GO:0043616	keratinocyte proliferation	2/388	47/28814	0.131893	0.302392	0.219059	Klf9/Ptch1	2
GO:0045910	GO:0045910	negative regulation of DNA recombination	2/388	47/28814	0.131893	0.302392	0.219059	Rif1/Msh6	2
GO:0048741	GO:0048741	skeletal muscle fiber development	2/388	47/28814	0.131893	0.302392	0.219059	Gpx1/Fbxo22	2
GO:0050974	GO:0050974	detection of mechanical stimulus involved in sensory perception	2/388	47/28814	0.131893	0.302392	0.219059	Sox2/Rest	2
GO:0071300	GO:0071300	cellular response to retinoic acid	2/388	47/28814	0.131893	0.302392	0.219059	Twf2/Setx	2
GO:0008203	GO:0008203	cholesterol metabolic process	4/388	145/28814	0.132684	0.303023	0.219516	Lima1/Ephx2/Apoe/Apoc1	4
GO:0090316	GO:0090316	positive regulation of intracellular protein transport	4/388	145/28814	0.132684	0.303023	0.219516	Trim28/Jup/Kif20b/Cd81	4
GO:0090092	GO:0090092	regulation of transmembrane receptor protein serine/threonine kinase signaling pathway	6/388	256/28814	0.133222	0.303023	0.219516	Gdf3/Folr1/Rbpj/Parp1/Trp53/Nanog	6
GO:0021954	GO:0021954	central nervous system neuron development	3/388	94/28814	0.13367	0.303023	0.219516	Hsp90aa1/Nfib/Mycbp2	3
GO:0045445	GO:0045445	myoblast differentiation	3/388	94/28814	0.13367	0.303023	0.219516	Gdf3/Rest/Id3	3
GO:0051899	GO:0051899	membrane depolarization	3/388	94/28814	0.13367	0.303023	0.219516	Atpif1/Parp1/Park7	3
GO:0051983	GO:0051983	regulation of chromosome segregation	3/388	94/28814	0.13367	0.303023	0.219516	Rcc2/Ube2c/Fbxo5	3
GO:0055072	GO:0055072	iron ion homeostasis	3/388	94/28814	0.13367	0.303023	0.219516	Frrs1/Sod2/Fth1	3
GO:2000117	GO:2000117	negative regulation of cysteine-type endopeptidase activity	3/388	94/28814	0.13367	0.303023	0.219516	Gpx1/Dnajb6/Park7	3
GO:1905475	GO:1905475	regulation of protein localization to membrane	5/388	200/28814	0.13407	0.303023	0.219516	Stx3/Lgals3/Lypla1/Actb/Cd81	5
GO:0019318	GO:0019318	hexose metabolic process	6/388	257/28814	0.134968	0.303023	0.219516	Pdk1/Usp7/Pmm1/Trp53/Tigar/Pfkp	6
GO:0034976	GO:0034976	response to endoplasmic reticulum stress	6/388	257/28814	0.134968	0.303023	0.219516	Pml/Ubxn1/Trim13/Bax/Trp53/Park7	6
GO:0048515	GO:0048515	spermatid differentiation	6/388	257/28814	0.134968	0.303023	0.219516	Zfp42/Jam2/Kdm3a/Cdyl/Rnf17/Bax	6
GO:0120161	GO:0120161	regulation of cold-induced thermogenesis	4/388	146/28814	0.13507	0.303023	0.219516	Alpl/Kdm3a/Rbpj/Plac8	4
GO:2000045	GO:2000045	regulation of G1/S transition of mitotic cell cycle	4/388	146/28814	0.13507	0.303023	0.219516	Jade1/Pml/Trp53/Dbf4	4
GO:0001941	GO:0001941	postsynaptic membrane organization	2/388	48/28814	0.136461	0.303023	0.219516	Apoe/Etv5	2
GO:0032728	GO:0032728	positive regulation of interferon-beta production	2/388	48/28814	0.136461	0.303023	0.219516	Hsp90aa1/Ddx58	2
GO:0035137	GO:0035137	hindlimb morphogenesis	2/388	48/28814	0.136461	0.303023	0.219516	Fgf4/Ptch1	2
GO:0048246	GO:0048246	macrophage chemotaxis	2/388	48/28814	0.136461	0.303023	0.219516	Lgals3/Mif	2
GO:0072599	GO:0072599	establishment of protein localization to endoplasmic reticulum	2/388	48/28814	0.136461	0.303023	0.219516	Folr1/Macf1	2
GO:0014910	GO:0014910	regulation of smooth muscle cell migration	3/388	95/28814	0.136736	0.303023	0.219516	Pdgfa/Tmsb4x/Egr1	3
GO:0061157	GO:0061157	mRNA destabilization	3/388	95/28814	0.136736	0.303023	0.219516	Mov10/Exosc5/Trim71	3
GO:1901879	GO:1901879	regulation of protein depolymerization	3/388	95/28814	0.136736	0.303023	0.219516	Lima1/Dstn/Twf2	3
GO:0050671	GO:0050671	positive regulation of lymphocyte proliferation	4/388	147/28814	0.137473	0.303023	0.219516	Pycard/Mif/Pnp/Cd81	4
GO:1903322	GO:1903322	positive regulation of protein modification by small protein conjugation or removal	4/388	147/28814	0.137473	0.303023	0.219516	Uba2/Gnl3/Topors/Mycbp2	4
GO:0006820	GO:0006820	anion transport	10/388	498/28814	0.13767	0.303023	0.219516	Pla2g1b/AU018091/Folr1/Trh/Slc7a3/Slc6a6/Slc2a3/Mif/Slc38a2/Mfsd10	10
GO:0003129	GO:0003129	heart induction	1/388	11/28814	0.138564	0.303023	0.219516	Rbpj	1
GO:0003139	GO:0003139	secondary heart field specification	1/388	11/28814	0.138564	0.303023	0.219516	Rbpj	1
GO:0006013	GO:0006013	mannose metabolic process	1/388	11/28814	0.138564	0.303023	0.219516	Pmm1	1
GO:0006068	GO:0006068	ethanol catabolic process	1/388	11/28814	0.138564	0.303023	0.219516	Adh5	1
GO:0006521	GO:0006521	regulation of cellular amino acid metabolic process	1/388	11/28814	0.138564	0.303023	0.219516	Park7	1
GO:0006558	GO:0006558	L-phenylalanine metabolic process	1/388	11/28814	0.138564	0.303023	0.219516	Qdpr	1
GO:0009172	GO:0009172	purine deoxyribonucleoside monophosphate catabolic process	1/388	11/28814	0.138564	0.303023	0.219516	Pnp	1
GO:0009313	GO:0009313	oligosaccharide catabolic process	1/388	11/28814	0.138564	0.303023	0.219516	Hexb	1
GO:0009415	GO:0009415	response to water	1/388	11/28814	0.138564	0.303023	0.219516	Akr1b3	1
GO:0010728	GO:0010728	regulation of hydrogen peroxide biosynthetic process	1/388	11/28814	0.138564	0.303023	0.219516	Sod2	1
GO:0010992	GO:0010992	ubiquitin recycling	1/388	11/28814	0.138564	0.303023	0.219516	Ube2c	1
GO:0030643	GO:0030643	cellular phosphate ion homeostasis	1/388	11/28814	0.138564	0.303023	0.219516	Spp1	1
GO:0031053	GO:0031053	primary miRNA processing	1/388	11/28814	0.138564	0.303023	0.219516	Srrt	1
GO:0031077	GO:0031077	post-embryonic camera-type eye development	1/388	11/28814	0.138564	0.303023	0.219516	Bax	1
GO:0031642	GO:0031642	negative regulation of myelination	1/388	11/28814	0.138564	0.303023	0.219516	Jam2	1
GO:0031943	GO:0031943	regulation of glucocorticoid metabolic process	1/388	11/28814	0.138564	0.303023	0.219516	Rest	1
GO:0032263	GO:0032263	GMP salvage	1/388	11/28814	0.138564	0.303023	0.219516	Pnp	1
GO:0032342	GO:0032342	aldosterone biosynthetic process	1/388	11/28814	0.138564	0.303023	0.219516	Rest	1
GO:0032353	GO:0032353	negative regulation of hormone biosynthetic process	1/388	11/28814	0.138564	0.303023	0.219516	Rest	1
GO:0032815	GO:0032815	negative regulation of natural killer cell activation	1/388	11/28814	0.138564	0.303023	0.219516	Pglyrp1	1
GO:0033629	GO:0033629	negative regulation of cell adhesion mediated by integrin	1/388	11/28814	0.138564	0.303023	0.219516	Nexmif	1
GO:0034370	GO:0034370	triglyceride-rich lipoprotein particle remodeling	1/388	11/28814	0.138564	0.303023	0.219516	Apoe	1
GO:0034384	GO:0034384	high-density lipoprotein particle clearance	1/388	11/28814	0.138564	0.303023	0.219516	Apoe	1
GO:0034427	GO:0034427	nuclear-transcribed mRNA catabolic process, exonucleolytic, 3'-5'	1/388	11/28814	0.138564	0.303023	0.219516	Exosc5	1
GO:0034770	GO:0034770	histone H4-K20 methylation	1/388	11/28814	0.138564	0.303023	0.219516	Baz2a	1
GO:0035701	GO:0035701	hematopoietic stem cell migration	1/388	11/28814	0.138564	0.303023	0.219516	Jam2	1
GO:0036302	GO:0036302	atrioventricular canal development	1/388	11/28814	0.138564	0.303023	0.219516	Rbpj	1
GO:0036462	GO:0036462	TRAIL-activated apoptotic signaling pathway	1/388	11/28814	0.138564	0.303023	0.219516	Park7	1
GO:0042117	GO:0042117	monocyte activation	1/388	11/28814	0.138564	0.303023	0.219516	Foxp1	1
GO:0042118	GO:0042118	endothelial cell activation	1/388	11/28814	0.138564	0.303023	0.219516	Foxp1	1
GO:0045472	GO:0045472	response to ether	1/388	11/28814	0.138564	0.303023	0.219516	Foxp1	1
GO:0048505	GO:0048505	regulation of timing of cell differentiation	1/388	11/28814	0.138564	0.303023	0.219516	Rbpj	1
GO:0048563	GO:0048563	post-embryonic animal organ morphogenesis	1/388	11/28814	0.138564	0.303023	0.219516	Bax	1
GO:0051901	GO:0051901	positive regulation of mitochondrial depolarization	1/388	11/28814	0.138564	0.303023	0.219516	Parp1	1
GO:0060052	GO:0060052	neurofilament cytoskeleton organization	1/388	11/28814	0.138564	0.303023	0.219516	Ina	1
GO:0060693	GO:0060693	regulation of branching involved in salivary gland morphogenesis	1/388	11/28814	0.138564	0.303023	0.219516	Pdgfa	1
GO:0061635	GO:0061635	regulation of protein complex stability	1/388	11/28814	0.138564	0.303023	0.219516	Hspa8	1
GO:0070493	GO:0070493	thrombin-activated receptor signaling pathway	1/388	11/28814	0.138564	0.303023	0.219516	Stmn1	1
GO:0071481	GO:0071481	cellular response to X-ray	1/388	11/28814	0.138564	0.303023	0.219516	Xrcc5	1
GO:0071492	GO:0071492	cellular response to UV-A	1/388	11/28814	0.138564	0.303023	0.219516	Timp1	1
GO:0072102	GO:0072102	glomerulus morphogenesis	1/388	11/28814	0.138564	0.303023	0.219516	Mtss1	1
GO:0072502	GO:0072502	cellular trivalent inorganic anion homeostasis	1/388	11/28814	0.138564	0.303023	0.219516	Spp1	1
GO:0072526	GO:0072526	pyridine-containing compound catabolic process	1/388	11/28814	0.138564	0.303023	0.219516	Pnp	1
GO:0090084	GO:0090084	negative regulation of inclusion body assembly	1/388	11/28814	0.138564	0.303023	0.219516	Dnajb6	1
GO:0090713	GO:0090713	immunological memory process	1/388	11/28814	0.138564	0.303023	0.219516	Cd81	1
GO:1901533	GO:1901533	negative regulation of hematopoietic progenitor cell differentiation	1/388	11/28814	0.138564	0.303023	0.219516	Tcf15	1
GO:1902221	GO:1902221	erythrose 4-phosphate/phosphoenolpyruvate family amino acid metabolic process	1/388	11/28814	0.138564	0.303023	0.219516	Qdpr	1
GO:1902915	GO:1902915	negative regulation of protein polyubiquitination	1/388	11/28814	0.138564	0.303023	0.219516	Trip12	1
GO:1903059	GO:1903059	regulation of protein lipidation	1/388	11/28814	0.138564	0.303023	0.219516	Ulk1	1
GO:1903299	GO:1903299	regulation of hexokinase activity	1/388	11/28814	0.138564	0.303023	0.219516	Tigar	1
GO:1903332	GO:1903332	regulation of protein folding	1/388	11/28814	0.138564	0.303023	0.219516	Hspa8	1
GO:1904667	GO:1904667	negative regulation of ubiquitin protein ligase activity	1/388	11/28814	0.138564	0.303023	0.219516	Fbxo5	1
GO:1905097	GO:1905097	regulation of guanyl-nucleotide exchange factor activity	1/388	11/28814	0.138564	0.303023	0.219516	Stmn1	1
GO:1905288	GO:1905288	vascular associated smooth muscle cell apoptotic process	1/388	11/28814	0.138564	0.303023	0.219516	Sod2	1
GO:1905459	GO:1905459	regulation of vascular associated smooth muscle cell apoptotic process	1/388	11/28814	0.138564	0.303023	0.219516	Sod2	1
GO:1990144	GO:1990144	intrinsic apoptotic signaling pathway in response to hypoxia	1/388	11/28814	0.138564	0.303023	0.219516	Trp53	1
GO:1990440	GO:1990440	positive regulation of transcription from RNA polymerase II promoter in response to endoplasmic reticulum stress	1/388	11/28814	0.138564	0.303023	0.219516	Trp53	1
GO:0031110	GO:0031110	regulation of microtubule polymerization or depolymerization	3/388	96/28814	0.139826	0.30542	0.221252	Stmn1/Sgk1/Dst	3
GO:0045089	GO:0045089	positive regulation of innate immune response	4/388	148/28814	0.139894	0.30542	0.221252	Hsp90aa1/Pycard/Aim2/Xrcc5	4
GO:0106106	GO:0106106	cold-induced thermogenesis	4/388	148/28814	0.139894	0.30542	0.221252	Alpl/Kdm3a/Rbpj/Plac8	4
GO:0016073	GO:0016073	snRNA metabolic process	2/388	49/28814	0.141065	0.307294	0.22261	Exosc5/Dkc1	2
GO:0031111	GO:0031111	negative regulation of microtubule polymerization or depolymerization	2/388	49/28814	0.141065	0.307294	0.22261	Stmn1/Sgk1	2
GO:0060421	GO:0060421	positive regulation of heart growth	2/388	49/28814	0.141065	0.307294	0.22261	Pim1/Rbpj	2
GO:2001239	GO:2001239	regulation of extrinsic apoptotic signaling pathway in absence of ligand	2/388	49/28814	0.141065	0.307294	0.22261	Bax/Mcl1	2
GO:0048705	GO:0048705	skeletal system morphogenesis	6/388	261/28814	0.142061	0.309294	0.224059	Arid5b/Mycn/Alpl/Fgf4/Grhl2/Tcf15	6
GO:0030308	GO:0030308	negative regulation of cell growth	5/388	204/28814	0.142181	0.309367	0.224112	Pml/Ulk1/Trp53/Cth/Foxp1	5
GO:0032946	GO:0032946	positive regulation of mononuclear cell proliferation	4/388	149/28814	0.142331	0.309367	0.224112	Pycard/Mif/Pnp/Cd81	4
GO:0055007	GO:0055007	cardiac muscle cell differentiation	4/388	149/28814	0.142331	0.309367	0.224112	Ttn/Rbpj/Cacybp/Foxp1	4
GO:0002718	GO:0002718	regulation of cytokine production involved in immune response	3/388	97/28814	0.14294	0.310474	0.224914	Ddx58/Mif/Cd81	3
GO:0050900	GO:0050900	leukocyte migration	8/388	380/28814	0.143092	0.310474	0.224914	Spp1/Jam2/Cd9/Pycard/Lgals3/Trp53/Mif/Cd81	8
GO:0034329	GO:0034329	cell junction assembly	9/388	441/28814	0.143425	0.310474	0.224914	Cd9/Dlc1/Rcc2/Grhl2/Sdc4/Jup/Actb/Macf1/Dst	9
GO:0010466	GO:0010466	negative regulation of peptidase activity	6/388	262/28814	0.143861	0.310474	0.224914	Gpx1/Ubxn1/Tfpi/Timp1/Dnajb6/Park7	6
GO:0097306	GO:0097306	cellular response to alcohol	4/388	150/28814	0.144785	0.310474	0.224914	Klf9/Sgk1/Ptch1/Jup	4
GO:0002066	GO:0002066	columnar/cuboidal epithelial cell development	2/388	50/28814	0.145701	0.310474	0.224914	Klf5/Tigar	2
GO:0003197	GO:0003197	endocardial cushion development	2/388	50/28814	0.145701	0.310474	0.224914	Rbpj/Mdm4	2
GO:0016574	GO:0016574	histone ubiquitination	2/388	50/28814	0.145701	0.310474	0.224914	Park7/Trip12	2
GO:0034332	GO:0034332	adherens junction organization	2/388	50/28814	0.145701	0.310474	0.224914	Mtss1/Actb	2
GO:0045806	GO:0045806	negative regulation of endocytosis	2/388	50/28814	0.145701	0.310474	0.224914	Apoc1/Lgals3	2
GO:1902930	GO:1902930	regulation of alcohol biosynthetic process	2/388	50/28814	0.145701	0.310474	0.224914	Apoe/Rest	2
GO:1903426	GO:1903426	regulation of reactive oxygen species biosynthetic process	2/388	50/28814	0.145701	0.310474	0.224914	Sod2/Park7	2
GO:0015908	GO:0015908	fatty acid transport	3/388	98/28814	0.146076	0.310474	0.224914	Pla2g1b/Apoe/Mif	3
GO:0032091	GO:0032091	negative regulation of protein binding	3/388	98/28814	0.146076	0.310474	0.224914	Bax/Actb/Park7	3
GO:0120162	GO:0120162	positive regulation of cold-induced thermogenesis	3/388	98/28814	0.146076	0.310474	0.224914	Alpl/Kdm3a/Plac8	3
GO:0010721	GO:0010721	negative regulation of cell development	5/388	206/28814	0.146314	0.310474	0.224914	Mycn/Rest/Ulk1/Rcc2/Trp53	5
GO:0010508	GO:0010508	positive regulation of autophagy	4/388	151/28814	0.147256	0.310474	0.224914	Triml2/Triml1/Ulk1/Trim13	4
GO:0007159	GO:0007159	leukocyte cell-cell adhesion	8/388	383/28814	0.147546	0.310474	0.224914	Hspb1/Hsp90aa1/Jam2/Pycard/Lgals3/Sdc4/Pnp/Cd81	8
GO:0071902	GO:0071902	positive regulation of protein serine/threonine kinase activity	5/388	207/28814	0.148401	0.310474	0.224914	Pdgfa/Tcl1/Gab1/Pim1/Mif	5
GO:0099173	GO:0099173	postsynapse organization	5/388	207/28814	0.148401	0.310474	0.224914	Apoe/Actb/Etv5/Hspa8/Tanc1	5
GO:0009408	GO:0009408	response to heat	3/388	99/28814	0.149235	0.310474	0.224914	Hspb1/Hsp90aa1/Hikeshi	3
GO:0046031	GO:0046031	ADP metabolic process	3/388	99/28814	0.149235	0.310474	0.224914	Tigar/Pfkp/Pgam1	3
GO:0050779	GO:0050779	RNA destabilization	3/388	99/28814	0.149235	0.310474	0.224914	Mov10/Exosc5/Trim71	3
GO:1905954	GO:1905954	positive regulation of lipid localization	3/388	99/28814	0.149235	0.310474	0.224914	Spp1/Apoe/Mif	3
GO:0001840	GO:0001840	neural plate development	1/388	12/28814	0.150169	0.310474	0.224914	Ptch1	1
GO:0002246	GO:0002246	wound healing involved in inflammatory response	1/388	12/28814	0.150169	0.310474	0.224914	Timp1	1
GO:0002579	GO:0002579	positive regulation of antigen processing and presentation	1/388	12/28814	0.150169	0.310474	0.224914	Pycard	1
GO:0003263	GO:0003263	cardioblast proliferation	1/388	12/28814	0.150169	0.310474	0.224914	Pim1	1
GO:0003264	GO:0003264	regulation of cardioblast proliferation	1/388	12/28814	0.150169	0.310474	0.224914	Pim1	1
GO:0003306	GO:0003306	Wnt signaling pathway involved in heart development	1/388	12/28814	0.150169	0.310474	0.224914	Rbpj	1
GO:0006020	GO:0006020	inositol metabolic process	1/388	12/28814	0.150169	0.310474	0.224914	Impa2	1
GO:0006086	GO:0006086	acetyl-CoA biosynthetic process from pyruvate	1/388	12/28814	0.150169	0.310474	0.224914	Pdk1	1
GO:0006123	GO:0006123	mitochondrial electron transport, cytochrome c to oxygen	1/388	12/28814	0.150169	0.310474	0.224914	Cox5a	1
GO:0006152	GO:0006152	purine nucleoside catabolic process	1/388	12/28814	0.150169	0.310474	0.224914	Pnp	1
GO:0006213	GO:0006213	pyrimidine nucleoside metabolic process	1/388	12/28814	0.150169	0.310474	0.224914	Upp1	1
GO:0006335	GO:0006335	DNA replication-dependent chromatin assembly	1/388	12/28814	0.150169	0.310474	0.224914	Hat1	1
GO:0006534	GO:0006534	cysteine metabolic process	1/388	12/28814	0.150169	0.310474	0.224914	Cth	1
GO:0006705	GO:0006705	mineralocorticoid biosynthetic process	1/388	12/28814	0.150169	0.310474	0.224914	Rest	1
GO:0006880	GO:0006880	intracellular sequestering of iron ion	1/388	12/28814	0.150169	0.310474	0.224914	Fth1	1
GO:0007042	GO:0007042	lysosomal lumen acidification	1/388	12/28814	0.150169	0.310474	0.224914	Cln5	1
GO:0007183	GO:0007183	SMAD protein complex assembly	1/388	12/28814	0.150169	0.310474	0.224914	Parp1	1
GO:0007341	GO:0007341	penetration of zona pellucida	1/388	12/28814	0.150169	0.310474	0.224914	Hexb	1
GO:0009215	GO:0009215	purine deoxyribonucleoside triphosphate metabolic process	1/388	12/28814	0.150169	0.310474	0.224914	Pnp	1
GO:0010002	GO:0010002	cardioblast differentiation	1/388	12/28814	0.150169	0.310474	0.224914	Rest	1
GO:0010985	GO:0010985	negative regulation of lipoprotein particle clearance	1/388	12/28814	0.150169	0.310474	0.224914	Apoc1	1
GO:0021683	GO:0021683	cerebellar granular layer morphogenesis	1/388	12/28814	0.150169	0.310474	0.224914	Ulk1	1
GO:0032351	GO:0032351	negative regulation of hormone metabolic process	1/388	12/28814	0.150169	0.310474	0.224914	Rest	1
GO:0033327	GO:0033327	Leydig cell differentiation	1/388	12/28814	0.150169	0.310474	0.224914	Nr0b1	1
GO:0034088	GO:0034088	maintenance of mitotic sister chromatid cohesion	1/388	12/28814	0.150169	0.310474	0.224914	Atrx	1
GO:0034310	GO:0034310	primary alcohol catabolic process	1/388	12/28814	0.150169	0.310474	0.224914	Adh5	1
GO:0034333	GO:0034333	adherens junction assembly	1/388	12/28814	0.150169	0.310474	0.224914	Actb	1
GO:0034650	GO:0034650	cortisol metabolic process	1/388	12/28814	0.150169	0.310474	0.224914	Rest	1
GO:0034723	GO:0034723	DNA replication-dependent chromatin organization	1/388	12/28814	0.150169	0.310474	0.224914	Hat1	1
GO:0042447	GO:0042447	hormone catabolic process	1/388	12/28814	0.150169	0.310474	0.224914	Spp1	1
GO:0042762	GO:0042762	regulation of sulfur metabolic process	1/388	12/28814	0.150169	0.310474	0.224914	Pdk1	1
GO:0042996	GO:0042996	regulation of Golgi to plasma membrane protein transport	1/388	12/28814	0.150169	0.310474	0.224914	Lypla1	1
GO:0043653	GO:0043653	mitochondrial fragmentation involved in apoptotic process	1/388	12/28814	0.150169	0.310474	0.224914	Bax	1
GO:0045141	GO:0045141	meiotic telomere clustering	1/388	12/28814	0.150169	0.310474	0.224914	Terf1	1
GO:0045835	GO:0045835	negative regulation of meiotic nuclear division	1/388	12/28814	0.150169	0.310474	0.224914	Fbxo5	1
GO:0046689	GO:0046689	response to mercury ion	1/388	12/28814	0.150169	0.310474	0.224914	Park7	1
GO:0048251	GO:0048251	elastic fiber assembly	1/388	12/28814	0.150169	0.310474	0.224914	Ltbp4	1
GO:0060433	GO:0060433	bronchus development	1/388	12/28814	0.150169	0.310474	0.224914	Foxp1	1
GO:0060502	GO:0060502	epithelial cell proliferation involved in lung morphogenesis	1/388	12/28814	0.150169	0.310474	0.224914	Nfib	1
GO:0061626	GO:0061626	pharyngeal arch artery morphogenesis	1/388	12/28814	0.150169	0.310474	0.224914	Folr1	1
GO:0061684	GO:0061684	chaperone-mediated autophagy	1/388	12/28814	0.150169	0.310474	0.224914	Hspa8	1
GO:0070213	GO:0070213	protein auto-ADP-ribosylation	1/388	12/28814	0.150169	0.310474	0.224914	Parp1	1
GO:0070863	GO:0070863	positive regulation of protein exit from endoplasmic reticulum	1/388	12/28814	0.150169	0.310474	0.224914	Cd81	1
GO:0072124	GO:0072124	regulation of glomerular mesangial cell proliferation	1/388	12/28814	0.150169	0.310474	0.224914	Egr1	1
GO:0072497	GO:0072497	mesenchymal stem cell differentiation	1/388	12/28814	0.150169	0.310474	0.224914	Rest	1
GO:0072711	GO:0072711	cellular response to hydroxyurea	1/388	12/28814	0.150169	0.310474	0.224914	Atrx	1
GO:0090209	GO:0090209	negative regulation of triglyceride metabolic process	1/388	12/28814	0.150169	0.310474	0.224914	Apoe	1
GO:0090399	GO:0090399	replicative senescence	1/388	12/28814	0.150169	0.310474	0.224914	Trp53	1
GO:0098911	GO:0098911	regulation of ventricular cardiac muscle cell action potential	1/388	12/28814	0.150169	0.310474	0.224914	Jup	1
GO:0140374	GO:0140374	antiviral innate immune response	1/388	12/28814	0.150169	0.310474	0.224914	Ddx58	1
GO:1900272	GO:1900272	negative regulation of long-term synaptic potentiation	1/388	12/28814	0.150169	0.310474	0.224914	Apoe	1
GO:1901894	GO:1901894	regulation of ATPase-coupled calcium transmembrane transporter activity	1/388	12/28814	0.150169	0.310474	0.224914	1810037I17Rik	1
GO:1902036	GO:1902036	regulation of hematopoietic stem cell differentiation	1/388	12/28814	0.150169	0.310474	0.224914	Tcf15	1
GO:1902166	GO:1902166	negative regulation of intrinsic apoptotic signaling pathway in response to DNA damage by p53 class mediator	1/388	12/28814	0.150169	0.310474	0.224914	Mif	1
GO:1903025	GO:1903025	regulation of RNA polymerase II regulatory region sequence-specific DNA binding	1/388	12/28814	0.150169	0.310474	0.224914	Nsd1	1
GO:1903800	GO:1903800	positive regulation of production of miRNAs involved in gene silencing by miRNA	1/388	12/28814	0.150169	0.310474	0.224914	Trp53	1
GO:1903911	GO:1903911	positive regulation of receptor clustering	1/388	12/28814	0.150169	0.310474	0.224914	Cd81	1
GO:1904383	GO:1904383	response to sodium phosphate	1/388	12/28814	0.150169	0.310474	0.224914	Alpl	1
GO:1905907	GO:1905907	negative regulation of amyloid fibril formation	1/388	12/28814	0.150169	0.310474	0.224914	Apoe	1
GO:2000288	GO:2000288	positive regulation of myoblast proliferation	1/388	12/28814	0.150169	0.310474	0.224914	Malat1	1
GO:2000551	GO:2000551	regulation of T-helper 2 cell cytokine production	1/388	12/28814	0.150169	0.310474	0.224914	Cd81	1
GO:2000822	GO:2000822	regulation of behavioral fear response	1/388	12/28814	0.150169	0.310474	0.224914	Apoe	1
GO:2000826	GO:2000826	regulation of heart morphogenesis	1/388	12/28814	0.150169	0.310474	0.224914	Rbpj	1
GO:0002253	GO:0002253	activation of immune response	9/388	446/28814	0.150323	0.310474	0.224914	Hsp90aa1/Pycard/Aim2/Usp9x/Lgals3/Bax/Foxp1/Xrcc5/Cd81	9
GO:0001916	GO:0001916	positive regulation of T cell mediated cytotoxicity	2/388	51/28814	0.150368	0.310474	0.224914	Hspa8/Pnp	2
GO:0006687	GO:0006687	glycosphingolipid metabolic process	2/388	51/28814	0.150368	0.310474	0.224914	Hexb/Bax	2
GO:0030520	GO:0030520	intracellular estrogen receptor signaling pathway	2/388	51/28814	0.150368	0.310474	0.224914	Ncoa3/Parp1	2
GO:0032309	GO:0032309	icosanoid secretion	2/388	51/28814	0.150368	0.310474	0.224914	Pla2g1b/Mif	2
GO:0032350	GO:0032350	regulation of hormone metabolic process	2/388	51/28814	0.150368	0.310474	0.224914	Rest/Egr1	2
GO:0032467	GO:0032467	positive regulation of cytokinesis	2/388	51/28814	0.150368	0.310474	0.224914	Cenpv/Kif20b	2
GO:0042149	GO:0042149	cellular response to glucose starvation	2/388	51/28814	0.150368	0.310474	0.224914	Trp53/Asns	2
GO:0022408	GO:0022408	negative regulation of cell-cell adhesion	5/388	208/28814	0.150499	0.310474	0.224914	Hspb1/Cd9/Lgals3/Sdc4/Nexmif	5
GO:0072330	GO:0072330	monocarboxylic acid biosynthetic process	5/388	208/28814	0.150499	0.310474	0.224914	Pla2g1b/Apoc1/Mif/Park7/Ldhb	5
GO:0002440	GO:0002440	production of molecular mediator of immune response	8/388	386/28814	0.152066	0.313541	0.227136	Rif1/Ddx58/Hmces/Msh6/Mif/Foxp1/Cd81/Ung	8
GO:0050830	GO:0050830	defense response to Gram-positive bacterium	4/388	153/28814	0.152246	0.313604	0.227181	Pla2g1b/Pycard/Pglyrp1/Fau	4
GO:0010389	GO:0010389	regulation of G2/M transition of mitotic cell cycle	3/388	100/28814	0.152415	0.313604	0.227181	Mta3/Rcc2/Fbxo5	3
GO:0051304	GO:0051304	chromosome separation	3/388	100/28814	0.152415	0.313604	0.227181	Smarcad1/Ube2c/Fbxo5	3
GO:0061014	GO:0061014	positive regulation of mRNA catabolic process	3/388	100/28814	0.152415	0.313604	0.227181	Mov10/Exosc5/Trim71	3
GO:0099111	GO:0099111	microtubule-based transport	5/388	209/28814	0.15261	0.313841	0.227353	Hspb1/Pura/Hspa8/Uchl1/Dst	5
GO:0010876	GO:0010876	lipid localization	9/388	449/28814	0.154539	0.317394	0.229927	Spp1/Lima1/Pla2g1b/Kdm5b/Apoe/Hexb/Apoc1/Mif/Nme4	9
GO:2000241	GO:2000241	regulation of reproductive process	5/388	210/28814	0.154734	0.317394	0.229927	Ooep/Timp1/Park7/Apela/Fbxo5	5
GO:0016125	GO:0016125	sterol metabolic process	4/388	154/28814	0.154765	0.317394	0.229927	Lima1/Ephx2/Apoe/Apoc1	4
GO:0042307	GO:0042307	positive regulation of protein import into nucleus	2/388	52/28814	0.155064	0.317394	0.229927	Trim28/Jup	2
GO:0046148	GO:0046148	pigment biosynthetic process	2/388	52/28814	0.155064	0.317394	0.229927	Sox2/Atpif1	2
GO:0048066	GO:0048066	developmental pigmentation	2/388	52/28814	0.155064	0.317394	0.229927	Bax/Sod2	2
GO:0060260	GO:0060260	regulation of transcription initiation from RNA polymerase II promoter	2/388	52/28814	0.155064	0.317394	0.229927	Atf7ip/Trp53	2
GO:0061005	GO:0061005	cell differentiation involved in kidney development	2/388	52/28814	0.155064	0.317394	0.229927	Ptch1/Mtss1	2
GO:1905953	GO:1905953	negative regulation of lipid localization	2/388	52/28814	0.155064	0.317394	0.229927	Apoe/Apoc1	2
GO:0006661	GO:0006661	phosphatidylinositol biosynthetic process	3/388	101/28814	0.155617	0.317863	0.230267	Pdgfa/Socs2/Impa2	3
GO:0032465	GO:0032465	regulation of cytokinesis	3/388	101/28814	0.155617	0.317863	0.230267	Cenpv/Klhl13/Kif20b	3
GO:0043473	GO:0043473	pigmentation	3/388	101/28814	0.155617	0.317863	0.230267	Bax/Sod2/Dctn2	3
GO:0050772	GO:0050772	positive regulation of axonogenesis	3/388	101/28814	0.155617	0.317863	0.230267	Apoe/Twf2/Macf1	3
GO:0070663	GO:0070663	regulation of leukocyte proliferation	6/388	269/28814	0.156749	0.318375	0.230638	Pycard/Lgals3/Sdc4/Mif/Pnp/Cd81	6
GO:0007043	GO:0007043	cell-cell junction assembly	4/388	155/28814	0.157299	0.318375	0.230638	Cd9/Grhl2/Jup/Actb	4
GO:0006869	GO:0006869	lipid transport	8/388	390/28814	0.158196	0.318375	0.230638	Spp1/Lima1/Pla2g1b/Kdm5b/Apoe/Apoc1/Mif/Nme4	8
GO:0048738	GO:0048738	cardiac muscle tissue development	6/388	270/28814	0.15863	0.318375	0.230638	Jarid2/Ttn/Pim1/Rbpj/Cacybp/Foxp1	6
GO:0006892	GO:0006892	post-Golgi vesicle-mediated transport	3/388	102/28814	0.15884	0.318375	0.230638	Lypla1/Macf1/Gga2	3
GO:0042158	GO:0042158	lipoprotein biosynthetic process	3/388	102/28814	0.15884	0.318375	0.230638	Apoe/Ulk1/Glul	3
GO:0043502	GO:0043502	regulation of muscle adaptation	3/388	102/28814	0.15884	0.318375	0.230638	Jarid2/Parp1/Foxp1	3
GO:0060395	GO:0060395	SMAD protein signal transduction	3/388	102/28814	0.15884	0.318375	0.230638	Gdf3/Parp1/Apela	3
GO:0007131	GO:0007131	reciprocal meiotic recombination	2/388	53/28814	0.159789	0.318375	0.230638	Tex19.1/Hsf2bp	2
GO:0014904	GO:0014904	myotube cell development	2/388	53/28814	0.159789	0.318375	0.230638	Gpx1/Fbxo22	2
GO:0032355	GO:0032355	response to estradiol	2/388	53/28814	0.159789	0.318375	0.230638	Socs2/Ncoa3	2
GO:0140527	GO:0140527	reciprocal homologous recombination	2/388	53/28814	0.159789	0.318375	0.230638	Tex19.1/Hsf2bp	2
GO:2000144	GO:2000144	positive regulation of DNA-templated transcription, initiation	2/388	53/28814	0.159789	0.318375	0.230638	Setx/Trp53	2
GO:0010634	GO:0010634	positive regulation of epithelial cell migration	4/388	156/28814	0.159849	0.318375	0.230638	Hspb1/Fgfbp1/Atp5b/Foxp1	4
GO:0000012	GO:0000012	single strand break repair	1/388	13/28814	0.161617	0.318375	0.230638	Parp1	1
GO:0000255	GO:0000255	allantoin metabolic process	1/388	13/28814	0.161617	0.318375	0.230638	Pnp	1
GO:0001682	GO:0001682	tRNA 5'-leader removal	1/388	13/28814	0.161617	0.318375	0.230638	Rpp25	1
GO:0002329	GO:0002329	pre-B cell differentiation	1/388	13/28814	0.161617	0.318375	0.230638	Foxp1	1
GO:0003157	GO:0003157	endocardium development	1/388	13/28814	0.161617	0.318375	0.230638	Rbpj	1
GO:0006983	GO:0006983	ER overload response	1/388	13/28814	0.161617	0.318375	0.230638	Trp53	1
GO:0009084	GO:0009084	glutamine family amino acid biosynthetic process	1/388	13/28814	0.161617	0.318375	0.230638	Glul	1
GO:0009120	GO:0009120	deoxyribonucleoside metabolic process	1/388	13/28814	0.161617	0.318375	0.230638	Pnp	1
GO:0009226	GO:0009226	nucleotide-sugar biosynthetic process	1/388	13/28814	0.161617	0.318375	0.230638	Pmm1	1
GO:0010452	GO:0010452	histone H3-K36 methylation	1/388	13/28814	0.161617	0.318375	0.230638	Nsd1	1
GO:0010872	GO:0010872	regulation of cholesterol esterification	1/388	13/28814	0.161617	0.318375	0.230638	Apoe	1
GO:0014052	GO:0014052	regulation of gamma-aminobutyric acid secretion	1/388	13/28814	0.161617	0.318375	0.230638	Trh	1
GO:0016553	GO:0016553	base conversion or substitution editing	1/388	13/28814	0.161617	0.318375	0.230638	Apobec3	1
GO:0030836	GO:0030836	positive regulation of actin filament depolymerization	1/388	13/28814	0.161617	0.318375	0.230638	Dstn	1
GO:0032725	GO:0032725	positive regulation of granulocyte macrophage colony-stimulating factor production	1/388	13/28814	0.161617	0.318375	0.230638	Ddx58	1
GO:0033240	GO:0033240	positive regulation of cellular amine metabolic process	1/388	13/28814	0.161617	0.318375	0.230638	Park7	1
GO:0034086	GO:0034086	maintenance of sister chromatid cohesion	1/388	13/28814	0.161617	0.318375	0.230638	Atrx	1
GO:0034244	GO:0034244	negative regulation of transcription elongation from RNA polymerase II promoter	1/388	13/28814	0.161617	0.318375	0.230638	Nelfa	1
GO:0034374	GO:0034374	low-density lipoprotein particle remodeling	1/388	13/28814	0.161617	0.318375	0.230638	Apoe	1
GO:0034375	GO:0034375	high-density lipoprotein particle remodeling	1/388	13/28814	0.161617	0.318375	0.230638	Apoe	1
GO:0034397	GO:0034397	telomere localization	1/388	13/28814	0.161617	0.318375	0.230638	Terf1	1
GO:0035999	GO:0035999	tetrahydrofolate interconversion	1/388	13/28814	0.161617	0.318375	0.230638	Shmt1	1
GO:0040034	GO:0040034	regulation of development, heterochronic	1/388	13/28814	0.161617	0.318375	0.230638	Rbpj	1
GO:0043649	GO:0043649	dicarboxylic acid catabolic process	1/388	13/28814	0.161617	0.318375	0.230638	Glud1	1
GO:0043922	GO:0043922	negative regulation by host of viral transcription	1/388	13/28814	0.161617	0.318375	0.230638	Rest	1
GO:0045618	GO:0045618	positive regulation of keratinocyte differentiation	1/388	13/28814	0.161617	0.318375	0.230638	Ncoa3	1
GO:0046054	GO:0046054	dGMP metabolic process	1/388	13/28814	0.161617	0.318375	0.230638	Pnp	1
GO:0048012	GO:0048012	hepatocyte growth factor receptor signaling pathway	1/388	13/28814	0.161617	0.318375	0.230638	Stmn1	1
GO:0048070	GO:0048070	regulation of developmental pigmentation	1/388	13/28814	0.161617	0.318375	0.230638	Bax	1
GO:0048742	GO:0048742	regulation of skeletal muscle fiber development	1/388	13/28814	0.161617	0.318375	0.230638	Fbxo22	1
GO:0051573	GO:0051573	negative regulation of histone H3-K9 methylation	1/388	13/28814	0.161617	0.318375	0.230638	Kdm3a	1
GO:0051639	GO:0051639	actin filament network formation	1/388	13/28814	0.161617	0.318375	0.230638	Cobl	1
GO:0060179	GO:0060179	male mating behavior	1/388	13/28814	0.161617	0.318375	0.230638	Hexb	1
GO:0060965	GO:0060965	negative regulation of miRNA-mediated gene silencing	1/388	13/28814	0.161617	0.318375	0.230638	Trp53	1
GO:0061620	GO:0061620	glycolytic process through glucose-6-phosphate	1/388	13/28814	0.161617	0.318375	0.230638	Pfkp	1
GO:0070816	GO:0070816	phosphorylation of RNA polymerase II C-terminal domain	1/388	13/28814	0.161617	0.318375	0.230638	Gtf2h1	1
GO:0070932	GO:0070932	histone H3 deacetylation	1/388	13/28814	0.161617	0.318375	0.230638	Smarcad1	1
GO:0071027	GO:0071027	nuclear RNA surveillance	1/388	13/28814	0.161617	0.318375	0.230638	Exosc5	1
GO:0071028	GO:0071028	nuclear mRNA surveillance	1/388	13/28814	0.161617	0.318375	0.230638	Exosc5	1
GO:0071236	GO:0071236	cellular response to antibiotic	1/388	13/28814	0.161617	0.318375	0.230638	Trp53	1
GO:0071863	GO:0071863	regulation of cell proliferation in bone marrow	1/388	13/28814	0.161617	0.318375	0.230638	Lgals3	1
GO:0072110	GO:0072110	glomerular mesangial cell proliferation	1/388	13/28814	0.161617	0.318375	0.230638	Egr1	1
GO:0072710	GO:0072710	response to hydroxyurea	1/388	13/28814	0.161617	0.318375	0.230638	Atrx	1
GO:0090220	GO:0090220	chromosome localization to nuclear envelope involved in homologous chromosome segregation	1/388	13/28814	0.161617	0.318375	0.230638	Terf1	1
GO:0097066	GO:0097066	response to thyroid hormone	1/388	13/28814	0.161617	0.318375	0.230638	Klf9	1
GO:0097090	GO:0097090	presynaptic membrane organization	1/388	13/28814	0.161617	0.318375	0.230638	Apoe	1
GO:0097113	GO:0097113	AMPA glutamate receptor clustering	1/388	13/28814	0.161617	0.318375	0.230638	Apoe	1
GO:0097577	GO:0097577	sequestering of iron ion	1/388	13/28814	0.161617	0.318375	0.230638	Fth1	1
GO:0098935	GO:0098935	dendritic transport	1/388	13/28814	0.161617	0.318375	0.230638	Pura	1
GO:0120305	GO:0120305	regulation of pigmentation	1/388	13/28814	0.161617	0.318375	0.230638	Bax	1
GO:1901659	GO:1901659	glycosyl compound biosynthetic process	1/388	13/28814	0.161617	0.318375	0.230638	Pnp	1
GO:1901679	GO:1901679	nucleotide transmembrane transport	1/388	13/28814	0.161617	0.318375	0.230638	Slc25a36	1
GO:1902950	GO:1902950	regulation of dendritic spine maintenance	1/388	13/28814	0.161617	0.318375	0.230638	Apoe	1
GO:1903365	GO:1903365	regulation of fear response	1/388	13/28814	0.161617	0.318375	0.230638	Apoe	1
GO:1904181	GO:1904181	positive regulation of membrane depolarization	1/388	13/28814	0.161617	0.318375	0.230638	Parp1	1
GO:1905048	GO:1905048	regulation of metallopeptidase activity	1/388	13/28814	0.161617	0.318375	0.230638	Timp1	1
GO:2001223	GO:2001223	negative regulation of neuron migration	1/388	13/28814	0.161617	0.318375	0.230638	Nexmif	1
GO:0001704	GO:0001704	formation of primary germ layer	3/388	103/28814	0.162083	0.318656	0.230841	Sox2/Macf1/Nanog	3
GO:0009135	GO:0009135	purine nucleoside diphosphate metabolic process	3/388	103/28814	0.162083	0.318656	0.230841	Tigar/Pfkp/Pgam1	3
GO:0009179	GO:0009179	purine ribonucleoside diphosphate metabolic process	3/388	103/28814	0.162083	0.318656	0.230841	Tigar/Pfkp/Pgam1	3
[truncated: 1,933 more rows]
