# Supplementary material for: Early autonomous patterning of the anteroposterior axis in gastruloids
Source: Development. 2024 Nov 18;151(22):dev202171. doi: 10.1242/dev.202171 (PMC11607688; doi:10.1242/dev.202171)
Supplement: Table S12. Summary of GO-term analysis results for the 48hpa Sox2- population. [file develop-151-202171-TableS12.xlsx]

## Sheet: SuppTable12
	ID	Description	GeneRatio	BgRatio	pvalue	p.adjust	qvalue	geneID	Count
GO:0060485	GO:0060485	mesenchyme development	48/560	299/28814	1.12258e-29	5.25478e-26	3.09477e-26	Mdk/Fgf8/Tead2/Cdh2/Hmga2/Pitx2/Dll3/Smo/Sox11/Aplnr/Hes1/Cited2/Fgfr1/Frzb/Zeb2/Ptk7/Wnt5a/Zfp703/Tgfb1/Phldb2/Twist1/Sema6a/Cyp26a1/Gsc/Ctnnb1/Foxc1/Nrp1/Ppp2ca/Snai1/Spred1/Notch1/Msx1/Fgf10/Cdc42/Mesp1/Rtn4/Lef1/Fn1/Hdac2/Bambi/Gsk3b/Il17rd/Hnrnpab/Eomes/Tcf7l2/Sfrp1/Epha4/Aldh1a2	48
GO:0003002	GO:0003002	regionalization	53/560	385/28814	2.83169e-29	6.62756e-26	3.90326e-26	Fgf8/Gpc3/Gas1/Pbx1/Ssbp3/Pitx2/Dll3/Smo/Wls/Plxna2/Hes1/Cited2/T/Lhx1/Fgfr1/Zeb2/Wnt5a/Pbx2/Wnt3/Hoxb1/Hoxb2/Hspb11/Cyp26a1/Tbx6/Tmed2/Gsc/Ctnnb1/Foxc1/Nrp1/Snai1/Ctnnbip1/Notch1/Nrarp/Dll1/Prkaca/Msx1/Btg2/Fgf10/Fgf3/Mesp1/Ets2/Lef1/Kif3a/Mns1/Dkk1/Eomes/Sfrp1/Hes7/Aldh1a2/Cdx2/Hoxd9/Lefty1/Tdgf1	53
GO:0048762	GO:0048762	mesenchymal cell differentiation	43/560	242/28814	1.47001e-28	2.2937e-25	1.35086e-25	Mdk/Fgf8/Cdh2/Hmga2/Pitx2/Smo/Sox11/Hes1/Cited2/Fgfr1/Frzb/Zeb2/Wnt5a/Zfp703/Tgfb1/Phldb2/Twist1/Sema6a/Cyp26a1/Gsc/Ctnnb1/Foxc1/Nrp1/Ppp2ca/Snai1/Spred1/Notch1/Msx1/Fgf10/Cdc42/Rtn4/Lef1/Fn1/Hdac2/Bambi/Gsk3b/Il17rd/Hnrnpab/Eomes/Tcf7l2/Sfrp1/Epha4/Aldh1a2	43
GO:0007389	GO:0007389	pattern specification process	58/560	490/28814	1.99861e-28	2.33887e-25	1.37746e-25	Fgf8/Gpc3/Gas1/Pbx1/Ssbp3/Pitx2/Dll3/Smo/Wls/Plxna2/Aplnr/Hes1/Cited2/T/Lhx1/Fgfr1/Zeb2/Wnt5a/Pbx2/Cited1/Wnt3/Meis2/Hoxb1/Hoxb2/Hspb11/Fst/Cyp26a1/Tbx6/Tmed2/Meis3/Gsc/Ctnnb1/Foxc1/Nrp1/Snai1/Ctnnbip1/Notch1/Nrarp/Dll1/Prkaca/Msx1/Btg2/Fgf10/Fgf3/Mesp1/Ets2/Lef1/Kif3a/Mns1/Dkk1/Eomes/Sfrp1/Hes7/Aldh1a2/Cdx2/Hoxd9/Lefty1/Tdgf1	58
GO:0060562	GO:0060562	epithelial tube morphogenesis	50/560	395/28814	5.86941e-26	5.49495e-23	3.23621e-23	Mdk/Fgf8/Gpc3/Sox4/Tead2/Pbx1/Hmga2/Pitx2/Smo/Col4a1/Sox11/Aplnr/Maged1/Hes1/Cited2/T/Lhx1/Fzd2/Zeb2/Ptk7/Wnt5a/Tgfb1/Clic4/Pdgfra/Pfn1/Twist1/Tbx6/Tmed2/Greb1l/Ctnnb1/Nrp1/Ctnnbip1/Notch1/Nrarp/Bsg/Dll1/Prkaca/Ccm2/Fgf10/Fgf3/Mesp1/Lef1/Kif3a/Luzp1/Kdr/Lmo4/Sfrp1/Epha4/Casp3/Aldh1a2	50
GO:0009952	GO:0009952	anterior/posterior pattern specification	39/560	235/28814	7.40183e-25	5.77466e-22	3.40094e-22	Fgf8/Gpc3/Pbx1/Ssbp3/Dll3/Smo/Wls/Plxna2/Hes1/T/Lhx1/Zeb2/Wnt5a/Wnt3/Hoxb1/Hoxb2/Cyp26a1/Tbx6/Tmed2/Ctnnb1/Foxc1/Ctnnbip1/Notch1/Nrarp/Dll1/Msx1/Btg2/Mesp1/Ets2/Lef1/Kif3a/Dkk1/Sfrp1/Hes7/Aldh1a2/Cdx2/Hoxd9/Lefty1/Tdgf1	39
GO:0030111	GO:0030111	regulation of Wnt signaling pathway	44/560	318/28814	1.48951e-24	9.96055e-22	5.86619e-22	Mdk/Gpc3/Sox4/Cdh2/Hmga2/Wls/Rspo3/Nxn/Csnk1e/Frzb/Zeb2/Amfr/Ptk7/Wnt5a/Zfp703/Nkd1/Usp47/Wnt3/Tgfb1/Gsc/App/Grb10/Ctnnb1/Ctnnbip1/Vcp/Tax1bp3/Csnk1g2/Notch1/Tmem9/Nrarp/Fgf10/Dact1/Mesp1/Lef1/Ccny/Hdac2/Bambi/Gsk3b/Nkd2/Ctdnep1/Dkk1/Tcf7l2/Sfrp1/Sulf1	44
GO:0007369	GO:0007369	gastrulation	34/560	179/28814	8.29057e-24	4.85102e-21	2.85697e-21	Fgf8/Amot/Hmga2/Smad1/Wls/Mixl1/Kdm6b/Aplnr/T/Lhx1/Fgfr1/Wnt5a/Wnt3/Prkar1a/Phldb2/Tenm4/Tbx6/Gata6/Ctnnb1/Foxc1/Snai1/Hsbp1/Prkaca/Dact1/Mesp1/Ets2/Lef1/Fn1/Dld/Dkk1/Eomes/Sfrp1/Lefty1/Tdgf1	34
GO:0007498	GO:0007498	mesoderm development	29/560	120/28814	1.23337e-23	6.41488e-21	3.778e-21	Fgf8/Tead2/Ssbp3/Hmga2/Dll3/Smo/Smad1/Wls/Mixl1/Kdm6b/Cited2/T/Lhx1/Fgfr1/Wnt5a/Wnt3/Prkar1a/Tbx6/Foxc1/Ppp2ca/Snai1/Prkaca/Mesp1/Ets2/Lef1/Ctdnep1/Dkk1/Eomes/Rpl38	29
GO:0016055	GO:0016055	Wnt signaling pathway	50/560	451/28814	2.50304e-23	1.17167e-20	6.90049e-21	Mdk/Gpc3/Sox4/Cdh2/Hmga2/Pitx2/Wls/Rspo3/Nxn/Csnk1e/Frzb/Fzd2/Zeb2/Amfr/Ptk7/Wnt5a/Zfp703/Nkd1/Usp47/Wnt3/Tgfb1/Gsc/App/Grb10/Ctnnb1/Ctnnbip1/Vcp/Tax1bp3/Csnk1g2/Notch1/Ryk/Tmem9/Nrarp/Fgf10/Dact1/Lrrfip2/Brd7/Mesp1/Lef1/Ccny/Hdac2/Bambi/Gsk3b/Nkd2/Ctdnep1/Dkk1/Fzd10/Tcf7l2/Sfrp1/Sulf1	50
GO:0198738	GO:0198738	cell-cell signaling by wnt	50/560	453/28814	3.05337e-23	1.29935e-20	7.65241e-21	Mdk/Gpc3/Sox4/Cdh2/Hmga2/Pitx2/Wls/Rspo3/Nxn/Csnk1e/Frzb/Fzd2/Zeb2/Amfr/Ptk7/Wnt5a/Zfp703/Nkd1/Usp47/Wnt3/Tgfb1/Gsc/App/Grb10/Ctnnb1/Ctnnbip1/Vcp/Tax1bp3/Csnk1g2/Notch1/Ryk/Tmem9/Nrarp/Fgf10/Dact1/Lrrfip2/Brd7/Mesp1/Lef1/Ccny/Hdac2/Bambi/Gsk3b/Nkd2/Ctdnep1/Dkk1/Fzd10/Tcf7l2/Sfrp1/Sulf1	50
GO:0003007	GO:0003007	heart morphogenesis	39/560	284/28814	9.10217e-22	3.55061e-19	2.0911e-19	Fgf8/Sox4/Tead2/Pitx2/Smo/Sox11/Gng5/Aplnr/Hes1/Cited2/T/Zfpm1/Fzd2/Chd7/Wnt5a/Ly6e/Slit3/Zmiz1/Tgfb1/Twist1/Tbx6/Tmed2/Gata6/Ctnnb1/Foxc1/Nrp1/Snai1/Notch1/Pbrm1/Dll1/Msx1/Cdc42/Mesp1/Rtn4/Kif3a/Dkk1/Tpm1/Aldh1a2/Lefty1	39
GO:0060070	GO:0060070	canonical Wnt signaling pathway	40/560	304/28814	1.34043e-21	4.82659e-19	2.84259e-19	Mdk/Gpc3/Sox4/Cdh2/Wls/Rspo3/Csnk1e/Frzb/Fzd2/Zeb2/Amfr/Ptk7/Wnt5a/Zfp703/Nkd1/Usp47/Wnt3/Tgfb1/App/Ctnnb1/Ctnnbip1/Vcp/Csnk1g2/Notch1/Tmem9/Nrarp/Fgf10/Dact1/Mesp1/Lef1/Ccny/Hdac2/Bambi/Gsk3b/Nkd2/Ctdnep1/Dkk1/Fzd10/Tcf7l2/Sfrp1	40
GO:0060828	GO:0060828	regulation of canonical Wnt signaling pathway	36/560	249/28814	6.02304e-21	2.01385e-18	1.18604e-18	Mdk/Gpc3/Sox4/Cdh2/Wls/Rspo3/Csnk1e/Frzb/Zeb2/Amfr/Ptk7/Wnt5a/Zfp703/Nkd1/Usp47/Tgfb1/App/Ctnnb1/Ctnnbip1/Vcp/Csnk1g2/Notch1/Tmem9/Nrarp/Fgf10/Dact1/Mesp1/Ccny/Hdac2/Bambi/Gsk3b/Nkd2/Ctdnep1/Dkk1/Tcf7l2/Sfrp1	36
GO:0009798	GO:0009798	axis specification	24/560	100/28814	1.04624e-19	3.26497e-17	1.92288e-17	Gpc3/Pitx2/Smo/Wls/Cited2/Lhx1/Wnt5a/Cited1/Wnt3/Hspb11/Tbx6/Tmed2/Ctnnb1/Notch1/Nrarp/Dll1/Fgf10/Mesp1/Ets2/Mns1/Sfrp1/Cdx2/Lefty1/Tdgf1	24
GO:0001704	GO:0001704	formation of primary germ layer	24/560	103/28814	2.21655e-19	6.48478e-17	3.81917e-17	Hmga2/Smad1/Wls/Mixl1/Kdm6b/T/Lhx1/Fgfr1/Wnt5a/Wnt3/Prkar1a/Tbx6/Gata6/Ctnnb1/Foxc1/Snai1/Hsbp1/Prkaca/Mesp1/Ets2/Lef1/Fn1/Dkk1/Eomes	24
GO:0048562	GO:0048562	embryonic organ morphogenesis	39/560	333/28814	2.85768e-19	7.8687e-17	4.63422e-17	Fgf8/Gnas/Gas1/Tead2/Pitx2/Smo/Prkra/Sox11/Aplnr/Hes1/Cited2/T/Lhx1/Fgfr1/Frzb/Fzd2/Chd7/Ptk7/Wnt5a/Pdgfra/Hoxb1/Hoxb2/Twist1/Tbx6/Tmed2/Gsc/Ctnnb1/Notch1/Dll1/Msx1/Fgf10/Fgf3/Mesp1/Kif3a/Lrig3/Tcf7l2/Rpl38/Aldh1a2/Hoxd9	39
GO:0021915	GO:0021915	neural tube development	31/560	198/28814	3.0624e-19	7.96395e-17	4.69031e-17	Fgf8/Sox4/Gas1/Tead2/Marcks/Ssbp3/Smo/Sox11/Plxna2/Hes1/Cited2/T/Fzd2/Zeb2/Ptk7/Wnt5a/Tgfb1/Pfn1/Twist1/Tmed2/Gsc/Notch1/Prkaca/Dact1/Kif3a/Luzp1/Lmo4/Tcf7l2/Sfrp1/Casp3/Aldh1a2	31
GO:0001837	GO:0001837	epithelial to mesenchymal transition	28/560	155/28814	3.24644e-19	7.99821e-17	4.71049e-17	Mdk/Fgf8/Hmga2/Fgfr1/Wnt5a/Zfp703/Tgfb1/Phldb2/Twist1/Gsc/Ctnnb1/Foxc1/Ppp2ca/Snai1/Spred1/Notch1/Msx1/Rtn4/Lef1/Hdac2/Bambi/Gsk3b/Il17rd/Hnrnpab/Eomes/Tcf7l2/Sfrp1/Epha4	28
GO:0030900	GO:0030900	forebrain development	42/560	398/28814	5.85705e-19	1.37084e-16	8.07348e-17	Mdk/Fgf8/Cdh2/Hmga2/Pitx2/Smo/Top2b/Ywhae/Myh10/Hes1/B2m/Lhx1/Fgfr1/Zeb2/Chd7/Wnt5a/Zmiz1/Lamb1/Gsc/App/Ctnnb1/Nrp1/Notch1/Ryk/Fabp7/Lrp8/Msx1/Btg2/Fgf10/Rtn4/Lef1/Kif3a/Hdac2/Gsk3b/Notch3/Dkk1/Eomes/Tcf7l2/Aplp2/Nin/Grcc10/Aldh1a2	42
GO:0061053	GO:0061053	somite development	22/560	95/28814	8.16866e-18	1.82083e-15	1.07237e-15	Dll3/Smo/Sox11/Plxna2/T/Lhx1/Frzb/Zeb2/Wnt5a/Tbx6/Tmed2/Foxc1/Notch1/Nrarp/Dll1/Mesp1/Lef1/Dkk1/Sfrp1/Hes7/Aldh1a2/Cdx2	22
GO:0001570	GO:0001570	vasculogenesis	22/560	97/28814	1.32202e-17	2.81291e-15	1.65664e-15	Amot/Tead2/Pitx2/Smo/Aplnr/Cited2/T/Fgfr1/Cited1/Zmiz1/Tgfb1/Ctnnb1/Nrp1/Rap1a/Spred1/Notch1/Pbrm1/Ccm2/Qk/Rtn4/Kdr/Tdgf1	22
GO:0050767	GO:0050767	regulation of neurogenesis	43/560	455/28814	1.38558e-17	2.81997e-15	1.6608e-15	S100a10/Vim/Mdk/Prtg/Marcks/Dbn1/Hmga2/Dll3/Smo/Sox11/Plxna2/Bin1/Hes1/B2m/Id1/Zeb2/Chd7/Wnt5a/Ppp3ca/Tspo/Wnt3/Tgfb1/Tenm4/Sh3glb1/Sema6a/Cd24a/Ctnnb1/Nrp1/Notch1/Ryk/Lrp8/Dll1/Idh2/Qk/Rtn4/Fn1/Hdac2/Gsk3b/Dnajb11/Kdr/Hes7/Nin/Epha4	43
GO:0051098	GO:0051098	regulation of binding	40/560	397/28814	2.1062e-17	4.10796e-15	2.41935e-15	S100a10/Hmga2/Pitx2/Smo/Sox11/Hes1/B2m/Id1/Zfpm1/Amfr/Wnt5a/Ppp3ca/Tgfb1/Dtnbp1/Twist1/Bag2/Phlda2/Akt1/App/Hmgb1/Ctnnb1/Foxc1/Ppp2ca/Ctnnbip1/Nme1/Nes/Msx1/Cdc42/Dact1/Lef1/Hdac2/Bambi/Mapre1/Gsk3b/Dkk1/Cycs/Tcf7l2/Aplp2/H1f0/Epha4	40
GO:0090287	GO:0090287	regulation of cellular response to growth factor stimulus	35/560	300/28814	2.30271e-17	4.3116e-15	2.53929e-15	Gpc3/Sox11/Hes1/Cited2/Snx6/Fgfr1/Zeb2/Wnt5a/Zfp703/Pmepa1/Tgfb1/Sh3glb1/Fst/Sema6a/Fbn2/Gata6/Grb10/Ctnnb1/Spred1/Notch1/Tcf4/Cdkn1c/Dll1/Msx1/Fgf10/Bambi/Il17rd/Dkk1/Kdr/Ptpn1/Tcf7l2/Sfrp1/Hspa5/Sulf1/Tdgf1	35
GO:0045165	GO:0045165	cell fate commitment	34/560	287/28814	4.1437e-17	7.46025e-15	4.39366e-15	Fgf8/Gas1/Dll3/Smo/Smad1/Itgb1/Kdm6b/Hes1/T/Fgfr1/Wnt5a/Wnt3/Tgfb1/Tenm4/Tbx6/Gsc/Gata6/Ctnnb1/Notch1/Dll1/Fgf10/Cdc42/Gap43/Mesp1/Ets2/Ctsl/Notch3/Dkk1/Kdr/Lmo4/Eomes/Tcf7l2/Sfrp1/Casp3	34
GO:0042063	GO:0042063	gliogenesis	37/560	350/28814	7.24335e-17	1.25578e-14	7.39584e-15	Vim/Mdk/Sox4/Cdh2/Hmga2/Dll3/Smo/Sox11/Bin1/Hes1/Ndn/Tspo/Zmiz1/Tgfb1/Tenm4/Pmp22/Lamb1/Akt1/App/Ctnnb1/Notch1/Pard3/Lrp8/Dll1/Fgf10/Gap43/Idh2/Qk/Rtn4/Lef1/Fn1/Hdac2/Fgf5/Eomes/Tcf7l2/Vcan/Epha4	37
GO:0035107	GO:0035107	appendage morphogenesis	27/560	174/28814	8.00135e-17	1.29153e-14	7.60636e-15	Fgf8/Gnas/Gpc3/Sox4/Gas1/Pbx1/Pitx2/Sox11/Plxna2/Fgfr1/Chd7/Wnt5a/Pbx2/Wnt3/Twist1/Fbn2/Ctnnb1/Notch1/Pkdcc/Msx1/Fgf10/Lef1/Bak1/Hdac2/Dkk1/Aldh1a2/Hoxd9	27
GO:0035108	GO:0035108	limb morphogenesis	27/560	174/28814	8.00135e-17	1.29153e-14	7.60636e-15	Fgf8/Gnas/Gpc3/Sox4/Gas1/Pbx1/Pitx2/Sox11/Plxna2/Fgfr1/Chd7/Wnt5a/Pbx2/Wnt3/Twist1/Fbn2/Ctnnb1/Notch1/Pkdcc/Msx1/Fgf10/Lef1/Bak1/Hdac2/Dkk1/Aldh1a2/Hoxd9	27
GO:0001763	GO:0001763	morphogenesis of a branching structure	31/560	249/28814	2.52967e-16	3.92588e-14	2.31212e-14	Mdk/Fgf8/Gpc3/Pbx1/Hmga2/Pitx2/Smo/Col4a1/Rspo3/Maged1/Lhx1/Fgfr1/Wnt5a/Tgfb1/Clic4/Pdgfra/Col13a1/Tmed2/Greb1l/Ctnnb1/Nrp1/Ctnnbip1/Notch1/Nrarp/Fgf10/Rtn4/Lef1/Kdr/Sfrp1/Sulf1/Tdgf1	31
GO:0007409	GO:0007409	axonogenesis	43/560	493/28814	2.59992e-16	3.92588e-14	2.31212e-14	Vim/Prtg/Fgf8/Gas1/Cdh2/Dbn1/Smo/Top2b/Myh10/Itgb1/Plxna2/Dpysl5/Olfm1/Dpysl2/Ndn/Lhx1/Evx1/Zeb2/Efna3/Wnt5a/Slit3/Wnt3/Sema6a/Pmp22/App/Efna2/Nrp1/Notch1/Ryk/Ablim1/Bsg/Gap43/Rtn4/Fn1/Gsk3b/Notch3/Pitpna/Cdh11/Aplp2/Nin/Grcc10/Epha4/Emb	43
GO:0001756	GO:0001756	somitogenesis	19/560	76/28814	3.07977e-16	4.50512e-14	2.65326e-14	Dll3/Plxna2/T/Lhx1/Zeb2/Wnt5a/Tbx6/Tmed2/Foxc1/Notch1/Nrarp/Dll1/Mesp1/Lef1/Dkk1/Sfrp1/Hes7/Aldh1a2/Cdx2	19
GO:0003205	GO:0003205	cardiac chamber development	28/560	200/28814	3.35188e-16	4.75459e-14	2.80018e-14	Fgf8/Sox4/Pitx2/Smo/Myh10/Sox11/Aplnr/Hes1/Cited2/Zfpm1/Fzd2/Chd7/Ptk7/Wnt5a/Ly6e/Slit3/Tgfb1/Tbx6/Gata6/Greb1l/Ctnnb1/Foxc1/Nrp1/Notch1/Mesp1/Luzp1/Lmo4/Tpm1	28
GO:0014706	GO:0014706	striated muscle tissue development	33/560	290/28814	4.03928e-16	5.56113e-14	3.27519e-14	Fgf8/Pitx2/Smad1/Myh10/Itgb1/Kdm6b/Cited2/T/Fgfr1/Zfpm1/Chd7/Wnt5a/Ly6e/Tgfb1/Prkar1a/Tenm4/Pdgfra/Twist1/Gata6/Ctnnb1/Foxc1/Notch1/Dll1/Cdc42/Fgf3/Mesp1/Lef1/Hdac2/Gsk3b/Dkk1/Tpm1/Aldh1a2/Tdgf1	33
GO:0042692	GO:0042692	muscle cell differentiation	40/560	438/28814	6.26404e-16	8.3777e-14	4.93399e-14	Cdh2/Pitx2/Smo/Smad1/Actg1/Myh10/H3f3a/Itgb1/Krt8/Kdm6b/Aplnr/Bin1/Hes1/Capn2/T/Ppp3ca/Hacd1/Plekho1/Bnip2/Tgfb1/Prkar1a/Pdgfra/Pmp22/H3f3b/Akt1/Gata6/Ctnnb1/Notch1/Pbrm1/Dll1/Msx1/Fgf10/Mesp1/Qk/Hdac2/Gsk3b/Actn1/Dkk1/Tpm1/Tdgf1	40
GO:0060537	GO:0060537	muscle tissue development	42/560	493/28814	1.33904e-15	1.74113e-13	1.02542e-13	Fgf8/Pitx2/Smo/Smad1/Myh10/Sox11/Itgb1/Kdm6b/Cited2/T/Fgfr1/Zfpm1/Chd7/Wnt5a/Ly6e/Ppp3ca/Tgfb1/Prkar1a/Tenm4/Pdgfra/Twist1/Pmp22/Gata6/Ctnnb1/Foxc1/Notch1/Dll1/Btg2/Cdc42/Fgf3/Mesp1/Lef1/Hdac2/Gsk3b/Dkk1/Eomes/Tcf7l2/Tpm1/Aldh1a2/Flnb/Hoxd9/Tdgf1	42
GO:0072001	GO:0072001	renal system development	35/560	345/28814	1.80415e-15	2.28249e-13	1.34426e-13	Fgf8/Gpc3/Basp1/Sox4/Pbx1/Smo/Smad1/Col4a1/Maged1/Hes1/Lhx1/Fgfr1/Ptk7/Wnt5a/Cited1/Tgfb1/Pdgfra/Hspb11/Greb1l/Cd24a/Ctnnb1/Foxc1/Nrp1/Ctnnbip1/Notch1/Cdkn1c/Dll1/Fgf10/Kif3a/Notch3/Sfrp1/Vcan/Sulf1/Epha4/Aldh1a2	35
GO:0048738	GO:0048738	cardiac muscle tissue development	31/560	270/28814	2.49647e-15	3.07525e-13	1.81115e-13	Fgf8/Pitx2/Smad1/Myh10/Itgb1/Kdm6b/Cited2/T/Fgfr1/Zfpm1/Chd7/Wnt5a/Ly6e/Tgfb1/Prkar1a/Tenm4/Pdgfra/Gata6/Ctnnb1/Foxc1/Notch1/Dll1/Cdc42/Fgf3/Mesp1/Hdac2/Gsk3b/Dkk1/Tpm1/Aldh1a2/Tdgf1	31
GO:0007178	GO:0007178	transmembrane receptor protein serine/threonine kinase signaling pathway	37/560	391/28814	2.58718e-15	3.10528e-13	1.82883e-13	Vim/Gpc3/Smad1/Zyx/Sox11/Hes1/Cited2/T/Id1/Snx6/Zeb2/Wnt5a/Zfp703/Cited1/Zmiz1/Pmepa1/Tgfb1/Fst/Fbn2/Gata6/Spred1/Notch1/Cdkn1c/Msx1/Fgf10/Lef1/Bambi/Il17rd/Dkk1/Kdr/Tcf7l2/Sfrp1/Hspa5/Sulf1/Lefty2/Lefty1/Tdgf1	37
GO:0030178	GO:0030178	negative regulation of Wnt signaling pathway	25/560	167/28814	2.67048e-15	3.12513e-13	1.84052e-13	Mdk/Gpc3/Cdh2/Hmga2/Nxn/Csnk1e/Frzb/Amfr/Wnt5a/Nkd1/Gsc/App/Grb10/Ctnnb1/Ctnnbip1/Tax1bp3/Notch1/Dact1/Mesp1/Hdac2/Gsk3b/Nkd2/Dkk1/Tcf7l2/Sfrp1	25
GO:0030177	GO:0030177	positive regulation of Wnt signaling pathway	23/560	139/28814	3.7466e-15	4.27752e-13	2.51922e-13	Gpc3/Sox4/Wls/Rspo3/Csnk1e/Zeb2/Ptk7/Wnt5a/Nkd1/Usp47/Wnt3/Tgfb1/Vcp/Csnk1g2/Tmem9/Nrarp/Fgf10/Dact1/Lef1/Bambi/Ctdnep1/Sfrp1/Sulf1	23
GO:0048736	GO:0048736	appendage development	27/560	204/28814	4.73957e-15	5.15952e-13	3.03866e-13	Fgf8/Gnas/Gpc3/Sox4/Gas1/Pbx1/Pitx2/Sox11/Plxna2/Fgfr1/Chd7/Wnt5a/Pbx2/Wnt3/Twist1/Fbn2/Ctnnb1/Notch1/Pkdcc/Msx1/Fgf10/Lef1/Bak1/Hdac2/Dkk1/Aldh1a2/Hoxd9	27
GO:0060173	GO:0060173	limb development	27/560	204/28814	4.73957e-15	5.15952e-13	3.03866e-13	Fgf8/Gnas/Gpc3/Sox4/Gas1/Pbx1/Pitx2/Sox11/Plxna2/Fgfr1/Chd7/Wnt5a/Pbx2/Wnt3/Twist1/Fbn2/Ctnnb1/Notch1/Pkdcc/Msx1/Fgf10/Lef1/Bak1/Hdac2/Dkk1/Aldh1a2/Hoxd9	27
GO:0035282	GO:0035282	segmentation	21/560	113/28814	5.29399e-15	5.63208e-13	3.31697e-13	Dll3/Plxna2/T/Lhx1/Zeb2/Wnt5a/Tbx6/Tmed2/Foxc1/Nrp1/Notch1/Nrarp/Dll1/Mesp1/Lef1/Dkk1/Sfrp1/Hes7/Aldh1a2/Cdx2/Tdgf1	21
GO:0001707	GO:0001707	mesoderm formation	17/560	67/28814	8.69595e-15	9.04572e-13	5.32741e-13	Hmga2/Smad1/Wls/Kdm6b/T/Fgfr1/Wnt5a/Wnt3/Prkar1a/Tbx6/Foxc1/Snai1/Prkaca/Mesp1/Lef1/Dkk1/Eomes	17
GO:0050673	GO:0050673	epithelial cell proliferation	40/560	476/28814	1.027e-14	1.04508e-12	6.15493e-13	Mdk/Gpc3/Gas1/Ccnd2/Hmga2/Smo/Sox11/Aplnr/Maged1/Hes1/B2m/Igfbp4/Id1/Fgfr1/Wnt5a/Pex2/Zfp703/Tgfb1/Twist1/Fst/Akt1/Hmgb1/Ctnnb1/Notch1/Nme1/Fabp7/Nrarp/Cdkn1c/Fgf10/Cdc42/Rtn4/Kif3a/Ctsl/Kdr/Tcf7l2/Sfrp1/Sulf1/Aldh1a2/Igfbp3/Sparc	40
GO:0001655	GO:0001655	urogenital system development	36/560	387/28814	1.05375e-14	1.04949e-12	6.18089e-13	Fgf8/Gpc3/Basp1/Sox4/Pbx1/Smo/Smad1/Col4a1/Maged1/Hes1/Lhx1/Fgfr1/Ptk7/Wnt5a/Cited1/Tgfb1/Pdgfra/Hspb11/Mmp2/Greb1l/Cd24a/Ctnnb1/Foxc1/Nrp1/Ctnnbip1/Notch1/Cdkn1c/Dll1/Fgf10/Kif3a/Notch3/Sfrp1/Vcan/Sulf1/Epha4/Aldh1a2	36
GO:0061138	GO:0061138	morphogenesis of a branching epithelium	28/560	230/28814	1.27957e-14	1.24785e-12	7.3491e-13	Mdk/Fgf8/Gpc3/Pbx1/Hmga2/Pitx2/Smo/Col4a1/Rspo3/Maged1/Lhx1/Fgfr1/Wnt5a/Tgfb1/Clic4/Pdgfra/Tmed2/Greb1l/Ctnnb1/Nrp1/Ctnnbip1/Notch1/Nrarp/Fgf10/Lef1/Kdr/Sfrp1/Sulf1	28
GO:2000027	GO:2000027	regulation of animal organ morphogenesis	22/560	133/28814	1.5031e-14	1.43592e-12	8.45677e-13	Fgf8/Gpc3/Smo/Maged1/Cited2/Lhx1/Fgfr1/Fzd2/Ptk7/Wnt5a/Nkd1/Tgfb1/Ctnnb1/Ryk/Msx1/Fgf10/Dact1/Fgf3/Mesp1/Dkk1/Sfrp1/Sulf1	22
GO:0001822	GO:0001822	kidney development	33/560	330/28814	1.77186e-14	1.65881e-12	9.76946e-13	Fgf8/Gpc3/Basp1/Sox4/Pbx1/Smo/Smad1/Maged1/Hes1/Lhx1/Fgfr1/Ptk7/Wnt5a/Cited1/Tgfb1/Pdgfra/Hspb11/Greb1l/Cd24a/Ctnnb1/Foxc1/Nrp1/Ctnnbip1/Notch1/Cdkn1c/Dll1/Fgf10/Kif3a/Notch3/Sfrp1/Vcan/Sulf1/Epha4	33
GO:0048332	GO:0048332	mesoderm morphogenesis	17/560	71/28814	2.48665e-14	2.28236e-12	1.34418e-12	Hmga2/Smad1/Wls/Kdm6b/T/Fgfr1/Wnt5a/Wnt3/Prkar1a/Tbx6/Foxc1/Snai1/Prkaca/Mesp1/Lef1/Dkk1/Eomes	17
GO:0090092	GO:0090092	regulation of transmembrane receptor protein serine/threonine kinase signaling pathway	29/560	256/28814	2.85194e-14	2.56729e-12	1.51199e-12	Gpc3/Sox11/Hes1/Cited2/Snx6/Zeb2/Wnt5a/Zfp703/Pmepa1/Tgfb1/Fst/Fbn2/Gata6/Spred1/Notch1/Cdkn1c/Msx1/Fgf10/Bambi/Il17rd/Dkk1/Kdr/Tcf7l2/Sfrp1/Hspa5/Sulf1/Lefty2/Lefty1/Tdgf1	29
GO:0010001	GO:0010001	glial cell differentiation	29/560	259/28814	3.86364e-14	3.41239e-12	2.0097e-12	Vim/Mdk/Sox4/Cdh2/Hmga2/Dll3/Smo/Sox11/Bin1/Hes1/Tgfb1/Tenm4/Pmp22/Akt1/App/Ctnnb1/Notch1/Pard3/Dll1/Fgf10/Gap43/Qk/Rtn4/Lef1/Hdac2/Fgf5/Eomes/Tcf7l2/Epha4	29
GO:0050678	GO:0050678	regulation of epithelial cell proliferation	36/560	405/28814	4.22976e-14	3.66658e-12	2.1594e-12	Mdk/Gpc3/Gas1/Ccnd2/Hmga2/Smo/Sox11/Aplnr/Maged1/Hes1/B2m/Id1/Fgfr1/Wnt5a/Pex2/Zfp703/Tgfb1/Twist1/Akt1/Hmgb1/Ctnnb1/Notch1/Nme1/Nrarp/Cdkn1c/Fgf10/Cdc42/Rtn4/Kif3a/Ctsl/Kdr/Tcf7l2/Sfrp1/Sulf1/Aldh1a2/Sparc	36
GO:0010721	GO:0010721	negative regulation of cell development	26/560	206/28814	4.80773e-14	4.09181e-12	2.40985e-12	Prtg/Hmga2/Dll3/Ttc3/Sox11/Hes1/B2m/Id1/Frzb/Wnt5a/Ppp3ca/Tspo/Wnt3/Tgfb1/Sema6a/Tbx6/Cd24a/Ctnnb1/Nrp1/Notch1/Ryk/Idh2/Rtn4/Gsk3b/Dnajb11/Fbln1	26
GO:0048732	GO:0048732	gland development	39/560	476/28814	5.05525e-14	4.22564e-12	2.48866e-12	Mdk/Fgf8/Pbx1/Hmga2/Pitx2/Smo/Prdx2/Wls/Hes1/Cited2/Fgfr1/Frzb/Wnt5a/Ly6e/Zfp703/Tgfb1/Pdgfra/Mmp2/Gata6/Ctnnb1/Foxc1/Nrp1/Notch1/Nme1/Cdkn1c/Msx1/Lsr/Fgf10/Fgf3/Mesp1/Rtn4/Lef1/Gpat4/Sec63/Lmo4/Tcf7l2/Sfrp1/Sulf1/Hoxd9	39
GO:0050679	GO:0050679	positive regulation of epithelial cell proliferation	26/560	217/28814	1.66328e-13	1.36593e-11	8.04456e-12	Mdk/Gas1/Ccnd2/Hmga2/Smo/Sox11/Aplnr/Id1/Fgfr1/Wnt5a/Zfp703/Tgfb1/Twist1/Akt1/Hmgb1/Ctnnb1/Notch1/Nme1/Nrarp/Fgf10/Cdc42/Rtn4/Kif3a/Kdr/Tcf7l2/Sfrp1	26
GO:0035050	GO:0035050	embryonic heart tube development	18/560	92/28814	1.85343e-13	1.49585e-11	8.80968e-12	Fgf8/Tead2/Pitx2/Smo/Aplnr/Hes1/Cited2/Wnt5a/Tbx6/Tmed2/Ctnnb1/Foxc1/Notch1/Dll1/Cdc42/Mesp1/Kif3a/Aldh1a2	18
GO:0051961	GO:0051961	negative regulation of nervous system development	23/560	167/28814	2.1617e-13	1.71507e-11	1.01008e-11	Prtg/Hmga2/Dll3/Sox11/Hes1/B2m/Id1/Wnt5a/Ppp3ca/Tspo/Wnt3/Tgfb1/Sema6a/Cd24a/Ctnnb1/Nrp1/Notch1/Ryk/Idh2/Rtn4/Gsk3b/Dnajb11/Dkk1	23
GO:0003231	GO:0003231	cardiac ventricle development	22/560	151/28814	2.23384e-13	1.74277e-11	1.02639e-11	Sox4/Pitx2/Sox11/Aplnr/Hes1/Cited2/Zfpm1/Fzd2/Chd7/Ptk7/Wnt5a/Ly6e/Slit3/Tgfb1/Greb1l/Ctnnb1/Foxc1/Notch1/Mesp1/Luzp1/Lmo4/Tpm1	22
GO:0003206	GO:0003206	cardiac chamber morphogenesis	22/560	152/28814	2.56523e-13	1.93675e-11	1.14063e-11	Fgf8/Sox4/Pitx2/Smo/Sox11/Aplnr/Hes1/Cited2/Zfpm1/Fzd2/Chd7/Wnt5a/Ly6e/Slit3/Tgfb1/Gata6/Ctnnb1/Foxc1/Nrp1/Notch1/Mesp1/Tpm1	22
GO:0072073	GO:0072073	kidney epithelium development	22/560	152/28814	2.56523e-13	1.93675e-11	1.14063e-11	Fgf8/Gpc3/Basp1/Pbx1/Smo/Smad1/Maged1/Hes1/Lhx1/Fgfr1/Cited1/Tgfb1/Greb1l/Cd24a/Ctnnb1/Foxc1/Ctnnbip1/Notch1/Dll1/Sfrp1/Vcan/Epha4	22
GO:0048863	GO:0048863	stem cell differentiation	27/560	240/28814	2.63838e-13	1.96036e-11	1.15454e-11	Tead2/Cdh2/Pitx2/Smo/Sox11/Hes1/Cited2/Frzb/Zeb2/Wnt3/Pdgfra/Twist1/Sema6a/Cyp26a1/Gsc/Gata6/Ctnnb1/Foxc1/Nrp1/Notch1/Msx1/Cdc42/Fn1/Gsk3b/Eomes/Sfrp1/Aldh1a2	27
GO:0010717	GO:0010717	regulation of epithelial to mesenchymal transition	18/560	95/28814	3.32308e-13	2.43052e-11	1.43144e-11	Mdk/Zfp703/Tgfb1/Phldb2/Twist1/Ctnnb1/Foxc1/Ppp2ca/Snai1/Spred1/Notch1/Lef1/Hdac2/Bambi/Il17rd/Tcf7l2/Sfrp1/Epha4	18
GO:0071900	GO:0071900	regulation of protein serine/threonine kinase activity	32/560	352/28814	6.13458e-13	4.41784e-11	2.60186e-11	Marcks/Ccnd2/Hmga2/Maged1/Ccnjl/Fgfr1/Zeb2/Wnt5a/Pkig/Tgfb1/Ccni/Prkar1a/Dtnbp1/Pmp22/Akt1/App/Cd24a/Ppp2ca/Tsg101/Cdkn1c/Prkar2a/Ccny/Gsk3b/Dkk1/Ccnd3/Ptpn1/Fzd10/Sfrp1/Ccng1/Epha4/Casp3/Tdgf1	32
GO:0030326	GO:0030326	embryonic limb morphogenesis	21/560	143/28814	6.70977e-13	4.67907e-11	2.7557e-11	Fgf8/Gnas/Gpc3/Gas1/Pbx1/Pitx2/Fgfr1/Chd7/Wnt5a/Pbx2/Wnt3/Twist1/Fbn2/Ctnnb1/Notch1/Msx1/Lef1/Hdac2/Dkk1/Aldh1a2/Hoxd9	21
GO:0035113	GO:0035113	embryonic appendage morphogenesis	21/560	143/28814	6.70977e-13	4.67907e-11	2.7557e-11	Fgf8/Gnas/Gpc3/Gas1/Pbx1/Pitx2/Fgfr1/Chd7/Wnt5a/Pbx2/Wnt3/Twist1/Fbn2/Ctnnb1/Notch1/Msx1/Lef1/Hdac2/Dkk1/Aldh1a2/Hoxd9	21
GO:0001503	GO:0001503	ossification	35/560	421/28814	6.79719e-13	4.67907e-11	2.7557e-11	Mdk/Gnas/Gpc3/Pbx1/Clic1/Smo/Smad1/H3f3a/Sox11/Id1/Fgfr1/Wnt5a/Cited1/Wnt3/Tgfb1/Twist1/Col13a1/H3f3b/Akt1/Fbn2/Mmp2/Ctnnb1/Foxc1/Ctnnbip1/Notch1/Pkdcc/Prkaca/Bambi/Gsk3b/Alox15/Dkk1/Tcf7l2/Sfrp1/Rpl38/Igfbp3	35
GO:0014033	GO:0014033	neural crest cell differentiation	18/560	99/28814	6.99752e-13	4.74716e-11	2.79581e-11	Cdh2/Pitx2/Smo/Sox11/Hes1/Cited2/Frzb/Zeb2/Twist1/Sema6a/Cyp26a1/Gsc/Foxc1/Nrp1/Cdc42/Fn1/Sfrp1/Aldh1a2	18
GO:0010720	GO:0010720	positive regulation of cell development	33/560	378/28814	8.18744e-13	5.47506e-11	3.2245e-11	S100a10/Vim/Mdk/Marcks/Dbn1/Dll3/Smo/Sox11/Plxna2/Bin1/Hes1/Zeb2/Tspo/Wnt3/Tgfb1/Tenm4/Sh3glb1/Ctnnb1/Nrp1/Notch1/Lrp8/Cdc42/Qk/Rtn4/Fn1/Hdac2/Gsk3b/Cyp51/P4hb/Kdr/Nin/Epha4/Calr	33
GO:0003279	GO:0003279	cardiac septum development	20/560	130/28814	9.74221e-13	6.423e-11	3.78278e-11	Fgf8/Sox4/Pitx2/Smo/Myh10/Sox11/Aplnr/Hes1/Cited2/Zfpm1/Fzd2/Chd7/Ptk7/Wnt5a/Slit3/Gata6/Nrp1/Notch1/Luzp1/Lmo4	20
GO:0050768	GO:0050768	negative regulation of neurogenesis	22/560	163/28814	1.09563e-12	7.1231e-11	4.1951e-11	Prtg/Hmga2/Dll3/Sox11/Hes1/B2m/Id1/Wnt5a/Ppp3ca/Tspo/Wnt3/Tgfb1/Sema6a/Cd24a/Ctnnb1/Nrp1/Notch1/Ryk/Idh2/Rtn4/Gsk3b/Dnajb11	22
GO:0035148	GO:0035148	tube formation	23/560	182/28814	1.36743e-12	8.76839e-11	5.16408e-11	Fgf8/Sox4/Tead2/Sox11/Cited2/T/Fzd2/Zeb2/Ptk7/Wnt5a/Tgfb1/Pfn1/Twist1/Tmed2/Ctnnb1/Notch1/Prkaca/Fgf10/Fgf3/Luzp1/Lmo4/Sfrp1/Casp3	23
GO:0072175	GO:0072175	epithelial tube formation	22/560	167/28814	1.80366e-12	1.14094e-10	6.71946e-11	Fgf8/Sox4/Tead2/Sox11/Cited2/T/Fzd2/Zeb2/Ptk7/Wnt5a/Tgfb1/Pfn1/Twist1/Tmed2/Ctnnb1/Prkaca/Fgf10/Fgf3/Luzp1/Lmo4/Sfrp1/Casp3	22
GO:0048608	GO:0048608	reproductive structure development	37/560	484/28814	1.84384e-12	1.14858e-10	6.76449e-11	Fgf8/Hmga2/Rspo3/Krt8/Hes1/Cited2/Lhx1/Chd7/Rhobtb3/Wnt5a/Cited1/Pdgfra/Fst/Tmed2/Phlda2/Prdx4/H3f3b/Akt1/Fbn2/Mmp2/Greb1l/Ctnnb1/Foxc1/Snai1/Notch1/Cdkn1c/Pbrm1/Fgf10/Lef1/Bak1/Ctsl/Kdr/Eomes/Tcf7l2/Sfrp1/Sulf1/Cdx2	37
GO:0060560	GO:0060560	developmental growth involved in morphogenesis	28/560	281/28814	1.9172e-12	1.14858e-10	6.76449e-11	Dbn1/Smo/Itgb1/Olfm1/Dpysl2/Ndn/Lhx1/Zeb2/Ptk7/Wnt5a/Slit3/Nkd1/Wnt3/Tgfb1/Sh3glb1/Sema6a/App/Ctnnb1/Nrp1/Notch1/Ryk/Fgf10/Mesp1/Rtn4/Fn1/Gsk3b/Sfrp1/Nin	28
GO:0016331	GO:0016331	morphogenesis of embryonic epithelium	23/560	185/28814	1.93372e-12	1.14858e-10	6.76449e-11	Fgf8/Sox4/Tead2/Sox11/Cited2/T/Fzd2/Zeb2/Ptk7/Wnt5a/Tgfb1/Pfn1/Twist1/Tmed2/Ctnnb1/Prkaca/Fgf10/Luzp1/Lmo4/Sfrp1/Sulf1/Casp3/Aldh1a2	23
GO:0035051	GO:0035051	cardiocyte differentiation	23/560	185/28814	1.93372e-12	1.14858e-10	6.76449e-11	Pitx2/Myh10/Itgb1/Kdm6b/Hes1/Cited2/T/Tgfb1/Tenm4/Pdgfra/Twist1/Gata6/Ctnnb1/Notch1/Pbrm1/Dll1/Cdc42/Mesp1/Hdac2/Gsk3b/Dkk1/Eomes/Tdgf1	23
GO:0045664	GO:0045664	regulation of neuron differentiation	26/560	241/28814	1.93843e-12	1.14858e-10	6.76449e-11	Pbx1/Ttc3/Sox11/Itgb1/Bin1/Hes1/Dpysl2/B2m/Fgfr1/Tcf12/Bnip2/Tbx6/App/Cd24a/Notch1/Mycl/Tcf4/Dll1/Rtn4/Gsk3b/Notch3/Dkk1/Mmd/Sfrp1/Nin/Calr	26
GO:0061458	GO:0061458	reproductive system development	37/560	488/28814	2.35432e-12	1.37757e-10	8.11312e-11	Fgf8/Hmga2/Rspo3/Krt8/Hes1/Cited2/Lhx1/Chd7/Rhobtb3/Wnt5a/Cited1/Pdgfra/Fst/Tmed2/Phlda2/Prdx4/H3f3b/Akt1/Fbn2/Mmp2/Greb1l/Ctnnb1/Foxc1/Snai1/Notch1/Cdkn1c/Pbrm1/Fgf10/Lef1/Bak1/Ctsl/Kdr/Eomes/Tcf7l2/Sfrp1/Sulf1/Cdx2	37
GO:0001654	GO:0001654	eye development	34/560	421/28814	3.28385e-12	1.88211e-10	1.10846e-10	Vim/Gas1/Pbx1/Rcn1/Pitx2/Myh10/Col4a1/Sox11/Cited2/Lhx1/Pbx3/Zeb2/Chd7/Pbx2/Meis2/Tgfb1/Clic4/Pdgfra/Twist1/Meis3/Hmgb1/Ctnnb1/Foxc1/Nrp1/Spred1/Cdkn1c/Bsg/Dll1/Fgf10/Bak1/Hdac2/Kdr/Grcc10/Aldh1a2	34
GO:0090263	GO:0090263	positive regulation of canonical Wnt signaling pathway	18/560	108/28814	3.29701e-12	1.88211e-10	1.10846e-10	Gpc3/Sox4/Wls/Rspo3/Csnk1e/Zeb2/Ptk7/Usp47/Tgfb1/Vcp/Csnk1g2/Tmem9/Nrarp/Fgf10/Dact1/Bambi/Ctdnep1/Sfrp1	18
GO:0150063	GO:0150063	visual system development	34/560	424/28814	4.00015e-12	2.25599e-10	1.32865e-10	Vim/Gas1/Pbx1/Rcn1/Pitx2/Myh10/Col4a1/Sox11/Cited2/Lhx1/Pbx3/Zeb2/Chd7/Pbx2/Meis2/Tgfb1/Clic4/Pdgfra/Twist1/Meis3/Hmgb1/Ctnnb1/Foxc1/Nrp1/Spred1/Cdkn1c/Bsg/Dll1/Fgf10/Bak1/Hdac2/Kdr/Grcc10/Aldh1a2	34
GO:0048754	GO:0048754	branching morphogenesis of an epithelial tube	23/560	192/28814	4.22779e-12	2.35598e-10	1.38754e-10	Mdk/Fgf8/Gpc3/Pbx1/Hmga2/Pitx2/Smo/Col4a1/Maged1/Lhx1/Wnt5a/Tgfb1/Clic4/Pdgfra/Greb1l/Ctnnb1/Nrp1/Ctnnbip1/Notch1/Nrarp/Fgf10/Lef1/Kdr	23
GO:0048880	GO:0048880	sensory system development	34/560	428/28814	5.18902e-12	2.85763e-10	1.68298e-10	Vim/Gas1/Pbx1/Rcn1/Pitx2/Myh10/Col4a1/Sox11/Cited2/Lhx1/Pbx3/Zeb2/Chd7/Pbx2/Meis2/Tgfb1/Clic4/Pdgfra/Twist1/Meis3/Hmgb1/Ctnnb1/Foxc1/Nrp1/Spred1/Cdkn1c/Bsg/Dll1/Fgf10/Bak1/Hdac2/Kdr/Grcc10/Aldh1a2	34
GO:0009948	GO:0009948	anterior/posterior axis specification	14/560	59/28814	5.56799e-12	3.03067e-10	1.78489e-10	Gpc3/Wls/Lhx1/Wnt5a/Wnt3/Tbx6/Tmed2/Ctnnb1/Nrarp/Mesp1/Ets2/Cdx2/Lefty1/Tdgf1	14
GO:0050769	GO:0050769	positive regulation of neurogenesis	28/560	298/28814	7.93125e-12	4.25146e-10	2.50387e-10	Vim/Mdk/Marcks/Dbn1/Dll3/Smo/Sox11/Plxna2/Bin1/Hes1/Zeb2/Tspo/Wnt3/Tgfb1/Tenm4/Sh3glb1/Ctnnb1/Nrp1/Notch1/Lrp8/Qk/Rtn4/Fn1/Hdac2/Gsk3b/Kdr/Nin/Epha4	28
GO:0042476	GO:0042476	odontogenesis	19/560	129/28814	7.99249e-12	4.25146e-10	2.50387e-10	Fgf8/Gas1/Pitx2/Smo/Wls/Fgfr1/Hacd1/Tgfb1/Pdgfra/Fst/Lamb1/Ctnnb1/Foxc1/Dll1/Msx1/Fgf10/Lef1/Hdac2/Tcf7l2	19
GO:0007411	GO:0007411	axon guidance	26/560	258/28814	9.23347e-12	4.80243e-10	2.82836e-10	Prtg/Fgf8/Gas1/Smo/Myh10/Plxna2/Dpysl5/Dpysl2/Lhx1/Evx1/Efna3/Wnt5a/Slit3/Wnt3/Sema6a/App/Efna2/Nrp1/Notch1/Ryk/Ablim1/Bsg/Gap43/Notch3/Epha4/Emb	26
GO:0021537	GO:0021537	telencephalon development	26/560	258/28814	9.23347e-12	4.80243e-10	2.82836e-10	Mdk/Fgf8/Cdh2/Smo/Ywhae/Myh10/Hes1/Lhx1/Fgfr1/Zeb2/Chd7/Wnt5a/Zmiz1/Lamb1/Ctnnb1/Ryk/Lrp8/Btg2/Rtn4/Lef1/Kif3a/Hdac2/Gsk3b/Eomes/Nin/Grcc10	26
GO:0097485	GO:0097485	neuron projection guidance	26/560	259/28814	1.00803e-11	5.18526e-10	3.05382e-10	Prtg/Fgf8/Gas1/Smo/Myh10/Plxna2/Dpysl5/Dpysl2/Lhx1/Evx1/Efna3/Wnt5a/Slit3/Wnt3/Sema6a/App/Efna2/Nrp1/Notch1/Ryk/Ablim1/Bsg/Gap43/Notch3/Epha4/Emb	26
GO:0060411	GO:0060411	cardiac septum morphogenesis	16/560	87/28814	1.11241e-11	5.65997e-10	3.3334e-10	Fgf8/Sox4/Pitx2/Smo/Sox11/Aplnr/Hes1/Cited2/Zfpm1/Fzd2/Chd7/Wnt5a/Slit3/Gata6/Nrp1/Notch1	16
GO:0051146	GO:0051146	striated muscle cell differentiation	29/560	328/28814	1.49431e-11	7.52136e-10	4.42965e-10	Cdh2/Pitx2/Smo/Actg1/Myh10/Itgb1/Krt8/Kdm6b/Capn2/T/Ppp3ca/Hacd1/Plekho1/Bnip2/Tgfb1/Prkar1a/Pdgfra/Pmp22/Akt1/Gata6/Notch1/Dll1/Msx1/Mesp1/Hdac2/Gsk3b/Dkk1/Tpm1/Tdgf1	29
GO:0090090	GO:0090090	negative regulation of canonical Wnt signaling pathway	19/560	134/28814	1.58918e-11	7.91378e-10	4.66077e-10	Mdk/Gpc3/Cdh2/Frzb/Amfr/Wnt5a/Nkd1/App/Ctnnb1/Ctnnbip1/Notch1/Dact1/Mesp1/Hdac2/Gsk3b/Nkd2/Dkk1/Tcf7l2/Sfrp1	19
GO:0060541	GO:0060541	respiratory system development	26/560	267/28814	2.00336e-11	9.8713e-10	5.81363e-10	Fgf8/Gpc3/Hmga2/Pitx2/Sox11/Hes1/Id1/Fgfr1/Chd7/Ptk7/Wnt5a/Tgfb1/Pdgfra/Hspb11/Gata6/Hmgb1/Ctnnb1/Notch1/Pkdcc/Fgf10/Cdc42/Lef1/Smchd1/Kdr/Aldh1a2/Sparc	26
GO:0055123	GO:0055123	digestive system development	19/560	139/28814	3.06464e-11	1.49433e-09	8.80075e-10	Pitx2/Smo/Wls/Mixl1/Sox11/Hes1/Wnt5a/Pdgfra/Gata6/Ctnnb1/Notch1/Pkdcc/Cdkn1c/Fgf10/Dact1/Tcf7l2/Sfrp1/Aldh1a2/Cdx2	19
GO:0072006	GO:0072006	nephron development	20/560	157/28814	3.44415e-11	1.66207e-09	9.78864e-10	Fgf8/Gpc3/Basp1/Pbx1/Smo/Maged1/Hes1/Lhx1/Cited1/Tgfb1/Pdgfra/Greb1l/Cd24a/Ctnnb1/Foxc1/Ctnnbip1/Notch1/Dll1/Notch3/Sulf1	20
GO:0007517	GO:0007517	muscle organ development	30/560	365/28814	4.09782e-11	1.95733e-09	1.15276e-09	Fgf8/Pitx2/Smo/Sox11/Cited2/Zfpm1/Fzd2/Chd7/Wnt5a/Ly6e/Ppp3ca/Tgfb1/Btbd1/Dtnbp1/Twist1/Pmp22/Gsc/Ctnnb1/Foxc1/Notch1/Dll1/Msx1/Btg2/Fgf3/Lef1/Eomes/Tcf7l2/Tpm1/Flnb/Hoxd9	30
GO:0014031	GO:0014031	mesenchymal cell development	16/560	95/28814	4.49164e-11	2.12377e-09	1.25078e-09	Cdh2/Pitx2/Smo/Sox11/Hes1/Cited2/Zeb2/Twist1/Sema6a/Cyp26a1/Foxc1/Nrp1/Notch1/Cdc42/Fn1/Aldh1a2	16
GO:0003143	GO:0003143	embryonic heart tube morphogenesis	14/560	69/28814	5.41728e-11	2.53583e-09	1.49346e-09	Fgf8/Tead2/Smo/Aplnr/Hes1/Cited2/Wnt5a/Tbx6/Tmed2/Notch1/Dll1/Mesp1/Kif3a/Aldh1a2	14
GO:0010718	GO:0010718	positive regulation of epithelial to mesenchymal transition	12/560	48/28814	9.52478e-11	4.41441e-09	2.59983e-09	Mdk/Zfp703/Tgfb1/Twist1/Ctnnb1/Foxc1/Snai1/Notch1/Lef1/Hdac2/Bambi/Tcf7l2	12
GO:0048638	GO:0048638	regulation of developmental growth	31/560	402/28814	9.65041e-11	4.42878e-09	2.6083e-09	Fgf8/Gnas/Dbn1/Hmga2/Smo/Olfm1/Dpysl2/Cited2/Fgfr1/Chd7/Wnt5a/Nkd1/Ppib/Wnt3/Sh3glb1/Sema6a/Akt1/App/Gata6/Foxc1/Nrp1/Notch1/Ryk/Dll1/Dusp9/Rtn4/Gpat4/Fn1/Hdac2/Gsk3b/Tcf7l2	31
GO:0001667	GO:0001667	ameboidal-type cell migration	33/560	452/28814	1.00212e-10	4.55429e-09	2.68222e-09	Fgf8/Amot/Cdh2/Pitx2/Smo/Mixl1/Itgb1/T/Fgfr1/Zeb2/Wnt5a/Tgfb1/Pfn1/Twist1/Sema6a/Pmp22/Akt1/Fbn2/Hmgb1/Nrp1/Spred1/Notch1/Bsg/Fgf10/Cdc42/Mesp1/Rtn4/Fn1/Kdr/Map4k4/Calr/Sparc/Lefty1	33
GO:0007346	GO:0007346	regulation of mitotic cell cycle	34/560	479/28814	1.10125e-10	4.95669e-09	2.91921e-09	Fgf8/Gas1/Pbx1/Ccnd2/Hmga2/Ywhae/Hes1/Fgfr1/Rdx/Hacd1/Usp47/Meis2/Tgfb1/Ube2e2/Usp22/Akt1/App/Hmgb1/Ctnnb1/Foxc1/Ppp2ca/Cdc16/Tubg1/Psme2/Cdkn1c/Btg2/Fgf10/Cdc42/Dact1/Brd7/Taok1/Ccnd3/Ccng1/Psme1	34
GO:0072009	GO:0072009	nephron epithelium development	17/560	117/28814	1.25845e-10	5.6103e-09	3.30415e-09	Fgf8/Gpc3/Basp1/Pbx1/Smo/Maged1/Hes1/Lhx1/Cited1/Tgfb1/Greb1l/Cd24a/Ctnnb1/Foxc1/Ctnnbip1/Notch1/Dll1	17
GO:0051962	GO:0051962	positive regulation of nervous system development	29/560	359/28814	1.31244e-10	5.7958e-09	3.4134e-09	Vim/Mdk/Marcks/Dbn1/Dll3/Smo/Sox11/Plxna2/Bin1/Hes1/Adgrl2/Zeb2/Tspo/Wnt3/Tgfb1/Tenm4/Sh3glb1/Ctnnb1/Nrp1/Notch1/Lrp8/Qk/Rtn4/Fn1/Hdac2/Gsk3b/Kdr/Nin/Epha4	29
GO:0001841	GO:0001841	neural tube formation	18/560	134/28814	1.36196e-10	5.95824e-09	3.50906e-09	Sox4/Tead2/Sox11/Cited2/T/Fzd2/Zeb2/Ptk7/Wnt5a/Tgfb1/Pfn1/Twist1/Tmed2/Prkaca/Luzp1/Lmo4/Sfrp1/Casp3	18
GO:0003151	GO:0003151	outflow tract morphogenesis	15/560	88/28814	1.52418e-10	6.60619e-09	3.89067e-09	Fgf8/Pitx2/Sox11/Hes1/Cited2/Zfpm1/Fzd2/Wnt5a/Twist1/Gata6/Ctnnb1/Foxc1/Nrp1/Notch1/Cdc42	15
GO:0030901	GO:0030901	midbrain development	12/560	50/28814	1.6021e-10	6.88022e-09	4.05206e-09	Smad1/Wls/Hes1/Fgfr1/Wnt5a/Wnt3/Ctnnb1/Ryk/Msx1/Dkk1/Sfrp1/Aplp2	12
GO:0043583	GO:0043583	ear development	24/560	251/28814	1.7429e-10	7.37913e-09	4.34589e-09	Fgf8/Gas1/Prkra/Hes1/Fgfr1/Frzb/Fzd2/Chd7/Ptk7/Wnt5a/Mapkapk2/Gsc/Notch1/H2-K1/Mycl/Dll1/Msx1/Ccm2/Fgf10/Fgf3/Kif3a/Lrig3/Rpl38/Epha4	24
GO:0007492	GO:0007492	endoderm development	14/560	75/28814	1.76557e-10	7.37913e-09	4.34589e-09	Fgf8/Ssbp3/Hmga2/Mixl1/Lhx1/Tgfb1/Gata6/Ctnnb1/Notch1/Hsbp1/Mesp1/Fn1/Dkk1/Eomes	14
GO:0048645	GO:0048645	animal organ formation	14/560	75/28814	1.76557e-10	7.37913e-09	4.34589e-09	Fgf8/Gng5/Hes1/Cited2/Fgfr1/Wnt5a/Gata6/Ctnnb1/Notch1/Fgf10/Fgf3/Mesp1/Dkk1/Sulf1	14
GO:0014032	GO:0014032	neural crest cell development	15/560	89/28814	1.80072e-10	7.45943e-09	4.39318e-09	Cdh2/Pitx2/Smo/Sox11/Hes1/Cited2/Zeb2/Twist1/Sema6a/Cyp26a1/Foxc1/Nrp1/Cdc42/Fn1/Aldh1a2	15
GO:0051017	GO:0051017	actin filament bundle assembly	20/560	173/28814	2.03167e-10	8.34232e-09	4.91315e-09	S100a10/Marcks/Dbn1/Cald1/Actg1/Myh10/Zyx/Id1/Rdx/Phldb2/Pfn1/Ccdc88a/Pdlim4/Limch1/Nrp1/Cdc42/Tnfaip1/Actn1/Myo1b/Tpm1	20
GO:0051099	GO:0051099	positive regulation of binding	21/560	193/28814	2.24276e-10	9.12899e-09	5.37646e-09	S100a10/Pitx2/Hes1/B2m/Amfr/Wnt5a/Tgfb1/Twist1/App/Hmgb1/Ctnnb1/Foxc1/Ppp2ca/Nme1/Dact1/Bambi/Mapre1/Gsk3b/Tcf7l2/H1f0/Epha4	21
GO:0001838	GO:0001838	embryonic epithelial tube formation	19/560	156/28814	2.34114e-10	9.44731e-09	5.56393e-09	Sox4/Tead2/Sox11/Cited2/T/Fzd2/Zeb2/Ptk7/Wnt5a/Tgfb1/Pfn1/Twist1/Tmed2/Ctnnb1/Prkaca/Luzp1/Lmo4/Sfrp1/Casp3	19
GO:0008347	GO:0008347	glial cell migration	13/560	64/28814	2.61124e-10	1.04472e-08	6.15279e-09	Vim/Ndn/Tspo/Zmiz1/Pmp22/Lamb1/Ctnnb1/Lrp8/Idh2/Rtn4/Fn1/Vcan/Epha4	13
GO:0031345	GO:0031345	negative regulation of cell projection organization	22/560	215/28814	2.75289e-10	1.07418e-08	6.32628e-09	Vim/Itgb1/Hes1/B2m/Id1/Wnt5a/Ppp3ca/Wnt3/Gdi2/Dtnbp1/Sema6a/Pmp22/Tbx6/App/Nrp1/Ryk/H2-K1/Rtn4/Hdac2/Gsk3b/Dkk1/Epha4	22
GO:0030509	GO:0030509	BMP signaling pathway	20/560	176/28814	2.77042e-10	1.07418e-08	6.32628e-09	Gpc3/Smad1/Sox11/Hes1/Id1/Wnt5a/Tgfb1/Fst/Gata6/Notch1/Msx1/Lef1/Bambi/Dkk1/Kdr/Tcf7l2/Sfrp1/Sulf1/Lefty2/Lefty1	20
GO:0061572	GO:0061572	actin filament bundle organization	20/560	176/28814	2.77042e-10	1.07418e-08	6.32628e-09	S100a10/Marcks/Dbn1/Cald1/Actg1/Myh10/Zyx/Id1/Rdx/Phldb2/Pfn1/Ccdc88a/Pdlim4/Limch1/Nrp1/Cdc42/Tnfaip1/Actn1/Myo1b/Tpm1	20
GO:0035270	GO:0035270	endocrine system development	18/560	140/28814	2.83846e-10	1.07418e-08	6.32628e-09	Mdk/Fgf8/Sox4/Cdh2/Pbx1/Hmga2/Pitx2/Smo/Hes1/Cited2/Wnt5a/Ly6e/Pdgfra/Gata6/Cdkn1c/Dll1/Fgf10/Tcf7l2	18
GO:0001657	GO:0001657	ureteric bud development	16/560	107/28814	2.84731e-10	1.07418e-08	6.32628e-09	Fgf8/Gpc3/Pbx1/Smo/Smad1/Maged1/Hes1/Lhx1/Fgfr1/Tgfb1/Greb1l/Ctnnb1/Foxc1/Ctnnbip1/Sfrp1/Vcan	16
GO:0072163	GO:0072163	mesonephric epithelium development	16/560	107/28814	2.84731e-10	1.07418e-08	6.32628e-09	Fgf8/Gpc3/Pbx1/Smo/Smad1/Maged1/Hes1/Lhx1/Fgfr1/Tgfb1/Greb1l/Ctnnb1/Foxc1/Ctnnbip1/Sfrp1/Vcan	16
GO:0072164	GO:0072164	mesonephric tubule development	16/560	107/28814	2.84731e-10	1.07418e-08	6.32628e-09	Fgf8/Gpc3/Pbx1/Smo/Smad1/Maged1/Hes1/Lhx1/Fgfr1/Tgfb1/Greb1l/Ctnnb1/Foxc1/Ctnnbip1/Sfrp1/Vcan	16
GO:0030324	GO:0030324	lung development	23/560	236/28814	2.86845e-10	1.07418e-08	6.32628e-09	Fgf8/Gpc3/Hmga2/Pitx2/Sox11/Hes1/Id1/Fgfr1/Ptk7/Wnt5a/Tgfb1/Pdgfra/Hspb11/Gata6/Hmgb1/Ctnnb1/Notch1/Pkdcc/Fgf10/Cdc42/Kdr/Aldh1a2/Sparc	23
GO:0009855	GO:0009855	determination of bilateral symmetry	18/560	141/28814	3.19599e-10	1.18734e-08	6.99274e-09	Fgf8/Pitx2/Smo/Aplnr/Cited2/T/Wnt5a/Tbx6/Tmed2/Ctnnb1/Notch1/Dll1/Fgf10/Mesp1/Kif3a/Aldh1a2/Lefty1/Tdgf1	18
GO:0035265	GO:0035265	organ growth	22/560	217/28814	3.2902e-10	1.21271e-08	7.14217e-09	Fgf8/Smo/Smad1/Cited2/Fgfr1/Ly6e/Prkar1a/Tenm4/Pdgfra/Akt1/Gata6/Ctnnb1/Foxc1/Notch1/Dll1/Fgf10/Dusp9/Mesp1/Hdac2/Gsk3b/Kdr/Tcf7l2	22
GO:0043393	GO:0043393	regulation of protein binding	22/560	218/28814	3.59419e-10	1.30446e-08	7.68252e-09	B2m/Id1/Zfpm1/Amfr/Wnt5a/Dtnbp1/Bag2/Phlda2/Akt1/App/Ppp2ca/Ctnnbip1/Nes/Cdc42/Dact1/Bambi/Mapre1/Gsk3b/Dkk1/Cycs/Tcf7l2/Aplp2	22
GO:0009799	GO:0009799	specification of symmetry	18/560	142/28814	3.59486e-10	1.30446e-08	7.68252e-09	Fgf8/Pitx2/Smo/Aplnr/Cited2/T/Wnt5a/Tbx6/Tmed2/Ctnnb1/Notch1/Dll1/Fgf10/Mesp1/Kif3a/Aldh1a2/Lefty1/Tdgf1	18
GO:0030323	GO:0030323	respiratory tube development	23/560	239/28814	3.68626e-10	1.32734e-08	7.81725e-09	Fgf8/Gpc3/Hmga2/Pitx2/Sox11/Hes1/Id1/Fgfr1/Ptk7/Wnt5a/Tgfb1/Pdgfra/Hspb11/Gata6/Hmgb1/Ctnnb1/Notch1/Pkdcc/Fgf10/Cdc42/Kdr/Aldh1a2/Sparc	23
GO:0048705	GO:0048705	skeletal system morphogenesis	24/560	261/28814	3.88757e-10	1.38914e-08	8.18124e-09	Fgf8/Gnas/Gas1/Serpinh1/Prkra/Sox11/Cited2/T/Lhx1/Sp5/Pdgfra/Hoxb1/Hoxb2/Twist1/Col13a1/Gsc/Fbn2/Mmp2/Ctnnb1/Foxc1/Ryk/Msx1/Sfrp1/Hoxd9	24
GO:0060688	GO:0060688	regulation of morphogenesis of a branching structure	13/560	66/28814	3.92303e-10	1.39119e-08	8.19331e-09	Mdk/Smo/Maged1/Lhx1/Fgfr1/Wnt5a/Tgfb1/Pdgfra/Ctnnb1/Fgf10/Rtn4/Sfrp1/Sulf1	13
GO:0061351	GO:0061351	neural precursor cell proliferation	21/560	199/28814	3.96663e-10	1.39608e-08	8.22209e-09	Mdk/Fgf8/Cdh2/Dbn1/Hmga2/Smo/Gng5/Lhx1/Fgfr1/Zeb2/Wnt5a/Tgfb1/Cd24a/Ctnnb1/Notch1/Fabp7/Nes/Btg2/Lef1/Kif3a/Gnai2	21
GO:0048565	GO:0048565	digestive tract development	17/560	126/28814	4.13674e-10	1.44508e-08	8.5107e-09	Pitx2/Smo/Mixl1/Sox11/Hes1/Wnt5a/Pdgfra/Gata6/Ctnnb1/Notch1/Pkdcc/Fgf10/Dact1/Tcf7l2/Sfrp1/Aldh1a2/Cdx2	17
GO:0001823	GO:0001823	mesonephros development	16/560	110/28814	4.34495e-10	1.49553e-08	8.80783e-09	Fgf8/Gpc3/Pbx1/Smo/Smad1/Maged1/Hes1/Lhx1/Fgfr1/Tgfb1/Greb1l/Ctnnb1/Foxc1/Ctnnbip1/Sfrp1/Vcan	16
GO:0009880	GO:0009880	embryonic pattern specification	14/560	80/28814	4.34506e-10	1.49553e-08	8.80783e-09	Lhx1/Wnt5a/Cited1/Meis2/Tbx6/Tmed2/Meis3/Ctnnb1/Nrp1/Nrarp/Dll1/Fgf10/Mesp1/Tdgf1	14
GO:0048864	GO:0048864	stem cell development	15/560	95/28814	4.67937e-10	1.59129e-08	9.37181e-09	Cdh2/Pitx2/Smo/Sox11/Hes1/Cited2/Zeb2/Twist1/Sema6a/Cyp26a1/Foxc1/Nrp1/Cdc42/Fn1/Aldh1a2	15
GO:0051101	GO:0051101	regulation of DNA binding	17/560	127/28814	4.69127e-10	1.59129e-08	9.37181e-09	Hmga2/Pitx2/Smo/Sox11/Hes1/Id1/Tgfb1/Twist1/Hmgb1/Ctnnb1/Foxc1/Ctnnbip1/Nme1/Msx1/Lef1/Hdac2/H1f0	17
GO:0001649	GO:0001649	osteoblast differentiation	22/560	222/28814	5.09229e-10	1.71489e-08	1.00997e-08	Gnas/Clic1/Smo/Smad1/H3f3a/Sox11/Id1/Fgfr1/Cited1/Wnt3/Twist1/H3f3b/Akt1/Fbn2/Ctnnb1/Ctnnbip1/Notch1/Prkaca/Bambi/Gsk3b/Sfrp1/Igfbp3	22
GO:0061371	GO:0061371	determination of heart left/right asymmetry	13/560	68/28814	5.80829e-10	1.93432e-08	1.1392e-08	Fgf8/Smo/Aplnr/Cited2/T/Wnt5a/Tbx6/Tmed2/Notch1/Dll1/Mesp1/Kif3a/Aldh1a2	13
GO:0007015	GO:0007015	actin filament organization	32/560	458/28814	5.82652e-10	1.93432e-08	1.1392e-08	S100a10/Tpm4/Marcks/Marcksl1/Dbn1/Cald1/Actg1/Myh10/Zyx/Bin1/Id1/Arf1/Rhobtb3/Hip1/Rdx/Mprip/Phldb2/Pfn1/Ccdc88a/Pdlim4/Limch1/Nrp1/Cdc42/Tnfaip1/Arpc1a/Arfgef1/Cotl1/Actn1/Alox15/Myo1b/Tmsb10/Tpm1	32
GO:0003156	GO:0003156	regulation of animal organ formation	10/560	34/28814	6.12142e-10	2.01791e-08	1.18844e-08	Fgf8/Cited2/Fgfr1/Wnt5a/Ctnnb1/Fgf10/Fgf3/Mesp1/Dkk1/Sulf1	10
GO:0060606	GO:0060606	tube closure	16/560	113/28814	6.53953e-10	2.14067e-08	1.26073e-08	Tead2/Cited2/T/Fzd2/Zeb2/Ptk7/Wnt5a/Tgfb1/Pfn1/Twist1/Tmed2/Prkaca/Fgf10/Lmo4/Sfrp1/Casp3	16
GO:0022604	GO:0022604	regulation of cell morphogenesis	27/560	338/28814	7.33048e-10	2.37131e-08	1.39656e-08	S100a10/Mdk/Marcks/Dbn1/Myh10/Ttc3/Plxna2/Rhobtb3/Wnt5a/Rdx/Plekho1/Sh3glb1/Nrp1/Lrp8/Cdc42/Rtn4/Kif3a/Epb41l3/Fn1/Bambi/P4hb/Kdr/Fbln1/Tpm1/Epha4/Calr/Sparc	27
GO:0070986	GO:0070986	left/right axis specification	7/560	12/28814	7.34543e-10	2.37131e-08	1.39656e-08	Pitx2/Smo/Cited2/Hspb11/Notch1/Dll1/Mns1	7
GO:0071772	GO:0071772	response to BMP	20/560	187/28814	8.18388e-10	2.60604e-08	1.53481e-08	Gpc3/Smad1/Sox11/Hes1/Id1/Wnt5a/Tgfb1/Fst/Gata6/Notch1/Msx1/Lef1/Bambi/Dkk1/Kdr/Tcf7l2/Sfrp1/Sulf1/Lefty2/Lefty1	20
GO:0071773	GO:0071773	cellular response to BMP stimulus	20/560	187/28814	8.18388e-10	2.60604e-08	1.53481e-08	Gpc3/Smad1/Sox11/Hes1/Id1/Wnt5a/Tgfb1/Fst/Gata6/Notch1/Msx1/Lef1/Bambi/Dkk1/Kdr/Tcf7l2/Sfrp1/Sulf1/Lefty2/Lefty1	20
GO:0035567	GO:0035567	non-canonical Wnt signaling pathway	12/560	57/28814	8.24855e-10	2.60888e-08	1.53648e-08	Gpc3/Rspo3/Csnk1e/Frzb/Fzd2/Ptk7/Wnt5a/Nkd1/Ryk/Dact1/Fzd10/Sfrp1	12
GO:0035116	GO:0035116	embryonic hindlimb morphogenesis	10/560	35/28814	8.42165e-10	2.64575e-08	1.5582e-08	Fgf8/Gnas/Gpc3/Pitx2/Chd7/Wnt3/Twist1/Ctnnb1/Notch1/Msx1	10
GO:0007368	GO:0007368	determination of left/right symmetry	17/560	132/28814	8.64506e-10	2.69783e-08	1.58887e-08	Fgf8/Pitx2/Smo/Aplnr/Cited2/T/Wnt5a/Tbx6/Tmed2/Notch1/Dll1/Fgf10/Mesp1/Kif3a/Aldh1a2/Lefty1/Tdgf1	17
GO:0034329	GO:0034329	cell junction assembly	31/560	441/28814	9.38041e-10	2.90793e-08	1.7126e-08	S100a10/Cdh2/Actg1/Itgb1/Aplnr/Adgrl2/Wnt5a/Zfp703/Gpc6/Phldb2/Pmp22/App/Limch1/Ctnnb1/Nrp1/Rap1a/Snai1/Pard3/Prkaca/Lsr/Cdc42/Gap43/Epb41l3/Fn1/Gsk3b/Actn1/Cdh11/Vmp1/Dkk1/Kdr/Map4k4	31
GO:0060840	GO:0060840	artery development	16/560	116/28814	9.71534e-10	2.99194e-08	1.76208e-08	Mdk/Fgf8/Sox4/Myh10/Aplnr/Hes1/Cited2/Chd7/Zmiz1/Ctnnb1/Foxc1/Nrp1/Notch1/Rtn4/Notch3/Luzp1	16
GO:0090596	GO:0090596	sensory organ morphogenesis	26/560	319/28814	9.89005e-10	3.02584e-08	1.78205e-08	Fgf8/Gas1/Pitx2/Prkra/Sox11/Cited2/Lhx1/Fgfr1/Frzb/Fzd2/Chd7/Ptk7/Wnt5a/Twist1/Gsc/Ctnnb1/Dll1/Msx1/Fgf10/Fgf3/Bak1/Hdac2/Lrig3/Kdr/Rpl38/Grcc10	26
GO:0001708	GO:0001708	cell fate specification	15/560	102/28814	1.30528e-09	3.96754e-08	2.33666e-08	Smo/Itgb1/T/Fgfr1/Wnt5a/Tenm4/Tbx6/Gsc/Ctnnb1/Notch1/Dll1/Mesp1/Dkk1/Lmo4/Eomes	15
GO:0014020	GO:0014020	primary neural tube formation	16/560	119/28814	1.4257e-09	4.30562e-08	2.53577e-08	Tead2/Cited2/T/Fzd2/Zeb2/Ptk7/Wnt5a/Tgfb1/Pfn1/Twist1/Tmed2/Prkaca/Luzp1/Lmo4/Sfrp1/Casp3	16
GO:0031589	GO:0031589	cell-substrate adhesion	28/560	373/28814	1.44117e-09	4.32443e-08	2.54685e-08	S100a10/Mdk/Marcks/Dbn1/Actg1/Zyx/Itgb1/Hacd1/Phldb2/Col13a1/Vamp3/Lamb1/Limch1/Ctnnb1/Nrp1/Notch1/Cdc42/Fn1/Gsk3b/Actn1/Alox15/P4hb/Kdr/Sfrp1/Fbln1/Map4k4/Calr/Tdgf1	28
GO:1905330	GO:1905330	regulation of morphogenesis of an epithelium	13/560	73/28814	1.46192e-09	4.35876e-08	2.56706e-08	Mdk/Smo/Maged1/Lhx1/Fgfr1/Wnt5a/Nkd1/Tgfb1/Pdgfra/Ctnnb1/Fgf10/Sfrp1/Sulf1	13
GO:0043010	GO:0043010	camera-type eye development	28/560	374/28814	1.52994e-09	4.53269e-08	2.66949e-08	Vim/Gas1/Rcn1/Pitx2/Myh10/Col4a1/Sox11/Cited2/Lhx1/Zeb2/Chd7/Tgfb1/Clic4/Pdgfra/Twist1/Ctnnb1/Foxc1/Nrp1/Spred1/Cdkn1c/Bsg/Dll1/Fgf10/Bak1/Hdac2/Kdr/Grcc10/Aldh1a2	28
GO:0035137	GO:0035137	hindlimb morphogenesis	11/560	48/28814	1.59811e-09	4.70243e-08	2.76946e-08	Fgf8/Gnas/Gpc3/Pitx2/Chd7/Wnt3/Twist1/Ctnnb1/Notch1/Msx1/Hoxd9	11
GO:0003281	GO:0003281	ventricular septum development	14/560	88/28814	1.60732e-09	4.70243e-08	2.76946e-08	Sox4/Pitx2/Sox11/Aplnr/Hes1/Cited2/Zfpm1/Fzd2/Ptk7/Wnt5a/Slit3/Notch1/Luzp1/Lmo4	14
GO:0010563	GO:0010563	negative regulation of phosphorus metabolic process	31/560	457/28814	2.20512e-09	6.3717e-08	3.75257e-08	Ywhae/Ywhab/Mprip/Pkig/Pmepa1/Tgfb1/Prkar1a/Dtnbp1/Twist1/Tmed2/Akt1/Grb10/Ppp2ca/Spred1/Tsg101/Pard3/Cdkn1c/Dnajc3/Midn/Bak1/Prkar2a/Gnai2/Gsk3b/Bod1/Dkk1/Ptpn1/Sfrp1/Fbln1/Pid1/Casp3/Igfbp3	31
GO:0045936	GO:0045936	negative regulation of phosphate metabolic process	31/560	457/28814	2.20512e-09	6.3717e-08	3.75257e-08	Ywhae/Ywhab/Mprip/Pkig/Pmepa1/Tgfb1/Prkar1a/Dtnbp1/Twist1/Tmed2/Akt1/Grb10/Ppp2ca/Spred1/Tsg101/Pard3/Cdkn1c/Dnajc3/Midn/Bak1/Prkar2a/Gnai2/Gsk3b/Bod1/Dkk1/Ptpn1/Sfrp1/Fbln1/Pid1/Casp3/Igfbp3	31
GO:0001947	GO:0001947	heart looping	12/560	62/28814	2.30642e-09	6.58313e-08	3.87709e-08	Fgf8/Smo/Aplnr/Cited2/Wnt5a/Tbx6/Tmed2/Notch1/Dll1/Mesp1/Kif3a/Aldh1a2	12
GO:0010171	GO:0010171	body morphogenesis	12/560	62/28814	2.30642e-09	6.58313e-08	3.87709e-08	Gnas/Gpc3/Ssbp3/Wnt3/Tgfb1/Phldb2/Pdgfra/Mmp2/Msx1/Lef1/Dkk1/Tcf7l2	12
GO:0035987	GO:0035987	endodermal cell differentiation	9/560	29/28814	2.62888e-09	7.41313e-08	4.36591e-08	Hmga2/Mixl1/Gata6/Ctnnb1/Hsbp1/Mesp1/Fn1/Dkk1/Eomes	9
GO:0061311	GO:0061311	cell surface receptor signaling pathway involved in heart development	9/560	29/28814	2.62888e-09	7.41313e-08	4.36591e-08	Wnt5a/Tgfb1/Ctnnb1/Snai1/Notch1/Dll1/Msx1/Mesp1/Dkk1	9
GO:0001706	GO:0001706	endoderm formation	10/560	39/28814	2.71978e-09	7.62354e-08	4.48983e-08	Hmga2/Mixl1/Lhx1/Gata6/Ctnnb1/Hsbp1/Mesp1/Fn1/Dkk1/Eomes	10
GO:0061326	GO:0061326	renal tubule development	15/560	108/28814	2.94438e-09	8.20396e-08	4.83167e-08	Fgf8/Gpc3/Pbx1/Smo/Col4a1/Maged1/Hes1/Lhx1/Tgfb1/Greb1l/Cd24a/Ctnnb1/Ctnnbip1/Notch1/Dll1	15
GO:0002040	GO:0002040	sprouting angiogenesis	16/560	125/28814	2.96667e-09	8.21715e-08	4.83943e-08	Smad1/Rspo3/Itgb1/Aplnr/Sema6a/Akt1/Hmgb1/Nrp1/Spred1/Notch1/Nrarp/Dll1/Cdc42/Rtn4/Lef1/Kdr	16
GO:0008038	GO:0008038	neuron recognition	11/560	51/28814	3.19562e-09	8.79923e-08	5.18224e-08	Prtg/Ndn/Wnt5a/App/Nrp1/Bsg/Gap43/Rtn4/Epha4/Casp3/Emb	11
GO:0021543	GO:0021543	pallium development	18/560	163/28814	3.43299e-09	9.39756e-08	5.53463e-08	Mdk/Fgf8/Cdh2/Smo/Ywhae/Fgfr1/Zeb2/Zmiz1/Lamb1/Ctnnb1/Lrp8/Btg2/Rtn4/Lef1/Kif3a/Hdac2/Gsk3b/Eomes	18
GO:0032970	GO:0032970	regulation of actin filament-based process	29/560	414/28814	3.55618e-09	9.67818e-08	5.6999e-08	S100a10/Mdk/Abracl/Dbn1/Actg1/Bin1/Id1/Arf1/Rhobtb3/Rdx/Tgfb1/Phldb2/Pfn1/Ccdc88a/Pdlim4/Limch1/Nrp1/Pard3/Cdc42/Taok1/Arpc1a/Hdac2/Arfgef1/Cotl1/Ctsl/Alox15/Fzd10/Tmsb10/Tpm1	29
GO:0040013	GO:0040013	negative regulation of locomotion	26/560	340/28814	3.7968e-09	1.02733e-07	6.0504e-08	Dbn1/Olfm1/Cited2/Wnt5a/Wnt3/Tgfb1/Clic4/Phldb2/Sema6a/Akt1/Limch1/Hmgb1/Nrp1/Spred1/Notch1/Ryk/Idh2/Gsk3b/Sfrp1/Fbln1/Tpm1/Sulf1/Epha4/Calr/Igfbp3/Erdr1	26
GO:0032956	GO:0032956	regulation of actin cytoskeleton organization	27/560	366/28814	4.12407e-09	1.10947e-07	6.53414e-08	S100a10/Mdk/Dbn1/Actg1/Bin1/Id1/Arf1/Rhobtb3/Rdx/Tgfb1/Phldb2/Pfn1/Ccdc88a/Pdlim4/Limch1/Nrp1/Cdc42/Taok1/Arpc1a/Hdac2/Arfgef1/Cotl1/Ctsl/Alox15/Fzd10/Tmsb10/Tpm1	27
GO:0045685	GO:0045685	regulation of glial cell differentiation	14/560	95/28814	4.51019e-09	1.20641e-07	7.10508e-08	Mdk/Hmga2/Dll3/Bin1/Hes1/Tgfb1/Tenm4/Ctnnb1/Notch1/Qk/Rtn4/Hdac2/Tcf7l2/Epha4	14
GO:0014013	GO:0014013	regulation of gliogenesis	16/560	129/28814	4.72278e-09	1.2561e-07	7.39771e-08	Vim/Mdk/Hmga2/Dll3/Sox11/Bin1/Hes1/Tspo/Tgfb1/Tenm4/Ctnnb1/Notch1/Idh2/Qk/Rtn4/Hdac2	16
GO:0001843	GO:0001843	neural tube closure	15/560	112/28814	4.91471e-09	1.29133e-07	7.60521e-08	Tead2/Cited2/T/Fzd2/Zeb2/Ptk7/Wnt5a/Tgfb1/Pfn1/Twist1/Tmed2/Prkaca/Lmo4/Sfrp1/Casp3	15
GO:0044772	GO:0044772	mitotic cell cycle phase transition	29/560	420/28814	4.91538e-09	1.29133e-07	7.60521e-08	Pbx1/Ccnd2/Hmga2/Itgb1/Ccnjl/Rdx/Ppp3ca/Hacd1/Usp47/Tgfb1/Ccni/Ube2e2/Akt1/App/Ppp2ca/Cdc16/Psme2/Cdkn1c/Nes/Fgf10/Dact1/Brd7/Taok1/E2f5/Ccny/Ccnd3/Calm2/Ccng1/Psme1	29
GO:0060412	GO:0060412	ventricular septum morphogenesis	11/560	53/28814	4.93802e-09	1.29133e-07	7.60521e-08	Sox4/Pitx2/Sox11/Aplnr/Hes1/Cited2/Zfpm1/Fzd2/Wnt5a/Slit3/Notch1	11
GO:0048844	GO:0048844	artery morphogenesis	13/560	81/28814	5.5205e-09	1.43564e-07	8.45508e-08	Mdk/Fgf8/Sox4/Hes1/Cited2/Chd7/Zmiz1/Ctnnb1/Foxc1/Nrp1/Notch1/Rtn4/Notch3	13
GO:0072132	GO:0072132	mesenchyme morphogenesis	11/560	54/28814	6.09333e-09	1.5754e-07	9.27823e-08	Fgf8/Aplnr/Fgfr1/Wnt5a/Twist1/Ctnnb1/Foxc1/Snai1/Notch1/Msx1/Lef1	11
GO:0051100	GO:0051100	negative regulation of binding	18/560	169/28814	6.12526e-09	1.5754e-07	9.27823e-08	Hmga2/Smo/Sox11/B2m/Id1/Zfpm1/Ppp3ca/Dtnbp1/Bag2/Akt1/Ctnnbip1/Nes/Msx1/Dact1/Lef1/Hdac2/Gsk3b/Dkk1	18
GO:0045785	GO:0045785	positive regulation of cell adhesion	31/560	482/28814	7.73588e-09	1.97878e-07	1.16539e-07	S100a10/Mdk/Sox4/Dbn1/Itgb1/Hes1/B2m/Cited2/Mex3b/Wnt5a/Ppp3ca/Hacd1/Zmiz1/Tgfb1/Hmgb1/Cd24a/Nrp1/Nfat5/Cdc42/Lef1/Fn1/Gsk3b/Alox15/P4hb/Kdr/Fbln1/Map4k4/Tpm1/Epha4/Calr/Tdgf1	31
GO:2001233	GO:2001233	regulation of apoptotic signaling pathway	28/560	406/28814	9.30154e-09	2.36633e-07	1.39363e-07	Gas1/Prdx2/Prkra/Dapk1/Maged1/Fgfr1/Pea15a/Usp47/Sh3glb1/Nono/Pmp22/Meis3/Akt1/Zmynd11/Ctnnb1/Nrp1/Snai1/Msx1/Fgf10/Acaa2/Gnai2/Hdac2/Gsk3b/Ivns1abp/P4hb/Ptpn1/Sfrp1/Ctsc	28
GO:0033674	GO:0033674	positive regulation of kinase activity	29/560	435/28814	1.07427e-08	2.71819e-07	1.60086e-07	Marcks/Ccnd2/Hmga2/Maged1/Fgfr1/Zeb2/Wnt5a/Tgfb1/Pdgfra/Sh3glb1/Ccdc88a/Akt1/App/Cd24a/Rap1a/Ppp2ca/Ryk/Lrp8/Cdc42/Ccny/Dkk1/Mmd/Ccnd3/Kdr/Lmo4/Ptpn1/Fzd10/Epha4/Tdgf1	29
GO:0060972	GO:0060972	left/right pattern formation	8/560	24/28814	1.08303e-08	2.72563e-07	1.60524e-07	Pitx2/Smo/Cited2/Hspb11/Snai1/Notch1/Dll1/Mns1	8
GO:0072080	GO:0072080	nephron tubule development	14/560	102/28814	1.15854e-08	2.90007e-07	1.70798e-07	Fgf8/Gpc3/Pbx1/Smo/Maged1/Hes1/Lhx1/Tgfb1/Greb1l/Cd24a/Ctnnb1/Ctnnbip1/Notch1/Dll1	14
GO:0030856	GO:0030856	regulation of epithelial cell differentiation	17/560	157/28814	1.25953e-08	3.1361e-07	1.84699e-07	Smo/Hes1/Lhx1/Id1/Vezf1/Frzb/Zeb2/Cited1/Cd24a/Ctnnb1/Foxc1/Spred1/Notch1/Mycl/Cdkn1c/Dll1/Mesp1	17
GO:0060993	GO:0060993	kidney morphogenesis	14/560	103/28814	1.31718e-08	3.26228e-07	1.9213e-07	Fgf8/Gpc3/Sox4/Pbx1/Smo/Maged1/Hes1/Lhx1/Cited1/Tgfb1/Greb1l/Ctnnb1/Ctnnbip1/Fgf10	14
GO:0030902	GO:0030902	hindbrain development	18/560	178/28814	1.39317e-08	3.43233e-07	2.02145e-07	Mdk/Gas1/Smo/Smad1/Myh10/Wls/Itgb1/Plxna2/Hes1/Lhx1/Hoxb1/Hoxb2/Ctnnb1/Foxc1/Dll1/Lef1/Hspa5/Aldh1a2	18
GO:0030510	GO:0030510	regulation of BMP signaling pathway	14/560	104/28814	1.49527e-08	3.6646e-07	2.15824e-07	Gpc3/Sox11/Hes1/Wnt5a/Fst/Gata6/Notch1/Msx1/Bambi/Dkk1/Kdr/Tcf7l2/Sfrp1/Sulf1	14
GO:0010811	GO:0010811	positive regulation of cell-substrate adhesion	16/560	140/28814	1.55567e-08	3.79276e-07	2.23372e-07	S100a10/Mdk/Dbn1/Itgb1/Hacd1/Nrp1/Cdc42/Fn1/Gsk3b/Alox15/P4hb/Kdr/Fbln1/Map4k4/Calr/Tdgf1	16
GO:0031346	GO:0031346	positive regulation of cell projection organization	29/560	443/28814	1.60542e-08	3.89377e-07	2.29321e-07	Mdk/Marcks/Dbn1/Itgb1/Plxna2/Dock11/Fgfr1/Zeb2/Ptk7/Wnt5a/Wnt3/Sh3glb1/Pfn1/Ccdc88a/Rab8b/Cd24a/Nrp1/Rap1a/Nme1/Lrp8/Cdc42/Qk/Rtn4/Fn1/Gsk3b/Mns1/Hspa5/Nin/Epha4	29
GO:0010977	GO:0010977	negative regulation of neuron projection development	17/560	162/28814	2.0198e-08	4.87354e-07	2.87024e-07	Vim/Hes1/B2m/Wnt5a/Wnt3/Dtnbp1/Sema6a/Pmp22/Tbx6/Nrp1/Ryk/H2-K1/Rtn4/Hdac2/Gsk3b/Dkk1/Epha4	17
GO:0045665	GO:0045665	negative regulation of neuron differentiation	13/560	90/28814	2.06081e-08	4.94699e-07	2.9135e-07	Pbx1/Ttc3/Itgb1/Hes1/B2m/App/Cd24a/Notch1/Dll1/Rtn4/Gsk3b/Notch3/Calr	13
GO:0042471	GO:0042471	ear morphogenesis	16/560	143/28814	2.11066e-08	5.04082e-07	2.96876e-07	Fgf8/Gas1/Prkra/Fgfr1/Frzb/Fzd2/Chd7/Ptk7/Wnt5a/Gsc/Dll1/Msx1/Fgf10/Fgf3/Lrig3/Rpl38	16
GO:0010810	GO:0010810	regulation of cell-substrate adhesion	20/560	227/28814	2.33101e-08	5.53882e-07	3.26205e-07	S100a10/Mdk/Dbn1/Actg1/Itgb1/Hacd1/Phldb2/Limch1/Nrp1/Notch1/Cdc42/Fn1/Gsk3b/Alox15/P4hb/Kdr/Fbln1/Map4k4/Calr/Tdgf1	20
GO:0045927	GO:0045927	positive regulation of growth	24/560	322/28814	2.47417e-08	5.84929e-07	3.4449e-07	Fgf8/Rftn1/Dbn1/Hmga2/Smo/H3f3a/Fgfr1/Chd7/Usp47/Ppib/Wnt3/Sh3glb1/H3f3b/Akt1/Gata6/Nrp1/Notch1/Eif4g2/Dll1/Cdc42/Rtn4/Fn1/Gsk3b/Sfrp1	24
GO:0071902	GO:0071902	positive regulation of protein serine/threonine kinase activity	19/560	207/28814	2.70394e-08	6.36037e-07	3.7459e-07	Marcks/Ccnd2/Hmga2/Maged1/Fgfr1/Zeb2/Wnt5a/Tgfb1/Akt1/App/Cd24a/Ppp2ca/Ccny/Dkk1/Ccnd3/Ptpn1/Fzd10/Epha4/Tdgf1	19
GO:0002065	GO:0002065	columnar/cuboidal epithelial cell differentiation	14/560	109/28814	2.75881e-08	6.457e-07	3.8028e-07	Fgf8/Sox4/Cdh2/Smo/Sox11/Hes1/Wnt5a/Tgfb1/Gata6/Notch1/Dll1/Lef1/Gpat4/Cdx2	14
GO:0048706	GO:0048706	embryonic skeletal system development	16/560	146/28814	2.84121e-08	6.61677e-07	3.8969e-07	Fgf8/Gnas/Gas1/Pbx1/Sox11/T/Lhx1/Wnt5a/Pdgfra/Hoxb1/Hoxb2/Twist1/Gsc/Ctnnb1/Sulf1/Hoxd9	16
GO:0060976	GO:0060976	coronary vasculature development	12/560	77/28814	3.01172e-08	6.97915e-07	4.11032e-07	Gpc3/Myh10/Aplnr/Fgfr1/Ptk7/Gata6/Ctnnb1/Nrp1/Spred1/Notch1/Pbrm1/Mesp1	12
GO:0043254	GO:0043254	regulation of protein-containing complex assembly	28/560	429/28814	3.02753e-08	6.98122e-07	4.11154e-07	Dbn1/Bin1/Hes1/Rdx/Pmepa1/Tgfb1/Sh3glb1/Pfn1/H3f3b/Hmgb1/Cd24a/Ctnnbip1/Vcp/Cdc42/Dact1/Bak1/Arpc1a/Arfgef1/Mapre1/Gsk3b/Cotl1/Alox15/Dkk1/Lmo4/Tmsb10/Nin/Tpm1/Lefty1	28
GO:0023019	GO:0023019	signal transduction involved in regulation of gene expression	8/560	27/28814	3.1055e-08	7.10575e-07	4.18488e-07	Fgf8/T/Pdgfra/Tbx6/Gsc/Msx1/Mesp1/Fgf5	8
GO:0045807	GO:0045807	positive regulation of endocytosis	15/560	128/28814	3.1119e-08	7.10575e-07	4.18488e-07	Gpc3/Itgb1/Bin1/B2m/Arf1/Wnt5a/Hip1/Ppp3ca/Dtnbp1/App/Tsg101/Pard3/Dll1/Cdc42/Kif3a	15
GO:0090101	GO:0090101	negative regulation of transmembrane receptor protein serine/threonine kinase signaling pathway	15/560	129/28814	3.45922e-08	7.86048e-07	4.62937e-07	Snx6/Wnt5a/Pmepa1/Fst/Fbn2/Spred1/Notch1/Bambi/Il17rd/Dkk1/Tcf7l2/Sfrp1/Hspa5/Lefty1/Tdgf1	15
GO:0042475	GO:0042475	odontogenesis of dentin-containing tooth	13/560	94/28814	3.51915e-08	7.95804e-07	4.68683e-07	Fgf8/Smo/Tgfb1/Pdgfra/Fst/Ctnnb1/Foxc1/Dll1/Msx1/Fgf10/Lef1/Hdac2/Tcf7l2	13
GO:0001558	GO:0001558	regulation of cell growth	29/560	461/28814	3.82271e-08	8.60294e-07	5.06664e-07	Gas1/Dbn1/H3f3a/Olfm1/Dpysl2/Igfbp4/Frzb/Wnt5a/Slit3/Usp47/Wnt3/Tgfb1/Sh3glb1/Sema6a/H3f3b/Akt1/Nrp1/Tsg101/Ryk/Eif4g2/Msx1/Cdc42/Rtn4/Epb41l3/Fn1/Gsk3b/Sfrp1/Igfbp3/Pttg1	29
GO:0031032	GO:0031032	actomyosin structure organization	19/560	213/28814	4.28327e-08	9.59329e-07	5.6499e-07	S100a10/Actg1/Myh10/Zyx/Itgb1/Krt8/Prkar1a/Phldb2/Pdgfra/Pfn1/Ccdc88a/Pdlim4/Limch1/Nrp1/Cdc42/Tnfaip1/Epb41l3/Hdac2/Tpm1	19
GO:0045765	GO:0045765	regulation of angiogenesis	23/560	307/28814	4.40126e-08	9.81062e-07	5.77789e-07	Mdk/Amot/Hmga2/Smad1/Itgb1/Aplnr/Id1/Efna3/Wnt5a/Col4a2/Sema6a/Gata6/Hmgb1/Ctnnb1/Foxc1/Nrp1/Spred1/Tcf4/Dll1/Rtn4/Kdr/Sulf1/Sparc	23
GO:0048806	GO:0048806	genitalia development	10/560	51/28814	4.43438e-08	9.83759e-07	5.79378e-07	Fgf8/Lhx1/Chd7/Wnt5a/Pdgfra/Greb1l/Ctnnb1/Fgf10/Bak1/Tcf7l2	10
GO:0008544	GO:0008544	epidermis development	25/560	361/28814	5.35704e-08	1.18284e-06	6.96628e-07	Gnas/Smo/Krt8/Hes1/Fgfr1/Wnt5a/Clic4/Fst/Akt1/Gata6/Ctnnb1/Foxc1/Snai1/Notch1/Tsg101/Mycl/Pphln1/Dll1/Fgf10/Kif3a/Hdac2/Ctsl/Dkk1/Casp3/Flnb	25
GO:1901342	GO:1901342	regulation of vasculature development	23/560	311/28814	5.57762e-08	1.22577e-06	7.21907e-07	Mdk/Amot/Hmga2/Smad1/Itgb1/Aplnr/Id1/Efna3/Wnt5a/Col4a2/Sema6a/Gata6/Hmgb1/Ctnnb1/Foxc1/Nrp1/Spred1/Tcf4/Dll1/Rtn4/Kdr/Sulf1/Sparc	23
GO:0045931	GO:0045931	positive regulation of mitotic cell cycle	15/560	134/28814	5.78491e-08	1.2632e-06	7.43954e-07	Pbx1/Ccnd2/Hes1/Fgfr1/Rdx/Meis2/Tgfb1/Ube2e2/Usp22/Akt1/App/Hmgb1/Cdc16/Fgf10/Ccnd3	15
GO:0001759	GO:0001759	organ induction	8/560	29/28814	5.80193e-08	1.2632e-06	7.43954e-07	Fgf8/Fgfr1/Wnt5a/Ctnnb1/Fgf10/Fgf3/Mesp1/Dkk1	8
GO:0051271	GO:0051271	negative regulation of cellular component movement	23/560	314/28814	6.64408e-08	1.43974e-06	8.47927e-07	Dbn1/Bin1/Olfm1/Cited2/Tgfb1/Clic4/Phldb2/Akt1/Limch1/Hmgb1/Spred1/Notch1/Idh2/Gsk3b/Actn1/Sfrp1/Fbln1/Tpm1/Sulf1/Epha4/Calr/Igfbp3/Erdr1	23
GO:0048839	GO:0048839	inner ear development	19/560	219/28814	6.67431e-08	1.43974e-06	8.47927e-07	Fgf8/Hes1/Fgfr1/Frzb/Fzd2/Chd7/Ptk7/Wnt5a/Mapkapk2/Notch1/H2-K1/Mycl/Dll1/Ccm2/Fgf10/Fgf3/Kif3a/Lrig3/Epha4	19
GO:1903828	GO:1903828	negative regulation of protein localization	19/560	222/28814	8.28264e-08	1.77849e-06	1.04743e-06	Maged1/Eny2/Ppp3ca/Pkig/Ube2j1/Tgfb1/Gdi2/App/Ppp2ca/Tax1bp3/Pkdcc/Commd1/Midn/Idh2/Gsk3b/Cyp51/Sfrp1/Nin/Pid1	19
GO:0045667	GO:0045667	regulation of osteoblast differentiation	16/560	158/28814	8.67949e-08	1.85519e-06	1.0926e-06	Gnas/Clic1/Smad1/Sox11/Id1/Fgfr1/Cited1/Twist1/Fbn2/Ctnnb1/Ctnnbip1/Notch1/Prkaca/Bambi/Gsk3b/Sfrp1	16
GO:2001234	GO:2001234	negative regulation of apoptotic signaling pathway	20/560	246/28814	8.85699e-08	1.88453e-06	1.10988e-06	Gas1/Prdx2/Dapk1/Pea15a/Usp47/Sh3glb1/Nono/Meis3/Akt1/Zmynd11/Ctnnb1/Nrp1/Snai1/Fgf10/Acaa2/Gnai2/Hdac2/Gsk3b/Ivns1abp/Ptpn1	20
GO:0110110	GO:0110110	positive regulation of animal organ morphogenesis	9/560	42/28814	9.34751e-08	1.97466e-06	1.16296e-06	Fgf8/Fgfr1/Wnt5a/Tgfb1/Ctnnb1/Fgf10/Fgf3/Mesp1/Dkk1	9
GO:0072088	GO:0072088	nephron epithelium morphogenesis	12/560	85/28814	9.36496e-08	1.97466e-06	1.16296e-06	Fgf8/Gpc3/Pbx1/Smo/Maged1/Hes1/Lhx1/Cited1/Tgfb1/Greb1l/Ctnnb1/Ctnnbip1	12
GO:0048546	GO:0048546	digestive tract morphogenesis	10/560	55/28814	9.46731e-08	1.98013e-06	1.16619e-06	Pitx2/Sox11/Wnt5a/Pdgfra/Ctnnb1/Notch1/Fgf10/Dact1/Tcf7l2/Sfrp1	10
GO:0098773	GO:0098773	skin epidermis development	14/560	120/28814	9.47554e-08	1.98013e-06	1.16619e-06	Gnas/Smo/Wnt5a/Fst/Akt1/Gata6/Ctnnb1/Snai1/Notch1/Dll1/Fgf10/Hdac2/Ctsl/Dkk1	14
GO:0042326	GO:0042326	negative regulation of phosphorylation	26/560	400/28814	1.02319e-07	2.12868e-06	1.25367e-06	Pkig/Pmepa1/Tgfb1/Prkar1a/Dtnbp1/Twist1/Tmed2/Akt1/Grb10/Ppp2ca/Spred1/Tsg101/Pard3/Cdkn1c/Dnajc3/Midn/Bak1/Prkar2a/Gsk3b/Dkk1/Ptpn1/Sfrp1/Fbln1/Pid1/Casp3/Igfbp3	26
GO:0060795	GO:0060795	cell fate commitment involved in formation of primary germ layer	8/560	31/28814	1.03049e-07	2.13439e-06	1.25704e-06	Smad1/Fgfr1/Gata6/Ctnnb1/Mesp1/Ets2/Dkk1/Eomes	8
GO:0043588	GO:0043588	skin development	23/560	322/28814	1.04792e-07	2.16092e-06	1.27266e-06	Gnas/Smo/Krt8/Wnt5a/Clic4/Fst/Akt1/Gata6/Ctnnb1/Foxc1/Snai1/Notch1/Tsg101/Pphln1/Dll1/Lsr/Fgf10/Hdac2/Ctsl/Dkk1/Tcf7l2/Casp3/Flnb	23
GO:0090100	GO:0090100	positive regulation of transmembrane receptor protein serine/threonine kinase signaling pathway	14/560	121/28814	1.05269e-07	2.16124e-06	1.27285e-06	Gpc3/Sox11/Hes1/Cited2/Zeb2/Tgfb1/Gata6/Notch1/Cdkn1c/Msx1/Kdr/Sulf1/Lefty2/Lefty1	14
GO:0021761	GO:0021761	limbic system development	13/560	103/28814	1.06651e-07	2.18006e-06	1.28393e-06	Mdk/Pitx2/Smo/Ywhae/Fgfr1/Zeb2/Nrp1/Lrp8/Btg2/Lef1/Kif3a/Hdac2/Gsk3b	13
GO:0071560	GO:0071560	cellular response to transforming growth factor beta stimulus	19/560	226/28814	1.09811e-07	2.23489e-06	1.31622e-06	Dbn1/Smad1/Zyx/Cited2/Snx6/Zeb2/Zfp703/Cited1/Zmiz1/Pmepa1/Tgfb1/Col4a2/Fbn2/Spred1/Cdkn1c/Bambi/Il17rd/Hspa5/Tdgf1	19
GO:0072028	GO:0072028	nephron morphogenesis	12/560	87/28814	1.21881e-07	2.4698e-06	1.45457e-06	Fgf8/Gpc3/Pbx1/Smo/Maged1/Hes1/Lhx1/Cited1/Tgfb1/Greb1l/Ctnnb1/Ctnnbip1	12
GO:0048675	GO:0048675	axon extension	15/560	142/28814	1.25561e-07	2.53342e-06	1.49204e-06	Dbn1/Smo/Itgb1/Olfm1/Dpysl2/Ndn/Wnt5a/Slit3/Wnt3/Sema6a/Nrp1/Ryk/Rtn4/Fn1/Gsk3b	15
GO:0048193	GO:0048193	Golgi vesicle transport	21/560	276/28814	1.30676e-07	2.62531e-06	1.54616e-06	Gas1/Arf5/Arf1/Kdelr2/Ap3s1/Vamp3/Tmed2/Rab8b/Trappc1/Vcp/Tmed10/Pkdcc/Commd1/Ergic3/Trappc6a/Chic2/Nkd2/Rab34/Nrbp1/Myo1b/Krt18	21
GO:0001933	GO:0001933	negative regulation of protein phosphorylation	24/560	352/28814	1.31981e-07	2.64019e-06	1.55492e-06	Pkig/Pmepa1/Tgfb1/Prkar1a/Dtnbp1/Twist1/Tmed2/Akt1/Ppp2ca/Spred1/Tsg101/Pard3/Cdkn1c/Dnajc3/Bak1/Prkar2a/Gsk3b/Dkk1/Ptpn1/Sfrp1/Fbln1/Pid1/Casp3/Igfbp3	24
GO:0010463	GO:0010463	mesenchymal cell proliferation	10/560	57/28814	1.34993e-07	2.68894e-06	1.58363e-06	Gpc3/Gas1/Smo/Fgfr1/Wnt5a/Hmgb1/Ctnnb1/Ctnnbip1/Msx1/Kdr	10
GO:1904948	GO:1904948	midbrain dopaminergic neuron differentiation	6/560	14/28814	1.38018e-07	2.726e-06	1.60546e-06	Wnt5a/Wnt3/Ctnnb1/Ryk/Dkk1/Sfrp1	6
GO:2000052	GO:2000052	positive regulation of non-canonical Wnt signaling pathway	6/560	14/28814	1.38018e-07	2.726e-06	1.60546e-06	Gpc3/Rspo3/Csnk1e/Wnt5a/Nkd1/Sfrp1	6
GO:0031128	GO:0031128	developmental induction	9/560	44/28814	1.4357e-07	2.82375e-06	1.66303e-06	Fgf8/Fgfr1/Wnt5a/Wnt3/Ctnnb1/Fgf10/Fgf3/Mesp1/Dkk1	9
GO:0071559	GO:0071559	response to transforming growth factor beta	19/560	230/28814	1.4465e-07	2.83307e-06	1.66852e-06	Dbn1/Smad1/Zyx/Cited2/Snx6/Zeb2/Zfp703/Cited1/Zmiz1/Pmepa1/Tgfb1/Col4a2/Fbn2/Spred1/Cdkn1c/Bambi/Il17rd/Hspa5/Tdgf1	19
GO:0007179	GO:0007179	transforming growth factor beta receptor signaling pathway	17/560	186/28814	1.54599e-07	3.01532e-06	1.77585e-06	Smad1/Zyx/Cited2/Snx6/Zeb2/Zfp703/Cited1/Zmiz1/Pmepa1/Tgfb1/Fbn2/Spred1/Cdkn1c/Bambi/Il17rd/Hspa5/Tdgf1	17
GO:0061333	GO:0061333	renal tubule morphogenesis	12/560	89/28814	1.57475e-07	3.05868e-06	1.80139e-06	Fgf8/Gpc3/Pbx1/Smo/Col4a1/Maged1/Hes1/Lhx1/Tgfb1/Greb1l/Ctnnb1/Ctnnbip1	12
GO:0001569	GO:0001569	branching involved in blood vessel morphogenesis	9/560	45/28814	1.7639e-07	3.41191e-06	2.00942e-06	Mdk/Fgf8/Pitx2/Col4a1/Ctnnb1/Nrp1/Nrarp/Lef1/Kdr	9
GO:0060675	GO:0060675	ureteric bud morphogenesis	11/560	74/28814	1.87375e-07	3.60948e-06	2.12578e-06	Fgf8/Gpc3/Pbx1/Smo/Maged1/Hes1/Lhx1/Tgfb1/Greb1l/Ctnnb1/Ctnnbip1	11
GO:0033002	GO:0033002	muscle cell proliferation	20/560	259/28814	2.04647e-07	3.92603e-06	2.31221e-06	Smad1/Cited2/Fgfr1/Tgfb1/Prkar1a/Tenm4/Akt1/Mmp2/Gata6/Ctnnb1/Foxc1/Ctnnbip1/Notch1/Gnai2/Hdac2/Gsk3b/Notch3/Tcf7l2/Tpm1/Igfbp3	20
GO:1902903	GO:1902903	regulation of supramolecular fiber organization	25/560	388/28814	2.12329e-07	4.05678e-06	2.38921e-06	S100a10/Dbn1/Actg1/Bin1/Id1/Arf1/Rdx/Phldb2/Pfn1/Ccdc88a/Pdlim4/App/Limch1/Nrp1/Cdc42/Taok1/Arpc1a/Hdac2/Arfgef1/Mapre1/Cotl1/Alox15/Tmsb10/Nin/Tpm1	25
GO:0000578	GO:0000578	embryonic axis specification	9/560	46/28814	2.15541e-07	4.07263e-06	2.39855e-06	Lhx1/Wnt5a/Cited1/Tbx6/Tmed2/Ctnnb1/Nrarp/Mesp1/Tdgf1	9
GO:0060323	GO:0060323	head morphogenesis	9/560	46/28814	2.15541e-07	4.07263e-06	2.39855e-06	Ssbp3/Wnt3/Tgfb1/Pdgfra/Mmp2/Msx1/Lef1/Dkk1/Tcf7l2	9
GO:0072171	GO:0072171	mesonephric tubule morphogenesis	11/560	75/28814	2.15768e-07	4.07263e-06	2.39855e-06	Fgf8/Gpc3/Pbx1/Smo/Maged1/Hes1/Lhx1/Tgfb1/Greb1l/Ctnnb1/Ctnnbip1	11
GO:0035924	GO:0035924	cellular response to vascular endothelial growth factor stimulus	10/560	60/28814	2.23696e-07	4.2053e-06	2.47668e-06	Mapkapk2/Pdgfra/Sema6a/Akt1/Foxc1/Nrp1/Notch1/Tcf4/Dll1/Kdr	10
GO:0030100	GO:0030100	regulation of endocytosis	19/560	237/28814	2.3083e-07	4.32206e-06	2.54545e-06	Gpc3/Itgb1/Smap1/Bin1/B2m/Arf1/Wnt5a/Hip1/Ppp3ca/Dtnbp1/App/Tsg101/Pard3/Dll1/Cdc42/Kif3a/Alox15/Dkk1/Ptpn1	19
GO:0070828	GO:0070828	heterochromatin organization	12/560	93/28814	2.5757e-07	4.80353e-06	2.82901e-06	Gnas/Hmga2/H3f3a/Ndn/Ctbp1/H3f3b/Snai1/Pphln1/Cdkn1c/Hdac2/Smchd1/H1f0	12
GO:0060324	GO:0060324	face development	10/560	61/28814	2.62942e-07	4.88426e-06	2.87655e-06	Chd7/Wnt5a/Tgfb1/Pdgfra/Mmp2/Msx1/Lef1/Dkk1/Tcf7l2/Aldh1a2	10
GO:0045216	GO:0045216	cell-cell junction organization	18/560	216/28814	2.6977e-07	4.99128e-06	2.93958e-06	Cdh2/Actg1/Itgb1/Aplnr/Rdx/Zfp703/Tgfb1/Pmp22/Ctnnb1/Snai1/Pard3/Prkaca/Lsr/Ccm2/Cdc42/Epb41l3/Cdh11/Epha4	18
GO:0048644	GO:0048644	muscle organ morphogenesis	12/560	94/28814	2.90113e-07	5.34654e-06	3.14881e-06	Pitx2/Zfpm1/Fzd2/Chd7/Wnt5a/Ly6e/Tgfb1/Gsc/Ctnnb1/Foxc1/Notch1/Tpm1	12
GO:0031333	GO:0031333	negative regulation of protein-containing complex assembly	15/560	152/28814	3.07309e-07	5.64123e-06	3.32236e-06	Rdx/Pmepa1/Pfn1/Hmgb1/Ctnnbip1/Cdc42/Dact1/Arfgef1/Mapre1/Gsk3b/Dkk1/Lmo4/Tmsb10/Tpm1/Lefty1	15
GO:0001764	GO:0001764	neuron migration	17/560	196/28814	3.27688e-07	5.99182e-06	3.52884e-06	Mdk/Pitx2/Top2b/Ywhae/Myh10/Olfm1/Ndn/Lhx1/Evx1/Pex2/Zmiz1/Twist1/Sema6a/Ctnnb1/Nrp1/Gsk3b/Eomes	17
GO:0003158	GO:0003158	endothelium development	14/560	133/28814	3.43993e-07	6.26549e-06	3.69002e-06	Kdm6b/Id1/Vezf1/Rdx/Clic4/Ctnnb1/Rap1a/Notch1/Bsg/Pbrm1/Dll1/Ccm2/Mesp1/Kdr	14
GO:0072594	GO:0072594	establishment of protein localization to organelle	26/560	426/28814	3.46716e-07	6.29061e-06	3.70481e-06	Smo/Spcs2/Spcs1/Sec61g/Pex2/Ppp3ca/Tspo/Pkig/Tgfb1/Sh3glb1/Vps36/Romo1/Pom121/Timm21/Ssr3/Akt1/Sec61b/Rab8b/Timm22/Elavl1/Ppp2ca/Notch1/Tsg101/Sec63/Timm50/Hspa5	26
GO:0060026	GO:0060026	convergent extension	6/560	16/28814	3.56047e-07	6.43497e-06	3.78983e-06	Frzb/Ptk7/Wnt5a/Nkd1/Mesp1/Sfrp1	6
GO:0030325	GO:0030325	adrenal gland development	7/560	25/28814	3.57921e-07	6.44395e-06	3.79512e-06	Mdk/Pbx1/Hmga2/Cited2/Ly6e/Pdgfra/Cdkn1c	7
GO:0032231	GO:0032231	regulation of actin filament bundle assembly	13/560	115/28814	3.93779e-07	7.06237e-06	4.15933e-06	S100a10/Dbn1/Actg1/Id1/Rdx/Phldb2/Pfn1/Ccdc88a/Pdlim4/Limch1/Nrp1/Cdc42/Tpm1	13
GO:0010634	GO:0010634	positive regulation of epithelial cell migration	15/560	156/28814	4.30646e-07	7.69409e-06	4.53138e-06	Amot/Fgfr1/Wnt5a/Tgfb1/Pfn1/Akt1/Hmgb1/Nrp1/Bsg/Fgf10/Rtn4/Kdr/Map4k4/Calr/Sparc	15
GO:0001890	GO:0001890	placenta development	16/560	178/28814	4.48096e-07	7.97543e-06	4.69708e-06	Rspo3/Krt8/Hes1/Cited2/Cited1/Tmed2/Phlda2/Akt1/Fbn2/Snai1/Cdkn1c/Pbrm1/Lef1/Ctsl/Eomes/Cdx2	16
GO:0060071	GO:0060071	Wnt signaling pathway, planar cell polarity pathway	8/560	37/28814	4.55167e-07	8.07058e-06	4.75311e-06	Gpc3/Fzd2/Ptk7/Wnt5a/Nkd1/Ryk/Dact1/Sfrp1	8
GO:0031331	GO:0031331	positive regulation of cellular catabolic process	27/560	461/28814	4.64392e-07	8.20309e-06	4.83115e-06	Smo/Dapk1/Csnk1e/Pafah1b2/Rdx/Gabarap/Sh3glb1/Twist1/Cnot6/Bag2/Akt1/App/Hmgb1/Vcp/Paip1/Btg2/Dact1/Scoc/Qk/Cnot7/Gsk3b/Nkd2/Kdr/Ptpn1/Casp3/Ctsc/Igfbp3	27
GO:2000050	GO:2000050	regulation of non-canonical Wnt signaling pathway	7/560	26/28814	4.81596e-07	8.41179e-06	4.95406e-06	Gpc3/Rspo3/Csnk1e/Wnt5a/Nkd1/Dact1/Sfrp1	7
GO:0001892	GO:0001892	embryonic placenta development	13/560	117/28814	4.81598e-07	8.41179e-06	4.95406e-06	Rspo3/Krt8/Hes1/Cited2/Cited1/Tmed2/Phlda2/Akt1/Snai1/Cdkn1c/Lef1/Eomes/Cdx2	13
GO:0045446	GO:0045446	endothelial cell differentiation	13/560	117/28814	4.81598e-07	8.41179e-06	4.95406e-06	Kdm6b/Id1/Vezf1/Rdx/Clic4/Ctnnb1/Rap1a/Notch1/Pbrm1/Dll1/Ccm2/Mesp1/Kdr	13
GO:0060038	GO:0060038	cardiac muscle cell proliferation	10/560	65/28814	4.86893e-07	8.47265e-06	4.98991e-06	Smad1/Cited2/Fgfr1/Prkar1a/Tenm4/Gata6/Ctnnb1/Foxc1/Notch1/Hdac2	10
GO:0042074	GO:0042074	cell migration involved in gastrulation	6/560	17/28814	5.41214e-07	9.38305e-06	5.52608e-06	Fgf8/Amot/Mixl1/T/Wnt5a/Lefty1	6
GO:0014015	GO:0014015	positive regulation of gliogenesis	11/560	82/28814	5.45687e-07	9.42569e-06	5.5512e-06	Vim/Mdk/Bin1/Hes1/Tspo/Tgfb1/Tenm4/Notch1/Qk/Rtn4/Hdac2	11
GO:0110053	GO:0110053	regulation of actin filament organization	20/560	276/28814	5.64123e-07	9.70832e-06	5.71764e-06	S100a10/Dbn1/Actg1/Bin1/Id1/Arf1/Rdx/Phldb2/Pfn1/Ccdc88a/Pdlim4/Limch1/Nrp1/Cdc42/Arpc1a/Arfgef1/Cotl1/Alox15/Tmsb10/Tpm1	20
GO:1990138	GO:1990138	neuron projection extension	17/560	204/28814	5.77157e-07	9.89624e-06	5.82832e-06	Dbn1/Smo/Itgb1/Olfm1/Dpysl2/Ndn/Wnt5a/Slit3/Wnt3/Sh3glb1/Sema6a/Ctnnb1/Nrp1/Ryk/Rtn4/Fn1/Gsk3b	17
GO:0045787	GO:0045787	positive regulation of cell cycle	23/560	355/28814	5.89147e-07	1.0065e-05	5.92768e-06	Fgf8/Pbx1/Ccnd2/Hes1/Cited2/Fgfr1/Wnt5a/Rdx/Meis2/Tgfb1/Ube2e2/Usp22/Akt1/App/Hmgb1/Cdc16/Msx1/Fgf10/Cdc42/Lef1/Ccny/Ccnd3/Calr	23
GO:0048588	GO:0048588	developmental cell growth	20/560	277/28814	5.97216e-07	1.01614e-05	5.9845e-06	Dbn1/Smo/Itgb1/Olfm1/Dpysl2/Ndn/Zeb2/Wnt5a/Slit3/Wnt3/Sh3glb1/Sema6a/App/Ctnnb1/Nrp1/Ryk/Rtn4/Fn1/Gsk3b/Nin	20
GO:0055001	GO:0055001	muscle cell development	18/560	228/28814	5.99136e-07	1.01614e-05	5.9845e-06	Pitx2/Smo/Actg1/Myh10/Itgb1/Krt8/Bin1/Hes1/Ppp3ca/Prkar1a/Pdgfra/Pmp22/Notch1/Pbrm1/Hdac2/Gsk3b/Actn1/Tpm1	18
GO:0072078	GO:0072078	nephron tubule morphogenesis	11/560	83/28814	6.18146e-07	1.0446e-05	6.1521e-06	Fgf8/Gpc3/Pbx1/Smo/Maged1/Hes1/Lhx1/Tgfb1/Greb1l/Ctnnb1/Ctnnbip1	11
GO:2000177	GO:2000177	regulation of neural precursor cell proliferation	13/560	120/28814	6.46262e-07	1.08522e-05	6.39135e-06	Mdk/Cdh2/Smo/Gng5/Lhx1/Wnt5a/Tgfb1/Cd24a/Ctnnb1/Notch1/Nes/Btg2/Gnai2	13
GO:0030857	GO:0030857	negative regulation of epithelial cell differentiation	9/560	52/28814	6.48976e-07	1.08522e-05	6.39135e-06	Smo/Hes1/Id1/Frzb/Cited1/Ctnnb1/Spred1/Notch1/Dll1	9
GO:0045862	GO:0045862	positive regulation of proteolysis	23/560	357/28814	6.49424e-07	1.08522e-05	6.39135e-06	S100a10/Dapk1/Csnk1e/Efna3/Hip1/Gabarap/Fam162a/Bag2/Akt1/App/Hmgb1/Ppp2ca/Vcp/Psme2/Bak1/Hdac2/Gsk3b/Mtch1/Nkd2/Cycs/Psme1/Epha4/Ctsc	23
GO:0001658	GO:0001658	branching involved in ureteric bud morphogenesis	10/560	67/28814	6.51458e-07	1.08522e-05	6.39135e-06	Fgf8/Gpc3/Pbx1/Smo/Maged1/Lhx1/Tgfb1/Greb1l/Ctnnb1/Ctnnbip1	10
GO:0045860	GO:0045860	positive regulation of protein kinase activity	23/560	358/28814	6.8164e-07	1.13147e-05	6.66373e-06	Marcks/Ccnd2/Hmga2/Maged1/Fgfr1/Zeb2/Wnt5a/Tgfb1/Ccdc88a/Akt1/App/Cd24a/Rap1a/Ppp2ca/Lrp8/Ccny/Dkk1/Mmd/Ccnd3/Ptpn1/Fzd10/Epha4/Tdgf1	23
GO:0048708	GO:0048708	astrocyte differentiation	11/560	84/28814	6.98957e-07	1.15131e-05	6.78057e-06	Vim/Hmga2/Dll3/Smo/Bin1/Hes1/App/Notch1/Dll1/Eomes/Epha4	11
GO:0007219	GO:0007219	Notch signaling pathway	16/560	184/28814	7.00558e-07	1.15131e-05	6.78057e-06	Dll3/Hes1/Zmiz1/Tgfb1/Enho/Maml3/App/Foxc1/Snai1/Notch1/Nrarp/Dll1/Fgf10/Mesp1/Notch3/Hes7	16
GO:0071542	GO:0071542	dopaminergic neuron differentiation	8/560	39/28814	7.0097e-07	1.15131e-05	6.78057e-06	Fgf8/Wnt5a/Wnt3/Ctnnb1/Ryk/Gsk3b/Dkk1/Sfrp1	8
GO:0021953	GO:0021953	central nervous system neuron differentiation	17/560	207/28814	7.08361e-07	1.1589e-05	6.82528e-06	Fgf8/Sox4/Smo/Hes1/B2m/Lhx1/Fgfr1/Zeb2/Zmiz1/Nrp1/Btg2/Cdh11/Lmo4/Eomes/Nin/Grcc10/Epha4	17
GO:0017015	GO:0017015	regulation of transforming growth factor beta receptor signaling pathway	13/560	121/28814	7.11382e-07	1.1589e-05	6.82528e-06	Cited2/Snx6/Zeb2/Zfp703/Pmepa1/Tgfb1/Fbn2/Spred1/Cdkn1c/Bambi/Il17rd/Hspa5/Tdgf1	13
GO:0045185	GO:0045185	maintenance of protein location	12/560	102/28814	7.13019e-07	1.1589e-05	6.82528e-06	Dbn1/Arl2bp/Ywhab/Tspo/Mprip/Kdelr2/Pfn1/Ccdc88a/Akt1/Fbn2/Hspa5/Tmsb10	12
GO:0010769	GO:0010769	regulation of cell morphogenesis involved in differentiation	13/560	122/28814	7.82292e-07	1.25839e-05	7.41119e-06	S100a10/Mdk/Marcks/Dbn1/Ttc3/Sh3glb1/Nrp1/Lrp8/Cdc42/P4hb/Fbln1/Epha4/Calr	13
GO:0021782	GO:0021782	glial cell development	13/560	122/28814	7.82292e-07	1.25839e-05	7.41119e-06	Vim/Mdk/Sox4/Smo/Sox11/Tgfb1/Tenm4/Pmp22/Akt1/App/Pard3/Dll1/Tcf7l2	13
GO:0060419	GO:0060419	heart growth	13/560	122/28814	7.82292e-07	1.25839e-05	7.41119e-06	Smad1/Cited2/Fgfr1/Prkar1a/Tenm4/Gata6/Ctnnb1/Foxc1/Notch1/Dusp9/Mesp1/Hdac2/Gsk3b	13
GO:0034976	GO:0034976	response to endoplasmic reticulum stress	19/560	257/28814	7.97772e-07	1.27889e-05	7.53196e-06	Marcks/Amfr/Ube2j1/Pmp22/Tmx1/Tmed2/Sec61b/App/Vcp/Dnajc3/Bak1/Gsk3b/Alox15/Canx/P4hb/Ptpn1/Hspa5/Casp3/Calr	19
GO:0003171	GO:0003171	atrioventricular valve development	7/560	28/28814	8.38134e-07	1.33901e-05	7.88602e-06	Sox4/Pitx2/Aplnr/Zfpm1/Slit3/Twist1/Notch1	7
GO:0032507	GO:0032507	maintenance of protein location in cell	10/560	69/28814	8.62714e-07	1.37359e-05	8.08968e-06	Dbn1/Arl2bp/Tspo/Mprip/Kdelr2/Pfn1/Ccdc88a/Akt1/Hspa5/Tmsb10	10
GO:0060415	GO:0060415	muscle tissue morphogenesis	11/560	86/28814	8.88962e-07	1.41059e-05	8.30755e-06	Pitx2/Zfpm1/Fzd2/Chd7/Wnt5a/Ly6e/Tgfb1/Ctnnb1/Foxc1/Notch1/Tpm1	11
GO:1901990	GO:1901990	regulation of mitotic cell cycle phase transition	21/560	311/28814	9.35647e-07	1.47965e-05	8.7143e-06	Pbx1/Ccnd2/Hmga2/Rdx/Hacd1/Usp47/Tgfb1/Ube2e2/Akt1/App/Ppp2ca/Cdc16/Psme2/Cdkn1c/Fgf10/Dact1/Brd7/Taok1/Ccnd3/Ccng1/Psme1	21
GO:1903844	GO:1903844	regulation of cellular response to transforming growth factor beta stimulus	13/560	124/28814	9.43297e-07	1.48672e-05	8.75596e-06	Cited2/Snx6/Zeb2/Zfp703/Pmepa1/Tgfb1/Fbn2/Spred1/Cdkn1c/Bambi/Il17rd/Hspa5/Tdgf1	13
GO:0007162	GO:0007162	negative regulation of cell adhesion	21/560	313/28814	1.03739e-06	1.62955e-05	9.59709e-06	Mdk/Prdx2/Plxna2/Peli1/Rdx/Zfp703/Tgfb1/Prkar1a/Phldb2/Sema6a/Lamb1/Akt1/Mmp2/Hmgb1/Cd24a/Notch1/Nrarp/Lef1/Fbln1/Epha4/Casp3	21
GO:0030513	GO:0030513	positive regulation of BMP signaling pathway	8/560	41/28814	1.05208e-06	1.6416e-05	9.66808e-06	Gpc3/Sox11/Hes1/Gata6/Notch1/Msx1/Kdr/Sulf1	8
GO:0035886	GO:0035886	vascular associated smooth muscle cell differentiation	8/560	41/28814	1.05208e-06	1.6416e-05	9.66808e-06	Pitx2/Aplnr/Hes1/Gata6/Ctnnb1/Notch1/Pbrm1/Mesp1	8
GO:0045687	GO:0045687	positive regulation of glial cell differentiation	9/560	55/28814	1.06505e-06	1.65631e-05	9.75472e-06	Mdk/Bin1/Hes1/Tgfb1/Tenm4/Notch1/Qk/Rtn4/Hdac2	9
GO:0021536	GO:0021536	diencephalon development	10/560	71/28814	1.13148e-06	1.74801e-05	1.02948e-05	Fgf8/Hmga2/Pitx2/Smo/Hes1/Zeb2/Wnt5a/Nrp1/Fgf10/Tcf7l2	10
GO:0070936	GO:0070936	protein K48-linked ubiquitination	10/560	71/28814	1.13148e-06	1.74801e-05	1.02948e-05	Ube2r2/Ttc3/Amfr/Peli1/Ube2e3/Ube2d1/Gabarap/Rnf187/Trim44/Ube2e2	10
GO:0060174	GO:0060174	limb bud formation	5/560	11/28814	1.14239e-06	1.75328e-05	1.03258e-05	Sox4/Sox11/Plxna2/Wnt3/Fgf10	5
GO:1902959	GO:1902959	regulation of aspartic-type endopeptidase activity involved in amyloid precursor protein catabolic process	5/560	11/28814	1.14239e-06	1.75328e-05	1.03258e-05	Bin1/Efna3/App/Tmed10/Epha4	5
GO:0030198	GO:0030198	extracellular matrix organization	21/560	315/28814	1.14916e-06	1.75791e-05	1.03531e-05	Serpinh1/Col4a1/Itgb1/Pxdn/Mfap4/Tgfb1/Phldb2/Pdgfra/Col4a2/Col13a1/Pmp22/Lamb1/Prdx4/Mmp2/App/Foxc1/Notch1/Fn1/Aplp2/Fbln1/Sulf1	21
GO:0043062	GO:0043062	extracellular structure organization	21/560	316/28814	1.20906e-06	1.84353e-05	1.08573e-05	Serpinh1/Col4a1/Itgb1/Pxdn/Mfap4/Tgfb1/Phldb2/Pdgfra/Col4a2/Col13a1/Pmp22/Lamb1/Prdx4/Mmp2/App/Foxc1/Notch1/Fn1/Aplp2/Fbln1/Sulf1	21
GO:0045926	GO:0045926	negative regulation of growth	19/560	265/28814	1.26407e-06	1.91074e-05	1.12532e-05	Gnas/Gpc3/Gas1/Cited2/Frzb/Wnt5a/Slit3/Nkd1/Wnt3/Tgfb1/Sema6a/Nrp1/Ryk/Msx1/Rtn4/Hdac2/Gsk3b/Tcf7l2/Sfrp1	19
GO:0007548	GO:0007548	sex differentiation	21/560	317/28814	1.27181e-06	1.91074e-05	1.12532e-05	Fgf8/Pbx1/Hmga2/Cited2/Lhx1/Chd7/Rhobtb3/Wnt5a/Pdgfra/Fst/Prdx4/H3f3b/Mmp2/Greb1l/Ctnnb1/Foxc1/Fgf10/Bak1/Kdr/Tcf7l2/Sfrp1	21
GO:0045229	GO:0045229	external encapsulating structure organization	21/560	317/28814	1.27181e-06	1.91074e-05	1.12532e-05	Serpinh1/Col4a1/Itgb1/Pxdn/Mfap4/Tgfb1/Phldb2/Pdgfra/Col4a2/Col13a1/Pmp22/Lamb1/Prdx4/Mmp2/App/Foxc1/Notch1/Fn1/Aplp2/Fbln1/Sulf1	21
GO:0090130	GO:0090130	tissue migration	21/560	317/28814	1.27181e-06	1.91074e-05	1.12532e-05	Fgf8/Amot/Itgb1/T/Fgfr1/Zeb2/Wnt5a/Tgfb1/Pfn1/Akt1/Hmgb1/Nrp1/Spred1/Notch1/Bsg/Fgf10/Rtn4/Kdr/Map4k4/Calr/Sparc	21
GO:0010092	GO:0010092	specification of animal organ identity	8/560	42/28814	1.27764e-06	1.91074e-05	1.12532e-05	Fgf8/Fgfr1/Wnt5a/Ctnnb1/Fgf10/Fgf3/Mesp1/Dkk1	8
GO:0090175	GO:0090175	regulation of establishment of planar polarity	8/560	42/28814	1.27764e-06	1.91074e-05	1.12532e-05	Gpc3/Fzd2/Ptk7/Wnt5a/Nkd1/Ryk/Dact1/Sfrp1	8
GO:0055008	GO:0055008	cardiac muscle tissue morphogenesis	10/560	72/28814	1.29135e-06	1.9251e-05	1.13377e-05	Pitx2/Zfpm1/Chd7/Wnt5a/Ly6e/Tgfb1/Ctnnb1/Foxc1/Notch1/Tpm1	10
GO:0055007	GO:0055007	cardiac muscle cell differentiation	14/560	149/28814	1.3748e-06	2.043e-05	1.20321e-05	Pitx2/Myh10/Itgb1/Kdm6b/T/Tgfb1/Pdgfra/Gata6/Dll1/Mesp1/Hdac2/Gsk3b/Dkk1/Tdgf1	14
GO:0031016	GO:0031016	pancreas development	11/560	90/28814	1.40967e-06	2.08819e-05	1.22983e-05	Sox4/Cdh2/Smo/Wls/Hes1/Wnt5a/Gata6/Ctnnb1/Dll1/Fgf10/Aldh1a2	11
GO:0097191	GO:0097191	extrinsic apoptotic signaling pathway	18/560	242/28814	1.42043e-06	2.09749e-05	1.2353e-05	Gas1/Prdx2/Dapk1/Krt8/Fgfr1/Pea15a/Tgfb1/Gabarap/Zmynd11/Nrp1/Ndufa13/Fgf10/Bak1/Gsk3b/Krt18/Sfrp1/Casp3/Bex3	18
GO:0048704	GO:0048704	embryonic skeletal system morphogenesis	12/560	109/28814	1.4624e-06	2.15267e-05	1.2678e-05	Fgf8/Gnas/Gas1/Sox11/Lhx1/Pdgfra/Hoxb1/Hoxb2/Twist1/Gsc/Ctnnb1/Hoxd9	12
GO:0060973	GO:0060973	cell migration involved in heart development	6/560	20/28814	1.61288e-06	2.35935e-05	1.38952e-05	Pitx2/Twist1/Nrp1/Notch1/Cdc42/Mesp1	6
GO:0034446	GO:0034446	substrate adhesion-dependent cell spreading	12/560	110/28814	1.61288e-06	2.35935e-05	1.38952e-05	S100a10/Mdk/Dbn1/Vamp3/Lamb1/Nrp1/Cdc42/Fn1/P4hb/Sfrp1/Fbln1/Calr	12
GO:0048639	GO:0048639	positive regulation of developmental growth	17/560	220/28814	1.64811e-06	2.3959e-05	1.41105e-05	Fgf8/Dbn1/Hmga2/Smo/Fgfr1/Chd7/Ppib/Wnt3/Sh3glb1/Akt1/Gata6/Nrp1/Notch1/Dll1/Rtn4/Fn1/Gsk3b	17
GO:1901888	GO:1901888	regulation of cell junction assembly	17/560	220/28814	1.64811e-06	2.3959e-05	1.41105e-05	S100a10/Actg1/Aplnr/Adgrl2/Wnt5a/Gpc6/Phldb2/App/Limch1/Nrp1/Rap1a/Snai1/Prkaca/Gsk3b/Dkk1/Kdr/Map4k4	17
GO:0050808	GO:0050808	synapse organization	27/560	494/28814	1.74658e-06	2.53118e-05	1.49072e-05	Cdh2/Marcks/Dbn1/Myh10/Col4a1/Adgrl2/Arf1/Wnt5a/Gpc6/Pfn1/Dtnbp1/Pmp22/Ppfibp1/App/Ctnnb1/Nrp1/Vcp/Lrp8/Cdc42/Dact1/Gap43/Gsk3b/Dkk1/Tuba1a/Tmeff1/Epha4/Sparc	27
GO:0018108	GO:0018108	peptidyl-tyrosine phosphorylation	21/560	324/28814	1.8012e-06	2.59954e-05	1.53098e-05	Fgf8/Arl2bp/Itgb1/Hes1/Fgfr1/Tgfb1/Pdgfra/App/Cd24a/Nrp1/Tsg101/Pkdcc/Lrp8/Fgf10/Cnot7/Hdac2/Kdr/Ptpn1/Sfrp1/Aplp2/Epha4	21
GO:0051090	GO:0051090	regulation of DNA-binding transcription factor activity	25/560	436/28814	1.80485e-06	2.59954e-05	1.53098e-05	Pbx1/Hmga2/Smo/Prdx2/Hes1/T/Ndn/Id1/Fzd2/Wnt5a/Peli1/Ppp3ca/Tgfb1/Twist1/Tbx6/Akt1/App/Ctnnb1/Ctnnbip1/Commd1/Lrp8/Lrrfip2/Hdac2/Eomes/Tcf7l2	25
GO:0010464	GO:0010464	regulation of mesenchymal cell proliferation	8/560	44/28814	1.85412e-06	2.66231e-05	1.56795e-05	Gas1/Smo/Fgfr1/Wnt5a/Hmgb1/Ctnnb1/Ctnnbip1/Kdr	8
GO:1905245	GO:1905245	regulation of aspartic-type peptidase activity	5/560	12/28814	1.92702e-06	2.75853e-05	1.62462e-05	Bin1/Efna3/App/Tmed10/Epha4	5
GO:0021987	GO:0021987	cerebral cortex development	12/560	112/28814	1.95548e-06	2.79073e-05	1.64358e-05	Mdk/Cdh2/Smo/Ywhae/Fgfr1/Zmiz1/Lamb1/Ctnnb1/Lrp8/Rtn4/Gsk3b/Eomes	12
GO:0043388	GO:0043388	positive regulation of DNA binding	9/560	59/28814	1.96457e-06	2.79518e-05	1.6462e-05	Pitx2/Hes1/Tgfb1/Twist1/Hmgb1/Ctnnb1/Foxc1/Nme1/H1f0	9
GO:0071695	GO:0071695	anatomical structure maturation	20/560	300/28814	2.05973e-06	2.92169e-05	1.72071e-05	H3f3a/Hes1/Fgfr1/Wnt5a/Tgfb1/Pmp22/Tbx6/Akt1/Mmp2/App/Ctnnb1/Notch1/Cdkn1c/Prkaca/Gpat4/Gsk3b/Ctsl/Dld/Kdr/Aldh1a2	20
GO:0018212	GO:0018212	peptidyl-tyrosine modification	21/560	327/28814	2.0842e-06	2.94747e-05	1.73589e-05	Fgf8/Arl2bp/Itgb1/Hes1/Fgfr1/Tgfb1/Pdgfra/App/Cd24a/Nrp1/Tsg101/Pkdcc/Lrp8/Fgf10/Cnot7/Hdac2/Kdr/Ptpn1/Sfrp1/Aplp2/Epha4	21
GO:0043405	GO:0043405	regulation of MAP kinase activity	16/560	200/28814	2.1139e-06	2.98047e-05	1.75532e-05	Maged1/Fgfr1/Zeb2/Wnt5a/Tgfb1/Dtnbp1/App/Cd24a/Tsg101/Gsk3b/Dkk1/Ptpn1/Fzd10/Sfrp1/Epha4/Tdgf1	16
GO:0021766	GO:0021766	hippocampus development	10/560	76/28814	2.1445e-06	3.01453e-05	1.77539e-05	Mdk/Smo/Ywhae/Zeb2/Lrp8/Btg2/Lef1/Kif3a/Hdac2/Gsk3b	10
GO:1902991	GO:1902991	regulation of amyloid precursor protein catabolic process	8/560	45/28814	2.21687e-06	3.10694e-05	1.82981e-05	Bin1/Olfm1/Efna3/App/Tmed10/Rtn4/Epha4/Casp3	8
GO:0014009	GO:0014009	glial cell proliferation	9/560	60/28814	2.27178e-06	3.17439e-05	1.86954e-05	Vim/Sox4/Sox11/Hes1/Tspo/Pmp22/Ctnnb1/Notch1/Idh2	9
GO:2000146	GO:2000146	negative regulation of cell motility	20/560	305/28814	2.64962e-06	3.69133e-05	2.17398e-05	Olfm1/Cited2/Tgfb1/Clic4/Phldb2/Akt1/Limch1/Hmgb1/Spred1/Notch1/Idh2/Gsk3b/Sfrp1/Fbln1/Tpm1/Sulf1/Epha4/Calr/Igfbp3/Erdr1	20
GO:0048566	GO:0048566	embryonic digestive tract development	7/560	33/28814	2.77979e-06	3.84976e-05	2.26729e-05	Pitx2/Sox11/Pdgfra/Pkdcc/Fgf10/Tcf7l2/Aldh1a2	7
GO:0060914	GO:0060914	heart formation	7/560	33/28814	2.77979e-06	3.84976e-05	2.26729e-05	Gng5/Hes1/Wnt5a/Ctnnb1/Notch1/Mesp1/Dkk1	7
GO:0001942	GO:0001942	hair follicle development	12/560	116/28814	2.83855e-06	3.89655e-05	2.29485e-05	Gnas/Smo/Wnt5a/Fst/Akt1/Ctnnb1/Snai1/Notch1/Fgf10/Hdac2/Ctsl/Dkk1	12
GO:0030038	GO:0030038	contractile actin filament bundle assembly	12/560	116/28814	2.83855e-06	3.89655e-05	2.29485e-05	S100a10/Actg1/Zyx/Phldb2/Pfn1/Ccdc88a/Pdlim4/Limch1/Nrp1/Cdc42/Tnfaip1/Tpm1	12
GO:0043149	GO:0043149	stress fiber assembly	12/560	116/28814	2.83855e-06	3.89655e-05	2.29485e-05	S100a10/Actg1/Zyx/Phldb2/Pfn1/Ccdc88a/Pdlim4/Limch1/Nrp1/Cdc42/Tnfaip1/Tpm1	12
GO:0048339	GO:0048339	paraxial mesoderm development	6/560	22/28814	3.00376e-06	4.11049e-05	2.42085e-05	Tead2/Dll3/Fgfr1/Wnt5a/Foxc1/Lef1	6
GO:0002067	GO:0002067	glandular epithelial cell differentiation	9/560	62/28814	3.01196e-06	4.11049e-05	2.42085e-05	Fgf8/Cdh2/Smo/Hes1/Wnt5a/Gata6/Notch1/Dll1/Gpat4	9
GO:0071635	GO:0071635	negative regulation of transforming growth factor beta production	5/560	13/28814	3.08129e-06	4.19289e-05	2.46937e-05	Laptm4b/Gata6/Cd24a/Fn1/Fbln1	5
GO:0007519	GO:0007519	skeletal muscle tissue development	16/560	206/28814	3.10539e-06	4.21343e-05	2.48147e-05	Pitx2/Smo/Sox11/Cited2/Ppp3ca/Tgfb1/Twist1/Pmp22/Ctnnb1/Notch1/Dll1/Btg2/Eomes/Tcf7l2/Flnb/Hoxd9	16
GO:0032091	GO:0032091	negative regulation of protein binding	11/560	98/28814	3.30117e-06	4.46612e-05	2.63029e-05	B2m/Id1/Zfpm1/Dtnbp1/Bag2/Akt1/Ctnnbip1/Nes/Dact1/Gsk3b/Dkk1	11
GO:0042176	GO:0042176	regulation of protein catabolic process	23/560	393/28814	3.31485e-06	4.4717e-05	2.63358e-05	Gpc3/Laptm4b/Csnk1e/Wnt5a/Rdx/Nkd1/Gabarap/Bag2/Akt1/App/Ppp2ca/Vcp/Commd1/Tmem9/Psme2/Prkaca/Dact1/Gsk3b/Cyp51/Nkd2/Psme1/Epha4/Ctsc	23
GO:0051145	GO:0051145	smooth muscle cell differentiation	10/560	80/28814	3.451e-06	4.64199e-05	2.73386e-05	Pitx2/Aplnr/Hes1/Tgfb1/Gata6/Ctnnb1/Notch1/Pbrm1/Fgf10/Mesp1	10
GO:0048010	GO:0048010	vascular endothelial growth factor receptor signaling pathway	8/560	48/28814	3.68735e-06	4.94036e-05	2.90959e-05	Mapkapk2/Grb10/Foxc1/Nrp1/Fgf10/Kdr/Ptpn1/Sulf1	8
GO:0050770	GO:0050770	regulation of axonogenesis	15/560	185/28814	3.71356e-06	4.94036e-05	2.90959e-05	Vim/Cdh2/Dbn1/Plxna2/Zeb2/Wnt5a/Wnt3/Sema6a/Nrp1/Ryk/Rtn4/Fn1/Gsk3b/Nin/Epha4	15
GO:0022404	GO:0022404	molting cycle process	12/560	119/28814	3.71503e-06	4.94036e-05	2.90959e-05	Gnas/Smo/Wnt5a/Fst/Akt1/Ctnnb1/Snai1/Notch1/Fgf10/Hdac2/Ctsl/Dkk1	12
GO:0022405	GO:0022405	hair cycle process	12/560	119/28814	3.71503e-06	4.94036e-05	2.90959e-05	Gnas/Smo/Wnt5a/Fst/Akt1/Ctnnb1/Snai1/Notch1/Fgf10/Hdac2/Ctsl/Dkk1	12
GO:0015980	GO:0015980	energy derivation by oxidation of organic compounds	20/560	312/28814	3.73382e-06	4.95127e-05	2.91602e-05	Gnas/Uqcrh/Hoxb3os/Phlda2/Akt1/Ndufa8/Mrps36/Hmgb1/Grb10/Vcp/Mdh1/Prkaca/Idh2/Gsk3b/Dld/Suclg1/Cycs/Tcf7l2/Atp5h/Ldha	20
GO:0003208	GO:0003208	cardiac ventricle morphogenesis	10/560	81/28814	3.86933e-06	5.11648e-05	3.01331e-05	Sox4/Sox11/Chd7/Ly6e/Tgfb1/Ctnnb1/Foxc1/Notch1/Mesp1/Tpm1	10
GO:0031647	GO:0031647	regulation of protein stability	20/560	313/28814	3.91787e-06	5.16607e-05	3.04252e-05	Sox4/Smo/Prkra/Id1/Usp3/Hip1/Pex2/Usp47/Ppib/Pfn1/Trim44/Bag2/Commd1/Msx1/Dact1/Dad1/Rtn4/Epha4/Casp3/Calr	20
GO:1990778	GO:1990778	protein localization to cell periphery	22/560	370/28814	4.19131e-06	5.5111e-05	3.24572e-05	S100a10/Cdh2/Itgb1/Mex3b/Rdx/Gpc6/Tgfb1/Vamp3/Tmed2/Ccdc88a/Akt1/Rab8b/Rap1a/Pkdcc/Commd1/Bsg/Epb41l3/Gsk3b/Nkd2/Rab34/Krt18/Pid1	22
GO:0001702	GO:0001702	gastrulation with mouth forming second	7/560	35/28814	4.2308e-06	5.53195e-05	3.258e-05	Amot/Lhx1/Wnt5a/Tenm4/Ctnnb1/Dact1/Ets2	7
GO:0003209	GO:0003209	cardiac atrium morphogenesis	7/560	35/28814	4.2308e-06	5.53195e-05	3.258e-05	Sox4/Pitx2/Smo/Zfpm1/Wnt5a/Notch1/Mesp1	7
GO:0090132	GO:0090132	epithelium migration	20/560	315/28814	4.31085e-06	5.62092e-05	3.3104e-05	Fgf8/Amot/Itgb1/Fgfr1/Zeb2/Wnt5a/Tgfb1/Pfn1/Akt1/Hmgb1/Nrp1/Spred1/Notch1/Bsg/Fgf10/Rtn4/Kdr/Map4k4/Calr/Sparc	20
GO:0014855	GO:0014855	striated muscle cell proliferation	10/560	82/28814	4.33095e-06	5.63143e-05	3.31659e-05	Smad1/Cited2/Fgfr1/Prkar1a/Tenm4/Gata6/Ctnnb1/Foxc1/Notch1/Hdac2	10
GO:0032525	GO:0032525	somite rostral/caudal axis specification	5/560	14/28814	4.71644e-06	6.1157e-05	3.6018e-05	Lhx1/Tbx6/Tmed2/Nrarp/Mesp1	5
GO:1903829	GO:1903829	positive regulation of protein localization	26/560	491/28814	4.79136e-06	6.19568e-05	3.6489e-05	Sox4/Smo/Ywhae/Myh10/Wls/Itgb1/Arf1/Rdx/Tgfb1/Sh3glb1/Ccdc88a/Akt1/App/Tmed10/Tsg101/Commd1/Bsg/Prkaca/Ergic3/Cdc42/Rtn4/Kif3a/Gsk3b/Nkd2/Rab34/Tcf7l2	26
GO:0021532	GO:0021532	neural tube patterning	8/560	50/28814	5.07044e-06	6.53849e-05	3.8508e-05	Fgf8/Gas1/Ssbp3/Smo/Hes1/Gsc/Prkaca/Kif3a	8
GO:0002053	GO:0002053	positive regulation of mesenchymal cell proliferation	7/560	36/28814	5.16443e-06	6.62321e-05	3.90069e-05	Gas1/Smo/Fgfr1/Wnt5a/Hmgb1/Ctnnb1/Kdr	7
GO:0031069	GO:0031069	hair follicle morphogenesis	7/560	36/28814	5.16443e-06	6.62321e-05	3.90069e-05	Smo/Fst/Ctnnb1/Snai1/Notch1/Fgf10/Ctsl	7
GO:0048333	GO:0048333	mesodermal cell differentiation	6/560	24/28814	5.24234e-06	6.67788e-05	3.93289e-05	Hmga2/Smad1/Kdm6b/Fgfr1/Mesp1/Dkk1	6
GO:0030336	GO:0030336	negative regulation of cell migration	19/560	292/28814	5.24432e-06	6.67788e-05	3.93289e-05	Olfm1/Cited2/Tgfb1/Clic4/Phldb2/Akt1/Limch1/Hmgb1/Spred1/Notch1/Idh2/Gsk3b/Sfrp1/Tpm1/Sulf1/Epha4/Calr/Igfbp3/Erdr1	19
GO:0010927	GO:0010927	cellular component assembly involved in morphogenesis	12/560	123/28814	5.24986e-06	6.67788e-05	3.93289e-05	Actg1/Myh10/Itgb1/Krt8/Prkar1a/Phldb2/Tenm4/Pdgfra/Pmp22/Epb41l3/Hdac2/Tpm1	12
GO:0006457	GO:0006457	protein folding	14/560	167/28814	5.29281e-06	6.71427e-05	3.95432e-05	Tbca/B2m/Ppib/Sh3glb1/Txndc5/Prdx4/Dnajc3/Dnajb11/Nudcd2/Canx/P4hb/Ahsa2/Hspa5/Calr	14
GO:0050730	GO:0050730	regulation of peptidyl-tyrosine phosphorylation	18/560	266/28814	5.3877e-06	6.79385e-05	4.00119e-05	Fgf8/Arl2bp/Itgb1/Hes1/Tgfb1/Pdgfra/App/Cd24a/Nrp1/Tsg101/Lrp8/Fgf10/Cnot7/Hdac2/Ptpn1/Sfrp1/Aplp2/Epha4	18
GO:0031507	GO:0031507	heterochromatin assembly	10/560	84/28814	5.39909e-06	6.79385e-05	4.00119e-05	Gnas/Hmga2/H3f3a/Ndn/Ctbp1/H3f3b/Pphln1/Cdkn1c/Smchd1/H1f0	10
GO:1901983	GO:1901983	regulation of protein acetylation	10/560	84/28814	5.39909e-06	6.79385e-05	4.00119e-05	Sox4/Ctbp1/Tgfb1/Twist1/App/Brd7/Taok1/Hdac2/Gsk3b/Eid1	10
GO:0010632	GO:0010632	regulation of epithelial cell migration	17/560	241/28814	5.6503e-06	7.0909e-05	4.17613e-05	Amot/Fgfr1/Wnt5a/Tgfb1/Pfn1/Akt1/Hmgb1/Nrp1/Spred1/Notch1/Bsg/Fgf10/Rtn4/Kdr/Map4k4/Calr/Sparc	17
GO:0051222	GO:0051222	positive regulation of protein transport	20/560	321/28814	5.71337e-06	7.15088e-05	4.21146e-05	Sox4/Smo/Ywhae/Myh10/Wls/Arf1/Tgfb1/Sh3glb1/App/Tmed10/Tsg101/Commd1/Bsg/Prkaca/Ergic3/Cdc42/Kif3a/Gsk3b/Rab34/Tcf7l2	20
GO:0010770	GO:0010770	positive regulation of cell morphogenesis involved in differentiation	11/560	104/28814	5.91809e-06	7.38735e-05	4.35073e-05	S100a10/Mdk/Marcks/Dbn1/Sh3glb1/Nrp1/Lrp8/Cdc42/P4hb/Epha4/Calr	11
GO:0009954	GO:0009954	proximal/distal pattern formation	7/560	37/28814	6.26326e-06	7.75617e-05	4.56794e-05	Pbx1/Pbx2/Ctnnb1/Dll1/Fgf10/Aldh1a2/Hoxd9	7
GO:0048846	GO:0048846	axon extension involved in axon guidance	7/560	37/28814	6.26326e-06	7.75617e-05	4.56794e-05	Smo/Wnt5a/Slit3/Wnt3/Sema6a/Nrp1/Ryk	7
GO:1902284	GO:1902284	neuron projection extension involved in neuron projection guidance	7/560	37/28814	6.26326e-06	7.75617e-05	4.56794e-05	Smo/Wnt5a/Slit3/Wnt3/Sema6a/Nrp1/Ryk	7
GO:0060538	GO:0060538	skeletal muscle organ development	16/560	218/28814	6.41968e-06	7.9289e-05	4.66967e-05	Pitx2/Smo/Sox11/Cited2/Ppp3ca/Tgfb1/Twist1/Pmp22/Ctnnb1/Notch1/Dll1/Btg2/Eomes/Tcf7l2/Flnb/Hoxd9	16
GO:0010950	GO:0010950	positive regulation of endopeptidase activity	14/560	170/28814	6.50611e-06	7.99347e-05	4.7077e-05	Dapk1/Efna3/Hip1/Fam162a/App/Hmgb1/Ppp2ca/Vcp/Psme2/Bak1/Mtch1/Cycs/Psme1/Epha4	14
GO:0043433	GO:0043433	negative regulation of DNA-binding transcription factor activity	14/560	170/28814	6.50611e-06	7.99347e-05	4.7077e-05	Pbx1/Prdx2/Hes1/T/Ndn/Id1/Peli1/Twist1/Tbx6/Ctnnbip1/Commd1/Hdac2/Eomes/Tcf7l2	14
GO:0032233	GO:0032233	positive regulation of actin filament bundle assembly	9/560	68/28814	6.5988e-06	8.08612e-05	4.76226e-05	S100a10/Id1/Pfn1/Ccdc88a/Pdlim4/Limch1/Nrp1/Cdc42/Tpm1	9
GO:0007413	GO:0007413	axonal fasciculation	6/560	25/28814	6.78479e-06	8.27073e-05	4.87099e-05	Ndn/Wnt5a/Nrp1/Rtn4/Epha4/Casp3	6
GO:0106030	GO:0106030	neuron projection fasciculation	6/560	25/28814	6.78479e-06	8.27073e-05	4.87099e-05	Ndn/Wnt5a/Nrp1/Rtn4/Epha4/Casp3	6
GO:0061005	GO:0061005	cell differentiation involved in kidney development	8/560	52/28814	6.86915e-06	8.35181e-05	4.91874e-05	Basp1/Smo/Hes1/Lhx1/Cited1/Cd24a/Ctnnb1/Notch1	8
GO:0001711	GO:0001711	endodermal cell fate commitment	5/560	15/28814	6.96154e-06	8.44222e-05	4.97199e-05	Gata6/Ctnnb1/Mesp1/Dkk1/Eomes	5
GO:0009953	GO:0009953	dorsal/ventral pattern formation	11/560	106/28814	7.12313e-06	8.61585e-05	5.07425e-05	Fgf8/Gas1/Smo/Lhx1/Wnt3/Hoxb2/Gsc/Ctnnb1/Prkaca/Kif3a/Sfrp1	11
GO:0060425	GO:0060425	lung morphogenesis	9/560	69/28814	7.45921e-06	8.98384e-05	5.29097e-05	Fgf8/Hmga2/Pitx2/Sox11/Id1/Pdgfra/Ctnnb1/Fgf10/Cdc42	9
GO:0021700	GO:0021700	developmental maturation	21/560	355/28814	7.46574e-06	8.98384e-05	5.29097e-05	H3f3a/Hes1/Fgfr1/Wnt5a/Tgfb1/Pfn1/Pmp22/Tbx6/Akt1/Mmp2/App/Ctnnb1/Notch1/Cdkn1c/Prkaca/Gpat4/Gsk3b/Ctsl/Dld/Kdr/Aldh1a2	21
GO:0071456	GO:0071456	cellular response to hypoxia	11/560	107/28814	7.80203e-06	9.36443e-05	5.51512e-05	Cited2/Fam162a/Twist1/Akt1/Gata6/Notch1/Commd1/Acaa2/Rtn4/P4hb/Epha4	11
GO:0048640	GO:0048640	negative regulation of developmental growth	12/560	128/28814	7.93276e-06	9.48107e-05	5.58381e-05	Gnas/Cited2/Wnt5a/Nkd1/Wnt3/Sema6a/Nrp1/Ryk/Rtn4/Hdac2/Gsk3b/Tcf7l2	12
GO:0043392	GO:0043392	negative regulation of DNA binding	8/560	53/28814	7.95373e-06	9.48107e-05	5.58381e-05	Hmga2/Smo/Sox11/Id1/Ctnnbip1/Msx1/Lef1/Hdac2	8
GO:0019827	GO:0019827	stem cell population maintenance	14/560	173/28814	7.95997e-06	9.48107e-05	5.58381e-05	Sox4/Cdh2/Hmga2/Smo/Hes1/Fgfr1/Elavl1/Dll1/Fgf10/Eomes/Tcf7l2/Sfrp1/Cdx2/Erdr1	14
GO:0045637	GO:0045637	regulation of myeloid cell differentiation	16/560	222/28814	8.08169e-06	9.60162e-05	5.65481e-05	Gnas/Hmgb3/Smap1/B2m/Zfpm1/Meis2/Tgfb1/Hmgb1/Ctnnb1/Ctnnbip1/Nme1/Dll1/Lef1/Gsk3b/Sfrp1/Rbp1	16
GO:0001738	GO:0001738	morphogenesis of a polarized epithelium	10/560	88/28814	8.23498e-06	9.75898e-05	5.74748e-05	Gpc3/Actg1/Fzd2/Ptk7/Wnt5a/Nkd1/Ryk/Cdc42/Dact1/Sfrp1	10
GO:0072659	GO:0072659	protein localization to plasma membrane	19/560	302/28814	8.48573e-06	0.000100307	5.90753e-05	S100a10/Cdh2/Itgb1/Rdx/Tgfb1/Vamp3/Tmed2/Ccdc88a/Akt1/Rab8b/Rap1a/Pkdcc/Commd1/Bsg/Epb41l3/Nkd2/Rab34/Krt18/Pid1	19
GO:0035264	GO:0035264	multicellular organism growth	16/560	223/28814	8.553e-06	0.000100848	5.93937e-05	Gnas/Hmga2/Smo/H3f3a/Chd7/Ppib/Clic4/Pmp22/Tmed2/H3f3b/App/Pkdcc/Cdkn1c/Ccm2/Gpat4/Tcf7l2	16
GO:0042474	GO:0042474	middle ear morphogenesis	6/560	26/28814	8.67575e-06	0.000102038	6.00947e-05	Gas1/Prkra/Fgfr1/Gsc/Msx1/Rpl38	6
GO:0021983	GO:0021983	pituitary gland development	7/560	39/28814	9.04769e-06	0.000106146	6.25139e-05	Fgf8/Hmga2/Pitx2/Hes1/Wnt5a/Fgf10/Tcf7l2	7
GO:0014014	GO:0014014	negative regulation of gliogenesis	8/560	54/28814	9.17938e-06	0.000106887	6.29505e-05	Hmga2/Dll3/Sox11/Hes1/Tspo/Ctnnb1/Notch1/Idh2	8
GO:0048483	GO:0048483	autonomic nervous system development	8/560	54/28814	9.17938e-06	0.000106887	6.29505e-05	Sox4/Sox11/Hes1/Hoxb1/Hoxb2/Ctnnb1/Nrp1/Fn1	8
GO:0065002	GO:0065002	intracellular protein transmembrane transport	8/560	54/28814	9.17938e-06	0.000106887	6.29505e-05	Sec61g/Pex2/Romo1/Timm21/Sec61b/Sec63/Timm50/Hspa5	8
GO:0043406	GO:0043406	positive regulation of MAP kinase activity	12/560	130/28814	9.30384e-06	0.000108068	6.36457e-05	Maged1/Fgfr1/Zeb2/Wnt5a/Tgfb1/App/Cd24a/Dkk1/Ptpn1/Fzd10/Epha4/Tdgf1	12
GO:0010595	GO:0010595	positive regulation of endothelial cell migration	11/560	109/28814	9.33064e-06	0.000108111	6.3671e-05	Amot/Fgfr1/Wnt5a/Tgfb1/Akt1/Hmgb1/Nrp1/Bsg/Kdr/Calr/Sparc	11
GO:0060979	GO:0060979	vasculogenesis involved in coronary vascular morphogenesis	5/560	16/28814	9.96404e-06	0.000115165	6.78254e-05	Fgfr1/Nrp1/Spred1/Notch1/Pbrm1	5
GO:0006913	GO:0006913	nucleocytoplasmic transport	20/560	334/28814	1.02581e-05	0.000117981	6.94841e-05	Smo/Ywhae/Thoc7/Eny2/Ppp3ca/Cited1/Pkig/Tgfb1/Pom121/Akt1/Elavl1/Ppp2ca/Notch1/Prkaca/Gsk3b/Tcf7l2/Rab18/Alyref/Calr/Sem1	20
GO:0051169	GO:0051169	nuclear transport	20/560	334/28814	1.02581e-05	0.000117981	6.94841e-05	Smo/Ywhae/Thoc7/Eny2/Ppp3ca/Cited1/Pkig/Tgfb1/Pom121/Akt1/Elavl1/Ppp2ca/Notch1/Prkaca/Gsk3b/Tcf7l2/Rab18/Alyref/Calr/Sem1	20
GO:0098727	GO:0098727	maintenance of cell number	14/560	177/28814	1.03429e-05	0.000118665	6.98867e-05	Sox4/Cdh2/Hmga2/Smo/Hes1/Fgfr1/Elavl1/Dll1/Fgf10/Eomes/Tcf7l2/Sfrp1/Cdx2/Erdr1	14
GO:1901214	GO:1901214	regulation of neuron death	22/560	392/28814	1.04363e-05	0.000119444	7.03456e-05	Mdk/Fgf8/Smo/Prdx2/Capn2/Snx6/Wnt5a/Cited1/Dtnbp1/Nono/Nenf/App/Ctnnb1/Nrp1/Ube2m/Nes/Btg2/Cdc42/Gsk3b/Dkk1/Kdr/Casp3	22
GO:0048713	GO:0048713	regulation of oligodendrocyte differentiation	8/560	55/28814	1.05605e-05	0.000120571	7.10092e-05	Mdk/Hes1/Tenm4/Ctnnb1/Notch1/Qk/Hdac2/Tcf7l2	8
GO:0060325	GO:0060325	face morphogenesis	7/560	40/28814	1.07842e-05	0.000122526	7.21609e-05	Tgfb1/Pdgfra/Mmp2/Msx1/Lef1/Dkk1/Tcf7l2	7
GO:1905332	GO:1905332	positive regulation of morphogenesis of an epithelium	7/560	40/28814	1.07842e-05	0.000122526	7.21609e-05	Mdk/Smo/Maged1/Lhx1/Tgfb1/Pdgfra/Ctnnb1	7
GO:0034248	GO:0034248	regulation of cellular amide metabolic process	24/560	453/28814	1.09569e-05	0.000123758	7.28861e-05	Vim/Sox4/Igf2bp3/Dapk1/Bin1/Olfm1/Cnot6/Tmed2/Coa3/Akt1/App/Elavl1/Tmed10/Paip1/Eif4g2/Dnajc3/Btg2/Qk/Rtn4/Cnot7/Rpl38/Epha4/Casp3/Calr	24
GO:0003338	GO:0003338	metanephros morphogenesis	6/560	27/28814	1.09719e-05	0.000123758	7.28861e-05	Smo/Hes1/Lhx1/Cited1/Ctnnb1/Fgf10	6
GO:0036342	GO:0036342	post-anal tail morphogenesis	6/560	27/28814	1.09719e-05	0.000123758	7.28861e-05	T/Sp5/Wnt5a/Tmed2/Fgf3/Hes7	6
GO:0110020	GO:0110020	regulation of actomyosin structure organization	11/560	111/28814	1.11134e-05	0.000124957	7.35927e-05	S100a10/Actg1/Phldb2/Pfn1/Ccdc88a/Pdlim4/Limch1/Nrp1/Cdc42/Hdac2/Tpm1	11
GO:0045814	GO:0045814	negative regulation of gene expression, epigenetic	10/560	91/28814	1.11316e-05	0.000124957	7.35927e-05	Gnas/Hmga2/H3f3a/Ndn/Ctbp1/H3f3b/Pphln1/Cdkn1c/Smchd1/H1f0	10
GO:0007043	GO:0007043	cell-cell junction assembly	13/560	155/28814	1.13598e-05	0.000127214	7.49218e-05	Cdh2/Actg1/Itgb1/Aplnr/Zfp703/Pmp22/Ctnnb1/Snai1/Pard3/Prkaca/Lsr/Epb41l3/Cdh11	13
GO:0048771	GO:0048771	tissue remodeling	15/560	203/28814	1.1457e-05	0.000127996	7.53825e-05	Mdk/Fgf8/Rspo3/Chd7/Ppp3ca/Mmp2/Efna2/Cd24a/Ctnnb1/Foxc1/Pbrm1/Fgf10/Bak1/Gsk3b/Sfrp1	15
GO:1904951	GO:1904951	positive regulation of establishment of protein localization	20/560	337/28814	1.16871e-05	0.000130256	7.67132e-05	Sox4/Smo/Ywhae/Myh10/Wls/Arf1/Tgfb1/Sh3glb1/App/Tmed10/Tsg101/Commd1/Bsg/Prkaca/Ergic3/Cdc42/Kif3a/Gsk3b/Rab34/Tcf7l2	20
GO:0000079	GO:0000079	regulation of cyclin-dependent protein serine/threonine kinase activity	9/560	73/28814	1.19288e-05	0.000132634	7.81136e-05	Ccnd2/Ccnjl/Ccni/Akt1/Cdkn1c/Ccny/Ccnd3/Ccng1/Casp3	9
GO:0055017	GO:0055017	cardiac muscle tissue growth	11/560	112/28814	1.21108e-05	0.000133726	7.87569e-05	Smad1/Cited2/Fgfr1/Prkar1a/Tenm4/Gata6/Ctnnb1/Foxc1/Notch1/Hdac2/Gsk3b	11
GO:0030858	GO:0030858	positive regulation of epithelial cell differentiation	8/560	56/28814	1.21128e-05	0.000133726	7.87569e-05	Lhx1/Vezf1/Zeb2/Cd24a/Ctnnb1/Foxc1/Notch1/Mesp1	8
GO:0035019	GO:0035019	somatic stem cell population maintenance	8/560	56/28814	1.21128e-05	0.000133726	7.87569e-05	Sox4/Hmga2/Hes1/Fgf10/Tcf7l2/Sfrp1/Cdx2/Erdr1	8
GO:0010952	GO:0010952	positive regulation of peptidase activity	14/560	180/28814	1.25239e-05	0.000137939	8.12385e-05	Dapk1/Efna3/Hip1/Fam162a/App/Hmgb1/Ppp2ca/Vcp/Psme2/Bak1/Mtch1/Cycs/Psme1/Epha4	14
GO:0050920	GO:0050920	regulation of chemotaxis	16/560	230/28814	1.25988e-05	0.000138439	8.15328e-05	Mdk/Fgfr1/Wnt5a/Wnt3/Tgfb1/Pdgfra/Sema6a/App/Hmgb1/Nrp1/Notch1/Ryk/Fgf10/Fn1/Kdr/Calr	16
GO:0003230	GO:0003230	cardiac atrium development	7/560	41/28814	1.27878e-05	0.00013986	8.23693e-05	Sox4/Pitx2/Smo/Zfpm1/Wnt5a/Notch1/Mesp1	7
GO:0035850	GO:0035850	epithelial cell differentiation involved in kidney development	7/560	41/28814	1.27878e-05	0.00013986	8.23693e-05	Basp1/Smo/Lhx1/Cited1/Cd24a/Ctnnb1/Notch1	7
GO:0022612	GO:0022612	gland morphogenesis	13/560	157/28814	1.30441e-05	0.000142329	8.38238e-05	Mdk/Fgf8/Smo/Fgfr1/Wnt5a/Tgfb1/Mmp2/Nrp1/Notch1/Fgf10/Rtn4/Sfrp1/Sulf1	13
GO:0090150	GO:0090150	establishment of protein localization to membrane	17/560	257/28814	1.31479e-05	0.000143129	8.42947e-05	Rftn1/Sec61g/Sh3glb1/Romo1/Vamp3/Ssr3/Sec61b/Rab8b/Cd24a/Timm22/Pard3/Pkdcc/Commd1/Sec63/Rab34/Krt18/Hspa5	17
GO:0030516	GO:0030516	regulation of axon extension	11/560	113/28814	1.3185e-05	0.0001432	8.43366e-05	Dbn1/Olfm1/Dpysl2/Wnt5a/Wnt3/Sema6a/Nrp1/Ryk/Rtn4/Fn1/Gsk3b	11
GO:0000082	GO:0000082	G1/S transition of mitotic cell cycle	15/560	206/28814	1.36456e-05	0.000147859	8.70806e-05	Ccnd2/Itgb1/Rdx/Ppp3ca/Hacd1/Ube2e2/Akt1/Ppp2ca/Psme2/Fgf10/Dact1/Brd7/E2f5/Ccnd3/Psme1	15
GO:0060348	GO:0060348	bone development	17/560	258/28814	1.3827e-05	0.000148448	8.74273e-05	Fgf8/Gnas/Serpinh1/Pitx2/Smad1/Cited2/T/Sp5/Zfpm1/Ppib/Twist1/Col13a1/Foxc1/Msx1/Kdr/Sulf1/Sparc	17
GO:0048538	GO:0048538	thymus development	8/560	57/28814	1.38527e-05	0.000148448	8.74273e-05	Pbx1/Prdx2/Hes1/Cited2/Ctnnb1/Fgf10/Fgf3/Lmo4	8
GO:1901861	GO:1901861	regulation of muscle tissue development	8/560	57/28814	1.38527e-05	0.000148448	8.74273e-05	Fgf8/Tgfb1/Twist1/Ctnnb1/Dll1/Fgf3/Lef1/Tcf7l2	8
GO:0042659	GO:0042659	regulation of cell fate specification	5/560	17/28814	1.38902e-05	0.000148448	8.74273e-05	Fgfr1/Wnt5a/Mesp1/Dkk1/Lmo4	5
GO:0060947	GO:0060947	cardiac vascular smooth muscle cell differentiation	5/560	17/28814	1.38902e-05	0.000148448	8.74273e-05	Gata6/Ctnnb1/Notch1/Pbrm1/Mesp1	5
GO:0061308	GO:0061308	cardiac neural crest cell development involved in heart development	5/560	17/28814	1.38902e-05	0.000148448	8.74273e-05	Pitx2/Hes1/Cited2/Twist1/Cdc42	5
GO:0010631	GO:0010631	epithelial cell migration	19/560	313/28814	1.40454e-05	0.000149764	8.82025e-05	Amot/Itgb1/Fgfr1/Zeb2/Wnt5a/Tgfb1/Pfn1/Akt1/Hmgb1/Nrp1/Spred1/Notch1/Bsg/Fgf10/Rtn4/Kdr/Map4k4/Calr/Sparc	19
GO:0044843	GO:0044843	cell cycle G1/S phase transition	16/560	233/28814	1.48011e-05	0.000157204	9.25842e-05	Gas1/Ccnd2/Itgb1/Rdx/Ppp3ca/Hacd1/Ube2e2/Akt1/Ppp2ca/Psme2/Fgf10/Dact1/Brd7/E2f5/Ccnd3/Psme1	16
GO:1901987	GO:1901987	regulation of cell cycle phase transition	22/560	401/28814	1.48346e-05	0.000157204	9.25842e-05	Gas1/Pbx1/Ccnd2/Hmga2/Rdx/Hacd1/Usp47/Tgfb1/Ube2e2/Akt1/App/Ppp2ca/Cdc16/Psme2/Cdkn1c/Fgf10/Dact1/Brd7/Taok1/Ccnd3/Ccng1/Psme1	22
GO:0021954	GO:0021954	central nervous system neuron development	10/560	94/28814	1.48669e-05	0.000157204	9.25842e-05	Fgf8/Fgfr1/Zeb2/Zmiz1/Nrp1/Btg2/Cdh11/Nin/Grcc10/Epha4	10
GO:0042982	GO:0042982	amyloid precursor protein metabolic process	9/560	75/28814	1.4911e-05	0.000157204	9.25842e-05	Bin1/Olfm1/Efna3/App/Tmed10/Soat1/Rtn4/Epha4/Casp3	9
GO:0070972	GO:0070972	protein localization to endoplasmic reticulum	9/560	75/28814	1.4911e-05	0.000157204	9.25842e-05	Spcs2/Spcs1/Sec61g/Kdelr2/Ssr3/Sec61b/Rtn4/Sec63/Hspa5	9
GO:0038084	GO:0038084	vascular endothelial growth factor signaling pathway	7/560	42/28814	1.50899e-05	0.00015779	9.29295e-05	Pdgfra/Sema6a/Foxc1/Nrp1/Tcf4/Dll1/Kdr	7
GO:0048730	GO:0048730	epidermis morphogenesis	7/560	42/28814	1.50899e-05	0.00015779	9.29295e-05	Smo/Fst/Ctnnb1/Snai1/Notch1/Fgf10/Ctsl	7
GO:0060251	GO:0060251	regulation of glial cell proliferation	7/560	42/28814	1.50899e-05	0.00015779	9.29295e-05	Vim/Sox11/Hes1/Tspo/Pmp22/Notch1/Idh2	7
GO:1902905	GO:1902905	positive regulation of supramolecular fiber organization	14/560	183/28814	1.51015e-05	0.00015779	9.29295e-05	S100a10/Bin1/Id1/Pfn1/Ccdc88a/Pdlim4/App/Limch1/Nrp1/Cdc42/Mapre1/Alox15/Nin/Tpm1	14
GO:1903706	GO:1903706	regulation of hemopoiesis	22/560	402/28814	1.54145e-05	0.000160702	9.46445e-05	Mdk/Gnas/Sox4/Hmgb3/Prdx2/Smap1/B2m/Zfpm1/Zmiz1/Meis2/Tgfb1/Hmgb1/Cd24a/Ctnnb1/Ctnnbip1/Nme1/Nrarp/Dll1/Lef1/Gsk3b/Sfrp1/Rbp1	22
GO:0051496	GO:0051496	positive regulation of stress fiber assembly	8/560	58/28814	1.57981e-05	0.000163971	9.65693e-05	S100a10/Pfn1/Ccdc88a/Pdlim4/Limch1/Nrp1/Cdc42/Tpm1	8
GO:0071806	GO:0071806	protein transmembrane transport	8/560	58/28814	1.57981e-05	0.000163971	9.65693e-05	Sec61g/Pex2/Romo1/Timm21/Sec61b/Sec63/Timm50/Hspa5	8
GO:0042303	GO:0042303	molting cycle	12/560	137/28814	1.58737e-05	0.000164029	9.66035e-05	Gnas/Smo/Wnt5a/Fst/Akt1/Ctnnb1/Snai1/Notch1/Fgf10/Hdac2/Ctsl/Dkk1	12
GO:0042633	GO:0042633	hair cycle	12/560	137/28814	1.58737e-05	0.000164029	9.66035e-05	Gnas/Smo/Wnt5a/Fst/Akt1/Ctnnb1/Snai1/Notch1/Fgf10/Hdac2/Ctsl/Dkk1	12
GO:0042060	GO:0042060	wound healing	21/560	374/28814	1.63787e-05	0.000168873	9.94568e-05	Gnas/Actg1/Myh10/Prdx2/Itgb1/Ptk7/Wnt5a/Tgfb1/Phldb2/Pdgfra/Dtnbp1/Hmgb1/Pard3/Fgf10/Fn1/Arfgef1/Fundc2/Alox15/Kdr/Fbln1/Tpm1	21
GO:0002064	GO:0002064	epithelial cell development	16/560	235/28814	1.64533e-05	0.00016927	9.96904e-05	Vim/Cdh2/Smo/Id1/Vezf1/Wnt5a/Rdx/Tgfb1/Clic4/Rap1a/Notch1/Pard3/Dll1/Ccm2/Gpat4/Flnb	16
GO:1904029	GO:1904029	regulation of cyclin-dependent protein kinase activity	9/560	76/28814	1.66259e-05	0.000170671	0.000100516	Ccnd2/Ccnjl/Ccni/Akt1/Cdkn1c/Ccny/Ccnd3/Ccng1/Casp3	9
GO:2000241	GO:2000241	regulation of reproductive process	15/560	210/28814	1.71368e-05	0.000175531	0.000103378	Cited2/Wnt5a/Phlda2/Prdx4/Fbn2/Ctnnb1/Snai1/Notch1/Prkaca/Msx1/Hdac2/Cyp51/Sfrp1/Sulf1/Calr	15
GO:0050807	GO:0050807	regulation of synapse organization	17/560	263/28814	1.77149e-05	0.000180754	0.000106454	Cdh2/Marcks/Dbn1/Myh10/Adgrl2/Wnt5a/Gpc6/Dtnbp1/App/Vcp/Lrp8/Cdc42/Gsk3b/Dkk1/Tuba1a/Epha4/Sparc	17
GO:0032781	GO:0032781	positive regulation of ATP-dependent activity	7/560	43/28814	1.7724e-05	0.000180754	0.000106454	Pfn1/Dnajc9/Fgf10/Dnajb11/Vmp1/Ahsa2/Tpm1	7
GO:0006091	GO:0006091	generation of precursor metabolites and energy	23/560	436/28814	1.7816e-05	0.000181297	0.000106774	Gnas/Pgls/Uqcrh/Hoxb3os/Phlda2/Akt1/Ndufa8/Mrps36/App/Hmgb1/Grb10/Vcp/Mdh1/Prkaca/Idh2/Gsk3b/Dld/Suclg1/Cycs/Tcf7l2/Crot/Atp5h/Ldha	23
GO:0044344	GO:0044344	cellular response to fibroblast growth factor stimulus	10/560	96/28814	1.79168e-05	0.000181928	0.000107145	Fgf8/Fgfr1/Wnt5a/Ctnnb1/Fgf10/Fgf3/Fgf5/Tcf7l2/Sfrp1/Sulf1	10
GO:0003170	GO:0003170	heart valve development	8/560	59/28814	1.7968e-05	0.000182053	0.000107219	Sox4/Pitx2/Aplnr/Zfpm1/Slit3/Tgfb1/Twist1/Notch1	8
GO:0030540	GO:0030540	female genitalia development	5/560	18/28814	1.89255e-05	0.000189701	0.000111723	Lhx1/Chd7/Wnt5a/Fgf10/Bak1	5
GO:0048368	GO:0048368	lateral mesoderm development	5/560	18/28814	1.89255e-05	0.000189701	0.000111723	Tead2/Smo/Cited2/Fgfr1/Mesp1	5
GO:0060253	GO:0060253	negative regulation of glial cell proliferation	5/560	18/28814	1.89255e-05	0.000189701	0.000111723	Sox11/Hes1/Tspo/Notch1/Idh2	5
GO:0061307	GO:0061307	cardiac neural crest cell differentiation involved in heart development	5/560	18/28814	1.89255e-05	0.000189701	0.000111723	Pitx2/Hes1/Cited2/Twist1/Cdc42	5
GO:1905244	GO:1905244	regulation of modification of synaptic structure	5/560	18/28814	1.89255e-05	0.000189701	0.000111723	Marcks/Myh10/Cdc42/Gsk3b/Epha4	5
GO:0070997	GO:0070997	neuron death	23/560	438/28814	1.91481e-05	0.000191522	0.000112796	Mdk/Fgf8/Smo/Prdx2/Capn2/Snx6/Wnt5a/Cited1/Fam162a/Dtnbp1/Nono/Nenf/App/Ctnnb1/Nrp1/Ube2m/Nes/Btg2/Cdc42/Gsk3b/Dkk1/Kdr/Casp3	23
GO:0070371	GO:0070371	ERK1 and ERK2 cascade	20/560	349/28814	1.937e-05	0.000193328	0.000113859	Fgf8/Tgfb1/Pdgfra/Sema6a/App/Hmgb1/Grb10/Nrp1/Rap1a/Spred1/Notch1/Fgf10/Dusp9/Gnai2/Fn1/Alox15/Kdr/Ptpn1/Fbln1/Epha4	20
GO:0034763	GO:0034763	negative regulation of transmembrane transport	12/560	140/28814	1.9747e-05	0.000196671	0.000115828	Fabp5/Ywhae/Bin1/Pea15a/Tgfb1/Twist1/Akt1/Grb10/Ppp2ca/Commd1/Calm2/Pid1	12
GO:0030099	GO:0030099	myeloid cell differentiation	23/560	439/28814	1.98473e-05	0.000197251	0.00011617	Gnas/Gpc3/Hmgb3/Smap1/B2m/Cited2/Zfpm1/Meis2/Tgfb1/App/Hmgb1/Efna2/Ctnnb1/Ctnnbip1/Nme1/Cdkn1c/Dll1/Lef1/Gsk3b/Actn1/Sfrp1/Rbp1/Casp3	23
GO:0042987	GO:0042987	amyloid precursor protein catabolic process	8/560	60/28814	2.03828e-05	0.000201717	0.0001188	Bin1/Olfm1/Efna3/App/Tmed10/Rtn4/Epha4/Casp3	8
GO:1900024	GO:1900024	regulation of substrate adhesion-dependent cell spreading	8/560	60/28814	2.03828e-05	0.000201717	0.0001188	S100a10/Mdk/Dbn1/Nrp1/Cdc42/P4hb/Fbln1/Calr	8
GO:0045047	GO:0045047	protein targeting to ER	7/560	44/28814	2.07264e-05	0.000203824	0.000120041	Spcs2/Spcs1/Sec61g/Ssr3/Sec61b/Sec63/Hspa5	7
GO:0045747	GO:0045747	positive regulation of Notch signaling pathway	7/560	44/28814	2.07264e-05	0.000203824	0.000120041	Hes1/Zmiz1/Enho/Notch1/Dll1/Fgf10/Mesp1	7
GO:1900026	GO:1900026	positive regulation of substrate adhesion-dependent cell spreading	7/560	44/28814	2.07264e-05	0.000203824	0.000120041	S100a10/Mdk/Dbn1/Nrp1/Cdc42/P4hb/Calr	7
GO:0060563	GO:0060563	neuroepithelial cell differentiation	6/560	30/28814	2.0946e-05	0.000205552	0.000121058	Fgf8/Sox4/Cdh2/Sox11/Hes1/Lef1	6
GO:0071774	GO:0071774	response to fibroblast growth factor	10/560	98/28814	2.14894e-05	0.000210443	0.000123939	Fgf8/Fgfr1/Wnt5a/Ctnnb1/Fgf10/Fgf3/Fgf5/Tcf7l2/Sfrp1/Sulf1	10
GO:0042472	GO:0042472	inner ear morphogenesis	11/560	120/28814	2.33012e-05	0.000227709	0.000134108	Fgf8/Fgfr1/Frzb/Fzd2/Chd7/Ptk7/Wnt5a/Dll1/Fgf10/Fgf3/Lrig3	11
GO:0051492	GO:0051492	regulation of stress fiber assembly	10/560	99/28814	2.34939e-05	0.000228638	0.000134655	S100a10/Actg1/Phldb2/Pfn1/Ccdc88a/Pdlim4/Limch1/Nrp1/Cdc42/Tpm1	10
GO:1901992	GO:1901992	positive regulation of mitotic cell cycle phase transition	10/560	99/28814	2.34939e-05	0.000228638	0.000134655	Pbx1/Ccnd2/Rdx/Tgfb1/Ube2e2/Akt1/App/Cdc16/Fgf10/Ccnd3	10
GO:0070372	GO:0070372	regulation of ERK1 and ERK2 cascade	19/560	326/28814	2.46792e-05	0.000239675	0.000141155	Fgf8/Tgfb1/Pdgfra/Sema6a/App/Hmgb1/Nrp1/Rap1a/Spred1/Notch1/Fgf10/Dusp9/Gnai2/Fn1/Alox15/Kdr/Ptpn1/Fbln1/Epha4	19
GO:0021542	GO:0021542	dentate gyrus development	5/560	19/28814	2.52747e-05	0.00024495	0.000144261	Mdk/Smo/Btg2/Lef1/Kif3a	5
GO:0010453	GO:0010453	regulation of cell fate commitment	6/560	31/28814	2.55483e-05	0.000246581	0.000145222	Hes1/Fgfr1/Wnt5a/Mesp1/Dkk1/Lmo4	6
GO:0060317	GO:0060317	cardiac epithelial to mesenchymal transition	6/560	31/28814	2.55483e-05	0.000246581	0.000145222	Fgf8/Twist1/Snai1/Notch1/Msx1/Rtn4	6
GO:0032092	GO:0032092	positive regulation of protein binding	10/560	100/28814	2.56565e-05	0.000247116	0.000145537	B2m/Amfr/Wnt5a/App/Ppp2ca/Dact1/Bambi/Mapre1/Gsk3b/Tcf7l2	10
GO:0050731	GO:0050731	positive regulation of peptidyl-tyrosine phosphorylation	14/560	192/28814	2.58566e-05	0.000248532	0.000146371	Fgf8/Arl2bp/Itgb1/Hes1/Tgfb1/Pdgfra/App/Cd24a/Nrp1/Lrp8/Fgf10/Hdac2/Ptpn1/Epha4	14
GO:0050803	GO:0050803	regulation of synapse structure or activity	17/560	271/28814	2.59819e-05	0.00024922	0.000146777	Cdh2/Marcks/Dbn1/Myh10/Adgrl2/Wnt5a/Gpc6/Dtnbp1/App/Vcp/Lrp8/Cdc42/Gsk3b/Dkk1/Tuba1a/Epha4/Sparc	17
GO:0001736	GO:0001736	establishment of planar polarity	8/560	62/28814	2.60348e-05	0.00024922	0.000146777	Gpc3/Fzd2/Ptk7/Wnt5a/Nkd1/Ryk/Dact1/Sfrp1	8
GO:0031497	GO:0031497	chromatin assembly	13/560	168/28814	2.68299e-05	0.00025541	0.000150422	Gnas/Hmga2/H3f3a/Ndn/Ctbp1/H3f3b/Hmgb1/Dnajc9/Baz1a/Pphln1/Cdkn1c/Smchd1/H1f0	13
GO:0003211	GO:0003211	cardiac ventricle formation	4/560	10/28814	2.70087e-05	0.00025541	0.000150422	Sox4/Sox11/Notch1/Mesp1	4
GO:0021957	GO:0021957	corticospinal tract morphogenesis	4/560	10/28814	2.70087e-05	0.00025541	0.000150422	Zeb2/Cdh11/Nin/Epha4	4
GO:0045607	GO:0045607	regulation of inner ear auditory receptor cell differentiation	4/560	10/28814	2.70087e-05	0.00025541	0.000150422	Hes1/Notch1/Mycl/Dll1	4
GO:0045631	GO:0045631	regulation of mechanoreceptor differentiation	4/560	10/28814	2.70087e-05	0.00025541	0.000150422	Hes1/Notch1/Mycl/Dll1	4
GO:2000980	GO:2000980	regulation of inner ear receptor cell differentiation	4/560	10/28814	2.70087e-05	0.00025541	0.000150422	Hes1/Notch1/Mycl/Dll1	4
GO:0052548	GO:0052548	regulation of endopeptidase activity	20/560	358/28814	2.78325e-05	0.000262669	0.000154697	Serpinh1/Dapk1/Bin1/Efna3/Hip1/Usp47/Fam162a/Akt1/App/Hmgb1/Ppp2ca/Vcp/Tmed10/Psme2/Bak1/Mtch1/Cycs/Psme1/Epha4/Psmb8	20
GO:0008543	GO:0008543	fibroblast growth factor receptor signaling pathway	9/560	81/28814	2.79413e-05	0.000263072	0.000154935	Fgf8/Fgfr1/Wnt5a/Ctnnb1/Fgf10/Fgf3/Fgf5/Tcf7l2/Sulf1	9
GO:0060021	GO:0060021	roof of mouth development	10/560	101/28814	2.79876e-05	0.000263072	0.000154935	Gas1/Sox11/Fzd2/Chd7/Wnt5a/Pdgfra/Snai1/Pkdcc/Msx1/Lef1	10
GO:0001755	GO:0001755	neural crest cell migration	8/560	63/28814	2.93193e-05	0.000274487	0.000161657	Pitx2/Smo/Zeb2/Twist1/Sema6a/Nrp1/Cdc42/Fn1	8
GO:0007164	GO:0007164	establishment of tissue polarity	8/560	63/28814	2.93193e-05	0.000274487	0.000161657	Gpc3/Fzd2/Ptk7/Wnt5a/Nkd1/Ryk/Dact1/Sfrp1	8
GO:2000045	GO:2000045	regulation of G1/S transition of mitotic cell cycle	12/560	146/28814	3.00251e-05	0.000280534	0.000165218	Ccnd2/Rdx/Hacd1/Ube2e2/Akt1/Ppp2ca/Psme2/Fgf10/Dact1/Brd7/Ccnd3/Psme1	12
GO:0150115	GO:0150115	cell-substrate junction organization	10/560	102/28814	3.04977e-05	0.000284382	0.000167485	S100a10/Actg1/Phldb2/Rab8b/Limch1/Nrp1/Fn1/Actn1/Kdr/Map4k4	10
GO:0060977	GO:0060977	coronary vasculature morphogenesis	6/560	32/28814	3.09301e-05	0.00028784	0.000169522	Fgfr1/Ctnnb1/Nrp1/Spred1/Notch1/Pbrm1	6
GO:0046620	GO:0046620	regulation of organ growth	11/560	124/28814	3.16662e-05	0.000294106	0.000173212	Fgf8/Smo/Cited2/Fgfr1/Akt1/Gata6/Foxc1/Notch1/Dusp9/Hdac2/Tcf7l2	11
GO:1902806	GO:1902806	regulation of cell cycle G1/S phase transition	13/560	171/28814	3.23127e-05	0.000299516	0.000176398	Gas1/Ccnd2/Rdx/Hacd1/Ube2e2/Akt1/Ppp2ca/Psme2/Fgf10/Dact1/Brd7/Ccnd3/Psme1	13
GO:0048557	GO:0048557	embryonic digestive tract morphogenesis	5/560	20/28814	3.31619e-05	0.000306175	0.00018032	Pitx2/Sox11/Pdgfra/Fgf10/Tcf7l2	5
GO:1901862	GO:1901862	negative regulation of muscle tissue development	5/560	20/28814	3.31619e-05	0.000306175	0.00018032	Fgf8/Tgfb1/Twist1/Fgf3/Lef1	5
GO:0032535	GO:0032535	regulation of cellular component size	21/560	393/28814	3.39378e-05	0.000312722	0.000184175	Dbn1/Bin1/Olfm1/Dpysl2/Wnt5a/Rdx/Wnt3/Pfn1/Sema6a/Akt1/Nrp1/Ryk/Rtn4/Arpc1a/Fn1/Arfgef1/Gsk3b/Cotl1/Alox15/Tmsb10/Tpm1	21
GO:0046661	GO:0046661	male sex differentiation	13/560	172/28814	3.43458e-05	0.000315328	0.00018571	Fgf8/Hmga2/Cited2/Rhobtb3/Wnt5a/Pdgfra/Prdx4/H3f3b/Greb1l/Ctnnb1/Fgf10/Kdr/Sfrp1	13
GO:0071453	GO:0071453	cellular response to oxygen levels	12/560	148/28814	3.43554e-05	0.000315328	0.00018571	Cited2/Fam162a/Atp6v1g1/Twist1/Akt1/Gata6/Notch1/Commd1/Acaa2/Rtn4/P4hb/Epha4	12
GO:1903362	GO:1903362	regulation of cellular protein catabolic process	16/560	250/28814	3.50345e-05	0.000320932	0.000189011	Laptm4b/Csnk1e/Rdx/Gabarap/Bag2/Akt1/Vcp/Commd1/Psme2/Prkaca/Dact1/Gsk3b/Nkd2/Psme1/Epha4/Ctsc	16
GO:0050680	GO:0050680	negative regulation of epithelial cell proliferation	13/560	173/28814	3.64896e-05	0.000333609	0.000196477	Gpc3/Gas1/Smo/Maged1/B2m/Wnt5a/Pex2/Tgfb1/Cdkn1c/Ctsl/Sfrp1/Sulf1/Sparc	13
GO:0032835	GO:0032835	glomerulus development	8/560	65/28814	3.69344e-05	0.000337017	0.000198484	Basp1/Hes1/Pdgfra/Cd24a/Foxc1/Notch1/Notch3/Sulf1	8
GO:0060740	GO:0060740	prostate gland epithelium morphogenesis	6/560	33/28814	3.71857e-05	0.000338484	0.000199348	Wnt5a/Mmp2/Notch1/Fgf10/Sfrp1/Sulf1	6
GO:0072599	GO:0072599	establishment of protein localization to endoplasmic reticulum	7/560	48/28814	3.72398e-05	0.000338484	0.000199348	Spcs2/Spcs1/Sec61g/Ssr3/Sec61b/Sec63/Hspa5	7
GO:0051651	GO:0051651	maintenance of location in cell	15/560	225/28814	3.83036e-05	0.000347479	0.000204645	Dbn1/Arl2bp/Aplnr/Chd7/Tspo/Mprip/Tgfb1/Kdelr2/Pfn1/Polr2m/Ccdc88a/Akt1/Calm2/Hspa5/Tmsb10	15
GO:0010594	GO:0010594	regulation of endothelial cell migration	13/560	174/28814	3.87493e-05	0.000350448	0.000206394	Amot/Fgfr1/Wnt5a/Tgfb1/Akt1/Hmgb1/Nrp1/Spred1/Notch1/Bsg/Kdr/Calr/Sparc	13
GO:0032386	GO:0032386	regulation of intracellular transport	19/560	337/28814	3.87806e-05	0.000350448	0.000206394	Gas1/Dbn1/Smo/Ywhae/Arf1/Rdx/Pkig/Ube2j1/Tgfb1/Sh3glb1/Ppp2ca/Commd1/Prkaca/Ergic3/Cdc42/Kif3a/Gsk3b/Ptpn1/Tcf7l2	19
GO:1905475	GO:1905475	regulation of protein localization to membrane	14/560	200/28814	4.05631e-05	0.000365849	0.000215464	Gpc3/Cdh2/Dbn1/Itgb1/Gpc6/Tgfb1/Sh3glb1/Akt1/Rap1a/Pkdcc/Commd1/Gsk3b/Nkd2/Pid1	14
GO:0003266	GO:0003266	regulation of secondary heart field cardioblast proliferation	4/560	11/28814	4.17895e-05	0.000375464	0.000221127	Gng5/Hes1/Ctnnb1/Notch1	4
GO:0048382	GO:0048382	mesendoderm development	4/560	11/28814	4.17895e-05	0.000375464	0.000221127	Fgf8/Ssbp3/Lhx1/Eomes	4
GO:0033157	GO:0033157	regulation of intracellular protein transport	15/560	227/28814	4.24027e-05	0.000380244	0.000223942	Smo/Ywhae/Pkig/Ube2j1/Tgfb1/Sh3glb1/Ppp2ca/Commd1/Prkaca/Ergic3/Cdc42/Kif3a/Gsk3b/Ptpn1/Tcf7l2	15
GO:0061387	GO:0061387	regulation of extent of cell growth	11/560	128/28814	4.25029e-05	0.000380414	0.000224042	Dbn1/Olfm1/Dpysl2/Wnt5a/Wnt3/Sema6a/Nrp1/Ryk/Rtn4/Fn1/Gsk3b	11
GO:0060512	GO:0060512	prostate gland morphogenesis	6/560	34/28814	4.44165e-05	0.000396026	0.000233237	Wnt5a/Mmp2/Notch1/Fgf10/Sfrp1/Sulf1	6
GO:0099563	GO:0099563	modification of synaptic structure	6/560	34/28814	4.44165e-05	0.000396026	0.000233237	Marcks/Myh10/Pfn1/Cdc42/Gsk3b/Epha4	6
GO:0043523	GO:0043523	regulation of neuron apoptotic process	17/560	283/28814	4.48256e-05	0.000398914	0.000234937	Mdk/Fgf8/Smo/Prdx2/Snx6/Cited1/Nono/App/Ctnnb1/Nrp1/Ube2m/Nes/Btg2/Cdc42/Gsk3b/Kdr/Casp3	17
GO:0001889	GO:0001889	liver development	11/560	129/28814	4.56639e-05	0.000405603	0.000238877	Mdk/Smo/Hes1/Cited2/Frzb/Gata6/Notch1/Lsr/Mesp1/Rtn4/Sec63	11
GO:0003197	GO:0003197	endocardial cushion development	7/560	50/28814	4.8854e-05	0.000433117	0.000255081	Fgf8/Aplnr/Cited2/Twist1/Snai1/Notch1/Msx1	7
GO:0051604	GO:0051604	protein maturation	19/560	344/28814	5.11291e-05	0.00045243	0.000266456	S100a10/Sox4/Gas1/Serpinh1/Glrx5/Capn2/Spcs2/Spcs1/Cpd/Bag2/Sec11a/Prdx4/Prkaca/Bak1/Ctsl/Nkd2/Dnajb11/Cycs/Casp3	19
GO:0003401	GO:0003401	axis elongation	6/560	35/28814	5.27307e-05	0.000464845	0.000273767	Ptk7/Wnt5a/Nkd1/Tgfb1/Fgf10/Sfrp1	6
GO:0048710	GO:0048710	regulation of astrocyte differentiation	6/560	35/28814	5.27307e-05	0.000464845	0.000273767	Hmga2/Dll3/Bin1/Hes1/Notch1/Epha4	6
GO:0051495	GO:0051495	positive regulation of cytoskeleton organization	14/560	205/28814	5.30928e-05	0.000466804	0.000274921	S100a10/Bin1/Id1/Pfn1/Ccdc88a/Pdlim4/Limch1/Nrp1/Nes/Cdc42/Mapre1/Alox15/Nin/Tpm1	14
GO:0043087	GO:0043087	regulation of GTPase activity	19/560	345/28814	5.31524e-05	0.000466804	0.000274921	S100a10/Gnas/Amot/Itgb1/Plxna2/Bin1/Dock11/Mex3b/Wnt5a/Rdx/Tmed2/Rap1a/Tax1bp3/Trappc6a/Arfgef1/Gsk3b/Fzd10/Map4k4/Epha4	19
GO:0022407	GO:0022407	regulation of cell-cell adhesion	23/560	468/28814	5.33027e-05	0.000467247	0.000275182	Mdk/Sox4/Prdx2/Hes1/B2m/Cited2/Mex3b/Wnt5a/Peli1/Rdx/Zfp703/Zmiz1/Tgfb1/Prkar1a/Akt1/Hmgb1/Cd24a/Nfat5/Notch1/Nrarp/Lef1/Alox15/Casp3	23
GO:0048145	GO:0048145	regulation of fibroblast proliferation	10/560	109/28814	5.40858e-05	0.000473226	0.000278703	Wnt5a/Pex2/Zmiz1/Tgfb1/Pdgfra/Fgf10/Fn1/Sfrp1/Fbln1/Tdgf1	10
GO:0044851	GO:0044851	hair cycle phase	5/560	22/28814	5.45448e-05	0.0004737	0.000278982	Wnt5a/Akt1/Ctnnb1/Notch1/Ctsl	5
GO:0048532	GO:0048532	anatomical structure arrangement	5/560	22/28814	5.45448e-05	0.0004737	0.000278982	Hoxb1/Hoxb2/Nrp1/Dll1/Hspa5	5
GO:0061323	GO:0061323	cell proliferation involved in heart morphogenesis	5/560	22/28814	5.45448e-05	0.0004737	0.000278982	Pitx2/Gng5/Hes1/Ctnnb1/Notch1	5
GO:0072273	GO:0072273	metanephric nephron morphogenesis	5/560	22/28814	5.45448e-05	0.0004737	0.000278982	Smo/Hes1/Lhx1/Cited1/Ctnnb1	5
GO:0036294	GO:0036294	cellular response to decreased oxygen levels	11/560	132/28814	5.63889e-05	0.000487905	0.000287348	Cited2/Fam162a/Twist1/Akt1/Gata6/Notch1/Commd1/Acaa2/Rtn4/P4hb/Epha4	11
GO:0061008	GO:0061008	hepaticobiliary system development	11/560	132/28814	5.63889e-05	0.000487905	0.000287348	Mdk/Smo/Hes1/Cited2/Frzb/Gata6/Notch1/Lsr/Mesp1/Rtn4/Sec63	11
GO:0017038	GO:0017038	protein import	15/560	233/28814	5.7105e-05	0.000493189	0.00029046	Smo/Pex2/Ppp3ca/Pkig/Tgfb1/Romo1/Pom121/Timm21/Akt1/App/Rab8b/Elavl1/Ppp2ca/Notch1/Timm50	15
GO:0016525	GO:0016525	negative regulation of angiogenesis	10/560	110/28814	5.84756e-05	0.000503383	0.000296464	Amot/Efna3/Col4a2/Sema6a/Ctnnb1/Foxc1/Spred1/Tcf4/Sulf1/Sparc	10
GO:0051402	GO:0051402	neuron apoptotic process	18/560	318/28814	5.85003e-05	0.000503383	0.000296464	Mdk/Fgf8/Smo/Prdx2/Snx6/Cited1/Fam162a/Nono/App/Ctnnb1/Nrp1/Ube2m/Nes/Btg2/Cdc42/Gsk3b/Kdr/Casp3	18
GO:1901215	GO:1901215	negative regulation of neuron death	16/560	261/28814	5.86348e-05	0.000503613	0.0002966	Mdk/Fgf8/Smo/Prdx2/Snx6/Cited1/Dtnbp1/Nono/Nenf/App/Ctnnb1/Nrp1/Nes/Btg2/Gsk3b/Kdr	16
GO:0007160	GO:0007160	cell-matrix adhesion	15/560	234/28814	5.99473e-05	0.000513944	0.000302684	S100a10/Actg1/Zyx/Itgb1/Phldb2/Col13a1/Limch1/Ctnnb1/Nrp1/Fn1/Gsk3b/Actn1/Kdr/Map4k4/Tdgf1	15
GO:0003183	GO:0003183	mitral valve morphogenesis	4/560	12/28814	6.17208e-05	0.000521507	0.000307138	Sox4/Zfpm1/Twist1/Notch1	4
GO:0003263	GO:0003263	cardioblast proliferation	4/560	12/28814	6.17208e-05	0.000521507	0.000307138	Gng5/Hes1/Ctnnb1/Notch1	4
GO:0003264	GO:0003264	regulation of cardioblast proliferation	4/560	12/28814	6.17208e-05	0.000521507	0.000307138	Gng5/Hes1/Ctnnb1/Notch1	4
GO:0003306	GO:0003306	Wnt signaling pathway involved in heart development	4/560	12/28814	6.17208e-05	0.000521507	0.000307138	Wnt5a/Ctnnb1/Mesp1/Dkk1	4
GO:0045843	GO:0045843	negative regulation of striated muscle tissue development	4/560	12/28814	6.17208e-05	0.000521507	0.000307138	Fgf8/Twist1/Fgf3/Lef1	4
GO:0072176	GO:0072176	nephric duct development	4/560	12/28814	6.17208e-05	0.000521507	0.000307138	Gpc3/Lhx1/Greb1l/Epha4	4
GO:0072497	GO:0072497	mesenchymal stem cell differentiation	4/560	12/28814	6.17208e-05	0.000521507	0.000307138	Wnt3/Pdgfra/Ctnnb1/Gsk3b	4
GO:2000826	GO:2000826	regulation of heart morphogenesis	4/560	12/28814	6.17208e-05	0.000521507	0.000307138	Smo/Wnt5a/Mesp1/Dkk1	4
GO:0022408	GO:0022408	negative regulation of cell-cell adhesion	14/560	208/28814	6.21326e-05	0.000523095	0.000308073	Mdk/Prdx2/Peli1/Rdx/Zfp703/Tgfb1/Prkar1a/Akt1/Hmgb1/Cd24a/Notch1/Nrarp/Lef1/Casp3	14
GO:0003203	GO:0003203	endocardial cushion morphogenesis	6/560	36/28814	6.2244e-05	0.000523095	0.000308073	Fgf8/Aplnr/Twist1/Snai1/Notch1/Msx1	6
GO:0035115	GO:0035115	embryonic forelimb morphogenesis	6/560	36/28814	6.2244e-05	0.000523095	0.000308073	Wnt3/Twist1/Ctnnb1/Msx1/Aldh1a2/Hoxd9	6
GO:0008593	GO:0008593	regulation of Notch signaling pathway	9/560	90/28814	6.4824e-05	0.000543801	0.000320268	Dll3/Hes1/Zmiz1/Enho/Notch1/Nrarp/Dll1/Fgf10/Mesp1	9
GO:0030307	GO:0030307	positive regulation of cell growth	14/560	209/28814	6.54306e-05	0.000547908	0.000322686	Dbn1/H3f3a/Usp47/Wnt3/Sh3glb1/H3f3b/Akt1/Nrp1/Eif4g2/Cdc42/Rtn4/Fn1/Gsk3b/Sfrp1	14
GO:0052547	GO:0052547	regulation of peptidase activity	22/560	443/28814	6.61641e-05	0.000553061	0.000325721	Gpc3/Serpinh1/Dapk1/Bin1/Efna3/Hip1/Usp47/Fam162a/Akt1/App/Hmgb1/Ppp2ca/Vcp/Tmed10/Psme2/Cstb/Bak1/Mtch1/Cycs/Psme1/Epha4/Psmb8	22
GO:0048144	GO:0048144	fibroblast proliferation	10/560	112/28814	6.81702e-05	0.000567802	0.000334403	Wnt5a/Pex2/Zmiz1/Tgfb1/Pdgfra/Fgf10/Fn1/Sfrp1/Fbln1/Tdgf1	10
GO:2000181	GO:2000181	negative regulation of blood vessel morphogenesis	10/560	112/28814	6.81702e-05	0.000567802	0.000334403	Amot/Efna3/Col4a2/Sema6a/Ctnnb1/Foxc1/Spred1/Tcf4/Sulf1/Sparc	10
GO:0016202	GO:0016202	regulation of striated muscle tissue development	5/560	23/28814	6.85858e-05	0.000569238	0.000335249	Fgf8/Tgfb1/Twist1/Fgf3/Lef1	5
GO:0030539	GO:0030539	male genitalia development	5/560	23/28814	6.85858e-05	0.000569238	0.000335249	Fgf8/Pdgfra/Greb1l/Ctnnb1/Fgf10	5
GO:0030239	GO:0030239	myofibril assembly	8/560	71/28814	7.0316e-05	0.000581536	0.000342491	Actg1/Myh10/Itgb1/Krt8/Prkar1a/Pdgfra/Hdac2/Tpm1	8
GO:0048146	GO:0048146	positive regulation of fibroblast proliferation	8/560	71/28814	7.0316e-05	0.000581536	0.000342491	Wnt5a/Zmiz1/Tgfb1/Pdgfra/Fgf10/Fn1/Fbln1/Tdgf1	8
GO:0001656	GO:0001656	metanephros development	9/560	91/28814	7.0717e-05	0.000583821	0.000343837	Gpc3/Smo/Hes1/Lhx1/Cited1/Pdgfra/Greb1l/Ctnnb1/Fgf10	9
GO:1902105	GO:1902105	regulation of leukocyte differentiation	18/560	323/28814	7.14198e-05	0.000588585	0.000346643	Mdk/Gnas/Sox4/Hmgb3/Prdx2/Zfpm1/Zmiz1/Tgfb1/Hmgb1/Cd24a/Ctnnb1/Ctnnbip1/Nme1/Nrarp/Lef1/Gsk3b/Sfrp1/Rbp1	18
GO:0030850	GO:0030850	prostate gland development	7/560	53/28814	7.16985e-05	0.000588808	0.000346774	Wnt5a/Mmp2/Ctnnb1/Notch1/Fgf10/Sfrp1/Sulf1	7
GO:2000677	GO:2000677	regulation of transcription regulatory region DNA binding	7/560	53/28814	7.16985e-05	0.000588808	0.000346774	Sox11/Tgfb1/Twist1/Ctnnb1/Foxc1/Msx1/H1f0	7
GO:0035883	GO:0035883	enteroendocrine cell differentiation	6/560	37/28814	7.3079e-05	0.000599094	0.000352832	Cdh2/Smo/Hes1/Wnt5a/Gata6/Dll1	6
GO:1901343	GO:1901343	negative regulation of vasculature development	10/560	113/28814	7.35086e-05	0.000601562	0.000354286	Amot/Efna3/Col4a2/Sema6a/Ctnnb1/Foxc1/Spred1/Tcf4/Sulf1/Sparc	10
GO:0090068	GO:0090068	positive regulation of cell cycle process	16/560	267/28814	7.66625e-05	0.000626278	0.000368842	Fgf8/Pbx1/Ccnd2/Fgfr1/Wnt5a/Rdx/Tgfb1/Ube2e2/Akt1/App/Cdc16/Msx1/Fgf10/Cdc42/Lef1/Ccnd3	16
GO:0055002	GO:0055002	striated muscle cell development	8/560	72/28814	7.77756e-05	0.000632061	0.000372248	Actg1/Myh10/Itgb1/Krt8/Prkar1a/Pdgfra/Hdac2/Tpm1	8
GO:2000179	GO:2000179	positive regulation of neural precursor cell proliferation	8/560	72/28814	7.77756e-05	0.000632061	0.000372248	Mdk/Smo/Gng5/Lhx1/Ctnnb1/Notch1/Nes/Gnai2	8
GO:2000756	GO:2000756	regulation of peptidyl-lysine acetylation	8/560	72/28814	7.77756e-05	0.000632061	0.000372248	Sox4/Ctbp1/Tgfb1/Twist1/App/Brd7/Hdac2/Eid1	8
GO:0030278	GO:0030278	regulation of ossification	11/560	137/28814	7.90751e-05	0.000641392	0.000377743	Mdk/Pbx1/Sox11/Wnt5a/Tgfb1/Twist1/Fbn2/Notch1/Pkdcc/Dkk1/Sfrp1	11
GO:0031532	GO:0031532	actin cytoskeleton reorganization	10/560	114/28814	7.91978e-05	0.000641392	0.000377743	Mdk/Ptk7/Tgfb1/Dtnbp1/Pdlim4/Nrp1/Fgf10/Cdc42/Ctsl/Ptpn1	10
GO:0051216	GO:0051216	cartilage development	14/560	213/28814	8.01976e-05	0.000648368	0.000381852	Mdk/Gnas/Serpinh1/Hmga2/Smad1/Fgfr1/Frzb/Wnt5a/Tgfb1/Ctnnb1/Snai1/Pkdcc/Msx1/Sulf1	14
GO:2000112	GO:2000112	regulation of cellular macromolecule biosynthetic process	23/560	481/28814	8.04932e-05	0.000649636	0.000382598	Vim/Sox4/Igf2bp3/Dapk1/Cnot6/Tmed2/Coa3/Akt1/App/Grb10/Ctnnb1/Elavl1/Paip1/Eif4g2/Soat1/Dnajc3/Btg2/Qk/Cnot7/Arfgef1/Tcf7l2/Rpl38/Calr	23
GO:0021545	GO:0021545	cranial nerve development	7/560	54/28814	8.10099e-05	0.000651559	0.000383731	Hes1/Cited2/Chd7/Hoxb1/Hoxb2/Ctnnb1/Nrp1	7
GO:0031018	GO:0031018	endocrine pancreas development	7/560	54/28814	8.10099e-05	0.000651559	0.000383731	Sox4/Cdh2/Smo/Hes1/Wnt5a/Gata6/Dll1	7
GO:0032388	GO:0032388	positive regulation of intracellular transport	13/560	187/28814	8.13111e-05	0.000651742	0.000383839	Smo/Ywhae/Arf1/Rdx/Tgfb1/Sh3glb1/Commd1/Prkaca/Ergic3/Cdc42/Kif3a/Gsk3b/Tcf7l2	13
GO:0048813	GO:0048813	dendrite morphogenesis	13/560	187/28814	8.13111e-05	0.000651742	0.000383839	Marcks/Dbn1/Itgb1/Id1/Ppp3ca/Sh3glb1/Dtnbp1/Nrp1/Lrp8/Cdc42/Dact1/Gsk3b/Epha4	13
GO:0043535	GO:0043535	regulation of blood vessel endothelial cell migration	9/560	93/28814	8.38617e-05	0.000671037	0.000395202	Amot/Fgfr1/Tgfb1/Akt1/Hmgb1/Nrp1/Spred1/Notch1/Kdr	9
GO:0003181	GO:0003181	atrioventricular valve morphogenesis	5/560	24/28814	8.52552e-05	0.000679587	0.000400238	Sox4/Zfpm1/Slit3/Twist1/Notch1	5
GO:0072210	GO:0072210	metanephric nephron development	6/560	38/28814	8.53657e-05	0.000679587	0.000400238	Smo/Hes1/Lhx1/Cited1/Pdgfra/Ctnnb1	6
GO:1902003	GO:1902003	regulation of amyloid-beta formation	6/560	38/28814	8.53657e-05	0.000679587	0.000400238	Bin1/Olfm1/Tmed10/Rtn4/Epha4/Casp3	6
GO:0043506	GO:0043506	regulation of JUN kinase activity	8/560	73/28814	8.58798e-05	0.000682518	0.000401964	Zeb2/Wnt5a/Dtnbp1/Dkk1/Ptpn1/Fzd10/Sfrp1/Epha4	8
GO:0003174	GO:0003174	mitral valve development	4/560	13/28814	8.77828e-05	0.000695281	0.000409481	Sox4/Zfpm1/Twist1/Notch1	4
GO:0099159	GO:0099159	regulation of modification of postsynaptic structure	4/560	13/28814	8.77828e-05	0.000695281	0.000409481	Marcks/Myh10/Cdc42/Gsk3b	4
GO:0035304	GO:0035304	regulation of protein dephosphorylation	9/560	94/28814	9.1167e-05	0.000720572	0.000424376	Ywhae/Ywhab/Mprip/Tgfb1/Ppp2ca/Gnai2/Bod1/Calm2/Vcan	9
GO:0055010	GO:0055010	ventricular cardiac muscle tissue morphogenesis	7/560	55/28814	9.12837e-05	0.000720572	0.000424376	Chd7/Ly6e/Tgfb1/Ctnnb1/Foxc1/Notch1/Tpm1	7
GO:0043534	GO:0043534	blood vessel endothelial cell migration	10/560	116/28814	9.17031e-05	0.000722664	0.000425608	Amot/Itgb1/Fgfr1/Tgfb1/Akt1/Hmgb1/Nrp1/Spred1/Notch1/Kdr	10
GO:0001666	GO:0001666	response to hypoxia	14/560	216/28814	9.31003e-05	0.000732441	0.000431366	Cited2/Fam162a/Twist1/Akt1/Mmp2/Gata6/Cd24a/Notch1/Commd1/Acaa2/Rtn4/P4hb/Kdr/Epha4	14
GO:0006888	GO:0006888	endoplasmic reticulum to Golgi vesicle-mediated transport	10/560	117/28814	9.85583e-05	0.00077408	0.000455889	Gas1/Arf1/Kdelr2/Tmed2/Trappc1/Vcp/Tmed10/Ergic3/Trappc6a/Nrbp1	10
GO:0001974	GO:0001974	blood vessel remodeling	7/560	56/28814	0.000102594	0.00080308	0.000472968	Fgf8/Rspo3/Chd7/Foxc1/Pbrm1/Fgf10/Bak1	7
GO:0043536	GO:0043536	positive regulation of blood vessel endothelial cell migration	7/560	56/28814	0.000102594	0.00080308	0.000472968	Amot/Fgfr1/Tgfb1/Akt1/Hmgb1/Nrp1/Kdr	7
GO:0030512	GO:0030512	negative regulation of transforming growth factor beta receptor signaling pathway	8/560	75/28814	0.000104195	0.000814252	0.000479548	Snx6/Pmepa1/Fbn2/Spred1/Bambi/Il17rd/Hspa5/Tdgf1	8
GO:2000679	GO:2000679	positive regulation of transcription regulatory region DNA binding	5/560	25/28814	0.000104873	0.000818182	0.000481863	Tgfb1/Twist1/Ctnnb1/Foxc1/H1f0	5
GO:0007044	GO:0007044	cell-substrate junction assembly	9/560	96/28814	0.000107386	0.0008364	0.000492592	S100a10/Actg1/Phldb2/Limch1/Nrp1/Fn1/Actn1/Kdr/Map4k4	9
GO:0045666	GO:0045666	positive regulation of neuron differentiation	10/560	119/28814	0.000113577	0.000883145	0.000520122	Sox11/Itgb1/Fgfr1/Tcf12/Bnip2/App/Tcf4/Dkk1/Mmd/Nin	10
GO:1903036	GO:1903036	positive regulation of response to wounding	8/560	76/28814	0.000114497	0.000888825	0.000523467	Mdk/Actg1/Prdx2/Itgb1/Hmgb1/Cd24a/Rtn4/Arfgef1	8
GO:0006473	GO:0006473	protein acetylation	14/560	221/28814	0.000118629	0.000919376	0.00054146	Sox4/Ctbp1/Eny2/Tgfb1/Twist1/Usp22/App/Brd7/Taok1/Lef1/Hdac2/Gsk3b/Eid1/Eomes	14
GO:0003207	GO:0003207	cardiac chamber formation	4/560	14/28814	0.000121009	0.000930122	0.000547789	Sox4/Sox11/Notch1/Mesp1	4
GO:0048635	GO:0048635	negative regulation of muscle organ development	4/560	14/28814	0.000121009	0.000930122	0.000547789	Fgf8/Twist1/Fgf3/Lef1	4
GO:0060019	GO:0060019	radial glial cell differentiation	4/560	14/28814	0.000121009	0.000930122	0.000547789	Cdh2/Hes1/Fgf10/Lef1	4
GO:0061309	GO:0061309	cardiac neural crest cell development involved in outflow tract morphogenesis	4/560	14/28814	0.000121009	0.000930122	0.000547789	Pitx2/Hes1/Twist1/Cdc42	4
GO:0090179	GO:0090179	planar cell polarity pathway involved in neural tube closure	4/560	14/28814	0.000121009	0.000930122	0.000547789	Fzd2/Ptk7/Wnt5a/Sfrp1	4
GO:0043161	GO:0043161	proteasome-mediated ubiquitin-dependent protein catabolic process	21/560	430/28814	0.000121482	0.000932228	0.000549029	Klhdc2/Csnk1e/Amfr/Peli1/Ube2j1/Gabarap/Rnf187/Pmp22/Akt1/Sec61b/Ctnnb1/Vcp/Commd1/Cdc16/Tnfaip1/Gsk3b/Wdr26/Nkd2/Canx/Hspa5/Calr	21
GO:0048469	GO:0048469	cell maturation	14/560	222/28814	0.000124406	0.000953097	0.00056132	H3f3a/Hes1/Fgfr1/Tgfb1/Pmp22/Tbx6/App/Ctnnb1/Cdkn1c/Prkaca/Gpat4/Gsk3b/Dld/Kdr	14
GO:0021801	GO:0021801	cerebral cortex radial glia-guided migration	5/560	26/28814	0.000127777	0.000974142	0.000573714	Zmiz1/Lamb1/Ctnnb1/Lrp8/Rtn4	5
GO:0022030	GO:0022030	telencephalon glial cell migration	5/560	26/28814	0.000127777	0.000974142	0.000573714	Zmiz1/Lamb1/Ctnnb1/Lrp8/Rtn4	5
GO:0099010	GO:0099010	modification of postsynaptic structure	5/560	26/28814	0.000127777	0.000974142	0.000573714	Marcks/Myh10/Pfn1/Cdc42/Gsk3b	5
GO:0048524	GO:0048524	positive regulation of viral process	7/560	58/28814	0.000128636	0.000979098	0.000576633	Top2b/Pfn1/Notch1/Tsg101/Bsg/Cnot7/P4hb	7
GO:1901989	GO:1901989	positive regulation of cell cycle phase transition	10/560	121/28814	0.000130486	0.000991567	0.000583976	Pbx1/Ccnd2/Rdx/Tgfb1/Ube2e2/Akt1/App/Cdc16/Fgf10/Ccnd3	10
GO:0002244	GO:0002244	hematopoietic progenitor cell differentiation	12/560	170/28814	0.000131122	0.000993176	0.000584924	Sox4/Ssbp3/Mixl1/Hes1/Cited2/Tgfb1/Pdgfra/Fst/Foxc1/Notch1/Kdr/Sfrp1	12
GO:0051250	GO:0051250	negative regulation of lymphocyte activation	12/560	170/28814	0.000131122	0.000993176	0.000584924	Mdk/Hmgb3/Prdx2/Sox11/Peli1/Tgfb1/Prkar1a/Hmgb1/Cd24a/Nrarp/Sfrp1/Casp3	12
GO:0090316	GO:0090316	positive regulation of intracellular protein transport	11/560	145/28814	0.000131512	0.000994519	0.000585715	Smo/Ywhae/Tgfb1/Sh3glb1/Commd1/Prkaca/Ergic3/Cdc42/Kif3a/Gsk3b/Tcf7l2	11
GO:0001709	GO:0001709	cell fate determination	6/560	41/28814	0.000132349	0.000999232	0.000588491	Dll3/Hes1/Gata6/Ctnnb1/Cdc42/Mesp1	6
GO:0006605	GO:0006605	protein targeting	16/560	280/28814	0.000133161	0.00100374	0.000591148	Ywhae/Spcs2/Spcs1/Ywhab/Sec61g/Pex2/Romo1/Timm21/Ssr3/Sec61b/Rab8b/Timm22/Pard3/Sec63/Timm50/Hspa5	16
GO:0010976	GO:0010976	positive regulation of neuron projection development	14/560	225/28814	0.000143221	0.00107611	0.00063377	Mdk/Marcks/Dbn1/Itgb1/Fgfr1/Ptk7/Wnt5a/Cd24a/Rap1a/Nme1/Lrp8/Qk/Rtn4/Hspa5	14
GO:0045732	GO:0045732	positive regulation of protein catabolic process	14/560	225/28814	0.000143221	0.00107611	0.00063377	Gpc3/Csnk1e/Wnt5a/Rdx/Nkd1/Gabarap/Bag2/Akt1/App/Vcp/Dact1/Gsk3b/Nkd2/Ctsc	14
GO:0051235	GO:0051235	maintenance of location	18/560	342/28814	0.000146457	0.00109866	0.000647047	Dbn1/Arl2bp/Aplnr/Ywhab/Chd7/Tspo/Mprip/Tgfb1/Kdelr2/Pfn1/Polr2m/Ccdc88a/Akt1/Fbn2/Soat1/Calm2/Hspa5/Tmsb10	18
GO:1903320	GO:1903320	regulation of protein modification by small protein conjugation or removal	15/560	254/28814	0.000149495	0.00111966	0.000659414	Sox4/Nxn/Peli1/Tspo/Zmiz1/Ube2d1/Gabarap/Trim44/Bag2/Akt1/Ctnnb1/Vcp/Commd1/Ivns1abp/Hspa5	15
GO:0031076	GO:0031076	embryonic camera-type eye development	6/560	42/28814	0.000151892	0.00113579	0.000668916	Pitx2/Sox11/Cited2/Twist1/Fgf10/Aldh1a2	6
GO:0048843	GO:0048843	negative regulation of axon extension involved in axon guidance	5/560	27/28814	0.000154323	0.0011503	0.00067746	Wnt5a/Wnt3/Sema6a/Nrp1/Ryk	5
GO:0062009	GO:0062009	secondary palate development	5/560	27/28814	0.000154323	0.0011503	0.00067746	Sox11/Fzd2/Chd7/Wnt5a/Lef1	5
GO:1903531	GO:1903531	negative regulation of secretion by cell	12/560	173/28814	0.000154589	0.00115045	0.000677547	Eny2/Ppp3ca/Tspo/Vamp3/Rap1a/Notch1/Midn/Idh2/Gnai2/Cyp51/Sfrp1/Igfbp3	12
GO:0033673	GO:0033673	negative regulation of kinase activity	14/560	227/28814	0.000157091	0.00116721	0.00068742	Pkig/Prkar1a/Dtnbp1/Akt1/Spred1/Tsg101/Cdkn1c/Dnajc3/Midn/Prkar2a/Gsk3b/Ptpn1/Sfrp1/Casp3	14
GO:0050772	GO:0050772	positive regulation of axonogenesis	9/560	101/28814	0.00015879	0.00117796	0.000693753	Dbn1/Plxna2/Zeb2/Wnt3/Nrp1/Rtn4/Fn1/Gsk3b/Nin	9
GO:0032963	GO:0032963	collagen metabolic process	10/560	124/28814	0.000159806	0.00118363	0.000697089	Vim/Serpinh1/Itgb1/Id1/Mfap4/Tgfb1/Mmp2/Rap1a/Fn1/Ctsl	10
GO:0072283	GO:0072283	metanephric renal vesicle morphogenesis	4/560	15/28814	0.000162481	0.00119776	0.000705409	Smo/Lhx1/Cited1/Ctnnb1	4
GO:0090178	GO:0090178	regulation of establishment of planar polarity involved in neural tube closure	4/560	15/28814	0.000162481	0.00119776	0.000705409	Fzd2/Ptk7/Wnt5a/Sfrp1	4
GO:2000095	GO:2000095	regulation of Wnt signaling pathway, planar cell polarity pathway	4/560	15/28814	0.000162481	0.00119776	0.000705409	Gpc3/Nkd1/Dact1/Sfrp1	4
GO:0043542	GO:0043542	endothelial cell migration	14/560	228/28814	0.00016445	0.00121037	0.000712836	Amot/Itgb1/Fgfr1/Wnt5a/Tgfb1/Akt1/Hmgb1/Nrp1/Spred1/Notch1/Bsg/Kdr/Calr/Sparc	14
GO:0006338	GO:0006338	chromatin remodeling	14/560	229/28814	0.000172106	0.00126472	0.00074485	Smarce1/H3f3a/Kdm6b/Gatad1/Chd7/Top1/H3f3b/Dnajc9/Baz1a/Npm3/Pbrm1/Hdac2/Eomes/H1f0	14
GO:0051048	GO:0051048	negative regulation of secretion	13/560	202/28814	0.000176057	0.00129173	0.000760753	Gnas/Eny2/Ppp3ca/Tspo/Vamp3/Rap1a/Notch1/Midn/Idh2/Gnai2/Cyp51/Sfrp1/Igfbp3	13
GO:0031641	GO:0031641	regulation of myelination	7/560	61/28814	0.000177524	0.00130045	0.000765892	Cdh2/Tenm4/Akt1/Ctnnb1/Pard3/Tcf7l2/Ctsc	7
GO:0016358	GO:0016358	dendrite development	17/560	317/28814	0.000177933	0.00130141	0.000766458	Marcks/Dbn1/Itgb1/Id1/Arf1/Ppp3ca/Sh3glb1/Dtnbp1/App/Nrp1/Lrp8/Pbrm1/Cdc42/Dact1/Hdac2/Gsk3b/Epha4	17
GO:0055088	GO:0055088	lipid homeostasis	12/560	176/28814	0.000181558	0.00132585	0.000780852	Pex2/Tspo/Tgfb1/Cd24a/Commd1/Soat1/Tmem97/Npc2/Rtn4/Fundc2/Surf4/Rbp1	12
GO:0021510	GO:0021510	spinal cord development	9/560	103/28814	0.000184419	0.00133557	0.000786576	Sox4/Smo/Sox11/Lhx1/Pbx3/Akt1/Lrp8/Dll1/Lmo4	9
GO:0006469	GO:0006469	negative regulation of protein kinase activity	13/560	203/28814	0.000184837	0.00133557	0.000786576	Pkig/Prkar1a/Dtnbp1/Akt1/Spred1/Tsg101/Cdkn1c/Dnajc3/Prkar2a/Gsk3b/Ptpn1/Sfrp1/Casp3	13
GO:0003272	GO:0003272	endocardial cushion formation	5/560	28/28814	0.000184886	0.00133557	0.000786576	Fgf8/Aplnr/Snai1/Notch1/Msx1	5
GO:0048634	GO:0048634	regulation of muscle organ development	5/560	28/28814	0.000184886	0.00133557	0.000786576	Fgf8/Tgfb1/Twist1/Fgf3/Lef1	5
GO:0048820	GO:0048820	hair follicle maturation	5/560	28/28814	0.000184886	0.00133557	0.000786576	Wnt5a/Akt1/Ctnnb1/Notch1/Ctsl	5
GO:0061437	GO:0061437	renal system vasculature development	5/560	28/28814	0.000184886	0.00133557	0.000786576	Hes1/Pdgfra/Nrp1/Notch1/Notch3	5
GO:0061440	GO:0061440	kidney vasculature development	5/560	28/28814	0.000184886	0.00133557	0.000786576	Hes1/Pdgfra/Nrp1/Notch1/Notch3	5
GO:0050921	GO:0050921	positive regulation of chemotaxis	11/560	151/28814	0.000188079	0.00135655	0.000798928	Mdk/Fgfr1/Wnt5a/Tgfb1/App/Hmgb1/Nrp1/Fgf10/Fn1/Kdr/Calr	11
GO:0043280	GO:0043280	positive regulation of cysteine-type endopeptidase activity involved in apoptotic process	10/560	127/28814	0.000194488	0.00140061	0.000824879	Dapk1/Hip1/Fam162a/App/Hmgb1/Ppp2ca/Vcp/Bak1/Mtch1/Cycs	10
GO:0021872	GO:0021872	forebrain generation of neurons	7/560	62/28814	0.000196804	0.00141294	0.000832144	Fgf8/Hes1/B2m/Fgfr1/Zmiz1/Nrp1/Lef1	7
GO:0060711	GO:0060711	labyrinthine layer development	7/560	62/28814	0.000196804	0.00141294	0.000832144	Rspo3/Hes1/Cited1/Tmed2/Akt1/Lef1/Cdx2	7
GO:0090288	GO:0090288	negative regulation of cellular response to growth factor stimulus	9/560	104/28814	0.00019847	0.00142272	0.000837902	Wnt5a/Sema6a/Notch1/Bambi/Dkk1/Ptpn1/Tcf7l2/Sfrp1/Sulf1	9
GO:0034504	GO:0034504	protein localization to nucleus	17/560	320/28814	0.000198841	0.0014232	0.000838187	Smo/Arl2bp/Ywhae/Maged1/Ppp3ca/Pkig/Tgfb1/Pom121/Akt1/App/Elavl1/Ppp2ca/Notch1/Msx1/Gsk3b/Ctdnep1/Calr	17
GO:0046660	GO:0046660	female sex differentiation	11/560	152/28814	0.000199267	0.00142408	0.0008387	Lhx1/Chd7/Wnt5a/Pdgfra/Fst/Mmp2/Foxc1/Fgf10/Bak1/Kdr/Sfrp1	11
GO:0061013	GO:0061013	regulation of mRNA catabolic process	12/560	178/28814	0.000201686	0.00143917	0.000847587	Vim/Pcbp4/Mapkapk2/Cnot6/Elavl1/Paip1/Btg2/Hnrnpa0/Qk/Carhsp1/Cnot7/Hnrnpab	12
GO:0018210	GO:0018210	peptidyl-threonine modification	10/560	128/28814	0.000207368	0.00147521	0.000868814	H3f3a/Wnt5a/Tgfb1/Akt1/App/Spred1/Pard3/Prkaca/Gsk3b/Galnt1	10
GO:0019882	GO:0019882	antigen processing and presentation	10/560	128/28814	0.000207368	0.00147521	0.000868814	Rftn1/B2m/Rab8b/H2-K1/Psme2/Ctsl/Rab34/Psme1/Psmb8/Calr	10
GO:0035358	GO:0035358	regulation of peroxisome proliferator activated receptor signaling pathway	4/560	16/28814	0.00021332	0.00151067	0.000889698	Fabp5/Cited2/Twist1/Alox15	4
GO:0042640	GO:0042640	anagen	4/560	16/28814	0.00021332	0.00151067	0.000889698	Wnt5a/Akt1/Ctnnb1/Notch1	4
GO:0090177	GO:0090177	establishment of planar polarity involved in neural tube closure	4/560	16/28814	0.00021332	0.00151067	0.000889698	Fzd2/Ptk7/Wnt5a/Sfrp1	4
GO:0043543	GO:0043543	protein acylation	15/560	263/28814	0.000218223	0.00154072	0.000907399	Sox4/Ctbp1/Eny2/Tgfb1/Twist1/Usp22/App/Brd7/Taok1/Lef1/Hdac2/Gsk3b/Dld/Eid1/Eomes	15
GO:0051348	GO:0051348	negative regulation of transferase activity	15/560	263/28814	0.000218223	0.00154072	0.000907399	Pkig/Prkar1a/Dtnbp1/Bag2/Akt1/Spred1/Tsg101/Cdkn1c/Dnajc3/Midn/Prkar2a/Gsk3b/Ptpn1/Sfrp1/Casp3	15
GO:0002068	GO:0002068	glandular epithelial cell development	5/560	29/28814	0.000219855	0.00154758	0.000911436	Cdh2/Smo/Wnt5a/Dll1/Gpat4	5
GO:0060571	GO:0060571	morphogenesis of an epithelial fold	5/560	29/28814	0.000219855	0.00154758	0.000911436	Wnt5a/Ctnnb1/Fgf10/Luzp1/Sulf1	5
GO:0099173	GO:0099173	postsynapse organization	13/560	207/28814	0.000223823	0.00157314	0.000926492	Cdh2/Marcks/Dbn1/Myh10/Arf1/Wnt5a/Dtnbp1/App/Nrp1/Lrp8/Cdc42/Gap43/Epha4	13
GO:0045444	GO:0045444	fat cell differentiation	15/560	264/28814	0.000227325	0.00159537	0.00093958	Hmga2/Hes1/Ctbp1/Zfpm1/Frzb/Wnt5a/Tgfb1/Pdgfra/Akt1/Fgf10/Dact1/Gsk3b/Tcf7l2/Sfrp1/Psmb8	15
GO:0016032	GO:0016032	viral process	18/560	355/28814	0.00023141	0.0016216	0.000955032	Hmga2/Top2b/Spcs1/Ly6e/Ppib/Pfn1/Nrp1/Vcp/Notch1/Tsg101/Bsg/Cdc42/Lef1/Bak1/Cnot7/Ctsl/P4hb/Fbln1	18
GO:0051893	GO:0051893	regulation of focal adhesion assembly	7/560	64/28814	0.000240434	0.00167981	0.000989311	S100a10/Actg1/Phldb2/Limch1/Nrp1/Kdr/Map4k4	7
GO:0090109	GO:0090109	regulation of cell-substrate junction assembly	7/560	64/28814	0.000240434	0.00167981	0.000989311	S100a10/Actg1/Phldb2/Limch1/Nrp1/Kdr/Map4k4	7
GO:0009913	GO:0009913	epidermal cell differentiation	14/560	237/28814	0.000245232	0.00171078	0.00100755	Krt8/Hes1/Fgfr1/Clic4/Gata6/Foxc1/Notch1/Tsg101/Mycl/Pphln1/Dll1/Hdac2/Casp3/Flnb	14
GO:0035136	GO:0035136	forelimb morphogenesis	6/560	46/28814	0.000253988	0.00176398	0.00103888	Wnt3/Twist1/Ctnnb1/Msx1/Aldh1a2/Hoxd9	6
GO:1900087	GO:1900087	positive regulation of G1/S transition of mitotic cell cycle	6/560	46/28814	0.000253988	0.00176398	0.00103888	Ccnd2/Rdx/Ube2e2/Akt1/Fgf10/Ccnd3	6
GO:1903170	GO:1903170	negative regulation of calcium ion transmembrane transport	6/560	46/28814	0.000253988	0.00176398	0.00103888	Ywhae/Bin1/Tgfb1/Akt1/Ppp2ca/Calm2	6
GO:0006929	GO:0006929	substrate-dependent cell migration	5/560	30/28814	0.000259637	0.00179787	0.00105884	Myh10/Fgfr1/Nrp1/Fn1/Fbln1	5
GO:1905207	GO:1905207	regulation of cardiocyte differentiation	5/560	30/28814	0.000259637	0.00179787	0.00105884	Tgfb1/Gata6/Dll1/Gsk3b/Dkk1	5
GO:0045766	GO:0045766	positive regulation of angiogenesis	12/560	183/28814	0.000260503	0.00179855	0.00105924	Mdk/Hmga2/Smad1/Itgb1/Aplnr/Wnt5a/Gata6/Hmgb1/Nrp1/Dll1/Rtn4/Kdr	12
GO:1904018	GO:1904018	positive regulation of vasculature development	12/560	183/28814	0.000260503	0.00179855	0.00105924	Mdk/Hmga2/Smad1/Itgb1/Aplnr/Wnt5a/Gata6/Hmgb1/Nrp1/Dll1/Rtn4/Kdr	12
GO:0008360	GO:0008360	regulation of cell shape	11/560	157/28814	0.00026404	0.00182028	0.00107204	Myh10/Plxna2/Rhobtb3/Rdx/Plekho1/Kif3a/Epb41l3/Fn1/Bambi/Kdr/Tpm1	11
GO:0003229	GO:0003229	ventricular cardiac muscle tissue development	7/560	65/28814	0.000264994	0.00182417	0.00107433	Chd7/Ly6e/Tgfb1/Ctnnb1/Foxc1/Notch1/Tpm1	7
GO:0048041	GO:0048041	focal adhesion assembly	8/560	86/28814	0.000272051	0.00187	0.00110132	S100a10/Actg1/Phldb2/Limch1/Nrp1/Actn1/Kdr/Map4k4	8
GO:0001710	GO:0001710	mesodermal cell fate commitment	4/560	17/28814	0.000274683	0.00187707	0.00110549	Smad1/Fgfr1/Mesp1/Dkk1	4
GO:0003198	GO:0003198	epithelial to mesenchymal transition involved in endocardial cushion formation	4/560	17/28814	0.000274683	0.00187707	0.00110549	Fgf8/Snai1/Notch1/Msx1	4
GO:0071696	GO:0071696	ectodermal placode development	4/560	17/28814	0.000274683	0.00187707	0.00110549	Gnas/Ctnnb1/Nrp1/Hdac2	4
GO:2000696	GO:2000696	regulation of epithelial cell differentiation involved in kidney development	4/560	17/28814	0.000274683	0.00187707	0.00110549	Lhx1/Cited1/Cd24a/Ctnnb1	4
GO:1902652	GO:1902652	secondary alcohol metabolic process	11/560	158/28814	0.000278925	0.00190328	0.00112092	Fgfr1/Pex2/Acadl/Pmp22/Hdlbp/App/Soat1/Npc2/Idh2/Cyp51/Aplp2	11
GO:0071901	GO:0071901	negative regulation of protein serine/threonine kinase activity	9/560	109/28814	0.000282776	0.00192394	0.00113309	Pkig/Prkar1a/Dtnbp1/Cdkn1c/Prkar2a/Gsk3b/Ptpn1/Sfrp1/Casp3	9
GO:0106027	GO:0106027	neuron projection organization	9/560	109/28814	0.000282776	0.00192394	0.00113309	Marcks/Dbn1/Arf1/Dtnbp1/App/Lrp8/Cdc42/Gsk3b/Epha4	9
GO:0002347	GO:0002347	response to tumor cell	6/560	47/28814	0.000286424	0.00194594	0.00114605	Prdx2/Dapk1/Hmgb1/Cd24a/Notch1/Calm2	6
GO:0007224	GO:0007224	smoothened signaling pathway	11/560	159/28814	0.000294512	0.00198981	0.00117188	Gpc3/Gas1/Smo/Hes1/Hspb11/Vcp/Prkaca/Fgf10/Kif3a/Rab34/Sfrp1	11
GO:0051168	GO:0051168	nuclear export	11/560	159/28814	0.000294512	0.00198981	0.00117188	Ywhae/Thoc7/Eny2/Tgfb1/Pom121/Prkaca/Gsk3b/Tcf7l2/Alyref/Calr/Sem1	11
GO:0045995	GO:0045995	regulation of embryonic development	8/560	87/28814	0.000294581	0.00198981	0.00117188	Amot/Hes1/Lhx1/Phldb2/Tenm4/Phlda2/Ctnnb1/Hspa5	8
GO:0051881	GO:0051881	regulation of mitochondrial membrane potential	8/560	87/28814	0.000294581	0.00198981	0.00117188	Clic1/Tspo/Akt1/Vcp/Bak1/Gsk3b/Kdr/Pid1	8
GO:0060349	GO:0060349	bone morphogenesis	9/560	110/28814	0.000302763	0.00204018	0.00120155	Gnas/Serpinh1/Cited2/T/Sp5/Twist1/Col13a1/Foxc1/Msx1	9
GO:0002573	GO:0002573	myeloid leukocyte differentiation	14/560	242/28814	0.00030336	0.00204018	0.00120155	Gnas/Gpc3/Cited2/Zfpm1/Tgfb1/App/Efna2/Ctnnb1/Ctnnbip1/Nme1/Lef1/Gsk3b/Sfrp1/Rbp1	14
GO:0021952	GO:0021952	central nervous system projection neuron axonogenesis	5/560	31/28814	0.000304653	0.00204018	0.00120155	Zeb2/Cdh11/Nin/Grcc10/Epha4	5
GO:0035767	GO:0035767	endothelial cell chemotaxis	5/560	31/28814	0.000304653	0.00204018	0.00120155	Fgfr1/Hmgb1/Nrp1/Notch1/Kdr	5
GO:0043552	GO:0043552	positive regulation of phosphatidylinositol 3-kinase activity	5/560	31/28814	0.000304653	0.00204018	0.00120155	Tgfb1/Pdgfra/Sh3glb1/App/Cdc42	5
GO:0071711	GO:0071711	basement membrane organization	5/560	31/28814	0.000304653	0.00204018	0.00120155	Col4a1/Itgb1/Phldb2/Pmp22/Lamb1	5
GO:0008361	GO:0008361	regulation of cell size	13/560	214/28814	0.000309068	0.00206678	0.00121722	Dbn1/Olfm1/Dpysl2/Wnt5a/Rdx/Wnt3/Sema6a/Akt1/Nrp1/Ryk/Rtn4/Fn1/Gsk3b	13
GO:0043488	GO:0043488	regulation of mRNA stability	11/560	160/28814	0.000310825	0.00207557	0.00122239	Vim/Pcbp4/Mapkapk2/Cnot6/Elavl1/Paip1/Btg2/Hnrnpa0/Qk/Carhsp1/Cnot7	11
GO:0036293	GO:0036293	response to decreased oxygen levels	14/560	243/28814	0.000316303	0.00210914	0.00124216	Cited2/Fam162a/Twist1/Akt1/Mmp2/Gata6/Cd24a/Notch1/Commd1/Acaa2/Rtn4/P4hb/Kdr/Epha4	14
GO:0021675	GO:0021675	nerve development	8/560	88/28814	0.000318613	0.00212152	0.00124945	Hes1/Cited2/Chd7/Hoxb1/Hoxb2/Ctnnb1/Nrp1/Sulf1	8
GO:2000736	GO:2000736	regulation of stem cell differentiation	7/560	67/28814	0.000320161	0.0021288	0.00125374	Tead2/Hes1/Pdgfra/Gata6/Foxc1/Notch1/Gsk3b	7
GO:0003179	GO:0003179	heart valve morphogenesis	6/560	48/28814	0.000322021	0.00212907	0.0012539	Sox4/Zfpm1/Slit3/Tgfb1/Twist1/Notch1	6
GO:0010799	GO:0010799	regulation of peptidyl-threonine phosphorylation	6/560	48/28814	0.000322021	0.00212907	0.0012539	Wnt5a/Tgfb1/App/Spred1/Pard3/Gsk3b	6
GO:0030517	GO:0030517	negative regulation of axon extension	6/560	48/28814	0.000322021	0.00212907	0.0012539	Wnt5a/Wnt3/Sema6a/Nrp1/Ryk/Rtn4	6
GO:0034205	GO:0034205	amyloid-beta formation	6/560	48/28814	0.000322021	0.00212907	0.0012539	Bin1/Olfm1/Tmed10/Rtn4/Epha4/Casp3	6
GO:1902106	GO:1902106	negative regulation of leukocyte differentiation	9/560	111/28814	0.000323904	0.0021385	0.00125945	Mdk/Hmgb3/Prdx2/Zfpm1/Hmgb1/Ctnnb1/Nme1/Nrarp/Sfrp1	9
GO:0044703	GO:0044703	multi-organism reproductive process	12/560	188/28814	0.000333299	0.00219743	0.00129416	Maged2/Cited2/Pmp22/Tmed2/Lamb1/H3f3b/Akt1/Fbn2/Mmp2/Ctsl/Vmp1/Calr	12
GO:0050708	GO:0050708	regulation of protein secretion	16/560	304/28814	0.000336325	0.00221426	0.00130407	Sox4/Myh10/Wls/Arf1/Eny2/Ppp3ca/Tgfb1/Tmed10/Bsg/Midn/Idh2/Cyp51/Rab34/Tcf7l2/Sfrp1/Slc16a1	16
GO:0000086	GO:0000086	G2/M transition of mitotic cell cycle	10/560	136/28814	0.000338597	0.00222609	0.00131104	Pbx1/Hmga2/Hacd1/Usp47/App/Nes/Taok1/Ccny/Calm2/Ccng1	10
GO:0042249	GO:0042249	establishment of planar polarity of embryonic epithelium	4/560	18/28814	0.000347757	0.00227671	0.00134085	Fzd2/Ptk7/Wnt5a/Sfrp1	4
GO:0060572	GO:0060572	morphogenesis of an epithelial bud	4/560	18/28814	0.000347757	0.00227671	0.00134085	Wnt5a/Ctnnb1/Fgf10/Sulf1	4
GO:0072077	GO:0072077	renal vesicle morphogenesis	4/560	18/28814	0.000347757	0.00227671	0.00134085	Smo/Lhx1/Cited1/Ctnnb1	4
GO:1903050	GO:1903050	regulation of proteolysis involved in cellular protein catabolic process	13/560	217/28814	0.000353303	0.00230979	0.00136033	Csnk1e/Gabarap/Bag2/Akt1/Vcp/Commd1/Psme2/Prkaca/Gsk3b/Nkd2/Psme1/Epha4/Ctsc	13
GO:0021904	GO:0021904	dorsal/ventral neural tube patterning	5/560	32/28814	0.000355343	0.00231022	0.00136059	Gas1/Smo/Gsc/Prkaca/Kif3a	5
GO:0034260	GO:0034260	negative regulation of GTPase activity	5/560	32/28814	0.000355343	0.00231022	0.00136059	Amot/Rdx/Tmed2/Arfgef1/Fzd10	5
GO:0048668	GO:0048668	collateral sprouting	5/560	32/28814	0.000355343	0.00231022	0.00136059	Zeb2/Wnt3/App/Rtn4/Nin	5
GO:1901532	GO:1901532	regulation of hematopoietic progenitor cell differentiation	5/560	32/28814	0.000355343	0.00231022	0.00136059	Mixl1/Hes1/Foxc1/Notch1/Kdr	5
GO:0018394	GO:0018394	peptidyl-lysine acetylation	12/560	190/28814	0.000366894	0.00238201	0.00140287	Sox4/Ctbp1/Eny2/Tgfb1/Twist1/Usp22/App/Brd7/Lef1/Hdac2/Eid1/Eomes	12
GO:1903707	GO:1903707	negative regulation of hemopoiesis	9/560	113/28814	0.000369852	0.00239789	0.00141222	Mdk/Hmgb3/Prdx2/Zfpm1/Hmgb1/Ctnnb1/Nme1/Nrarp/Sfrp1	9
GO:0002088	GO:0002088	lens development in camera-type eye	8/560	90/28814	0.000371477	0.00240509	0.00141646	Vim/Sox11/Cited2/Zeb2/Tgfb1/Ctnnb1/Spred1/Cdkn1c	8
GO:0002761	GO:0002761	regulation of myeloid leukocyte differentiation	10/560	138/28814	0.000380484	0.00246001	0.00144881	Gnas/Zfpm1/Tgfb1/Ctnnb1/Ctnnbip1/Nme1/Lef1/Gsk3b/Sfrp1/Rbp1	10
GO:0045668	GO:0045668	negative regulation of osteoblast differentiation	7/560	69/28814	0.000384177	0.00247363	0.00145683	Id1/Fgfr1/Cited1/Twist1/Notch1/Bambi/Sfrp1	7
GO:0051926	GO:0051926	negative regulation of calcium ion transport	7/560	69/28814	0.000384177	0.00247363	0.00145683	Ywhae/Bin1/Hes1/Tgfb1/Akt1/Ppp2ca/Calm2	7
GO:0150116	GO:0150116	regulation of cell-substrate junction organization	7/560	69/28814	0.000384177	0.00247363	0.00145683	S100a10/Actg1/Phldb2/Limch1/Nrp1/Kdr/Map4k4	7
GO:0046395	GO:0046395	carboxylic acid catabolic process	13/560	219/28814	0.000385694	0.00247999	0.00146057	Ddah2/Pex2/Got2/Twist1/Cyp26a1/Acadl/Akt1/Eci2/Blmh/Acaa2/Dld/Crot/Oat	13
GO:0032526	GO:0032526	response to retinoic acid	8/560	91/28814	0.000400466	0.00257144	0.00151443	Tead2/Ptk7/Cyp26a1/Gata6/Gsk3b/Dkk1/Aldh1a2/Lefty1	8
GO:0002066	GO:0002066	columnar/cuboidal epithelial cell development	6/560	50/28814	0.000403558	0.00257159	0.00151452	Cdh2/Smo/Wnt5a/Tgfb1/Dll1/Gpat4	6
GO:0034332	GO:0034332	adherens junction organization	6/560	50/28814	0.000403558	0.00257159	0.00151452	Rdx/Zfp703/Ctnnb1/Cdc42/Cdh11/Epha4	6
GO:0045214	GO:0045214	sarcomere organization	6/560	50/28814	0.000403558	0.00257159	0.00151452	Actg1/Itgb1/Krt8/Prkar1a/Hdac2/Tpm1	6
GO:0090102	GO:0090102	cochlea development	6/560	50/28814	0.000403558	0.00257159	0.00151452	Hes1/Frzb/Fzd2/Ptk7/Wnt5a/Epha4	6
GO:0009060	GO:0009060	aerobic respiration	11/560	165/28814	0.000404267	0.00257159	0.00151452	Uqcrh/Akt1/Ndufa8/Mrps36/Vcp/Mdh1/Idh2/Dld/Suclg1/Cycs/Atp5h	11
GO:0030879	GO:0030879	mammary gland development	11/560	165/28814	0.000404267	0.00257159	0.00151452	Smo/Wnt5a/Zfp703/Tgfb1/Nme1/Msx1/Fgf10/Rtn4/Lef1/Gpat4/Hoxd9	11
GO:0006470	GO:0006470	protein dephosphorylation	14/560	249/28814	0.000404335	0.00257159	0.00151452	Ywhae/Ywhab/Ppp3ca/Mprip/Tgfb1/Ptp4a2/Ppp2ca/Gnai2/Bod1/Ctdnep1/Timm50/Ptpn1/Calm2/Vcan	14
GO:0048872	GO:0048872	homeostasis of number of cells	18/560	372/28814	0.000405334	0.00257445	0.0015162	Sox4/Cdh2/Smo/Prdx2/Smap1/B2m/Cited2/Dock11/Zfpm1/Tgfb1/Akt1/Hmgb1/Cd24a/Notch1/Kif3a/Bak1/Lmo1/Casp3	18
GO:0003309	GO:0003309	type B pancreatic cell differentiation	5/560	33/28814	0.000412157	0.00260717	0.00153547	Cdh2/Smo/Wnt5a/Gata6/Dll1	5
GO:0048641	GO:0048641	regulation of skeletal muscle tissue development	5/560	33/28814	0.000412157	0.00260717	0.00153547	Tgfb1/Twist1/Ctnnb1/Dll1/Tcf7l2	5
GO:0048841	GO:0048841	regulation of axon extension involved in axon guidance	5/560	33/28814	0.000412157	0.00260717	0.00153547	Wnt5a/Wnt3/Sema6a/Nrp1/Ryk	5
GO:0035904	GO:0035904	aorta development	7/560	70/28814	0.000419812	0.00264844	0.00155978	Fgf8/Sox4/Myh10/Aplnr/Hes1/Chd7/Notch1	7
GO:0043462	GO:0043462	regulation of ATP-dependent activity	7/560	70/28814	0.000419812	0.00264844	0.00155978	Pfn1/Dnajc9/Fgf10/Dnajb11/Vmp1/Ahsa2/Tpm1	7
GO:0016054	GO:0016054	organic acid catabolic process	13/560	221/28814	0.000420576	0.00264969	0.00156051	Ddah2/Pex2/Got2/Twist1/Cyp26a1/Acadl/Akt1/Eci2/Blmh/Acaa2/Dld/Crot/Oat	13
GO:0021783	GO:0021783	preganglionic parasympathetic fiber development	4/560	19/28814	0.000433752	0.00271807	0.00160079	Hes1/Hoxb1/Hoxb2/Nrp1	4
GO:0022038	GO:0022038	corpus callosum development	4/560	19/28814	0.000433752	0.00271807	0.00160079	Zeb2/Ryk/Nin/Grcc10	4
GO:0046827	GO:0046827	positive regulation of protein export from nucleus	4/560	19/28814	0.000433752	0.00271807	0.00160079	Ywhae/Prkaca/Gsk3b/Tcf7l2	4
GO:2000725	GO:2000725	regulation of cardiac muscle cell differentiation	4/560	19/28814	0.000433752	0.00271807	0.00160079	Tgfb1/Dll1/Gsk3b/Dkk1	4
GO:0001936	GO:0001936	regulation of endothelial cell proliferation	11/560	167/28814	0.000447726	0.00279814	0.00164794	Mdk/Aplnr/Fgfr1/Wnt5a/Akt1/Hmgb1/Nrarp/Kdr/Sulf1/Aldh1a2/Sparc	11
GO:0040029	GO:0040029	regulation of gene expression, epigenetic	11/560	167/28814	0.000447726	0.00279814	0.00164794	Gnas/Hmga2/H3f3a/Ndn/Ctbp1/H3f3b/Pphln1/Cdkn1c/Gsk3b/Smchd1/H1f0	11
GO:0051224	GO:0051224	negative regulation of protein transport	10/560	141/28814	0.000451342	0.00281322	0.00165683	Eny2/Ppp3ca/Pkig/Ube2j1/Ppp2ca/Pkdcc/Midn/Idh2/Cyp51/Sfrp1	10
GO:1904375	GO:1904375	regulation of protein localization to cell periphery	10/560	141/28814	0.000451342	0.00281322	0.00165683	Itgb1/Gpc6/Tgfb1/Akt1/Rap1a/Pkdcc/Commd1/Gsk3b/Nkd2/Pid1	10
GO:0042733	GO:0042733	embryonic digit morphogenesis	7/560	71/28814	0.000458038	0.00284777	0.00167717	Gas1/Wnt5a/Twist1/Ctnnb1/Notch1/Msx1/Hdac2	7
GO:0045333	GO:0045333	cellular respiration	13/560	223/28814	0.0004581	0.00284777	0.00167717	Uqcrh/Hoxb3os/Akt1/Ndufa8/Mrps36/Vcp/Mdh1/Prkaca/Idh2/Dld/Suclg1/Cycs/Atp5h	13
GO:0050821	GO:0050821	protein stabilization	12/560	195/28814	0.000463629	0.00287657	0.00169414	Sox4/Smo/Prkra/Hip1/Ppib/Pfn1/Trim44/Bag2/Msx1/Rtn4/Epha4/Calr	12
GO:0048814	GO:0048814	regulation of dendrite morphogenesis	8/560	93/28814	0.000463964	0.00287657	0.00169414	Marcks/Dbn1/Id1/Ppp3ca/Sh3glb1/Lrp8/Gsk3b/Epha4	8
GO:0006979	GO:0006979	response to oxidative stress	19/560	409/28814	0.000467309	0.00289348	0.0017041	Fgf8/Prdx2/Prkra/Dapk1/Kdm6b/Pxdn/Pdgfra/Romo1/Nono/Prdx4/Akt1/Mmp2/App/Ctnnb1/Pycr2/Hdac2/P4hb/Car3/Casp3	19
GO:0035308	GO:0035308	negative regulation of protein dephosphorylation	5/560	34/28814	0.00047556	0.00294068	0.0017319	Ywhae/Ywhab/Mprip/Gnai2/Bod1	5
GO:0050866	GO:0050866	negative regulation of cell activation	13/560	225/28814	0.000498426	0.00306934	0.00180767	Mdk/Hmgb3/Prdx2/Sox11/Peli1/Tgfb1/Prkar1a/Pdgfra/Hmgb1/Cd24a/Nrarp/Sfrp1/Casp3	13
GO:0008589	GO:0008589	regulation of smoothened signaling pathway	8/560	94/28814	0.000498642	0.00306934	0.00180767	Gpc3/Gas1/Smo/Vcp/Prkaca/Fgf10/Rab34/Sfrp1	8
GO:0007405	GO:0007405	neuroblast proliferation	7/560	72/28814	0.00049899	0.00306934	0.00180767	Smo/Fgfr1/Tgfb1/Cd24a/Ctnnb1/Notch1/Lef1	7
GO:0061035	GO:0061035	regulation of cartilage development	7/560	72/28814	0.00049899	0.00306934	0.00180767	Mdk/Smad1/Frzb/Wnt5a/Tgfb1/Ctnnb1/Pkdcc	7
GO:0007565	GO:0007565	female pregnancy	11/560	170/28814	0.000520207	0.00319565	0.00188206	Maged2/Cited2/Tmed2/Lamb1/H3f3b/Akt1/Fbn2/Mmp2/Ctsl/Vmp1/Calr	11
GO:0010959	GO:0010959	regulation of metal ion transport	20/560	446/28814	0.000523258	0.00321019	0.00189062	Gnas/Ywhae/Itgb1/Aplnr/Bin1/Hes1/B2m/Arf1/Chd7/Tspo/Tgfb1/Akt1/Ctnnb1/Ppp2ca/Commd1/Bak1/Gnai2/Vmp1/Calm2/Tspan13	20
GO:0003159	GO:0003159	morphogenesis of an endothelium	4/560	20/28814	0.0005339	0.0032457	0.00191153	Ctnnb1/Bsg/Ccm2/Kdr	4
GO:0003161	GO:0003161	cardiac conduction system development	4/560	20/28814	0.0005339	0.0032457	0.00191153	Gata6/Notch1/Cdc42/Mesp1	4
GO:0006620	GO:0006620	post-translational protein targeting to endoplasmic reticulum membrane	4/560	20/28814	0.0005339	0.0032457	0.00191153	Sec61g/Sec61b/Sec63/Hspa5	4
GO:0010763	GO:0010763	positive regulation of fibroblast migration	4/560	20/28814	0.0005339	0.0032457	0.00191153	Itgb1/Fgfr1/Tgfb1/Akt1	4
GO:0060841	GO:0060841	venous blood vessel development	4/560	20/28814	0.0005339	0.0032457	0.00191153	Pitx2/Aplnr/Notch1/Ccm2	4
GO:0061154	GO:0061154	endothelial tube morphogenesis	4/560	20/28814	0.0005339	0.0032457	0.00191153	Ctnnb1/Bsg/Ccm2/Kdr	4
GO:0072087	GO:0072087	renal vesicle development	4/560	20/28814	0.0005339	0.0032457	0.00191153	Smo/Lhx1/Cited1/Ctnnb1	4
GO:0030098	GO:0030098	lymphocyte differentiation	20/560	447/28814	0.000538103	0.003267	0.00192408	Mdk/Sox4/Pbx1/Hmgb3/Prdx2/B2m/Dock11/Chd7/Zmiz1/Tgfb1/Hmgb1/Cd24a/Ctnnb1/Nrarp/Dll1/Lef1/Bak1/Ctsl/Eomes/Sfrp1	20
GO:0048709	GO:0048709	oligodendrocyte differentiation	9/560	119/28814	0.000540976	0.00328019	0.00193184	Mdk/Hes1/Tgfb1/Tenm4/Ctnnb1/Notch1/Qk/Hdac2/Tcf7l2	9
GO:0021846	GO:0021846	cell proliferation in forebrain	5/560	35/28814	0.000546032	0.00329803	0.00194235	Fgf8/Hmga2/Fgfr1/Zeb2/Fabp7	5
GO:0090162	GO:0090162	establishment of epithelial cell polarity	5/560	35/28814	0.000546032	0.00329803	0.00194235	Hes1/Ptk7/Wnt5a/Pard3/Cdc42	5
GO:0090218	GO:0090218	positive regulation of lipid kinase activity	5/560	35/28814	0.000546032	0.00329803	0.00194235	Tgfb1/Pdgfra/Sh3glb1/App/Cdc42	5
GO:0051924	GO:0051924	regulation of calcium ion transport	15/560	287/28814	0.000548605	0.00330931	0.00194899	Ywhae/Aplnr/Bin1/Hes1/Chd7/Tspo/Tgfb1/Akt1/Ctnnb1/Ppp2ca/Bak1/Gnai2/Vmp1/Calm2/Tspan13	15
GO:0019216	GO:0019216	regulation of lipid metabolic process	18/560	382/28814	0.000553322	0.00333346	0.00196322	Fabp5/Capn2/Arf1/Pex2/Tspo/Tgfb1/Golm1/Pdgfra/Sh3glb1/Twist1/Acadl/Akt1/App/Snai1/Lsr/Cdc42/Ctdnep1/Tcf7l2	18
GO:0002042	GO:0002042	cell migration involved in sprouting angiogenesis	6/560	53/28814	0.000555099	0.00333558	0.00196447	Itgb1/Akt1/Nrp1/Spred1/Notch1/Kdr	6
GO:0021795	GO:0021795	cerebral cortex cell migration	6/560	53/28814	0.000555099	0.00333558	0.00196447	Fgfr1/Zmiz1/Lamb1/Ctnnb1/Lrp8/Rtn4	6
GO:0018107	GO:0018107	peptidyl-threonine phosphorylation	9/560	120/28814	0.000574964	0.00345052	0.00203216	H3f3a/Wnt5a/Tgfb1/Akt1/App/Spred1/Pard3/Prkaca/Gsk3b	9
GO:0007163	GO:0007163	establishment or maintenance of cell polarity	13/560	229/28814	0.000588146	0.00352511	0.00207609	Amot/Itgb1/Hes1/Rhobtb3/Ptk7/Wnt5a/Pard3/Fgf10/Cdc42/Kif3a/Arfgef1/Gsk3b/Cdx2	13
GO:0030833	GO:0030833	regulation of actin filament polymerization	10/560	146/28814	0.000593639	0.00354894	0.00209013	Dbn1/Bin1/Rdx/Pfn1/Arpc1a/Arfgef1/Cotl1/Alox15/Tmsb10/Tpm1	10
GO:1904950	GO:1904950	negative regulation of establishment of protein localization	10/560	146/28814	0.000593639	0.00354894	0.00209013	Eny2/Ppp3ca/Pkig/Ube2j1/Ppp2ca/Pkdcc/Midn/Idh2/Cyp51/Sfrp1	10
GO:0035272	GO:0035272	exocrine system development	6/560	54/28814	0.00061436	0.00366347	0.00215757	Fgf8/Wls/Fgfr1/Foxc1/Nrp1/Fgf10	6
GO:0048701	GO:0048701	embryonic cranial skeleton morphogenesis	6/560	54/28814	0.00061436	0.00366347	0.00215757	Fgf8/Gnas/Gas1/Lhx1/Pdgfra/Twist1	6
GO:1903312	GO:1903312	negative regulation of mRNA metabolic process	8/560	97/28814	0.000615464	0.00366538	0.0021587	Pcbp4/Mapkapk2/Elavl1/Srsf9/Paip1/Hnrnpa0/Qk/Hnrnpab	8
GO:0010719	GO:0010719	negative regulation of epithelial to mesenchymal transition	5/560	36/28814	0.000624062	0.00370715	0.0021833	Ppp2ca/Spred1/Il17rd/Sfrp1/Epha4	5
GO:0045686	GO:0045686	negative regulation of glial cell differentiation	5/560	36/28814	0.000624062	0.00370715	0.0021833	Hmga2/Dll3/Hes1/Ctnnb1/Notch1	5
GO:1903038	GO:1903038	negative regulation of leukocyte cell-cell adhesion	10/560	147/28814	0.000626131	0.00371003	0.00218499	Mdk/Prdx2/Peli1/Tgfb1/Prkar1a/Akt1/Hmgb1/Cd24a/Nrarp/Casp3	10
GO:1903364	GO:1903364	positive regulation of cellular protein catabolic process	10/560	147/28814	0.000626131	0.00371003	0.00218499	Csnk1e/Rdx/Gabarap/Bag2/Akt1/Vcp/Dact1/Gsk3b/Nkd2/Ctsc	10
GO:0043487	GO:0043487	regulation of RNA stability	11/560	174/28814	0.00063187	0.00373457	0.00219945	Vim/Pcbp4/Mapkapk2/Cnot6/Elavl1/Paip1/Btg2/Hnrnpa0/Qk/Carhsp1/Cnot7	11
GO:1903034	GO:1903034	regulation of response to wounding	11/560	174/28814	0.00063187	0.00373457	0.00219945	Mdk/Actg1/Prdx2/Itgb1/Phldb2/Pdgfra/Hmgb1/Cd24a/Rtn4/Arfgef1/Epha4	11
GO:0002695	GO:0002695	negative regulation of leukocyte activation	12/560	202/28814	0.000634505	0.0037407	0.00220306	Mdk/Hmgb3/Prdx2/Sox11/Peli1/Tgfb1/Prkar1a/Hmgb1/Cd24a/Nrarp/Sfrp1/Casp3	12
GO:0044706	GO:0044706	multi-multicellular organism process	12/560	202/28814	0.000634505	0.0037407	0.00220306	Maged2/Cited2/T/Tmed2/Lamb1/H3f3b/Akt1/Fbn2/Mmp2/Ctsl/Vmp1/Calr	12
GO:0045669	GO:0045669	positive regulation of osteoblast differentiation	7/560	75/28814	0.000639595	0.00376597	0.00221794	Gnas/Clic1/Smad1/Sox11/Fbn2/Ctnnb1/Ctnnbip1	7
GO:0019058	GO:0019058	viral life cycle	14/560	261/28814	0.000644324	0.00378905	0.00223153	Hmga2/Top2b/Spcs1/Ly6e/Ppib/Nrp1/Vcp/Notch1/Tsg101/Bsg/Cdc42/Cnot7/Ctsl/P4hb	14
GO:2000136	GO:2000136	regulation of cell proliferation involved in heart morphogenesis	4/560	21/28814	0.000649446	0.00381437	0.00224645	Gng5/Hes1/Ctnnb1/Notch1	4
GO:1904063	GO:1904063	negative regulation of cation transmembrane transport	8/560	98/28814	0.000658976	0.0038655	0.00227656	Ywhae/Bin1/Tgfb1/Twist1/Akt1/Ppp2ca/Commd1/Calm2	8
GO:0042552	GO:0042552	myelination	11/560	175/28814	0.000662704	0.0038825	0.00228657	Cdh2/Tgfb1/Tenm4/Pmp22/Akt1/Ctnnb1/Pard3/Qk/Epb41l3/Tcf7l2/Ctsc	11
GO:0010712	GO:0010712	regulation of collagen metabolic process	6/560	55/28814	0.000678411	0.00396955	0.00233784	Vim/Itgb1/Mfap4/Tgfb1/Rap1a/Fn1	6
GO:0030308	GO:0030308	negative regulation of cell growth	12/560	204/28814	0.000692054	0.00404402	0.0023817	Gas1/Frzb/Wnt5a/Slit3/Wnt3/Tgfb1/Sema6a/Nrp1/Ryk/Msx1/Rtn4/Sfrp1	12
GO:0006635	GO:0006635	fatty acid beta-oxidation	7/560	76/28814	0.000692866	0.00404402	0.0023817	Pex2/Twist1/Acadl/Akt1/Eci2/Acaa2/Crot	7
GO:0031214	GO:0031214	biomineral tissue development	11/560	176/28814	0.000694781	0.00404948	0.00238491	Gpc3/Wls/Fgfr1/Hacd1/Tgfb1/Twist1/Fbn2/Notch1/Pkdcc/Alox15/Tcf7l2	11
GO:2001056	GO:2001056	positive regulation of cysteine-type endopeptidase activity	10/560	149/28814	0.000695532	0.00404948	0.00238491	Dapk1/Hip1/Fam162a/App/Hmgb1/Ppp2ca/Vcp/Bak1/Mtch1/Cycs	10
GO:0001938	GO:0001938	positive regulation of endothelial cell proliferation	8/560	99/28814	0.000704934	0.00409404	0.00241116	Mdk/Aplnr/Fgfr1/Wnt5a/Akt1/Hmgb1/Nrarp/Kdr	8
GO:1903321	GO:1903321	negative regulation of protein modification by small protein conjugation or removal	8/560	99/28814	0.000704934	0.00409404	0.00241116	Sox4/Nxn/Tspo/Trim44/Bag2/Akt1/Ctnnb1/Ivns1abp	8
GO:0035909	GO:0035909	aorta morphogenesis	5/560	37/28814	0.000710153	0.00410906	0.00242	Fgf8/Sox4/Hes1/Chd7/Notch1	5
GO:0043516	GO:0043516	regulation of DNA damage response, signal transduction by p53 class mediator	5/560	37/28814	0.000710153	0.00410906	0.00242	Sox4/Pcbp4/Twist1/Snai1/Spred1	5
GO:0070306	GO:0070306	lens fiber cell differentiation	5/560	37/28814	0.000710153	0.00410906	0.00242	Vim/Zeb2/Tgfb1/Spred1/Cdkn1c	5
GO:0120032	GO:0120032	regulation of plasma membrane bounded cell projection assembly	12/560	205/28814	0.000722429	0.00417493	0.00245879	Dbn1/Dock11/Rdx/Gdi2/Pfn1/Ccdc88a/Nrp1/Cdc42/Gap43/Gsk3b/Mns1/Vdac3	12
GO:0061448	GO:0061448	connective tissue development	15/560	295/28814	0.00072732	0.00419755	0.00247212	Mdk/Gnas/Serpinh1/Hmga2/Smad1/Fgfr1/Frzb/Wnt5a/Tgfb1/Ctnnb1/Snai1/Notch1/Pkdcc/Msx1/Sulf1	15
GO:2001242	GO:2001242	regulation of intrinsic apoptotic signaling pathway	11/560	177/28814	0.000728137	0.00419755	0.00247212	Prkra/Usp47/Sh3glb1/Nono/Akt1/Snai1/Msx1/Hdac2/Ivns1abp/P4hb/Ptpn1	11
GO:0043507	GO:0043507	positive regulation of JUN kinase activity	6/560	56/28814	0.000747509	0.00430392	0.00253476	Zeb2/Wnt5a/Dkk1/Ptpn1/Fzd10/Epha4	6
GO:0007272	GO:0007272	ensheathment of neurons	11/560	178/28814	0.000762814	0.00438127	0.00258032	Cdh2/Tgfb1/Tenm4/Pmp22/Akt1/Ctnnb1/Pard3/Qk/Epb41l3/Tcf7l2/Ctsc	11
GO:0008366	GO:0008366	axon ensheathment	11/560	178/28814	0.000762814	0.00438127	0.00258032	Cdh2/Tgfb1/Tenm4/Pmp22/Akt1/Ctnnb1/Pard3/Qk/Epb41l3/Tcf7l2/Ctsc	11
GO:0044839	GO:0044839	cell cycle G2/M phase transition	10/560	151/28814	0.000771153	0.00442373	0.00260533	Pbx1/Hmga2/Hacd1/Usp47/App/Nes/Taok1/Ccny/Calm2/Ccng1	10
GO:0022037	GO:0022037	metencephalon development	9/560	125/28814	0.000772171	0.00442415	0.00260557	Mdk/Gas1/Smo/Myh10/Lhx1/Hoxb1/Foxc1/Dll1/Hspa5	9
GO:0003180	GO:0003180	aortic valve morphogenesis	4/560	22/28814	0.000781646	0.00445773	0.00262535	Slit3/Tgfb1/Twist1/Notch1	4
GO:0048486	GO:0048486	parasympathetic nervous system development	4/560	22/28814	0.000781646	0.00445773	0.00262535	Hes1/Hoxb1/Hoxb2/Nrp1	4
GO:1903131	GO:1903131	mononuclear cell differentiation	21/560	495/28814	0.000782266	0.00445773	0.00262535	Mdk/Sox4/Pbx1/Hmgb3/Prdx2/B2m/Dock11/Chd7/Zmiz1/Tgfb1/Hmgb1/Cd24a/Ctnnb1/Ctnnbip1/Nrarp/Dll1/Lef1/Bak1/Ctsl/Eomes/Sfrp1	21
GO:0003253	GO:0003253	cardiac neural crest cell migration involved in outflow tract morphogenesis	3/560	10/28814	0.000791363	0.00445773	0.00262535	Pitx2/Twist1/Cdc42	3
GO:0021612	GO:0021612	facial nerve structural organization	3/560	10/28814	0.000791363	0.00445773	0.00262535	Hoxb1/Hoxb2/Nrp1	3
GO:0032594	GO:0032594	protein transport within lipid bilayer	3/560	10/28814	0.000791363	0.00445773	0.00262535	Rftn1/Itgb1/Cd24a	3
GO:0060484	GO:0060484	lung-associated mesenchyme development	3/560	10/28814	0.000791363	0.00445773	0.00262535	Fgfr1/Ptk7/Ctnnb1	3
GO:0060513	GO:0060513	prostatic bud formation	3/560	10/28814	0.000791363	0.00445773	0.00262535	Wnt5a/Fgf10/Sulf1	3
GO:0060638	GO:0060638	mesenchymal-epithelial cell signaling	3/560	10/28814	0.000791363	0.00445773	0.00262535	Fgfr1/Wnt5a/Fgf10	3
GO:0060982	GO:0060982	coronary artery morphogenesis	3/560	10/28814	0.000791363	0.00445773	0.00262535	Ctnnb1/Nrp1/Notch1	3
GO:0061525	GO:0061525	hindgut development	3/560	10/28814	0.000791363	0.00445773	0.00262535	Wnt5a/Dact1/Tcf7l2	3
GO:0071600	GO:0071600	otic vesicle morphogenesis	3/560	10/28814	0.000791363	0.00445773	0.00262535	Fgf8/Fgf10/Fgf3	3
GO:0090009	GO:0090009	primitive streak formation	3/560	10/28814	0.000791363	0.00445773	0.00262535	Lhx1/Wnt5a/Ets2	3
GO:1902746	GO:1902746	regulation of lens fiber cell differentiation	3/560	10/28814	0.000791363	0.00445773	0.00262535	Zeb2/Spred1/Cdkn1c	3
GO:0097061	GO:0097061	dendritic spine organization	8/560	101/28814	0.000804591	0.0045118	0.00265719	Marcks/Dbn1/Arf1/Dtnbp1/App/Lrp8/Cdc42/Epha4	8
GO:2001243	GO:2001243	negative regulation of intrinsic apoptotic signaling pathway	8/560	101/28814	0.000804591	0.0045118	0.00265719	Usp47/Sh3glb1/Nono/Akt1/Snai1/Hdac2/Ivns1abp/Ptpn1	8
GO:0021799	GO:0021799	cerebral cortex radially oriented cell migration	5/560	38/28814	0.000804818	0.0045118	0.00265719	Zmiz1/Lamb1/Ctnnb1/Lrp8/Rtn4	5
GO:0071634	GO:0071634	regulation of transforming growth factor beta production	5/560	38/28814	0.000804818	0.0045118	0.00265719	Laptm4b/Gata6/Cd24a/Fn1/Fbln1	5
GO:0043627	GO:0043627	response to estrogen	7/560	78/28814	0.000809923	0.00452957	0.00266766	Cited2/Cited1/Mmp2/Gata6/Cd24a/Ctnnb1/Sfrp1	7
GO:0061180	GO:0061180	mammary gland epithelium development	7/560	78/28814	0.000809923	0.00452957	0.00266766	Smo/Wnt5a/Zfp703/Tgfb1/Msx1/Fgf10/Rtn4	7
GO:0046328	GO:0046328	regulation of JNK cascade	10/560	152/28814	0.000811427	0.00453256	0.00266942	Wnt5a/Akt1/App/Zmynd11/Hmgb1/Cdc42/Dact1/Taok1/Sfrp1/Map4k4	10
GO:0006417	GO:0006417	regulation of translation	18/560	395/28814	0.000813641	0.00453951	0.00267351	Vim/Sox4/Igf2bp3/Dapk1/Cnot6/Tmed2/Coa3/Akt1/App/Elavl1/Paip1/Eif4g2/Dnajc3/Btg2/Qk/Cnot7/Rpl38/Calr	18
GO:0048259	GO:0048259	regulation of receptor-mediated endocytosis	9/560	126/28814	0.000817547	0.00455588	0.00268315	Smap1/B2m/Arf1/Hip1/Dtnbp1/App/Pard3/Kif3a/Dkk1	9
GO:0060491	GO:0060491	regulation of cell projection assembly	12/560	208/28814	0.000820323	0.00456591	0.00268906	Dbn1/Dock11/Rdx/Gdi2/Pfn1/Ccdc88a/Nrp1/Cdc42/Gap43/Gsk3b/Mns1/Vdac3	12
GO:0030514	GO:0030514	negative regulation of BMP signaling pathway	6/560	57/28814	0.000821919	0.00456936	0.00269109	Wnt5a/Notch1/Bambi/Dkk1/Tcf7l2/Sfrp1	6
GO:0051054	GO:0051054	positive regulation of DNA metabolic process	15/560	299/28814	0.00083382	0.00463003	0.00272682	Fgfr1/Tgfb1/Pfn1/Akt1/Hmgb1/Ctnnb1/Baz1a/Fgf10/Cdc42/Tnfaip1/Gsk3b/Gins2/Smchd1/Casp3/Igfbp3	15
GO:0048660	GO:0048660	regulation of smooth muscle cell proliferation	11/560	180/28814	0.000836287	0.00463822	0.00273165	Tgfb1/Akt1/Mmp2/Ctnnb1/Ctnnbip1/Gnai2/Gsk3b/Notch3/Tcf7l2/Tpm1/Igfbp3	11
GO:0030010	GO:0030010	establishment of cell polarity	10/560	153/28814	0.000853414	0.00472761	0.00278429	Amot/Itgb1/Hes1/Ptk7/Wnt5a/Pard3/Fgf10/Cdc42/Arfgef1/Gsk3b	10
GO:0032271	GO:0032271	regulation of protein polymerization	12/560	209/28814	0.000855318	0.00473256	0.00278721	Dbn1/Bin1/Rdx/Pfn1/Arpc1a/Arfgef1/Mapre1/Cotl1/Alox15/Tmsb10/Nin/Tpm1	12
GO:0006892	GO:0006892	post-Golgi vesicle-mediated transport	8/560	102/28814	0.000858496	0.00473894	0.00279096	Ap3s1/Vamp3/Pkdcc/Commd1/Chic2/Rab34/Myo1b/Krt18	8
GO:0060395	GO:0060395	SMAD protein signal transduction	8/560	102/28814	0.000858496	0.00473894	0.00279096	Vim/Smad1/T/Cited1/Zmiz1/Tgfb1/Lefty2/Lefty1	8
GO:0007264	GO:0007264	small GTPase mediated signal transduction	19/560	431/28814	0.000874559	0.00482192	0.00283984	Amot/Cdh2/Itgb1/Dock11/Rhobtb3/Bnip2/Gabarap/Gdi2/Ccdc88a/Nrp1/Rap1a/Tax1bp3/Notch1/Fgf10/Cdc42/Tnfaip1/Rtn4/Arfgef1/Map4k4	19
GO:0043281	GO:0043281	regulation of cysteine-type endopeptidase activity involved in apoptotic process	12/560	210/28814	0.00089155	0.00490982	0.0028916	Dapk1/Hip1/Usp47/Fam162a/Akt1/App/Hmgb1/Ppp2ca/Vcp/Bak1/Mtch1/Cycs	12
GO:0016125	GO:0016125	sterol metabolic process	10/560	154/28814	0.000897169	0.00493495	0.00290641	Pex2/Cyp26a1/Acadl/Pmp22/Hdlbp/App/Soat1/Npc2/Cyp51/Aplp2	10
GO:0043666	GO:0043666	regulation of phosphoprotein phosphatase activity	6/560	58/28814	0.000901913	0.00494942	0.00291493	Mprip/Ppp2ca/Gnai2/Bod1/Calm2/Vcan	6
GO:1902808	GO:1902808	positive regulation of cell cycle G1/S phase transition	6/560	58/28814	0.000901913	0.00494942	0.00291493	Ccnd2/Rdx/Ube2e2/Akt1/Fgf10/Ccnd3	6
GO:0008406	GO:0008406	gonad development	13/560	240/28814	0.000907948	0.00497434	0.0029296	Fgf8/Hmga2/Cited2/Rhobtb3/Wnt5a/Pdgfra/Fst/Prdx4/H3f3b/Mmp2/Foxc1/Kdr/Sfrp1	13
GO:1904645	GO:1904645	response to amyloid-beta	5/560	39/28814	0.000908579	0.00497434	0.0029296	Snx6/Mmp2/App/Gsk3b/Epha4	5
GO:0070482	GO:0070482	response to oxygen levels	15/560	302/28814	0.000922116	0.00504256	0.00296978	Cited2/Fam162a/Atp6v1g1/Twist1/Akt1/Mmp2/Gata6/Cd24a/Notch1/Commd1/Acaa2/Rtn4/P4hb/Kdr/Epha4	15
GO:0044282	GO:0044282	small molecule catabolic process	16/560	334/28814	0.000926379	0.00505398	0.00297651	Ddah2/Esd/Pex2/Got2/Twist1/Cyp26a1/Acadl/Akt1/Eci2/Blmh/Acaa2/Dld/Crot/Oat/Ldha/Upp1	16
GO:0003323	GO:0003323	type B pancreatic cell development	4/560	23/28814	0.000931764	0.00505398	0.00297651	Cdh2/Smo/Wnt5a/Dll1	4
GO:0010560	GO:0010560	positive regulation of glycoprotein biosynthetic process	4/560	23/28814	0.000931764	0.00505398	0.00297651	Ctnnb1/Soat1/Arfgef1/Tcf7l2	4
GO:0035357	GO:0035357	peroxisome proliferator activated receptor signaling pathway	4/560	23/28814	0.000931764	0.00505398	0.00297651	Fabp5/Cited2/Twist1/Alox15	4
GO:0090190	GO:0090190	positive regulation of branching involved in ureteric bud morphogenesis	4/560	23/28814	0.000931764	0.00505398	0.00297651	Smo/Maged1/Lhx1/Tgfb1	4
GO:1902894	GO:1902894	negative regulation of miRNA transcription	4/560	23/28814	0.000931764	0.00505398	0.00297651	Tgfb1/App/Gata6/Hdac2	4
GO:1902992	GO:1902992	negative regulation of amyloid precursor protein catabolic process	4/560	23/28814	0.000931764	0.00505398	0.00297651	Bin1/Olfm1/Tmed10/Rtn4	4
GO:1904888	GO:1904888	cranial skeletal system development	7/560	80/28814	0.000942064	0.00510174	0.00300463	Fgf8/Gnas/Gas1/Lhx1/Pdgfra/Twist1/Ctnnb1	7
GO:0048593	GO:0048593	camera-type eye morphogenesis	10/560	155/28814	0.000942748	0.00510174	0.00300463	Pitx2/Sox11/Cited2/Lhx1/Twist1/Ctnnb1/Dll1/Bak1/Kdr/Grcc10	10
GO:0001935	GO:0001935	endothelial cell proliferation	11/560	183/28814	0.00095742	0.00517515	0.00304787	Mdk/Aplnr/Fgfr1/Wnt5a/Akt1/Hmgb1/Nrarp/Kdr/Sulf1/Aldh1a2/Sparc	11
GO:0044403	GO:0044403	biological process involved in symbiotic interaction	14/560	272/28814	0.00096113	0.00518922	0.00305615	Hmga2/Thoc7/Ly6e/Ppib/Romo1/Nrp1/Tsg101/Bsg/Lef1/Fn1/Ctsl/P4hb/Fbln1/Alyref	14
GO:0001952	GO:0001952	regulation of cell-matrix adhesion	9/560	129/28814	0.000966849	0.00521408	0.0030708	S100a10/Actg1/Phldb2/Limch1/Nrp1/Gsk3b/Kdr/Map4k4/Tdgf1	9
GO:0007528	GO:0007528	neuromuscular junction development	6/560	59/28814	0.000987768	0.00532076	0.00313362	Col4a1/Pmp22/Ppfibp1/App/Gsk3b/Tmeff1	6
GO:0061136	GO:0061136	regulation of proteasomal protein catabolic process	11/560	184/28814	0.00100088	0.00538521	0.00317158	Csnk1e/Gabarap/Bag2/Akt1/Vcp/Commd1/Psme2/Prkaca/Gsk3b/Nkd2/Psme1	11
GO:0006402	GO:0006402	mRNA catabolic process	13/560	243/28814	0.00101693	0.00546529	0.00321874	Vim/Pcbp4/Mapkapk2/Cnot6/Elavl1/Paip1/Btg2/Hnrnpa0/Qk/Carhsp1/Cnot7/Lsm6/Hnrnpab	13
GO:0060996	GO:0060996	dendritic spine development	9/560	130/28814	0.00102126	0.00548226	0.00322874	Marcks/Dbn1/Arf1/Dtnbp1/Lrp8/Pbrm1/Cdc42/Hdac2/Epha4	9
GO:0034599	GO:0034599	cellular response to oxidative stress	14/560	274/28814	0.00103092	0.00552774	0.00325552	Prdx2/Prkra/Dapk1/Kdm6b/Pdgfra/Romo1/Nono/Akt1/Mmp2/App/Ctnnb1/Pycr2/Hdac2/P4hb	14
GO:2001237	GO:2001237	negative regulation of extrinsic apoptotic signaling pathway	8/560	105/28814	0.0010378	0.00555831	0.00327353	Gas1/Prdx2/Dapk1/Pea15a/Zmynd11/Nrp1/Fgf10/Gsk3b	8
GO:0110148	GO:0110148	biomineralization	11/560	185/28814	0.00104596	0.0055956	0.00329549	Gpc3/Wls/Fgfr1/Hacd1/Tgfb1/Twist1/Fbn2/Notch1/Pkdcc/Alox15/Tcf7l2	11
GO:0045137	GO:0045137	development of primary sexual characteristics	13/560	244/28814	0.00105561	0.00564075	0.00332208	Fgf8/Hmga2/Cited2/Rhobtb3/Wnt5a/Pdgfra/Fst/Prdx4/H3f3b/Mmp2/Foxc1/Kdr/Sfrp1	13
GO:0003129	GO:0003129	heart induction	3/560	11/28814	0.00107245	0.00567249	0.00334077	Wnt5a/Mesp1/Dkk1	3
GO:0034454	GO:0034454	microtubule anchoring at centrosome	3/560	11/28814	0.00107245	0.00567249	0.00334077	Kif3a/Gsk3b/Nin	3
GO:0050774	GO:0050774	negative regulation of dendrite morphogenesis	3/560	11/28814	0.00107245	0.00567249	0.00334077	Id1/Ppp3ca/Gsk3b	3
GO:0061299	GO:0061299	retina vasculature morphogenesis in camera-type eye	3/560	11/28814	0.00107245	0.00567249	0.00334077	Col4a1/Clic4/Nrp1	3
GO:0071481	GO:0071481	cellular response to X-ray	3/560	11/28814	0.00107245	0.00567249	0.00334077	Ccnd2/Hmga2/Sfrp1	3
GO:0072178	GO:0072178	nephric duct morphogenesis	3/560	11/28814	0.00107245	0.00567249	0.00334077	Gpc3/Lhx1/Epha4	3
GO:0140719	GO:0140719	constitutive heterochromatin assembly	3/560	11/28814	0.00107245	0.00567249	0.00334077	H3f3a/H3f3b/Smchd1	3
GO:1901533	GO:1901533	negative regulation of hematopoietic progenitor cell differentiation	3/560	11/28814	0.00107245	0.00567249	0.00334077	Mixl1/Hes1/Notch1	3
GO:1903564	GO:1903564	regulation of protein localization to cilium	3/560	11/28814	0.00107245	0.00567249	0.00334077	Gdi2/Ccdc88a/Gsk3b	3
GO:1901216	GO:1901216	positive regulation of neuron death	9/560	131/28814	0.00107813	0.00569187	0.00335218	Capn2/Wnt5a/App/Ctnnb1/Ube2m/Cdc42/Gsk3b/Dkk1/Casp3	9
GO:0050922	GO:0050922	negative regulation of chemotaxis	6/560	60/28814	0.00107976	0.00569187	0.00335218	Wnt5a/Wnt3/Sema6a/Nrp1/Notch1/Ryk	6
GO:0097479	GO:0097479	synaptic vesicle localization	6/560	60/28814	0.00107976	0.00569187	0.00335218	Cdh2/Dpysl2/Arf1/Dtnbp1/Ap3s1/Ctnnb1	6
GO:0046883	GO:0046883	regulation of hormone secretion	15/560	307/28814	0.00108684	0.00572272	0.00337036	Gnas/Sox4/Hmga2/Sox11/Fgfr1/Chd7/Eny2/Ppp3ca/Tspo/Rab8b/Midn/Tcf7l2/Sfrp1/Igfbp3/Slc16a1	15
GO:1901796	GO:1901796	regulation of signal transduction by p53 class mediator	7/560	82/28814	0.00109061	0.00573613	0.00337825	Sox4/Pcbp4/Sh3glb1/Twist1/Snai1/Spred1/Msx1	7
GO:0048592	GO:0048592	eye morphogenesis	11/560	186/28814	0.0010927	0.00574068	0.00338093	Gas1/Pitx2/Sox11/Cited2/Lhx1/Twist1/Ctnnb1/Dll1/Bak1/Kdr/Grcc10	11
GO:0003283	GO:0003283	atrial septum development	4/560	24/28814	0.00110107	0.00575233	0.00338779	Sox4/Smo/Zfpm1/Wnt5a	4
GO:0030903	GO:0030903	notochord development	4/560	24/28814	0.00110107	0.00575233	0.00338779	Tead2/T/Wnt5a/Col13a1	4
GO:0040019	GO:0040019	positive regulation of embryonic development	4/560	24/28814	0.00110107	0.00575233	0.00338779	Amot/Lhx1/Tenm4/Hspa5	4
GO:0048485	GO:0048485	sympathetic nervous system development	4/560	24/28814	0.00110107	0.00575233	0.00338779	Sox4/Sox11/Ctnnb1/Nrp1	4
GO:1903020	GO:1903020	positive regulation of glycoprotein metabolic process	4/560	24/28814	0.00110107	0.00575233	0.00338779	Ctnnb1/Soat1/Arfgef1/Tcf7l2	4
GO:0071692	GO:0071692	protein localization to extracellular region	18/560	406/28814	0.00110984	0.00579172	0.003411	Sox4/Myh10/Wls/Arf1/Eny2/Ppp3ca/Tgfb1/Fbn2/Rab8b/Tmed10/Bsg/Midn/Idh2/Cyp51/Rab34/Tcf7l2/Sfrp1/Slc16a1	18
GO:0043551	GO:0043551	regulation of phosphatidylinositol 3-kinase activity	5/560	41/28814	0.00114553	0.00595802	0.00350893	Tgfb1/Pdgfra/Sh3glb1/App/Cdc42	5
GO:0071604	GO:0071604	transforming growth factor beta production	5/560	41/28814	0.00114553	0.00595802	0.00350893	Laptm4b/Gata6/Cd24a/Fn1/Fbln1	5
GO:1902692	GO:1902692	regulation of neuroblast proliferation	5/560	41/28814	0.00114553	0.00595802	0.00350893	Smo/Tgfb1/Cd24a/Ctnnb1/Notch1	5
GO:0034766	GO:0034766	negative regulation of ion transmembrane transport	8/560	107/28814	0.00117312	0.00609476	0.00358947	Ywhae/Bin1/Tgfb1/Twist1/Akt1/Ppp2ca/Commd1/Calm2	8
GO:0002011	GO:0002011	morphogenesis of an epithelial sheet	6/560	61/28814	0.00117819	0.00610079	0.00359301	Sox11/Wnt5a/Phldb2/Hoxb2/Notch1/Pard3	6
GO:0035065	GO:0035065	regulation of histone acetylation	6/560	61/28814	0.00117819	0.00610079	0.00359301	Ctbp1/Tgfb1/Twist1/App/Brd7/Eid1	6
GO:0045620	GO:0045620	negative regulation of lymphocyte differentiation	6/560	61/28814	0.00117819	0.00610079	0.00359301	Mdk/Hmgb3/Prdx2/Hmgb1/Nrarp/Sfrp1	6
GO:0016485	GO:0016485	protein processing	14/560	278/28814	0.00118331	0.00612054	0.00360465	S100a10/Gas1/Capn2/Spcs2/Spcs1/Cpd/Bag2/Sec11a/Prkaca/Bak1/Ctsl/Nkd2/Cycs/Casp3	14
GO:0048659	GO:0048659	smooth muscle cell proliferation	11/560	188/28814	0.00119136	0.00615536	0.00362515	Tgfb1/Akt1/Mmp2/Ctnnb1/Ctnnbip1/Gnai2/Gsk3b/Notch3/Tcf7l2/Tpm1/Igfbp3	11
GO:0050868	GO:0050868	negative regulation of T cell activation	9/560	133/28814	0.00119956	0.00619088	0.00364607	Mdk/Prdx2/Peli1/Tgfb1/Prkar1a/Hmgb1/Cd24a/Nrarp/Casp3	9
GO:1903037	GO:1903037	regulation of leukocyte cell-cell adhesion	16/560	343/28814	0.00122163	0.00629785	0.00370907	Mdk/Sox4/Prdx2/Hes1/B2m/Peli1/Zmiz1/Tgfb1/Prkar1a/Akt1/Hmgb1/Cd24a/Nfat5/Nrarp/Lef1/Casp3	16
GO:0043409	GO:0043409	negative regulation of MAPK cascade	11/560	189/28814	0.00124337	0.00640287	0.00377093	Sema6a/Akt1/Zmynd11/Spred1/Dact1/Dusp9/Gsk3b/Ptpn1/Sfrp1/Fbln1/Epha4	11
GO:0002260	GO:0002260	lymphocyte homeostasis	7/560	84/28814	0.00125695	0.0064515	0.00379956	Dock11/Tgfb1/Akt1/Cd24a/Bak1/Lmo1/Casp3	7
GO:0030433	GO:0030433	ubiquitin-dependent ERAD pathway	7/560	84/28814	0.00125695	0.0064515	0.00379956	Amfr/Ube2j1/Sec61b/Vcp/Canx/Hspa5/Calr	7
GO:0072089	GO:0072089	stem cell proliferation	7/560	84/28814	0.00125695	0.0064515	0.00379956	Hmga2/Sox11/Fgfr1/Wnt5a/Wnt3/Nes/Fbln1	7
GO:0035303	GO:0035303	regulation of dephosphorylation	9/560	134/28814	0.00126428	0.00648203	0.00381755	Ywhae/Ywhab/Mprip/Tgfb1/Ppp2ca/Gnai2/Bod1/Calm2/Vcan	9
GO:0072595	GO:0072595	maintenance of protein localization in organelle	5/560	42/28814	0.0012798	0.00654013	0.00385176	Arl2bp/Tspo/Kdelr2/Akt1/Hspa5	5
GO:1900181	GO:1900181	negative regulation of protein localization to nucleus	5/560	42/28814	0.0012798	0.00654013	0.00385176	Maged1/Pkig/App/Ppp2ca/Gsk3b	5
GO:2000249	GO:2000249	regulation of actin cytoskeleton reorganization	5/560	42/28814	0.0012798	0.00654013	0.00385176	Mdk/Tgfb1/Nrp1/Cdc42/Ctsl	5
GO:0021575	GO:0021575	hindbrain morphogenesis	6/560	62/28814	0.00128334	0.00654391	0.00385399	Gas1/Smo/Hes1/Lhx1/Dll1/Hspa5	6
GO:0046622	GO:0046622	positive regulation of organ growth	6/560	62/28814	0.00128334	0.00654391	0.00385399	Fgf8/Smo/Fgfr1/Akt1/Gata6/Notch1	6
GO:0090189	GO:0090189	regulation of branching involved in ureteric bud morphogenesis	4/560	25/28814	0.00129082	0.00655348	0.00385963	Smo/Maged1/Lhx1/Tgfb1	4
GO:1901984	GO:1901984	negative regulation of protein acetylation	4/560	25/28814	0.00129082	0.00655348	0.00385963	Ctbp1/Twist1/Hdac2/Gsk3b	4
GO:1902683	GO:1902683	regulation of receptor localization to synapse	4/560	25/28814	0.00129082	0.00655348	0.00385963	Dbn1/Gpc6/Rap1a/Gsk3b	4
GO:1902993	GO:1902993	positive regulation of amyloid precursor protein catabolic process	4/560	25/28814	0.00129082	0.00655348	0.00385963	Efna3/App/Epha4/Casp3	4
GO:0043524	GO:0043524	negative regulation of neuron apoptotic process	11/560	190/28814	0.00129723	0.00657891	0.0038746	Mdk/Fgf8/Smo/Prdx2/Snx6/Cited1/Nono/Nrp1/Nes/Btg2/Kdr	11
GO:0035967	GO:0035967	cellular response to topologically incorrect protein	8/560	109/28814	0.00132214	0.006698	0.00394474	Amfr/Pmp22/Tmed2/Vcp/Dnajc3/Bak1/Ptpn1/Hspa5	8
GO:0031396	GO:0031396	regulation of protein ubiquitination	12/560	220/28814	0.00132959	0.00672846	0.00396268	Sox4/Nxn/Peli1/Tspo/Ube2d1/Gabarap/Trim44/Bag2/Akt1/Commd1/Ivns1abp/Hspa5	12
GO:0060998	GO:0060998	regulation of dendritic spine development	7/560	85/28814	0.00134723	0.00681034	0.0040109	Marcks/Dbn1/Arf1/Dtnbp1/Lrp8/Pbrm1/Hdac2	7
GO:0006893	GO:0006893	Golgi to plasma membrane transport	6/560	63/28814	0.00139551	0.00702581	0.0041378	Vamp3/Pkdcc/Commd1/Chic2/Rab34/Krt18	6
GO:0048260	GO:0048260	positive regulation of receptor-mediated endocytosis	6/560	63/28814	0.00139551	0.00702581	0.0041378	B2m/Hip1/Dtnbp1/App/Pard3/Kif3a	6
GO:0001840	GO:0001840	neural plate development	3/560	12/28814	0.00140936	0.00702581	0.0041378	Fgf8/T/Ctnnb1	3
GO:0003337	GO:0003337	mesenchymal to epithelial transition involved in metanephros morphogenesis	3/560	12/28814	0.00140936	0.00702581	0.0041378	Smo/Cited1/Ctnnb1	3
GO:0007183	GO:0007183	SMAD protein complex assembly	3/560	12/28814	0.00140936	0.00702581	0.0041378	Smad1/Pmepa1/Tgfb1	3
GO:0007501	GO:0007501	mesodermal cell fate specification	3/560	12/28814	0.00140936	0.00702581	0.0041378	Fgfr1/Mesp1/Dkk1	3
GO:0021561	GO:0021561	facial nerve development	3/560	12/28814	0.00140936	0.00702581	0.0041378	Hoxb1/Hoxb2/Nrp1	3
GO:0021610	GO:0021610	facial nerve morphogenesis	3/560	12/28814	0.00140936	0.00702581	0.0041378	Hoxb1/Hoxb2/Nrp1	3
GO:0048845	GO:0048845	venous blood vessel morphogenesis	3/560	12/28814	0.00140936	0.00702581	0.0041378	Pitx2/Notch1/Ccm2	3
GO:0060068	GO:0060068	vagina development	3/560	12/28814	0.00140936	0.00702581	0.0041378	Lhx1/Wnt5a/Bak1	3
GO:0060872	GO:0060872	semicircular canal development	3/560	12/28814	0.00140936	0.00702581	0.0041378	Chd7/Fgf10/Fgf3	3
GO:0072182	GO:0072182	regulation of nephron tubule epithelial cell differentiation	3/560	12/28814	0.00140936	0.00702581	0.0041378	Lhx1/Cd24a/Ctnnb1	3
GO:2000288	GO:2000288	positive regulation of myoblast proliferation	3/560	12/28814	0.00140936	0.00702581	0.0041378	Pitx2/Meis2/Gata6	3
GO:0050863	GO:0050863	regulation of T cell activation	16/560	348/28814	0.00141754	0.00705905	0.00415738	Mdk/Sox4/Prdx2/Hes1/B2m/Peli1/Zmiz1/Tgfb1/Prkar1a/Hmgb1/Cd24a/Ctnnb1/Nrarp/Lef1/Lmo1/Casp3	16
GO:0006984	GO:0006984	ER-nucleus signaling pathway	5/560	43/28814	0.00142535	0.00706786	0.00416257	Amfr/Tmed2/Gsk3b/Ptpn1/Hspa5	5
GO:0032924	GO:0032924	activin receptor signaling pathway	5/560	43/28814	0.00142535	0.00706786	0.00416257	Cited2/Fst/Fgf10/Lefty1/Tdgf1	5
GO:0045880	GO:0045880	positive regulation of smoothened signaling pathway	5/560	43/28814	0.00142535	0.00706786	0.00416257	Gpc3/Gas1/Smo/Rab34/Sfrp1	5
GO:0085029	GO:0085029	extracellular matrix assembly	5/560	43/28814	0.00142535	0.00706786	0.00416257	Mfap4/Tgfb1/Phldb2/Lamb1/Notch1	5
GO:0060113	GO:0060113	inner ear receptor cell differentiation	7/560	86/28814	0.0014425	0.00714532	0.00420819	Hes1/Fgfr1/Fzd2/Notch1/Mycl/Dll1/Kif3a	7
GO:0008344	GO:0008344	adult locomotory behavior	8/560	111/28814	0.00148584	0.00733672	0.00432091	Ccnd2/Pbx3/Chd7/Pmp22/App/Cstb/Epha4/Hoxd9	8
GO:0021549	GO:0021549	cerebellum development	8/560	111/28814	0.00148584	0.00733672	0.00432091	Mdk/Gas1/Smo/Myh10/Lhx1/Foxc1/Dll1/Hspa5	8
GO:0099175	GO:0099175	regulation of postsynapse organization	8/560	111/28814	0.00148584	0.00733672	0.00432091	Cdh2/Marcks/Dbn1/Wnt5a/Dtnbp1/App/Lrp8/Epha4	8
GO:0007159	GO:0007159	leukocyte cell-cell adhesion	17/560	383/28814	0.0014886	0.00734262	0.00432439	Mdk/Sox4/Prdx2/Itgb1/Hes1/B2m/Peli1/Zmiz1/Tgfb1/Prkar1a/Akt1/Hmgb1/Cd24a/Nfat5/Nrarp/Lef1/Casp3	17
GO:0045737	GO:0045737	positive regulation of cyclin-dependent protein serine/threonine kinase activity	4/560	26/28814	0.00150228	0.00739449	0.00435493	Ccnd2/Akt1/Ccny/Ccnd3	4
GO:0060065	GO:0060065	uterus development	4/560	26/28814	0.00150228	0.00739449	0.00435493	Lhx1/Wnt5a/Greb1l/Cdkn1c	4
GO:0008064	GO:0008064	regulation of actin polymerization or depolymerization	10/560	165/28814	0.00151193	0.00743365	0.004378	Dbn1/Bin1/Rdx/Pfn1/Arpc1a/Arfgef1/Cotl1/Alox15/Tmsb10/Tpm1	10
GO:0000209	GO:0000209	protein polyubiquitination	13/560	254/28814	0.00151463	0.00743365	0.004378	Ube2r2/Ttc3/Amfr/Peli1/Ube2e3/Ube2d1/Ube2j1/Gabarap/Rnf187/Trim44/Ube2e2/Ctnnb1/Cdc16	13
GO:0050435	GO:0050435	amyloid-beta metabolic process	6/560	64/28814	0.001515	0.00743365	0.004378	Bin1/Olfm1/Tmed10/Rtn4/Epha4/Casp3	6
GO:0006112	GO:0006112	energy reserve metabolic process	7/560	87/28814	0.00154294	0.00756283	0.00445407	Gnas/Phlda2/Akt1/Hmgb1/Grb10/Gsk3b/Tcf7l2	7
GO:0021955	GO:0021955	central nervous system neuron axonogenesis	5/560	44/28814	0.00158273	0.00774974	0.00456415	Zeb2/Cdh11/Nin/Grcc10/Epha4	5
GO:0001954	GO:0001954	positive regulation of cell-matrix adhesion	6/560	65/28814	0.00164212	0.00802375	0.00472553	S100a10/Nrp1/Gsk3b/Kdr/Map4k4/Tdgf1	6
GO:1902373	GO:1902373	negative regulation of mRNA catabolic process	6/560	65/28814	0.00164212	0.00802375	0.00472553	Mapkapk2/Elavl1/Paip1/Hnrnpa0/Qk/Hnrnpab	6
GO:0031397	GO:0031397	negative regulation of protein ubiquitination	7/560	88/28814	0.00164875	0.00803935	0.00473472	Sox4/Nxn/Tspo/Trim44/Bag2/Akt1/Ivns1abp	7
GO:0040014	GO:0040014	regulation of multicellular organism growth	7/560	88/28814	0.00164875	0.00803935	0.00473472	Gnas/Hmga2/Smo/Chd7/Ppib/App/Gpat4	7
GO:0016573	GO:0016573	histone acetylation	10/560	167/28814	0.00165379	0.00805556	0.00474427	Ctbp1/Eny2/Tgfb1/Twist1/Usp22/App/Brd7/Lef1/Eid1/Eomes	10
GO:0042098	GO:0042098	T cell proliferation	12/560	226/28814	0.00166879	0.00812019	0.00478233	Prdx2/Hes1/Peli1/Tgfb1/Prkar1a/Hmgb1/Cd24a/Ctnnb1/Lmo1/Ccnd3/Psmb10/Casp3	12
GO:0014902	GO:0014902	myotube differentiation	9/560	140/28814	0.00171423	0.00833264	0.00490745	Pitx2/Smo/Capn2/Ppp3ca/Hacd1/Plekho1/Pmp22/Notch1/Gsk3b	9
GO:0030832	GO:0030832	regulation of actin filament length	10/560	168/28814	0.00172866	0.00839404	0.00494361	Dbn1/Bin1/Rdx/Pfn1/Arpc1a/Arfgef1/Cotl1/Alox15/Tmsb10/Tpm1	10
GO:0070374	GO:0070374	positive regulation of ERK1 and ERK2 cascade	12/560	227/28814	0.0017317	0.00839826	0.0049461	Fgf8/Tgfb1/Pdgfra/App/Hmgb1/Nrp1/Rap1a/Notch1/Fgf10/Gnai2/Alox15/Kdr	12
GO:0003176	GO:0003176	aortic valve development	4/560	27/28814	0.0017367	0.00839826	0.0049461	Slit3/Tgfb1/Twist1/Notch1	4
GO:0010829	GO:0010829	negative regulation of glucose transmembrane transport	4/560	27/28814	0.0017367	0.00839826	0.0049461	Fabp5/Pea15a/Grb10/Pid1	4
GO:0072012	GO:0072012	glomerulus vasculature development	4/560	27/28814	0.0017367	0.00839826	0.0049461	Hes1/Pdgfra/Notch1/Notch3	4
GO:0050918	GO:0050918	positive chemotaxis	5/560	45/28814	0.0017525	0.00846592	0.00498594	Wnt5a/Hmgb1/Nrp1/Fgf10/Kdr	5
GO:0034620	GO:0034620	cellular response to unfolded protein	7/560	89/28814	0.00176011	0.00848513	0.00499726	Amfr/Pmp22/Tmed2/Dnajc3/Bak1/Ptpn1/Hspa5	7
GO:0045638	GO:0045638	negative regulation of myeloid cell differentiation	7/560	89/28814	0.00176011	0.00848513	0.00499726	Hmgb3/Zfpm1/Meis2/Ctnnb1/Nme1/Dll1/Sfrp1	7
GO:0090311	GO:0090311	regulation of protein deacetylation	6/560	66/28814	0.00177718	0.0085586	0.00504053	Aplnr/Ndn/Ctbp1/Tgfb1/Spred1/Hdac2	6
GO:0008584	GO:0008584	male gonad development	9/560	141/28814	0.00180034	0.00857508	0.00505024	Hmga2/Cited2/Rhobtb3/Wnt5a/Pdgfra/Prdx4/H3f3b/Kdr/Sfrp1	9
GO:0002328	GO:0002328	pro-B cell differentiation	3/560	13/28814	0.00180584	0.00857508	0.00505024	Sox4/Hes1/Notch1	3
GO:0009950	GO:0009950	dorsal/ventral axis specification	3/560	13/28814	0.00180584	0.00857508	0.00505024	Wnt3/Ctnnb1/Sfrp1	3
GO:0021604	GO:0021604	cranial nerve structural organization	3/560	13/28814	0.00180584	0.00857508	0.00505024	Hoxb1/Hoxb2/Nrp1	3
GO:0030949	GO:0030949	positive regulation of vascular endothelial growth factor receptor signaling pathway	3/560	13/28814	0.00180584	0.00857508	0.00505024	Grb10/Fgf10/Kdr	3
GO:0045603	GO:0045603	positive regulation of endothelial cell differentiation	3/560	13/28814	0.00180584	0.00857508	0.00505024	Vezf1/Ctnnb1/Notch1	3
GO:0048340	GO:0048340	paraxial mesoderm morphogenesis	3/560	13/28814	0.00180584	0.00857508	0.00505024	Wnt5a/Foxc1/Lef1	3
GO:0048711	GO:0048711	positive regulation of astrocyte differentiation	3/560	13/28814	0.00180584	0.00857508	0.00505024	Bin1/Hes1/Notch1	3
GO:0060601	GO:0060601	lateral sprouting from an epithelium	3/560	13/28814	0.00180584	0.00857508	0.00505024	Wnt5a/Fgf10/Sulf1	3
GO:0060965	GO:0060965	negative regulation of miRNA-mediated gene silencing	3/560	13/28814	0.00180584	0.00857508	0.00505024	Ppp3ca/Tgfb1/Elavl1	3
GO:0071679	GO:0071679	commissural neuron axon guidance	3/560	13/28814	0.00180584	0.00857508	0.00505024	Smo/Nrp1/Ryk	3
GO:0072393	GO:0072393	microtubule anchoring at microtubule organizing center	3/560	13/28814	0.00180584	0.00857508	0.00505024	Kif3a/Gsk3b/Nin	3
GO:0097084	GO:0097084	vascular associated smooth muscle cell development	3/560	13/28814	0.00180584	0.00857508	0.00505024	Hes1/Notch1/Pbrm1	3
GO:0030041	GO:0030041	actin filament polymerization	10/560	169/28814	0.00180625	0.00857508	0.00505024	Dbn1/Bin1/Rdx/Pfn1/Arpc1a/Arfgef1/Cotl1/Alox15/Tmsb10/Tpm1	10
GO:0002062	GO:0002062	chondrocyte differentiation	8/560	115/28814	0.00186128	0.0088274	0.00519883	Mdk/Serpinh1/Hmga2/Fgfr1/Tgfb1/Ctnnb1/Pkdcc/Sulf1	8
GO:0010827	GO:0010827	regulation of glucose transmembrane transport	7/560	90/28814	0.00187722	0.008894	0.00523806	Gpc3/Fabp5/Pea15a/Akt1/Grb10/Rap1a/Pid1	7
GO:2001236	GO:2001236	regulation of extrinsic apoptotic signaling pathway	10/560	170/28814	0.00188662	0.0089295	0.00525897	Gas1/Prdx2/Dapk1/Fgfr1/Pea15a/Zmynd11/Nrp1/Fgf10/Gsk3b/Sfrp1	10
GO:0046546	GO:0046546	development of primary male sexual characteristics	9/560	142/28814	0.00188987	0.00893585	0.0052627	Hmga2/Cited2/Rhobtb3/Wnt5a/Pdgfra/Prdx4/H3f3b/Kdr/Sfrp1	9
GO:0006611	GO:0006611	protein export from nucleus	6/560	67/28814	0.00192049	0.0090623	0.00533718	Ywhae/Tgfb1/Prkaca/Gsk3b/Tcf7l2/Calr	6
GO:0090398	GO:0090398	cellular senescence	6/560	67/28814	0.00192049	0.0090623	0.00533718	Hmga2/B2m/Ypel3/Twist1/Smc6/Calr	6
GO:0030279	GO:0030279	negative regulation of ossification	5/560	46/28814	0.00193525	0.00911359	0.00536739	Mdk/Tgfb1/Notch1/Dkk1/Sfrp1	5
GO:0032881	GO:0032881	regulation of polysaccharide metabolic process	5/560	46/28814	0.00193525	0.00911359	0.00536739	Tgfb1/Phlda2/Akt1/Hmgb1/Grb10	5
GO:0050792	GO:0050792	regulation of viral process	10/560	171/28814	0.00196986	0.00926727	0.00545789	Hmga2/Top2b/Ly6e/Pfn1/Notch1/Tsg101/Bsg/Cnot7/P4hb/Fbln1	10
GO:0044270	GO:0044270	cellular nitrogen compound catabolic process	18/560	428/28814	0.00198372	0.00932155	0.00548986	Vim/Pcbp4/Mapkapk2/Acadl/Cnot6/Elavl1/Vcp/Paip1/Btg2/Hnrnpa0/Qk/Carhsp1/Cnot7/Lsm6/Hnrnpab/Casp3/Igfbp3/Upp1	18
GO:0032928	GO:0032928	regulation of superoxide anion generation	4/560	28/28814	0.00199534	0.00932155	0.00548986	Tgfb1/Akt1/App/Gnai2	4
GO:0051894	GO:0051894	positive regulation of focal adhesion assembly	4/560	28/28814	0.00199534	0.00932155	0.00548986	S100a10/Nrp1/Kdr/Map4k4	4
GO:0060445	GO:0060445	branching involved in salivary gland morphogenesis	4/560	28/28814	0.00199534	0.00932155	0.00548986	Fgf8/Fgfr1/Nrp1/Fgf10	4
GO:0061298	GO:0061298	retina vasculature development in camera-type eye	4/560	28/28814	0.00199534	0.00932155	0.00548986	Col4a1/Clic4/Pdgfra/Nrp1	4
GO:0090103	GO:0090103	cochlea morphogenesis	4/560	28/28814	0.00199534	0.00932155	0.00548986	Frzb/Fzd2/Ptk7/Wnt5a	4
GO:2000178	GO:2000178	negative regulation of neural precursor cell proliferation	4/560	28/28814	0.00199534	0.00932155	0.00548986	Wnt5a/Tgfb1/Cd24a/Btg2	4
GO:0045619	GO:0045619	regulation of lymphocyte differentiation	11/560	201/28814	0.00202669	0.00945857	0.00557056	Mdk/Sox4/Hmgb3/Prdx2/Zmiz1/Tgfb1/Hmgb1/Cd24a/Nrarp/Lef1/Sfrp1	11
GO:0022029	GO:0022029	telencephalon cell migration	6/560	68/28814	0.00207237	0.00965252	0.00568478	Fgfr1/Zmiz1/Lamb1/Ctnnb1/Lrp8/Rtn4	6
GO:0030968	GO:0030968	endoplasmic reticulum unfolded protein response	6/560	68/28814	0.00207237	0.00965252	0.00568478	Amfr/Tmed2/Dnajc3/Bak1/Ptpn1/Hspa5	6
GO:0048489	GO:0048489	synaptic vesicle transport	5/560	47/28814	0.00213154	0.00990838	0.00583547	Dpysl2/Arf1/Dtnbp1/Ap3s1/Ctnnb1	5
GO:0071300	GO:0071300	cellular response to retinoic acid	5/560	47/28814	0.00213154	0.00990838	0.00583547	Tead2/Ptk7/Cyp26a1/Gsk3b/Aldh1a2	5
GO:0051056	GO:0051056	regulation of small GTPase mediated signal transduction	12/560	233/28814	0.00215139	0.00999071	0.00588396	Amot/Cdh2/Itgb1/Bnip2/Gabarap/Nrp1/Notch1/Fgf10/Tnfaip1/Rtn4/Arfgef1/Map4k4	12
GO:1903532	GO:1903532	positive regulation of secretion by cell	16/560	363/28814	0.00217075	0.0100706	0.00593103	Sox4/Myh10/Wls/Sox11/Dpysl2/Arf1/Fgfr1/Tgfb1/Dtnbp1/Rab8b/Tmed10/Tsg101/Bsg/Rtn4/Rab34/Tcf7l2	16
GO:0008203	GO:0008203	cholesterol metabolic process	9/560	145/28814	0.00217999	0.0101035	0.00595039	Pex2/Acadl/Pmp22/Hdlbp/App/Soat1/Npc2/Cyp51/Aplp2	9
GO:0009206	GO:0009206	purine ribonucleoside triphosphate biosynthetic process	6/560	69/28814	0.00223315	0.0103192	0.00607745	Tgfb1/Vcp/Nme1/Atp5g3/Atp5h/Pid1	6
GO:0021695	GO:0021695	cerebellar cortex development	6/560	69/28814	0.00223315	0.0103192	0.00607745	Mdk/Smo/Myh10/Lhx1/Dll1/Hspa5	6
GO:2000242	GO:2000242	negative regulation of reproductive process	6/560	69/28814	0.00223315	0.0103192	0.00607745	Wnt5a/Prdx4/Snai1/Prkaca/Sulf1/Calr	6
GO:1903169	GO:1903169	regulation of calcium ion transmembrane transport	10/560	174/28814	0.00223751	0.0103292	0.0060833	Ywhae/Aplnr/Bin1/Chd7/Tgfb1/Akt1/Ppp2ca/Vmp1/Calm2/Tspan13	10
GO:0022409	GO:0022409	positive regulation of cell-cell adhesion	14/560	298/28814	0.00225749	0.0103353	0.00608692	Mdk/Sox4/Hes1/B2m/Cited2/Mex3b/Wnt5a/Zmiz1/Tgfb1/Hmgb1/Cd24a/Nfat5/Lef1/Alox15	14
GO:0042490	GO:0042490	mechanoreceptor differentiation	7/560	93/28814	0.00226506	0.0103353	0.00608692	Hes1/Fgfr1/Fzd2/Notch1/Mycl/Dll1/Kif3a	7
GO:0006465	GO:0006465	signal peptide processing	3/560	14/28814	0.00226534	0.0103353	0.00608692	Spcs2/Spcs1/Sec11a	3
GO:0010457	GO:0010457	centriole-centriole cohesion	3/560	14/28814	0.00226534	0.0103353	0.00608692	Ctnnb1/Kif3a/Nin	3
GO:0021903	GO:0021903	rostrocaudal neural tube patterning	3/560	14/28814	0.00226534	0.0103353	0.00608692	Fgf8/Ssbp3/Hes1	3
GO:0060149	GO:0060149	negative regulation of post-transcriptional gene silencing	3/560	14/28814	0.00226534	0.0103353	0.00608692	Ppp3ca/Tgfb1/Elavl1	3
GO:0060346	GO:0060346	bone trabecula formation	3/560	14/28814	0.00226534	0.0103353	0.00608692	Fbn2/Mmp2/Sfrp1	3
GO:0060967	GO:0060967	negative regulation of gene silencing by RNA	3/560	14/28814	0.00226534	0.0103353	0.00608692	Ppp3ca/Tgfb1/Elavl1	3
GO:0072160	GO:0072160	nephron tubule epithelial cell differentiation	3/560	14/28814	0.00226534	0.0103353	0.00608692	Lhx1/Cd24a/Ctnnb1	3
GO:0090158	GO:0090158	endoplasmic reticulum membrane organization	3/560	14/28814	0.00226534	0.0103353	0.00608692	Reep5/Tmed2/Rtn4	3
GO:1900369	GO:1900369	negative regulation of post-transcriptional gene silencing by RNA	3/560	14/28814	0.00226534	0.0103353	0.00608692	Ppp3ca/Tgfb1/Elavl1	3
GO:1905809	GO:1905809	negative regulation of synapse organization	3/560	14/28814	0.00226534	0.0103353	0.00608692	Wnt5a/Gsk3b/Dkk1	3
GO:0006898	GO:0006898	receptor-mediated endocytosis	13/560	266/28814	0.00227265	0.0103586	0.00610062	Itgb1/Smap1/B2m/Arf1/Hip1/Dtnbp1/App/Pard3/Dll1/Kif3a/Ctsl/Dkk1/Canx	13
GO:1904031	GO:1904031	positive regulation of cyclin-dependent protein kinase activity	4/560	29/28814	0.00227942	0.0103793	0.00611284	Ccnd2/Akt1/Ccny/Ccnd3	4
GO:0009306	GO:0009306	protein secretion	17/560	399/28814	0.0022846	0.0103827	0.00611482	Sox4/Myh10/Wls/Arf1/Eny2/Ppp3ca/Tgfb1/Rab8b/Tmed10/Bsg/Midn/Idh2/Cyp51/Rab34/Tcf7l2/Sfrp1/Slc16a1	17
GO:0034655	GO:0034655	nucleobase-containing compound catabolic process	17/560	399/28814	0.0022846	0.0103827	0.00611482	Vim/Pcbp4/Mapkapk2/Cnot6/Elavl1/Vcp/Paip1/Btg2/Hnrnpa0/Qk/Carhsp1/Cnot7/Lsm6/Hnrnpab/Casp3/Igfbp3/Upp1	17
GO:0045197	GO:0045197	establishment or maintenance of epithelial cell apical/basal polarity	5/560	48/28814	0.00234195	0.010633	0.00626225	Ptk7/Wnt5a/Pard3/Cdc42/Cdx2	5
GO:0035592	GO:0035592	establishment of protein localization to extracellular region	17/560	400/28814	0.00234434	0.0106336	0.00626257	Sox4/Myh10/Wls/Arf1/Eny2/Ppp3ca/Tgfb1/Rab8b/Tmed10/Bsg/Midn/Idh2/Cyp51/Rab34/Tcf7l2/Sfrp1/Slc16a1	17
GO:0051346	GO:0051346	negative regulation of hydrolase activity	16/560	366/28814	0.00235573	0.0106749	0.0062869	Gpc3/Amot/Serpinh1/Bin1/Rdx/Mprip/Usp47/Tmed2/Akt1/App/Tmed10/Cstb/Gnai2/Arfgef1/Bod1/Fzd10	16
GO:0009145	GO:0009145	purine nucleoside triphosphate biosynthetic process	6/560	70/28814	0.00240316	0.0108583	0.0063949	Tgfb1/Vcp/Nme1/Atp5g3/Atp5h/Pid1	6
GO:0046324	GO:0046324	regulation of glucose import	6/560	70/28814	0.00240316	0.0108583	0.0063949	Gpc3/Pea15a/Akt1/Grb10/Rap1a/Pid1	6
GO:0050771	GO:0050771	negative regulation of axonogenesis	6/560	70/28814	0.00240316	0.0108583	0.0063949	Wnt5a/Wnt3/Sema6a/Nrp1/Ryk/Rtn4	6
GO:0008637	GO:0008637	apoptotic mitochondrial changes	8/560	120/28814	0.0024316	0.0109762	0.00646436	Fam162a/Sh3glb1/Akt1/Cd24a/Acaa2/Bak1/Gsk3b/Timm50	8
GO:0031334	GO:0031334	positive regulation of protein-containing complex assembly	11/560	206/28814	0.00245376	0.0110656	0.00651698	Bin1/Tgfb1/Sh3glb1/Pfn1/Cd24a/Vcp/Bak1/Mapre1/Gsk3b/Alox15/Nin	11
GO:0070661	GO:0070661	leukocyte proliferation	16/560	368/28814	0.00248619	0.011201	0.00659677	Prdx2/Sox11/Hes1/Peli1/Tgfb1/Prkar1a/Hmgb1/Cd24a/Ctnnb1/Fgf10/Lef1/Gsk3b/Lmo1/Ccnd3/Psmb10/Casp3	16
GO:0032102	GO:0032102	negative regulation of response to external stimulus	17/560	403/28814	0.00253146	0.0113819	0.00670332	Mdk/Dbn1/Prdx2/Wnt5a/Wnt3/Phldb2/Pdgfra/Sema6a/Nenf/Cd24a/Nrp1/Notch1/Ryk/Fabp7/Rtn4/Cnot7/Epha4	17
GO:0006475	GO:0006475	internal protein amino acid acetylation	10/560	177/28814	0.00253364	0.0113819	0.00670332	Ctbp1/Eny2/Tgfb1/Twist1/Usp22/App/Brd7/Lef1/Eid1/Eomes	10
GO:0018393	GO:0018393	internal peptidyl-lysine acetylation	10/560	177/28814	0.00253364	0.0113819	0.00670332	Ctbp1/Eny2/Tgfb1/Twist1/Usp22/App/Brd7/Lef1/Eid1/Eomes	10
GO:0046651	GO:0046651	lymphocyte proliferation	15/560	335/28814	0.00253747	0.0113882	0.00670702	Prdx2/Sox11/Hes1/Peli1/Tgfb1/Prkar1a/Hmgb1/Cd24a/Ctnnb1/Fgf10/Lef1/Lmo1/Ccnd3/Psmb10/Casp3	15
GO:0034440	GO:0034440	lipid oxidation	8/560	121/28814	0.00256051	0.011477	0.00675929	Pex2/Twist1/Acadl/Akt1/Eci2/Acaa2/Alox15/Crot	8
GO:0043029	GO:0043029	T cell homeostasis	5/560	49/28814	0.00256706	0.011477	0.00675929	Tgfb1/Akt1/Cd24a/Lmo1/Casp3	5
GO:0044848	GO:0044848	biological phase	5/560	49/28814	0.00256706	0.011477	0.00675929	Wnt5a/Akt1/Ctnnb1/Notch1/Ctsl	5
GO:1901985	GO:1901985	positive regulation of protein acetylation	5/560	49/28814	0.00256706	0.011477	0.00675929	Sox4/Tgfb1/App/Brd7/Taok1	5
GO:0021885	GO:0021885	forebrain cell migration	6/560	71/28814	0.0025827	0.0115359	0.006794	Fgfr1/Zmiz1/Lamb1/Ctnnb1/Lrp8/Rtn4	6
GO:0010800	GO:0010800	positive regulation of peptidyl-threonine phosphorylation	4/560	30/28814	0.00259015	0.0115362	0.00679415	Wnt5a/Tgfb1/App/Gsk3b	4
GO:0021602	GO:0021602	cranial nerve morphogenesis	4/560	30/28814	0.00259015	0.0115362	0.00679415	Cited2/Hoxb1/Hoxb2/Nrp1	4
GO:0030947	GO:0030947	regulation of vascular endothelial growth factor receptor signaling pathway	4/560	30/28814	0.00259015	0.0115362	0.00679415	Grb10/Fgf10/Kdr/Ptpn1	4
GO:0062197	GO:0062197	cellular response to chemical stress	15/560	336/28814	0.00260997	0.0116134	0.00683961	Prdx2/Prkra/Dapk1/Kdm6b/Pdgfra/Romo1/Nono/Akt1/Mmp2/App/Ctnnb1/Pycr2/Hdac2/P4hb/Casp3	15
GO:0045598	GO:0045598	regulation of fat cell differentiation	9/560	149/28814	0.00262079	0.0116504	0.00686145	Hes1/Zfpm1/Frzb/Wnt5a/Tgfb1/Akt1/Dact1/Tcf7l2/Sfrp1	9
GO:0043491	GO:0043491	protein kinase B signaling	11/560	208/28814	0.00264376	0.0117414	0.00691502	Itgb1/Fgfr1/Tgfb1/Meis3/Akt1/Ppp2ca/Rtn4/Hdac2/Arfgef1/Kdr/Tcf7l2	11
GO:0062012	GO:0062012	regulation of small molecule metabolic process	16/560	371/28814	0.00269312	0.0119337	0.00702829	Fabp5/Igfbp4/Pex2/Twist1/Acadl/Phlda2/Akt1/App/Hmgb1/Grb10/Snai1/Vcp/Midn/Tcf7l2/Pid1/Igfbp3	16
GO:0001776	GO:0001776	leukocyte homeostasis	8/560	122/28814	0.00269471	0.0119337	0.00702829	Dock11/Tgfb1/Akt1/Hmgb1/Cd24a/Bak1/Lmo1/Casp3	8
GO:0072329	GO:0072329	monocarboxylic acid catabolic process	8/560	122/28814	0.00269471	0.0119337	0.00702829	Pex2/Twist1/Cyp26a1/Acadl/Akt1/Eci2/Acaa2/Crot	8
GO:0072655	GO:0072655	establishment of protein localization to mitochondrion	7/560	96/28814	0.00271195	0.0119987	0.00706657	Tspo/Sh3glb1/Romo1/Timm21/Akt1/Timm22/Timm50	7
GO:2000116	GO:2000116	regulation of cysteine-type endopeptidase activity	12/560	240/28814	0.00274253	0.0121225	0.00713949	Dapk1/Hip1/Usp47/Fam162a/Akt1/App/Hmgb1/Ppp2ca/Vcp/Bak1/Mtch1/Cycs	12
GO:0008202	GO:0008202	steroid metabolic process	15/560	338/28814	0.0027601	0.0121887	0.00717845	Pbx1/Fgfr1/Pex2/Tspo/Pdgfra/Cyp26a1/Acadl/Pmp22/Hdlbp/App/Snai1/Soat1/Npc2/Cyp51/Aplp2	15
GO:0009201	GO:0009201	ribonucleoside triphosphate biosynthetic process	6/560	72/28814	0.00277213	0.0121988	0.0071844	Tgfb1/Vcp/Nme1/Atp5g3/Atp5h/Pid1	6
GO:1903317	GO:1903317	regulation of protein maturation	6/560	72/28814	0.00277213	0.0121988	0.0071844	S100a10/Sox4/Gas1/Bag2/Prkaca/Nkd2	6
GO:0003188	GO:0003188	heart valve formation	3/560	15/28814	0.00279105	0.0121988	0.0071844	Zfpm1/Twist1/Notch1	3
GO:0035733	GO:0035733	hepatic stellate cell activation	3/560	15/28814	0.00279105	0.0121988	0.0071844	Smo/Fgfr1/Gsk3b	3
GO:0045605	GO:0045605	negative regulation of epidermal cell differentiation	3/560	15/28814	0.00279105	0.0121988	0.0071844	Hes1/Notch1/Dll1	3
GO:0045683	GO:0045683	negative regulation of epidermis development	3/560	15/28814	0.00279105	0.0121988	0.0071844	Hes1/Notch1/Dll1	3
GO:0048102	GO:0048102	autophagic cell death	3/560	15/28814	0.00279105	0.0121988	0.0071844	Dapk1/Sh3glb1/Calm2	3
GO:0060911	GO:0060911	cardiac cell fate commitment	3/560	15/28814	0.00279105	0.0121988	0.0071844	Tenm4/Mesp1/Dkk1	3
GO:0061029	GO:0061029	eyelid development in camera-type eye	3/560	15/28814	0.00279105	0.0121988	0.0071844	Sox11/Twist1/Hdac2	3
GO:0071599	GO:0071599	otic vesicle development	3/560	15/28814	0.00279105	0.0121988	0.0071844	Fgf8/Fgf10/Fgf3	3
GO:2000811	GO:2000811	negative regulation of anoikis	3/560	15/28814	0.00279105	0.0121988	0.0071844	Itgb1/Notch1/Ptrh2	3
GO:0035305	GO:0035305	negative regulation of dephosphorylation	5/560	50/28814	0.00280745	0.012259	0.00721986	Ywhae/Ywhab/Mprip/Gnai2/Bod1	5
GO:0032943	GO:0032943	mononuclear cell proliferation	15/560	339/28814	0.00283779	0.012373	0.00728702	Prdx2/Sox11/Hes1/Peli1/Tgfb1/Prkar1a/Hmgb1/Cd24a/Ctnnb1/Fgf10/Lef1/Lmo1/Ccnd3/Psmb10/Casp3	15
GO:0010639	GO:0010639	negative regulation of organelle organization	16/560	373/28814	0.00283885	0.012373	0.00728702	Dbn1/H3f3a/Rdx/Tspo/Phldb2/Gdi2/Pfn1/H3f3b/Akt1/Acaa2/Taok1/Arfgef1/Mapre1/Tmsb10/Tpm1/Pttg1	16
GO:0007254	GO:0007254	JNK cascade	10/560	180/28814	0.00286039	0.0124553	0.00733548	Wnt5a/Akt1/App/Zmynd11/Hmgb1/Cdc42/Dact1/Taok1/Sfrp1/Map4k4	10
GO:0051701	GO:0051701	biological process involved in interaction with host	9/560	151/28814	0.00286619	0.012469	0.00734352	Thoc7/Ly6e/Nrp1/Tsg101/Bsg/Ctsl/P4hb/Fbln1/Alyref	9
GO:0048714	GO:0048714	positive regulation of oligodendrocyte differentiation	4/560	31/28814	0.00292875	0.012694	0.00747601	Mdk/Tenm4/Qk/Hdac2	4
GO:0061036	GO:0061036	positive regulation of cartilage development	4/560	31/28814	0.00292875	0.012694	0.00747601	Mdk/Smad1/Wnt5a/Pkdcc	4
GO:1901889	GO:1901889	negative regulation of cell junction assembly	4/560	31/28814	0.00292875	0.012694	0.00747601	Wnt5a/Phldb2/Gsk3b/Dkk1	4
GO:1903319	GO:1903319	positive regulation of protein maturation	4/560	31/28814	0.00292875	0.012694	0.00747601	S100a10/Sox4/Bag2/Nkd2	4
GO:0007566	GO:0007566	embryo implantation	6/560	73/28814	0.00297177	0.0128566	0.00757182	Lamb1/H3f3b/Fbn2/Mmp2/Vmp1/Calr	6
GO:0060997	GO:0060997	dendritic spine morphogenesis	6/560	73/28814	0.00297177	0.0128566	0.00757182	Marcks/Dbn1/Dtnbp1/Lrp8/Cdc42/Epha4	6
GO:0046777	GO:0046777	protein autophosphorylation	12/560	243/28814	0.0030333	0.0131107	0.00772145	Dapk1/Fgfr1/Mapkapk2/Pdgfra/Ppp2ca/Csnk1g2/Prkaca/Taok1/Gsk3b/Kdr/Calm2/Epha4	12
GO:0097193	GO:0097193	intrinsic apoptotic signaling pathway	14/560	308/28814	0.00304105	0.0131321	0.00773404	Prkra/Usp47/Sh3glb1/Nono/Akt1/Snai1/Msx1/Bak1/Hdac2/Gsk3b/Ivns1abp/P4hb/Ptpn1/Casp3	14
GO:0042632	GO:0042632	cholesterol homeostasis	7/560	98/28814	0.00304548	0.0131391	0.00773816	Pex2/Tspo/Cd24a/Commd1/Soat1/Tmem97/Npc2	7
GO:0021879	GO:0021879	forebrain neuron differentiation	5/560	51/28814	0.0030637	0.0132055	0.00777728	Fgf8/Hes1/B2m/Zmiz1/Nrp1	5
GO:0051170	GO:0051170	import into nucleus	10/560	182/28814	0.00309631	0.0133338	0.00785283	Smo/Ppp3ca/Pkig/Tgfb1/Pom121/Akt1/Elavl1/Ppp2ca/Notch1/Rab18	10
GO:0051258	GO:0051258	protein polymerization	13/560	276/28814	0.00312071	0.0134265	0.00790746	Dbn1/Bin1/Rdx/Pfn1/Tubg1/Arpc1a/Arfgef1/Mapre1/Cotl1/Alox15/Tmsb10/Nin/Tpm1	13
GO:0006839	GO:0006839	mitochondrial transport	9/560	153/28814	0.00312939	0.0134515	0.00792216	Sh3glb1/Romo1/Timm21/Timm22/Mtx2/Acaa2/Bak1/Gsk3b/Timm50	9
GO:0001885	GO:0001885	endothelial cell development	6/560	74/28814	0.00318196	0.0136524	0.00804049	Id1/Vezf1/Rdx/Clic4/Rap1a/Ccm2	6
GO:0046824	GO:0046824	positive regulation of nucleocytoplasmic transport	6/560	74/28814	0.00318196	0.0136524	0.00804049	Smo/Ywhae/Tgfb1/Prkaca/Gsk3b/Tcf7l2	6
GO:0002683	GO:0002683	negative regulation of immune system process	18/560	448/28814	0.0032232	0.0138056	0.0081307	Mdk/Hmgb3/Prdx2/Sox11/Zfpm1/Peli1/Tgfb1/Prkar1a/Akt1/Hmgb1/Cd24a/Ctnnb1/Nme1/Nrarp/Cnot7/Alox15/Sfrp1/Casp3	18
GO:0055092	GO:0055092	sterol homeostasis	7/560	99/28814	0.00322356	0.0138056	0.0081307	Pex2/Tspo/Cd24a/Commd1/Soat1/Tmem97/Npc2	7
GO:1903052	GO:1903052	positive regulation of proteolysis involved in cellular protein catabolic process	8/560	126/28814	0.00328729	0.0140656	0.00828385	Csnk1e/Gabarap/Bag2/Akt1/Vcp/Gsk3b/Nkd2/Ctsc	8
GO:0001893	GO:0001893	maternal placenta development	4/560	32/28814	0.00329638	0.0140788	0.0082916	Cited2/Tmed2/Akt1/Ctsl	4
GO:0060561	GO:0060561	apoptotic process involved in morphogenesis	4/560	32/28814	0.00329638	0.0140788	0.0082916	Foxc1/Notch1/Lef1/Bak1	4
GO:0060043	GO:0060043	regulation of cardiac muscle cell proliferation	5/560	52/28814	0.00333639	0.0142367	0.0083846	Cited2/Fgfr1/Gata6/Notch1/Hdac2	5
GO:0007512	GO:0007512	adult heart development	3/560	16/28814	0.00338591	0.0142917	0.00841698	Myh10/Aplnr/Chd7	3
GO:0010454	GO:0010454	negative regulation of cell fate commitment	3/560	16/28814	0.00338591	0.0142917	0.00841698	Hes1/Mesp1/Dkk1	3
GO:0035112	GO:0035112	genitalia morphogenesis	3/560	16/28814	0.00338591	0.0142917	0.00841698	Ctnnb1/Fgf10/Tcf7l2	3
GO:0043518	GO:0043518	negative regulation of DNA damage response, signal transduction by p53 class mediator	3/560	16/28814	0.00338591	0.0142917	0.00841698	Pcbp4/Twist1/Snai1	3
GO:0048715	GO:0048715	negative regulation of oligodendrocyte differentiation	3/560	16/28814	0.00338591	0.0142917	0.00841698	Hes1/Ctnnb1/Notch1	3
GO:0060788	GO:0060788	ectodermal placode formation	3/560	16/28814	0.00338591	0.0142917	0.00841698	Gnas/Ctnnb1/Hdac2	3
GO:0070593	GO:0070593	dendrite self-avoidance	3/560	16/28814	0.00338591	0.0142917	0.00841698	Prtg/Bsg/Emb	3
GO:0071697	GO:0071697	ectodermal placode morphogenesis	3/560	16/28814	0.00338591	0.0142917	0.00841698	Gnas/Ctnnb1/Hdac2	3
GO:0098696	GO:0098696	regulation of neurotransmitter receptor localization to postsynaptic specialization membrane	3/560	16/28814	0.00338591	0.0142917	0.00841698	Gpc6/Rap1a/Gsk3b	3
GO:0098885	GO:0098885	modification of postsynaptic actin cytoskeleton	3/560	16/28814	0.00338591	0.0142917	0.00841698	Marcks/Myh10/Pfn1	3
GO:2000479	GO:2000479	regulation of cAMP-dependent protein kinase activity	3/560	16/28814	0.00338591	0.0142917	0.00841698	Pkig/Prkar1a/Prkar2a	3
GO:2001212	GO:2001212	regulation of vasculogenesis	3/560	16/28814	0.00338591	0.0142917	0.00841698	Rap1a/Rtn4/Kdr	3
GO:0010389	GO:0010389	regulation of G2/M transition of mitotic cell cycle	7/560	100/28814	0.00340949	0.0143782	0.00846794	Pbx1/Hmga2/Hacd1/Usp47/App/Taok1/Ccng1	7
GO:0008286	GO:0008286	insulin receptor signaling pathway	8/560	127/28814	0.00345012	0.0145365	0.00856116	Marcks/Akt1/Grb10/Gnai2/Gsk3b/Ccnd3/Ptpn1/Pid1	8
GO:0032680	GO:0032680	regulation of tumor necrosis factor production	10/560	185/28814	0.00347899	0.0146318	0.00861727	Wnt5a/Mapkapk2/Tspo/Ube2j1/Twist1/App/Hmgb1/Cd24a/Lrrfip2/Hdac2	10
GO:0045834	GO:0045834	positive regulation of lipid metabolic process	10/560	185/28814	0.00347899	0.0146318	0.00861727	Capn2/Tgfb1/Pdgfra/Sh3glb1/Twist1/Akt1/App/Cdc42/Ctdnep1/Tcf7l2	10
GO:1904062	GO:1904062	regulation of cation transmembrane transport	16/560	381/28814	0.0034887	0.0146594	0.00863357	Ywhae/Dapk1/Itgb1/Aplnr/Bin1/Arf1/Chd7/Tgfb1/Twist1/Akt1/App/Ppp2ca/Commd1/Vmp1/Calm2/Tspan13	16
GO:1901653	GO:1901653	cellular response to peptide	14/560	313/28814	0.0035093	0.0147328	0.00867677	Vim/Marcks/Snx6/Akt1/App/Rab8b/Grb10/Ctnnb1/Gnai2/Gsk3b/Ccnd3/Ptpn1/Pid1/Epha4	14
GO:0051047	GO:0051047	positive regulation of secretion	17/560	417/28814	0.00357735	0.015005	0.00883709	Sox4/Myh10/Wls/Sox11/Dpysl2/Arf1/Fgfr1/Tgfb1/Dtnbp1/Rab8b/Tmed10/Tsg101/Bsg/Rtn4/Gnai2/Rab34/Tcf7l2	17
GO:0009062	GO:0009062	fatty acid catabolic process	7/560	101/28814	0.00360347	0.015101	0.00889364	Pex2/Twist1/Acadl/Akt1/Eci2/Acaa2/Crot	7
GO:0043550	GO:0043550	regulation of lipid kinase activity	5/560	53/28814	0.00362611	0.0151823	0.00894151	Tgfb1/Pdgfra/Sh3glb1/App/Cdc42	5
GO:0031330	GO:0031330	negative regulation of cellular catabolic process	12/560	249/28814	0.00368978	0.0153167	0.00902066	Laptm4b/Mapkapk2/Tspo/Akt1/Wdr6/Elavl1/Paip1/Eif4g2/Hnrnpa0/Qk/Hnrnpab/Epha4	12
GO:0002834	GO:0002834	regulation of response to tumor cell	4/560	33/28814	0.0036942	0.0153167	0.00902066	Dapk1/Hmgb1/Cd24a/Calm2	4
GO:0006099	GO:0006099	tricarboxylic acid cycle	4/560	33/28814	0.0036942	0.0153167	0.00902066	Mrps36/Mdh1/Idh2/Suclg1	4
GO:0034505	GO:0034505	tooth mineralization	4/560	33/28814	0.0036942	0.0153167	0.00902066	Wls/Fgfr1/Hacd1/Tgfb1	4
GO:0040036	GO:0040036	regulation of fibroblast growth factor receptor signaling pathway	4/560	33/28814	0.0036942	0.0153167	0.00902066	Wnt5a/Ctnnb1/Tcf7l2/Sulf1	4
GO:0051642	GO:0051642	centrosome localization	4/560	33/28814	0.0036942	0.0153167	0.00902066	Plxna2/Sema6a/Pard3/Nin	4
GO:0060669	GO:0060669	embryonic placenta morphogenesis	4/560	33/28814	0.0036942	0.0153167	0.00902066	Rspo3/Tmed2/Cdkn1c/Lef1	4
GO:0060706	GO:0060706	cell differentiation involved in embryonic placenta development	4/560	33/28814	0.0036942	0.0153167	0.00902066	Krt8/Akt1/Snai1/Eomes	4
GO:0150117	GO:0150117	positive regulation of cell-substrate junction organization	4/560	33/28814	0.0036942	0.0153167	0.00902066	S100a10/Nrp1/Kdr/Map4k4	4
GO:1904646	GO:1904646	cellular response to amyloid-beta	4/560	33/28814	0.0036942	0.0153167	0.00902066	Snx6/App/Gsk3b/Epha4	4
GO:1905314	GO:1905314	semi-lunar valve development	4/560	33/28814	0.0036942	0.0153167	0.00902066	Slit3/Tgfb1/Twist1/Notch1	4
GO:0070585	GO:0070585	protein localization to mitochondrion	7/560	102/28814	0.00380573	0.0157652	0.00928477	Tspo/Sh3glb1/Romo1/Timm21/Akt1/Timm22/Timm50	7
GO:1901652	GO:1901652	response to peptide	17/560	420/28814	0.00384253	0.0159035	0.00936627	Vim/Marcks/Snx6/Cited1/Akt1/Mmp2/App/Rab8b/Grb10/Ctnnb1/Notch1/Gnai2/Gsk3b/Ccnd3/Ptpn1/Pid1/Epha4	17
GO:0001824	GO:0001824	blastocyst development	9/560	158/28814	0.0038711	0.0159847	0.00941405	Capn2/Cited2/Bnip2/Pbrm1/Ndufa2/Dad1/Rtn4/Eomes/Cdx2	9
GO:0005977	GO:0005977	glycogen metabolic process	6/560	77/28814	0.00387921	0.0159847	0.00941405	Phlda2/Akt1/Hmgb1/Grb10/Gsk3b/Tcf7l2	6
GO:0006073	GO:0006073	cellular glucan metabolic process	6/560	77/28814	0.00387921	0.0159847	0.00941405	Phlda2/Akt1/Hmgb1/Grb10/Gsk3b/Tcf7l2	6
GO:0061097	GO:0061097	regulation of protein tyrosine kinase activity	6/560	77/28814	0.00387921	0.0159847	0.00941405	App/Tsg101/Lrp8/Ptpn1/Aplp2/Epha4	6
GO:2001021	GO:2001021	negative regulation of response to DNA damage stimulus	6/560	77/28814	0.00387921	0.0159847	0.00941405	Hmga2/Pcbp4/Usp47/Twist1/Snai1/Smchd1	6
GO:1903555	GO:1903555	regulation of tumor necrosis factor superfamily cytokine production	10/560	188/28814	0.0038983	0.0160492	0.00945207	Wnt5a/Mapkapk2/Tspo/Ube2j1/Twist1/App/Hmgb1/Cd24a/Lrrfip2/Hdac2	10
GO:0035088	GO:0035088	establishment or maintenance of apical/basal cell polarity	5/560	54/28814	0.00393343	0.0161512	0.00951215	Ptk7/Wnt5a/Pard3/Cdc42/Cdx2	5
GO:0045604	GO:0045604	regulation of epidermal cell differentiation	5/560	54/28814	0.00393343	0.0161512	0.00951215	Hes1/Foxc1/Notch1/Mycl/Dll1	5
GO:0061245	GO:0061245	establishment or maintenance of bipolar cell polarity	5/560	54/28814	0.00393343	0.0161512	0.00951215	Ptk7/Wnt5a/Pard3/Cdc42/Cdx2	5
GO:0006103	GO:0006103	2-oxoglutarate metabolic process	3/560	17/28814	0.00405261	0.0164529	0.00968985	Got2/Mrps36/Dld	3
GO:0006878	GO:0006878	cellular copper ion homeostasis	3/560	17/28814	0.00405261	0.0164529	0.00968985	App/Commd1/Aplp2	3
GO:0010918	GO:0010918	positive regulation of mitochondrial membrane potential	3/560	17/28814	0.00405261	0.0164529	0.00968985	Akt1/Vcp/Gsk3b	3
GO:0010935	GO:0010935	regulation of macrophage cytokine production	3/560	17/28814	0.00405261	0.0164529	0.00968985	Wnt5a/Tgfb1/Rtn4	3
GO:0038092	GO:0038092	nodal signaling pathway	3/560	17/28814	0.00405261	0.0164529	0.00968985	Cited2/Lefty1/Tdgf1	3
GO:0048853	GO:0048853	forebrain morphogenesis	3/560	17/28814	0.00405261	0.0164529	0.00968985	Fgf8/Smo/Wnt5a	3
GO:0060413	GO:0060413	atrial septum morphogenesis	3/560	17/28814	0.00405261	0.0164529	0.00968985	Sox4/Smo/Zfpm1	3
GO:0098760	GO:0098760	response to interleukin-7	3/560	17/28814	0.00405261	0.0164529	0.00968985	Hnrnph1/Hmgb1/P4hb	3
GO:0098761	GO:0098761	cellular response to interleukin-7	3/560	17/28814	0.00405261	0.0164529	0.00968985	Hnrnph1/Hmgb1/P4hb	3
GO:0098974	GO:0098974	postsynaptic actin cytoskeleton organization	3/560	17/28814	0.00405261	0.0164529	0.00968985	Dbn1/Myh10/Arf1	3
GO:0099188	GO:0099188	postsynaptic cytoskeleton organization	3/560	17/28814	0.00405261	0.0164529	0.00968985	Dbn1/Myh10/Arf1	3
GO:1905564	GO:1905564	positive regulation of vascular endothelial cell proliferation	3/560	17/28814	0.00405261	0.0164529	0.00968985	Mdk/Fgfr1/Hmgb1	3
GO:2000291	GO:2000291	regulation of myoblast proliferation	3/560	17/28814	0.00405261	0.0164529	0.00968985	Pitx2/Meis2/Gata6	3
GO:0006401	GO:0006401	RNA catabolic process	13/560	285/28814	0.00408931	0.0165876	0.00976913	Vim/Pcbp4/Mapkapk2/Cnot6/Elavl1/Paip1/Btg2/Hnrnpa0/Qk/Carhsp1/Cnot7/Lsm6/Hnrnpab	13
GO:0048013	GO:0048013	ephrin receptor signaling pathway	4/560	34/28814	0.00412335	0.0166574	0.00981023	Efna3/Efna2/Notch1/Epha4	4
GO:0061842	GO:0061842	microtubule organizing center localization	4/560	34/28814	0.00412335	0.0166574	0.00981023	Plxna2/Sema6a/Pard3/Nin	4
GO:0090322	GO:0090322	regulation of superoxide metabolic process	4/560	34/28814	0.00412335	0.0166574	0.00981023	Tgfb1/Akt1/App/Gnai2	4
GO:1901797	GO:1901797	negative regulation of signal transduction by p53 class mediator	4/560	34/28814	0.00412335	0.0166574	0.00981023	Pcbp4/Sh3glb1/Twist1/Snai1	4
GO:0006919	GO:0006919	activation of cysteine-type endopeptidase activity involved in apoptotic process	6/560	78/28814	0.00413498	0.0166574	0.00981023	Hip1/Fam162a/Vcp/Bak1/Mtch1/Cycs	6
GO:0044042	GO:0044042	glucan metabolic process	6/560	78/28814	0.00413498	0.0166574	0.00981023	Phlda2/Akt1/Hmgb1/Grb10/Gsk3b/Tcf7l2	6
GO:1902369	GO:1902369	negative regulation of RNA catabolic process	6/560	78/28814	0.00413498	0.0166574	0.00981023	Mapkapk2/Elavl1/Paip1/Hnrnpa0/Qk/Hnrnpab	6
GO:2000379	GO:2000379	positive regulation of reactive oxygen species metabolic process	6/560	78/28814	0.00413498	0.0166574	0.00981023	Tspo/Tgfb1/Romo1/App/Gnai2/Pid1	6
GO:0046822	GO:0046822	regulation of nucleocytoplasmic transport	8/560	131/28814	0.00416486	0.0167633	0.00987262	Smo/Ywhae/Pkig/Tgfb1/Ppp2ca/Prkaca/Gsk3b/Tcf7l2	8
GO:2000377	GO:2000377	regulation of reactive oxygen species metabolic process	9/560	160/28814	0.00420365	0.0169049	0.00995601	Prdx2/Tspo/Tgfb1/Romo1/Akt1/App/Gnai2/Cycs/Pid1	9
GO:0051153	GO:0051153	regulation of striated muscle cell differentiation	7/560	104/28814	0.00423598	0.0170203	0.010024	Tgfb1/Notch1/Dll1/Msx1/Mesp1/Gsk3b/Dkk1	7
GO:0034605	GO:0034605	cellular response to heat	5/560	55/28814	0.00425893	0.0170832	0.010061	Ywhae/Pmp22/Vcp/Hsbp1/Prkaca	5
GO:0042491	GO:0042491	inner ear auditory receptor cell differentiation	5/560	55/28814	0.00425893	0.0170832	0.010061	Hes1/Fgfr1/Notch1/Mycl/Dll1	5
GO:0016050	GO:0016050	vesicle organization	13/560	287/28814	0.00433449	0.0173714	0.0102307	S100a10/Laptm4b/Arf1/Zeb2/Dtnbp1/Vamp3/Rab8b/Tmed10/Tsg101/Tmem9/Trappc6a/Nkd2/Rab34	13
GO:0032640	GO:0032640	tumor necrosis factor production	10/560	191/28814	0.00435662	0.0174295	0.010265	Wnt5a/Mapkapk2/Tspo/Ube2j1/Twist1/App/Hmgb1/Cd24a/Lrrfip2/Hdac2	10
GO:0051648	GO:0051648	vesicle localization	10/560	191/28814	0.00435662	0.0174295	0.010265	Cdh2/Dpysl2/Arf1/Dtnbp1/Ap3s1/Ctnnb1/Tmed10/Tsg101/Myo1b/Tcf7l2	10
GO:0010906	GO:0010906	regulation of glucose metabolic process	8/560	132/28814	0.00436017	0.0174295	0.010265	Igfbp4/Phlda2/Akt1/Hmgb1/Grb10/Midn/Tcf7l2/Igfbp3	8
GO:0046626	GO:0046626	regulation of insulin receptor signaling pathway	6/560	79/28814	0.004403	0.0175857	0.010357	Marcks/Grb10/Gnai2/Ccnd3/Ptpn1/Pid1	6
GO:0014002	GO:0014002	astrocyte development	4/560	35/28814	0.00458494	0.0182501	0.0107483	Vim/Smo/App/Dll1	4
GO:0043537	GO:0043537	negative regulation of blood vessel endothelial cell migration	4/560	35/28814	0.00458494	0.0182501	0.0107483	Tgfb1/Hmgb1/Spred1/Notch1	4
GO:0044743	GO:0044743	protein transmembrane import into intracellular organelle	4/560	35/28814	0.00458494	0.0182501	0.0107483	Pex2/Romo1/Timm21/Timm50	4
GO:0090183	GO:0090183	regulation of kidney development	4/560	35/28814	0.00458494	0.0182501	0.0107483	Smo/Maged1/Lhx1/Tgfb1	4
GO:0043547	GO:0043547	positive regulation of GTPase activity	12/560	256/28814	0.00459548	0.0182606	0.0107545	S100a10/Gnas/Itgb1/Bin1/Dock11/Mex3b/Wnt5a/Rap1a/Tax1bp3/Gsk3b/Fzd10/Map4k4	12
GO:0010665	GO:0010665	regulation of cardiac muscle cell apoptotic process	5/560	56/28814	0.00460319	0.0182606	0.0107545	Mdk/Capn2/Gata6/Qk/Igfbp3	5
GO:0048255	GO:0048255	mRNA stabilization	5/560	56/28814	0.00460319	0.0182606	0.0107545	Mapkapk2/Elavl1/Paip1/Hnrnpa0/Qk	5
GO:0061001	GO:0061001	regulation of dendritic spine morphogenesis	5/560	56/28814	0.00460319	0.0182606	0.0107545	Marcks/Dbn1/Dtnbp1/Lrp8/Epha4	5
GO:0046700	GO:0046700	heterocycle catabolic process	17/560	429/28814	0.00473694	0.0187753	0.0110576	Vim/Pcbp4/Mapkapk2/Cnot6/Elavl1/Vcp/Paip1/Btg2/Hnrnpa0/Qk/Carhsp1/Cnot7/Lsm6/Hnrnpab/Casp3/Igfbp3/Upp1	17
GO:0009260	GO:0009260	ribonucleotide biosynthetic process	9/560	163/28814	0.00474382	0.0187866	0.0110643	Dcakd/Tgfb1/Vcp/Nme1/Atp5g3/Dld/Atp5h/Pid1/Upp1	9
GO:0003128	GO:0003128	heart field specification	3/560	18/28814	0.00479357	0.0188719	0.0111145	Wnt5a/Mesp1/Dkk1	3
GO:0006614	GO:0006614	SRP-dependent cotranslational protein targeting to membrane	3/560	18/28814	0.00479357	0.0188719	0.0111145	Ssr3/Sec61b/Sec63	3
GO:0007398	GO:0007398	ectoderm development	3/560	18/28814	0.00479357	0.0188719	0.0111145	Lhx1/Ctnnb1/Ets2	3
GO:0010470	GO:0010470	regulation of gastrulation	3/560	18/28814	0.00479357	0.0188719	0.0111145	Lhx1/Phldb2/Tenm4	3
GO:0042953	GO:0042953	lipoprotein transport	3/560	18/28814	0.00479357	0.0188719	0.0111145	Lsr/Vmp1/Surf4	3
GO:0055070	GO:0055070	copper ion homeostasis	3/560	18/28814	0.00479357	0.0188719	0.0111145	App/Commd1/Aplp2	3
GO:0061430	GO:0061430	bone trabecula morphogenesis	3/560	18/28814	0.00479357	0.0188719	0.0111145	Fbn2/Mmp2/Sfrp1	3
GO:0050890	GO:0050890	cognition	15/560	359/28814	0.00481208	0.0189289	0.011148	Mdk/Gnas/Ccnd2/Itgb1/B2m/Chd7/Meis2/Lamb1/App/Rp9/Btg2/Dkk1/Vdac3/Grcc10/Casp3	15
GO:0071706	GO:0071706	tumor necrosis factor superfamily cytokine production	10/560	194/28814	0.0048564	0.0190871	0.0112412	Wnt5a/Mapkapk2/Tspo/Ube2j1/Twist1/App/Hmgb1/Cd24a/Lrrfip2/Hdac2	10
GO:0007006	GO:0007006	mitochondrial membrane organization	7/560	107/28814	0.00494907	0.0194188	0.0114365	Sh3glb1/Romo1/Timm22/Acaa2/Bak1/Gsk3b/Timm50	7
GO:0036503	GO:0036503	ERAD pathway	7/560	107/28814	0.00494907	0.0194188	0.0114365	Amfr/Ube2j1/Sec61b/Vcp/Canx/Hspa5/Calr	7
GO:0032964	GO:0032964	collagen biosynthetic process	5/560	57/28814	0.00496677	0.0194394	0.0114487	Vim/Serpinh1/Tgfb1/Rap1a/Fn1	5
GO:0051489	GO:0051489	regulation of filopodium assembly	5/560	57/28814	0.00496677	0.0194394	0.0114487	Dbn1/Dock11/Nrp1/Cdc42/Gap43	5
GO:0061383	GO:0061383	trabecula morphogenesis	5/560	57/28814	0.00496677	0.0194394	0.0114487	Chd7/Fbn2/Mmp2/Notch1/Sfrp1	5
GO:0050709	GO:0050709	negative regulation of protein secretion	6/560	81/28814	0.00497717	0.0194638	0.0114631	Eny2/Ppp3ca/Midn/Idh2/Cyp51/Sfrp1	6
GO:0008045	GO:0008045	motor neuron axon guidance	4/560	36/28814	0.00508005	0.0198164	0.0116708	Fgf8/Lhx1/Nrp1/Epha4	4
GO:0048009	GO:0048009	insulin-like growth factor receptor signaling pathway	4/560	36/28814	0.00508005	0.0198164	0.0116708	Igfbp4/Akt1/Grb10/Igfbp3	4
GO:0090312	GO:0090312	positive regulation of protein deacetylation	4/560	36/28814	0.00508005	0.0198164	0.0116708	Aplnr/Ndn/Ctbp1/Tgfb1	4
GO:0050714	GO:0050714	positive regulation of protein secretion	9/560	165/28814	0.00513288	0.0200058	0.0117823	Sox4/Myh10/Wls/Arf1/Tgfb1/Tmed10/Bsg/Rab34/Tcf7l2	9
GO:0009142	GO:0009142	nucleoside triphosphate biosynthetic process	6/560	82/28814	0.00528401	0.0205436	0.012099	Tgfb1/Vcp/Nme1/Atp5g3/Atp5h/Pid1	6
GO:0038034	GO:0038034	signal transduction in absence of ligand	6/560	82/28814	0.00528401	0.0205436	0.012099	Gas1/Prdx2/Fgfr1/Fgf10/Bak1/Gsk3b	6
GO:0097192	GO:0097192	extrinsic apoptotic signaling pathway in absence of ligand	6/560	82/28814	0.00528401	0.0205436	0.012099	Gas1/Prdx2/Fgfr1/Fgf10/Bak1/Gsk3b	6
GO:0006754	GO:0006754	ATP biosynthetic process	5/560	58/28814	0.00535025	0.0207322	0.0122101	Tgfb1/Vcp/Atp5g3/Atp5h/Pid1	5
GO:0010761	GO:0010761	fibroblast migration	5/560	58/28814	0.00535025	0.0207322	0.0122101	Itgb1/Fgfr1/Tgfb1/Pmp22/Akt1	5
GO:0021587	GO:0021587	cerebellum morphogenesis	5/560	58/28814	0.00535025	0.0207322	0.0122101	Gas1/Smo/Lhx1/Dll1/Hspa5	5
GO:0090303	GO:0090303	positive regulation of wound healing	5/560	58/28814	0.00535025	0.0207322	0.0122101	Actg1/Prdx2/Itgb1/Hmgb1/Arfgef1	5
GO:0050773	GO:0050773	regulation of dendrite development	8/560	137/28814	0.00544446	0.0210798	0.0124148	Marcks/Dbn1/Id1/Ppp3ca/Sh3glb1/Lrp8/Gsk3b/Epha4	8
GO:0018209	GO:0018209	peptidyl-serine modification	15/560	364/28814	0.00544933	0.0210812	0.0124156	Hmga2/H3f3a/Csnk1e/Wnt5a/Mapkapk2/Top1/Tgfb1/Akt1/App/Csnk1g2/Prkaca/Bak1/Gsk3b/Dkk1/Galnt1	15
GO:0001818	GO:0001818	negative regulation of cytokine production	13/560	296/28814	0.00558865	0.0212502	0.0125152	Laptm4b/Fgfr1/Zfpm1/Tspo/Tgfb1/Twist1/Gata6/Hmgb1/Cd24a/Dll1/Lef1/Fn1/Fbln1	13
GO:0006109	GO:0006109	regulation of carbohydrate metabolic process	10/560	198/28814	0.00559157	0.0212502	0.0125152	Igfbp4/Tgfb1/Phlda2/Akt1/App/Hmgb1/Grb10/Midn/Tcf7l2/Igfbp3	10
GO:0008154	GO:0008154	actin polymerization or depolymerization	10/560	198/28814	0.00559157	0.0212502	0.0125152	Dbn1/Bin1/Rdx/Pfn1/Arpc1a/Arfgef1/Cotl1/Alox15/Tmsb10/Tpm1	10
GO:0008625	GO:0008625	extrinsic apoptotic signaling pathway via death domain receptors	6/560	83/28814	0.00560447	0.0212502	0.0125152	Dapk1/Pea15a/Gabarap/Gsk3b/Sfrp1/Bex3	6
GO:0070373	GO:0070373	negative regulation of ERK1 and ERK2 cascade	6/560	83/28814	0.00560447	0.0212502	0.0125152	Sema6a/Spred1/Dusp9/Ptpn1/Fbln1/Epha4	6
GO:0006775	GO:0006775	fat-soluble vitamin metabolic process	4/560	37/28814	0.00560974	0.0212502	0.0125152	Fgfr1/Cyp26a1/Snai1/Rbp1	4
GO:0007435	GO:0007435	salivary gland morphogenesis	4/560	37/28814	0.00560974	0.0212502	0.0125152	Fgf8/Fgfr1/Nrp1/Fgf10	4
GO:0046825	GO:0046825	regulation of protein export from nucleus	4/560	37/28814	0.00560974	0.0212502	0.0125152	Ywhae/Prkaca/Gsk3b/Tcf7l2	4
GO:0050869	GO:0050869	negative regulation of B cell activation	4/560	37/28814	0.00560974	0.0212502	0.0125152	Hmgb3/Cd24a/Sfrp1/Casp3	4
GO:0060441	GO:0060441	epithelial tube branching involved in lung morphogenesis	4/560	37/28814	0.00560974	0.0212502	0.0125152	Hmga2/Pdgfra/Ctnnb1/Fgf10	4
GO:0070873	GO:0070873	regulation of glycogen metabolic process	4/560	37/28814	0.00560974	0.0212502	0.0125152	Phlda2/Akt1/Hmgb1/Grb10	4
GO:0003228	GO:0003228	atrial cardiac muscle tissue development	3/560	19/28814	0.00561104	0.0212502	0.0125152	Pitx2/Gata6/Mesp1	3
GO:0006613	GO:0006613	cotranslational protein targeting to membrane	3/560	19/28814	0.00561104	0.0212502	0.0125152	Ssr3/Sec61b/Sec63	3
GO:0009886	GO:0009886	post-embryonic animal morphogenesis	3/560	19/28814	0.00561104	0.0212502	0.0125152	Gnas/Bak1/Kdr	3
GO:0010934	GO:0010934	macrophage cytokine production	3/560	19/28814	0.00561104	0.0212502	0.0125152	Wnt5a/Tgfb1/Rtn4	3
GO:0030150	GO:0030150	protein import into mitochondrial matrix	3/560	19/28814	0.00561104	0.0212502	0.0125152	Romo1/Timm21/Timm50	3
GO:0034111	GO:0034111	negative regulation of homotypic cell-cell adhesion	3/560	19/28814	0.00561104	0.0212502	0.0125152	Rdx/Zfp703/Cd24a	3
GO:0040037	GO:0040037	negative regulation of fibroblast growth factor receptor signaling pathway	3/560	19/28814	0.00561104	0.0212502	0.0125152	Wnt5a/Tcf7l2/Sulf1	3
GO:0044872	GO:0044872	lipoprotein localization	3/560	19/28814	0.00561104	0.0212502	0.0125152	Lsr/Vmp1/Surf4	3
GO:0045198	GO:0045198	establishment of epithelial cell apical/basal polarity	3/560	19/28814	0.00561104	0.0212502	0.0125152	Ptk7/Wnt5a/Cdc42	3
GO:0060231	GO:0060231	mesenchymal to epithelial transition	3/560	19/28814	0.00561104	0.0212502	0.0125152	Smo/Cited1/Ctnnb1	3
GO:0060712	GO:0060712	spongiotrophoblast layer development	3/560	19/28814	0.00561104	0.0212502	0.0125152	Cited1/Phlda2/Akt1	3
GO:0070935	GO:0070935	3'-UTR-mediated mRNA stabilization	3/560	19/28814	0.00561104	0.0212502	0.0125152	Mapkapk2/Elavl1/Hnrnpa0	3
GO:0071514	GO:0071514	genomic imprinting	3/560	19/28814	0.00561104	0.0212502	0.0125152	Gnas/Ndn/Cdkn1c	3
GO:0072537	GO:0072537	fibroblast activation	3/560	19/28814	0.00561104	0.0212502	0.0125152	Smo/Fgfr1/Gsk3b	3
GO:1905209	GO:1905209	positive regulation of cardiocyte differentiation	3/560	19/28814	0.00561104	0.0212502	0.0125152	Tgfb1/Gata6/Gsk3b	3
GO:0045930	GO:0045930	negative regulation of mitotic cell cycle	11/560	230/28814	0.00562481	0.0212851	0.0125357	Gas1/Hmga2/Usp47/Ctnnb1/Foxc1/Cdkn1c/Btg2/Dact1/Brd7/Taok1/Ccng1	11
GO:0046034	GO:0046034	ATP metabolic process	12/560	263/28814	0.00567086	0.0214421	0.0126282	Tspo/Tgfb1/Uqcrh/Ndufa8/App/Vcp/Atp5g3/Dld/Cycs/Atp5h/Pid1/Ldha	12
GO:0005976	GO:0005976	polysaccharide metabolic process	7/560	110/28814	0.00574886	0.0216348	0.0127417	Tgfb1/Phlda2/Akt1/Hmgb1/Grb10/Gsk3b/Tcf7l2	7
GO:0032760	GO:0032760	positive regulation of tumor necrosis factor production	7/560	110/28814	0.00574886	0.0216348	0.0127417	Wnt5a/Mapkapk2/Twist1/App/Hmgb1/Lrrfip2/Hdac2	7
GO:0055006	GO:0055006	cardiac cell development	7/560	110/28814	0.00574886	0.0216348	0.0127417	Pitx2/Myh10/Pdgfra/Notch1/Pbrm1/Hdac2/Gsk3b	7
GO:1901800	GO:1901800	positive regulation of proteasomal protein catabolic process	7/560	110/28814	0.00574886	0.0216348	0.0127417	Csnk1e/Gabarap/Bag2/Akt1/Vcp/Gsk3b/Nkd2	7
GO:0001825	GO:0001825	blastocyst formation	5/560	59/28814	0.00575418	0.0216348	0.0127417	Cited2/Pbrm1/Rtn4/Eomes/Cdx2	5
GO:0010662	GO:0010662	regulation of striated muscle cell apoptotic process	5/560	59/28814	0.00575418	0.0216348	0.0127417	Mdk/Capn2/Gata6/Qk/Igfbp3	5
GO:0050775	GO:0050775	positive regulation of dendrite morphogenesis	5/560	59/28814	0.00575418	0.0216348	0.0127417	Marcks/Dbn1/Sh3glb1/Lrp8/Epha4	5
GO:0009100	GO:0009100	glycoprotein metabolic process	14/560	332/28814	0.00585411	0.0219929	0.0129525	Chst7/Ube2j1/Ostc/Ctnnb1/Soat1/Galnt7/St6galnac4/Dad1/Krtcap2/Arfgef1/Ctsl/Galnt1/Tcf7l2/Sulf1	14
GO:0034341	GO:0034341	response to interferon-gamma	8/560	139/28814	0.00593149	0.0222578	0.0131086	Vim/Actg1/Zyx/Dapk1/Cited1/Vamp3/Cdc42/Flnb	8
GO:0032272	GO:0032272	negative regulation of protein polymerization	6/560	84/28814	0.00593889	0.0222578	0.0131086	Rdx/Pfn1/Arfgef1/Mapre1/Tmsb10/Tpm1	6
GO:0034109	GO:0034109	homotypic cell-cell adhesion	6/560	84/28814	0.00593889	0.0222578	0.0131086	Gnas/Rdx/Zfp703/Pdgfra/Cd24a/Fn1	6
GO:1902749	GO:1902749	regulation of cell cycle G2/M phase transition	7/560	111/28814	0.00603579	0.0226028	0.0133118	Pbx1/Hmga2/Hacd1/Usp47/App/Taok1/Ccng1	7
GO:0006816	GO:0006816	calcium ion transport	17/560	440/28814	0.00605465	0.0226553	0.0133427	Ywhae/Aplnr/Bin1/Hes1/Chd7/Cachd1/Ppp3ca/Tspo/Tgfb1/Akt1/Ctnnb1/Ppp2ca/Bak1/Gnai2/Vmp1/Calm2/Tspan13	17
GO:0046329	GO:0046329	negative regulation of JNK cascade	4/560	38/28814	0.00617502	0.0230658	0.0135844	Akt1/Zmynd11/Dact1/Sfrp1	4
GO:2000758	GO:2000758	positive regulation of peptidyl-lysine acetylation	4/560	38/28814	0.00617502	0.0230658	0.0135844	Sox4/Tgfb1/App/Brd7	4
GO:0010659	GO:0010659	cardiac muscle cell apoptotic process	5/560	60/28814	0.00617913	0.0230658	0.0135844	Mdk/Capn2/Gata6/Qk/Igfbp3	5
GO:0035966	GO:0035966	response to topologically incorrect protein	8/560	140/28814	0.00618708	0.0230771	0.0135911	Amfr/Pmp22/Tmed2/Vcp/Dnajc3/Bak1/Ptpn1/Hspa5	8
GO:0046578	GO:0046578	regulation of Ras protein signal transduction	10/560	201/28814	0.00619786	0.0230989	0.0136039	Cdh2/Itgb1/Gabarap/Nrp1/Notch1/Fgf10/Tnfaip1/Rtn4/Arfgef1/Map4k4	10
GO:0071346	GO:0071346	cellular response to interferon-gamma	7/560	112/28814	0.00633328	0.023566	0.0138791	Vim/Actg1/Zyx/Dapk1/Vamp3/Cdc42/Flnb	7
GO:1903557	GO:1903557	positive regulation of tumor necrosis factor superfamily cytokine production	7/560	112/28814	0.00633328	0.023566	0.0138791	Wnt5a/Mapkapk2/Twist1/App/Hmgb1/Lrrfip2/Hdac2	7
GO:0003215	GO:0003215	cardiac right ventricle morphogenesis	3/560	20/28814	0.00650701	0.0241166	0.0142033	Sox4/Chd7/Notch1	3
GO:0034349	GO:0034349	glial cell apoptotic process	3/560	20/28814	0.00650701	0.0241166	0.0142033	Pmp22/Dll1/Casp3	3
GO:0070262	GO:0070262	peptidyl-serine dephosphorylation	3/560	20/28814	0.00650701	0.0241166	0.0142033	Ywhae/Ppp3ca/Ppp2ca	3
GO:0072010	GO:0072010	glomerular epithelium development	3/560	20/28814	0.00650701	0.0241166	0.0142033	Basp1/Cd24a/Foxc1	3
GO:1902430	GO:1902430	negative regulation of amyloid-beta formation	3/560	20/28814	0.00650701	0.0241166	0.0142033	Bin1/Olfm1/Rtn4	3
GO:0030217	GO:0030217	T cell differentiation	13/560	302/28814	0.00657496	0.0243492	0.0143403	Mdk/Sox4/Prdx2/B2m/Chd7/Zmiz1/Tgfb1/Hmgb1/Ctnnb1/Nrarp/Lef1/Ctsl/Eomes	13
GO:0045786	GO:0045786	negative regulation of cell cycle	15/560	372/28814	0.00660941	0.0244381	0.0143927	Gas1/Hmga2/Usp47/Tgfb1/Ctnnb1/Foxc1/Cdkn1c/Prkaca/Btg2/Dact1/Brd7/Taok1/Ccng1/Casp3/Pttg1	15
GO:0046879	GO:0046879	hormone secretion	15/560	372/28814	0.00660941	0.0244381	0.0143927	Gnas/Sox4/Hmga2/Sox11/Fgfr1/Chd7/Eny2/Ppp3ca/Tspo/Rab8b/Midn/Tcf7l2/Sfrp1/Igfbp3/Slc16a1	15
GO:0042551	GO:0042551	neuron maturation	5/560	61/28814	0.00662564	0.0244567	0.0144036	Pmp22/Tbx6/App/Cdkn1c/Gsk3b	5
GO:0045682	GO:0045682	regulation of epidermis development	5/560	61/28814	0.00662564	0.0244567	0.0144036	Hes1/Foxc1/Notch1/Mycl/Dll1	5
GO:0019395	GO:0019395	fatty acid oxidation	7/560	113/28814	0.00664155	0.0244567	0.0144036	Pex2/Twist1/Acadl/Akt1/Eci2/Acaa2/Crot	7
GO:0045639	GO:0045639	positive regulation of myeloid cell differentiation	7/560	113/28814	0.00664155	0.0244567	0.0144036	Gnas/Smap1/Tgfb1/Hmgb1/Ctnnbip1/Lef1/Gsk3b	7
GO:0010921	GO:0010921	regulation of phosphatase activity	6/560	86/28814	0.00665101	0.0244567	0.0144036	Mprip/Ppp2ca/Gnai2/Bod1/Calm2/Vcan	6
GO:0043525	GO:0043525	positive regulation of neuron apoptotic process	6/560	86/28814	0.00665101	0.0244567	0.0144036	App/Ctnnb1/Ube2m/Cdc42/Gsk3b/Casp3	6
GO:0043648	GO:0043648	dicarboxylic acid metabolic process	6/560	86/28814	0.00665101	0.0244567	0.0144036	Got2/Mrps36/Mdh1/Dld/Suclg1/Oat	6
GO:0046390	GO:0046390	ribose phosphate biosynthetic process	9/560	172/28814	0.00669232	0.0245893	0.0144817	Dcakd/Tgfb1/Vcp/Nme1/Atp5g3/Dld/Atp5h/Pid1/Upp1	9
GO:0070663	GO:0070663	regulation of leukocyte proliferation	12/560	269/28814	0.00674365	0.0247585	0.0145813	Sox11/Hes1/Peli1/Tgfb1/Prkar1a/Hmgb1/Cd24a/Ctnnb1/Fgf10/Gsk3b/Lmo1/Casp3	12
GO:0019432	GO:0019432	triglyceride biosynthetic process	4/560	39/28814	0.0067769	0.0248027	0.0146074	Mogat2/Gpat4/Ctdnep1/Tcf7l2	4
GO:0021680	GO:0021680	cerebellar Purkinje cell layer development	4/560	39/28814	0.0067769	0.0248027	0.0146074	Myh10/Lhx1/Dll1/Hspa5	4
GO:0045879	GO:0045879	negative regulation of smoothened signaling pathway	4/560	39/28814	0.0067769	0.0248027	0.0146074	Gpc3/Gas1/Vcp/Prkaca	4
GO:0090049	GO:0090049	regulation of cell migration involved in sprouting angiogenesis	4/560	39/28814	0.0067769	0.0248027	0.0146074	Nrp1/Spred1/Notch1/Kdr	4
GO:0018105	GO:0018105	peptidyl-serine phosphorylation	14/560	339/28814	0.00698349	0.0255388	0.0150409	Hmga2/H3f3a/Csnk1e/Wnt5a/Mapkapk2/Top1/Tgfb1/Akt1/App/Csnk1g2/Prkaca/Bak1/Gsk3b/Dkk1	14
GO:0009205	GO:0009205	purine ribonucleoside triphosphate metabolic process	6/560	87/28814	0.00702938	0.0256866	0.015128	Tgfb1/Vcp/Nme1/Atp5g3/Atp5h/Pid1	6
GO:0120034	GO:0120034	positive regulation of plasma membrane bounded cell projection assembly	7/560	115/28814	0.00729136	0.0265907	0.0156604	Dock11/Pfn1/Ccdc88a/Nrp1/Cdc42/Gsk3b/Mns1	7
GO:1903076	GO:1903076	regulation of protein localization to plasma membrane	7/560	115/28814	0.00729136	0.0265907	0.0156604	Itgb1/Tgfb1/Akt1/Pkdcc/Commd1/Nkd2/Pid1	7
GO:0010821	GO:0010821	regulation of mitochondrion organization	8/560	144/28814	0.00729384	0.0265907	0.0156604	Tspo/Fam162a/Sh3glb1/Akt1/Acaa2/Bak1/Gsk3b/Kdr	8
GO:0009101	GO:0009101	glycoprotein biosynthetic process	12/560	272/28814	0.00733693	0.0267062	0.0157284	Chst7/Ube2j1/Ostc/Ctnnb1/Soat1/Galnt7/St6galnac4/Dad1/Krtcap2/Arfgef1/Galnt1/Tcf7l2	12
GO:0051091	GO:0051091	positive regulation of DNA-binding transcription factor activity	12/560	272/28814	0.00733693	0.0267062	0.0157284	Hmga2/Smo/Fzd2/Wnt5a/Ppp3ca/Tgfb1/Akt1/App/Ctnnb1/Lrp8/Lrrfip2/Hdac2	12
GO:0006284	GO:0006284	base-excision repair	4/560	40/28814	0.00741634	0.0269115	0.0158494	Hmga2/Usp47/Hmgb1/Mpg	4
GO:0019884	GO:0019884	antigen processing and presentation of exogenous antigen	4/560	40/28814	0.00741634	0.0269115	0.0158494	B2m/H2-K1/Psme2/Psme1	4
GO:0051154	GO:0051154	negative regulation of striated muscle cell differentiation	4/560	40/28814	0.00741634	0.0269115	0.0158494	Notch1/Dll1/Msx1/Dkk1	4
GO:1903670	GO:1903670	regulation of sprouting angiogenesis	4/560	40/28814	0.00741634	0.0269115	0.0158494	Smad1/Sema6a/Hmgb1/Dll1	4
GO:0120192	GO:0120192	tight junction assembly	6/560	88/28814	0.00742309	0.0269152	0.0158515	Actg1/Itgb1/Snai1/Pard3/Prkaca/Lsr	6
GO:0010666	GO:0010666	positive regulation of cardiac muscle cell apoptotic process	3/560	21/28814	0.00748327	0.026987	0.0158938	Capn2/Gata6/Igfbp3	3
GO:0021516	GO:0021516	dorsal spinal cord development	3/560	21/28814	0.00748327	0.026987	0.0158938	Lhx1/Pbx3/Lmo4	3
GO:0050872	GO:0050872	white fat cell differentiation	3/560	21/28814	0.00748327	0.026987	0.0158938	Ctbp1/Pdgfra/Fgf10	3
GO:0051204	GO:0051204	protein insertion into mitochondrial membrane	3/560	21/28814	0.00748327	0.026987	0.0158938	Sh3glb1/Romo1/Timm22	3
GO:0051797	GO:0051797	regulation of hair follicle development	3/560	21/28814	0.00748327	0.026987	0.0158938	Smo/Wnt5a/Fst	3
GO:0097284	GO:0097284	hepatocyte apoptotic process	3/560	21/28814	0.00748327	0.026987	0.0158938	Krt8/Gsk3b/Krt18	3
GO:1903902	GO:1903902	positive regulation of viral life cycle	3/560	21/28814	0.00748327	0.026987	0.0158938	Tsg101/Bsg/P4hb	3
GO:0032872	GO:0032872	regulation of stress-activated MAPK cascade	10/560	207/28814	0.007563	0.0272536	0.0160508	Wnt5a/Akt1/App/Zmynd11/Hmgb1/Cdc42/Dact1/Taok1/Sfrp1/Map4k4	10
GO:0010658	GO:0010658	striated muscle cell apoptotic process	5/560	63/28814	0.00758554	0.0272928	0.0160739	Mdk/Capn2/Gata6/Qk/Igfbp3	5
GO:0035315	GO:0035315	hair cell differentiation	5/560	63/28814	0.00758554	0.0272928	0.0160739	Hes1/Fgfr1/Notch1/Mycl/Dll1	5
GO:0019439	GO:0019439	aromatic compound catabolic process	17/560	451/28814	0.00765572	0.0275241	0.0162101	Vim/Pcbp4/Mapkapk2/Cnot6/Elavl1/Vcp/Paip1/Btg2/Hnrnpa0/Qk/Carhsp1/Cnot7/Lsm6/Hnrnpab/Casp3/Igfbp3/Upp1	17
GO:1903311	GO:1903311	regulation of mRNA metabolic process	13/560	308/28814	0.00769485	0.0276436	0.0162805	Vim/Pcbp4/Mapkapk2/Cnot6/Elavl1/Srsf9/Paip1/Btg2/Hnrnpa0/Qk/Carhsp1/Cnot7/Hnrnpab	13
GO:0051494	GO:0051494	negative regulation of cytoskeleton organization	9/560	176/28814	0.00773336	0.0277394	0.0163369	Dbn1/Rdx/Phldb2/Pfn1/Taok1/Arfgef1/Mapre1/Tmsb10/Tpm1	9
GO:0051896	GO:0051896	regulation of protein kinase B signaling	9/560	176/28814	0.00773336	0.0277394	0.0163369	Itgb1/Fgfr1/Tgfb1/Meis3/Ppp2ca/Rtn4/Hdac2/Arfgef1/Tcf7l2	9
GO:0072330	GO:0072330	monocarboxylic acid biosynthetic process	10/560	208/28814	0.00781145	0.027998	0.0164892	Fabp5/Scd2/Pex2/Hacd1/Acadl/Qk/Alox15/Rbp1/Aldh1a2/Ldha	10
GO:0046323	GO:0046323	glucose import	6/560	89/28814	0.00783246	0.0280518	0.0165209	Gpc3/Pea15a/Akt1/Grb10/Rap1a/Pid1	6
GO:0009914	GO:0009914	hormone transport	15/560	380/28814	0.00796	0.0284868	0.0167771	Gnas/Sox4/Hmga2/Sox11/Fgfr1/Chd7/Eny2/Ppp3ca/Tspo/Rab8b/Midn/Tcf7l2/Sfrp1/Igfbp3/Slc16a1	15
GO:1904659	GO:1904659	glucose transmembrane transport	7/560	117/28814	0.00798706	0.0285618	0.0168213	Gpc3/Fabp5/Pea15a/Akt1/Grb10/Rap1a/Pid1	7
GO:0043271	GO:0043271	negative regulation of ion transport	9/560	177/28814	0.00801192	0.0286288	0.0168608	Ywhae/Bin1/Hes1/Tgfb1/Twist1/Akt1/Ppp2ca/Commd1/Calm2	9
GO:0006066	GO:0006066	alcohol metabolic process	14/560	345/28814	0.00808408	0.0288116	0.0169684	Fgfr1/Mogat2/Pex2/Acadl/Pmp22/Hdlbp/App/Soat1/Sptssa/Npc2/Idh2/Cyp51/Aplp2/Rbp1	14
GO:0007431	GO:0007431	salivary gland development	4/560	41/28814	0.00809426	0.0288116	0.0169684	Fgf8/Fgfr1/Nrp1/Fgf10	4
GO:0010762	GO:0010762	regulation of fibroblast migration	4/560	41/28814	0.00809426	0.0288116	0.0169684	Itgb1/Fgfr1/Tgfb1/Akt1	4
GO:0038179	GO:0038179	neurotrophin signaling pathway	4/560	41/28814	0.00809426	0.0288116	0.0169684	Ndn/Sh3glb1/Rap1a/Casp3	4
GO:2000772	GO:2000772	regulation of cellular senescence	4/560	41/28814	0.00809426	0.0288116	0.0169684	Hmga2/B2m/Ypel3/Twist1	4
GO:0060393	GO:0060393	regulation of pathway-restricted SMAD protein phosphorylation	5/560	64/28814	0.00809999	0.0288116	0.0169684	Pmepa1/Tgfb1/Dkk1/Lefty2/Lefty1	5
GO:0010469	GO:0010469	regulation of signaling receptor activity	8/560	147/28814	0.00821718	0.0291619	0.0171747	Dapk1/Itgb1/Phlda2/App/Ppp2ca/Tsg101/Hdac2/Aplp2	8
GO:0043467	GO:0043467	regulation of generation of precursor metabolites and energy	8/560	147/28814	0.00821718	0.0291619	0.0171747	Phlda2/Akt1/App/Hmgb1/Grb10/Vcp/Prkaca/Cycs	8
GO:1903900	GO:1903900	regulation of viral life cycle	8/560	147/28814	0.00821718	0.0291619	0.0171747	Hmga2/Top2b/Ly6e/Notch1/Tsg101/Bsg/Cnot7/P4hb	8
GO:0046888	GO:0046888	negative regulation of hormone secretion	6/560	90/28814	0.00825784	0.029284	0.0172466	Eny2/Ppp3ca/Tspo/Midn/Sfrp1/Igfbp3	6
GO:0006606	GO:0006606	protein import into nucleus	9/560	178/28814	0.00829805	0.0293821	0.0173044	Smo/Ppp3ca/Pkig/Tgfb1/Pom121/Akt1/Elavl1/Ppp2ca/Notch1	9
GO:1902904	GO:1902904	negative regulation of supramolecular fiber organization	9/560	178/28814	0.00829805	0.0293821	0.0173044	Dbn1/Rdx/Phldb2/Pfn1/Taok1/Arfgef1/Mapre1/Tmsb10/Tpm1	9
GO:0070302	GO:0070302	regulation of stress-activated protein kinase signaling cascade	10/560	210/28814	0.00832717	0.029442	0.0173397	Wnt5a/Akt1/App/Zmynd11/Hmgb1/Cdc42/Dact1/Taok1/Sfrp1/Map4k4	10
GO:0006986	GO:0006986	response to unfolded protein	7/560	118/28814	0.0083527	0.029442	0.0173397	Amfr/Pmp22/Tmed2/Dnajc3/Bak1/Ptpn1/Hspa5	7
GO:0008645	GO:0008645	hexose transmembrane transport	7/560	118/28814	0.0083527	0.029442	0.0173397	Gpc3/Fabp5/Pea15a/Akt1/Grb10/Rap1a/Pid1	7
GO:0051028	GO:0051028	mRNA transport	7/560	118/28814	0.0083527	0.029442	0.0173397	Igf2bp3/Thoc7/Eny2/Pom121/Qk/Alyref/Sem1	7
GO:0051897	GO:0051897	positive regulation of protein kinase B signaling	7/560	118/28814	0.0083527	0.029442	0.0173397	Itgb1/Fgfr1/Tgfb1/Meis3/Rtn4/Arfgef1/Tcf7l2	7
GO:0071675	GO:0071675	regulation of mononuclear cell migration	7/560	118/28814	0.0083527	0.029442	0.0173397	Mdk/Wnt5a/Tgfb1/Akt1/App/Hmgb1/Calr	7
GO:0016311	GO:0016311	dephosphorylation	14/560	347/28814	0.00848003	0.0298683	0.0175907	Ywhae/Ywhab/Ppp3ca/Mprip/Tgfb1/Ptp4a2/Ppp2ca/Gnai2/Bod1/Ctdnep1/Timm50/Ptpn1/Calm2/Vcan	14
GO:0006656	GO:0006656	phosphatidylcholine biosynthetic process	3/560	22/28814	0.00854142	0.0299045	0.0176121	Fabp5/Capn2/Gpat4	3
GO:0010663	GO:0010663	positive regulation of striated muscle cell apoptotic process	3/560	22/28814	0.00854142	0.0299045	0.0176121	Capn2/Gata6/Igfbp3	3
GO:0031579	GO:0031579	membrane raft organization	3/560	22/28814	0.00854142	0.0299045	0.0176121	S100a10/Rftn1/Pmp22	3
GO:0046325	GO:0046325	negative regulation of glucose import	3/560	22/28814	0.00854142	0.0299045	0.0176121	Pea15a/Grb10/Pid1	3
GO:0060602	GO:0060602	branch elongation of an epithelium	3/560	22/28814	0.00854142	0.0299045	0.0176121	Wnt5a/Tgfb1/Fgf10	3
GO:1900746	GO:1900746	regulation of vascular endothelial growth factor signaling pathway	3/560	22/28814	0.00854142	0.0299045	0.0176121	Sema6a/Tcf4/Dll1	3
GO:1903672	GO:1903672	positive regulation of sprouting angiogenesis	3/560	22/28814	0.00854142	0.0299045	0.0176121	Smad1/Hmgb1/Dll1	3
GO:2000209	GO:2000209	regulation of anoikis	3/560	22/28814	0.00854142	0.0299045	0.0176121	Itgb1/Notch1/Ptrh2	3
GO:0051148	GO:0051148	negative regulation of muscle cell differentiation	5/560	65/28814	0.00863815	0.030198	0.0177849	Smad1/Notch1/Dll1/Msx1/Dkk1	5
GO:0060999	GO:0060999	positive regulation of dendritic spine development	5/560	65/28814	0.00863815	0.030198	0.0177849	Marcks/Dbn1/Arf1/Lrp8/Pbrm1	5
GO:0009199	GO:0009199	ribonucleoside triphosphate metabolic process	6/560	91/28814	0.00869955	0.0303447	0.0178713	Tgfb1/Vcp/Nme1/Atp5g3/Atp5h/Pid1	6
GO:0032436	GO:0032436	positive regulation of proteasomal ubiquitin-dependent protein catabolic process	6/560	91/28814	0.00869955	0.0303447	0.0178713	Csnk1e/Gabarap/Akt1/Vcp/Gsk3b/Nkd2	6
GO:0060420	GO:0060420	regulation of heart growth	6/560	91/28814	0.00869955	0.0303447	0.0178713	Cited2/Fgfr1/Gata6/Notch1/Dusp9/Hdac2	6
GO:0030316	GO:0030316	osteoclast differentiation	7/560	119/28814	0.00873051	0.03043	0.0179215	Gnas/Gpc3/Tgfb1/Efna2/Ctnnb1/Gsk3b/Sfrp1	7
GO:0040018	GO:0040018	positive regulation of multicellular organism growth	4/560	42/28814	0.00881157	0.0306669	0.0180611	Hmga2/Smo/Chd7/Ppib	4
GO:0043001	GO:0043001	Golgi to plasma membrane protein transport	4/560	42/28814	0.00881157	0.0306669	0.0180611	Vamp3/Pkdcc/Rab34/Krt18	4
GO:0032103	GO:0032103	positive regulation of response to external stimulus	17/560	458/28814	0.00884087	0.030746	0.0181076	Mdk/Fgfr1/Wnt5a/Tgfb1/Nono/Mmp2/App/Hmgb1/Cd24a/Nrp1/Fgf10/Rtn4/Fn1/Rab34/Kdr/Calr/Ctsc	17
GO:0050670	GO:0050670	regulation of lymphocyte proliferation	11/560	245/28814	0.00885549	0.0307511	0.0181107	Sox11/Hes1/Peli1/Tgfb1/Prkar1a/Hmgb1/Cd24a/Ctnnb1/Fgf10/Lmo1/Casp3	11
GO:0072593	GO:0072593	reactive oxygen species metabolic process	11/560	245/28814	0.00885549	0.0307511	0.0181107	Prdx2/Pxdn/Tspo/Tgfb1/Romo1/Prdx4/Akt1/App/Gnai2/Cycs/Pid1	11
GO:0050657	GO:0050657	nucleic acid transport	8/560	149/28814	0.00887966	0.0307894	0.0181332	Rftn1/Igf2bp3/Thoc7/Eny2/Pom121/Qk/Alyref/Sem1	8
GO:0050658	GO:0050658	RNA transport	8/560	149/28814	0.00887966	0.0307894	0.0181332	Rftn1/Igf2bp3/Thoc7/Eny2/Pom121/Qk/Alyref/Sem1	8
GO:0060326	GO:0060326	cell chemotaxis	13/560	314/28814	0.00896024	0.0310458	0.0182842	Mdk/Fgfr1/Wnt5a/Ppib/Pdgfra/App/Hmgb1/Nrp1/Notch1/Bsg/Lef1/Kdr/Calr	13
GO:0014812	GO:0014812	muscle cell migration	7/560	120/28814	0.00912071	0.0315784	0.0185979	Mdk/Smo/Plekho1/S100a11/Grb10/Tpm1/Igfbp3	7
GO:1902115	GO:1902115	regulation of organelle assembly	10/560	213/28814	0.00914934	0.0316137	0.0186187	Rdx/Sh3glb1/Gdi2/Cnot6/Ccdc88a/Tsg101/Gap43/Gsk3b/Mns1/Vdac3	10
GO:0050672	GO:0050672	negative regulation of lymphocyte proliferation	6/560	92/28814	0.00915792	0.0316137	0.0186187	Sox11/Peli1/Tgfb1/Prkar1a/Cd24a/Casp3	6
GO:0097581	GO:0097581	lamellipodium organization	6/560	92/28814	0.00915792	0.0316137	0.0186187	Itgb1/Plekho1/Pmp22/Ccdc88a/Ablim1/Cdc42	6
GO:1903035	GO:1903035	negative regulation of response to wounding	6/560	92/28814	0.00915792	0.0316137	0.0186187	Mdk/Phldb2/Pdgfra/Cd24a/Rtn4/Epha4	6
GO:0009895	GO:0009895	negative regulation of catabolic process	13/560	315/28814	0.00918615	0.0316764	0.0186556	Laptm4b/Mapkapk2/Tspo/Akt1/Wdr6/Elavl1/Paip1/Eif4g2/Hnrnpa0/Qk/Cyp51/Hnrnpab/Epha4	13
GO:0043489	GO:0043489	RNA stabilization	5/560	66/28814	0.00920052	0.0316764	0.0186556	Mapkapk2/Elavl1/Paip1/Hnrnpa0/Qk	5
GO:0048286	GO:0048286	lung alveolus development	5/560	66/28814	0.00920052	0.0316764	0.0186556	Tgfb1/Gata6/Pkdcc/Fgf10/Kdr	5
GO:0060041	GO:0060041	retina development in camera-type eye	9/560	181/28814	0.00920314	0.0316764	0.0186556	Myh10/Col4a1/Lhx1/Chd7/Clic4/Pdgfra/Nrp1/Bsg/Dll1	9
GO:0034765	GO:0034765	regulation of ion transmembrane transport	18/560	498/28814	0.00930181	0.0319925	0.0188417	Clic1/Ywhae/Dapk1/Itgb1/Aplnr/Bin1/Arf1/Chd7/Tgfb1/Clic4/Twist1/Akt1/App/Ppp2ca/Commd1/Vmp1/Calm2/Tspan13	18
GO:0015749	GO:0015749	monosaccharide transmembrane transport	7/560	121/28814	0.00952353	0.032731	0.0192767	Gpc3/Fabp5/Pea15a/Akt1/Grb10/Rap1a/Pid1	7
GO:0045601	GO:0045601	regulation of endothelial cell differentiation	4/560	43/28814	0.00956914	0.032785	0.0193085	Id1/Vezf1/Ctnnb1/Notch1	4
GO:2000008	GO:2000008	regulation of protein localization to cell surface	4/560	43/28814	0.00956914	0.032785	0.0193085	Akt1/Ctnnb1/Tax1bp3/Commd1	4
GO:0009152	GO:0009152	purine ribonucleotide biosynthetic process	8/560	151/28814	0.00958125	0.032785	0.0193085	Dcakd/Tgfb1/Vcp/Nme1/Atp5g3/Dld/Atp5h/Pid1	8
GO:0010508	GO:0010508	positive regulation of autophagy	8/560	151/28814	0.00958125	0.032785	0.0193085	Smo/Dapk1/Pafah1b2/Sh3glb1/Hmgb1/Scoc/Gsk3b/Kdr	8
GO:0051147	GO:0051147	regulation of muscle cell differentiation	8/560	151/28814	0.00958125	0.032785	0.0193085	Smad1/Tgfb1/Notch1/Dll1/Msx1/Mesp1/Gsk3b/Dkk1	8
GO:1900180	GO:1900180	regulation of protein localization to nucleus	8/560	151/28814	0.00958125	0.032785	0.0193085	Smo/Maged1/Pkig/Tgfb1/Akt1/App/Ppp2ca/Gsk3b	8
GO:0032945	GO:0032945	negative regulation of mononuclear cell proliferation	6/560	93/28814	0.00963329	0.0328684	0.0193576	Sox11/Peli1/Tgfb1/Prkar1a/Cd24a/Casp3	6
GO:0051403	GO:0051403	stress-activated MAPK cascade	11/560	248/28814	0.00964616	0.0328684	0.0193576	Wnt5a/Mapkapk2/Akt1/App/Zmynd11/Hmgb1/Cdc42/Dact1/Taok1/Sfrp1/Map4k4	11
GO:0009065	GO:0009065	glutamine family amino acid catabolic process	3/560	23/28814	0.00968287	0.0328684	0.0193576	Ddah2/Got2/Oat	3
GO:0021535	GO:0021535	cell migration in hindbrain	3/560	23/28814	0.00968287	0.0328684	0.0193576	Itgb1/Plxna2/Lef1	3
GO:0035089	GO:0035089	establishment of apical/basal cell polarity	3/560	23/28814	0.00968287	0.0328684	0.0193576	Ptk7/Wnt5a/Cdc42	3
GO:0042481	GO:0042481	regulation of odontogenesis	3/560	23/28814	0.00968287	0.0328684	0.0193576	Fgf8/Tgfb1/Msx1	3
GO:0072202	GO:0072202	cell differentiation involved in metanephros development	3/560	23/28814	0.00968287	0.0328684	0.0193576	Smo/Cited1/Ctnnb1	3
GO:1900120	GO:1900120	regulation of receptor binding	3/560	23/28814	0.00968287	0.0328684	0.0193576	B2m/Phlda2/App	3
GO:1901028	GO:1901028	regulation of mitochondrial outer membrane permeabilization involved in apoptotic signaling pathway	3/560	23/28814	0.00968287	0.0328684	0.0193576	Sh3glb1/Acaa2/Gsk3b	3
GO:2000757	GO:2000757	negative regulation of peptidyl-lysine acetylation	3/560	23/28814	0.00968287	0.0328684	0.0193576	Ctbp1/Twist1/Hdac2	3
GO:2001026	GO:2001026	regulation of endothelial cell chemotaxis	3/560	23/28814	0.00968287	0.0328684	0.0193576	Fgfr1/Notch1/Kdr	3
GO:0009165	GO:0009165	nucleotide biosynthetic process	10/560	215/28814	0.00973102	0.0330079	0.0194398	Dcakd/Tgfb1/Vcp/Nme1/Idh2/Atp5g3/Dld/Atp5h/Pid1/Upp1	10
GO:0030330	GO:0030330	DNA damage response, signal transduction by p53 class mediator	5/560	67/28814	0.00978762	0.0331759	0.0195387	Sox4/Pcbp4/Twist1/Snai1/Spred1	5
GO:0010506	GO:0010506	regulation of autophagy	12/560	283/28814	0.00987058	0.0334329	0.01969	Smo/Dapk1/Pafah1b2/Tspo/Sh3glb1/Akt1/Hmgb1/Wdr6/Eif4g2/Scoc/Gsk3b/Kdr	12
GO:0032944	GO:0032944	regulation of mononuclear cell proliferation	11/560	249/28814	0.00992146	0.0335809	0.0197772	Sox11/Hes1/Peli1/Tgfb1/Prkar1a/Hmgb1/Cd24a/Ctnnb1/Fgf10/Lmo1/Casp3	11
GO:0007034	GO:0007034	vacuolar transport	8/560	152/28814	0.00994712	0.0336191	0.0197997	Bin1/Arf1/Vps36/Ap3s1/Vcp/Tsg101/Rab34/Cdx2	8
GO:0051236	GO:0051236	establishment of RNA localization	8/560	152/28814	0.00994712	0.0336191	0.0197997	Rftn1/Igf2bp3/Thoc7/Eny2/Pom121/Qk/Alyref/Sem1	8
GO:0006914	GO:0006914	autophagy	17/560	464/28814	0.00996971	0.0336469	0.0198161	Smo/Dapk1/Pafah1b2/Tspo/Gabarap/Sh3glb1/Pmp22/Akt1/Hmgb1/Wdr6/Vcp/Eif4g2/Scoc/Fundc2/Gsk3b/Vmp1/Kdr	17
GO:0061919	GO:0061919	process utilizing autophagic mechanism	17/560	464/28814	0.00996971	0.0336469	0.0198161	Smo/Dapk1/Pafah1b2/Tspo/Gabarap/Sh3glb1/Pmp22/Akt1/Hmgb1/Wdr6/Vcp/Eif4g2/Scoc/Fundc2/Gsk3b/Vmp1/Kdr	17
GO:0022411	GO:0022411	cellular component disassembly	16/560	427/28814	0.0100092	0.0337559	0.0198803	Smarce1/Rdx/Tspo/Gabarap/Cd24a/Vcp/Nes/Taok1/Fundc2/Gsk3b/Vmp1/Map4k4/Tpm1/Epha4/Casp3/Igfbp3	16
GO:0120193	GO:0120193	tight junction organization	6/560	94/28814	0.010126	0.0341251	0.0200977	Actg1/Itgb1/Snai1/Pard3/Prkaca/Lsr	6
GO:0030216	GO:0030216	keratinocyte differentiation	8/560	153/28814	0.0103233	0.0347404	0.0204601	Krt8/Clic4/Foxc1/Notch1/Tsg101/Pphln1/Casp3/Flnb	8
GO:0030851	GO:0030851	granulocyte differentiation	4/560	44/28814	0.0103678	0.0347404	0.0204601	Cited2/Zfpm1/Lef1/Rbp1	4
GO:0046006	GO:0046006	regulation of activated T cell proliferation	4/560	44/28814	0.0103678	0.0347404	0.0204601	Prkar1a/Hmgb1/Cd24a/Casp3	4
GO:0048854	GO:0048854	brain morphogenesis	4/560	44/28814	0.0103678	0.0347404	0.0204601	Fgf8/Cdh2/Smo/Wnt5a	4
GO:0050919	GO:0050919	negative chemotaxis	4/560	44/28814	0.0103678	0.0347404	0.0204601	Wnt5a/Slit3/Sema6a/Ryk	4
GO:0061098	GO:0061098	positive regulation of protein tyrosine kinase activity	4/560	44/28814	0.0103678	0.0347404	0.0204601	App/Lrp8/Ptpn1/Epha4	4
GO:0006476	GO:0006476	protein deacetylation	7/560	123/28814	0.0103679	0.0347404	0.0204601	Aplnr/Ndn/Ctbp1/Tgfb1/Spred1/Hdac2/Eomes	7
GO:0006612	GO:0006612	protein targeting to membrane	7/560	123/28814	0.0103679	0.0347404	0.0204601	Sec61g/Ssr3/Sec61b/Rab8b/Pard3/Sec63/Hspa5	7
GO:0006801	GO:0006801	superoxide metabolic process	5/560	68/28814	0.0103999	0.0347481	0.0204647	Prdx2/Tgfb1/Akt1/App/Gnai2	5
GO:0030837	GO:0030837	negative regulation of actin filament polymerization	5/560	68/28814	0.0103999	0.0347481	0.0204647	Rdx/Pfn1/Arfgef1/Tmsb10/Tpm1	5
GO:0060389	GO:0060389	pathway-restricted SMAD protein phosphorylation	5/560	68/28814	0.0103999	0.0347481	0.0204647	Pmepa1/Tgfb1/Dkk1/Lefty2/Lefty1	5
GO:0061951	GO:0061951	establishment of protein localization to plasma membrane	5/560	68/28814	0.0103999	0.0347481	0.0204647	Vamp3/Pkdcc/Commd1/Rab34/Krt18	5
GO:0009144	GO:0009144	purine nucleoside triphosphate metabolic process	6/560	95/28814	0.0106363	0.0355125	0.0209149	Tgfb1/Vcp/Nme1/Atp5g3/Atp5h/Pid1	6
GO:0002224	GO:0002224	toll-like receptor signaling pathway	7/560	124/28814	0.01081	0.0360666	0.0212412	Rftn1/Peli1/Mapkapk2/App/Hmgb1/Lrrfip2/Rtn4	7
GO:0002320	GO:0002320	lymphoid progenitor cell differentiation	3/560	24/28814	0.0109088	0.0361645	0.0212988	Sox4/Hes1/Notch1	3
GO:0032515	GO:0032515	negative regulation of phosphoprotein phosphatase activity	3/560	24/28814	0.0109088	0.0361645	0.0212988	Mprip/Gnai2/Bod1	3
GO:0032930	GO:0032930	positive regulation of superoxide anion generation	3/560	24/28814	0.0109088	0.0361645	0.0212988	Tgfb1/App/Gnai2	3
GO:0042438	GO:0042438	melanin biosynthetic process	3/560	24/28814	0.0109088	0.0361645	0.0212988	Zeb2/Wnt5a/Cited1	3
GO:0043586	GO:0043586	tongue development	3/560	24/28814	0.0109088	0.0361645	0.0212988	Ctnnb1/Lef1/Hdac2	3
GO:0051450	GO:0051450	myoblast proliferation	3/560	24/28814	0.0109088	0.0361645	0.0212988	Pitx2/Meis2/Gata6	3
GO:0097150	GO:0097150	neuronal stem cell population maintenance	3/560	24/28814	0.0109088	0.0361645	0.0212988	Cdh2/Hes1/Dll1	3
GO:1902547	GO:1902547	regulation of cellular response to vascular endothelial growth factor stimulus	3/560	24/28814	0.0109088	0.0361645	0.0212988	Sema6a/Tcf4/Dll1	3
GO:2000345	GO:2000345	regulation of hepatocyte proliferation	3/560	24/28814	0.0109088	0.0361645	0.0212988	Mdk/Smo/Rtn4	3
GO:0034249	GO:0034249	negative regulation of cellular amide metabolic process	10/560	219/28814	0.0109786	0.03637	0.0214199	Dapk1/Bin1/Olfm1/Cnot6/Paip1/Btg2/Qk/Rtn4/Cnot7/Calr	10
GO:0070613	GO:0070613	regulation of protein processing	5/560	69/28814	0.011038	0.0364892	0.0214901	S100a10/Gas1/Bag2/Prkaca/Nkd2	5
GO:0071677	GO:0071677	positive regulation of mononuclear cell migration	5/560	69/28814	0.011038	0.0364892	0.0214901	Wnt5a/Tgfb1/App/Hmgb1/Calr	5
GO:1901224	GO:1901224	positive regulation of NIK/NF-kappaB signaling	5/560	69/28814	0.011038	0.0364892	0.0214901	Trim44/App/Hmgb1/Nfat5/Calr	5
GO:0010559	GO:0010559	regulation of glycoprotein biosynthetic process	4/560	45/28814	0.0112083	0.0369219	0.0217449	Ctnnb1/Soat1/Arfgef1/Tcf7l2	4
GO:0030261	GO:0030261	chromosome condensation	4/560	45/28814	0.0112083	0.0369219	0.0217449	Hmga2/H3f3a/H3f3b/H1f0	4
GO:0042554	GO:0042554	superoxide anion generation	4/560	45/28814	0.0112083	0.0369219	0.0217449	Tgfb1/Akt1/App/Gnai2	4
GO:0072583	GO:0072583	clathrin-dependent endocytosis	4/560	45/28814	0.0112083	0.0369219	0.0217449	Smap1/Hip1/Dll1/Canx	4
GO:1902742	GO:1902742	apoptotic process involved in development	4/560	45/28814	0.0112083	0.0369219	0.0217449	Foxc1/Notch1/Lef1/Bak1	4
GO:0042129	GO:0042129	regulation of T cell proliferation	9/560	187/28814	0.0112351	0.0369841	0.0217815	Hes1/Peli1/Tgfb1/Prkar1a/Hmgb1/Cd24a/Ctnnb1/Lmo1/Casp3	9
GO:0030522	GO:0030522	intracellular receptor signaling pathway	10/560	220/28814	0.0113086	0.0371739	0.0218933	Fabp5/Hmga2/Cited2/Zmiz1/Twist1/Cyp26a1/Alox15/Sfrp1/Calr/Aldh1a2	10
GO:1901293	GO:1901293	nucleoside phosphate biosynthetic process	10/560	220/28814	0.0113086	0.0371739	0.0218933	Dcakd/Tgfb1/Vcp/Nme1/Idh2/Atp5g3/Dld/Atp5h/Pid1/Upp1	10
GO:0006949	GO:0006949	syncytium formation	5/560	70/28814	0.0117022	0.0383625	0.0225933	Pitx2/Capn2/Plekho1/Gsk3b/Ccng1	5
GO:0097194	GO:0097194	execution phase of apoptosis	5/560	70/28814	0.0117022	0.0383625	0.0225933	Akt1/Cd24a/Taok1/Casp3/Igfbp3	5
GO:1902017	GO:1902017	regulation of cilium assembly	5/560	70/28814	0.0117022	0.0383625	0.0225933	Gdi2/Ccdc88a/Gsk3b/Mns1/Vdac3	5
GO:0010660	GO:0010660	regulation of muscle cell apoptotic process	6/560	97/28814	0.0117112	0.0383625	0.0225933	Mdk/Capn2/Gata6/Qk/Gsk3b/Igfbp3	6
GO:0051781	GO:0051781	positive regulation of cell division	6/560	97/28814	0.0117112	0.0383625	0.0225933	Mdk/Fgf8/Tgfb1/Cdc42/Fgf3/Fgf5	6
GO:1902107	GO:1902107	positive regulation of leukocyte differentiation	9/560	189/28814	0.0119818	0.0391942	0.0230831	Mdk/Gnas/Sox4/Zmiz1/Tgfb1/Hmgb1/Ctnnbip1/Lef1/Gsk3b	9
GO:1903708	GO:1903708	positive regulation of hemopoiesis	9/560	189/28814	0.0119818	0.0391942	0.0230831	Mdk/Gnas/Sox4/Zmiz1/Tgfb1/Hmgb1/Ctnnbip1/Lef1/Gsk3b	9
GO:0048536	GO:0048536	spleen development	4/560	46/28814	0.0120914	0.0395252	0.0232781	Pbx1/Pitx2/Cited2/Fgf10	4
GO:0001829	GO:0001829	trophectodermal cell differentiation	3/560	25/28814	0.0122204	0.0396696	0.0233632	Cited2/Eomes/Cdx2	3
GO:0032288	GO:0032288	myelin assembly	3/560	25/28814	0.0122204	0.0396696	0.0233632	Tenm4/Pmp22/Epb41l3	3
GO:0044331	GO:0044331	cell-cell adhesion mediated by cadherin	3/560	25/28814	0.0122204	0.0396696	0.0233632	Cdh2/Wnt5a/Notch1	3
GO:0048857	GO:0048857	neural nucleus development	3/560	25/28814	0.0122204	0.0396696	0.0233632	Pitx2/Hoxb1/Hoxb2	3
GO:0061162	GO:0061162	establishment of monopolar cell polarity	3/560	25/28814	0.0122204	0.0396696	0.0233632	Ptk7/Wnt5a/Cdc42	3
GO:0090151	GO:0090151	establishment of protein localization to mitochondrial membrane	3/560	25/28814	0.0122204	0.0396696	0.0233632	Sh3glb1/Romo1/Timm22	3
GO:0101023	GO:0101023	vascular endothelial cell proliferation	3/560	25/28814	0.0122204	0.0396696	0.0233632	Mdk/Fgfr1/Hmgb1	3
GO:1903306	GO:1903306	negative regulation of regulated secretory pathway	3/560	25/28814	0.0122204	0.0396696	0.0233632	Rap1a/Notch1/Gnai2	3
GO:1905562	GO:1905562	regulation of vascular endothelial cell proliferation	3/560	25/28814	0.0122204	0.0396696	0.0233632	Mdk/Fgfr1/Hmgb1	3
GO:2000738	GO:2000738	positive regulation of stem cell differentiation	3/560	25/28814	0.0122204	0.0396696	0.0233632	Gata6/Foxc1/Gsk3b	3
GO:0044264	GO:0044264	cellular polysaccharide metabolic process	6/560	98/28814	0.0122763	0.039796	0.0234376	Phlda2/Akt1/Hmgb1/Grb10/Gsk3b/Tcf7l2	6
GO:0070664	GO:0070664	negative regulation of leukocyte proliferation	6/560	98/28814	0.0122763	0.039796	0.0234376	Sox11/Peli1/Tgfb1/Prkar1a/Cd24a/Casp3	6
GO:0002763	GO:0002763	positive regulation of myeloid leukocyte differentiation	5/560	71/28814	0.0123931	0.0401467	0.0236441	Gnas/Tgfb1/Ctnnbip1/Lef1/Gsk3b	5
GO:0009259	GO:0009259	ribonucleotide metabolic process	14/560	364/28814	0.0124986	0.0404604	0.0238289	Dcakd/Tgfb1/App/Vcp/Nme1/Acaa2/Atp5g3/Gpat4/Dld/Suclg1/Crot/Atp5h/Pid1/Upp1	14
GO:0031098	GO:0031098	stress-activated protein kinase signaling cascade	11/560	258/28814	0.0126793	0.0410173	0.0241568	Wnt5a/Mapkapk2/Akt1/App/Zmynd11/Hmgb1/Cdc42/Dact1/Taok1/Sfrp1/Map4k4	11
GO:0019079	GO:0019079	viral genome replication	7/560	128/28814	0.0127156	0.0411061	0.0242092	Hmga2/Top2b/Ppib/Vcp/Notch1/Cdc42/Cnot7	7
GO:1901361	GO:1901361	organic cyclic compound catabolic process	17/560	477/28814	0.0128091	0.0413799	0.0243704	Vim/Pcbp4/Mapkapk2/Cnot6/Elavl1/Vcp/Paip1/Btg2/Hnrnpa0/Qk/Carhsp1/Cnot7/Lsm6/Hnrnpab/Casp3/Igfbp3/Upp1	17
GO:0009408	GO:0009408	response to heat	6/560	99/28814	0.0128604	0.0415168	0.024451	Ywhae/Pmp22/Akt1/Vcp/Hsbp1/Prkaca	6
GO:0021772	GO:0021772	olfactory bulb development	4/560	47/28814	0.0130179	0.0419387	0.0246995	Fgfr1/Chd7/Wnt5a/Eomes	4
GO:0043616	GO:0043616	keratinocyte proliferation	4/560	47/28814	0.0130179	0.0419387	0.0246995	Mdk/Fst/Fgf10/Ctsl	4
GO:0060135	GO:0060135	maternal process involved in female pregnancy	4/560	47/28814	0.0130179	0.0419387	0.0246995	Cited2/Tmed2/Akt1/Ctsl	4
GO:0032922	GO:0032922	circadian regulation of gene expression	5/560	72/28814	0.013111	0.0422096	0.0248591	Maged1/Id1/Csnk1e/Top1/Hdac2	5
GO:0030048	GO:0030048	actin filament-based movement	7/560	129/28814	0.0132274	0.0425259	0.0250453	Dbn1/Myh10/Bin1/Limch1/Pard3/Myo1b/Tpm1	7
GO:0034219	GO:0034219	carbohydrate transmembrane transport	7/560	129/28814	0.0132274	0.0425259	0.0250453	Gpc3/Fabp5/Pea15a/Akt1/Grb10/Rap1a/Pid1	7
GO:0046394	GO:0046394	carboxylic acid biosynthetic process	12/560	295/28814	0.013358	0.0429162	0.0252752	Fabp5/Scd2/Pex2/Hacd1/Got2/Acadl/Qk/Pycr2/Alox15/Rbp1/Aldh1a2/Ldha	12
GO:0006006	GO:0006006	glucose metabolic process	10/560	226/28814	0.013449	0.0431788	0.0254299	Fabp5/Igfbp4/Phlda2/Akt1/Hmgb1/Grb10/Midn/Tcf7l2/Ldha/Igfbp3	10
GO:0002523	GO:0002523	leukocyte migration involved in inflammatory response	3/560	26/28814	0.0136184	0.0433363	0.0255226	Mdk/Cd24a/Rtn4	3
GO:0006582	GO:0006582	melanin metabolic process	3/560	26/28814	0.0136184	0.0433363	0.0255226	Zeb2/Wnt5a/Cited1	3
GO:0030859	GO:0030859	polarized epithelial cell differentiation	3/560	26/28814	0.0136184	0.0433363	0.0255226	Ptk7/Wnt5a/Cdc42	3
GO:0030970	GO:0030970	retrograde protein transport, ER to cytosol	3/560	26/28814	0.0136184	0.0433363	0.0255226	Ube2j1/Sec61b/Vcp	3
GO:0032925	GO:0032925	regulation of activin receptor signaling pathway	3/560	26/28814	0.0136184	0.0433363	0.0255226	Fst/Fgf10/Lefty1	3
GO:0044550	GO:0044550	secondary metabolite biosynthetic process	3/560	26/28814	0.0136184	0.0433363	0.0255226	Zeb2/Wnt5a/Cited1	3
GO:0045838	GO:0045838	positive regulation of membrane potential	3/560	26/28814	0.0136184	0.0433363	0.0255226	Akt1/Vcp/Gsk3b	3
GO:0050927	GO:0050927	positive regulation of positive chemotaxis	3/560	26/28814	0.0136184	0.0433363	0.0255226	Hmgb1/Fgf10/Kdr	3
GO:0061339	GO:0061339	establishment or maintenance of monopolar cell polarity	3/560	26/28814	0.0136184	0.0433363	0.0255226	Ptk7/Wnt5a/Cdc42	3
GO:0065005	GO:0065005	protein-lipid complex assembly	3/560	26/28814	0.0136184	0.0433363	0.0255226	Bin1/Arf1/Soat1	3
GO:1902473	GO:1902473	regulation of protein localization to synapse	3/560	26/28814	0.0136184	0.0433363	0.0255226	Gpc6/Rap1a/Gsk3b	3
GO:1903077	GO:1903077	negative regulation of protein localization to plasma membrane	3/560	26/28814	0.0136184	0.0433363	0.0255226	Tgfb1/Pkdcc/Pid1	3
GO:1903513	GO:1903513	endoplasmic reticulum to cytosol transport	3/560	26/28814	0.0136184	0.0433363	0.0255226	Ube2j1/Sec61b/Vcp	3
GO:0016053	GO:0016053	organic acid biosynthetic process	12/560	296/28814	0.0136863	0.0435228	0.0256325	Fabp5/Scd2/Pex2/Hacd1/Got2/Acadl/Qk/Pycr2/Alox15/Rbp1/Aldh1a2/Ldha	12
GO:0099504	GO:0099504	synaptic vesicle cycle	10/560	227/28814	0.0138334	0.0439606	0.0258903	Cdh2/Actg1/Bin1/Dtnbp1/Cd24a/Ctnnb1/Rap1a/Prkaca/Gsk3b/Canx	10
GO:0019080	GO:0019080	viral gene expression	5/560	73/28814	0.0138566	0.0439747	0.0258986	Hmga2/Spcs1/Pfn1/Notch1/Lef1	5
GO:0032732	GO:0032732	positive regulation of interleukin-1 production	5/560	73/28814	0.0138566	0.0439747	0.0258986	Wnt5a/App/Hmgb1/Tmed10/Hdac2	5
GO:0003382	GO:0003382	epithelial cell morphogenesis	4/560	48/28814	0.0139885	0.0443032	0.026092	Id1/Clic4/Pard3/Flnb	4
GO:0032965	GO:0032965	regulation of collagen biosynthetic process	4/560	48/28814	0.0139885	0.0443032	0.026092	Vim/Tgfb1/Rap1a/Fn1	4
GO:1903018	GO:1903018	regulation of glycoprotein metabolic process	4/560	48/28814	0.0139885	0.0443032	0.026092	Ctnnb1/Soat1/Arfgef1/Tcf7l2	4
GO:0031644	GO:0031644	regulation of nervous system process	9/560	194/28814	0.0140103	0.0443422	0.026115	Fabp5/Dbn1/Fgfr1/Tenm4/App/Pard3/Rtn4/Gsk3b/Ctsc	9
GO:0090407	GO:0090407	organophosphate biosynthetic process	17/560	482/28814	0.0140569	0.0444598	0.0261843	Fabp5/Capn2/Dcakd/Tgfb1/Sh3glb1/Vcp/Nme1/Pigp/Idh2/Atp5g3/Gpat4/Alox15/Dld/Agpat3/Atp5h/Pid1/Upp1	17
GO:0006354	GO:0006354	DNA-templated transcription, elongation	5/560	74/28814	0.0146301	0.046179	0.0271968	Zmynd11/Ctnnb1/Elof1/Zfp326/Alyref	5
GO:0030032	GO:0030032	lamellipodium assembly	5/560	74/28814	0.0146301	0.046179	0.0271968	Itgb1/Pmp22/Ccdc88a/Ablim1/Cdc42	5
GO:0034394	GO:0034394	protein localization to cell surface	5/560	74/28814	0.0146301	0.046179	0.0271968	Akt1/Ctnnb1/Tax1bp3/Commd1/Fgf10	5
GO:0010657	GO:0010657	muscle cell apoptotic process	6/560	102/28814	0.0147289	0.0464596	0.027362	Mdk/Capn2/Gata6/Qk/Gsk3b/Igfbp3	6
GO:0051302	GO:0051302	regulation of cell division	9/560	196/28814	0.0148889	0.0469328	0.0276407	Mdk/Fgf8/Tgfb1/Sh3glb1/Dll1/Cdc42/Fgf3/Fgf5/Calm2	9
GO:2001239	GO:2001239	regulation of extrinsic apoptotic signaling pathway in absence of ligand	4/560	49/28814	0.0150037	0.0472627	0.0278351	Gas1/Prdx2/Fgfr1/Fgf10	4
GO:0000289	GO:0000289	nuclear-transcribed mRNA poly(A) tail shortening	3/560	27/28814	0.0151036	0.047291	0.0278517	Cnot6/Btg2/Cnot7	3
GO:0007350	GO:0007350	blastoderm segmentation	3/560	27/28814	0.0151036	0.047291	0.0278517	Wnt5a/Nrp1/Tdgf1	3
GO:0010165	GO:0010165	response to X-ray	3/560	27/28814	0.0151036	0.047291	0.0278517	Ccnd2/Hmga2/Sfrp1	3
GO:0021871	GO:0021871	forebrain regionalization	3/560	27/28814	0.0151036	0.047291	0.0278517	Fgf8/Lhx1/Eomes	3
GO:0021884	GO:0021884	forebrain neuron development	3/560	27/28814	0.0151036	0.047291	0.0278517	Fgf8/Zmiz1/Nrp1	3
GO:0034453	GO:0034453	microtubule anchoring	3/560	27/28814	0.0151036	0.047291	0.0278517	Kif3a/Gsk3b/Nin	3
GO:0048266	GO:0048266	behavioral response to pain	3/560	27/28814	0.0151036	0.047291	0.0278517	Capn2/Tspo/Akt1	3
GO:0050926	GO:0050926	regulation of positive chemotaxis	3/560	27/28814	0.0151036	0.047291	0.0278517	Hmgb1/Fgf10/Kdr	3
GO:0060716	GO:0060716	labyrinthine layer blood vessel development	3/560	27/28814	0.0151036	0.047291	0.0278517	Hes1/Tmed2/Akt1	3
GO:0001765	GO:0001765	membrane raft assembly	2/560	10/28814	0.0153013	0.0473398	0.0278805	S100a10/Rftn1	2
GO:0002315	GO:0002315	marginal zone B cell differentiation	2/560	10/28814	0.0153013	0.0473398	0.0278805	Dock11/Dll1	2
GO:0002357	GO:0002357	defense response to tumor cell	2/560	10/28814	0.0153013	0.0473398	0.0278805	Prdx2/Dapk1	2
GO:0002424	GO:0002424	T cell mediated immune response to tumor cell	2/560	10/28814	0.0153013	0.0473398	0.0278805	Hmgb1/Cd24a	2
GO:0002840	GO:0002840	regulation of T cell mediated immune response to tumor cell	2/560	10/28814	0.0153013	0.0473398	0.0278805	Hmgb1/Cd24a	2
GO:0003357	GO:0003357	noradrenergic neuron differentiation	2/560	10/28814	0.0153013	0.0473398	0.0278805	Sox4/Sox11	2
GO:0006527	GO:0006527	arginine catabolic process	2/560	10/28814	0.0153013	0.0473398	0.0278805	Ddah2/Oat	2
GO:0006560	GO:0006560	proline metabolic process	2/560	10/28814	0.0153013	0.0473398	0.0278805	Pycr2/Oat	2
GO:0030049	GO:0030049	muscle filament sliding	2/560	10/28814	0.0153013	0.0473398	0.0278805	Dbn1/Tpm1	2
GO:0035360	GO:0035360	positive regulation of peroxisome proliferator activated receptor signaling pathway	2/560	10/28814	0.0153013	0.0473398	0.0278805	Fabp5/Cited2	2
GO:0045955	GO:0045955	negative regulation of calcium ion-dependent exocytosis	2/560	10/28814	0.0153013	0.0473398	0.0278805	Notch1/Gnai2	2
GO:0046543	GO:0046543	development of secondary female sexual characteristics	2/560	10/28814	0.0153013	0.0473398	0.0278805	Wnt5a/Tgfb1	2
GO:0046784	GO:0046784	viral mRNA export from host cell nucleus	2/560	10/28814	0.0153013	0.0473398	0.0278805	Thoc7/Alyref	2
GO:0060022	GO:0060022	hard palate development	2/560	10/28814	0.0153013	0.0473398	0.0278805	Sox11/Fzd2	2
GO:0097119	GO:0097119	postsynaptic density protein 95 clustering	2/560	10/28814	0.0153013	0.0473398	0.0278805	Cdh2/Dbn1	2
GO:1903799	GO:1903799	negative regulation of production of miRNAs involved in gene silencing by miRNA	2/560	10/28814	0.0153013	0.0473398	0.0278805	Ppp3ca/Tgfb1	2
GO:1904526	GO:1904526	regulation of microtubule binding	2/560	10/28814	0.0153013	0.0473398	0.0278805	Ppp2ca/Mapre1	2
GO:1905456	GO:1905456	regulation of lymphoid progenitor cell differentiation	2/560	10/28814	0.0153013	0.0473398	0.0278805	Hes1/Notch1	2
GO:0061041	GO:0061041	regulation of wound healing	7/560	133/28814	0.0154232	0.04765	0.0280631	Actg1/Prdx2/Itgb1/Phldb2/Pdgfra/Hmgb1/Arfgef1	7
GO:0007422	GO:0007422	peripheral nervous system development	5/560	75/28814	0.015432	0.04765	0.0280631	Cited2/Pmp22/Akt1/Pard3/Hoxd9	5
GO:0042130	GO:0042130	negative regulation of T cell proliferation	5/560	75/28814	0.015432	0.04765	0.0280631	Peli1/Tgfb1/Prkar1a/Cd24a/Casp3	5
GO:0010675	GO:0010675	regulation of cellular carbohydrate metabolic process	8/560	165/28814	0.0156987	0.0484413	0.0285292	Igfbp4/Phlda2/Akt1/Hmgb1/Grb10/Midn/Tcf7l2/Igfbp3	8
GO:0030705	GO:0030705	cytoskeleton-dependent intracellular transport	9/560	198/28814	0.0158076	0.0487452	0.0287081	Dtnbp1/Ap3s1/Hspb11/Ccdc88a/App/Hsbp1/Cdc42/Kif3a/Myo1b	9
GO:0021988	GO:0021988	olfactory lobe development	4/560	50/28814	0.0160643	0.0494391	0.0291168	Fgfr1/Chd7/Wnt5a/Eomes	4
GO:0032873	GO:0032873	negative regulation of stress-activated MAPK cascade	4/560	50/28814	0.0160643	0.0494391	0.0291168	Akt1/Zmynd11/Dact1/Sfrp1	4
GO:0070303	GO:0070303	negative regulation of stress-activated protein kinase signaling cascade	4/560	50/28814	0.0160643	0.0494391	0.0291168	Akt1/Zmynd11/Dact1/Sfrp1	4
GO:0019693	GO:0019693	ribose phosphate metabolic process	14/560	376/28814	0.016129	0.0496057	0.0292149	Dcakd/Tgfb1/App/Vcp/Nme1/Acaa2/Atp5g3/Gpat4/Dld/Suclg1/Crot/Atp5h/Pid1/Upp1	14
GO:0032675	GO:0032675	regulation of interleukin-6 production	8/560	166/28814	0.0162233	0.0498303	0.0293472	Capn2/Wnt5a/Mapkapk2/Twist1/App/Hmgb1/Cd24a/Bsg	8
GO:0034250	GO:0034250	positive regulation of cellular amide metabolic process	8/560	166/28814	0.0162233	0.0498303	0.0293472	Vim/Sox4/Coa3/Elavl1/Paip1/Dnajc3/Epha4/Casp3	8
GO:0046847	GO:0046847	filopodium assembly	5/560	76/28814	0.0162628	0.0499187	0.0293993	Dbn1/Dock11/Nrp1/Cdc42/Gap43	5
GO:0035601	GO:0035601	protein deacylation	7/560	135/28814	0.0166131	0.0506575	0.0298344	Aplnr/Ndn/Ctbp1/Tgfb1/Spred1/Hdac2/Eomes	7
GO:0098732	GO:0098732	macromolecule deacylation	7/560	135/28814	0.0166131	0.0506575	0.0298344	Aplnr/Ndn/Ctbp1/Tgfb1/Spred1/Hdac2/Eomes	7
GO:0002052	GO:0002052	positive regulation of neuroblast proliferation	3/560	28/28814	0.0166766	0.0506575	0.0298344	Smo/Ctnnb1/Notch1	3
GO:0002089	GO:0002089	lens morphogenesis in camera-type eye	3/560	28/28814	0.0166766	0.0506575	0.0298344	Sox11/Cited2/Ctnnb1	3
GO:0007176	GO:0007176	regulation of epidermal growth factor-activated receptor activity	3/560	28/28814	0.0166766	0.0506575	0.0298344	App/Tsg101/Aplp2	3
GO:0030201	GO:0030201	heparan sulfate proteoglycan metabolic process	3/560	28/28814	0.0166766	0.0506575	0.0298344	Ctnnb1/Tcf7l2/Sulf1	3
GO:0031065	GO:0031065	positive regulation of histone deacetylation	3/560	28/28814	0.0166766	0.0506575	0.0298344	Aplnr/Ctbp1/Tgfb1	3
GO:0042573	GO:0042573	retinoic acid metabolic process	3/560	28/28814	0.0166766	0.0506575	0.0298344	Cyp26a1/Rbp1/Aldh1a2	3
GO:0044342	GO:0044342	type B pancreatic cell proliferation	3/560	28/28814	0.0166766	0.0506575	0.0298344	Igfbp4/Sfrp1/Igfbp3	3
GO:0045070	GO:0045070	positive regulation of viral genome replication	3/560	28/28814	0.0166766	0.0506575	0.0298344	Top2b/Notch1/Cnot7	3
GO:0060039	GO:0060039	pericardium development	3/560	28/28814	0.0166766	0.0506575	0.0298344	Wnt5a/Notch1/Ccm2	3
GO:0060713	GO:0060713	labyrinthine layer morphogenesis	3/560	28/28814	0.0166766	0.0506575	0.0298344	Rspo3/Tmed2/Lef1	3
GO:0071605	GO:0071605	monocyte chemotactic protein-1 production	3/560	28/28814	0.0166766	0.0506575	0.0298344	Twist1/Hmgb1/Cd24a	3
GO:0071637	GO:0071637	regulation of monocyte chemotactic protein-1 production	3/560	28/28814	0.0166766	0.0506575	0.0298344	Twist1/Hmgb1/Cd24a	3
GO:1904376	GO:1904376	negative regulation of protein localization to cell periphery	3/560	28/28814	0.0166766	0.0506575	0.0298344	Tgfb1/Pkdcc/Pid1	3
GO:2000737	GO:2000737	negative regulation of stem cell differentiation	3/560	28/28814	0.0166766	0.0506575	0.0298344	Hes1/Notch1/Gsk3b	3
GO:0090276	GO:0090276	regulation of peptide hormone secretion	10/560	234/28814	0.0167583	0.050834	0.0299383	Sox4/Hmga2/Chd7/Eny2/Ppp3ca/Rab8b/Midn/Tcf7l2/Sfrp1/Slc16a1	10
GO:0045580	GO:0045580	regulation of T cell differentiation	8/560	167/28814	0.0167605	0.050834	0.0299383	Mdk/Sox4/Prdx2/Zmiz1/Tgfb1/Hmgb1/Nrarp/Lef1	8
GO:0046330	GO:0046330	positive regulation of JNK cascade	6/560	105/28814	0.0167782	0.050834	0.0299383	Wnt5a/App/Hmgb1/Cdc42/Taok1/Map4k4	6
GO:2000060	GO:2000060	positive regulation of ubiquitin-dependent protein catabolic process	6/560	105/28814	0.0167782	0.050834	0.0299383	Csnk1e/Gabarap/Akt1/Vcp/Gsk3b/Nkd2	6
GO:0002090	GO:0002090	regulation of receptor internalization	5/560	77/28814	0.0171228	0.051811	0.0305137	Arf1/Dtnbp1/App/Pard3/Dkk1	5
GO:0010822	GO:0010822	positive regulation of mitochondrion organization	5/560	77/28814	0.0171228	0.051811	0.0305137	Fam162a/Sh3glb1/Bak1/Gsk3b/Kdr	5
GO:0007265	GO:0007265	Ras protein signal transduction	13/560	342/28814	0.0171549	0.0518555	0.0305399	Cdh2/Itgb1/Gabarap/Nrp1/Rap1a/Tax1bp3/Notch1/Fgf10/Cdc42/Tnfaip1/Rtn4/Arfgef1/Map4k4	13
GO:0007520	GO:0007520	myoblast fusion	4/560	51/28814	0.0171707	0.0518555	0.0305399	Pitx2/Capn2/Plekho1/Gsk3b	4
GO:0045740	GO:0045740	positive regulation of DNA replication	4/560	51/28814	0.0171707	0.0518555	0.0305399	Fgfr1/Baz1a/Cdc42/Tnfaip1	4
GO:0009791	GO:0009791	post-embryonic development	7/560	136/28814	0.0172317	0.0519727	0.0306089	Gnas/Ndn/Lhx1/Bak1/Kdr/Tcf7l2/Grcc10	7
GO:0032434	GO:0032434	regulation of proteasomal ubiquitin-dependent protein catabolic process	7/560	136/28814	0.0172317	0.0519727	0.0306089	Csnk1e/Gabarap/Akt1/Vcp/Commd1/Gsk3b/Nkd2	7
GO:0006164	GO:0006164	purine nucleotide biosynthetic process	8/560	168/28814	0.0173105	0.052143	0.0307093	Dcakd/Tgfb1/Vcp/Nme1/Atp5g3/Dld/Atp5h/Pid1	8
GO:0042770	GO:0042770	signal transduction in response to DNA damage	8/560	168/28814	0.0173105	0.052143	0.0307093	Sox4/Hmga2/Pcbp4/Twist1/Snai1/Spred1/Taok1/Ccng1	8
GO:0014909	GO:0014909	smooth muscle cell migration	6/560	106/28814	0.0175027	0.0526883	0.0310304	Mdk/Smo/S100a11/Grb10/Tpm1/Igfbp3	6
GO:0016570	GO:0016570	histone modification	17/560	495/28814	0.0177484	0.0533933	0.0314456	Hmga2/H3f3a/Kdm6b/Aplnr/Ctbp1/Usp3/Eny2/Tgfb1/Twist1/Usp22/App/Ctnnb1/Brd7/Lef1/Hdac2/Eid1/Eomes	17
GO:0006334	GO:0006334	nucleosome assembly	5/560	78/28814	0.0180123	0.0538817	0.0317333	H3f3a/H3f3b/Dnajc9/Baz1a/H1f0	5
GO:0048661	GO:0048661	positive regulation of smooth muscle cell proliferation	6/560	107/28814	0.0182485	0.0538817	0.0317333	Tgfb1/Akt1/Mmp2/Gnai2/Gsk3b/Notch3	6
GO:2000243	GO:2000243	positive regulation of reproductive process	6/560	107/28814	0.0182485	0.0538817	0.0317333	Cited2/Wnt5a/Ctnnb1/Msx1/Hdac2/Cyp51	6
GO:0046890	GO:0046890	regulation of lipid biosynthetic process	9/560	203/28814	0.0182853	0.0538817	0.0317333	Fabp5/Capn2/Pex2/Tspo/Acadl/Akt1/Snai1/Ctdnep1/Tcf7l2	9
GO:0009150	GO:0009150	purine ribonucleotide metabolic process	13/560	345/28814	0.0182902	0.0538817	0.0317333	Dcakd/Tgfb1/App/Vcp/Nme1/Acaa2/Atp5g3/Gpat4/Dld/Suclg1/Crot/Atp5h/Pid1	13
GO:0019083	GO:0019083	viral transcription	4/560	52/28814	0.0183236	0.0538817	0.0317333	Hmga2/Pfn1/Notch1/Lef1	4
GO:0045581	GO:0045581	negative regulation of T cell differentiation	4/560	52/28814	0.0183236	0.0538817	0.0317333	Mdk/Prdx2/Hmgb1/Nrarp	4
GO:0046460	GO:0046460	neutral lipid biosynthetic process	4/560	52/28814	0.0183236	0.0538817	0.0317333	Mogat2/Gpat4/Ctdnep1/Tcf7l2	4
GO:0046463	GO:0046463	acylglycerol biosynthetic process	4/560	52/28814	0.0183236	0.0538817	0.0317333	Mogat2/Gpat4/Ctdnep1/Tcf7l2	4
GO:0046676	GO:0046676	negative regulation of insulin secretion	4/560	52/28814	0.0183236	0.0538817	0.0317333	Eny2/Ppp3ca/Midn/Sfrp1	4
GO:0050798	GO:0050798	activated T cell proliferation	4/560	52/28814	0.0183236	0.0538817	0.0317333	Prkar1a/Hmgb1/Cd24a/Casp3	4
GO:0051954	GO:0051954	positive regulation of amine transport	4/560	52/28814	0.0183236	0.0538817	0.0317333	Itgb1/Dpysl2/Dtnbp1/Rtn4	4
GO:0060428	GO:0060428	lung epithelium development	4/560	52/28814	0.0183236	0.0538817	0.0317333	Hmga2/Gata6/Fgf10/Cdc42	4
GO:1902041	GO:1902041	regulation of extrinsic apoptotic signaling pathway via death domain receptors	4/560	52/28814	0.0183236	0.0538817	0.0317333	Dapk1/Pea15a/Gsk3b/Sfrp1	4
GO:0003148	GO:0003148	outflow tract septum morphogenesis	3/560	29/28814	0.0183378	0.0538817	0.0317333	Fgf8/Gata6/Nrp1	3
GO:0010954	GO:0010954	positive regulation of protein processing	3/560	29/28814	0.0183378	0.0538817	0.0317333	S100a10/Bag2/Nkd2	3
GO:0048384	GO:0048384	retinoic acid receptor signaling pathway	3/560	29/28814	0.0183378	0.0538817	0.0317333	Cyp26a1/Calr/Aldh1a2	3
GO:0060045	GO:0060045	positive regulation of cardiac muscle cell proliferation	3/560	29/28814	0.0183378	0.0538817	0.0317333	Fgfr1/Gata6/Notch1	3
GO:0061003	GO:0061003	positive regulation of dendritic spine morphogenesis	3/560	29/28814	0.0183378	0.0538817	0.0317333	Marcks/Dbn1/Lrp8	3
GO:0009266	GO:0009266	response to temperature stimulus	8/560	170/28814	0.018449	0.0538817	0.0317333	Ywhae/Acadl/Pmp22/Akt1/Vcp/Hsbp1/Dnajc3/Prkaca	8
GO:0003139	GO:0003139	secondary heart field specification	2/560	11/28814	0.0184632	0.0538817	0.0317333	Wnt5a/Mesp1	2
GO:0006107	GO:0006107	oxaloacetate metabolic process	2/560	11/28814	0.0184632	0.0538817	0.0317333	Got2/Mdh1	2
GO:0006122	GO:0006122	mitochondrial electron transport, ubiquinol to cytochrome c	2/560	11/28814	0.0184632	0.0538817	0.0317333	Uqcrh/Cycs	2
GO:0018401	GO:0018401	peptidyl-proline hydroxylation to 4-hydroxy-L-proline	2/560	11/28814	0.0184632	0.0538817	0.0317333	Prdx4/P4hb	2
GO:0021940	GO:0021940	positive regulation of cerebellar granule cell precursor proliferation	2/560	11/28814	0.0184632	0.0538817	0.0317333	Smo/Lhx1	2
GO:0031055	GO:0031055	chromatin remodeling at centromere	2/560	11/28814	0.0184632	0.0538817	0.0317333	H3f3a/H3f3b	2
GO:0031077	GO:0031077	post-embryonic camera-type eye development	2/560	11/28814	0.0184632	0.0538817	0.0317333	Bak1/Kdr	2
GO:0032908	GO:0032908	regulation of transforming growth factor beta1 production	2/560	11/28814	0.0184632	0.0538817	0.0317333	Laptm4b/Gata6	2
GO:0034145	GO:0034145	positive regulation of toll-like receptor 4 signaling pathway	2/560	11/28814	0.0184632	0.0538817	0.0317333	Peli1/Hmgb1	2
GO:0043568	GO:0043568	positive regulation of insulin-like growth factor receptor signaling pathway	2/560	11/28814	0.0184632	0.0538817	0.0317333	Igfbp4/Igfbp3	2
GO:0044417	GO:0044417	translocation of molecules into host	2/560	11/28814	0.0184632	0.0538817	0.0317333	Thoc7/Alyref	2
GO:0045588	GO:0045588	positive regulation of gamma-delta T cell differentiation	2/560	11/28814	0.0184632	0.0538817	0.0317333	Sox4/Lef1	2
GO:0046645	GO:0046645	positive regulation of gamma-delta T cell activation	2/560	11/28814	0.0184632	0.0538817	0.0317333	Sox4/Lef1	2
GO:0048563	GO:0048563	post-embryonic animal organ morphogenesis	2/560	11/28814	0.0184632	0.0538817	0.0317333	Bak1/Kdr	2
GO:0051901	GO:0051901	positive regulation of mitochondrial depolarization	2/560	11/28814	0.0184632	0.0538817	0.0317333	Tspo/Kdr	2
GO:0055015	GO:0055015	ventricular cardiac muscle cell development	2/560	11/28814	0.0184632	0.0538817	0.0317333	Pitx2/Myh10	2
GO:0060693	GO:0060693	regulation of branching involved in salivary gland morphogenesis	2/560	11/28814	0.0184632	0.0538817	0.0317333	Fgfr1/Fgf10	2
GO:0060768	GO:0060768	regulation of epithelial cell proliferation involved in prostate gland development	2/560	11/28814	0.0184632	0.0538817	0.0317333	Ctnnb1/Notch1	2
GO:0060900	GO:0060900	embryonic camera-type eye formation	2/560	11/28814	0.0184632	0.0538817	0.0317333	Sox11/Twist1	2
GO:0071864	GO:0071864	positive regulation of cell proliferation in bone marrow	2/560	11/28814	0.0184632	0.0538817	0.0317333	Hmga2/Lef1	2
GO:0072102	GO:0072102	glomerulus morphogenesis	2/560	11/28814	0.0184632	0.0538817	0.0317333	Pdgfra/Notch3	2
GO:1901030	GO:1901030	positive regulation of mitochondrial outer membrane permeabilization involved in apoptotic signaling pathway	2/560	11/28814	0.0184632	0.0538817	0.0317333	Sh3glb1/Gsk3b	2
GO:1902946	GO:1902946	protein localization to early endosome	2/560	11/28814	0.0184632	0.0538817	0.0317333	Rdx/Nrp1	2
GO:1904779	GO:1904779	regulation of protein localization to centrosome	2/560	11/28814	0.0184632	0.0538817	0.0317333	Gsk3b/Nin	2
GO:1905208	GO:1905208	negative regulation of cardiocyte differentiation	2/560	11/28814	0.0184632	0.0538817	0.0317333	Dll1/Dkk1	2
GO:2000009	GO:2000009	negative regulation of protein localization to cell surface	2/560	11/28814	0.0184632	0.0538817	0.0317333	Tax1bp3/Commd1	2
GO:2000727	GO:2000727	positive regulation of cardiac muscle cell differentiation	2/560	11/28814	0.0184632	0.0538817	0.0317333	Tgfb1/Gsk3b	2
GO:2001214	GO:2001214	positive regulation of vasculogenesis	2/560	11/28814	0.0184632	0.0538817	0.0317333	Rap1a/Kdr	2
GO:0051057	GO:0051057	positive regulation of small GTPase mediated signal transduction	5/560	79/28814	0.0189319	0.055215	0.0325185	Bnip2/Notch1/Fgf10/Rtn4/Map4k4	5
GO:0033555	GO:0033555	multicellular organismal response to stress	6/560	108/28814	0.0190157	0.055425	0.0326422	Mdk/Capn2/Ppp3ca/Tspo/Akt1/Vdac3	6
GO:0002791	GO:0002791	regulation of peptide secretion	10/560	239/28814	0.0191115	0.0556695	0.0327862	Sox4/Hmga2/Chd7/Eny2/Ppp3ca/Rab8b/Midn/Tcf7l2/Sfrp1/Slc16a1	10
GO:0032355	GO:0032355	response to estradiol	4/560	53/28814	0.0195234	0.0567985	0.0334511	Zfp703/Tgfb1/Mmp2/Ctnnb1	4
GO:0072091	GO:0072091	regulation of stem cell proliferation	4/560	53/28814	0.0195234	0.0567985	0.0334511	Hmga2/Sox11/Fgfr1/Fbln1	4
GO:0051650	GO:0051650	establishment of vesicle localization	8/560	172/28814	0.0196401	0.0571028	0.0336303	Dpysl2/Arf1/Dtnbp1/Ap3s1/Ctnnb1/Tmed10/Tsg101/Myo1b	8
GO:0032369	GO:0032369	negative regulation of lipid transport	3/560	30/28814	0.0200876	0.0581508	0.0342475	Tspo/Akt1/Igfbp3	3
GO:0034123	GO:0034123	positive regulation of toll-like receptor signaling pathway	3/560	30/28814	0.0200876	0.0581508	0.0342475	Peli1/Hmgb1/Rtn4	3
GO:0042744	GO:0042744	hydrogen peroxide catabolic process	3/560	30/28814	0.0200876	0.0581508	0.0342475	Prdx2/Pxdn/Prdx4	3
GO:0045724	GO:0045724	positive regulation of cilium assembly	3/560	30/28814	0.0200876	0.0581508	0.0342475	Ccdc88a/Gsk3b/Mns1	3
GO:0048596	GO:0048596	embryonic camera-type eye morphogenesis	3/560	30/28814	0.0200876	0.0581508	0.0342475	Sox11/Cited2/Twist1	3
GO:0051957	GO:0051957	positive regulation of amino acid transport	3/560	30/28814	0.0200876	0.0581508	0.0342475	Itgb1/Dpysl2/Dtnbp1	3
GO:0060343	GO:0060343	trabecula formation	3/560	30/28814	0.0200876	0.0581508	0.0342475	Fbn2/Mmp2/Sfrp1	3
GO:0006403	GO:0006403	RNA localization	8/560	173/28814	0.0202558	0.0586016	0.034513	Rftn1/Igf2bp3/Thoc7/Eny2/Pom121/Qk/Alyref/Sem1	8
GO:0033865	GO:0033865	nucleoside bisphosphate metabolic process	6/560	110/28814	0.0206156	0.059532	0.035061	Dcakd/Acaa2/Gpat4/Dld/Suclg1/Crot	6
GO:0033875	GO:0033875	ribonucleoside bisphosphate metabolic process	6/560	110/28814	0.0206156	0.059532	0.035061	Dcakd/Acaa2/Gpat4/Dld/Suclg1/Crot	6
GO:0034032	GO:0034032	purine nucleoside bisphosphate metabolic process	6/560	110/28814	0.0206156	0.059532	0.035061	Dcakd/Acaa2/Gpat4/Dld/Suclg1/Crot	6
GO:0090087	GO:0090087	regulation of peptide transport	10/560	242/28814	0.0206349	0.0595512	0.0350722	Sox4/Hmga2/Chd7/Eny2/Ppp3ca/Rab8b/Midn/Tcf7l2/Sfrp1/Slc16a1	10
GO:0019646	GO:0019646	aerobic electron transport chain	4/560	54/28814	0.0207705	0.0597584	0.0351943	Uqcrh/Ndufa8/Dld/Cycs	4
GO:0031103	GO:0031103	axon regeneration	4/560	54/28814	0.0207705	0.0597584	0.0351943	Mmp2/Gap43/Rtn4/Epha4	4
GO:0032784	GO:0032784	regulation of DNA-templated transcription, elongation	4/560	54/28814	0.0207705	0.0597584	0.0351943	Zmynd11/Ctnnb1/Zfp326/Alyref	4
GO:0044060	GO:0044060	regulation of endocrine process	4/560	54/28814	0.0207705	0.0597584	0.0351943	Gnas/Fgfr1/Tspo/Rab8b	4
GO:0045773	GO:0045773	positive regulation of axon extension	4/560	54/28814	0.0207705	0.0597584	0.0351943	Dbn1/Nrp1/Fn1/Gsk3b	4
GO:0006405	GO:0006405	RNA export from nucleus	5/560	81/28814	0.0208623	0.0599856	0.0353281	Thoc7/Eny2/Pom121/Alyref/Sem1	5
GO:0032869	GO:0032869	cellular response to insulin stimulus	9/560	208/28814	0.0210341	0.0604423	0.0355971	Marcks/Akt1/Rab8b/Grb10/Gnai2/Gsk3b/Ccnd3/Ptpn1/Pid1	9
GO:0032642	GO:0032642	regulation of chemokine production	6/560	111/28814	0.0214487	0.061275	0.0360875	Zfpm1/Wnt5a/Twist1/App/Hmgb1/Cd24a	6
GO:0032635	GO:0032635	interleukin-6 production	8/560	175/28814	0.0215281	0.061275	0.0360875	Capn2/Wnt5a/Mapkapk2/Twist1/App/Hmgb1/Cd24a/Bsg	8
GO:0072522	GO:0072522	purine-containing compound biosynthetic process	8/560	175/28814	0.0215281	0.061275	0.0360875	Dcakd/Tgfb1/Vcp/Nme1/Atp5g3/Dld/Atp5h/Pid1	8
GO:0007440	GO:0007440	foregut morphogenesis	2/560	12/28814	0.021874	0.061275	0.0360875	Ctnnb1/Notch1	2
GO:0010002	GO:0010002	cardioblast differentiation	2/560	12/28814	0.021874	0.061275	0.0360875	Gata6/Eomes	2
GO:0010998	GO:0010998	regulation of translational initiation by eIF2 alpha phosphorylation	2/560	12/28814	0.021874	0.061275	0.0360875	Tmed2/Dnajc3	2
GO:0014010	GO:0014010	Schwann cell proliferation	2/560	12/28814	0.021874	0.061275	0.0360875	Pmp22/Ctnnb1	2
GO:0033275	GO:0033275	actin-myosin filament sliding	2/560	12/28814	0.021874	0.061275	0.0360875	Dbn1/Tpm1	2
GO:0034333	GO:0034333	adherens junction assembly	2/560	12/28814	0.021874	0.061275	0.0360875	Zfp703/Ctnnb1	2
GO:0035437	GO:0035437	maintenance of protein localization in endoplasmic reticulum	2/560	12/28814	0.021874	0.061275	0.0360875	Kdelr2/Hspa5	2
GO:0036490	GO:0036490	regulation of translation in response to endoplasmic reticulum stress	2/560	12/28814	0.021874	0.061275	0.0360875	Tmed2/Dnajc3	2
GO:0038063	GO:0038063	collagen-activated tyrosine kinase receptor signaling pathway	2/560	12/28814	0.021874	0.061275	0.0360875	Col4a1/Col4a2	2
GO:0042989	GO:0042989	sequestering of actin monomers	2/560	12/28814	0.021874	0.061275	0.0360875	Pfn1/Tmsb10	2
GO:0043587	GO:0043587	tongue morphogenesis	2/560	12/28814	0.021874	0.061275	0.0360875	Ctnnb1/Hdac2	2
GO:0046598	GO:0046598	positive regulation of viral entry into host cell	2/560	12/28814	0.021874	0.061275	0.0360875	Bsg/P4hb	2
GO:0048934	GO:0048934	peripheral nervous system neuron differentiation	2/560	12/28814	0.021874	0.061275	0.0360875	Pmp22/Hoxd9	2
GO:0048935	GO:0048935	peripheral nervous system neuron development	2/560	12/28814	0.021874	0.061275	0.0360875	Pmp22/Hoxd9	2
GO:0051798	GO:0051798	positive regulation of hair follicle development	2/560	12/28814	0.021874	0.061275	0.0360875	Wnt5a/Fst	2
GO:0060430	GO:0060430	lung saccule development	2/560	12/28814	0.021874	0.061275	0.0360875	Gata6/Fgf10	2
GO:0060502	GO:0060502	epithelial cell proliferation involved in lung morphogenesis	2/560	12/28814	0.021874	0.061275	0.0360875	Hmga2/Cdc42	2
GO:0060525	GO:0060525	prostate glandular acinus development	2/560	12/28814	0.021874	0.061275	0.0360875	Notch1/Sfrp1	2
GO:0060536	GO:0060536	cartilage morphogenesis	2/560	12/28814	0.021874	0.061275	0.0360875	Snai1/Msx1	2
GO:0060623	GO:0060623	regulation of chromosome condensation	2/560	12/28814	0.021874	0.061275	0.0360875	H3f3a/H3f3b	2
GO:0060767	GO:0060767	epithelial cell proliferation involved in prostate gland development	2/560	12/28814	0.021874	0.061275	0.0360875	Ctnnb1/Notch1	2
GO:0060907	GO:0060907	positive regulation of macrophage cytokine production	2/560	12/28814	0.021874	0.061275	0.0360875	Wnt5a/Rtn4	2
GO:0061418	GO:0061418	regulation of transcription from RNA polymerase II promoter in response to hypoxia	2/560	12/28814	0.021874	0.061275	0.0360875	Cited2/Notch1	2
GO:0075294	GO:0075294	positive regulation by symbiont of entry into host	2/560	12/28814	0.021874	0.061275	0.0360875	Bsg/P4hb	2
GO:0090281	GO:0090281	negative regulation of calcium ion import	2/560	12/28814	0.021874	0.061275	0.0360875	Hes1/Akt1	2
GO:1900272	GO:1900272	negative regulation of long-term synaptic potentiation	2/560	12/28814	0.021874	0.061275	0.0360875	App/Epha4	2
GO:1902947	GO:1902947	regulation of tau-protein kinase activity	2/560	12/28814	0.021874	0.061275	0.0360875	App/Dkk1	2
GO:0030262	GO:0030262	apoptotic nuclear changes	3/560	31/28814	0.021926	0.061275	0.0360875	Cd24a/Casp3/Igfbp3	3
GO:0032509	GO:0032509	endosome transport via multivesicular body sorting pathway	3/560	31/28814	0.021926	0.061275	0.0360875	Laptm4b/Vps36/Vcp	3
GO:0032801	GO:0032801	receptor catabolic process	3/560	31/28814	0.021926	0.061275	0.0360875	Tgfb1/Sh3glb1/Ptpn1	3
GO:0035066	GO:0035066	positive regulation of histone acetylation	3/560	31/28814	0.021926	0.061275	0.0360875	Tgfb1/App/Brd7	3
GO:0035162	GO:0035162	embryonic hemopoiesis	3/560	31/28814	0.021926	0.061275	0.0360875	Pbx1/Zfpm1/Kdr	3
GO:0042634	GO:0042634	regulation of hair cycle	3/560	31/28814	0.021926	0.061275	0.0360875	Smo/Wnt5a/Fst	3
GO:0043276	GO:0043276	anoikis	3/560	31/28814	0.021926	0.061275	0.0360875	Itgb1/Notch1/Ptrh2	3
GO:0045454	GO:0045454	cell redox homeostasis	3/560	31/28814	0.021926	0.061275	0.0360875	Prdx2/Prdx4/Dld	3
GO:0060037	GO:0060037	pharyngeal system development	3/560	31/28814	0.021926	0.061275	0.0360875	Fgf8/Plxna2/Hes1	3
GO:0060384	GO:0060384	innervation	3/560	31/28814	0.021926	0.061275	0.0360875	Chd7/Nrp1/Sulf1	3
GO:0061082	GO:0061082	myeloid leukocyte cytokine production	3/560	31/28814	0.021926	0.061275	0.0360875	Wnt5a/Tgfb1/Rtn4	3
GO:0070979	GO:0070979	protein K11-linked ubiquitination	3/560	31/28814	0.021926	0.061275	0.0360875	Ube2e3/Ube2e2/Cdc16	3
GO:0099633	GO:0099633	protein localization to postsynaptic specialization membrane	3/560	31/28814	0.021926	0.061275	0.0360875	Gpc6/Rap1a/Gsk3b	3
GO:0099645	GO:0099645	neurotransmitter receptor localization to postsynaptic specialization membrane	3/560	31/28814	0.021926	0.061275	0.0360875	Gpc6/Rap1a/Gsk3b	3
GO:1901798	GO:1901798	positive regulation of signal transduction by p53 class mediator	3/560	31/28814	0.021926	0.061275	0.0360875	Sh3glb1/Spred1/Msx1	3
GO:2000780	GO:2000780	negative regulation of double-strand break repair	3/560	31/28814	0.021926	0.061275	0.0360875	Hmga2/Twist1/Smchd1	3
GO:0034614	GO:0034614	cellular response to reactive oxygen species	7/560	143/28814	0.022023	0.0614726	0.0362039	Prdx2/Kdm6b/Pdgfra/Romo1/Akt1/Mmp2/Hdac2	7
GO:0051783	GO:0051783	regulation of nuclear division	7/560	143/28814	0.022023	0.0614726	0.0362039	Fgf8/Wnt5a/Cdc16/Tubg1/Msx1/Cdc42/Calr	7
GO:0002762	GO:0002762	negative regulation of myeloid leukocyte differentiation	4/560	55/28814	0.0220656	0.0614815	0.0362091	Zfpm1/Ctnnb1/Nme1/Sfrp1	4
GO:0010596	GO:0010596	negative regulation of endothelial cell migration	4/560	55/28814	0.0220656	0.0614815	0.0362091	Tgfb1/Hmgb1/Spred1/Notch1	4
GO:2001222	GO:2001222	regulation of neuron migration	4/560	55/28814	0.0220656	0.0614815	0.0362091	Mdk/Olfm1/Sema6a/Gsk3b	4
GO:0042391	GO:0042391	regulation of membrane potential	16/560	469/28814	0.022191	0.0617943	0.0363933	Clic1/Dbn1/Ywhae/Bin1/B2m/Ppp3ca/Tspo/Pmp22/Akt1/App/Vcp/Bak1/Gsk3b/Dld/Kdr/Pid1	16
GO:0007156	GO:0007156	homophilic cell adhesion via plasma membrane adhesion molecules	6/560	112/28814	0.0223043	0.0620359	0.0365356	Prtg/Cdh2/Bsg/Cdh11/Pcdh19/Emb	6
GO:1905477	GO:1905477	positive regulation of protein localization to membrane	6/560	112/28814	0.0223043	0.0620359	0.0365356	Itgb1/Tgfb1/Sh3glb1/Akt1/Commd1/Nkd2	6
GO:0032868	GO:0032868	response to insulin	10/560	246/28814	0.0228015	0.0633811	0.0373279	Marcks/Cited1/Akt1/Rab8b/Grb10/Gnai2/Gsk3b/Ccnd3/Ptpn1/Pid1	10
GO:0071478	GO:0071478	cellular response to radiation	8/560	177/28814	0.0228559	0.0634946	0.0373947	Ccnd2/Hmga2/Mfap4/Usp47/Tgfb1/Mmp2/Bak1/Sfrp1	8
GO:0055021	GO:0055021	regulation of cardiac muscle tissue growth	5/560	83/28814	0.0229168	0.0636261	0.0374721	Cited2/Fgfr1/Gata6/Notch1/Hdac2	5
GO:0021517	GO:0021517	ventral spinal cord development	4/560	56/28814	0.0234088	0.0649536	0.038254	Sox4/Lhx1/Lrp8/Lmo4	4
GO:0018205	GO:0018205	peptidyl-lysine modification	14/560	395/28814	0.0234609	0.0650595	0.0383163	Sox4/Ctbp1/Eny2/Zmiz1/Tgfb1/Twist1/Usp22/App/Ctnnb1/Brd7/Lef1/Hdac2/Eid1/Eomes	14
GO:0006734	GO:0006734	NADH metabolic process	3/560	32/28814	0.0238532	0.0656033	0.0386366	Vcp/Mdh1/Ldha	3
GO:0006921	GO:0006921	cellular component disassembly involved in execution phase of apoptosis	3/560	32/28814	0.0238532	0.0656033	0.0386366	Cd24a/Casp3/Igfbp3	3
GO:0022011	GO:0022011	myelination in peripheral nervous system	3/560	32/28814	0.0238532	0.0656033	0.0386366	Pmp22/Akt1/Pard3	3
GO:0030511	GO:0030511	positive regulation of transforming growth factor beta receptor signaling pathway	3/560	32/28814	0.0238532	0.0656033	0.0386366	Cited2/Zeb2/Cdkn1c	3
GO:0032292	GO:0032292	peripheral nervous system axon ensheathment	3/560	32/28814	0.0238532	0.0656033	0.0386366	Pmp22/Akt1/Pard3	3
GO:0045662	GO:0045662	negative regulation of myoblast differentiation	3/560	32/28814	0.0238532	0.0656033	0.0386366	Tgfb1/Notch1/Dll1	3
GO:0045738	GO:0045738	negative regulation of DNA repair	3/560	32/28814	0.0238532	0.0656033	0.0386366	Hmga2/Twist1/Smchd1	3
GO:0048011	GO:0048011	neurotrophin TRK receptor signaling pathway	3/560	32/28814	0.0238532	0.0656033	0.0386366	Ndn/Sh3glb1/Casp3	3
GO:0070670	GO:0070670	response to interleukin-4	3/560	32/28814	0.0238532	0.0656033	0.0386366	Cited1/Lef1/Hspa5	3
GO:0072574	GO:0072574	hepatocyte proliferation	3/560	32/28814	0.0238532	0.0656033	0.0386366	Mdk/Smo/Rtn4	3
GO:0072575	GO:0072575	epithelial cell proliferation involved in liver morphogenesis	3/560	32/28814	0.0238532	0.0656033	0.0386366	Mdk/Smo/Rtn4	3
GO:1902042	GO:1902042	negative regulation of extrinsic apoptotic signaling pathway via death domain receptors	3/560	32/28814	0.0238532	0.0656033	0.0386366	Dapk1/Pea15a/Gsk3b	3
GO:1902914	GO:1902914	regulation of protein polyubiquitination	3/560	32/28814	0.0238532	0.0656033	0.0386366	Ube2d1/Gabarap/Trim44	3
GO:1903846	GO:1903846	positive regulation of cellular response to transforming growth factor beta stimulus	3/560	32/28814	0.0238532	0.0656033	0.0386366	Cited2/Zeb2/Cdkn1c	3
GO:1903039	GO:1903039	positive regulation of leukocyte cell-cell adhesion	10/560	248/28814	0.0239445	0.06579	0.0387466	Mdk/Sox4/Hes1/B2m/Zmiz1/Tgfb1/Hmgb1/Cd24a/Nfat5/Lef1	10
GO:0007568	GO:0007568	aging	5/560	84/28814	0.0239914	0.06579	0.0387466	Pmp22/Akt1/Mmp2/Cdkn1c/Sec63	5
GO:0008088	GO:0008088	axo-dendritic transport	5/560	84/28814	0.0239914	0.06579	0.0387466	Dtnbp1/Ap3s1/App/Hsbp1/Kif3a	5
GO:0050848	GO:0050848	regulation of calcium-mediated signaling	5/560	84/28814	0.0239914	0.06579	0.0387466	Cd24a/Nfat5/Gsk3b/Kdr/Calm2	5
GO:1904589	GO:1904589	regulation of protein import	5/560	84/28814	0.0239914	0.06579	0.0387466	Smo/Pkig/Tgfb1/App/Ppp2ca	5
GO:0045017	GO:0045017	glycerolipid biosynthetic process	9/560	213/28814	0.0240684	0.0659625	0.0388482	Fabp5/Capn2/Mogat2/Sh3glb1/Pigp/Gpat4/Alox15/Ctdnep1/Tcf7l2	9
GO:0120161	GO:0120161	regulation of cold-induced thermogenesis	7/560	146/28814	0.0243336	0.0666505	0.0392534	Gnas/Fabp5/Kdm6b/Id1/Acadl/Grb10/Notch1	7
GO:0098742	GO:0098742	cell-cell adhesion via plasma-membrane adhesion molecules	9/560	214/28814	0.0247107	0.0676438	0.0398383	Prtg/Cdh2/Gpc6/Tenm4/Cd24a/Bsg/Cdh11/Pcdh19/Emb	9
GO:0009141	GO:0009141	nucleoside triphosphate metabolic process	6/560	115/28814	0.0250081	0.0684179	0.0402942	Tgfb1/Vcp/Nme1/Atp5g3/Atp5h/Pid1	6
GO:1902117	GO:1902117	positive regulation of organelle assembly	5/560	85/28814	0.0250979	0.0686233	0.0404152	Sh3glb1/Cnot6/Ccdc88a/Gsk3b/Mns1	5
GO:0003157	GO:0003157	endocardium development	2/560	13/28814	0.0255227	0.0687806	0.0405079	Notch1/Kdr	2
GO:0006983	GO:0006983	ER overload response	2/560	13/28814	0.0255227	0.0687806	0.0405079	Gsk3b/Hspa5	2
GO:0009437	GO:0009437	carnitine metabolic process	2/560	13/28814	0.0255227	0.0687806	0.0405079	Acadl/Crot	2
GO:0010838	GO:0010838	positive regulation of keratinocyte proliferation	2/560	13/28814	0.0255227	0.0687806	0.0405079	Mdk/Fgf10	2
GO:0014029	GO:0014029	neural crest formation	2/560	13/28814	0.0255227	0.0687806	0.0405079	Gsc/Sfrp1	2
GO:0021527	GO:0021527	spinal cord association neuron differentiation	2/560	13/28814	0.0255227	0.0687806	0.0405079	Lhx1/Lmo4	2
GO:0032905	GO:0032905	transforming growth factor beta1 production	2/560	13/28814	0.0255227	0.0687806	0.0405079	Laptm4b/Gata6	2
GO:0032926	GO:0032926	negative regulation of activin receptor signaling pathway	2/560	13/28814	0.0255227	0.0687806	0.0405079	Fst/Lefty1	2
GO:0040034	GO:0040034	regulation of development, heterochronic	2/560	13/28814	0.0255227	0.0687806	0.0405079	Hes1/Hmgn2	2
GO:0045136	GO:0045136	development of secondary sexual characteristics	2/560	13/28814	0.0255227	0.0687806	0.0405079	Wnt5a/Tgfb1	2
GO:0045618	GO:0045618	positive regulation of keratinocyte differentiation	2/560	13/28814	0.0255227	0.0687806	0.0405079	Foxc1/Notch1	2
GO:0048012	GO:0048012	hepatocyte growth factor receptor signaling pathway	2/560	13/28814	0.0255227	0.0687806	0.0405079	Nrp1/Ptpn1	2
GO:0048570	GO:0048570	notochord morphogenesis	2/560	13/28814	0.0255227	0.0687806	0.0405079	T/Wnt5a	2
GO:0051549	GO:0051549	positive regulation of keratinocyte migration	2/560	13/28814	0.0255227	0.0687806	0.0405079	Fgf10/Map4k4	2
GO:0060213	GO:0060213	positive regulation of nuclear-transcribed mRNA poly(A) tail shortening	2/560	13/28814	0.0255227	0.0687806	0.0405079	Btg2/Cnot7	2
GO:0060394	GO:0060394	negative regulation of pathway-restricted SMAD protein phosphorylation	2/560	13/28814	0.0255227	0.0687806	0.0405079	Pmepa1/Dkk1	2
GO:0070344	GO:0070344	regulation of fat cell proliferation	2/560	13/28814	0.0255227	0.0687806	0.0405079	Fgf10/Pid1	2
GO:0070831	GO:0070831	basement membrane assembly	2/560	13/28814	0.0255227	0.0687806	0.0405079	Phldb2/Lamb1	2
GO:0071380	GO:0071380	cellular response to prostaglandin E stimulus	2/560	13/28814	0.0255227	0.0687806	0.0405079	Gnas/Akt1	2
GO:0071863	GO:0071863	regulation of cell proliferation in bone marrow	2/560	13/28814	0.0255227	0.0687806	0.0405079	Hmga2/Lef1	2
GO:1903430	GO:1903430	negative regulation of cell maturation	2/560	13/28814	0.0255227	0.0687806	0.0405079	Tbx6/Gsk3b	2
GO:1904181	GO:1904181	positive regulation of membrane depolarization	2/560	13/28814	0.0255227	0.0687806	0.0405079	Tspo/Kdr	2
GO:2000347	GO:2000347	positive regulation of hepatocyte proliferation	2/560	13/28814	0.0255227	0.0687806	0.0405079	Mdk/Rtn4	2
GO:2000489	GO:2000489	regulation of hepatic stellate cell activation	2/560	13/28814	0.0255227	0.0687806	0.0405079	Smo/Fgfr1	2
GO:2001223	GO:2001223	negative regulation of neuron migration	2/560	13/28814	0.0255227	0.0687806	0.0405079	Olfm1/Gsk3b	2
GO:0033598	GO:0033598	mammary gland epithelial cell proliferation	3/560	33/28814	0.0258691	0.0695539	0.0409633	Wnt5a/Zfp703/Rtn4	3
GO:0035520	GO:0035520	monoubiquitinated protein deubiquitination	3/560	33/28814	0.0258691	0.0695539	0.0409633	Eny2/Usp47/Usp22	3
GO:0039694	GO:0039694	viral RNA genome replication	3/560	33/28814	0.0258691	0.0695539	0.0409633	Hmga2/Top2b/Cdc42	3
GO:0097345	GO:0097345	mitochondrial outer membrane permeabilization	3/560	33/28814	0.0258691	0.0695539	0.0409633	Sh3glb1/Acaa2/Gsk3b	3
GO:0006119	GO:0006119	oxidative phosphorylation	6/560	116/28814	0.0259558	0.0696872	0.0410418	Uqcrh/Ndufa8/Vcp/Dld/Cycs/Atp5h	6
GO:0034728	GO:0034728	nucleosome organization	6/560	116/28814	0.0259558	0.0696872	0.0410418	Smarce1/H3f3a/H3f3b/Dnajc9/Baz1a/H1f0	6
GO:0106106	GO:0106106	cold-induced thermogenesis	7/560	148/28814	0.0259634	0.0696872	0.0410418	Gnas/Fabp5/Kdm6b/Id1/Acadl/Grb10/Notch1	7
GO:0030258	GO:0030258	lipid modification	9/560	216/28814	0.0260318	0.0698309	0.0411264	Pex2/Twist1/Acadl/Akt1/Eci2/Soat1/Acaa2/Alox15/Crot	9
GO:0010257	GO:0010257	NADH dehydrogenase complex assembly	4/560	58/28814	0.0262415	0.0702323	0.0413628	Ndufb7/Timm21/Ndufa8/Ndufa2	4
GO:0032981	GO:0032981	mitochondrial respiratory chain complex I assembly	4/560	58/28814	0.0262415	0.0702323	0.0413628	Ndufb7/Timm21/Ndufa8/Ndufa2	4
GO:0042743	GO:0042743	hydrogen peroxide metabolic process	4/560	58/28814	0.0262415	0.0702323	0.0413628	Prdx2/Pxdn/Prdx4/Cycs	4
GO:0071103	GO:0071103	DNA conformation change	4/560	58/28814	0.0262415	0.0702323	0.0413628	Top2b/Top1/Hmgb1/Gins2	4
GO:0009411	GO:0009411	response to UV	7/560	149/28814	0.0268055	0.07166	0.0422036	Mfap4/Usp47/Akt1/Mmp2/Bak1/Casp3/Pclaf	7
GO:0065004	GO:0065004	protein-DNA complex assembly	7/560	149/28814	0.0268055	0.07166	0.0422036	H3f3a/H3f3b/Hmgb1/Dnajc9/Baz1a/Tcf4/H1f0	7
GO:0007041	GO:0007041	lysosomal transport	6/560	117/28814	0.0269271	0.071903	0.0423467	Bin1/Arf1/Vcp/Tsg101/Rab34/Cdx2	6
GO:0038127	GO:0038127	ERBB signaling pathway	6/560	117/28814	0.0269271	0.071903	0.0423467	Hip1/Tgfb1/Ccdc88a/Akt1/Tsg101/Rtn4	6
GO:0071674	GO:0071674	mononuclear cell migration	8/560	183/28814	0.0271835	0.0725461	0.0427255	Mdk/Wnt5a/Tgfb1/Akt1/App/Hmgb1/Cdc42/Calr	8
GO:1902893	GO:1902893	regulation of miRNA transcription	5/560	87/28814	0.0274077	0.0731029	0.0430534	Smad1/Tgfb1/App/Gata6/Hdac2	5
GO:0099003	GO:0099003	vesicle-mediated transport in synapse	10/560	254/28814	0.0276209	0.0736295	0.0433636	Cdh2/Actg1/Bin1/Dtnbp1/Cd24a/Ctnnb1/Rap1a/Prkaca/Gsk3b/Canx	10
GO:0071333	GO:0071333	cellular response to glucose stimulus	7/560	150/28814	0.0276661	0.0736307	0.0433643	Sox4/Eny2/Ppp3ca/Ppp2ca/Prkaca/Rab34/Tcf7l2	7
GO:0072331	GO:0072331	signal transduction by p53 class mediator	7/560	150/28814	0.0276661	0.0736307	0.0433643	Sox4/Pcbp4/Sh3glb1/Twist1/Snai1/Spred1/Msx1	7
GO:0030199	GO:0030199	collagen fibril organization	4/560	59/28814	0.0277314	0.0736307	0.0433643	Serpinh1/Pxdn/Col13a1/Foxc1	4
GO:0045599	GO:0045599	negative regulation of fat cell differentiation	4/560	59/28814	0.0277314	0.0736307	0.0433643	Zfpm1/Wnt5a/Tgfb1/Tcf7l2	4
GO:0045778	GO:0045778	positive regulation of ossification	4/560	59/28814	0.0277314	0.0736307	0.0433643	Sox11/Wnt5a/Fbn2/Pkdcc	4
GO:0046902	GO:0046902	regulation of mitochondrial membrane permeability	4/560	59/28814	0.0277314	0.0736307	0.0433643	Sh3glb1/Acaa2/Bak1/Gsk3b	4
GO:0051445	GO:0051445	regulation of meiotic cell cycle	4/560	59/28814	0.0277314	0.0736307	0.0433643	Wnt5a/Prkaca/Msx1/Calr	4
GO:0008585	GO:0008585	female gonad development	6/560	118/28814	0.0279222	0.0738129	0.0434716	Pdgfra/Fst/Mmp2/Foxc1/Kdr/Sfrp1	6
GO:0031058	GO:0031058	positive regulation of histone modification	6/560	118/28814	0.0279222	0.0738129	0.0434716	Aplnr/Ctbp1/Tgfb1/App/Ctnnb1/Brd7	6
GO:0032602	GO:0032602	chemokine production	6/560	118/28814	0.0279222	0.0738129	0.0434716	Zfpm1/Wnt5a/Twist1/App/Hmgb1/Cd24a	6
GO:0038061	GO:0038061	NIK/NF-kappaB signaling	6/560	118/28814	0.0279222	0.0738129	0.0434716	Trim44/Akt1/App/Hmgb1/Nfat5/Calr	6
GO:0042593	GO:0042593	glucose homeostasis	11/560	291/28814	0.027925	0.0738129	0.0434716	Fabp5/Sox4/Eny2/Ppp3ca/Akt1/Fbn2/Ppp2ca/Prkaca/Rab34/Tcf7l2/Slc16a1	11
GO:0002092	GO:0002092	positive regulation of receptor internalization	3/560	34/28814	0.0279735	0.0738129	0.0434716	Dtnbp1/App/Pard3	3
GO:0045920	GO:0045920	negative regulation of exocytosis	3/560	34/28814	0.0279735	0.0738129	0.0434716	Rap1a/Notch1/Gnai2	3
GO:0072576	GO:0072576	liver morphogenesis	3/560	34/28814	0.0279735	0.0738129	0.0434716	Mdk/Smo/Rtn4	3
GO:1901020	GO:1901020	negative regulation of calcium ion transmembrane transporter activity	3/560	34/28814	0.0279735	0.0738129	0.0434716	Ywhae/Ppp2ca/Calm2	3
GO:1901186	GO:1901186	positive regulation of ERBB signaling pathway	3/560	34/28814	0.0279735	0.0738129	0.0434716	Hip1/Ccdc88a/Rtn4	3
GO:1905476	GO:1905476	negative regulation of protein localization to membrane	3/560	34/28814	0.0279735	0.0738129	0.0434716	Tgfb1/Pkdcc/Pid1	3
GO:0043270	GO:0043270	positive regulation of ion transport	12/560	329/28814	0.0283628	0.0747978	0.0440517	Gnas/Itgb1/Aplnr/Dpysl2/Arf1/Tspo/Dtnbp1/Akt1/Rtn4/Bak1/Vmp1/Calm2	12
GO:0033500	GO:0033500	carbohydrate homeostasis	11/560	292/28814	0.0285324	0.0752028	0.0442901	Fabp5/Sox4/Eny2/Ppp3ca/Akt1/Fbn2/Ppp2ca/Prkaca/Rab34/Tcf7l2/Slc16a1	11
GO:0071214	GO:0071214	cellular response to abiotic stimulus	12/560	330/28814	0.0289372	0.0761517	0.044849	Ccnd2/Hmga2/Mfap4/Usp47/Tgfb1/Akt1/Mmp2/Ctnnb1/Bak1/Gsk3b/Sfrp1/Casp3	12
GO:0104004	GO:0104004	cellular response to environmental stimulus	12/560	330/28814	0.0289372	0.0761517	0.044849	Ccnd2/Hmga2/Mfap4/Usp47/Tgfb1/Akt1/Mmp2/Ctnnb1/Bak1/Gsk3b/Sfrp1/Casp3	12
GO:0050764	GO:0050764	regulation of phagocytosis	6/560	119/28814	0.0289412	0.0761517	0.044849	Mex3b/Tgfb1/Hmgb1/Rap1a/Alox15/Calr	6
GO:0044262	GO:0044262	cellular carbohydrate metabolic process	11/560	293/28814	0.0291492	0.0761997	0.0448773	Igfbp4/Mogat2/Phlda2/Akt1/Hmgb1/Grb10/Midn/Idh2/Gsk3b/Tcf7l2/Igfbp3	11
GO:0006631	GO:0006631	fatty acid metabolic process	15/560	446/28814	0.029223	0.0761997	0.0448773	Fabp5/Scd2/Pex2/Hacd1/Twist1/Acadl/Akt1/Eci2/Acaa2/Qk/Gpat4/Cyb5a/Alox15/Dld/Crot	15
GO:0000288	GO:0000288	nuclear-transcribed mRNA catabolic process, deadenylation-dependent decay	4/560	60/28814	0.0292709	0.0761997	0.0448773	Cnot6/Paip1/Btg2/Cnot7	4
GO:0002138	GO:0002138	retinoic acid biosynthetic process	2/560	14/28814	0.029399	0.0761997	0.0448773	Rbp1/Aldh1a2	2
GO:0006999	GO:0006999	nuclear pore organization	2/560	14/28814	0.029399	0.0761997	0.0448773	Pom121/Rtn4	2
GO:0016102	GO:0016102	diterpenoid biosynthetic process	2/560	14/28814	0.029399	0.0761997	0.0448773	Rbp1/Aldh1a2	2
GO:0019511	GO:0019511	peptidyl-proline hydroxylation	2/560	14/28814	0.029399	0.0761997	0.0448773	Prdx4/P4hb	2
GO:0021936	GO:0021936	regulation of cerebellar granule cell precursor proliferation	2/560	14/28814	0.029399	0.0761997	0.0448773	Smo/Lhx1	2
GO:0021984	GO:0021984	adenohypophysis development	2/560	14/28814	0.029399	0.0761997	0.0448773	Fgf8/Hes1	2
GO:0030213	GO:0030213	hyaluronan biosynthetic process	2/560	14/28814	0.029399	0.0761997	0.0448773	Tgfb1/Ccnd3	2
GO:0035791	GO:0035791	platelet-derived growth factor receptor-beta signaling pathway	2/560	14/28814	0.029399	0.0761997	0.0448773	Hip1/Ptpn1	2
GO:0036499	GO:0036499	PERK-mediated unfolded protein response	2/560	14/28814	0.029399	0.0761997	0.0448773	Tmed2/Ptpn1	2
GO:0045091	GO:0045091	regulation of single stranded viral RNA replication via double stranded DNA intermediate	2/560	14/28814	0.029399	0.0761997	0.0448773	Hmga2/Top2b	2
GO:0045586	GO:0045586	regulation of gamma-delta T cell differentiation	2/560	14/28814	0.029399	0.0761997	0.0448773	Sox4/Lef1	2
GO:0045792	GO:0045792	negative regulation of cell size	2/560	14/28814	0.029399	0.0761997	0.0448773	Rdx/Akt1	2
GO:0046073	GO:0046073	dTMP metabolic process	2/560	14/28814	0.029399	0.0761997	0.0448773	Nme1/Upp1	2
GO:0046643	GO:0046643	regulation of gamma-delta T cell activation	2/560	14/28814	0.029399	0.0761997	0.0448773	Sox4/Lef1	2
GO:0048672	GO:0048672	positive regulation of collateral sprouting	2/560	14/28814	0.029399	0.0761997	0.0448773	Wnt3/Rtn4	2
GO:0051451	GO:0051451	myoblast migration	2/560	14/28814	0.029399	0.0761997	0.0448773	Smo/Plekho1	2
GO:0060670	GO:0060670	branching involved in labyrinthine layer morphogenesis	2/560	14/28814	0.029399	0.0761997	0.0448773	Rspo3/Tmed2	2
GO:0061140	GO:0061140	lung secretory cell differentiation	2/560	14/28814	0.029399	0.0761997	0.0448773	Gata6/Fgf10	2
GO:0070341	GO:0070341	fat cell proliferation	2/560	14/28814	0.029399	0.0761997	0.0448773	Fgf10/Pid1	2
GO:0070365	GO:0070365	hepatocyte differentiation	2/560	14/28814	0.029399	0.0761997	0.0448773	Frzb/Mesp1	2
GO:0071838	GO:0071838	cell proliferation in bone marrow	2/560	14/28814	0.029399	0.0761997	0.0448773	Hmga2/Lef1	2
GO:1900038	GO:1900038	negative regulation of cellular response to hypoxia	2/560	14/28814	0.029399	0.0761997	0.0448773	Commd1/Epha4	2
GO:1901201	GO:1901201	regulation of extracellular matrix assembly	2/560	14/28814	0.029399	0.0761997	0.0448773	Phldb2/Notch1	2
GO:1902510	GO:1902510	regulation of apoptotic DNA fragmentation	2/560	14/28814	0.029399	0.0761997	0.0448773	Casp3/Igfbp3	2
GO:0071331	GO:0071331	cellular response to hexose stimulus	7/560	152/28814	0.029443	0.0762716	0.0449196	Sox4/Eny2/Ppp3ca/Ppp2ca/Prkaca/Rab34/Tcf7l2	7
GO:0006163	GO:0006163	purine nucleotide metabolic process	13/560	369/28814	0.0295131	0.0764109	0.0450016	Dcakd/Tgfb1/App/Vcp/Nme1/Acaa2/Atp5g3/Gpat4/Dld/Suclg1/Crot/Atp5h/Pid1	13
GO:0019318	GO:0019318	hexose metabolic process	10/560	257/28814	0.0296026	0.0766002	0.0451131	Fabp5/Igfbp4/Phlda2/Akt1/Hmgb1/Grb10/Midn/Tcf7l2/Ldha/Igfbp3	10
GO:0009117	GO:0009117	nucleotide metabolic process	15/560	447/28814	0.0297209	0.0768638	0.0452684	Dcakd/Tgfb1/App/Vcp/Nme1/Acaa2/Idh2/Atp5g3/Gpat4/Dld/Suclg1/Crot/Atp5h/Pid1/Upp1	15
GO:0035914	GO:0035914	skeletal muscle cell differentiation	5/560	89/28814	0.0298485	0.0771085	0.0454125	Sox11/Cited2/Notch1/Btg2/Eomes	5
GO:0061614	GO:0061614	miRNA transcription	5/560	89/28814	0.0298485	0.0771085	0.0454125	Smad1/Tgfb1/App/Gata6/Hdac2	5
GO:0001958	GO:0001958	endochondral ossification	3/560	35/28814	0.0301662	0.0773743	0.045569	Gnas/Col13a1/Foxc1	3
GO:0010837	GO:0010837	regulation of keratinocyte proliferation	3/560	35/28814	0.0301662	0.0773743	0.045569	Mdk/Fgf10/Ctsl	3
GO:0014044	GO:0014044	Schwann cell development	3/560	35/28814	0.0301662	0.0773743	0.045569	Pmp22/Akt1/Pard3	3
GO:0036075	GO:0036075	replacement ossification	3/560	35/28814	0.0301662	0.0773743	0.045569	Gnas/Col13a1/Foxc1	3
GO:0060479	GO:0060479	lung cell differentiation	3/560	35/28814	0.0301662	0.0773743	0.045569	Gata6/Ctnnb1/Fgf10	3
GO:0071539	GO:0071539	protein localization to centrosome	3/560	35/28814	0.0301662	0.0773743	0.045569	Mapre1/Gsk3b/Nin	3
GO:0071985	GO:0071985	multivesicular body sorting pathway	3/560	35/28814	0.0301662	0.0773743	0.045569	Laptm4b/Vps36/Vcp	3
GO:1901099	GO:1901099	negative regulation of signal transduction in absence of ligand	3/560	35/28814	0.0301662	0.0773743	0.045569	Gas1/Prdx2/Fgf10	3
GO:1903203	GO:1903203	regulation of oxidative stress-induced neuron death	3/560	35/28814	0.0301662	0.0773743	0.045569	Nono/App/Ctnnb1	3
GO:1904738	GO:1904738	vascular associated smooth muscle cell migration	3/560	35/28814	0.0301662	0.0773743	0.045569	Smo/Grb10/Tpm1	3
GO:1990089	GO:1990089	response to nerve growth factor	3/560	35/28814	0.0301662	0.0773743	0.045569	Hes1/Akt1/Rap1a	3
GO:1990090	GO:1990090	cellular response to nerve growth factor stimulus	3/560	35/28814	0.0301662	0.0773743	0.045569	Hes1/Akt1/Rap1a	3
GO:2001240	GO:2001240	negative regulation of extrinsic apoptotic signaling pathway in absence of ligand	3/560	35/28814	0.0301662	0.0773743	0.045569	Gas1/Prdx2/Fgf10	3
GO:0071326	GO:0071326	cellular response to monosaccharide stimulus	7/560	153/28814	0.0303597	0.077828	0.0458363	Sox4/Eny2/Ppp3ca/Ppp2ca/Prkaca/Rab34/Tcf7l2	7
GO:0002831	GO:0002831	regulation of response to biotic stimulus	13/560	371/28814	0.0306341	0.0784885	0.0462252	Prdx2/Dapk1/Wnt5a/Trim44/Nono/Mmp2/Gata6/Hmgb1/Cd24a/Lrp8/Cnot7/Rab34/Calm2	13
GO:0008333	GO:0008333	endosome to lysosome transport	4/560	61/28814	0.03086	0.079024	0.0465406	Bin1/Vcp/Tsg101/Cdx2	4
GO:0050870	GO:0050870	positive regulation of T cell activation	9/560	223/28814	0.0310485	0.0793417	0.0467278	Mdk/Sox4/Hes1/B2m/Zmiz1/Tgfb1/Hmgb1/Cd24a/Lef1	9
GO:0046545	GO:0046545	development of primary female sexual characteristics	6/560	121/28814	0.0310519	0.0793417	0.0467278	Pdgfra/Fst/Mmp2/Foxc1/Kdr/Sfrp1	6
GO:0051963	GO:0051963	regulation of synapse assembly	6/560	121/28814	0.0310519	0.0793417	0.0467278	Adgrl2/Wnt5a/Gpc6/App/Gsk3b/Dkk1	6
GO:1902414	GO:1902414	protein localization to cell junction	6/560	121/28814	0.0310519	0.0793417	0.0467278	Actg1/Gpc6/Rap1a/Lsr/Kif3a/Gsk3b	6
GO:0008037	GO:0008037	cell recognition	11/560	297/28814	0.0317122	0.0809846	0.0476953	Prtg/Ndn/Wnt5a/App/Nrp1/Bsg/Gap43/Rtn4/Epha4/Casp3/Emb	11
GO:0050878	GO:0050878	regulation of body fluid levels	13/560	373/28814	0.0317858	0.0811282	0.0477799	Gnas/Prdx2/Aplnr/Pdgfra/Dtnbp1/Nme1/Lsr/Fgf10/Gpat4/Gnai2/Fn1/Fundc2/Fbln1	13
GO:0030534	GO:0030534	adult behavior	8/560	189/28814	0.032049	0.0817556	0.0481494	Ccnd2/Pbx3/Chd7/Pmp22/App/Cstb/Epha4/Hoxd9	8
GO:0045577	GO:0045577	regulation of B cell differentiation	3/560	36/28814	0.0324468	0.082499	0.0485872	Hmgb3/Cd24a/Sfrp1	3
GO:0048048	GO:0048048	embryonic eye morphogenesis	3/560	36/28814	0.0324468	0.082499	0.0485872	Sox11/Cited2/Twist1	3
GO:0051491	GO:0051491	positive regulation of filopodium assembly	3/560	36/28814	0.0324468	0.082499	0.0485872	Dock11/Nrp1/Cdc42	3
GO:1902110	GO:1902110	positive regulation of mitochondrial membrane permeability involved in apoptotic process	3/560	36/28814	0.0324468	0.082499	0.0485872	Sh3glb1/Acaa2/Gsk3b	3
GO:0006446	GO:0006446	regulation of translational initiation	4/560	62/28814	0.0324991	0.082499	0.0485872	Tmed2/Paip1/Eif4g2/Dnajc3	4
GO:0010972	GO:0010972	negative regulation of G2/M transition of mitotic cell cycle	4/560	62/28814	0.0324991	0.082499	0.0485872	Hmga2/Usp47/Taok1/Ccng1	4
GO:0031102	GO:0031102	neuron projection regeneration	4/560	62/28814	0.0324991	0.082499	0.0485872	Mmp2/Gap43/Rtn4/Epha4	4
GO:0043457	GO:0043457	regulation of cellular respiration	4/560	62/28814	0.0324991	0.082499	0.0485872	Akt1/Vcp/Prkaca/Cycs	4
GO:1903078	GO:1903078	positive regulation of protein localization to plasma membrane	4/560	62/28814	0.0324991	0.082499	0.0485872	Itgb1/Akt1/Commd1/Nkd2	4
GO:0006486	GO:0006486	protein glycosylation	8/560	190/28814	0.0329141	0.0834168	0.0491277	Ube2j1/Ostc/Galnt7/St6galnac4/Dad1/Krtcap2/Arfgef1/Galnt1	8
GO:0043413	GO:0043413	macromolecule glycosylation	8/560	190/28814	0.0329141	0.0834168	0.0491277	Ube2j1/Ostc/Galnt7/St6galnac4/Dad1/Krtcap2/Arfgef1/Galnt1	8
GO:0071824	GO:0071824	protein-DNA complex subunit organization	8/560	190/28814	0.0329141	0.0834168	0.0491277	Smarce1/H3f3a/H3f3b/Hmgb1/Dnajc9/Baz1a/Tcf4/H1f0	8
GO:2001020	GO:2001020	regulation of response to DNA damage stimulus	10/560	262/28814	0.0331258	0.083526	0.0491921	Sox4/Hmga2/Pcbp4/Usp47/Twist1/Hmgb1/Snai1/Spred1/Fgf10/Smchd1	10
GO:0002396	GO:0002396	MHC protein complex assembly	2/560	15/28814	0.0334925	0.083526	0.0491921	B2m/Calr	2
GO:0002501	GO:0002501	peptide antigen assembly with MHC protein complex	2/560	15/28814	0.0334925	0.083526	0.0491921	B2m/Calr	2
GO:0006577	GO:0006577	amino-acid betaine metabolic process	2/560	15/28814	0.0334925	0.083526	0.0491921	Acadl/Crot	2
GO:0009130	GO:0009130	pyrimidine nucleoside monophosphate biosynthetic process	2/560	15/28814	0.0334925	0.083526	0.0491921	Nme1/Upp1	2
GO:0010771	GO:0010771	negative regulation of cell morphogenesis involved in differentiation	2/560	15/28814	0.0334925	0.083526	0.0491921	Ttc3/Fbln1	2
GO:0014049	GO:0014049	positive regulation of glutamate secretion	2/560	15/28814	0.0334925	0.083526	0.0491921	Dpysl2/Dtnbp1	2
GO:0015936	GO:0015936	coenzyme A metabolic process	2/560	15/28814	0.0334925	0.083526	0.0491921	Dcakd/Crot	2
GO:0021819	GO:0021819	layer formation in cerebral cortex	2/560	15/28814	0.0334925	0.083526	0.0491921	Ctnnb1/Lrp8	2
GO:0021932	GO:0021932	hindbrain radial glia guided cell migration	2/560	15/28814	0.0334925	0.083526	0.0491921	Itgb1/Lef1	2
GO:0032488	GO:0032488	Cdc42 protein signal transduction	2/560	15/28814	0.0334925	0.083526	0.0491921	Nrp1/Cdc42	2
GO:0032933	GO:0032933	SREBP signaling pathway	2/560	15/28814	0.0334925	0.083526	0.0491921	Amfr/Tmed2	2
GO:0034350	GO:0034350	regulation of glial cell apoptotic process	2/560	15/28814	0.0334925	0.083526	0.0491921	Pmp22/Dll1	2
GO:0036498	GO:0036498	IRE1-mediated unfolded protein response	2/560	15/28814	0.0334925	0.083526	0.0491921	Ptpn1/Hspa5	2
GO:0039692	GO:0039692	single stranded viral RNA replication via double stranded DNA intermediate	2/560	15/28814	0.0334925	0.083526	0.0491921	Hmga2/Top2b	2
GO:0042693	GO:0042693	muscle cell fate commitment	2/560	15/28814	0.0334925	0.083526	0.0491921	Fgf10/Dkk1	2
GO:0043455	GO:0043455	regulation of secondary metabolic process	2/560	15/28814	0.0334925	0.083526	0.0491921	Zeb2/Wnt5a	2
GO:0043558	GO:0043558	regulation of translational initiation in response to stress	2/560	15/28814	0.0334925	0.083526	0.0491921	Tmed2/Dnajc3	2
GO:0043584	GO:0043584	nose development	2/560	15/28814	0.0334925	0.083526	0.0491921	Chd7/Smchd1	2
GO:0046322	GO:0046322	negative regulation of fatty acid oxidation	2/560	15/28814	0.0334925	0.083526	0.0491921	Acadl/Akt1	2
GO:0048021	GO:0048021	regulation of melanin biosynthetic process	2/560	15/28814	0.0334925	0.083526	0.0491921	Zeb2/Wnt5a	2
GO:0050930	GO:0050930	induction of positive chemotaxis	2/560	15/28814	0.0334925	0.083526	0.0491921	Hmgb1/Fgf10	2
GO:0051280	GO:0051280	negative regulation of release of sequestered calcium ion into cytosol	2/560	15/28814	0.0334925	0.083526	0.0491921	Tgfb1/Calm2	2
GO:0051547	GO:0051547	regulation of keratinocyte migration	2/560	15/28814	0.0334925	0.083526	0.0491921	Fgf10/Map4k4	2
GO:0060211	GO:0060211	regulation of nuclear-transcribed mRNA poly(A) tail shortening	2/560	15/28814	0.0334925	0.083526	0.0491921	Btg2/Cnot7	2
GO:0060742	GO:0060742	epithelial cell differentiation involved in prostate gland development	2/560	15/28814	0.0334925	0.083526	0.0491921	Ctnnb1/Notch1	2
GO:0070141	GO:0070141	response to UV-A	2/560	15/28814	0.0334925	0.083526	0.0491921	Akt1/Mmp2	2
GO:0071379	GO:0071379	cellular response to prostaglandin stimulus	2/560	15/28814	0.0334925	0.083526	0.0491921	Gnas/Akt1	2
GO:1900376	GO:1900376	regulation of secondary metabolite biosynthetic process	2/560	15/28814	0.0334925	0.083526	0.0491921	Zeb2/Wnt5a	2
GO:1901163	GO:1901163	regulation of trophoblast cell migration	2/560	15/28814	0.0334925	0.083526	0.0491921	Fbn2/Calr	2
GO:0000302	GO:0000302	response to reactive oxygen species	8/560	191/28814	0.0337949	0.0842354	0.0496098	Prdx2/Kdm6b/Pdgfra/Romo1/Akt1/Mmp2/Hdac2/Casp3	8
GO:0006753	GO:0006753	nucleoside phosphate metabolic process	15/560	455/28814	0.0339311	0.0845299	0.0497833	Dcakd/Tgfb1/App/Vcp/Nme1/Acaa2/Idh2/Atp5g3/Gpat4/Dld/Suclg1/Crot/Atp5h/Pid1/Upp1	15
GO:0006406	GO:0006406	mRNA export from nucleus	4/560	63/28814	0.0341881	0.0848382	0.0499648	Thoc7/Eny2/Alyref/Sem1	4
GO:0006487	GO:0006487	protein N-linked glycosylation	4/560	63/28814	0.0341881	0.0848382	0.0499648	Ube2j1/Ostc/Dad1/Krtcap2	4
GO:0009064	GO:0009064	glutamine family amino acid metabolic process	4/560	63/28814	0.0341881	0.0848382	0.0499648	Ddah2/Got2/Pycr2/Oat	4
GO:0030865	GO:0030865	cortical cytoskeleton organization	4/560	63/28814	0.0341881	0.0848382	0.0499648	Rhobtb3/Epb41l3/Actn1/Calr	4
GO:0045744	GO:0045744	negative regulation of G protein-coupled receptor signaling pathway	4/560	63/28814	0.0341881	0.0848382	0.0499648	Aplnr/Ywhab/App/Gnai2	4
GO:0051785	GO:0051785	positive regulation of nuclear division	4/560	63/28814	0.0341881	0.0848382	0.0499648	Fgf8/Wnt5a/Cdc16/Msx1	4
GO:0090278	GO:0090278	negative regulation of peptide hormone secretion	4/560	63/28814	0.0341881	0.0848382	0.0499648	Eny2/Ppp3ca/Midn/Sfrp1	4
GO:0002687	GO:0002687	positive regulation of leukocyte migration	7/560	157/28814	0.034218	0.0848382	0.0499648	Mdk/Wnt5a/Tgfb1/App/Hmgb1/Rtn4/Calr	7
GO:2001235	GO:2001235	positive regulation of apoptotic signaling pathway	7/560	157/28814	0.034218	0.0848382	0.0499648	Prkra/Maged1/Pea15a/Sh3glb1/Msx1/Sfrp1/Ctsc	7
GO:1901890	GO:1901890	positive regulation of cell junction assembly	6/560	124/28814	0.0344022	0.0852498	0.0502073	S100a10/Adgrl2/Nrp1/Gsk3b/Kdr/Map4k4	6
GO:0009749	GO:0009749	response to glucose	8/560	192/28814	0.0346916	0.0857274	0.0504886	Sox4/Eny2/Ppp3ca/Ppp2ca/Prkaca/Rab34/Tcf7l2/Casp3	8
GO:0007095	GO:0007095	mitotic G2 DNA damage checkpoint signaling	3/560	37/28814	0.0348148	0.0857274	0.0504886	Hmga2/Taok1/Ccng1	3
GO:0010661	GO:0010661	positive regulation of muscle cell apoptotic process	3/560	37/28814	0.0348148	0.0857274	0.0504886	Capn2/Gata6/Igfbp3	3
GO:0010923	GO:0010923	negative regulation of phosphatase activity	3/560	37/28814	0.0348148	0.0857274	0.0504886	Mprip/Gnai2/Bod1	3
GO:0018208	GO:0018208	peptidyl-proline modification	3/560	37/28814	0.0348148	0.0857274	0.0504886	Ppib/Prdx4/P4hb	3
GO:0035329	GO:0035329	hippo signaling	3/560	37/28814	0.0348148	0.0857274	0.0504886	Amot/Tead2/Sox11	3
GO:0036475	GO:0036475	neuron death in response to oxidative stress	3/560	37/28814	0.0348148	0.0857274	0.0504886	Nono/App/Ctnnb1	3
GO:0040020	GO:0040020	regulation of meiotic nuclear division	3/560	37/28814	0.0348148	0.0857274	0.0504886	Wnt5a/Msx1/Calr	3
GO:0045746	GO:0045746	negative regulation of Notch signaling pathway	3/560	37/28814	0.0348148	0.0857274	0.0504886	Dll3/Nrarp/Dll1	3
GO:0051647	GO:0051647	nucleus localization	3/560	37/28814	0.0348148	0.0857274	0.0504886	Myh10/Bin1/Cdc42	3
GO:0071364	GO:0071364	cellular response to epidermal growth factor stimulus	3/560	37/28814	0.0348148	0.0857274	0.0504886	Snx6/Akt1/Foxc1	3
GO:1905508	GO:1905508	protein localization to microtubule organizing center	3/560	37/28814	0.0348148	0.0857274	0.0504886	Mapre1/Gsk3b/Nin	3
GO:0007029	GO:0007029	endoplasmic reticulum organization	5/560	93/28814	0.0351297	0.0864121	0.0508918	Reep5/Polr2m/Tmed2/Rtn4/Rab18	5
GO:0033108	GO:0033108	mitochondrial respiratory chain complex assembly	5/560	93/28814	0.0351297	0.0864121	0.0508918	Ndufb7/Timm21/Coa3/Ndufa8/Ndufa2	5
GO:0008643	GO:0008643	carbohydrate transport	7/560	158/28814	0.0352311	0.0866159	0.0510119	Gpc3/Fabp5/Pea15a/Akt1/Grb10/Rap1a/Pid1	7
GO:0007626	GO:0007626	locomotory behavior	10/560	265/28814	0.0353754	0.0869251	0.0511939	Dbn1/Ccnd2/Pbx3/Chd7/Pmp22/App/Cstb/Aplp2/Epha4/Hoxd9	10
GO:0007416	GO:0007416	synapse assembly	8/560	193/28814	0.0356043	0.0874417	0.0514982	Cdh2/Adgrl2/Wnt5a/Gpc6/App/Gap43/Gsk3b/Dkk1	8
GO:0070059	GO:0070059	intrinsic apoptotic signaling pathway in response to endoplasmic reticulum stress	4/560	64/28814	0.0359273	0.0881424	0.0519109	Bak1/Gsk3b/Ptpn1/Casp3	4
GO:1902750	GO:1902750	negative regulation of cell cycle G2/M phase transition	4/560	64/28814	0.0359273	0.0881424	0.0519109	Hmga2/Usp47/Taok1/Ccng1	4
GO:0050900	GO:0050900	leukocyte migration	13/560	380/28814	0.0360632	0.0884295	0.0520799	Mdk/Itgb1/Wnt5a/Ppib/Tgfb1/Akt1/App/Hmgb1/Cd24a/Bsg/Cdc42/Rtn4/Calr	13
GO:0022904	GO:0022904	respiratory electron transport chain	5/560	94/28814	0.0365344	0.0894443	0.0526776	Uqcrh/Hoxb3os/Ndufa8/Dld/Cycs	5
GO:0032273	GO:0032273	positive regulation of protein polymerization	5/560	94/28814	0.0365344	0.0894443	0.0526776	Bin1/Pfn1/Mapre1/Alox15/Nin	5
GO:0045445	GO:0045445	myoblast differentiation	5/560	94/28814	0.0365344	0.0894443	0.0526776	Tgfb1/Notch1/Dll1/Tcf7l2/Igfbp3	5
GO:0060674	GO:0060674	placenta blood vessel development	3/560	38/28814	0.0372696	0.0911013	0.0536535	Hes1/Tmed2/Akt1	3
GO:1902686	GO:1902686	mitochondrial outer membrane permeabilization involved in programmed cell death	3/560	38/28814	0.0372696	0.0911013	0.0536535	Sh3glb1/Acaa2/Gsk3b	3
GO:1905606	GO:1905606	regulation of presynapse assembly	3/560	38/28814	0.0372696	0.0911013	0.0536535	Gpc6/App/Dkk1	3
GO:0009746	GO:0009746	response to hexose	8/560	195/28814	0.0374781	0.0911913	0.0537065	Sox4/Eny2/Ppp3ca/Ppp2ca/Prkaca/Rab34/Tcf7l2/Casp3	8
GO:0002792	GO:0002792	negative regulation of peptide secretion	4/560	65/28814	0.0377168	0.0911913	0.0537065	Eny2/Ppp3ca/Midn/Sfrp1	4
GO:0045661	GO:0045661	regulation of myoblast differentiation	4/560	65/28814	0.0377168	0.0911913	0.0537065	Tgfb1/Notch1/Dll1/Igfbp3	4
GO:0048008	GO:0048008	platelet-derived growth factor receptor signaling pathway	4/560	65/28814	0.0377168	0.0911913	0.0537065	Hip1/Pdgfra/Nrp1/Ptpn1	4
GO:0060119	GO:0060119	inner ear receptor cell development	4/560	65/28814	0.0377168	0.0911913	0.0537065	Hes1/Fgfr1/Fzd2/Kif3a	4
GO:0098930	GO:0098930	axonal transport	4/560	65/28814	0.0377168	0.0911913	0.0537065	Dtnbp1/Ap3s1/Hsbp1/Kif3a	4
GO:0000291	GO:0000291	nuclear-transcribed mRNA catabolic process, exonucleolytic	2/560	16/28814	0.0377934	0.0911913	0.0537065	Cnot6/Cnot7	2
GO:0035729	GO:0035729	cellular response to hepatocyte growth factor stimulus	2/560	16/28814	0.0377934	0.0911913	0.0537065	Nrp1/Gsk3b	2
GO:0038065	GO:0038065	collagen-activated signaling pathway	2/560	16/28814	0.0377934	0.0911913	0.0537065	Col4a1/Col4a2	2
GO:0042359	GO:0042359	vitamin D metabolic process	2/560	16/28814	0.0377934	0.0911913	0.0537065	Fgfr1/Snai1	2
GO:0046007	GO:0046007	negative regulation of activated T cell proliferation	2/560	16/28814	0.0377934	0.0911913	0.0537065	Prkar1a/Casp3	2
GO:0048681	GO:0048681	negative regulation of axon regeneration	2/560	16/28814	0.0377934	0.0911913	0.0537065	Rtn4/Epha4	2
GO:0055057	GO:0055057	neuroblast division	2/560	16/28814	0.0377934	0.0911913	0.0537065	Fgfr1/Lef1	2
GO:0060628	GO:0060628	regulation of ER to Golgi vesicle-mediated transport	2/560	16/28814	0.0377934	0.0911913	0.0537065	Gas1/Arf1	2
GO:0061450	GO:0061450	trophoblast cell migration	2/560	16/28814	0.0377934	0.0911913	0.0537065	Fbn2/Calr	2
GO:0061548	GO:0061548	ganglion development	2/560	16/28814	0.0377934	0.0911913	0.0537065	Ctnnb1/Nrp1	2
GO:0071371	GO:0071371	cellular response to gonadotropin stimulus	2/560	16/28814	0.0377934	0.0911913	0.0537065	Gata6/Notch1	2
GO:0071501	GO:0071501	cellular response to sterol depletion	2/560	16/28814	0.0377934	0.0911913	0.0537065	Amfr/Tmed2	2
GO:0086103	GO:0086103	G protein-coupled receptor signaling pathway involved in heart process	2/560	16/28814	0.0377934	0.0911913	0.0537065	Cdc42/Gnai2	2
GO:0090051	GO:0090051	negative regulation of cell migration involved in sprouting angiogenesis	2/560	16/28814	0.0377934	0.0911913	0.0537065	Spred1/Notch1	2
GO:1902043	GO:1902043	positive regulation of extrinsic apoptotic signaling pathway via death domain receptors	2/560	16/28814	0.0377934	0.0911913	0.0537065	Pea15a/Sfrp1	2
GO:1902287	GO:1902287	semaphorin-plexin signaling pathway involved in axon guidance	2/560	16/28814	0.0377934	0.0911913	0.0537065	Plxna2/Nrp1	2
GO:1902337	GO:1902337	regulation of apoptotic process involved in morphogenesis	2/560	16/28814	0.0377934	0.0911913	0.0537065	Foxc1/Notch1	2
GO:1903624	GO:1903624	regulation of DNA catabolic process	2/560	16/28814	0.0377934	0.0911913	0.0537065	Casp3/Igfbp3	2
GO:2001171	GO:2001171	positive regulation of ATP biosynthetic process	2/560	16/28814	0.0377934	0.0911913	0.0537065	Vcp/Pid1	2
GO:0009063	GO:0009063	cellular amino acid catabolic process	5/560	95/28814	0.0379732	0.0914836	0.0538786	Ddah2/Got2/Blmh/Dld/Oat	5
GO:0014910	GO:0014910	regulation of smooth muscle cell migration	5/560	95/28814	0.0379732	0.0914836	0.0538786	Mdk/Smo/S100a11/Tpm1/Igfbp3	5
GO:0061157	GO:0061157	mRNA destabilization	5/560	95/28814	0.0379732	0.0914836	0.0538786	Cnot6/Paip1/Btg2/Qk/Cnot7	5
GO:0071322	GO:0071322	cellular response to carbohydrate stimulus	7/560	161/28814	0.0383889	0.0924374	0.0544404	Sox4/Eny2/Ppp3ca/Ppp2ca/Prkaca/Rab34/Tcf7l2	7
GO:0071375	GO:0071375	cellular response to peptide hormone stimulus	10/560	269/28814	0.0385374	0.0927473	0.0546229	Marcks/Akt1/Rab8b/Grb10/Ctnnb1/Gnai2/Gsk3b/Ccnd3/Ptpn1/Pid1	10
GO:0048511	GO:0048511	rhythmic process	11/560	307/28814	0.038813	0.0933626	0.0549852	Mdk/Maged1/Id1/Csnk1e/Top1/Pdgfra/Twist1/Nono/Hdac2/Gsk3b/Hes7	11
GO:0030282	GO:0030282	bone mineralization	6/560	128/28814	0.0392199	0.0942928	0.0555331	Gpc3/Twist1/Fbn2/Pkdcc/Alox15/Tcf7l2	6
GO:0015931	GO:0015931	nucleobase-containing compound transport	8/560	197/28814	0.0394169	0.0946694	0.0557549	Rftn1/Igf2bp3/Thoc7/Eny2/Pom121/Qk/Alyref/Sem1	8
GO:0031056	GO:0031056	regulation of histone modification	8/560	197/28814	0.0394169	0.0946694	0.0557549	Aplnr/Ctbp1/Tgfb1/Twist1/App/Ctnnb1/Brd7/Eid1	8
GO:0001836	GO:0001836	release of cytochrome c from mitochondria	4/560	66/28814	0.0395565	0.0949559	0.0559236	Fam162a/Akt1/Bak1/Timm50	4
GO:0032633	GO:0032633	interleukin-4 production	3/560	39/28814	0.0398106	0.0953215	0.056139	Zfpm1/Notch1/Lef1	3
GO:0032885	GO:0032885	regulation of polysaccharide biosynthetic process	3/560	39/28814	0.0398106	0.0953215	0.056139	Tgfb1/Akt1/Grb10	3
GO:0045981	GO:0045981	positive regulation of nucleotide metabolic process	3/560	39/28814	0.0398106	0.0953215	0.056139	App/Vcp/Pid1	3
GO:1900544	GO:1900544	positive regulation of purine nucleotide metabolic process	3/560	39/28814	0.0398106	0.0953215	0.056139	App/Vcp/Pid1	3
GO:2000036	GO:2000036	regulation of stem cell population maintenance	3/560	39/28814	0.0398106	0.0953215	0.056139	Hmga2/Smo/Elavl1	3
GO:1901617	GO:1901617	organic hydroxy compound biosynthetic process	9/560	234/28814	0.0402302	0.0962768	0.0567015	Zeb2/Wnt5a/Pex2/Cited1/Snai1/Sptssa/Cyp51/Alox15/Ldha	9
GO:0034284	GO:0034284	response to monosaccharide	8/560	198/28814	0.040411	0.0966601	0.0569273	Sox4/Eny2/Ppp3ca/Ppp2ca/Prkaca/Rab34/Tcf7l2/Casp3	8
GO:0007098	GO:0007098	centrosome cycle	6/560	129/28814	0.0404878	0.0967943	0.0570063	Bnip2/Ctnnb1/Kif3a/Nin/Pclaf/Slc16a1	6
GO:0002028	GO:0002028	regulation of sodium ion transport	5/560	97/28814	0.0409535	0.0978079	0.0576033	Gnas/Arf1/Tgfb1/Akt1/Commd1	5
GO:0090559	GO:0090559	regulation of membrane permeability	5/560	97/28814	0.0409535	0.0978079	0.0576033	Laptm4b/Sh3glb1/Acaa2/Bak1/Gsk3b	5
GO:0051656	GO:0051656	establishment of organelle localization	14/560	427/28814	0.0410429	0.0979714	0.0576996	Myh10/Itgb1/Dpysl2/Arf1/Dtnbp1/Ap3s1/Ctnnb1/Tmed10/Tsg101/Pard3/Hsbp1/Fgf10/Cdc42/Myo1b	14
GO:0043903	GO:0043903	regulation of biological process involved in symbiotic interaction	4/560	67/28814	0.0414466	0.0987336	0.0581485	Ly6e/Bsg/P4hb/Fbln1	4
GO:0060350	GO:0060350	endochondral bone morphogenesis	4/560	67/28814	0.0414466	0.0987336	0.0581485	Gnas/Serpinh1/Col13a1/Foxc1	4
GO:0060986	GO:0060986	endocrine hormone secretion	4/560	67/28814	0.0414466	0.0987336	0.0581485	Gnas/Fgfr1/Tspo/Rab8b	4
GO:0150076	GO:0150076	neuroinflammatory response	4/560	67/28814	0.0414466	0.0987336	0.0581485	Smo/Itgb1/App/Ctsc	4
GO:1990845	GO:1990845	adaptive thermogenesis	7/560	164/28814	0.0417268	0.0993113	0.0584887	Gnas/Fabp5/Kdm6b/Id1/Acadl/Grb10/Notch1	7
GO:0052126	GO:0052126	movement in host environment	6/560	130/28814	0.0417814	0.0993113	0.0584887	Ly6e/Nrp1/Tsg101/Bsg/Ctsl/P4hb	6
GO:0005996	GO:0005996	monosaccharide metabolic process	10/560	273/28814	0.0418891	0.0993113	0.0584887	Fabp5/Igfbp4/Phlda2/Akt1/Hmgb1/Grb10/Midn/Tcf7l2/Ldha/Igfbp3	10
GO:0001886	GO:0001886	endothelial cell morphogenesis	2/560	17/28814	0.0422922	0.0993113	0.0584887	Id1/Clic4	2
GO:0001967	GO:0001967	suckling behavior	2/560	17/28814	0.0422922	0.0993113	0.0584887	App/Aplp2	2
GO:0002070	GO:0002070	epithelial cell maturation	2/560	17/28814	0.0422922	0.0993113	0.0584887	Tgfb1/Gpat4	2
GO:0003222	GO:0003222	ventricular trabecula myocardium morphogenesis	2/560	17/28814	0.0422922	0.0993113	0.0584887	Chd7/Notch1	2
GO:0006991	GO:0006991	response to sterol depletion	2/560	17/28814	0.0422922	0.0993113	0.0584887	Amfr/Tmed2	2
GO:0007096	GO:0007096	regulation of exit from mitosis	2/560	17/28814	0.0422922	0.0993113	0.0584887	Tgfb1/Cdkn1c	2
GO:0009176	GO:0009176	pyrimidine deoxyribonucleoside monophosphate metabolic process	2/560	17/28814	0.0422922	0.0993113	0.0584887	Nme1/Upp1	2
GO:0010713	GO:0010713	negative regulation of collagen metabolic process	2/560	17/28814	0.0422922	0.0993113	0.0584887	Rap1a/Fn1	2
GO:0032966	GO:0032966	negative regulation of collagen biosynthetic process	2/560	17/28814	0.0422922	0.0993113	0.0584887	Rap1a/Fn1	2
GO:0034698	GO:0034698	response to gonadotropin	2/560	17/28814	0.0422922	0.0993113	0.0584887	Gata6/Notch1	2
GO:0035728	GO:0035728	response to hepatocyte growth factor	2/560	17/28814	0.0422922	0.0993113	0.0584887	Nrp1/Gsk3b	2
GO:0048143	GO:0048143	astrocyte activation	2/560	17/28814	0.0422922	0.0993113	0.0584887	Smo/App	2
GO:0051284	GO:0051284	positive regulation of sequestering of calcium ion	2/560	17/28814	0.0422922	0.0993113	0.0584887	Tgfb1/Calm2	2
GO:0060644	GO:0060644	mammary gland epithelial cell differentiation	2/560	17/28814	0.0422922	0.0993113	0.0584887	Smo/Zfp703	2
GO:0061000	GO:0061000	negative regulation of dendritic spine development	2/560	17/28814	0.0422922	0.0993113	0.0584887	Dtnbp1/Hdac2	2
GO:0070571	GO:0070571	negative regulation of neuron projection regeneration	2/560	17/28814	0.0422922	0.0993113	0.0584887	Rtn4/Epha4	2
GO:0098814	GO:0098814	spontaneous synaptic transmission	2/560	17/28814	0.0422922	0.0993113	0.0584887	Itgb1/App	2
GO:1902285	GO:1902285	semaphorin-plexin signaling pathway involved in neuron projection guidance	2/560	17/28814	0.0422922	0.0993113	0.0584887	Plxna2/Nrp1	2
GO:1904748	GO:1904748	regulation of apoptotic process involved in development	2/560	17/28814	0.0422922	0.0993113	0.0584887	Foxc1/Notch1	2
GO:2000047	GO:2000047	regulation of cell-cell adhesion mediated by cadherin	2/560	17/28814	0.0422922	0.0993113	0.0584887	Wnt5a/Notch1	2
GO:2001028	GO:2001028	positive regulation of endothelial cell chemotaxis	2/560	17/28814	0.0422922	0.0993113	0.0584887	Fgfr1/Kdr	2
GO:0001782	GO:0001782	B cell homeostasis	3/560	40/28814	0.0424372	0.0993113	0.0584887	Dock11/Bak1/Casp3	3
GO:0016578	GO:0016578	histone deubiquitination	3/560	40/28814	0.0424372	0.0993113	0.0584887	Usp3/Eny2/Usp22	3
GO:0032094	GO:0032094	response to food	3/560	40/28814	0.0424372	0.0993113	0.0584887	Nenf/Akt1/Slc16a1	3
GO:0032232	GO:0032232	negative regulation of actin filament bundle assembly	3/560	40/28814	0.0424372	0.0993113	0.0584887	Dbn1/Phldb2/Pfn1	3
GO:0033144	GO:0033144	negative regulation of intracellular steroid hormone receptor signaling pathway	3/560	40/28814	0.0424372	0.0993113	0.0584887	Hmga2/Sfrp1/Calr	3
GO:0034110	GO:0034110	regulation of homotypic cell-cell adhesion	3/560	40/28814	0.0424372	0.0993113	0.0584887	Rdx/Zfp703/Cd24a	3
GO:0048265	GO:0048265	response to pain	3/560	40/28814	0.0424372	0.0993113	0.0584887	Capn2/Tspo/Akt1	3
GO:0070849	GO:0070849	response to epidermal growth factor	3/560	40/28814	0.0424372	0.0993113	0.0584887	Snx6/Akt1/Foxc1	3
GO:1903580	GO:1903580	positive regulation of ATP metabolic process	3/560	40/28814	0.0424372	0.0993113	0.0584887	App/Vcp/Pid1	3
GO:0007229	GO:0007229	integrin-mediated signaling pathway	5/560	98/28814	0.0424953	0.0993113	0.0584887	Zyx/Itgb1/Nrp1/Cdc42/Fn1	5
[truncated: 2,682 more rows]
