# Supplementary material for: Early autonomous patterning of the anteroposterior axis in gastruloids
Source: Development. 2024 Nov 18;151(22):dev202171. doi: 10.1242/dev.202171 (PMC11607688; doi:10.1242/dev.202171)
Supplement: Table S13. Summary of GO-term analysis results for the 48hpa Sox2+ population. [file develop-151-202171-TableS13.xlsx]

## Sheet: SuppTable13
	ID	Description	GeneRatio	BgRatio	pvalue	p.adjust	qvalue	geneID	Count
GO:1990830	GO:1990830	cellular response to leukemia inhibitory factor	50/476	311/28814	2.76442e-34	6.5493e-31	4.72063e-31	Zfp42/Mkrn1/Spp1/Mybl2/Pou5f1/Pmm1/Rif1/Mtf2/Jarid2/Ubxn2a/Syngr1/Adam23/Kat6b/Pml/Arid5b/Nr5a2/Trim2/Mcf2/Myb/Ina/Enah/Bcat2/Gclm/Sycp3/Mrpl15/Kdm5b/Gstt2/Rnf138/Hells/Pfkp/Klf5/Phc1/Eed/Shmt1/Xrcc5/Cacybp/Kdm3a/Elavl2/Ctbp2/Gldc/Srm/Tle4/Slc25a5/Eef1e1/Ncl/Gtf2h1/Chchd4/Mga/Gnpnat1/Cth	50
GO:1990823	GO:1990823	response to leukemia inhibitory factor	50/476	312/28814	3.24383e-34	6.5493e-31	4.72063e-31	Zfp42/Mkrn1/Spp1/Mybl2/Pou5f1/Pmm1/Rif1/Mtf2/Jarid2/Ubxn2a/Syngr1/Adam23/Kat6b/Pml/Arid5b/Nr5a2/Trim2/Mcf2/Myb/Ina/Enah/Bcat2/Gclm/Sycp3/Mrpl15/Kdm5b/Gstt2/Rnf138/Hells/Pfkp/Klf5/Phc1/Eed/Shmt1/Xrcc5/Cacybp/Kdm3a/Elavl2/Ctbp2/Gldc/Srm/Tle4/Slc25a5/Eef1e1/Ncl/Gtf2h1/Chchd4/Mga/Gnpnat1/Cth	50
GO:0040029	GO:0040029	regulation of gene expression, epigenetic	25/476	167/28814	6.24172e-17	8.40136e-14	6.05557e-14	Klf2/Zfp42/Morc1/Dppa3/Rif1/Gpx1/Jarid2/Dnmt3l/Tsix/Hat1/Cenpv/Tet1/Hells/Eed/Tfap2c/Baz2a/Trim28/Ash2l/Zfp57/Phf20/Rlim/Mphosph8/Dnmt3b/Tasor/Resf1	25
GO:0006304	GO:0006304	DNA modification	18/476	106/28814	1.54783e-13	1.56253e-10	1.12625e-10	Morc1/Dppa3/Tdrd12/Dnmt3l/Grhl2/Exosc5/Parp1/Tet1/Hells/Usp7/Alkbh2/Usp9x/Baz2a/Trim28/Apobec3/Zfp57/Mphosph8/Dnmt3b	18
GO:0044728	GO:0044728	DNA methylation or demethylation	17/476	93/28814	2.08441e-13	1.68337e-10	1.21335e-10	Morc1/Dppa3/Tdrd12/Dnmt3l/Grhl2/Parp1/Tet1/Hells/Usp7/Alkbh2/Usp9x/Baz2a/Trim28/Apobec3/Zfp57/Mphosph8/Dnmt3b	17
GO:0043414	GO:0043414	macromolecule methylation	29/476	329/28814	2.98662e-13	2.01e-10	1.44877e-10	Morc1/Dppa3/Rif1/Mtf2/Tdrd12/Jarid2/Dppa2/Dnmt3l/Grhl2/Myb/Parp1/Tet1/Dpy30/Hells/L3mbtl2/Nelfa/Eed/Kdm3a/Baz2a/Trim28/Ash2l/Nsd1/Emg1/Zfp57/Phf20/Mphosph8/Nsun2/Atrx/Dnmt3b	29
GO:0016570	GO:0016570	histone modification	35/476	495/28814	6.79398e-13	3.91916e-10	2.82487e-10	Jade1/Pou5f1/Rif1/Mtf2/Jarid2/Mta3/Dppa2/Smarcad1/Kat6b/Pml/Myb/Hat1/Kdm5b/Rest/Tet1/Dpy30/Usp7/L3mbtl2/Phc1/Nelfa/Eed/Trp53/Kdm3a/Baz2a/Ash2l/Nsd1/Ccnb1/Cul4b/Phf20/Rbbp7/Jmjd1c/Ruvbl1/Atrx/Incenp/Dnmt3b	35
GO:0051054	GO:0051054	positive regulation of DNA metabolic process	27/476	299/28814	1.12845e-12	5.69583e-10	4.10546e-10	Ooep/Hsp90aa1/Rif1/Rfc5/Dnmt3l/Pml/Grhl2/Parp1/Dkc1/Tigar/Pnp/Usp7/Cct3/Ino80e/Gnl3/Bax/Xrcc5/Cacybp/Dbf4/Usp9x/Trim28/Gfer/Cdt1/Msh2/Hmces/Ruvbl1/Atrx	27
GO:0032259	GO:0032259	methylation	30/476	376/28814	1.51581e-12	6.80092e-10	4.902e-10	Morc1/Dppa3/Rif1/Mtf2/Tdrd12/Jarid2/Dppa2/Dnmt3l/Grhl2/Myb/Parp1/Tet1/Dpy30/Hells/Carnmt1/L3mbtl2/Nelfa/Eed/Kdm3a/Baz2a/Trim28/Ash2l/Nsd1/Emg1/Zfp57/Phf20/Mphosph8/Nsun2/Atrx/Dnmt3b	30
GO:0033044	GO:0033044	regulation of chromosome organization	22/476	208/28814	6.375e-12	2.42172e-09	1.74554e-09	Pml/Cenpv/Terf1/Parp1/Dkc1/Cct3/Ino80e/Gnl3/Xrcc5/Trim28/Fbxo5/Cdt1/Ccnb1/Cdca5/Mphosph8/Wapl/Ube2c/Ruvbl1/Atrx/Tasor/Sgo2a/Resf1	22
GO:0031497	GO:0031497	chromatin assembly	20/476	168/28814	6.59707e-12	2.42172e-09	1.74554e-09	Zfp42/Dppa3/Rif1/Dnmt3l/Kat6b/Set/Hat1/Cenpv/Tet1/Hells/Trp53/Baz2a/Trim28/Anp32b/Zfp57/Mphosph8/Atrx/Dnmt3b/Tasor/Resf1	20
GO:0031507	GO:0031507	heterochromatin assembly	15/476	84/28814	7.81209e-12	2.62877e-09	1.89477e-09	Zfp42/Dppa3/Rif1/Dnmt3l/Hat1/Cenpv/Tet1/Hells/Baz2a/Trim28/Zfp57/Mphosph8/Dnmt3b/Tasor/Resf1	15
GO:0045814	GO:0045814	negative regulation of gene expression, epigenetic	15/476	91/28814	2.60242e-11	8.08351e-09	5.82647e-09	Zfp42/Dppa3/Rif1/Dnmt3l/Hat1/Cenpv/Tet1/Hells/Baz2a/Trim28/Zfp57/Mphosph8/Dnmt3b/Tasor/Resf1	15
GO:0070828	GO:0070828	heterochromatin organization	15/476	93/28814	3.59716e-11	1.03753e-08	7.47832e-09	Zfp42/Dppa3/Rif1/Dnmt3l/Hat1/Cenpv/Tet1/Hells/Baz2a/Trim28/Zfp57/Mphosph8/Dnmt3b/Tasor/Resf1	15
GO:0031060	GO:0031060	regulation of histone methylation	15/476	95/28814	4.93166e-11	1.3276e-08	9.56916e-09	Rif1/Mtf2/Jarid2/Dppa2/Myb/Tet1/L3mbtl2/Nelfa/Eed/Kdm3a/Baz2a/Nsd1/Phf20/Atrx/Dnmt3b	15
GO:0034502	GO:0034502	protein localization to chromosome	15/476	98/28814	7.80253e-11	1.96916e-08	1.41934e-08	Jarid2/Rcc2/Pml/Esco2/Terf1/Dkc1/Cct3/Gnl3/Cdt1/Msh2/Cdca5/Rpa2/Wapl/Atrx/Tasor	15
GO:0022613	GO:0022613	ribonucleoprotein complex biogenesis	28/476	406/28814	2.55487e-10	6.06856e-08	4.37412e-08	Hsp90aa1/Rpp25/Exosc5/Dkc1/Ppan/Rrn3/Setx/Rpl14/Xrcc5/Dis3/Ddx27/Pak1ip1/Utp14a/Ncl/Nop58/Emg1/Eif2d/Cul4b/Brix1/Ltv1/Sbds/Nhp2/Wdr18/Wdr75/Nop56/Eif2s2/Ruvbl1/Mdn1	28
GO:0006305	GO:0006305	DNA alkylation	13/476	76/28814	3.43913e-10	7.30905e-08	5.26825e-08	Morc1/Dppa3/Tdrd12/Dnmt3l/Grhl2/Parp1/Tet1/Hells/Baz2a/Trim28/Zfp57/Mphosph8/Dnmt3b	13
GO:0006306	GO:0006306	DNA methylation	13/476	76/28814	3.43913e-10	7.30905e-08	5.26825e-08	Morc1/Dppa3/Tdrd12/Dnmt3l/Grhl2/Parp1/Tet1/Hells/Baz2a/Trim28/Zfp57/Mphosph8/Dnmt3b	13
GO:0097193	GO:0097193	intrinsic apoptotic signaling pathway	24/476	308/28814	4.35085e-10	8.78436e-08	6.33163e-08	Hspb1/Gpx1/Pdk1/Mif/Pycard/Pml/Sfn/Parp1/Rrn3/Usp28/Pnp/Hells/Trp53/Bax/Msh6/Sod2/Eno1/Mcl1/Crip1/Ybx3/Msh2/Trap1/Ube2k/Mdm4	24
GO:0042254	GO:0042254	ribosome biogenesis	23/476	299/28814	1.29489e-09	2.4899e-07	1.79468e-07	Rpp25/Exosc5/Dkc1/Ppan/Rrn3/Rpl14/Xrcc5/Dis3/Ddx27/Pak1ip1/Utp14a/Ncl/Nop58/Emg1/Cul4b/Brix1/Ltv1/Sbds/Nhp2/Wdr18/Wdr75/Nop56/Mdn1	23
GO:0006260	GO:0006260	DNA replication	22/476	277/28814	1.63757e-09	3.00569e-07	2.16645e-07	Jade1/Ooep/Rfc5/Esco2/Terf1/Nfib/Ino80e/Trp53/Dnajc2/Cacybp/Dbf4/Tbrg1/Fbxo5/Cdt1/Rpa2/Tipin/Wdr18/Wapl/Rbbp7/Ccne1/Ruvbl1/Atrx	22
GO:2001252	GO:2001252	positive regulation of chromosome organization	14/476	104/28814	1.91181e-09	3.35648e-07	2.4193e-07	Pml/Dkc1/Cct3/Ino80e/Gnl3/Xrcc5/Trim28/Cdt1/Mphosph8/Ruvbl1/Atrx/Tasor/Sgo2a/Resf1	14
GO:0031062	GO:0031062	positive regulation of histone methylation	11/476	58/28814	2.52273e-09	4.2445e-07	3.05937e-07	Rif1/Mtf2/Jarid2/Myb/Tet1/L3mbtl2/Nelfa/Eed/Baz2a/Phf20/Dnmt3b	11
GO:0032200	GO:0032200	telomere organization	16/476	145/28814	2.63126e-09	4.25001e-07	3.06334e-07	Hsp90aa1/Rif1/Pml/Hat1/Terf1/Parp1/Dkc1/Cct3/Ino80e/Gnl3/Xrcc5/Rpa2/Nhp2/Ccne1/Ruvbl1/Atrx	16
GO:0016571	GO:0016571	histone methylation	17/476	167/28814	2.91739e-09	4.48478e-07	3.23256e-07	Rif1/Mtf2/Jarid2/Dppa2/Myb/Tet1/Dpy30/L3mbtl2/Nelfa/Eed/Kdm3a/Baz2a/Ash2l/Nsd1/Phf20/Atrx/Dnmt3b	17
GO:0018205	GO:0018205	peptidyl-lysine modification	26/476	395/28814	2.99874e-09	4.48478e-07	3.23256e-07	Jade1/Pou5f1/Rif1/Mtf2/Jarid2/Kat6b/Pml/Myb/Hat1/Uba2/Dpy30/L3mbtl2/Nelfa/Eed/Gnl3/Pias2/Kdm3a/Baz2a/Trim28/Ash2l/Nsd1/Phf20/Ruvbl1/Atrx/Cth/Dnmt3b	26
GO:0031056	GO:0031056	regulation of histone modification	18/476	197/28814	5.65598e-09	8.15673e-07	5.87924e-07	Rif1/Mtf2/Jarid2/Dppa2/Pml/Myb/Tet1/L3mbtl2/Nelfa/Eed/Trp53/Kdm3a/Baz2a/Nsd1/Ccnb1/Phf20/Atrx/Dnmt3b	18
GO:0045787	GO:0045787	positive regulation of cell cycle	24/476	355/28814	7.28835e-09	1.01484e-06	7.3148e-07	Ooep/Nanog/Mta3/Rcc2/Cenpv/Asns/Fntb/Kif20b/Dyrk3/Trp53/Pim1/Dbf4/Fbxo5/Cdt1/Ccnb1/Cdca5/Anp32b/Cul4b/Eif4ebp1/Ube2c/Ccnd1/Psrc1/Atrx/Sgo2a	24
GO:0051053	GO:0051053	negative regulation of DNA metabolic process	16/476	156/28814	7.64536e-09	1.02907e-06	7.41734e-07	Dppa3/Rif1/Dnmt3l/Pml/Terf1/Parp1/Trp53/Dnajc2/Msh6/Xrcc5/Trim28/Fbxo5/Cdt1/Msh2/Tipin/Wapl	16
GO:0051258	GO:0051258	protein polymerization	21/476	276/28814	8.2406e-09	1.0734e-06	7.73693e-07	Gpx4/Hsp90aa1/Pycard/Msrb2/Stmn1/Kank3/Cobl/Mtss1/Twf2/Trim6/Sgk1/Fkbp4/Fbxo5/Tmsb4x/Diaph1/Mphosph8/Ube2k/Ube2c/Psrc1/Map1b/Mzt1	21
GO:0048732	GO:0048732	gland development	28/476	476/28814	8.73795e-09	1.10262e-06	7.94751e-07	Sox2/Pdgfa/Gpx1/Jarid2/Cbx7/Pml/Arid5b/Nr0b1/Tfcp2l1/Myb/Socs2/Kdm5b/Nfib/Cobl/Pkm/Elf3/Bax/Etv5/Tfap2c/Sod2/Esrp1/Ncoa3/Fkbp4/Gfer/Nodal/Acadm/Cdh1/Ccnd1	28
GO:0031058	GO:0031058	positive regulation of histone modification	14/476	118/28814	1.0165e-08	1.24382e-06	8.96527e-07	Rif1/Mtf2/Jarid2/Pml/Myb/Tet1/L3mbtl2/Nelfa/Eed/Trp53/Baz2a/Ccnb1/Phf20/Dnmt3b	14
GO:0000723	GO:0000723	telomere maintenance	15/476	140/28814	1.24006e-08	1.47276e-06	1.06154e-06	Hsp90aa1/Rif1/Pml/Terf1/Parp1/Dkc1/Cct3/Ino80e/Gnl3/Xrcc5/Rpa2/Nhp2/Ccne1/Ruvbl1/Atrx	15
GO:0031445	GO:0031445	regulation of heterochromatin assembly	8/476	30/28814	2.22527e-08	2.49601e-06	1.79908e-06	Zfp42/Dppa3/Tet1/Trim28/Zfp57/Mphosph8/Tasor/Resf1	8
GO:0120261	GO:0120261	regulation of heterochromatin organization	8/476	30/28814	2.22527e-08	2.49601e-06	1.79908e-06	Zfp42/Dppa3/Tet1/Trim28/Zfp57/Mphosph8/Tasor/Resf1	8
GO:0006979	GO:0006979	response to oxidative stress	25/476	409/28814	2.62343e-08	2.86308e-06	2.06366e-06	Hspb1/Apoe/Gpx4/Gpx1/Pdk1/Msrb2/Pml/Glrx/Gab1/Gclm/Parp1/Rest/Akr1b3/Setx/Trp53/Etv5/Sod2/Mcl1/Gpx2/Gfer/Chchd4/Gsr/Trap1/Rbpms/Ucp2	25
GO:0048145	GO:0048145	regulation of fibroblast proliferation	13/476	109/28814	3.2118e-08	3.41296e-06	2.46001e-06	Pdgfa/Pla2g1b/Mif/Pml/Fntb/Trp53/Bax/Sod2/Morc3/Rnaseh2b/Ccnb1/Wapl/Tgif1	13
GO:0019827	GO:0019827	stem cell population maintenance	16/476	173/28814	3.35596e-08	3.47471e-06	2.50451e-06	Sox2/Pou5f1/Rif1/Mtf2/Nanog/Dppa2/Tcl1/Rest/Tet1/Gnl3/Tfap2c/Kdm3a/Ncoa3/Srrt/Nodal/Jmjd1c	16
GO:0048144	GO:0048144	fibroblast proliferation	13/476	112/28814	4.46227e-08	4.50466e-06	3.24689e-06	Pdgfa/Pla2g1b/Mif/Pml/Fntb/Trp53/Bax/Sod2/Morc3/Rnaseh2b/Ccnb1/Wapl/Tgif1	13
GO:0098727	GO:0098727	maintenance of cell number	16/476	177/28814	4.63119e-08	4.53522e-06	3.26891e-06	Sox2/Pou5f1/Rif1/Mtf2/Nanog/Dppa2/Tcl1/Rest/Tet1/Gnl3/Tfap2c/Kdm3a/Ncoa3/Srrt/Nodal/Jmjd1c	16
GO:0048608	GO:0048608	reproductive structure development	27/476	484/28814	4.82175e-08	4.53522e-06	3.26891e-06	Sox2/Nanog/Tex19.1/Dnmt3l/Arid5b/Nr0b1/Grhl2/Gab1/Kdm5b/Apela/Bax/Ncoa3/Trim28/Fkbp4/Nodal/Ybx3/Spint2/Msh2/Cdh1/Dnajb6/Gjb3/Ccnd1/Jmjd1c/Ccnf/Hmgb2/Eif2s2/Atrx	27
GO:0008630	GO:0008630	intrinsic apoptotic signaling pathway in response to DNA damage	13/476	113/28814	4.96749e-08	4.53522e-06	3.26891e-06	Mif/Pycard/Pml/Sfn/Usp28/Pnp/Trp53/Bax/Msh6/Sod2/Mcl1/Crip1/Msh2	13
GO:0010847	GO:0010847	regulation of chromatin assembly	8/476	33/28814	5.05411e-08	4.53522e-06	3.26891e-06	Zfp42/Dppa3/Tet1/Trim28/Zfp57/Mphosph8/Tasor/Resf1	8
GO:0044030	GO:0044030	regulation of DNA methylation	8/476	33/28814	5.05411e-08	4.53522e-06	3.26891e-06	Morc1/Dppa3/Dnmt3l/Grhl2/Parp1/Tet1/Baz2a/Mphosph8	8
GO:0045931	GO:0045931	positive regulation of mitotic cell cycle	14/476	134/28814	5.2362e-08	4.59647e-06	3.31306e-06	Nanog/Mta3/Rcc2/Asns/Dbf4/Fbxo5/Cdt1/Ccnb1/Cdca5/Anp32b/Cul4b/Eif4ebp1/Ube2c/Ccnd1	14
GO:0061458	GO:0061458	reproductive system development	27/476	488/28814	5.7013e-08	4.84142e-06	3.48962e-06	Sox2/Nanog/Tex19.1/Dnmt3l/Arid5b/Nr0b1/Grhl2/Gab1/Kdm5b/Apela/Bax/Ncoa3/Trim28/Fkbp4/Nodal/Ybx3/Spint2/Msh2/Cdh1/Dnajb6/Gjb3/Ccnd1/Jmjd1c/Ccnf/Hmgb2/Eif2s2/Atrx	27
GO:0034968	GO:0034968	histone lysine methylation	14/476	135/28814	5.75503e-08	4.84142e-06	3.48962e-06	Rif1/Mtf2/Jarid2/Myb/Dpy30/Nelfa/Eed/Kdm3a/Baz2a/Ash2l/Nsd1/Phf20/Atrx/Dnmt3b	14
GO:0007059	GO:0007059	chromosome segregation	22/476	340/28814	6.71525e-08	5.53391e-06	3.98876e-06	Tex19.1/Smarcad1/Rcc2/Sycp3/Esco2/Terf1/Syce2/Usp9x/Slc25a5/Fbxo5/Cdt1/Ccnb1/Cdca5/Wapl/Ube2c/Ccne1/Prc1/Psrc1/Bex4/Atrx/Incenp/Sgo2a	22
GO:0006275	GO:0006275	regulation of DNA replication	14/476	137/28814	6.93439e-08	5.60022e-06	4.03655e-06	Jade1/Rfc5/Esco2/Terf1/Ino80e/Trp53/Cacybp/Dbf4/Fbxo5/Cdt1/Tipin/Wapl/Ruvbl1/Atrx	14
GO:0006479	GO:0006479	protein methylation	17/476	207/28814	7.25253e-08	5.63186e-06	4.05936e-06	Rif1/Mtf2/Jarid2/Dppa2/Myb/Tet1/Dpy30/L3mbtl2/Nelfa/Eed/Kdm3a/Baz2a/Ash2l/Nsd1/Phf20/Atrx/Dnmt3b	17
GO:0008213	GO:0008213	protein alkylation	17/476	207/28814	7.25253e-08	5.63186e-06	4.05936e-06	Rif1/Mtf2/Jarid2/Dppa2/Myb/Tet1/Dpy30/L3mbtl2/Nelfa/Eed/Kdm3a/Baz2a/Ash2l/Nsd1/Phf20/Atrx/Dnmt3b	17
GO:0080111	GO:0080111	DNA demethylation	7/476	24/28814	8.72045e-08	6.644e-06	4.78889e-06	Dppa3/Tet1/Usp7/Alkbh2/Usp9x/Trim28/Apobec3	7
GO:0046034	GO:0046034	ATP metabolic process	19/476	263/28814	9.6287e-08	7.20013e-06	5.18974e-06	Chchd10/Enpp3/Parp1/Tigar/Atp1b1/Pfkp/Gapdh/Pkm/Trp53/Atpif1/Eno1/Pgam1/Hspa8/Tefm/Msh2/Ccnb1/Cox5a/Tpi1/Aldoa	19
GO:0140718	GO:0140718	facultative heterochromatin assembly	8/476	36/28814	1.05469e-07	7.74334e-06	5.58127e-06	Tet1/Hells/Baz2a/Trim28/Mphosph8/Dnmt3b/Tasor/Resf1	8
GO:0048863	GO:0048863	stem cell differentiation	18/476	240/28814	1.1947e-07	8.61463e-06	6.20929e-06	Sox2/Pou5f1/Mtf2/Jarid2/Nanog/Dnmt3l/Folr1/Rest/L3mbtl2/Trp53/Trim6/Xrcc5/Nolc1/Tcof1/Kdm3a/Ncoa3/Epcam/Nsun2	18
GO:0036473	GO:0036473	cell death in response to oxidative stress	12/476	102/28814	1.26774e-07	8.98091e-06	6.47329e-06	Hspb1/Gpx1/Pdk1/Pml/Glrx/Parp1/Rest/Trp53/Sod2/Mcl1/Gfer/Trap1	12
GO:0000280	GO:0000280	nuclear division	25/476	445/28814	1.33013e-07	9.26046e-06	6.67479e-06	Mybl2/Ooep/Tdrd12/Tex19.1/Dnmt3l/Hsf2bp/Sycp3/Terf1/Syce2/Kif20b/Fbxo5/Cdt1/Cks2/Ccnb1/Cdca5/Ube2c/Ccne1/Bora/Prc1/Psrc1/Mzt1/Atrx/Incenp/Tasor/Sgo2a	25
GO:0070988	GO:0070988	demethylation	10/476	67/28814	1.47247e-07	1.00777e-05	7.26386e-06	Dppa3/Kdm5b/Tet1/Usp7/Alkbh2/Kdm3a/Usp9x/Trim28/Apobec3/Jmjd1c	10
GO:0035510	GO:0035510	DNA dealkylation	7/476	26/28814	1.61068e-07	1.08399e-05	7.81319e-06	Dppa3/Tet1/Usp7/Alkbh2/Usp9x/Trim28/Apobec3	7
GO:0016072	GO:0016072	rRNA metabolic process	18/476	248/28814	1.9518e-07	1.29203e-05	9.31272e-06	Rpp25/Exosc5/Dkc1/Ppan/Rpl14/Trp53/Dis3/Tcof1/Ddx27/Utp14a/Ncl/Emg1/Brix1/Sbds/Nhp2/Wdr18/Wdr75/Mdn1	18
GO:0006346	GO:0006346	DNA methylation-dependent heterochromatin assembly	7/476	27/28814	2.14356e-07	1.36206e-05	9.81748e-06	Tet1/Hells/Trim28/Mphosph8/Dnmt3b/Tasor/Resf1	7
GO:0018022	GO:0018022	peptidyl-lysine methylation	14/476	150/28814	2.15878e-07	1.36206e-05	9.81748e-06	Rif1/Mtf2/Jarid2/Myb/Dpy30/Nelfa/Eed/Kdm3a/Baz2a/Ash2l/Nsd1/Phf20/Atrx/Dnmt3b	14
GO:0072331	GO:0072331	signal transduction by p53 class mediator	14/476	150/28814	2.15878e-07	1.36206e-05	9.81748e-06	Mif/Pycard/Pml/Rrn3/Usp28/Acer2/Dyrk3/Trp53/Bax/Pak1ip1/Eef1e1/Msh2/Atrx/Mdm4	14
GO:2001242	GO:2001242	regulation of intrinsic apoptotic signaling pathway	15/476	177/28814	2.8314e-07	1.75895e-05	1.26783e-05	Hspb1/Gpx1/Mif/Pycard/Parp1/Rrn3/Hells/Trp53/Bax/Sod2/Eno1/Mcl1/Ybx3/Trap1/Mdm4	15
GO:0006575	GO:0006575	cellular modified amino acid metabolic process	16/476	203/28814	3.07455e-07	1.86605e-05	1.34502e-05	Gsta4/Gpx4/Gpx1/Folr1/Ckb/Gclm/Gstm1/Pipox/Gstt2/Gart/Shmt1/Glo1/Sod2/Acadm/Gsr/Cth	16
GO:0006338	GO:0006338	chromatin remodeling	17/476	229/28814	3.09622e-07	1.86605e-05	1.34502e-05	Jarid2/Mta3/Smarcad1/Kat6b/Set/Myb/Sycp3/Cenpv/Kdm5b/Hells/Ino80e/Baz2a/Anp32b/Chd8/Rbbp7/Ruvbl1/Atrx	17
GO:0010639	GO:0010639	negative regulation of organelle organization	22/476	373/28814	3.32485e-07	1.97438e-05	1.4231e-05	Lima1/Gpx1/Pml/Terf1/Stmn1/Parp1/Kank3/Tigar/Twf2/Trp53/Sgk1/Fkbp4/Slc25a5/Fbxo5/Cdt1/Tmsb4x/Ccnb1/Mphosph8/Wapl/Ccnf/Map1b/Atrx	22
GO:1902275	GO:1902275	regulation of chromatin organization	8/476	42/28814	3.77158e-07	2.2072e-05	1.59091e-05	Zfp42/Dppa3/Tet1/Trim28/Zfp57/Mphosph8/Tasor/Resf1	8
GO:2001020	GO:2001020	regulation of response to DNA damage stimulus	18/476	262/28814	4.3937e-07	2.50155e-05	1.80308e-05	Ooep/Rif1/Mif/Pml/Parp1/Tigar/Pnp/Ino80e/Dyrk3/Trp53/Mcl1/Trim28/Fbxo5/Eef1e1/Rnaseh2b/Fxr1/Rpa2/Ruvbl1	18
GO:0071514	GO:0071514	genomic imprinting	6/476	19/28814	4.45255e-07	2.50155e-05	1.80308e-05	Zfp42/Dppa3/Dnmt3l/Tet1/Trim28/Zfp57	6
GO:0002064	GO:0002064	epithelial cell development	17/476	235/28814	4.46042e-07	2.50155e-05	1.80308e-05	Gpx1/Col18a1/Tfcp2l1/Grhl2/Sfn/Akr1b3/Rab25/Tigar/Klf5/Tfap2c/Tjp2/Spint2/Ezr/Cdh1/Fat1/Jmjd1c/Atrx	17
GO:0007346	GO:0007346	regulation of mitotic cell cycle	25/476	479/28814	5.25269e-07	2.90553e-05	2.09426e-05	Jade1/Nanog/Mta3/Rcc2/Pml/Asns/Kif20b/Trp53/Dbf4/Fbxo5/Cdt1/Cks2/Rnaseh2b/Msh2/Ccnb1/Cdca5/Anp32b/Cul4b/Rpa2/Tipin/Eif4ebp1/Ube2c/Bora/Ccnd1/Bex4	25
GO:0006364	GO:0006364	rRNA processing	16/476	214/28814	6.25761e-07	3.41462e-05	2.46121e-05	Rpp25/Exosc5/Dkc1/Ppan/Rpl14/Dis3/Ddx27/Utp14a/Ncl/Emg1/Brix1/Sbds/Nhp2/Wdr18/Wdr75/Mdn1	16
GO:0008637	GO:0008637	apoptotic mitochondrial changes	12/476	120/28814	7.56821e-07	4.04013e-05	2.91206e-05	Chchd10/Gpx1/Pycard/Sfn/Gclm/Pnp/Trp53/Bax/Sod2/Atpif1/Mcl1/Slc25a5	12
GO:1901992	GO:1901992	positive regulation of mitotic cell cycle phase transition	11/476	99/28814	7.604e-07	4.04013e-05	2.91206e-05	Mta3/Rcc2/Dbf4/Fbxo5/Cdt1/Ccnb1/Cdca5/Anp32b/Cul4b/Ube2c/Ccnd1	11
GO:0008631	GO:0008631	intrinsic apoptotic signaling pathway in response to oxidative stress	8/476	46/28814	7.86925e-07	4.12676e-05	2.9745e-05	Hspb1/Gpx1/Pdk1/Pml/Parp1/Sod2/Mcl1/Trap1	8
GO:1903201	GO:1903201	regulation of oxidative stress-induced cell death	10/476	80/28814	8.07332e-07	4.1795e-05	3.01251e-05	Hspb1/Gpx1/Glrx/Parp1/Rest/Trp53/Sod2/Mcl1/Gfer/Trap1	10
GO:1901989	GO:1901989	positive regulation of cell cycle phase transition	12/476	121/28814	8.27739e-07	4.2309e-05	3.04957e-05	Mta3/Rcc2/Dyrk3/Dbf4/Fbxo5/Cdt1/Ccnb1/Cdca5/Anp32b/Cul4b/Ube2c/Ccnd1	12
GO:0045869	GO:0045869	negative regulation of single stranded viral RNA replication via double stranded DNA intermediate	5/476	12/28814	8.67128e-07	4.37683e-05	3.15475e-05	Trim28/Apobec3/Mphosph8/Tasor/Resf1	5
GO:0044282	GO:0044282	small molecule catabolic process	20/476	334/28814	8.99479e-07	4.46934e-05	3.22143e-05	Tdh/Apoe/Bcat2/Pipox/Tigar/Pnp/Impa2/Pfkp/Trp53/Shmt1/Glo1/Eno1/Gldc/Gcat/Bpnt1/Qdpr/Acadm/Pgd/Tpi1/Cbr3	20
GO:0006749	GO:0006749	glutathione metabolic process	10/476	81/28814	9.07592e-07	4.46934e-05	3.22143e-05	Gsta4/Gpx4/Gpx1/Gclm/Gstm1/Gstt2/Glo1/Sod2/Gsr/Cth	10
GO:2001243	GO:2001243	negative regulation of intrinsic apoptotic signaling pathway	11/476	101/28814	9.30845e-07	4.52862e-05	3.26415e-05	Hspb1/Gpx1/Mif/Rrn3/Hells/Sod2/Eno1/Mcl1/Ybx3/Trap1/Mdm4	11
GO:0098813	GO:0098813	nuclear chromosome segregation	18/476	277/28814	9.86225e-07	4.74092e-05	3.41718e-05	Tex19.1/Rcc2/Sycp3/Esco2/Terf1/Syce2/Fbxo5/Cdt1/Ccnb1/Cdca5/Wapl/Ube2c/Ccne1/Prc1/Psrc1/Atrx/Incenp/Sgo2a	18
GO:0048285	GO:0048285	organelle fission	25/476	498/28814	1.06675e-06	5.06768e-05	3.6527e-05	Mybl2/Ooep/Tdrd12/Tex19.1/Dnmt3l/Hsf2bp/Sycp3/Terf1/Syce2/Kif20b/Fbxo5/Cdt1/Cks2/Ccnb1/Cdca5/Ube2c/Ccne1/Bora/Prc1/Psrc1/Mzt1/Atrx/Incenp/Tasor/Sgo2a	25
GO:1901987	GO:1901987	regulation of cell cycle phase transition	22/476	401/28814	1.11776e-06	5.24829e-05	3.78288e-05	Sox2/Jade1/Mta3/Rcc2/Pml/Usp28/Dyrk3/Trp53/Dbf4/Fbxo5/Cdt1/Rnaseh2b/Msh2/Ccnb1/Cdca5/Anp32b/Cul4b/Rpa2/Tipin/Ube2c/Ccnd1/Nsun2	22
GO:0009411	GO:0009411	response to UV	13/476	149/28814	1.26305e-06	5.86229e-05	4.22545e-05	Gpx1/Pml/Timp1/Parp1/Usp28/Trp53/Bax/Msh6/Crip1/Msh2/Cul4b/Tipin/Ccnd1	13
GO:0010332	GO:0010332	response to gamma radiation	8/476	49/28814	1.30235e-06	5.97601e-05	4.30741e-05	Gpx1/Pml/Tigar/Pnp/Trp53/Bax/Xrcc5/Sod2	8
GO:2000278	GO:2000278	regulation of DNA biosynthetic process	12/476	129/28814	1.64269e-06	7.45303e-05	5.37202e-05	Jade1/Hsp90aa1/Rfc5/Pml/Grhl2/Terf1/Dkc1/Cct3/Trp53/Dnajc2/Xrcc5/Gfer	12
GO:0006520	GO:0006520	cellular amino acid metabolic process	17/476	259/28814	1.71594e-06	7.69885e-05	5.54921e-05	Tdh/Dpys/Bcat2/Gclm/Pipox/Gart/Asns/Tst/Shmt1/Gldc/Gcat/Qdpr/Slc7a7/Odc1/Lars/Cth/Sars	17
GO:0045091	GO:0045091	regulation of single stranded viral RNA replication via double stranded DNA intermediate	5/476	14/28814	2.13275e-06	9.46379e-05	6.82135e-05	Trim28/Apobec3/Mphosph8/Tasor/Resf1	5
GO:0071897	GO:0071897	DNA biosynthetic process	14/476	182/28814	2.24272e-06	9.84358e-05	7.0951e-05	Jade1/Hsp90aa1/Rfc5/Pml/Grhl2/Sycp3/Terf1/Dkc1/Cct3/Trp53/Dnajc2/Xrcc5/Gfer/Nhp2	14
GO:0044772	GO:0044772	mitotic cell cycle phase transition	22/476	420/28814	2.38358e-06	0.000103494	7.45965e-05	Jade1/Mta3/Rcc2/Pml/Myb/Trp53/Dbf4/Fbxo5/Cdt1/Cks2/Rnaseh2b/Ccnb1/Cdca5/Anp32b/Cul4b/Rpa2/Eif4ebp1/Fbxl3/Ube2c/Ccne1/Ccnd1/Ccnf	22
GO:1901605	GO:1901605	alpha-amino acid metabolic process	14/476	184/28814	2.551e-06	0.000108573	7.82574e-05	Tdh/Bcat2/Gclm/Pipox/Gart/Asns/Tst/Shmt1/Gldc/Gcat/Qdpr/Slc7a7/Odc1/Cth	14
GO:0048146	GO:0048146	positive regulation of fibroblast proliferation	9/476	71/28814	2.55433e-06	0.000108573	7.82574e-05	Pdgfa/Pla2g1b/Mif/Pml/Fntb/Rnaseh2b/Ccnb1/Wapl/Tgif1	9
GO:0090068	GO:0090068	positive regulation of cell cycle process	17/476	267/28814	2.59336e-06	0.000109083	7.86253e-05	Ooep/Mta3/Rcc2/Cenpv/Kif20b/Dyrk3/Dbf4/Fbxo5/Cdt1/Ccnb1/Cdca5/Anp32b/Cul4b/Ube2c/Ccnd1/Atrx/Sgo2a	17
GO:1900407	GO:1900407	regulation of cellular response to oxidative stress	10/476	91/28814	2.6808e-06	0.000111599	8.04385e-05	Hspb1/Gpx1/Glrx/Parp1/Rest/Trp53/Sod2/Mcl1/Gfer/Trap1	10
GO:0034470	GO:0034470	ncRNA processing	21/476	393/28814	2.95933e-06	0.000121936	8.78898e-05	Rpp25/Exosc5/Dkc1/Ppan/Rpl14/Trp53/Dis3/Ddx27/Srrt/Utp14a/Ncl/Emg1/Brix1/Zbtb8os/Sbds/Nhp2/Wdr18/Wdr75/Nsun2/Mdn1/Grsf1	21
GO:0039692	GO:0039692	single stranded viral RNA replication via double stranded DNA intermediate	5/476	15/28814	3.15569e-06	0.000127427	9.18471e-05	Trim28/Apobec3/Mphosph8/Tasor/Resf1	5
GO:1904814	GO:1904814	regulation of protein localization to chromosome, telomeric region	5/476	15/28814	3.15569e-06	0.000127427	9.18471e-05	Pml/Terf1/Dkc1/Cct3/Gnl3	5
GO:0032204	GO:0032204	regulation of telomere maintenance	10/476	94/28814	3.60873e-06	0.000144278	0.000103993	Pml/Terf1/Parp1/Dkc1/Cct3/Ino80e/Gnl3/Xrcc5/Ruvbl1/Atrx	10
GO:0034599	GO:0034599	cellular response to oxidative stress	17/476	274/28814	3.67294e-06	0.000145405	0.000104806	Hspb1/Gpx1/Pdk1/Pml/Glrx/Parp1/Rest/Akr1b3/Setx/Trp53/Etv5/Sod2/Mcl1/Gfer/Chchd4/Gsr/Trap1	17
GO:0051567	GO:0051567	histone H3-K9 methylation	7/476	40/28814	3.73824e-06	0.000146554	0.000105634	Rif1/Jarid2/Myb/Kdm3a/Baz2a/Atrx/Dnmt3b	7
GO:2001234	GO:2001234	negative regulation of apoptotic signaling pathway	16/476	246/28814	3.87999e-06	0.000149364	0.000107659	Hspb1/Gpx1/Mif/Gclm/Rrn3/Hells/Bax/Sod2/Eno1/Mcl1/Slc25a5/Ybx3/Trap1/Hmgb2/Cth/Mdm4	16
GO:0062197	GO:0062197	cellular response to chemical stress	19/476	336/28814	3.8839e-06	0.000149364	0.000107659	Hspb1/Gpx1/Pdk1/Pml/Glrx/Parp1/Rest/Akr1b3/Setx/Trp53/Etv5/Xrcc5/Sod2/Mcl1/Gfer/Ybx3/Chchd4/Gsr/Trap1	19
GO:0006091	GO:0006091	generation of precursor metabolites and energy	22/476	436/28814	4.34667e-06	0.000165238	0.000119101	Chchd10/Cisd1/Tigar/Pfkp/Gapdh/Pkm/Trp53/Bax/Sod2/Eno1/Pgam1/Tefm/Acadm/Msh2/Ccnb1/Cox5a/Pdhb/Chchd4/Trap1/Pgd/Tpi1/Aldoa	22
GO:0030522	GO:0030522	intracellular receptor signaling pathway	15/476	220/28814	4.37852e-06	0.000165238	0.000119101	Klf2/Klf9/Pml/Nr0b1/Ddx58/Parp1/Pim1/Pias2/Kdm3a/Ctbp2/Ncoa3/Actn4/Fkbp4/Nodal/Tgif1	15
GO:1903046	GO:1903046	meiotic cell cycle process	15/476	221/28814	4.62743e-06	0.000173014	0.000124706	Ooep/Tdrd12/Tex19.1/Dnmt3l/Hsf2bp/Sycp3/Terf1/Syce2/Fbxo5/Cks2/Ccne1/Nsun2/Atrx/Incenp/Sgo2a	15
GO:0006090	GO:0006090	pyruvate metabolic process	11/476	119/28814	4.73186e-06	0.000175296	0.00012635	Pdk1/Tigar/Pfkp/Gapdh/Pkm/Eno1/Pgam1/Ldhb/Pdhb/Tpi1/Aldoa	11
GO:0042770	GO:0042770	signal transduction in response to DNA damage	13/476	168/28814	4.82069e-06	0.000176963	0.000127552	Mif/Pml/Usp28/Acer2/Dyrk3/Trp53/Eef1e1/Rnaseh2b/Msh2/Rpa2/Tipin/Ccnd1/Atrx	13
GO:2001233	GO:2001233	regulation of apoptotic signaling pathway	21/476	406/28814	4.89969e-06	0.000178243	0.000128474	Hspb1/Gpx1/Mif/Pycard/Pml/Gclm/Parp1/Rrn3/Hells/Trp53/Bax/Sod2/Eno1/Mcl1/Slc25a5/Eef1e1/Ybx3/Trap1/Hmgb2/Cth/Mdm4	21
GO:1902175	GO:1902175	regulation of oxidative stress-induced intrinsic apoptotic signaling pathway	6/476	28/28814	5.44979e-06	0.000196484	0.000141623	Hspb1/Gpx1/Parp1/Sod2/Mcl1/Trap1	6
GO:0031647	GO:0031647	regulation of protein stability	18/476	313/28814	5.51883e-06	0.000197213	0.000142148	Hsp90aa1/Pycard/Pml/Usp28/Atp1b1/Usp7/Sugt1/Gapdh/Cct3/Trp53/Pim1/Tbrg1/Usp9x/Hspa8/Serf2/Kras/Morc3/Fbxl3	18
GO:0046661	GO:0046661	male sex differentiation	13/476	172/28814	6.2374e-06	0.000220935	0.000159247	Sox2/Tex19.1/Arid5b/Nr0b1/Bax/Fkbp4/Ybx3/Msh2/Ccnd1/Jmjd1c/Hmgb2/Eif2s2/Atrx	13
GO:1902882	GO:1902882	regulation of response to oxidative stress	10/476	100/28814	6.32668e-06	0.000222149	0.000160121	Hspb1/Gpx1/Glrx/Parp1/Rest/Trp53/Sod2/Mcl1/Gfer/Trap1	10
GO:0009117	GO:0009117	nucleotide metabolic process	22/476	447/28814	6.4514e-06	0.000224576	0.000161871	Pdk1/Dpys/Enpp3/Pipox/Parp1/Tigar/Pnp/Gart/Dtymk/Pfkp/Gapdh/Pkm/Shmt1/Eno1/Pgam1/Rnaseh2b/Pdhb/Hprt/Uck2/Prps1/Tpi1/Aldoa	22
GO:0008156	GO:0008156	negative regulation of DNA replication	6/476	29/28814	6.77596e-06	0.000231876	0.000167132	Terf1/Trp53/Fbxo5/Cdt1/Tipin/Wapl	6
GO:0051570	GO:0051570	regulation of histone H3-K9 methylation	6/476	29/28814	6.77596e-06	0.000231876	0.000167132	Rif1/Jarid2/Myb/Kdm3a/Atrx/Dnmt3b	6
GO:0010948	GO:0010948	negative regulation of cell cycle process	17/476	289/28814	7.4481e-06	0.000252735	0.000182167	Sox2/Jade1/Pml/Usp28/Trp53/Fbxo5/Cdt1/Rnaseh2b/Msh2/Ccnb1/Rpa2/Tipin/Wapl/Ccnd1/Nsun2/Ccnf/Atrx	17
GO:0006753	GO:0006753	nucleoside phosphate metabolic process	22/476	455/28814	8.52232e-06	0.000286776	0.000206704	Pdk1/Dpys/Enpp3/Pipox/Parp1/Tigar/Pnp/Gart/Dtymk/Pfkp/Gapdh/Pkm/Shmt1/Eno1/Pgam1/Rnaseh2b/Pdhb/Hprt/Uck2/Prps1/Tpi1/Aldoa	22
GO:0090308	GO:0090308	regulation of DNA methylation-dependent heterochromatin assembly	5/476	18/28814	8.64208e-06	0.000288403	0.000207876	Tet1/Trim28/Mphosph8/Tasor/Resf1	5
GO:0001890	GO:0001890	placenta development	13/476	178/28814	9.05214e-06	0.000299611	0.000215955	Tex19.1/Dnmt3l/Grhl2/Gab1/Apela/Ncoa3/Trim28/Nodal/Spint2/Cdh1/Dnajb6/Gjb3/Ccnf	13
GO:0070198	GO:0070198	protein localization to chromosome, telomeric region	6/476	31/28814	1.02129e-05	0.000335283	0.000241666	Pml/Terf1/Dkc1/Cct3/Gnl3/Atrx	6
GO:0072332	GO:0072332	intrinsic apoptotic signaling pathway by p53 class mediator	9/476	84/28814	1.04481e-05	0.000340238	0.000245238	Mif/Pycard/Pml/Rrn3/Usp28/Trp53/Bax/Msh2/Mdm4	9
GO:0006302	GO:0006302	double-strand break repair	16/476	267/28814	1.09234e-05	0.000352871	0.000254344	Ooep/Rif1/Smarcad1/Hsf2bp/Pml/Esco2/Parp1/Setx/Rnf138/Trp53/Xrcc5/Msh2/Cdca5/Rpa2/Hmces/Ruvbl1	16
GO:0009314	GO:0009314	response to radiation	21/476	431/28814	1.21401e-05	0.00038906	0.000280428	Gpx1/Pml/Timp1/Parp1/Usp28/Tigar/Pnp/Trp53/Bax/Msh6/Xrcc5/Sod2/Sgk1/Kras/Tanc1/Crip1/Msh2/Cul4b/Tipin/Fbxl3/Ccnd1	21
GO:0032196	GO:0032196	transposition	6/476	32/28814	1.23952e-05	0.000391029	0.000281848	Morc1/L1td1/Tex19.1/Dnmt3l/Mov10/Apobec3	6
GO:1902751	GO:1902751	positive regulation of cell cycle G2/M phase transition	6/476	32/28814	1.23952e-05	0.000391029	0.000281848	Mta3/Rcc2/Dyrk3/Fbxo5/Ccnb1/Ccnd1	6
GO:0003382	GO:0003382	epithelial cell morphogenesis	7/476	48/28814	1.31741e-05	0.000412381	0.000297237	Col18a1/Grhl2/Rab25/Spint2/Cdh1/Fat1/Jmjd1c	7
GO:0007051	GO:0007051	spindle organization	13/476	185/28814	1.37029e-05	0.000425632	0.000306789	Mybl2/Stmn1/Fbxo5/Ezr/Ccnb1/Sbds/Bora/Prc1/Psrc1/Mzt1/Atrx/Incenp/Tasor	13
GO:0005996	GO:0005996	monosaccharide metabolic process	16/476	273/28814	1.43916e-05	0.000443614	0.00031975	Pmm1/Pdk1/Akr1b3/Tigar/Usp7/Pfkp/Gapdh/Pkm/Trp53/Slc39a14/Eno1/Acadm/Pdhb/Pgd/Tpi1/Aldoa	16
GO:0032206	GO:0032206	positive regulation of telomere maintenance	8/476	67/28814	1.45274e-05	0.000444407	0.000320322	Pml/Dkc1/Cct3/Ino80e/Gnl3/Xrcc5/Ruvbl1/Atrx	8
GO:0002230	GO:0002230	positive regulation of defense response to virus by host	6/476	33/28814	1.49393e-05	0.000446852	0.000322084	Hsp90aa1/Pycard/Pml/Ddx58/Aim2/Trim6	6
GO:0009112	GO:0009112	nucleobase metabolic process	6/476	33/28814	1.49393e-05	0.000446852	0.000322084	Dpys/Pnp/Gart/Shmt1/Hprt/Prps1	6
GO:0071168	GO:0071168	protein localization to chromatin	6/476	33/28814	1.49393e-05	0.000446852	0.000322084	Jarid2/Esco2/Msh2/Cdca5/Wapl/Tasor	6
GO:0006144	GO:0006144	purine nucleobase metabolic process	5/476	20/28814	1.5217e-05	0.000451809	0.000325657	Pnp/Gart/Shmt1/Hprt/Prps1	5
GO:0000819	GO:0000819	sister chromatid segregation	13/476	190/28814	1.82014e-05	0.000536476	0.000386683	Sycp3/Esco2/Fbxo5/Cdt1/Ccnb1/Cdca5/Wapl/Ube2c/Prc1/Psrc1/Atrx/Incenp/Sgo2a	13
GO:0019693	GO:0019693	ribose phosphate metabolic process	19/476	376/28814	1.90273e-05	0.000556756	0.000401301	Pdk1/Dpys/Pipox/Parp1/Tigar/Pnp/Gart/Pfkp/Gapdh/Pkm/Eno1/Pgam1/Rnaseh2b/Pdhb/Hprt/Uck2/Prps1/Tpi1/Aldoa	19
GO:0061647	GO:0061647	histone H3-K9 modification	7/476	51/28814	1.985e-05	0.00057665	0.00041564	Rif1/Jarid2/Myb/Kdm3a/Baz2a/Atrx/Dnmt3b	7
GO:0140719	GO:0140719	constitutive heterochromatin assembly	4/476	11/28814	2.21353e-05	0.000638446	0.000460182	Rif1/Hat1/Cenpv/Hells	4
GO:0016052	GO:0016052	carbohydrate catabolic process	11/476	140/28814	2.2321e-05	0.000639236	0.000460751	Hexb/Tigar/Pfkp/Gapdh/Pkm/Trp53/Eno1/Pgam1/Pgd/Tpi1/Aldoa	11
GO:0006457	GO:0006457	protein folding	12/476	167/28814	2.34217e-05	0.000666033	0.000480066	Hspb1/Hsp90aa1/Cct3/Dnajc2/Ahsa1/Fkbp4/Hspa8/Fkbp9/Chchd4/Dnajb6/Trap1/Hspa14	12
GO:0008584	GO:0008584	male gonad development	11/476	141/28814	2.38556e-05	0.000673628	0.00048554	Tex19.1/Arid5b/Nr0b1/Bax/Ybx3/Msh2/Ccnd1/Jmjd1c/Hmgb2/Eif2s2/Atrx	11
GO:0046546	GO:0046546	development of primary male sexual characteristics	11/476	142/28814	2.54804e-05	0.000714514	0.000515011	Tex19.1/Arid5b/Nr0b1/Bax/Ybx3/Msh2/Ccnd1/Jmjd1c/Hmgb2/Eif2s2/Atrx	11
GO:0007566	GO:0007566	embryo implantation	8/476	73/28814	2.74623e-05	0.000764778	0.00055124	Ooep/Klf9/Timp1/Apela/Trim28/Fkbp4/Nodal/Cdh1	8
GO:0048545	GO:0048545	response to steroid hormone	14/476	227/28814	2.79993e-05	0.00077439	0.000558168	Spp1/Klf9/Nr0b1/Parp1/Rest/Alpl/Pias2/Kdm3a/Sgk1/Ncoa3/Fkbp4/Nodal/Eif4ebp1/Hmgb2	14
GO:0006310	GO:0006310	DNA recombination	17/476	321/28814	2.88008e-05	0.000785794	0.000566388	Ooep/Rif1/Tex19.1/Smarcad1/Hsf2bp/Sycp3/Parp1/Setx/Rnf138/Msh6/Xrcc5/Ung/Msh2/Rpa2/Hmces/Hmgb2/Ruvbl1	17
GO:0009416	GO:0009416	response to light stimulus	17/476	321/28814	2.88008e-05	0.000785794	0.000566388	Gpx1/Pml/Timp1/Parp1/Usp28/Trp53/Bax/Msh6/Sgk1/Kras/Tanc1/Crip1/Msh2/Cul4b/Tipin/Fbxl3/Ccnd1	17
GO:1903202	GO:1903202	negative regulation of oxidative stress-induced cell death	7/476	54/28814	2.90972e-05	0.000788554	0.000568378	Hspb1/Gpx1/Glrx/Rest/Sod2/Gfer/Trap1	7
GO:0000002	GO:0000002	mitochondrial genome maintenance	6/476	37/28814	2.96533e-05	0.00079298	0.000571567	Mrpl15/Parp1/Trp53/Slc25a36/Chchd4/Mrpl17	6
GO:0009069	GO:0009069	serine family amino acid metabolic process	6/476	37/28814	2.96533e-05	0.00079298	0.000571567	Gclm/Gart/Tst/Shmt1/Gldc/Cth	6
GO:0016032	GO:0016032	viral process	18/476	355/28814	3.00066e-05	0.000797149	0.000574572	Apoe/Triml2/Pml/Nr5a2/Triml1/Rest/Ifitm3/Trp53/Trim6/Bax/Trim28/Apobec3/Hspa8/Eif2d/Mphosph8/Slc3a2/Tasor/Resf1	18
GO:0010833	GO:0010833	telomere maintenance via telomere lengthening	8/476	74/28814	3.03513e-05	0.000801035	0.000577374	Hsp90aa1/Pml/Terf1/Parp1/Dkc1/Cct3/Xrcc5/Nhp2	8
GO:0090309	GO:0090309	positive regulation of DNA methylation-dependent heterochromatin assembly	4/476	12/28814	3.27694e-05	0.000859	0.000619154	Trim28/Mphosph8/Tasor/Resf1	4
GO:0072594	GO:0072594	establishment of protein localization to organelle	20/476	426/28814	3.2973e-05	0.000859	0.000619154	Hsp90aa1/Pml/Folr1/Terf1/Dkc1/Jup/Cct3/Trp53/Agk/Bax/Nolc1/Atpif1/Trim28/Hspa8/Tomm40/Cdh1/Chchd4/Tomm34/Macf1/Hikeshi	20
GO:0140013	GO:0140013	meiotic nuclear division	13/476	202/28814	3.46287e-05	0.000896351	0.000646076	Ooep/Tdrd12/Tex19.1/Dnmt3l/Hsf2bp/Sycp3/Terf1/Syce2/Fbxo5/Cks2/Ccne1/Incenp/Sgo2a	13
GO:0043254	GO:0043254	regulation of protein-containing complex assembly	20/476	429/28814	3.63772e-05	0.000935612	0.000674374	Apoe/Hsp90aa1/Pycard/Tcl1/Terf1/Stmn1/Parp1/Kank3/Twf2/Ulk1/Trp53/Bax/Sgk1/Fkbp4/Cdt1/Tmsb4x/Eif4ebp1/Mphosph8/Psrc1/Map1b	20
GO:0060562	GO:0060562	epithelial tube morphogenesis	19/476	395/28814	3.72791e-05	0.000952739	0.000686719	Sox2/Sdc4/Pml/Grhl2/Folr1/Enah/Kdm5b/Cobl/Mycn/Mtss1/Kif20b/Etv5/Tfap2c/Esrp1/Ncoa3/Kras/Nodal/Spint2/Tgif1	19
GO:0009259	GO:0009259	ribonucleotide metabolic process	18/476	364/28814	4.15768e-05	0.0010559	0.000761072	Pdk1/Dpys/Pipox/Parp1/Tigar/Pnp/Gart/Pfkp/Gapdh/Pkm/Eno1/Pgam1/Rnaseh2b/Pdhb/Hprt/Uck2/Tpi1/Aldoa	18
GO:0061180	GO:0061180	mammary gland epithelium development	8/476	78/28814	4.45784e-05	0.00112505	0.000810917	Gpx1/Pml/Kdm5b/Bax/Etv5/Tfap2c/Ncoa3/Ccnd1	8
GO:1904816	GO:1904816	positive regulation of protein localization to chromosome, telomeric region	4/476	13/28814	4.67159e-05	0.00117167	0.00084452	Pml/Dkc1/Cct3/Gnl3	4
GO:0070997	GO:0070997	neuron death	20/476	438/28814	4.85523e-05	0.00120672	0.000869783	Mt1/Apoe/Mybl2/Alg13/Gpx1/Set/Trim2/Gclm/Parp1/Rest/Tigar/Gapdh/Trp53/Bax/Sod2/Mcl1/Hdgf/Kras/Gfer/Msh2	20
GO:0019674	GO:0019674	NAD metabolic process	5/476	25/28814	4.8711e-05	0.00120672	0.000869783	Tigar/Pfkp/Trp53/Eno1/Ldhb	5
GO:0006839	GO:0006839	mitochondrial transport	11/476	153/28814	5.06982e-05	0.00124829	0.000899747	Chchd10/Hsp90aa1/Trp53/Agk/Bax/Atpif1/Slc25a5/Tomm40/Chchd4/Tomm34/Ucp2	11
GO:0045071	GO:0045071	negative regulation of viral genome replication	7/476	59/28814	5.22094e-05	0.00127771	0.00092095	Ifitm3/Trim6/Trim28/Apobec3/Mphosph8/Tasor/Resf1	7
GO:1901361	GO:1901361	organic cyclic compound catabolic process	21/476	477/28814	5.34463e-05	0.0013001	0.00093709	Apoe/Spp1/Ephx2/Hsd17b14/Dpys/Enpp3/Exosc5/Dnd1/Dkc1/Mov10/Tet1/Pnp/Bax/Dis3/Qdpr/Rnaseh2b/Cnot10/Fxr1/Hprt/Nsun2/Grsf1	21
GO:0006278	GO:0006278	RNA-templated DNA biosynthetic process	7/476	60/28814	5.82724e-05	0.00139233	0.00100357	Hsp90aa1/Pml/Terf1/Dkc1/Cct3/Xrcc5/Nhp2	7
GO:0007004	GO:0007004	telomere maintenance via telomerase	7/476	60/28814	5.82724e-05	0.00139233	0.00100357	Hsp90aa1/Pml/Terf1/Dkc1/Cct3/Xrcc5/Nhp2	7
GO:0060443	GO:0060443	mammary gland morphogenesis	7/476	60/28814	5.82724e-05	0.00139233	0.00100357	Pml/Kdm5b/Elf3/Bax/Etv5/Tfap2c/Ncoa3	7
GO:0090407	GO:0090407	organophosphate biosynthetic process	21/476	482/28814	6.19778e-05	0.00147216	0.00106111	Pdgfa/Pdk1/Hexb/Ckb/Socs2/Parp1/Pnp/Gart/Dtymk/Impa2/Pkm/Shmt1/Eno1/Bpnt1/Etnk1/Pdhb/Hprt/Uck2/Prps1/Tpi1/Aldoa	21
GO:1901796	GO:1901796	regulation of signal transduction by p53 class mediator	8/476	82/28814	6.39783e-05	0.00150497	0.00108476	Mif/Pml/Rrn3/Dyrk3/Trp53/Pak1ip1/Eef1e1/Mdm4	8
GO:0022612	GO:0022612	gland morphogenesis	11/476	157/28814	6.41048e-05	0.00150497	0.00108476	Pdgfa/Pml/Kdm5b/Nfib/Elf3/Bax/Etv5/Tfap2c/Esrp1/Ncoa3/Cdh1	11
GO:0045682	GO:0045682	regulation of epidermis development	7/476	61/28814	6.48991e-05	0.00151481	0.00109185	Gdf3/Grhl2/Sfn/Mycn/Tfap2c/Esrp1/Ncoa3	7
GO:0009165	GO:0009165	nucleotide biosynthetic process	13/476	215/28814	6.58047e-05	0.00152712	0.00110073	Pdk1/Parp1/Pnp/Gart/Dtymk/Pkm/Shmt1/Eno1/Pdhb/Hprt/Uck2/Prps1/Aldoa	13
GO:1901990	GO:1901990	regulation of mitotic cell cycle phase transition	16/476	311/28814	6.92322e-05	0.00159748	0.00115144	Jade1/Mta3/Rcc2/Pml/Trp53/Dbf4/Fbxo5/Cdt1/Rnaseh2b/Ccnb1/Cdca5/Anp32b/Cul4b/Rpa2/Ube2c/Ccnd1	16
GO:1901988	GO:1901988	negative regulation of cell cycle phase transition	14/476	247/28814	7.00947e-05	0.0016082	0.00115916	Sox2/Jade1/Pml/Usp28/Trp53/Fbxo5/Cdt1/Rnaseh2b/Msh2/Ccnb1/Rpa2/Tipin/Ccnd1/Nsun2	14
GO:0007127	GO:0007127	meiosis I	10/476	132/28814	7.13787e-05	0.00162242	0.00116941	Tex19.1/Dnmt3l/Hsf2bp/Sycp3/Terf1/Syce2/Fbxo5/Cks2/Ccne1/Sgo2a	10
GO:0009124	GO:0009124	nucleoside monophosphate biosynthetic process	6/476	43/28814	7.15181e-05	0.00162242	0.00116941	Pnp/Gart/Shmt1/Hprt/Uck2/Prps1	6
GO:0140014	GO:0140014	mitotic nuclear division	15/476	281/28814	7.68777e-05	0.00172849	0.00124587	Mybl2/Kif20b/Fbxo5/Cdt1/Ccnb1/Cdca5/Ube2c/Bora/Prc1/Psrc1/Mzt1/Atrx/Incenp/Tasor/Sgo2a	15
GO:0034248	GO:0034248	regulation of cellular amide metabolic process	20/476	453/28814	7.705e-05	0.00172849	0.00124587	Apoe/Pdk1/Pml/Exosc5/Dnd1/Eif4e2/Mov10/Mif4gd/Tigar/Gapdh/Pkm/Trp53/Shmt1/Nolc1/Tcof1/Ncl/Cnot10/Fxr1/Eif4ebp1/Trap1	20
GO:0010212	GO:0010212	response to ionizing radiation	10/476	134/28814	8.10038e-05	0.00180715	0.00130256	Gpx1/Pml/Usp28/Tigar/Pnp/Trp53/Bax/Xrcc5/Sod2/Msh2	10
GO:1901293	GO:1901293	nucleoside phosphate biosynthetic process	13/476	220/28814	8.30883e-05	0.00184347	0.00132874	Pdk1/Parp1/Pnp/Gart/Dtymk/Pkm/Shmt1/Eno1/Pdhb/Hprt/Uck2/Prps1/Aldoa	13
GO:0035601	GO:0035601	protein deacylation	10/476	135/28814	8.62153e-05	0.00187592	0.00135213	Mta3/Smarcad1/Pml/Rest/Trp53/Lypla1/Lyplal1/Baz2a/Rbbp7/Bex4	10
GO:0098732	GO:0098732	macromolecule deacylation	10/476	135/28814	8.62153e-05	0.00187592	0.00135213	Mta3/Smarcad1/Pml/Rest/Trp53/Lypla1/Lyplal1/Baz2a/Rbbp7/Bex4	10
GO:0031453	GO:0031453	positive regulation of heterochromatin assembly	4/476	15/28814	8.6874e-05	0.00187592	0.00135213	Trim28/Mphosph8/Tasor/Resf1	4
GO:0120263	GO:0120263	positive regulation of heterochromatin organization	4/476	15/28814	8.6874e-05	0.00187592	0.00135213	Trim28/Mphosph8/Tasor/Resf1	4
GO:1905269	GO:1905269	positive regulation of chromatin organization	4/476	15/28814	8.6874e-05	0.00187592	0.00135213	Trim28/Mphosph8/Tasor/Resf1	4
GO:0051402	GO:0051402	neuron apoptotic process	16/476	318/28814	8.97936e-05	0.00192865	0.00139014	Mt1/Apoe/Mybl2/Gpx1/Set/Trim2/Gclm/Parp1/Gapdh/Trp53/Bax/Sod2/Mcl1/Hdgf/Kras/Msh2	16
GO:0061982	GO:0061982	meiosis I cell cycle process	10/476	136/28814	9.17082e-05	0.00195935	0.00141227	Tex19.1/Dnmt3l/Hsf2bp/Sycp3/Terf1/Syce2/Fbxo5/Cks2/Ccne1/Sgo2a	10
GO:0042771	GO:0042771	intrinsic apoptotic signaling pathway in response to DNA damage by p53 class mediator	6/476	45/28814	9.29245e-05	0.00196455	0.00141602	Mif/Pycard/Pml/Usp28/Trp53/Msh2	6
GO:0050691	GO:0050691	regulation of defense response to virus by host	6/476	45/28814	9.29245e-05	0.00196455	0.00141602	Hsp90aa1/Pycard/Pml/Ddx58/Aim2/Trim6	6
GO:0009755	GO:0009755	hormone-mediated signaling pathway	11/476	164/28814	9.49219e-05	0.00199633	0.00143892	Trh/Klf9/Nr5a2/Nr0b1/Parp1/Pias2/Kdm3a/Sgk1/Ncoa3/Fkbp4/Nodal	11
GO:0051881	GO:0051881	regulation of mitochondrial membrane potential	8/476	87/28814	9.76255e-05	0.00204255	0.00147224	Tcl1/Gclm/Parp1/Bax/Sod2/Atpif1/Slc25a36/Ucp2	8
GO:0010528	GO:0010528	regulation of transposition	5/476	29/28814	0.000103111	0.00210283	0.00151569	Morc1/Tex19.1/Dnmt3l/Mov10/Apobec3	5
GO:0010529	GO:0010529	negative regulation of transposition	5/476	29/28814	0.000103111	0.00210283	0.00151569	Morc1/Tex19.1/Dnmt3l/Mov10/Apobec3	5
GO:0010971	GO:0010971	positive regulation of G2/M transition of mitotic cell cycle	5/476	29/28814	0.000103111	0.00210283	0.00151569	Mta3/Rcc2/Fbxo5/Ccnb1/Ccnd1	5
GO:0048384	GO:0048384	retinoic acid receptor signaling pathway	5/476	29/28814	0.000103111	0.00210283	0.00151569	Klf2/Pml/Ctbp2/Actn4/Tgif1	5
GO:0060444	GO:0060444	branching involved in mammary gland duct morphogenesis	5/476	29/28814	0.000103111	0.00210283	0.00151569	Pml/Kdm5b/Etv5/Tfap2c/Ncoa3	5
GO:0050821	GO:0050821	protein stabilization	12/476	195/28814	0.000105515	0.00212537	0.00153193	Hsp90aa1/Pml/Atp1b1/Usp7/Sugt1/Gapdh/Cct3/Trp53/Pim1/Tbrg1/Usp9x/Morc3	12
GO:0071383	GO:0071383	cellular response to steroid hormone stimulus	11/476	166/28814	0.000105765	0.00212537	0.00153193	Klf9/Nr0b1/Parp1/Rest/Pias2/Kdm3a/Sgk1/Ncoa3/Fkbp4/Nodal/Eif4ebp1	11
GO:2001251	GO:2001251	negative regulation of chromosome organization	8/476	88/28814	0.000105858	0.00212537	0.00153193	Pml/Terf1/Parp1/Fbxo5/Cdt1/Ccnb1/Wapl/Atrx	8
GO:1901214	GO:1901214	regulation of neuron death	18/476	392/28814	0.000106819	0.00212537	0.00153193	Mt1/Apoe/Mybl2/Alg13/Set/Trim2/Gclm/Parp1/Rest/Tigar/Trp53/Bax/Sod2/Mcl1/Hdgf/Kras/Gfer/Msh2	18
GO:0019318	GO:0019318	hexose metabolic process	14/476	257/28814	0.000106847	0.00212537	0.00153193	Pmm1/Pdk1/Tigar/Usp7/Pfkp/Gapdh/Pkm/Trp53/Slc39a14/Eno1/Acadm/Pdhb/Tpi1/Aldoa	14
GO:0007000	GO:0007000	nucleolus organization	4/476	16/28814	0.000114323	0.00225188	0.00162312	Rrn3/Nolc1/Baz2a/Emg1	4
GO:0046112	GO:0046112	nucleobase biosynthetic process	4/476	16/28814	0.000114323	0.00225188	0.00162312	Gart/Shmt1/Hprt/Prps1	4
GO:0009123	GO:0009123	nucleoside monophosphate metabolic process	7/476	67/28814	0.000118822	0.0023179	0.0016707	Dpys/Pnp/Gart/Shmt1/Hprt/Uck2/Prps1	7
GO:0030330	GO:0030330	DNA damage response, signal transduction by p53 class mediator	7/476	67/28814	0.000118822	0.0023179	0.0016707	Mif/Pml/Acer2/Dyrk3/Trp53/Eef1e1/Atrx	7
GO:0008154	GO:0008154	actin polymerization or depolymerization	12/476	198/28814	0.000121887	0.00236625	0.00170556	Lima1/Dstn/Pycard/Msrb2/Enah/Kank3/Cobl/Mtss1/Twf2/Tmsb4x/Diaph1/Mphosph8	12
GO:0006096	GO:0006096	glycolytic process	8/476	90/28814	0.00012405	0.00239673	0.00172752	Tigar/Pfkp/Gapdh/Pkm/Eno1/Pgam1/Tpi1/Aldoa	8
GO:0061138	GO:0061138	morphogenesis of a branching epithelium	13/476	230/28814	0.000129727	0.00249447	0.00179797	Sox2/Pdgfa/Pml/Grhl2/Kdm5b/Mycn/Etv5/Tfap2c/Esrp1/Ncoa3/Kras/Spint2/Cdh1	13
GO:0006997	GO:0006997	nucleus organization	10/476	142/28814	0.000131286	0.00251248	0.00181096	Ubxn2a/Pml/Sycp3/Rrn3/Dyrk3/Nolc1/Kdm3a/Baz2a/Emg1/Hmgb2	10
GO:0006757	GO:0006757	ATP generation from ADP	8/476	91/28814	0.000134071	0.00252187	0.00181772	Tigar/Pfkp/Gapdh/Pkm/Eno1/Pgam1/Tpi1/Aldoa	8
GO:0032526	GO:0032526	response to retinoic acid	8/476	91/28814	0.000134071	0.00252187	0.00181772	Sox2/Pou5f1/Nanog/Triml2/Acer2/Setx/Twf2/Phc1	8
GO:0045069	GO:0045069	regulation of viral genome replication	8/476	91/28814	0.000134071	0.00252187	0.00181772	Nr5a2/Ifitm3/Trim6/Trim28/Apobec3/Mphosph8/Tasor/Resf1	8
GO:0051972	GO:0051972	regulation of telomerase activity	6/476	48/28814	0.000134275	0.00252187	0.00181772	Hsp90aa1/Pml/Grhl2/Terf1/Dkc1/Trp53	6
GO:0031570	GO:0031570	DNA integrity checkpoint signaling	9/476	116/28814	0.000135967	0.00254184	0.00183212	Pml/Usp28/Trp53/Cdt1/Rnaseh2b/Msh2/Rpa2/Tipin/Ccnd1	9
GO:0051090	GO:0051090	regulation of DNA-binding transcription factor activity	19/476	436/28814	0.000136844	0.00254644	0.00183543	Triml2/Pycard/Arid5b/Nr0b1/Triml1/Ddx58/Aim2/Trim13/Usp7/Jup/Pim1/Trim6/Pias2/Ncoa3/Kras/Nodal/Rhebl1/Rlim/Cth	19
GO:0042558	GO:0042558	pteridine-containing compound metabolic process	5/476	31/28814	0.000143572	0.00265937	0.00191683	Folr1/Pipox/Gart/Shmt1/Qdpr	5
GO:0046390	GO:0046390	ribose phosphate biosynthetic process	11/476	172/28814	0.000144852	0.00267083	0.00192509	Pdk1/Parp1/Pnp/Gart/Pkm/Eno1/Pdhb/Hprt/Uck2/Prps1/Aldoa	11
GO:0006007	GO:0006007	glucose catabolic process	4/476	17/28814	0.000147552	0.00270825	0.00195206	Tigar/Pfkp/Trp53/Eno1	4
GO:0043401	GO:0043401	steroid hormone mediated signaling pathway	9/476	118/28814	0.000154909	0.00283042	0.00204012	Klf9/Nr0b1/Parp1/Pias2/Kdm3a/Sgk1/Ncoa3/Fkbp4/Nodal	9
GO:0014020	GO:0014020	primary neural tube formation	9/476	119/28814	0.000165175	0.00300441	0.00216553	Sdc4/Grhl2/Folr1/Enah/Cobl/Kif20b/Nodal/Spint2/Tgif1	9
GO:0030324	GO:0030324	lung development	13/476	236/28814	0.000167371	0.00302598	0.00218108	Klf2/Sox2/Dppa4/Pdgfa/Dppa2/Grhl2/Nfib/Mycn/Esrp1/Kras/Tns3/Nodal/Hikeshi	13
GO:0000075	GO:0000075	cell cycle checkpoint signaling	11/476	175/28814	0.00016861	0.00302598	0.00218108	Pml/Usp28/Trp53/Cdt1/Rnaseh2b/Msh2/Ccnb1/Rpa2/Tipin/Ccnd1/Nsun2	11
GO:0072522	GO:0072522	purine-containing compound biosynthetic process	11/476	175/28814	0.00016861	0.00302598	0.00218108	Pdk1/Parp1/Pnp/Gart/Pkm/Shmt1/Eno1/Pdhb/Hprt/Prps1/Aldoa	11
GO:0045786	GO:0045786	negative regulation of cell cycle	17/476	372/28814	0.000174386	0.00310359	0.00223702	Sox2/Jade1/Pml/Usp28/Trp53/Fbxo5/Cdt1/Rnaseh2b/Msh2/Ccnb1/Rpa2/Tipin/Wapl/Ccnd1/Nsun2/Ccnf/Atrx	17
GO:1903900	GO:1903900	regulation of viral life cycle	10/476	147/28814	0.000174471	0.00310359	0.00223702	Triml2/Nr5a2/Triml1/Ifitm3/Trim6/Trim28/Apobec3/Mphosph8/Tasor/Resf1	10
GO:0046184	GO:0046184	aldehyde biosynthetic process	4/476	18/28814	0.000187241	0.00329034	0.00237162	Rest/Kdm3a/Tpi1/Aldoa	4
GO:1902176	GO:1902176	negative regulation of oxidative stress-induced intrinsic apoptotic signaling pathway	4/476	18/28814	0.000187241	0.00329034	0.00237162	Hspb1/Gpx1/Sod2/Trap1	4
GO:0007052	GO:0007052	mitotic spindle organization	9/476	121/28814	0.000187414	0.00329034	0.00237162	Mybl2/Stmn1/Ccnb1/Sbds/Bora/Prc1/Psrc1/Mzt1/Tasor	9
GO:0090329	GO:0090329	regulation of DNA-templated DNA replication	6/476	51/28814	0.000189005	0.00329788	0.00237706	Rfc5/Dbf4/Fbxo5/Cdt1/Tipin/Atrx	6
GO:0030323	GO:0030323	respiratory tube development	13/476	239/28814	0.000189477	0.00329788	0.00237706	Klf2/Sox2/Dppa4/Pdgfa/Dppa2/Grhl2/Nfib/Mycn/Esrp1/Kras/Tns3/Nodal/Hikeshi	13
GO:0051091	GO:0051091	positive regulation of DNA-binding transcription factor activity	14/476	272/28814	0.000192979	0.00331854	0.00239195	Triml2/Pycard/Arid5b/Triml1/Ddx58/Aim2/Trim13/Jup/Trim6/Ncoa3/Kras/Nodal/Rhebl1/Cth	14
GO:0009156	GO:0009156	ribonucleoside monophosphate biosynthetic process	5/476	33/28814	0.000195171	0.00331854	0.00239195	Pnp/Gart/Hprt/Uck2/Prps1	5
GO:0033598	GO:0033598	mammary gland epithelial cell proliferation	5/476	33/28814	0.000195171	0.00331854	0.00239195	Gpx1/Kdm5b/Bax/Tfap2c/Ccnd1	5
GO:0039694	GO:0039694	viral RNA genome replication	5/476	33/28814	0.000195171	0.00331854	0.00239195	Trim28/Apobec3/Mphosph8/Tasor/Resf1	5
GO:0060669	GO:0060669	embryonic placenta morphogenesis	5/476	33/28814	0.000195171	0.00331854	0.00239195	Grhl2/Ncoa3/Trim28/Spint2/Dnajb6	5
GO:1902904	GO:1902904	negative regulation of supramolecular fiber organization	11/476	178/28814	0.000195595	0.00331854	0.00239195	Apoe/Lima1/Stmn1/Kank3/Twf2/Sgk1/Fkbp4/Hspa8/Tmsb4x/Mphosph8/Map1b	11
GO:2000116	GO:2000116	regulation of cysteine-type endopeptidase activity	13/476	240/28814	0.000197382	0.00333484	0.0024037	Sox2/Gpx1/Pycard/Pml/Aim2/Sfn/Rest/Acer2/Bax/Nodal/Anp32b/Cdh1/Dnajb6	13
GO:0000079	GO:0000079	regulation of cyclin-dependent protein serine/threonine kinase activity	7/476	73/28814	0.000204501	0.00343236	0.00247399	Sfn/Pim1/Ccnb1/Ccne1/Ccnd1/Ccnf/Psrc1	7
GO:0007369	GO:0007369	gastrulation	11/476	179/28814	0.000205367	0.00343236	0.00247399	Sox2/Pou5f1/Gdf3/Nanog/Apela/Trp53/Nodal/Nsd1/Tgif1/Macf1/Tasor	11
GO:2001022	GO:2001022	positive regulation of response to DNA damage stimulus	10/476	150/28814	0.000205704	0.00343236	0.00247399	Ooep/Rif1/Parp1/Tigar/Pnp/Ino80e/Trim28/Eef1e1/Fxr1/Ruvbl1	10
GO:0006360	GO:0006360	transcription by RNA polymerase I	6/476	52/28814	0.000210708	0.00349197	0.00251696	Rrn3/Tcof1/Baz2a/Ncl/Gtf2h1/Wdr75	6
GO:0043281	GO:0043281	regulation of cysteine-type endopeptidase activity involved in apoptotic process	12/476	210/28814	0.000211006	0.00349197	0.00251696	Sox2/Gpx1/Pycard/Pml/Sfn/Rest/Acer2/Bax/Nodal/Anp32b/Cdh1/Dnajb6	12
GO:0072091	GO:0072091	regulation of stem cell proliferation	6/476	53/28814	0.000234328	0.0038621	0.00278374	Dppa2/Pim1/Ncoa3/Epcam/Ccne1/Hmgb2	6
GO:0035148	GO:0035148	tube formation	11/476	182/28814	0.000237196	0.00389349	0.00280637	Sdc4/Grhl2/Folr1/Enah/Nfib/Cobl/Kif20b/Nodal/Spint2/Cdh1/Tgif1	11
GO:0051261	GO:0051261	protein depolymerization	9/476	125/28814	0.000239405	0.00391384	0.00282103	Lima1/Dstn/Sh3gl2/Stmn1/Twf2/Sgk1/Hspa8/Mphosph8/Map1b	9
GO:0046031	GO:0046031	ADP metabolic process	8/476	99/28814	0.000240829	0.00392124	0.00282637	Tigar/Pfkp/Gapdh/Pkm/Eno1/Pgam1/Tpi1/Aldoa	8
GO:0007015	GO:0007015	actin filament organization	19/476	458/28814	0.000255289	0.00413999	0.00298404	Ooep/Sdc4/Lima1/Dstn/Pycard/Msrb2/Enah/Stmn1/Kank3/Pdlim1/Cobl/Mtss1/Twf2/Actn4/Tmsb4x/Ezr/Diaph1/Mphosph8/Fat1	19
GO:0009161	GO:0009161	ribonucleoside monophosphate metabolic process	6/476	54/28814	0.000259981	0.00418249	0.00301467	Dpys/Pnp/Gart/Hprt/Uck2/Prps1	6
GO:0045604	GO:0045604	regulation of epidermal cell differentiation	6/476	54/28814	0.000259981	0.00418249	0.00301467	Gdf3/Grhl2/Sfn/Mycn/Esrp1/Ncoa3	6
GO:0050688	GO:0050688	regulation of defense response to virus	7/476	76/28814	0.000262998	0.00419757	0.00302554	Hsp90aa1/Pycard/Pml/Ddx58/Aim2/Trim6/Apobec3	7
GO:1904029	GO:1904029	regulation of cyclin-dependent protein kinase activity	7/476	76/28814	0.000262998	0.00419757	0.00302554	Sfn/Pim1/Ccnb1/Ccne1/Ccnd1/Ccnf/Psrc1	7
GO:0051101	GO:0051101	regulation of DNA binding	9/476	127/28814	0.000269577	0.00428564	0.00308902	Parp1/Rest/Nfib/Zfp462/Trim6/Trim28/Cdt1/Nsd1/Hmgb2	9
GO:0001558	GO:0001558	regulation of cell growth	19/476	461/28814	0.000276943	0.00438548	0.00316098	Apoe/Jade1/Pml/Sfn/Socs2/Ppan/Twf2/Ulk1/Trp53/Dnajc2/Rpl4/Sgk1/Eno1/Ncoa3/Rbbp7/Macf1/Psrc1/Map1b/Cth	19
GO:0001763	GO:0001763	morphogenesis of a branching structure	13/476	249/28814	0.000282196	0.00440862	0.00317767	Sox2/Pdgfa/Pml/Grhl2/Kdm5b/Mycn/Etv5/Tfap2c/Esrp1/Ncoa3/Kras/Spint2/Cdh1	13
GO:0071900	GO:0071900	regulation of protein serine/threonine kinase activity	16/476	352/28814	0.000284764	0.00440862	0.00317767	Apoe/Pdgfa/Mif/Pycard/Tcl1/Sfn/Gab1/Stk38/Pim1/Kras/Ccnb1/Ccne1/Ccnd1/Ccnf/Psrc1/Incenp	16
GO:2000113	GO:2000113	negative regulation of cellular macromolecule biosynthetic process	12/476	217/28814	0.000285055	0.00440862	0.00317767	Pml/Exosc5/Dnd1/Eif4e2/Mov10/Acer2/Gapdh/Shmt1/Ncl/Cnot10/Fxr1/Eif4ebp1	12
GO:0019079	GO:0019079	viral genome replication	9/476	128/28814	0.000285805	0.00440862	0.00317767	Nr5a2/Ifitm3/Trim6/Trim28/Apobec3/Hspa8/Mphosph8/Tasor/Resf1	9
GO:0007548	GO:0007548	sex differentiation	15/476	317/28814	0.000286286	0.00440862	0.00317767	Sox2/Nanog/Tex19.1/Arid5b/Nr0b1/Bax/Ncoa3/Fkbp4/Ybx3/Msh2/Ccnd1/Jmjd1c/Hmgb2/Eif2s2/Atrx	15
GO:0007062	GO:0007062	sister chromatid cohesion	6/476	55/28814	0.000287791	0.00440862	0.00317767	Sycp3/Esco2/Cdca5/Wapl/Atrx/Sgo2a	6
GO:0006089	GO:0006089	lactate metabolic process	4/476	20/28814	0.000288804	0.00440862	0.00317767	Tigar/Trp53/Glo1/Ldhb	4
GO:0007063	GO:0007063	regulation of sister chromatid cohesion	4/476	20/28814	0.000288804	0.00440862	0.00317767	Cdca5/Wapl/Atrx/Sgo2a	4
GO:0033599	GO:0033599	regulation of mammary gland epithelial cell proliferation	4/476	20/28814	0.000288804	0.00440862	0.00317767	Gpx1/Kdm5b/Bax/Ccnd1	4
GO:0043523	GO:0043523	regulation of neuron apoptotic process	14/476	283/28814	0.000289323	0.00440862	0.00317767	Mt1/Apoe/Mybl2/Set/Trim2/Gclm/Parp1/Trp53/Bax/Sod2/Mcl1/Hdgf/Kras/Msh2	14
GO:0022411	GO:0022411	cellular component disassembly	18/476	427/28814	0.000304168	0.00461741	0.00332815	Lima1/Dstn/Sh3gl2/Stmn1/Tigar/Setx/Twf2/Dyrk3/Ulk1/Trp53/Bax/Atpif1/Sgk1/Hspa8/Slc25a5/Eif2d/Mphosph8/Map1b	18
GO:1901606	GO:1901606	alpha-amino acid catabolic process	7/476	78/28814	0.000308966	0.004669	0.00336534	Tdh/Bcat2/Pipox/Shmt1/Gldc/Gcat/Qdpr	7
GO:0034249	GO:0034249	negative regulation of cellular amide metabolic process	12/476	219/28814	0.000309879	0.004669	0.00336534	Apoe/Pml/Exosc5/Dnd1/Eif4e2/Mov10/Gapdh/Shmt1/Ncl/Cnot10/Fxr1/Eif4ebp1	12
GO:0009135	GO:0009135	purine nucleoside diphosphate metabolic process	8/476	103/28814	0.000315854	0.00472378	0.00340482	Tigar/Pfkp/Gapdh/Pkm/Eno1/Pgam1/Tpi1/Aldoa	8
GO:0009179	GO:0009179	purine ribonucleoside diphosphate metabolic process	8/476	103/28814	0.000315854	0.00472378	0.00340482	Tigar/Pfkp/Gapdh/Pkm/Eno1/Pgam1/Tpi1/Aldoa	8
GO:0072527	GO:0072527	pyrimidine-containing compound metabolic process	6/476	56/28814	0.000317882	0.00473655	0.00341403	Dpys/Enpp3/Tet1/Dtymk/Shmt1/Uck2	6
GO:0009132	GO:0009132	nucleoside diphosphate metabolic process	9/476	130/28814	0.000320691	0.00474576	0.00342067	Tigar/Dtymk/Pfkp/Gapdh/Pkm/Eno1/Pgam1/Tpi1/Aldoa	9
GO:0072521	GO:0072521	purine-containing compound metabolic process	17/476	392/28814	0.00032085	0.00474576	0.00342067	Pdk1/Pipox/Parp1/Tigar/Pnp/Gart/Pfkp/Gapdh/Pkm/Shmt1/Eno1/Pgam1/Pdhb/Hprt/Prps1/Tpi1/Aldoa	17
GO:0070192	GO:0070192	chromosome organization involved in meiotic cell cycle	7/476	79/28814	0.000334251	0.00492593	0.00355053	Tex19.1/Sycp3/Terf1/Syce2/Ccne1/Atrx/Sgo2a	7
GO:0006165	GO:0006165	nucleoside diphosphate phosphorylation	8/476	104/28814	0.000337316	0.00495303	0.00357006	Tigar/Pfkp/Gapdh/Pkm/Eno1/Pgam1/Tpi1/Aldoa	8
GO:0042026	GO:0042026	protein refolding	4/476	21/28814	0.000352122	0.0051331	0.00369985	Hspb1/Hsp90aa1/Hspa8/Hspa14	4
GO:0051204	GO:0051204	protein insertion into mitochondrial membrane	4/476	21/28814	0.000352122	0.0051331	0.00369985	Hsp90aa1/Agk/Bax/Tomm40	4
GO:2000573	GO:2000573	positive regulation of DNA biosynthetic process	7/476	80/28814	0.000361167	0.00524602	0.00378125	Hsp90aa1/Rfc5/Grhl2/Dkc1/Cct3/Xrcc5/Gfer	7
GO:0000070	GO:0000070	mitotic sister chromatid segregation	10/476	161/28814	0.000363312	0.00525825	0.00379006	Fbxo5/Cdt1/Ccnb1/Cdca5/Ube2c/Prc1/Psrc1/Atrx/Incenp/Sgo2a	10
GO:0051098	GO:0051098	regulation of binding	17/476	397/28814	0.000370943	0.00534953	0.00385585	Apoe/1810037I17Rik/Stmn1/Parp1/Rest/Nfib/Zfp462/Trim6/Bax/Eno1/Ctbp2/Trim28/Cln5/Cdt1/Nsd1/Wapl/Hmgb2	17
GO:0010761	GO:0010761	fibroblast migration	6/476	58/28814	0.000385426	0.00551897	0.00397798	Akap12/Sdc4/Rcc2/Pml/Arid5b/Pdlim1	6
GO:1904356	GO:1904356	regulation of telomere maintenance via telomere lengthening	6/476	58/28814	0.000385426	0.00551897	0.00397798	Pml/Terf1/Parp1/Dkc1/Cct3/Xrcc5	6
GO:0009260	GO:0009260	ribonucleotide biosynthetic process	10/476	163/28814	0.000400688	0.00568232	0.00409572	Pdk1/Parp1/Pnp/Gart/Pkm/Eno1/Pdhb/Hprt/Uck2/Aldoa	10
GO:0000018	GO:0000018	regulation of DNA recombination	9/476	134/28814	0.000401055	0.00568232	0.00409572	Ooep/Rif1/Smarcad1/Parp1/Msh6/Msh2/Rpa2/Hmces/Ruvbl1	9
GO:0001841	GO:0001841	neural tube formation	9/476	134/28814	0.000401055	0.00568232	0.00409572	Sdc4/Grhl2/Folr1/Enah/Cobl/Kif20b/Nodal/Spint2/Tgif1	9
GO:0007006	GO:0007006	mitochondrial membrane organization	8/476	107/28814	0.000408937	0.00575361	0.00414711	Chchd10/Hsp90aa1/Trp53/Agk/Bax/Atpif1/Slc25a5/Tomm40	8
GO:0046939	GO:0046939	nucleotide phosphorylation	8/476	107/28814	0.000408937	0.00575361	0.00414711	Tigar/Pfkp/Gapdh/Pkm/Eno1/Pgam1/Tpi1/Aldoa	8
GO:0006006	GO:0006006	glucose metabolic process	12/476	226/28814	0.000411706	0.00577247	0.0041607	Pdk1/Tigar/Usp7/Pfkp/Gapdh/Pkm/Trp53/Slc39a14/Eno1/Acadm/Pdhb/Tpi1	12
GO:0006282	GO:0006282	regulation of DNA repair	10/476	164/28814	0.000420542	0.00587595	0.00423529	Ooep/Rif1/Pml/Parp1/Tigar/Pnp/Ino80e/Trim28/Rpa2/Ruvbl1	10
GO:0009651	GO:0009651	response to salt stress	5/476	39/28814	0.000436482	0.00607763	0.00438066	Akr1b3/Trp53/Bax/Xrcc5/Anxa7	5
GO:0030879	GO:0030879	mammary gland development	10/476	165/28814	0.000441209	0.00609464	0.00439292	Gpx1/Pml/Socs2/Kdm5b/Elf3/Bax/Etv5/Tfap2c/Ncoa3/Ccnd1	10
GO:0019058	GO:0019058	viral life cycle	13/476	261/28814	0.000442231	0.00609464	0.00439292	Apoe/Triml2/Nr5a2/Triml1/Ifitm3/Trim6/Trim28/Apobec3/Hspa8/Mphosph8/Slc3a2/Tasor/Resf1	13
GO:1901215	GO:1901215	negative regulation of neuron death	13/476	261/28814	0.000442231	0.00609464	0.00439292	Mt1/Apoe/Alg13/Set/Gclm/Rest/Tigar/Bax/Sod2/Hdgf/Kras/Gfer/Msh2	13
GO:0017148	GO:0017148	negative regulation of translation	11/476	196/28814	0.000446457	0.00611116	0.00440483	Pml/Exosc5/Dnd1/Eif4e2/Mov10/Gapdh/Shmt1/Ncl/Cnot10/Fxr1/Eif4ebp1	11
GO:0051302	GO:0051302	regulation of cell division	11/476	196/28814	0.000446457	0.00611116	0.00440483	Ooep/Pou5f1/Pdgfa/Nanog/Sfn/Cenpv/Kif20b/Klhl13/Ncoa3/Prc1/Incenp	11
GO:0000077	GO:0000077	DNA damage checkpoint signaling	8/476	109/28814	0.000463205	0.00631899	0.00455463	Pml/Usp28/Trp53/Rnaseh2b/Msh2/Rpa2/Tipin/Ccnd1	8
GO:0050678	GO:0050678	regulation of epithelial cell proliferation	17/476	405/28814	0.000465168	0.0063244	0.00455853	Sox2/Apoe/Gpx1/Klf9/Sfn/Kdm5b/Fgfbp1/Nfib/Apela/Mtss1/Bax/Esrp1/Atpif1/Nodal/Cdh1/Ccnd1/Hmgb2	17
GO:0052547	GO:0052547	regulation of peptidase activity	18/476	443/28814	0.000470091	0.0063699	0.00459132	Sox2/Gpx1/Pycard/Pml/Aim2/Sfn/Timp1/Rest/Acer2/Ubxn1/Gapdh/Bax/Nodal/Spint2/Anp32b/Cdh1/Dnajb6/Wfdc2	18
GO:0006163	GO:0006163	purine nucleotide metabolic process	16/476	369/28814	0.000477479	0.00644836	0.00464788	Pdk1/Pipox/Parp1/Tigar/Pnp/Gart/Pfkp/Gapdh/Pkm/Eno1/Pgam1/Pdhb/Hprt/Prps1/Tpi1/Aldoa	16
GO:0032272	GO:0032272	negative regulation of protein polymerization	7/476	84/28814	0.000486696	0.00652916	0.00470612	Stmn1/Kank3/Twf2/Sgk1/Fkbp4/Tmsb4x/Mphosph8	7
GO:0072089	GO:0072089	stem cell proliferation	7/476	84/28814	0.000486696	0.00652916	0.00470612	Dppa2/L3mbtl2/Pim1/Ncoa3/Epcam/Ccne1/Hmgb2	7
GO:0010216	GO:0010216	maintenance of DNA methylation	3/476	10/28814	0.000493085	0.00653311	0.00470896	Hells/Usp7/Zfp57	3
GO:0070933	GO:0070933	histone H4 deacetylation	3/476	10/28814	0.000493085	0.00653311	0.00470896	Smarcad1/Rest/Baz2a	3
GO:0006913	GO:0006913	nucleocytoplasmic transport	15/476	334/28814	0.000495079	0.00653311	0.00470896	Pml/Sfn/Fbxo22/Jup/Trp53/Nolc1/Trim28/Hspa8/Anp32b/Anp32a/Cdh1/Chchd4/Ltv1/Nsun2/Hikeshi	15
GO:0051169	GO:0051169	nuclear transport	15/476	334/28814	0.000495079	0.00653311	0.00470896	Pml/Sfn/Fbxo22/Jup/Trp53/Nolc1/Trim28/Hspa8/Anp32b/Anp32a/Cdh1/Chchd4/Ltv1/Nsun2/Hikeshi	15
GO:0051321	GO:0051321	meiotic cell cycle	15/476	334/28814	0.000495079	0.00653311	0.00470896	Ooep/Tdrd12/Tex19.1/Dnmt3l/Hsf2bp/Sycp3/Terf1/Syce2/Fbxo5/Cks2/Ccne1/Nsun2/Atrx/Incenp/Sgo2a	15
GO:0031571	GO:0031571	mitotic G1 DNA damage checkpoint signaling	4/476	23/28814	0.000507535	0.00666443	0.00480362	Pml/Trp53/Rpa2/Ccnd1	4
GO:0006164	GO:0006164	purine nucleotide biosynthetic process	10/476	168/28814	0.000508332	0.00666443	0.00480362	Pdk1/Parp1/Pnp/Gart/Pkm/Eno1/Pdhb/Hprt/Prps1/Aldoa	10
GO:0030518	GO:0030518	intracellular steroid hormone receptor signaling pathway	8/476	111/28814	0.000523173	0.00679283	0.00489617	Klf9/Nr0b1/Parp1/Pias2/Kdm3a/Ncoa3/Fkbp4/Nodal	8
GO:0045739	GO:0045739	positive regulation of DNA repair	8/476	111/28814	0.000523173	0.00679283	0.00489617	Ooep/Rif1/Parp1/Tigar/Pnp/Ino80e/Trim28/Ruvbl1	8
GO:1902749	GO:1902749	regulation of cell cycle G2/M phase transition	8/476	111/28814	0.000523173	0.00679283	0.00489617	Mta3/Rcc2/Dyrk3/Trp53/Fbxo5/Rnaseh2b/Ccnb1/Ccnd1	8
GO:0017038	GO:0017038	protein import	12/476	233/28814	0.000540454	0.00697238	0.00502558	Apoe/Hsp90aa1/Pml/Jup/Trp53/Nolc1/Trim28/Hspa8/Tomm40/Cdh1/Chchd4/Hikeshi	12
GO:0044843	GO:0044843	cell cycle G1/S phase transition	12/476	233/28814	0.000540454	0.00697238	0.00502558	Sox2/Jade1/Pml/Myb/Trp53/Dbf4/Anp32b/Cul4b/Rpa2/Eif4ebp1/Ccne1/Ccnd1	12
GO:0060541	GO:0060541	respiratory system development	13/476	267/28814	0.0005476	0.00702138	0.0050609	Klf2/Sox2/Dppa4/Pdgfa/Dppa2/Grhl2/Nfib/Mycn/Esrp1/Kras/Tns3/Nodal/Hikeshi	13
GO:0006220	GO:0006220	pyrimidine nucleotide metabolic process	5/476	41/28814	0.000552947	0.00702138	0.0050609	Dpys/Enpp3/Dtymk/Shmt1/Uck2	5
GO:0007431	GO:0007431	salivary gland development	5/476	41/28814	0.000552947	0.00702138	0.0050609	Pdgfa/Tfcp2l1/Nfib/Esrp1/Cdh1	5
GO:0035794	GO:0035794	positive regulation of mitochondrial membrane permeability	5/476	41/28814	0.000552947	0.00702138	0.0050609	Chchd10/Trp53/Bax/Atpif1/Slc25a5	5
GO:0060603	GO:0060603	mammary gland duct morphogenesis	5/476	41/28814	0.000552947	0.00702138	0.0050609	Pml/Kdm5b/Etv5/Tfap2c/Ncoa3	5
GO:0001843	GO:0001843	neural tube closure	8/476	112/28814	0.000555429	0.00703079	0.00506768	Sdc4/Grhl2/Folr1/Enah/Cobl/Kif20b/Spint2/Tgif1	8
GO:0071826	GO:0071826	ribonucleoprotein complex subunit organization	10/476	170/28814	0.00055762	0.00703646	0.00507177	Hsp90aa1/Ppan/Setx/Dyrk3/Xrcc5/Eif2d/Brix1/Eif2s2/Ruvbl1/Mdn1	10
GO:0046785	GO:0046785	microtubule polymerization	7/476	86/28814	0.000561317	0.00706105	0.00508949	Stmn1/Sgk1/Fkbp4/Fbxo5/Psrc1/Map1b/Mzt1	7
GO:0019439	GO:0019439	aromatic compound catabolic process	18/476	451/28814	0.000579059	0.00726161	0.00523406	Ephx2/Dpys/Enpp3/Exosc5/Dnd1/Dkc1/Mov10/Tet1/Pnp/Bax/Dis3/Qdpr/Rnaseh2b/Cnot10/Fxr1/Hprt/Nsun2/Grsf1	18
GO:0050792	GO:0050792	regulation of viral process	10/476	171/28814	0.000583708	0.00729726	0.00525975	Triml2/Nr5a2/Triml1/Ifitm3/Trim6/Trim28/Apobec3/Mphosph8/Tasor/Resf1	10
GO:0060606	GO:0060606	tube closure	8/476	113/28814	0.000589275	0.00734411	0.00529352	Sdc4/Grhl2/Folr1/Enah/Cobl/Kif20b/Spint2/Tgif1	8
GO:0001667	GO:0001667	ameboidal-type cell migration	18/476	452/28814	0.000594101	0.00738148	0.00532045	Hspb1/Apoe/Akap12/Sdc4/Gpx1/Rcc2/Pml/Arid5b/Folr1/Timp1/Cenpv/Fgfbp1/Rab25/Pdlim1/Apela/Jup/Nodal/Macf1	18
GO:1902108	GO:1902108	regulation of mitochondrial membrane permeability involved in apoptotic process	5/476	42/28814	0.000619236	0.00767017	0.00552854	Chchd10/Trp53/Bax/Atpif1/Slc25a5	5
GO:0009185	GO:0009185	ribonucleoside diphosphate metabolic process	8/476	114/28814	0.000624767	0.00771501	0.00556086	Tigar/Pfkp/Gapdh/Pkm/Eno1/Pgam1/Tpi1/Aldoa	8
GO:0044403	GO:0044403	biological process involved in symbiotic interaction	13/476	272/28814	0.000650937	0.00801367	0.00577613	Apoe/Gpx1/Triml2/Pglyrp1/Triml1/Rest/Ifitm3/Gapdh/Trim6/Hspa8/Gpx2/Sap30/Slc3a2	13
GO:0061077	GO:0061077	chaperone-mediated protein folding	6/476	64/28814	0.000656971	0.00806337	0.00581195	Hspb1/Cct3/Fkbp4/Hspa8/Dnajb6/Hspa14	6
GO:0010992	GO:0010992	ubiquitin recycling	3/476	11/28814	0.000669691	0.00814522	0.00587095	Trim6/Ube2k/Ube2c	3
GO:0060056	GO:0060056	mammary gland involution	3/476	11/28814	0.000669691	0.00814522	0.00587095	Pml/Elf3/Bax	3
GO:0070203	GO:0070203	regulation of establishment of protein localization to telomere	3/476	11/28814	0.000669691	0.00814522	0.00587095	Terf1/Dkc1/Cct3	3
GO:0000082	GO:0000082	G1/S transition of mitotic cell cycle	11/476	206/28814	0.000676221	0.00819994	0.00591039	Jade1/Pml/Myb/Trp53/Dbf4/Anp32b/Cul4b/Rpa2/Eif4ebp1/Ccne1/Ccnd1	11
GO:0034644	GO:0034644	cellular response to UV	7/476	89/28814	0.000690009	0.00832299	0.00599908	Timp1/Parp1/Usp28/Trp53/Bax/Crip1/Cul4b	7
GO:0009150	GO:0009150	purine ribonucleotide metabolic process	15/476	345/28814	0.00069049	0.00832299	0.00599908	Pdk1/Pipox/Parp1/Tigar/Pnp/Gart/Pfkp/Gapdh/Pkm/Eno1/Pgam1/Pdhb/Hprt/Tpi1/Aldoa	15
GO:0008406	GO:0008406	gonad development	12/476	240/28814	0.000701497	0.00838915	0.00604676	Nanog/Tex19.1/Arid5b/Nr0b1/Bax/Ybx3/Msh2/Ccnd1/Jmjd1c/Hmgb2/Eif2s2/Atrx	12
GO:0001829	GO:0001829	trophectodermal cell differentiation	4/476	25/28814	0.000706367	0.00838915	0.00604676	Pou5f1/Tfap2c/Nodal/Cdh1	4
GO:0044331	GO:0044331	cell-cell adhesion mediated by cadherin	4/476	25/28814	0.000706367	0.00838915	0.00604676	Nexmif/Plekha7/Epcam/Cdh1	4
GO:0044819	GO:0044819	mitotic G1/S transition checkpoint signaling	4/476	25/28814	0.000706367	0.00838915	0.00604676	Pml/Trp53/Rpa2/Ccnd1	4
GO:0090151	GO:0090151	establishment of protein localization to mitochondrial membrane	4/476	25/28814	0.000706367	0.00838915	0.00604676	Hsp90aa1/Agk/Bax/Tomm40	4
GO:0006081	GO:0006081	cellular aldehyde metabolic process	6/476	65/28814	0.00071383	0.00845292	0.00609273	Rest/Alpl/Glo1/Kdm3a/Tpi1/Aldoa	6
GO:0051494	GO:0051494	negative regulation of cytoskeleton organization	10/476	176/28814	0.000729766	0.00861636	0.00621054	Lima1/Stmn1/Kank3/Twf2/Sgk1/Fkbp4/Tmsb4x/Mphosph8/Ccnf/Map1b	10
GO:0001892	GO:0001892	embryonic placenta development	8/476	117/28814	0.000741716	0.00873192	0.00629383	Tex19.1/Grhl2/Gab1/Ncoa3/Trim28/Nodal/Spint2/Dnajb6	8
GO:0015980	GO:0015980	energy derivation by oxidation of organic compounds	14/476	312/28814	0.000760375	0.00891624	0.00642668	Chchd10/Cisd1/Tigar/Trp53/Bax/Sod2/Tefm/Acadm/Msh2/Ccnb1/Cox5a/Pdhb/Chchd4/Trap1	14
GO:0032271	GO:0032271	regulation of protein polymerization	11/476	209/28814	0.000761788	0.00891624	0.00642668	Hsp90aa1/Pycard/Stmn1/Kank3/Twf2/Sgk1/Fkbp4/Tmsb4x/Mphosph8/Psrc1/Map1b	11
GO:0017145	GO:0017145	stem cell division	5/476	44/28814	0.000769464	0.00898004	0.00647267	Nanog/Myb/Gnl3/Etv5/Ncoa3	5
GO:0001836	GO:0001836	release of cytochrome c from mitochondria	6/476	66/28814	0.000774421	0.00901185	0.0064956	Gpx1/Pycard/Sfn/Trp53/Bax/Sod2	6
GO:0045137	GO:0045137	development of primary sexual characteristics	12/476	244/28814	0.000810329	0.00940261	0.00677725	Nanog/Tex19.1/Arid5b/Nr0b1/Bax/Ybx3/Msh2/Ccnd1/Jmjd1c/Hmgb2/Eif2s2/Atrx	12
GO:1902903	GO:1902903	regulation of supramolecular fiber organization	16/476	388/28814	0.000816269	0.00942559	0.00679381	Apoe/Sdc4/Lima1/Dstn/Pycard/Stmn1/Kank3/Mtss1/Twf2/Sgk1/Fkbp4/Hspa8/Tmsb4x/Mphosph8/Psrc1/Map1b	16
GO:0006261	GO:0006261	DNA-templated DNA replication	9/476	148/28814	0.0008231	0.00942559	0.00679381	Ooep/Rfc5/Dbf4/Fbxo5/Cdt1/Tipin/Wdr18/Ccne1/Atrx	9
GO:1902850	GO:1902850	microtubule cytoskeleton organization involved in mitosis	9/476	148/28814	0.0008231	0.00942559	0.00679381	Mybl2/Stmn1/Ccnb1/Sbds/Bora/Prc1/Psrc1/Mzt1/Tasor	9
GO:0006760	GO:0006760	folic acid-containing compound metabolic process	4/476	26/28814	0.00082398	0.00942559	0.00679381	Folr1/Pipox/Gart/Shmt1	4
GO:0019320	GO:0019320	hexose catabolic process	4/476	26/28814	0.00082398	0.00942559	0.00679381	Tigar/Pfkp/Trp53/Eno1	4
GO:0065004	GO:0065004	protein-DNA complex assembly	9/476	149/28814	0.00086349	0.00981132	0.00707185	Kat6b/Set/Cenpv/Terf1/Hells/Trp53/Cdt1/Anp32b/Atrx	9
GO:0060560	GO:0060560	developmental growth involved in morphogenesis	13/476	281/28814	0.000878485	0.00981132	0.00707185	Apoe/Hsp90aa1/Sh3gl2/Kdm5b/Cobl/Twf2/Ulk1/Rpl4/Tfap2c/Usp9x/Trim28/Macf1/Map1b	13
GO:0006534	GO:0006534	cysteine metabolic process	3/476	12/28814	0.000881999	0.00981132	0.00707185	Gclm/Tst/Cth	3
GO:0009068	GO:0009068	aspartate family amino acid catabolic process	3/476	12/28814	0.000881999	0.00981132	0.00707185	Tdh/Pipox/Gcat	3
GO:0030388	GO:0030388	fructose 1,6-bisphosphate metabolic process	3/476	12/28814	0.000881999	0.00981132	0.00707185	Tigar/Pfkp/Aldoa	3
GO:0033262	GO:0033262	regulation of nuclear cell cycle DNA replication	3/476	12/28814	0.000881999	0.00981132	0.00707185	Dbf4/Cdt1/Atrx	3
GO:0051574	GO:0051574	positive regulation of histone H3-K9 methylation	3/476	12/28814	0.000881999	0.00981132	0.00707185	Rif1/Jarid2/Myb	3
GO:0070202	GO:0070202	regulation of establishment of protein localization to chromosome	3/476	12/28814	0.000881999	0.00981132	0.00707185	Terf1/Dkc1/Cct3	3
GO:0072531	GO:0072531	pyrimidine-containing compound transmembrane transport	3/476	12/28814	0.000881999	0.00981132	0.00707185	Slc28a1/Slc29a1/Slc25a36	3
GO:2000104	GO:2000104	negative regulation of DNA-templated DNA replication	3/476	12/28814	0.000881999	0.00981132	0.00707185	Fbxo5/Cdt1/Tipin	3
GO:1905710	GO:1905710	positive regulation of membrane permeability	6/476	68/28814	0.000907452	0.0100667	0.00725594	Chchd10/Trp53/Bax/Atpif1/Hspa8/Slc25a5	6
GO:0042176	GO:0042176	regulation of protein catabolic process	16/476	393/28814	0.000933663	0.0103291	0.00744507	Apoe/Hsp90aa1/Gpx1/Ubxn2a/Pml/Timp1/Fbxo22/Usp7/Ubxn1/Atpif1/Ezr/Cul4b/Cdh1/Ube2k/Odc1/Mdm4	16
GO:0009152	GO:0009152	purine ribonucleotide biosynthetic process	9/476	151/28814	0.000949105	0.0104197	0.00751037	Pdk1/Parp1/Pnp/Gart/Pkm/Eno1/Pdhb/Hprt/Aldoa	9
GO:0044839	GO:0044839	cell cycle G2/M phase transition	9/476	151/28814	0.000949105	0.0104197	0.00751037	Mta3/Rcc2/Dyrk3/Trp53/Fbxo5/Rnaseh2b/Ccnb1/Fbxl3/Ccnd1	9
GO:0002183	GO:0002183	cytoplasmic translational initiation	4/476	27/28814	0.000954755	0.0104197	0.00751037	Mif4gd/Eif2d/Eif4ebp1/Eif2s2	4
GO:0031061	GO:0031061	negative regulation of histone methylation	4/476	27/28814	0.000954755	0.0104197	0.00751037	Mtf2/Jarid2/Kdm3a/Dnmt3b	4
GO:0051571	GO:0051571	positive regulation of histone H3-K4 methylation	4/476	27/28814	0.000954755	0.0104197	0.00751037	Myb/Nelfa/Phf20/Dnmt3b	4
GO:0009566	GO:0009566	fertilization	11/476	215/28814	0.000960011	0.0104489	0.00753137	Ooep/Tdrd12/Hexb/Slc9b1/Folr1/Kdm5b/Cd9/Cct3/Bax/Ybx3/Aldoa	11
GO:0034504	GO:0034504	protein localization to nucleus	14/476	320/28814	0.00096995	0.0105287	0.00758889	Chchd10/Pml/Parp1/Jup/Trp53/Nolc1/Tbrg1/Trim28/Hspa8/Hdgf/Morc3/Cdh1/Dnajb6/Hikeshi	14
GO:0009636	GO:0009636	response to toxic substance	8/476	122/28814	0.000975266	0.010558	0.00761002	Mt1/Mt2/Gpx1/Ephx2/Pim1/Bax/Sod2/Wapl	8
GO:0060425	GO:0060425	lung morphogenesis	6/476	69/28814	0.000980228	0.0105833	0.00762829	Sox2/Grhl2/Nfib/Esrp1/Kras/Nodal	6
GO:0006417	GO:0006417	regulation of translation	16/476	395/28814	0.000984481	0.0106009	0.00764095	Pml/Exosc5/Dnd1/Eif4e2/Mov10/Mif4gd/Gapdh/Pkm/Shmt1/Nolc1/Tcof1/Ncl/Cnot10/Fxr1/Eif4ebp1/Trap1	16
GO:0031333	GO:0031333	negative regulation of protein-containing complex assembly	9/476	152/28814	0.000994425	0.0106795	0.0076976	Stmn1/Kank3/Twf2/Ulk1/Sgk1/Fkbp4/Tmsb4x/Eif4ebp1/Mphosph8	9
GO:0052548	GO:0052548	regulation of endopeptidase activity	15/476	358/28814	0.00100258	0.0107385	0.00774016	Sox2/Gpx1/Pycard/Pml/Aim2/Sfn/Timp1/Rest/Acer2/Gapdh/Bax/Nodal/Anp32b/Cdh1/Dnajb6	15
GO:0009063	GO:0009063	cellular amino acid catabolic process	7/476	95/28814	0.00101699	0.010864	0.00783059	Tdh/Bcat2/Pipox/Shmt1/Gldc/Gcat/Qdpr	7
GO:0006476	GO:0006476	protein deacetylation	8/476	123/28814	0.00102836	0.0109565	0.00789725	Mta3/Smarcad1/Pml/Rest/Trp53/Baz2a/Rbbp7/Bex4	8
GO:0043462	GO:0043462	regulation of ATP-dependent activity	6/476	70/28814	0.00105741	0.0112363	0.00809898	1810037I17Rik/Atp1b1/Msh6/Ahsa1/Atpif1/Msh2	6
GO:0016331	GO:0016331	morphogenesis of embryonic epithelium	10/476	185/28814	0.00106819	0.0113199	0.00815922	Sdc4/Grhl2/Folr1/Enah/Cobl/Kif20b/Nodal/Spint2/Tgif1/Grsf1	10
GO:0050673	GO:0050673	epithelial cell proliferation	18/476	476/28814	0.00107088	0.0113199	0.00815922	Sox2/Apoe/Gpx1/Klf9/Sfn/Kdm5b/Fgfbp1/Nfib/Apela/Mtss1/Bax/Tfap2c/Esrp1/Atpif1/Nodal/Cdh1/Ccnd1/Hmgb2	18
GO:0072655	GO:0072655	establishment of protein localization to mitochondrion	7/476	96/28814	0.00108166	0.011404	0.00821983	Hsp90aa1/Agk/Bax/Atpif1/Tomm40/Chchd4/Tomm34	7
GO:0046434	GO:0046434	organophosphate catabolic process	9/476	154/28814	0.00109033	0.0114655	0.00826413	Pla2g1b/Apoc1/Dpys/Smpdl3b/Enpp3/Pnp/Impa2/Bpnt1/Hprt	9
GO:0046365	GO:0046365	monosaccharide catabolic process	4/476	28/28814	0.00109946	0.0115016	0.0082902	Tigar/Pfkp/Trp53/Eno1	4
GO:0060713	GO:0060713	labyrinthine layer morphogenesis	4/476	28/28814	0.00109946	0.0115016	0.0082902	Grhl2/Ncoa3/Spint2/Dnajb6	4
GO:0006098	GO:0006098	pentose-phosphate shunt	3/476	13/28814	0.00113258	0.0117047	0.00843656	Tigar/Trp53/Pgd	3
GO:0048385	GO:0048385	regulation of retinoic acid receptor signaling pathway	3/476	13/28814	0.00113258	0.0117047	0.00843656	Klf2/Ctbp2/Tgif1	3
GO:0051974	GO:0051974	negative regulation of telomerase activity	3/476	13/28814	0.00113258	0.0117047	0.00843656	Pml/Terf1/Trp53	3
GO:1901524	GO:1901524	regulation of mitophagy	3/476	13/28814	0.00113258	0.0117047	0.00843656	Tigar/Trp53/Slc25a5	3
GO:0042273	GO:0042273	ribosomal large subunit biogenesis	6/476	71/28814	0.00113917	0.0117047	0.00843656	Ppan/Rpl14/Pak1ip1/Brix1/Nhp2/Mdn1	6
GO:0045143	GO:0045143	homologous chromosome segregation	6/476	71/28814	0.00113917	0.0117047	0.00843656	Tex19.1/Sycp3/Terf1/Syce2/Ccne1/Sgo2a	6
GO:0051568	GO:0051568	histone H3-K4 methylation	6/476	71/28814	0.00113917	0.0117047	0.00843656	Myb/Dpy30/Nelfa/Ash2l/Phf20/Dnmt3b	6
GO:0090559	GO:0090559	regulation of membrane permeability	7/476	97/28814	0.00114952	0.0117811	0.00849161	Chchd10/Trp53/Bax/Atpif1/Tjp2/Hspa8/Slc25a5	7
GO:0001838	GO:0001838	embryonic epithelial tube formation	9/476	156/28814	0.00119358	0.0121709	0.00877258	Sdc4/Grhl2/Folr1/Enah/Cobl/Kif20b/Nodal/Spint2/Tgif1	9
GO:0031099	GO:0031099	regeneration	9/476	156/28814	0.00119358	0.0121709	0.00877258	Gpx1/Folr1/Klf5/Cd9/Pkm/Ulk1/Gfer/Ccnd1/Bex1	9
GO:0048565	GO:0048565	digestive tract development	8/476	126/28814	0.00120162	0.0122094	0.00880031	Pdgfa/Myb/Tigar/Cobl/Klf5/Nodal/Cdh1/Chd8	8
GO:2000112	GO:2000112	regulation of cellular macromolecule biosynthetic process	18/476	481/28814	0.0012034	0.0122094	0.00880031	Pml/Exosc5/Dnd1/Eif4e2/Mov10/Mif4gd/Acer2/Gapdh/Pkm/Ulk1/Shmt1/Nolc1/Tcof1/Ncl/Cnot10/Fxr1/Eif4ebp1/Trap1	18
GO:0006790	GO:0006790	sulfur compound metabolic process	14/476	328/28814	0.00122616	0.0124091	0.00894428	Gsta4/Gpx4/Gpx1/Pdk1/Gclm/Gstm1/Pipox/Gstt2/Tst/Glo1/Sod2/Pdhb/Gsr/Cth	14
GO:0030856	GO:0030856	regulation of epithelial cell differentiation	9/476	157/28814	0.00124809	0.012568	0.00905882	Sox2/Gdf3/Grhl2/Sfn/Mycn/Esrp1/Ncoa3/Nodal/Ccnd1	9
GO:0051092	GO:0051092	positive regulation of NF-kappaB transcription factor activity	9/476	157/28814	0.00124809	0.012568	0.00905882	Triml2/Pycard/Triml1/Aim2/Trim13/Trim6/Kras/Rhebl1/Cth	9
GO:0035987	GO:0035987	endodermal cell differentiation	4/476	29/28814	0.00125888	0.0126452	0.00911444	Sox2/Pou5f1/Nanog/Nodal	4
GO:0032210	GO:0032210	regulation of telomere maintenance via telomerase	5/476	49/28814	0.0012629	0.0126541	0.00912086	Pml/Terf1/Dkc1/Cct3/Xrcc5	5
GO:0045333	GO:0045333	cellular respiration	11/476	223/28814	0.00128888	0.0128824	0.00928542	Chchd10/Cisd1/Bax/Sod2/Tefm/Msh2/Ccnb1/Cox5a/Pdhb/Chchd4/Trap1	11
GO:0001824	GO:0001824	blastocyst development	9/476	158/28814	0.00130458	0.0129869	0.00936075	Pou5f1/Tet1/Atp1b1/Elf3/Tfap2c/Nodal/Emg1/Cdh1/Sbds	9
GO:0071824	GO:0071824	protein-DNA complex subunit organization	10/476	190/28814	0.00130577	0.0129869	0.00936075	Kat6b/Set/Sycp3/Cenpv/Terf1/Hells/Trp53/Cdt1/Anp32b/Atrx	10
GO:0043954	GO:0043954	cellular component maintenance	6/476	73/28814	0.00131713	0.0130677	0.009419	Chchd10/Apoe/Mtss1/Plekha7/Hspa8/Tanc1	6
GO:0031109	GO:0031109	microtubule polymerization or depolymerization	8/476	128/28814	0.00132951	0.0131583	0.00948427	Stmn1/Sgk1/Fkbp4/Fbxo5/Dst/Psrc1/Map1b/Mzt1	8
GO:0016575	GO:0016575	histone deacetylation	7/476	100/28814	0.00137328	0.0135582	0.00977257	Mta3/Smarcad1/Pml/Rest/Trp53/Baz2a/Rbbp7	7
GO:0001889	GO:0001889	liver development	8/476	129/28814	0.00139739	0.0137626	0.00991987	Jarid2/Cobl/Pkm/Sod2/Gfer/Nodal/Acadm/Ccnd1	8
GO:0045911	GO:0045911	positive regulation of DNA recombination	6/476	74/28814	0.00141369	0.0138785	0.0100034	Ooep/Rif1/Parp1/Msh2/Hmces/Ruvbl1	6
GO:0016446	GO:0016446	somatic hypermutation of immunoglobulin genes	3/476	14/28814	0.00142387	0.0138785	0.0100034	Msh6/Ung/Msh2	3
GO:0051152	GO:0051152	positive regulation of smooth muscle cell differentiation	3/476	14/28814	0.00142387	0.0138785	0.0100034	Sod2/Tmsb4x/Cth	3
GO:2000105	GO:2000105	positive regulation of DNA-templated DNA replication	3/476	14/28814	0.00142387	0.0138785	0.0100034	Dbf4/Cdt1/Atrx	3
GO:0002831	GO:0002831	regulation of response to biotic stimulus	15/476	371/28814	0.00142635	0.0138785	0.0100034	Apoe/Hsp90aa1/Mif/Pycard/Pml/Ddx58/Aim2/Smpdl3b/Tigar/Trim6/Xrcc5/Apobec3/Gfer/Ube2k/Hmgb2	15
GO:0008340	GO:0008340	determination of adult lifespan	4/476	30/28814	0.00143378	0.0139173	0.0100313	Tfcp2l1/Trp53/Msh6/Msh2	4
GO:0051099	GO:0051099	positive regulation of binding	10/476	193/28814	0.00146785	0.0142138	0.0102451	Apoe/Stmn1/Parp1/Trim6/Eno1/Ctbp2/Trim28/Cln5/Cdt1/Hmgb2	10
GO:0048525	GO:0048525	negative regulation of viral process	7/476	102/28814	0.00154041	0.0148195	0.0106816	Ifitm3/Trim6/Trim28/Apobec3/Mphosph8/Tasor/Resf1	7
GO:0070585	GO:0070585	protein localization to mitochondrion	7/476	102/28814	0.00154041	0.0148195	0.0106816	Hsp90aa1/Agk/Bax/Atpif1/Tomm40/Chchd4/Tomm34	7
GO:0046822	GO:0046822	regulation of nucleocytoplasmic transport	8/476	131/28814	0.0015414	0.0148195	0.0106816	Sfn/Jup/Nolc1/Trim28/Anp32b/Cdh1/Chchd4/Nsun2	8
GO:0022618	GO:0022618	ribonucleoprotein complex assembly	9/476	162/28814	0.00155155	0.0148816	0.0107264	Hsp90aa1/Ppan/Setx/Xrcc5/Eif2d/Brix1/Eif2s2/Ruvbl1/Mdn1	9
GO:0045444	GO:0045444	fat cell differentiation	12/476	264/28814	0.00158833	0.0151983	0.0109547	Gdf3/Gpx1/Arid5b/Klf5/Pim1/Tfe3/Uchl3/Sod2/Ctbp2/Arl4a/Ccnd1/Plac8	12
GO:0061008	GO:0061008	hepaticobiliary system development	8/476	132/28814	0.00161768	0.0154024	0.0111018	Jarid2/Cobl/Pkm/Sod2/Gfer/Nodal/Acadm/Ccnd1	8
GO:0043484	GO:0043484	regulation of RNA splicing	9/476	163/28814	0.00161881	0.0154024	0.0111018	Rbmxl2/Rest/Setx/Rbm25/Esrp1/Hspa8/Ncl/Fxr1/Grsf1	9
GO:0006626	GO:0006626	protein targeting to mitochondrion	6/476	76/28814	0.00162293	0.0154024	0.0111018	Hsp90aa1/Agk/Atpif1/Tomm40/Chchd4/Tomm34	6
GO:0060795	GO:0060795	cell fate commitment involved in formation of primary germ layer	4/476	31/28814	0.00162492	0.0154024	0.0111018	Sox2/Pou5f1/Nanog/Nodal	4
GO:0050767	GO:0050767	regulation of neurogenesis	17/476	455/28814	0.00165582	0.0156585	0.0112864	Sox2/Apoe/Rest/Mycn/Twf2/Ulk1/Trp53/Rpl4/Etv5/Xrcc5/Pias2/Sgk1/Srrt/Hmgb2/Macf1/Map1b/Bex1	17
GO:0010822	GO:0010822	positive regulation of mitochondrion organization	6/476	77/28814	0.00173597	0.0163201	0.0117633	Chchd10/Pycard/Trp53/Bax/Atpif1/Slc25a5	6
GO:0001711	GO:0001711	endodermal cell fate commitment	3/476	15/28814	0.00175811	0.0163201	0.0117633	Sox2/Pou5f1/Nanog	3
GO:0002566	GO:0002566	somatic diversification of immune receptors via somatic mutation	3/476	15/28814	0.00175811	0.0163201	0.0117633	Msh6/Ung/Msh2	3
GO:0006167	GO:0006167	AMP biosynthetic process	3/476	15/28814	0.00175811	0.0163201	0.0117633	Pnp/Gart/Hprt	3
GO:0006188	GO:0006188	IMP biosynthetic process	3/476	15/28814	0.00175811	0.0163201	0.0117633	Pnp/Gart/Hprt	3
GO:0006596	GO:0006596	polyamine biosynthetic process	3/476	15/28814	0.00175811	0.0163201	0.0117633	Srm/Odc1/Sms	3
GO:0032530	GO:0032530	regulation of microvillus organization	3/476	15/28814	0.00175811	0.0163201	0.0117633	Klf5/Twf2/Ezr	3
GO:1901163	GO:1901163	regulation of trophoblast cell migration	3/476	15/28814	0.00175811	0.0163201	0.0117633	Timp1/Apela/Nodal	3
GO:0031057	GO:0031057	negative regulation of histone modification	5/476	53/28814	0.00180084	0.0166785	0.0120216	Mtf2/Jarid2/L3mbtl2/Kdm3a/Dnmt3b	5
GO:0006734	GO:0006734	NADH metabolic process	4/476	32/28814	0.00183307	0.0168994	0.0121808	Tigar/Pfkp/Trp53/Eno1	4
GO:0051150	GO:0051150	regulation of smooth muscle cell differentiation	4/476	32/28814	0.00183307	0.0168994	0.0121808	Rbpms2/Sod2/Tmsb4x/Cth	4
GO:0044773	GO:0044773	mitotic DNA damage checkpoint signaling	6/476	78/28814	0.00185489	0.0170616	0.0122977	Pml/Trp53/Msh2/Rpa2/Tipin/Ccnd1	6
GO:0072175	GO:0072175	epithelial tube formation	9/476	167/28814	0.0019116	0.0175433	0.0126449	Sdc4/Grhl2/Folr1/Enah/Cobl/Kif20b/Nodal/Spint2/Tgif1	9
GO:0007093	GO:0007093	mitotic cell cycle checkpoint signaling	8/476	136/28814	0.00195319	0.0178079	0.0128356	Pml/Trp53/Cdt1/Msh2/Ccnb1/Rpa2/Tipin/Ccnd1	8
GO:0009791	GO:0009791	post-embryonic development	8/476	136/28814	0.00195319	0.0178079	0.0128356	Arid5b/Kdm5b/Bax/Sod2/Usp9x/Morc3/Acadm/Atrx	8
GO:0035272	GO:0035272	exocrine system development	5/476	54/28814	0.00195807	0.0178079	0.0128356	Pdgfa/Tfcp2l1/Nfib/Esrp1/Cdh1	5
GO:0045773	GO:0045773	positive regulation of axon extension	5/476	54/28814	0.00195807	0.0178079	0.0128356	Apoe/Twf2/Rpl4/Macf1/Map1b	5
GO:0097345	GO:0097345	mitochondrial outer membrane permeabilization	4/476	33/28814	0.00205898	0.0186416	0.0134366	Chchd10/Bax/Atpif1/Slc25a5	4
GO:1902253	GO:1902253	regulation of intrinsic apoptotic signaling pathway by p53 class mediator	4/476	33/28814	0.00205898	0.0186416	0.0134366	Mif/Rrn3/Trp53/Mdm4	4
GO:0030041	GO:0030041	actin filament polymerization	9/476	169/28814	0.00207308	0.0187273	0.0134983	Pycard/Msrb2/Kank3/Cobl/Mtss1/Twf2/Tmsb4x/Diaph1/Mphosph8	9
GO:0009880	GO:0009880	embryonic pattern specification	6/476	80/28814	0.00211112	0.0189693	0.0136728	Ooep/Gdf3/Nanog/Cobl/Nodal/Tasor	6
GO:1990542	GO:1990542	mitochondrial transmembrane transport	6/476	80/28814	0.00211112	0.0189693	0.0136728	Tst/Slc25a5/Slc25a36/Tomm40/Chchd4/Ucp2	6
GO:0051205	GO:0051205	protein insertion into membrane	5/476	55/28814	0.0021251	0.0189693	0.0136728	Hsp90aa1/Agk/Bax/Tomm40/Emc8	5
GO:0006544	GO:0006544	glycine metabolic process	3/476	16/28814	0.00213745	0.0189693	0.0136728	Gart/Shmt1/Gldc	3
GO:0006740	GO:0006740	NADPH regeneration	3/476	16/28814	0.00213745	0.0189693	0.0136728	Tigar/Trp53/Pgd	3
GO:0031115	GO:0031115	negative regulation of microtubule polymerization	3/476	16/28814	0.00213745	0.0189693	0.0136728	Stmn1/Sgk1/Fkbp4	3
GO:0042159	GO:0042159	lipoprotein catabolic process	3/476	16/28814	0.00213745	0.0189693	0.0136728	Apoe/Lypla1/Lyplal1	3
GO:0061450	GO:0061450	trophoblast cell migration	3/476	16/28814	0.00213745	0.0189693	0.0136728	Timp1/Apela/Nodal	3
GO:0032984	GO:0032984	protein-containing complex disassembly	11/476	239/28814	0.00222523	0.0196845	0.0141883	Lima1/Dstn/Sh3gl2/Stmn1/Setx/Twf2/Dyrk3/Sgk1/Hspa8/Mphosph8/Map1b	11
GO:0044270	GO:0044270	cellular nitrogen compound catabolic process	16/476	428/28814	0.00222779	0.0196845	0.0141883	Dpys/Enpp3/Exosc5/Dnd1/Dkc1/Mov10/Tet1/Pnp/Bax/Dis3/Rnaseh2b/Cnot10/Fxr1/Hprt/Nsun2/Grsf1	16
GO:0055123	GO:0055123	digestive system development	8/476	139/28814	0.00223902	0.0197405	0.0142286	Pdgfa/Myb/Tigar/Cobl/Klf5/Nodal/Cdh1/Chd8	8
GO:1902806	GO:1902806	regulation of cell cycle G1/S phase transition	9/476	171/28814	0.00224524	0.0197408	0.0142288	Sox2/Jade1/Pml/Trp53/Dbf4/Anp32b/Cul4b/Rpa2/Ccnd1	9
GO:1902807	GO:1902807	negative regulation of cell cycle G1/S phase transition	6/476	81/28814	0.00224883	0.0197408	0.0142288	Sox2/Jade1/Pml/Trp53/Rpa2/Ccnd1	6
GO:0046700	GO:0046700	heterocycle catabolic process	16/476	429/28814	0.00227995	0.0199706	0.0143945	Dpys/Enpp3/Exosc5/Dnd1/Dkc1/Mov10/Tet1/Pnp/Bax/Dis3/Rnaseh2b/Cnot10/Fxr1/Hprt/Nsun2/Grsf1	16
GO:0007140	GO:0007140	male meiotic nuclear division	5/476	56/28814	0.00230228	0.020089	0.0144798	Tdrd12/Tex19.1/Dnmt3l/Hsf2bp/Sgo2a	5
GO:1901797	GO:1901797	negative regulation of signal transduction by p53 class mediator	4/476	34/28814	0.00230342	0.020089	0.0144798	Mif/Rrn3/Dyrk3/Mdm4	4
GO:0009142	GO:0009142	nucleoside triphosphate biosynthetic process	6/476	82/28814	0.00239319	0.0207376	0.0149473	Parp1/Pnp/Dtymk/Pkm/Eno1/Aldoa	6
GO:0044774	GO:0044774	mitotic DNA integrity checkpoint signaling	6/476	82/28814	0.00239319	0.0207376	0.0149473	Pml/Trp53/Msh2/Rpa2/Tipin/Ccnd1	6
GO:0051303	GO:0051303	establishment of chromosome localization	6/476	82/28814	0.00239319	0.0207376	0.0149473	Terf1/Cdt1/Ccnb1/Cdca5/Psrc1/Incenp	6
GO:0032535	GO:0032535	regulation of cellular component size	15/476	393/28814	0.00248251	0.0214655	0.015472	Apoe/Lima1/Dstn/Pycard/Kank3/Twf2/Ulk1/Rpl4/Anxa7/Tmsb4x/Ezr/Mphosph8/Macf1/Map1b/Lars	15
GO:0071482	GO:0071482	cellular response to light stimulus	7/476	111/28814	0.00249727	0.0215469	0.0155307	Timp1/Parp1/Usp28/Trp53/Bax/Crip1/Cul4b	7
GO:0033209	GO:0033209	tumor necrosis factor-mediated signaling pathway	6/476	83/28814	0.00254442	0.0216861	0.015631	Pycard/Aim2/Trp53/Tjp2/Actn4/Ube2k	6
GO:0048675	GO:0048675	axon extension	8/476	142/28814	0.00255668	0.0216861	0.015631	Apoe/Hsp90aa1/Twf2/Ulk1/Rpl4/Usp9x/Macf1/Map1b	8
GO:0001710	GO:0001710	mesodermal cell fate commitment	3/476	17/28814	0.00256386	0.0216861	0.015631	Pou5f1/Nanog/Nodal	3
GO:0006177	GO:0006177	GMP biosynthetic process	3/476	17/28814	0.00256386	0.0216861	0.015631	Pnp/Gart/Hprt	3
GO:0046415	GO:0046415	urate metabolic process	3/476	17/28814	0.00256386	0.0216861	0.015631	Spp1/Pnp/Prps1	3
GO:0061615	GO:0061615	glycolytic process through fructose-6-phosphate	3/476	17/28814	0.00256386	0.0216861	0.015631	Pfkp/Eno1/Aldoa	3
GO:0071498	GO:0071498	cellular response to fluid shear stress	3/476	17/28814	0.00256386	0.0216861	0.015631	Klf2/Spp1/Mtss1	3
GO:0044275	GO:0044275	cellular carbohydrate catabolic process	4/476	35/28814	0.00256711	0.0216861	0.015631	Tigar/Trp53/Pgd/Tpi1	4
GO:0048147	GO:0048147	negative regulation of fibroblast proliferation	4/476	35/28814	0.00256711	0.0216861	0.015631	Trp53/Bax/Sod2/Morc3	4
GO:1903203	GO:1903203	regulation of oxidative stress-induced neuron death	4/476	35/28814	0.00256711	0.0216861	0.015631	Parp1/Rest/Mcl1/Gfer	4
GO:1903008	GO:1903008	organelle disassembly	7/476	112/28814	0.00262672	0.0221435	0.0159606	Tigar/Dyrk3/Ulk1/Trp53/Atpif1/Slc25a5/Eif2d	7
GO:0045862	GO:0045862	positive regulation of proteolysis	14/476	357/28814	0.00267669	0.0225177	0.0162304	Apoe/Pycard/Pml/Aim2/Rest/Acer2/Fbxo22/Bax/Atpif1/Eno1/Hspa8/Nodal/Anp32b/Ruvbl1	14
GO:0051055	GO:0051055	negative regulation of lipid biosynthetic process	5/476	58/28814	0.00268851	0.02257	0.0162681	Apoe/Pdgfa/Nr0b1/Apoc1/Rest	5
GO:0050000	GO:0050000	chromosome localization	6/476	84/28814	0.0027027	0.0226421	0.0163201	Terf1/Cdt1/Ccnb1/Cdca5/Psrc1/Incenp	6
GO:0010821	GO:0010821	regulation of mitochondrion organization	8/476	144/28814	0.00278732	0.0233027	0.0167962	Chchd10/Gpx1/Pycard/Tigar/Trp53/Bax/Atpif1/Slc25a5	8
GO:0000423	GO:0000423	mitophagy	4/476	36/28814	0.00285079	0.0236375	0.0170376	Tigar/Ulk1/Trp53/Slc25a5	4
GO:0009048	GO:0009048	dosage compensation by inactivation of X chromosome	4/476	36/28814	0.00285079	0.0236375	0.0170376	Jarid2/Tsix/Phf20/Rlim	4
GO:0033273	GO:0033273	response to vitamin	4/476	36/28814	0.00285079	0.0236375	0.0170376	Spp1/Folr1/Alpl/Pim1	4
GO:1902110	GO:1902110	positive regulation of mitochondrial membrane permeability involved in apoptotic process	4/476	36/28814	0.00285079	0.0236375	0.0170376	Chchd10/Bax/Atpif1/Slc25a5	4
GO:0034655	GO:0034655	nucleobase-containing compound catabolic process	15/476	399/28814	0.00286282	0.0236887	0.0170744	Dpys/Enpp3/Exosc5/Dnd1/Dkc1/Mov10/Pnp/Bax/Dis3/Rnaseh2b/Cnot10/Fxr1/Hprt/Nsun2/Grsf1	15
GO:0001825	GO:0001825	blastocyst formation	5/476	59/28814	0.00289826	0.0236906	0.0170758	Pou5f1/Tet1/Tfap2c/Nodal/Cdh1	5
GO:0002204	GO:0002204	somatic recombination of immunoglobulin genes involved in immune response	5/476	59/28814	0.00289826	0.0236906	0.0170758	Rif1/Msh6/Ung/Msh2/Hmces	5
GO:0002208	GO:0002208	somatic diversification of immunoglobulins involved in immune response	5/476	59/28814	0.00289826	0.0236906	0.0170758	Rif1/Msh6/Ung/Msh2/Hmces	5
GO:0031113	GO:0031113	regulation of microtubule polymerization	5/476	59/28814	0.00289826	0.0236906	0.0170758	Stmn1/Sgk1/Fkbp4/Psrc1/Map1b	5
GO:0045190	GO:0045190	isotype switching	5/476	59/28814	0.00289826	0.0236906	0.0170758	Rif1/Msh6/Ung/Msh2/Hmces	5
GO:0046902	GO:0046902	regulation of mitochondrial membrane permeability	5/476	59/28814	0.00289826	0.0236906	0.0170758	Chchd10/Trp53/Bax/Atpif1/Slc25a5	5
GO:0045927	GO:0045927	positive regulation of growth	13/476	322/28814	0.0029261	0.0238699	0.0172051	Apoe/Tfcp2l1/Sfn/Twf2/Rpl4/Pim1/Sgk1/Ncoa3/Ybx3/Ezr/Ccnb1/Macf1/Map1b	13
GO:2000045	GO:2000045	regulation of G1/S transition of mitotic cell cycle	8/476	146/28814	0.00303387	0.0245256	0.0176776	Jade1/Pml/Trp53/Dbf4/Anp32b/Cul4b/Rpa2/Ccnd1	8
GO:0016074	GO:0016074	sno(s)RNA metabolic process	3/476	18/28814	0.00303918	0.0245256	0.0176776	Exosc5/Dkc1/Nolc1	3
GO:0060391	GO:0060391	positive regulation of SMAD protein signal transduction	3/476	18/28814	0.00303918	0.0245256	0.0176776	Parp1/Nodal/Rbpms	3
GO:0060576	GO:0060576	intestinal epithelial cell development	3/476	18/28814	0.00303918	0.0245256	0.0176776	Tigar/Klf5/Cdh1	3
GO:0070200	GO:0070200	establishment of protein localization to telomere	3/476	18/28814	0.00303918	0.0245256	0.0176776	Terf1/Dkc1/Cct3	3
GO:0009141	GO:0009141	nucleoside triphosphate metabolic process	7/476	115/28814	0.00304617	0.0245256	0.0176776	Enpp3/Parp1/Pnp/Dtymk/Pkm/Eno1/Aldoa	7
GO:0031330	GO:0031330	negative regulation of cellular catabolic process	11/476	249/28814	0.00304899	0.0245256	0.0176776	Pml/Apoc1/Timp1/Dnd1/Dkc1/Tigar/Usp7/Ubxn1/Trp53/Mcl1/Nsun2	11
GO:0007435	GO:0007435	salivary gland morphogenesis	4/476	37/28814	0.00315518	0.0251791	0.0181487	Pdgfa/Nfib/Esrp1/Cdh1	4
GO:0009066	GO:0009066	aspartate family amino acid metabolic process	4/476	37/28814	0.00315518	0.0251791	0.0181487	Tdh/Pipox/Asns/Gcat	4
GO:0036475	GO:0036475	neuron death in response to oxidative stress	4/476	37/28814	0.00315518	0.0251791	0.0181487	Parp1/Rest/Mcl1/Gfer	4
GO:0043516	GO:0043516	regulation of DNA damage response, signal transduction by p53 class mediator	4/476	37/28814	0.00315518	0.0251791	0.0181487	Mif/Dyrk3/Trp53/Eef1e1	4
GO:2000142	GO:2000142	regulation of DNA-templated transcription, initiation	5/476	61/28814	0.00335283	0.0267036	0.0192476	Morc1/Pou5f1/Rrn3/Setx/Trp53	5
GO:0009991	GO:0009991	response to extracellular stimulus	15/476	406/28814	0.00336602	0.0267559	0.0192852	Apoe/Spp1/Gdf3/Folr1/Ppan/Fbxo22/Alpl/Asns/Ulk1/Trp53/Pim1/Sod2/Acadm/Eif4ebp1/Lars	15
GO:2001056	GO:2001056	positive regulation of cysteine-type endopeptidase activity	8/476	149/28814	0.00343515	0.0272518	0.0196426	Pycard/Pml/Aim2/Rest/Acer2/Bax/Nodal/Anp32b	8
GO:0006458	GO:0006458	'de novo' protein folding	4/476	38/28814	0.003481	0.0274002	0.0197496	Dnajc2/Hspa8/Chchd4/Hspa14	4
GO:0007549	GO:0007549	dosage compensation	4/476	38/28814	0.003481	0.0274002	0.0197496	Jarid2/Tsix/Phf20/Rlim	4
GO:0044786	GO:0044786	cell cycle DNA replication	4/476	38/28814	0.003481	0.0274002	0.0197496	Dbf4/Fbxo5/Cdt1/Atrx	4
GO:1902686	GO:1902686	mitochondrial outer membrane permeabilization involved in programmed cell death	4/476	38/28814	0.003481	0.0274002	0.0197496	Chchd10/Bax/Atpif1/Slc25a5	4
GO:0006986	GO:0006986	response to unfolded protein	7/476	118/28814	0.003515	0.0276139	0.0199037	Hspb1/Hsp90aa1/Tm7sf3/Bax/Hspa8/Hspa14/Ccnd1	7
GO:0010544	GO:0010544	negative regulation of platelet activation	3/476	19/28814	0.00356513	0.0277915	0.0200317	Apoe/Pdgfa/Cd9	3
GO:0043046	GO:0043046	DNA methylation involved in gamete generation	3/476	19/28814	0.00356513	0.0277915	0.0200317	Morc1/Tdrd12/Dnmt3l	3
GO:0055062	GO:0055062	phosphate ion homeostasis	3/476	19/28814	0.00356513	0.0277915	0.0200317	Spp1/Enpp3/Alpl	3
GO:0072506	GO:0072506	trivalent inorganic anion homeostasis	3/476	19/28814	0.00356513	0.0277915	0.0200317	Spp1/Enpp3/Alpl	3
GO:0060711	GO:0060711	labyrinthine layer development	5/476	62/28814	0.00359836	0.0279965	0.0201794	Grhl2/Gab1/Ncoa3/Spint2/Dnajb6	5
GO:1903829	GO:1903829	positive regulation of protein localization	17/476	491/28814	0.00361411	0.028065	0.0202288	Trh/Stx3/Pml/Glrx/Sfn/Parp1/Dkc1/Tm7sf3/Jup/Cct3/Kif20b/Gnl3/Trim28/Cdt1/Ezr/Anp32b/Cdh1	17
GO:0045666	GO:0045666	positive regulation of neuron differentiation	7/476	119/28814	0.00368287	0.0284893	0.0205347	Sox2/Socs2/Rest/Etv5/Tgif1/Map1b/Dnmt3b	7
GO:0051702	GO:0051702	biological process involved in interaction with symbiont	7/476	119/28814	0.00368287	0.0284893	0.0205347	Apoe/Gpx1/Rest/Gapdh/Hspa8/Gpx2/Sap30	7
GO:0046364	GO:0046364	monosaccharide biosynthetic process	6/476	90/28814	0.00381217	0.0293941	0.0211868	Usp7/Gapdh/Slc39a14/Acadm/Pgd/Tpi1	6
GO:0001706	GO:0001706	endoderm formation	4/476	39/28814	0.00382895	0.0293941	0.0211868	Sox2/Pou5f1/Nanog/Nodal	4
GO:1901976	GO:1901976	regulation of cell cycle checkpoint	4/476	39/28814	0.00382895	0.0293941	0.0211868	Cdt1/Rnaseh2b/Ccnb1/Rpa2	4
GO:2000036	GO:2000036	regulation of stem cell population maintenance	4/476	39/28814	0.00382895	0.0293941	0.0211868	Tcl1/Rest/Kdm3a/Ncoa3	4
GO:0031667	GO:0031667	response to nutrient levels	14/476	373/28814	0.00394986	0.0302648	0.0218144	Apoe/Spp1/Gdf3/Folr1/Fbxo22/Alpl/Asns/Ulk1/Trp53/Pim1/Sod2/Acadm/Eif4ebp1/Lars	14
GO:0044106	GO:0044106	cellular amine metabolic process	7/476	121/28814	0.00403683	0.0308726	0.0222524	Trh/Akr1b3/Srm/Slc7a7/Hprt/Odc1/Sms	7
GO:0042255	GO:0042255	ribosome assembly	5/476	64/28814	0.00412767	0.0314482	0.0226674	Ppan/Xrcc5/Brix1/Sbds/Mdn1	5
GO:0051310	GO:0051310	metaphase plate congression	5/476	64/28814	0.00412767	0.0314482	0.0226674	Cdt1/Ccnb1/Cdca5/Psrc1/Incenp	5
GO:0006349	GO:0006349	regulation of gene expression by genomic imprinting	3/476	20/28814	0.00414331	0.0314487	0.0226677	Eed/Zfp57/Dnmt3b	3
GO:0043116	GO:0043116	negative regulation of vascular permeability	3/476	20/28814	0.00414331	0.0314487	0.0226677	Apoe/Akap12/Sh3gl2	3
GO:0030521	GO:0030521	androgen receptor signaling pathway	4/476	40/28814	0.00419971	0.0317573	0.0228902	Pias2/Kdm3a/Fkbp4/Nodal	4
GO:0042398	GO:0042398	cellular modified amino acid biosynthetic process	4/476	40/28814	0.00419971	0.0317573	0.0228902	Ckb/Gclm/Gart/Acadm	4
GO:0050769	GO:0050769	positive regulation of neurogenesis	12/476	298/28814	0.00425657	0.0321272	0.0231568	Sox2/Apoe/Twf2/Rpl4/Etv5/Xrcc5/Pias2/Sgk1/Srrt/Macf1/Map1b/Bex1	12
GO:0032386	GO:0032386	regulation of intracellular transport	13/476	337/28814	0.00429083	0.0323253	0.0232996	Sfn/Usp7/Jup/Kif20b/Nolc1/Atpif1/Trim28/Ezr/Anp32b/Cdh1/Chchd4/Nsun2/Map1b	13
GO:0042542	GO:0042542	response to hydrogen peroxide	7/476	123/28814	0.00441598	0.0332062	0.0239345	Gpx1/Glrx/Akr1b3/Setx/Trp53/Sod2/Trap1	7
GO:0031047	GO:0031047	gene silencing by RNA	9/476	190/28814	0.00451263	0.0338071	0.0243676	Morc1/Tdrd12/Dnd1/Eif4e2/Mov10/Trp53/Srrt/Cnot10/Fxr1	9
GO:0043524	GO:0043524	negative regulation of neuron apoptotic process	9/476	190/28814	0.00451263	0.0338071	0.0243676	Mt1/Apoe/Set/Gclm/Bax/Sod2/Hdgf/Kras/Msh2	9
GO:0031331	GO:0031331	positive regulation of cellular catabolic process	16/476	461/28814	0.00457261	0.034193	0.0246458	Apoe/Hsp90aa1/Triml2/Triml1/Exosc5/Dnd1/Trim13/Mov10/Fbxo22/Ulk1/Trim6/Bax/Atpif1/Slc25a5/Ezr/Grsf1	16
GO:2000279	GO:2000279	negative regulation of DNA biosynthetic process	4/476	41/28814	0.00459395	0.0342258	0.0246694	Pml/Terf1/Trp53/Dnajc2	4
GO:2000772	GO:2000772	regulation of cellular senescence	4/476	41/28814	0.00459395	0.0342258	0.0246694	Trp53/Kras/Fbxo5/Eef1e1	4
GO:0000302	GO:0000302	response to reactive oxygen species	9/476	191/28814	0.00466862	0.0347181	0.0250242	Gpx1/Glrx/Parp1/Akr1b3/Setx/Trp53/Sod2/Trap1/Ucp2	9
GO:0006970	GO:0006970	response to osmotic stress	6/476	94/28814	0.00471917	0.0349652	0.0252023	Akr1b3/Trp53/Bax/Xrcc5/Anxa7/Ybx3	6
GO:0051983	GO:0051983	regulation of chromosome segregation	6/476	94/28814	0.00471917	0.0349652	0.0252023	Rcc2/Fbxo5/Cdt1/Ccnb1/Wapl/Ube2c	6
GO:0140694	GO:0140694	non-membrane-bounded organelle assembly	14/476	381/28814	0.00475034	0.0351317	0.0253223	Mybl2/Csrp2/Ppan/Xrcc5/Fbxo5/Ezr/Brix1/Sbds/Prc1/Mdn1/Mzt1/G3bp2/Incenp/Tasor	14
GO:0046653	GO:0046653	tetrahydrofolate metabolic process	3/476	21/28814	0.00477517	0.0351864	0.0253618	Pipox/Gart/Shmt1	3
GO:2000269	GO:2000269	regulation of fibroblast apoptotic process	3/476	21/28814	0.00477517	0.0351864	0.0253618	Trp53/Chd8/Ruvbl1	3
GO:0048754	GO:0048754	branching morphogenesis of an epithelial tube	9/476	192/28814	0.00482878	0.0355166	0.0255998	Sox2/Pml/Kdm5b/Mycn/Etv5/Tfap2c/Esrp1/Ncoa3/Kras	9
GO:0045926	GO:0045926	negative regulation of growth	11/476	265/28814	0.00486132	0.0356909	0.0257254	Jarid2/Pml/Socs2/Ulk1/Trp53/Dnajc2/Eno1/Rbbp7/Plac8/Psrc1/Cth	11
GO:0007143	GO:0007143	female meiotic nuclear division	4/476	42/28814	0.00501234	0.0365424	0.0263392	Hsf2bp/Sycp3/Fbxo5/Sgo2a	4
GO:0051569	GO:0051569	regulation of histone H3-K4 methylation	4/476	42/28814	0.00501234	0.0365424	0.0263392	Myb/Nelfa/Phf20/Dnmt3b	4
GO:0007163	GO:0007163	establishment or maintenance of cell polarity	10/476	229/28814	0.00501311	0.0365424	0.0263392	Ooep/Hsp90aa1/Pdlim1/Kif20b/Spint2/Ezr/Dst/Fat1/Macf1/Map1b	10
GO:0090398	GO:0090398	cellular senescence	5/476	67/28814	0.00502255	0.0365424	0.0263392	Pml/Trp53/Kras/Fbxo5/Eef1e1	5
GO:2000736	GO:2000736	regulation of stem cell differentiation	5/476	67/28814	0.00502255	0.0365424	0.0263392	Rest/Trim6/Kdm3a/Ncoa3/Nsun2	5
GO:0009308	GO:0009308	amine metabolic process	7/476	126/28814	0.00503435	0.0365624	0.0263536	Trh/Akr1b3/Srm/Slc7a7/Hprt/Odc1/Sms	7
GO:0045930	GO:0045930	negative regulation of mitotic cell cycle	10/476	230/28814	0.00516608	0.0374518	0.0269946	Jade1/Pml/Trp53/Fbxo5/Cdt1/Msh2/Ccnb1/Rpa2/Tipin/Ccnd1	10
GO:0031110	GO:0031110	regulation of microtubule polymerization or depolymerization	6/476	96/28814	0.0052279	0.037832	0.0272687	Stmn1/Sgk1/Fkbp4/Dst/Psrc1/Map1b	6
GO:0043280	GO:0043280	positive regulation of cysteine-type endopeptidase activity involved in apoptotic process	7/476	127/28814	0.00525427	0.0379548	0.0273572	Pycard/Pml/Rest/Acer2/Bax/Nodal/Anp32b	7
GO:0007281	GO:0007281	germ cell development	14/476	386/28814	0.00531398	0.0383176	0.0276187	Zfp42/Hexb/Rnf17/Jam2/Sycp3/Dnd1/Bax/Etv5/Kdm3a/Fbxo5/Msh2/Ccnb1/Nsun2/Hmgb2	14
GO:0016447	GO:0016447	somatic recombination of immunoglobulin gene segments	5/476	68/28814	0.00534914	0.0385024	0.0277519	Rif1/Msh6/Ung/Msh2/Hmces	5
GO:0032781	GO:0032781	positive regulation of ATP-dependent activity	4/476	43/28814	0.00545553	0.0388308	0.0279886	Atp1b1/Msh6/Ahsa1/Msh2	4
GO:0034331	GO:0034331	cell junction maintenance	4/476	43/28814	0.00545553	0.0388308	0.0279886	Chchd10/Mtss1/Plekha7/Hspa8	4
GO:0000303	GO:0000303	response to superoxide	3/476	22/28814	0.00546208	0.0388308	0.0279886	Parp1/Sod2/Ucp2	3
GO:0009158	GO:0009158	ribonucleoside monophosphate catabolic process	3/476	22/28814	0.00546208	0.0388308	0.0279886	Dpys/Pnp/Hprt	3
GO:0009219	GO:0009219	pyrimidine deoxyribonucleotide metabolic process	3/476	22/28814	0.00546208	0.0388308	0.0279886	Dpys/Dtymk/Shmt1	3
GO:0035561	GO:0035561	regulation of chromatin binding	3/476	22/28814	0.00546208	0.0388308	0.0279886	Ctbp2/Cdt1/Wapl	3
GO:1902254	GO:1902254	negative regulation of intrinsic apoptotic signaling pathway by p53 class mediator	3/476	22/28814	0.00546208	0.0388308	0.0279886	Mif/Rrn3/Mdm4	3
GO:0009206	GO:0009206	purine ribonucleoside triphosphate biosynthetic process	5/476	69/28814	0.00569047	0.0402419	0.0290057	Parp1/Pnp/Pkm/Eno1/Aldoa	5
GO:0032507	GO:0032507	maintenance of protein location in cell	5/476	69/28814	0.00569047	0.0402419	0.0290057	Chchd10/Pml/Twf2/Morc3/Tmsb4x	5
GO:0045600	GO:0045600	positive regulation of fat cell differentiation	5/476	69/28814	0.00569047	0.0402419	0.0290057	Gdf3/Klf5/Pim1/Tfe3/Uchl3	5
GO:0031929	GO:0031929	TOR signaling	7/476	129/28814	0.00571564	0.0403492	0.0290831	Alg13/Slc7a3/Dyrk3/Eif4ebp1/Rhebl1/Lars/Castor1	7
GO:0062014	GO:0062014	negative regulation of small molecule metabolic process	6/476	98/28814	0.00577568	0.0407019	0.0293373	Apoe/Apoc1/Parp1/Rest/Tigar/Trp53	6
GO:0021915	GO:0021915	neural tube development	9/476	198/28814	0.00588129	0.041374	0.0298217	Sdc4/Grhl2/Folr1/Enah/Cobl/Kif20b/Nodal/Spint2/Tgif1	9
GO:0016925	GO:0016925	protein sumoylation	4/476	44/28814	0.00592413	0.0415306	0.0299346	Uba2/Gnl3/Pias2/Trim28	4
GO:0050685	GO:0050685	positive regulation of mRNA processing	4/476	44/28814	0.00592413	0.0415306	0.0299346	Rbmxl2/Hspa8/Ncl/Ccnb1	4
GO:0009145	GO:0009145	purine nucleoside triphosphate biosynthetic process	5/476	70/28814	0.00604685	0.0422443	0.030449	Parp1/Pnp/Pkm/Eno1/Aldoa	5
GO:0010569	GO:0010569	regulation of double-strand break repair via homologous recombination	5/476	70/28814	0.00604685	0.0422443	0.030449	Ooep/Rif1/Parp1/Rpa2/Ruvbl1	5
GO:0000305	GO:0000305	response to oxygen radical	3/476	23/28814	0.00620526	0.0426233	0.0307222	Parp1/Sod2/Ucp2	3
GO:0006595	GO:0006595	polyamine metabolic process	3/476	23/28814	0.00620526	0.0426233	0.0307222	Srm/Odc1/Sms	3
GO:0006907	GO:0006907	pinocytosis	3/476	23/28814	0.00620526	0.0426233	0.0307222	Pycard/Actn4/Snx5	3
GO:0009129	GO:0009129	pyrimidine nucleoside monophosphate metabolic process	3/476	23/28814	0.00620526	0.0426233	0.0307222	Dpys/Shmt1/Uck2	3
GO:0009168	GO:0009168	purine ribonucleoside monophosphate biosynthetic process	3/476	23/28814	0.00620526	0.0426233	0.0307222	Pnp/Gart/Hprt	3
GO:0044346	GO:0044346	fibroblast apoptotic process	3/476	23/28814	0.00620526	0.0426233	0.0307222	Trp53/Chd8/Ruvbl1	3
GO:0046174	GO:0046174	polyol catabolic process	3/476	23/28814	0.00620526	0.0426233	0.0307222	Impa2/Bpnt1/Tpi1	3
GO:0051156	GO:0051156	glucose 6-phosphate metabolic process	3/476	23/28814	0.00620526	0.0426233	0.0307222	Tigar/Trp53/Pgd	3
GO:1901028	GO:1901028	regulation of mitochondrial outer membrane permeabilization involved in apoptotic signaling pathway	3/476	23/28814	0.00620526	0.0426233	0.0307222	Chchd10/Atpif1/Slc25a5	3
GO:1901216	GO:1901216	positive regulation of neuron death	7/476	131/28814	0.00620667	0.0426233	0.0307222	Apoe/Mybl2/Parp1/Rest/Trp53/Bax/Mcl1	7
GO:0010389	GO:0010389	regulation of G2/M transition of mitotic cell cycle	6/476	100/28814	0.0063642	0.043557	0.0313952	Mta3/Rcc2/Fbxo5/Rnaseh2b/Ccnb1/Ccnd1	6
GO:0051304	GO:0051304	chromosome separation	6/476	100/28814	0.0063642	0.043557	0.0313952	Smarcad1/Sycp3/Fbxo5/Cdt1/Ccnb1/Ube2c	6
GO:2000134	GO:2000134	negative regulation of G1/S transition of mitotic cell cycle	5/476	71/28814	0.00641865	0.0437821	0.0315575	Jade1/Pml/Trp53/Rpa2/Ccnd1	5
GO:0071385	GO:0071385	cellular response to glucocorticoid stimulus	4/476	45/28814	0.00641878	0.0437821	0.0315575	Klf9/Rest/Sgk1/Eif4ebp1	4
GO:0009895	GO:0009895	negative regulation of catabolic process	12/476	315/28814	0.00654488	0.044567	0.0321232	Pml/Apoc1/Timp1/Dnd1/Dkc1/Tigar/Usp7/Ubxn1/Trp53/Mcl1/Nsun2/Mdm4	12
GO:0044706	GO:0044706	multi-multicellular organism process	9/476	202/28814	0.00667569	0.0453812	0.03271	Ooep/Klf9/Hexb/Timp1/Apela/Trim28/Fkbp4/Nodal/Cdh1	9
GO:0009201	GO:0009201	ribonucleoside triphosphate biosynthetic process	5/476	72/28814	0.00680618	0.0461905	0.0332934	Parp1/Pnp/Pkm/Eno1/Aldoa	5
GO:1900087	GO:1900087	positive regulation of G1/S transition of mitotic cell cycle	4/476	46/28814	0.00694006	0.0467597	0.0337036	Dbf4/Anp32b/Cul4b/Ccnd1	4
GO:1903432	GO:1903432	regulation of TORC1 signaling	4/476	46/28814	0.00694006	0.0467597	0.0337036	Alg13/Dyrk3/Lars/Castor1	4
GO:0001708	GO:0001708	cell fate specification	6/476	102/28814	0.00699512	0.0467597	0.0337036	Sox2/Pou5f1/Nanog/Esrp1/Nodal/Mga	6
GO:0034405	GO:0034405	response to fluid shear stress	3/476	24/28814	0.00700585	0.0467597	0.0337036	Klf2/Spp1/Mtss1	3
GO:0043173	GO:0043173	nucleotide salvage	3/476	24/28814	0.00700585	0.0467597	0.0337036	Pnp/Hprt/Uck2	3
GO:0046040	GO:0046040	IMP metabolic process	3/476	24/28814	0.00700585	0.0467597	0.0337036	Pnp/Gart/Hprt	3
GO:0048333	GO:0048333	mesodermal cell differentiation	3/476	24/28814	0.00700585	0.0467597	0.0337036	Pou5f1/Nanog/Nodal	3
GO:0051882	GO:0051882	mitochondrial depolarization	3/476	24/28814	0.00700585	0.0467597	0.0337036	Gclm/Parp1/Atpif1	3
GO:0051984	GO:0051984	positive regulation of chromosome segregation	3/476	24/28814	0.00700585	0.0467597	0.0337036	Rcc2/Cdt1/Ccnb1	3
GO:0097150	GO:0097150	neuronal stem cell population maintenance	3/476	24/28814	0.00700585	0.0467597	0.0337036	Sox2/Rest/Srrt	3
GO:0045860	GO:0045860	positive regulation of protein kinase activity	13/476	358/28814	0.00701949	0.0467734	0.0337135	Hsp90aa1/Pdgfa/Sdc4/Mif/Tcl1/Gab1/Pim1/Xrcc5/Kras/Bora/Ccnd1/Psrc1/Incenp	13
GO:0045664	GO:0045664	regulation of neuron differentiation	10/476	241/28814	0.00710149	0.047171	0.0340001	Sox2/Socs2/Rest/Mycn/Etv5/Esrp1/Tgif1/Map1b/Bex1/Dnmt3b	10
GO:1990138	GO:1990138	neuron projection extension	9/476	204/28814	0.00710252	0.047171	0.0340001	Apoe/Hsp90aa1/Sh3gl2/Twf2/Ulk1/Rpl4/Usp9x/Macf1/Map1b	9
GO:0006605	GO:0006605	protein targeting	11/476	280/28814	0.00725117	0.0480792	0.0346547	Hsp90aa1/Syngr1/Pml/Folr1/Agk/Atpif1/Hspa8/Tomm40/Chchd4/Tomm34/Macf1	11
GO:0045088	GO:0045088	regulation of innate immune response	10/476	242/28814	0.00730196	0.0483366	0.0348402	Apoe/Hsp90aa1/Pycard/Aim2/Smpdl3b/Trim6/Xrcc5/Gfer/Ube2k/Hmgb2	10
GO:0045132	GO:0045132	meiotic chromosome segregation	6/476	103/28814	0.007327	0.048423	0.0349025	Tex19.1/Sycp3/Terf1/Syce2/Ccne1/Sgo2a	6
GO:0000375	GO:0000375	RNA splicing, via transesterification reactions	11/476	281/28814	0.00743824	0.048834	0.0351987	Rbmxl2/Dhx16/Rest/Setx/Bcas2/Rbm25/Esrp1/Hspa8/Ncl/Snrpn/Fxr1	11
GO:0000377	GO:0000377	RNA splicing, via transesterification reactions with bulged adenosine as nucleophile	11/476	281/28814	0.00743824	0.048834	0.0351987	Rbmxl2/Dhx16/Rest/Setx/Bcas2/Rbm25/Esrp1/Hspa8/Ncl/Snrpn/Fxr1	11
GO:0000398	GO:0000398	mRNA splicing, via spliceosome	11/476	281/28814	0.00743824	0.048834	0.0351987	Rbmxl2/Dhx16/Rest/Setx/Bcas2/Rbm25/Esrp1/Hspa8/Ncl/Snrpn/Fxr1	11
GO:0051607	GO:0051607	defense response to virus	11/476	281/28814	0.00743824	0.048834	0.0351987	Hsp90aa1/Pycard/Pml/Ddx58/Aim2/Exosc5/Mov10/Ifitm3/Trim6/Trim28/Apobec3	11
GO:0009394	GO:0009394	2'-deoxyribonucleotide metabolic process	4/476	47/28814	0.00748856	0.048834	0.0351987	Dpys/Pnp/Dtymk/Shmt1	4
GO:0019692	GO:0019692	deoxyribose phosphate metabolic process	4/476	47/28814	0.00748856	0.048834	0.0351987	Dpys/Pnp/Dtymk/Shmt1	4
GO:0043114	GO:0043114	regulation of vascular permeability	4/476	47/28814	0.00748856	0.048834	0.0351987	Apoe/Akap12/Sh3gl2/Tjp2	4
GO:0046164	GO:0046164	alcohol catabolic process	4/476	47/28814	0.00748856	0.048834	0.0351987	Apoe/Impa2/Bpnt1/Tpi1	4
GO:0007565	GO:0007565	female pregnancy	8/476	170/28814	0.00751012	0.048834	0.0351987	Ooep/Klf9/Timp1/Apela/Trim28/Fkbp4/Nodal/Cdh1	8
GO:0010950	GO:0010950	positive regulation of endopeptidase activity	8/476	170/28814	0.00751012	0.048834	0.0351987	Pycard/Pml/Aim2/Rest/Acer2/Bax/Nodal/Anp32b	8
GO:0031334	GO:0031334	positive regulation of protein-containing complex assembly	9/476	206/28814	0.00754994	0.0490139	0.0353285	Hsp90aa1/Pycard/Tcl1/Terf1/Trp53/Bax/Cdt1/Psrc1/Map1b	9
GO:0000086	GO:0000086	G2/M transition of mitotic cell cycle	7/476	136/28814	0.00757134	0.049074	0.0353717	Mta3/Rcc2/Fbxo5/Rnaseh2b/Ccnb1/Fbxl3/Ccnd1	7
GO:0140546	GO:0140546	defense response to symbiont	11/476	282/28814	0.00762904	0.0492159	0.035474	Hsp90aa1/Pycard/Pml/Ddx58/Aim2/Exosc5/Mov10/Ifitm3/Trim6/Trim28/Apobec3	11
GO:0030104	GO:0030104	water homeostasis	5/476	74/28814	0.0076298	0.0492159	0.035474	Sfn/Stmn1/Akr1b3/Anxa7/Cdh1	5
GO:0046824	GO:0046824	positive regulation of nucleocytoplasmic transport	5/476	74/28814	0.0076298	0.0492159	0.035474	Sfn/Jup/Trim28/Anp32b/Cdh1	5
GO:1901991	GO:1901991	negative regulation of mitotic cell cycle phase transition	8/476	171/28814	0.00776852	0.0497001	0.035823	Jade1/Pml/Trp53/Fbxo5/Cdt1/Ccnb1/Rpa2/Ccnd1	8
GO:0071902	GO:0071902	positive regulation of protein serine/threonine kinase activity	9/476	207/28814	0.00778157	0.0497001	0.035823	Pdgfa/Mif/Tcl1/Gab1/Pim1/Kras/Ccnd1/Psrc1/Incenp	9
GO:0010506	GO:0010506	regulation of autophagy	11/476	283/28814	0.00782363	0.0497001	0.035823	Triml2/Pycard/Triml1/Trim13/Acer2/Tigar/Ulk1/Trp53/Trim6/Mcl1/Slc25a5	11
GO:0006298	GO:0006298	mismatch repair	3/476	25/28814	0.00786487	0.0497001	0.035823	Msh6/Msh2/Rpa2	3
GO:0007263	GO:0007263	nitric oxide mediated signal transduction	3/476	25/28814	0.00786487	0.0497001	0.035823	Mt1/Mt2/Apoe	3
GO:0009125	GO:0009125	nucleoside monophosphate catabolic process	3/476	25/28814	0.00786487	0.0497001	0.035823	Dpys/Pnp/Hprt	3
GO:0009127	GO:0009127	purine nucleoside monophosphate biosynthetic process	3/476	25/28814	0.00786487	0.0497001	0.035823	Pnp/Gart/Hprt	3
GO:0010894	GO:0010894	negative regulation of steroid biosynthetic process	3/476	25/28814	0.00786487	0.0497001	0.035823	Apoe/Nr0b1/Rest	3
GO:0046037	GO:0046037	GMP metabolic process	3/476	25/28814	0.00786487	0.0497001	0.035823	Pnp/Gart/Hprt	3
GO:0051457	GO:0051457	maintenance of protein location in nucleus	3/476	25/28814	0.00786487	0.0497001	0.035823	Chchd10/Pml/Morc3	3
GO:0060575	GO:0060575	intestinal epithelial cell differentiation	3/476	25/28814	0.00786487	0.0497001	0.035823	Tigar/Klf5/Cdh1	3
GO:0071474	GO:0071474	cellular hyperosmotic response	3/476	25/28814	0.00786487	0.0497001	0.035823	Akr1b3/Xrcc5/Ybx3	3
GO:1904357	GO:1904357	negative regulation of telomere maintenance via telomere lengthening	3/476	25/28814	0.00786487	0.0497001	0.035823	Pml/Terf1/Parp1	3
GO:0018209	GO:0018209	peptidyl-serine modification	13/476	364/28814	0.0080102	0.0505394	0.036428	Hsp90aa1/Pdk1/Mif/Tcl1/Parp1/Stk38/Dyrk3/Ulk1/Trim6/Bax/Sgk1/Morc3/Nsd1	13
GO:0007080	GO:0007080	mitotic metaphase plate congression	4/476	48/28814	0.00806484	0.0505786	0.0364563	Cdt1/Ccnb1/Cdca5/Psrc1	4
GO:0043403	GO:0043403	skeletal muscle tissue regeneration	4/476	48/28814	0.00806484	0.0505786	0.0364563	Gpx1/Klf5/Cd9/Pkm	4
GO:0007492	GO:0007492	endoderm development	5/476	75/28814	0.00806653	0.0505786	0.0364563	Sox2/Pou5f1/Gdf3/Nanog/Nodal	5
GO:0016445	GO:0016445	somatic diversification of immunoglobulins	5/476	75/28814	0.00806653	0.0505786	0.0364563	Rif1/Msh6/Ung/Msh2/Hmces	5
GO:0050680	GO:0050680	negative regulation of epithelial cell proliferation	8/476	173/28814	0.00830531	0.0519146	0.0374192	Sox2/Apoe/Klf9/Sfn/Nfib/Mtss1/Atpif1/Cdh1	8
GO:0051017	GO:0051017	actin filament bundle assembly	8/476	173/28814	0.00830531	0.0519146	0.0374192	Sdc4/Lima1/Stmn1/Kank3/Pdlim1/Mtss1/Actn4/Ezr	8
GO:0051346	GO:0051346	negative regulation of hydrolase activity	13/476	366/28814	0.00836388	0.0521999	0.0376249	Gpx1/Rcc2/Apoc1/Sfn/Timp1/Terf1/Ubxn1/Gapdh/Slc39a14/Atpif1/Spint2/Dnajb6/Wfdc2	13
GO:0009262	GO:0009262	deoxyribonucleotide metabolic process	4/476	49/28814	0.00866946	0.0538573	0.0388195	Dpys/Pnp/Dtymk/Shmt1	4
GO:0031111	GO:0031111	negative regulation of microtubule polymerization or depolymerization	4/476	49/28814	0.00866946	0.0538573	0.0388195	Stmn1/Sgk1/Fkbp4/Map1b	4
GO:0071384	GO:0071384	cellular response to corticosteroid stimulus	4/476	49/28814	0.00866946	0.0538573	0.0388195	Klf9/Rest/Sgk1/Eif4ebp1	4
GO:0006221	GO:0006221	pyrimidine nucleotide biosynthetic process	3/476	26/28814	0.00878325	0.0539008	0.0388509	Dtymk/Shmt1/Uck2	3
GO:0006883	GO:0006883	cellular sodium ion homeostasis	3/476	26/28814	0.00878325	0.0539008	0.0388509	Spp1/Atp1b1/Sgk1	3
GO:0045737	GO:0045737	positive regulation of cyclin-dependent protein serine/threonine kinase activity	3/476	26/28814	0.00878325	0.0539008	0.0388509	Pim1/Ccnd1/Psrc1	3
GO:0045939	GO:0045939	negative regulation of steroid metabolic process	3/476	26/28814	0.00878325	0.0539008	0.0388509	Apoe/Nr0b1/Rest	3
GO:0071276	GO:0071276	cellular response to cadmium ion	3/476	26/28814	0.00878325	0.0539008	0.0388509	Mt1/Sox2/Mt2	3
GO:0071459	GO:0071459	protein localization to chromosome, centromeric region	3/476	26/28814	0.00878325	0.0539008	0.0388509	Jarid2/Rcc2/Cdt1	3
GO:1903077	GO:1903077	negative regulation of protein localization to plasma membrane	3/476	26/28814	0.00878325	0.0539008	0.0388509	Lypla1/Lyplal1/Cdh1	3
GO:1903146	GO:1903146	regulation of autophagy of mitochondrion	3/476	26/28814	0.00878325	0.0539008	0.0388509	Tigar/Trp53/Slc25a5	3
GO:0035966	GO:0035966	response to topologically incorrect protein	7/476	140/28814	0.00881342	0.0540039	0.0389252	Hspb1/Hsp90aa1/Tm7sf3/Bax/Hspa8/Hspa14/Ccnd1	7
GO:0060828	GO:0060828	regulation of canonical Wnt signaling pathway	10/476	249/28814	0.00883038	0.0540259	0.038941	Sox2/Apoe/Jade1/Folr1/Gid8/Tle4/Cdh1/Chd8/Ruvbl1/Rps12	10
GO:1903362	GO:1903362	regulation of cellular protein catabolic process	10/476	250/28814	0.00906734	0.0553917	0.0399255	Apoe/Hsp90aa1/Gpx1/Pml/Fbxo22/Usp7/Ubxn1/Atpif1/Ezr/Ube2k	10
GO:0006576	GO:0006576	cellular biogenic amine metabolic process	6/476	108/28814	0.00915884	0.055801	0.0402205	Trh/Akr1b3/Srm/Hprt/Odc1/Sms	6
GO:0061572	GO:0061572	actin filament bundle organization	8/476	176/28814	0.00916197	0.055801	0.0402205	Sdc4/Lima1/Stmn1/Kank3/Pdlim1/Mtss1/Actn4/Ezr	8
GO:0033120	GO:0033120	positive regulation of RNA splicing	4/476	50/28814	0.00930294	0.0565742	0.0407778	Rbmxl2/Setx/Hspa8/Ncl	4
GO:0071478	GO:0071478	cellular response to radiation	8/476	177/28814	0.00946167	0.0573072	0.0413061	Timp1/Parp1/Usp28/Trp53/Bax/Xrcc5/Crip1/Cul4b	8
GO:0002562	GO:0002562	somatic diversification of immune receptors via germline recombination within a single locus	5/476	78/28814	0.00948024	0.0573072	0.0413061	Rif1/Msh6/Ung/Msh2/Hmces	5
GO:0006919	GO:0006919	activation of cysteine-type endopeptidase activity involved in apoptotic process	5/476	78/28814	0.00948024	0.0573072	0.0413061	Pycard/Pml/Acer2/Bax/Anp32b	5
GO:0016444	GO:0016444	somatic cell DNA recombination	5/476	78/28814	0.00948024	0.0573072	0.0413061	Rif1/Msh6/Ung/Msh2/Hmces	5
GO:2000779	GO:2000779	regulation of double-strand break repair	6/476	109/28814	0.00956111	0.0577097	0.0415962	Ooep/Rif1/Pml/Parp1/Rpa2/Ruvbl1	6
GO:0000027	GO:0000027	ribosomal large subunit assembly	3/476	27/28814	0.00976181	0.0582653	0.0419967	Ppan/Brix1/Mdn1	3
GO:0006706	GO:0006706	steroid catabolic process	3/476	27/28814	0.00976181	0.0582653	0.0419967	Apoe/Spp1/Hsd17b14	3
GO:0010165	GO:0010165	response to X-ray	3/476	27/28814	0.00976181	0.0582653	0.0419967	Trp53/Xrcc5/Msh2	3
GO:0031100	GO:0031100	animal organ regeneration	3/476	27/28814	0.00976181	0.0582653	0.0419967	Pkm/Gfer/Ccnd1	3
GO:0032042	GO:0032042	mitochondrial DNA metabolic process	3/476	27/28814	0.00976181	0.0582653	0.0419967	Parp1/Trp53/Chchd4	3
GO:0032528	GO:0032528	microvillus organization	3/476	27/28814	0.00976181	0.0582653	0.0419967	Klf5/Twf2/Ezr	3
GO:0070199	GO:0070199	establishment of protein localization to chromosome	3/476	27/28814	0.00976181	0.0582653	0.0419967	Terf1/Dkc1/Cct3	3
GO:0006606	GO:0006606	protein import into nucleus	8/476	178/28814	0.00976861	0.0582653	0.0419967	Pml/Jup/Trp53/Nolc1/Trim28/Hspa8/Cdh1/Hikeshi	8
GO:0034614	GO:0034614	cellular response to reactive oxygen species	7/476	143/28814	0.00983856	0.0585097	0.0421729	Glrx/Parp1/Akr1b3/Setx/Trp53/Sod2/Trap1	7
GO:1903313	GO:1903313	positive regulation of mRNA metabolic process	7/476	143/28814	0.00983856	0.0585097	0.0421729	Rbmxl2/Exosc5/Dnd1/Mov10/Hspa8/Ncl/Ccnb1	7
GO:0045740	GO:0045740	positive regulation of DNA replication	4/476	51/28814	0.0099658	0.0588724	0.0424343	Cacybp/Dbf4/Cdt1/Atrx	4
GO:0051289	GO:0051289	protein homotetramerization	4/476	51/28814	0.0099658	0.0588724	0.0424343	Shmt1/Sod2/Hprt/Cth	4
GO:0032760	GO:0032760	positive regulation of tumor necrosis factor production	6/476	110/28814	0.00997583	0.0588724	0.0424343	Hspb1/Akap12/Mif/Pycard/Ddx58/Ncl	6
GO:0000422	GO:0000422	autophagy of mitochondrion	5/476	79/28814	0.00998703	0.0588724	0.0424343	Tigar/Ulk1/Trp53/Atpif1/Slc25a5	5
GO:0033143	GO:0033143	regulation of intracellular steroid hormone receptor signaling pathway	5/476	79/28814	0.00998703	0.0588724	0.0424343	Nr0b1/Parp1/Pias2/Ncoa3/Nodal	5
GO:0061726	GO:0061726	mitochondrion disassembly	5/476	79/28814	0.00998703	0.0588724	0.0424343	Tigar/Ulk1/Trp53/Atpif1/Slc25a5	5
GO:0001666	GO:0001666	response to hypoxia	9/476	216/28814	0.0101176	0.0595549	0.0429262	Pdk1/Pml/Rest/Tigar/Atp1b1/Trp53/Eno1/Eif4ebp1/Ucp2	9
GO:0030004	GO:0030004	cellular monovalent inorganic cation homeostasis	6/476	111/28814	0.0104032	0.0610052	0.0439716	Spp1/Slc9b1/Atp1b1/Trp53/Sgk1/Cln5	6
GO:0010952	GO:0010952	positive regulation of peptidase activity	8/476	180/28814	0.0104046	0.0610052	0.0439716	Pycard/Pml/Aim2/Rest/Acer2/Bax/Nodal/Anp32b	8
GO:0006094	GO:0006094	gluconeogenesis	5/476	80/28814	0.0105121	0.0610052	0.0439716	Usp7/Gapdh/Slc39a14/Acadm/Tpi1	5
GO:0006289	GO:0006289	nucleotide-excision repair	4/476	52/28814	0.0106585	0.0610052	0.0439716	Usp7/Trp53/Gtf2h1/Rpa2	4
GO:0030857	GO:0030857	negative regulation of epithelial cell differentiation	4/476	52/28814	0.0106585	0.0610052	0.0439716	Gdf3/Grhl2/Nodal/Ccnd1	4
GO:0046596	GO:0046596	regulation of viral entry into host cell	4/476	52/28814	0.0106585	0.0610052	0.0439716	Triml2/Triml1/Ifitm3/Trim6	4
GO:0055081	GO:0055081	anion homeostasis	4/476	52/28814	0.0106585	0.0610052	0.0439716	Spp1/Enpp3/Ckb/Alpl	4
GO:0006882	GO:0006882	cellular zinc ion homeostasis	3/476	28/28814	0.0108013	0.0610052	0.0439716	Mt1/Mt2/Slc39a14	3
GO:0016577	GO:0016577	histone demethylation	3/476	28/28814	0.0108013	0.0610052	0.0439716	Kdm5b/Kdm3a/Jmjd1c	3
GO:0031065	GO:0031065	positive regulation of histone deacetylation	3/476	28/28814	0.0108013	0.0610052	0.0439716	Pml/Trp53/Baz2a	3
GO:0043247	GO:0043247	telomere maintenance in response to DNA damage	3/476	28/28814	0.0108013	0.0610052	0.0439716	Rif1/Ino80e/Ruvbl1	3
GO:0060445	GO:0060445	branching involved in salivary gland morphogenesis	3/476	28/28814	0.0108013	0.0610052	0.0439716	Pdgfa/Esrp1/Cdh1	3
GO:0070076	GO:0070076	histone lysine demethylation	3/476	28/28814	0.0108013	0.0610052	0.0439716	Kdm5b/Kdm3a/Jmjd1c	3
GO:1904376	GO:1904376	negative regulation of protein localization to cell periphery	3/476	28/28814	0.0108013	0.0610052	0.0439716	Lypla1/Lyplal1/Cdh1	3
GO:2000737	GO:2000737	negative regulation of stem cell differentiation	3/476	28/28814	0.0108013	0.0610052	0.0439716	Rest/Trim6/Ncoa3	3
GO:0009615	GO:0009615	response to virus	12/476	337/28814	0.0108378	0.0610052	0.0439716	Hsp90aa1/Pycard/Pml/Ddx58/Aim2/Exosc5/Mov10/Ifitm3/Trim6/Bax/Trim28/Apobec3	12
GO:1904951	GO:1904951	positive regulation of establishment of protein localization	12/476	337/28814	0.0108378	0.0610052	0.0439716	Trh/Glrx/Sfn/Dkc1/Tm7sf3/Jup/Cct3/Kif20b/Trim28/Ezr/Anp32b/Cdh1	12
GO:0048024	GO:0048024	regulation of mRNA splicing, via spliceosome	6/476	112/28814	0.0108433	0.0610052	0.0439716	Rbmxl2/Rest/Rbm25/Hspa8/Ncl/Fxr1	6
GO:1903557	GO:1903557	positive regulation of tumor necrosis factor superfamily cytokine production	6/476	112/28814	0.0108433	0.0610052	0.0439716	Hspb1/Akap12/Mif/Pycard/Ddx58/Ncl	6
GO:0090150	GO:0090150	establishment of protein localization to membrane	10/476	257/28814	0.010865	0.0610052	0.0439716	Hsp90aa1/Stx3/Folr1/Agk/Bax/Lypla1/Lyplal1/Tomm40/Emc8/Macf1	10
GO:0006914	GO:0006914	autophagy	15/476	464/28814	0.0109583	0.0610052	0.0439716	Ubxn2a/Triml2/Pycard/Triml1/Trim13/Acer2/Tigar/Ulk1/Trp53/Trim6/Atpif1/Mcl1/Hspa8/Slc25a5/Anxa7	15
GO:0061919	GO:0061919	process utilizing autophagic mechanism	15/476	464/28814	0.0109583	0.0610052	0.0439716	Ubxn2a/Triml2/Pycard/Triml1/Trim13/Acer2/Tigar/Ulk1/Trp53/Trim6/Atpif1/Mcl1/Hspa8/Slc25a5/Anxa7	15
GO:0046395	GO:0046395	carboxylic acid catabolic process	9/476	219/28814	0.0110029	0.0610052	0.0439716	Tdh/Bcat2/Pipox/Shmt1/Gldc/Gcat/Qdpr/Acadm/Pgd	9
GO:0000910	GO:0000910	cytokinesis	8/476	182/28814	0.0110708	0.0610052	0.0439716	Dstn/Cenpv/Stmn1/Cep55/Kif20b/Klhl13/Prc1/Incenp	8
GO:0051170	GO:0051170	import into nucleus	8/476	182/28814	0.0110708	0.0610052	0.0439716	Pml/Jup/Trp53/Nolc1/Trim28/Hspa8/Cdh1/Hikeshi	8
GO:0022604	GO:0022604	regulation of cell morphogenesis	12/476	338/28814	0.0110749	0.0610052	0.0439716	Rcc2/Hexb/Mov10/Myo10/Pias2/Sgk1/Actn4/Anxa7/Ezr/Diaph1/Macf1/Aldoa	12
GO:0002084	GO:0002084	protein depalmitoylation	2/476	10/28814	0.0112251	0.0610052	0.0439716	Lypla1/Lyplal1	2
GO:0006735	GO:0006735	NADH regeneration	2/476	10/28814	0.0112251	0.0610052	0.0439716	Pfkp/Eno1	2
GO:0007128	GO:0007128	meiotic prophase I	2/476	10/28814	0.0112251	0.0610052	0.0439716	Terf1/Xrcc5	2
GO:0009163	GO:0009163	nucleoside biosynthetic process	2/476	10/28814	0.0112251	0.0610052	0.0439716	Pnp/Hprt	2
GO:0014908	GO:0014908	myotube differentiation involved in skeletal muscle regeneration	2/476	10/28814	0.0112251	0.0610052	0.0439716	Klf5/Cd9	2
GO:0015858	GO:0015858	nucleoside transport	2/476	10/28814	0.0112251	0.0610052	0.0439716	Slc28a1/Slc29a1	2
GO:0031118	GO:0031118	rRNA pseudouridine synthesis	2/476	10/28814	0.0112251	0.0610052	0.0439716	Dkc1/Nhp2	2
GO:0033504	GO:0033504	floor plate development	2/476	10/28814	0.0112251	0.0610052	0.0439716	Cobl/Nodal	2
GO:0034404	GO:0034404	nucleobase-containing small molecule biosynthetic process	2/476	10/28814	0.0112251	0.0610052	0.0439716	Pnp/Hprt	2
GO:0036480	GO:0036480	neuron intrinsic apoptotic signaling pathway in response to oxidative stress	2/476	10/28814	0.0112251	0.0610052	0.0439716	Parp1/Mcl1	2
GO:0042451	GO:0042451	purine nucleoside biosynthetic process	2/476	10/28814	0.0112251	0.0610052	0.0439716	Pnp/Hprt	2
GO:0042455	GO:0042455	ribonucleoside biosynthetic process	2/476	10/28814	0.0112251	0.0610052	0.0439716	Pnp/Hprt	2
GO:0045607	GO:0045607	regulation of inner ear auditory receptor cell differentiation	2/476	10/28814	0.0112251	0.0610052	0.0439716	Mycn/Esrp1	2
GO:0045631	GO:0045631	regulation of mechanoreceptor differentiation	2/476	10/28814	0.0112251	0.0610052	0.0439716	Mycn/Esrp1	2
GO:0045955	GO:0045955	negative regulation of calcium ion-dependent exocytosis	2/476	10/28814	0.0112251	0.0610052	0.0439716	Pou5f1/Rest	2
GO:0046129	GO:0046129	purine ribonucleoside biosynthetic process	2/476	10/28814	0.0112251	0.0610052	0.0439716	Pnp/Hprt	2
GO:0048539	GO:0048539	bone marrow development	2/476	10/28814	0.0112251	0.0610052	0.0439716	Trp53/Sbds	2
GO:0051095	GO:0051095	regulation of helicase activity	2/476	10/28814	0.0112251	0.0610052	0.0439716	Msh6/Msh2	2
GO:0051324	GO:0051324	prophase	2/476	10/28814	0.0112251	0.0610052	0.0439716	Terf1/Xrcc5	2
GO:0060484	GO:0060484	lung-associated mesenchyme development	2/476	10/28814	0.0112251	0.0610052	0.0439716	Dppa4/Dppa2	2
GO:0060717	GO:0060717	chorion development	2/476	10/28814	0.0112251	0.0610052	0.0439716	Dnmt3l/Dnajb6	2
GO:0061621	GO:0061621	canonical glycolysis	2/476	10/28814	0.0112251	0.0610052	0.0439716	Pfkp/Eno1	2
GO:0061687	GO:0061687	detoxification of inorganic compound	2/476	10/28814	0.0112251	0.0610052	0.0439716	Mt1/Mt2	2
GO:0061718	GO:0061718	glucose catabolic process to pyruvate	2/476	10/28814	0.0112251	0.0610052	0.0439716	Pfkp/Eno1	2
GO:0090009	GO:0090009	primitive streak formation	2/476	10/28814	0.0112251	0.0610052	0.0439716	Gdf3/Nodal	2
GO:0097501	GO:0097501	stress response to metal ion	2/476	10/28814	0.0112251	0.0610052	0.0439716	Mt1/Mt2	2
GO:0098734	GO:0098734	macromolecule depalmitoylation	2/476	10/28814	0.0112251	0.0610052	0.0439716	Lypla1/Lyplal1	2
GO:1903376	GO:1903376	regulation of oxidative stress-induced neuron intrinsic apoptotic signaling pathway	2/476	10/28814	0.0112251	0.0610052	0.0439716	Parp1/Mcl1	2
GO:1903589	GO:1903589	positive regulation of blood vessel endothelial cell proliferation involved in sprouting angiogenesis	2/476	10/28814	0.0112251	0.0610052	0.0439716	Fgfbp1/Apela	2
GO:1904851	GO:1904851	positive regulation of establishment of protein localization to telomere	2/476	10/28814	0.0112251	0.0610052	0.0439716	Dkc1/Cct3	2
GO:2000980	GO:2000980	regulation of inner ear receptor cell differentiation	2/476	10/28814	0.0112251	0.0610052	0.0439716	Mycn/Esrp1	2
GO:0048639	GO:0048639	positive regulation of developmental growth	9/476	220/28814	0.0113105	0.0613338	0.0442084	Apoe/Twf2/Rpl4/Pim1/Ybx3/Ezr/Ccnb1/Macf1/Map1b	9
GO:0018105	GO:0018105	peptidyl-serine phosphorylation	12/476	339/28814	0.0113159	0.0613338	0.0442084	Hsp90aa1/Pdk1/Mif/Tcl1/Stk38/Dyrk3/Ulk1/Trim6/Bax/Sgk1/Morc3/Nsd1	12
GO:0038202	GO:0038202	TORC1 signaling	4/476	53/28814	0.0113816	0.0614424	0.0442867	Alg13/Dyrk3/Lars/Castor1	4
GO:0090199	GO:0090199	regulation of release of cytochrome c from mitochondria	4/476	53/28814	0.0113816	0.0614424	0.0442867	Gpx1/Pycard/Trp53/Bax	4
GO:2000677	GO:2000677	regulation of transcription regulatory region DNA binding	4/476	53/28814	0.0113816	0.0614424	0.0442867	Parp1/Rest/Trim6/Nsd1	4
GO:0006473	GO:0006473	protein acetylation	9/476	221/28814	0.0116245	0.0625865	0.0451114	Jade1/Pou5f1/Kat6b/Pml/Hat1/Esco2/L3mbtl2/Phf20/Ruvbl1	9
GO:0016054	GO:0016054	organic acid catabolic process	9/476	221/28814	0.0116245	0.0625865	0.0451114	Tdh/Bcat2/Pipox/Shmt1/Gldc/Gcat/Qdpr/Acadm/Pgd	9
GO:0045089	GO:0045089	positive regulation of innate immune response	7/476	148/28814	0.0117365	0.0631051	0.0454851	Hsp90aa1/Pycard/Aim2/Trim6/Xrcc5/Ube2k/Hmgb2	7
GO:0055069	GO:0055069	zinc ion homeostasis	3/476	29/28814	0.0119023	0.0637422	0.0459444	Mt1/Mt2/Slc39a14	3
GO:0072528	GO:0072528	pyrimidine-containing compound biosynthetic process	3/476	29/28814	0.0119023	0.0637422	0.0459444	Dtymk/Shmt1/Uck2	3
GO:1904031	GO:1904031	positive regulation of cyclin-dependent protein kinase activity	3/476	29/28814	0.0119023	0.0637422	0.0459444	Pim1/Ccnd1/Psrc1	3
GO:0071356	GO:0071356	cellular response to tumor necrosis factor	8/476	185/28814	0.0121285	0.0648189	0.0467204	Pycard/Tcl1/Aim2/Trp53/Tjp2/Actn4/Ybx3/Ube2k	8
GO:0098781	GO:0098781	ncRNA transcription	4/476	54/28814	0.0121355	0.0648189	0.0467204	Trp53/Tcof1/Ncl/Atrx	4
GO:0002381	GO:0002381	immunoglobulin production involved in immunoglobulin-mediated immune response	5/476	83/28814	0.0121999	0.0648199	0.0467211	Rif1/Msh6/Ung/Msh2/Hmces	5
GO:0019319	GO:0019319	hexose biosynthetic process	5/476	83/28814	0.0121999	0.0648199	0.0467211	Usp7/Gapdh/Slc39a14/Acadm/Tpi1	5
GO:0051262	GO:0051262	protein tetramerization	5/476	83/28814	0.0121999	0.0648199	0.0467211	Trp53/Shmt1/Sod2/Hprt/Cth	5
GO:0051384	GO:0051384	response to glucocorticoid	5/476	83/28814	0.0121999	0.0648199	0.0467211	Klf9/Rest/Alpl/Sgk1/Eif4ebp1	5
GO:0035264	GO:0035264	multicellular organism growth	9/476	223/28814	0.0122721	0.0651179	0.046936	Klf2/Arid5b/Grhl2/Socs2/Trp53/Ncoa3/Ezr/Plac8/Atrx	9
GO:0050684	GO:0050684	regulation of mRNA processing	7/476	150/28814	0.0125651	0.0665852	0.0479936	Rbmxl2/Rest/Rbm25/Hspa8/Ncl/Ccnb1/Fxr1	7
GO:0006397	GO:0006397	mRNA processing	15/476	472/28814	0.0126394	0.0668908	0.0482138	Rbmxl2/Dhx16/Rest/Setx/Bcas2/Rbm25/Esrp1/Hspa8/Srrt/Rbm26/Ncl/Ccnb1/Snrpn/Fxr1/Grsf1	15
GO:0019751	GO:0019751	polyol metabolic process	6/476	116/28814	0.0127362	0.0673152	0.0485197	Akr1b3/Acer2/Impa2/Bpnt1/Qdpr/Tpi1	6
GO:0010823	GO:0010823	negative regulation of mitochondrion organization	4/476	55/28814	0.0129206	0.0682005	0.0491579	Gpx1/Tigar/Trp53/Slc25a5	4
GO:0007289	GO:0007289	spermatid nucleus differentiation	3/476	30/28814	0.0130655	0.0685176	0.0493864	Sycp3/Kdm3a/Hmgb2	3
GO:0030149	GO:0030149	sphingolipid catabolic process	3/476	30/28814	0.0130655	0.0685176	0.0493864	Hexb/Smpdl3b/Acer2	3
GO:0043153	GO:0043153	entrainment of circadian clock by photoperiod	3/476	30/28814	0.0130655	0.0685176	0.0493864	Pml/Trp53/Fbxl3	3
GO:0046033	GO:0046033	AMP metabolic process	3/476	30/28814	0.0130655	0.0685176	0.0493864	Pnp/Gart/Hprt	3
GO:0090200	GO:0090200	positive regulation of release of cytochrome c from mitochondria	3/476	30/28814	0.0130655	0.0685176	0.0493864	Pycard/Trp53/Bax	3
GO:0051225	GO:0051225	spindle assembly	6/476	117/28814	0.0132434	0.06935	0.0499864	Mybl2/Fbxo5/Prc1/Mzt1/Incenp/Tasor	6
GO:0044703	GO:0044703	multi-organism reproductive process	8/476	188/28814	0.0132586	0.06935	0.0499864	Ooep/Klf9/Timp1/Apela/Trim28/Fkbp4/Nodal/Cdh1	8
GO:0009221	GO:0009221	pyrimidine deoxyribonucleotide biosynthetic process	2/476	11/28814	0.0135707	0.0699854	0.0504444	Dtymk/Shmt1	2
GO:0019372	GO:0019372	lipoxygenase pathway	2/476	11/28814	0.0135707	0.0699854	0.0504444	Gpx4/Gpx1	2
GO:0031055	GO:0031055	chromatin remodeling at centromere	2/476	11/28814	0.0135707	0.0699854	0.0504444	Cenpv/Hells	2
GO:0032263	GO:0032263	GMP salvage	2/476	11/28814	0.0135707	0.0699854	0.0504444	Pnp/Hprt	2
GO:0033629	GO:0033629	negative regulation of cell adhesion mediated by integrin	2/476	11/28814	0.0135707	0.0699854	0.0504444	Acer2/Nexmif	2
GO:0060693	GO:0060693	regulation of branching involved in salivary gland morphogenesis	2/476	11/28814	0.0135707	0.0699854	0.0504444	Pdgfa/Cdh1	2
GO:0097421	GO:0097421	liver regeneration	2/476	11/28814	0.0135707	0.0699854	0.0504444	Gfer/Ccnd1	2
GO:1901030	GO:1901030	positive regulation of mitochondrial outer membrane permeabilization involved in apoptotic signaling pathway	2/476	11/28814	0.0135707	0.0699854	0.0504444	Chchd10/Atpif1	2
GO:1905288	GO:1905288	vascular associated smooth muscle cell apoptotic process	2/476	11/28814	0.0135707	0.0699854	0.0504444	Gapdh/Sod2	2
GO:1905459	GO:1905459	regulation of vascular associated smooth muscle cell apoptotic process	2/476	11/28814	0.0135707	0.0699854	0.0504444	Gapdh/Sod2	2
GO:1990144	GO:1990144	intrinsic apoptotic signaling pathway in response to hypoxia	2/476	11/28814	0.0135707	0.0699854	0.0504444	Trp53/Eno1	2
GO:0033157	GO:0033157	regulation of intracellular protein transport	9/476	227/28814	0.0136474	0.070291	0.0506646	Sfn/Jup/Kif20b/Nolc1/Atpif1/Trim28/Anp32b/Cdh1/Chchd4	9
GO:0007129	GO:0007129	homologous chromosome pairing at meiosis	4/476	56/28814	0.0137374	0.0705746	0.0508691	Tex19.1/Sycp3/Syce2/Ccne1	4
GO:0030834	GO:0030834	regulation of actin filament depolymerization	4/476	56/28814	0.0137374	0.0705746	0.0508691	Lima1/Dstn/Twf2/Mphosph8	4
GO:0070646	GO:0070646	protein modification by small protein removal	7/476	153/28814	0.0138859	0.0712466	0.0513534	Usp28/Usp7/Ubxn1/Uchl3/Usp9x/Usp48/Cops7a	7
GO:0018394	GO:0018394	peptidyl-lysine acetylation	8/476	190/28814	0.0140536	0.0719702	0.051875	Jade1/Pou5f1/Kat6b/Pml/Hat1/L3mbtl2/Phf20/Ruvbl1	8
GO:0002200	GO:0002200	somatic diversification of immune receptors	5/476	86/28814	0.0140625	0.0719702	0.051875	Rif1/Msh6/Ung/Msh2/Hmces	5
GO:0033674	GO:0033674	positive regulation of kinase activity	14/476	435/28814	0.0141799	0.0724068	0.0521897	Hsp90aa1/Pdgfa/Sdc4/Mif/Tcl1/Gab1/Tigar/Pim1/Xrcc5/Kras/Bora/Ccnd1/Psrc1/Incenp	14
GO:0032886	GO:0032886	regulation of microtubule-based process	10/476	268/28814	0.0142203	0.0724068	0.0521897	Stmn1/Sgk1/Fkbp4/Diaph1/Bora/Dst/Ccnf/Macf1/Psrc1/Map1b	10
GO:0000154	GO:0000154	rRNA modification	3/476	31/28814	0.0142913	0.0724068	0.0521897	Dkc1/Emg1/Nhp2	3
GO:0009162	GO:0009162	deoxyribonucleoside monophosphate metabolic process	3/476	31/28814	0.0142913	0.0724068	0.0521897	Dpys/Pnp/Shmt1	3
GO:0009648	GO:0009648	photoperiodism	3/476	31/28814	0.0142913	0.0724068	0.0521897	Pml/Trp53/Fbxl3	3
GO:0010453	GO:0010453	regulation of cell fate commitment	3/476	31/28814	0.0142913	0.0724068	0.0521897	Gdf3/Nanog/Esrp1	3
GO:1903579	GO:1903579	negative regulation of ATP metabolic process	3/476	31/28814	0.0142913	0.0724068	0.0521897	Parp1/Tigar/Trp53	3
GO:2000648	GO:2000648	positive regulation of stem cell proliferation	3/476	31/28814	0.0142913	0.0724068	0.0521897	Dppa2/Epcam/Ccne1	3
GO:0043122	GO:0043122	regulation of I-kappaB kinase/NF-kappaB signaling	8/476	191/28814	0.0144639	0.0731893	0.0527537	Hspb1/Triml2/Pycard/Triml1/Trim13/Gapdh/Trim6/Cth	8
GO:0052372	GO:0052372	modulation by symbiont of entry into host	4/476	57/28814	0.0145863	0.0735323	0.0530009	Triml2/Triml1/Ifitm3/Trim6	4
GO:0098754	GO:0098754	detoxification	4/476	57/28814	0.0145863	0.0735323	0.0530009	Mt1/Mt2/Pim1/Sod2	4
GO:1901607	GO:1901607	alpha-amino acid biosynthetic process	4/476	57/28814	0.0145863	0.0735323	0.0530009	Bcat2/Asns/Shmt1/Cth	4
GO:0009205	GO:0009205	purine ribonucleoside triphosphate metabolic process	5/476	87/28814	0.0147235	0.0740394	0.0533664	Parp1/Pnp/Pkm/Eno1/Aldoa	5
GO:1902893	GO:1902893	regulation of miRNA transcription	5/476	87/28814	0.0147235	0.0740394	0.0533664	Rest/Nfib/Klf5/Trp53/Gnl3	5
GO:0042692	GO:0042692	muscle cell differentiation	14/476	438/28814	0.0149639	0.0751545	0.0541702	Gpx1/Csrp2/Fbxo22/Klf5/Cd9/Cacybp/Rbpms2/Sod2/Actn4/Kras/Tanc1/Tmsb4x/Acadm/Cth	14
GO:0002833	GO:0002833	positive regulation of response to biotic stimulus	8/476	193/28814	0.0153104	0.0767995	0.0553558	Hsp90aa1/Mif/Pycard/Aim2/Trim6/Xrcc5/Ube2k/Hmgb2	8
GO:0006413	GO:0006413	translational initiation	6/476	121/28814	0.0154137	0.0769099	0.0554354	Pml/Eif4e2/Mif4gd/Eif2d/Eif4ebp1/Eif2s2	6
GO:0002218	GO:0002218	activation of innate immune response	4/476	58/28814	0.0154676	0.0769099	0.0554354	Hsp90aa1/Pycard/Aim2/Xrcc5	4
GO:0006754	GO:0006754	ATP biosynthetic process	4/476	58/28814	0.0154676	0.0769099	0.0554354	Parp1/Pkm/Eno1/Aldoa	4
GO:0030071	GO:0030071	regulation of mitotic metaphase/anaphase transition	4/476	58/28814	0.0154676	0.0769099	0.0554354	Fbxo5/Cdt1/Ccnb1/Ube2c	4
GO:0042311	GO:0042311	vasodilation	4/476	58/28814	0.0154676	0.0769099	0.0554354	Klf2/Apoe/Gpx1/Sod2	4
GO:1902808	GO:1902808	positive regulation of cell cycle G1/S phase transition	4/476	58/28814	0.0154676	0.0769099	0.0554354	Dbf4/Anp32b/Cul4b/Ccnd1	4
GO:0000096	GO:0000096	sulfur amino acid metabolic process	3/476	32/28814	0.0155801	0.0769099	0.0554354	Gclm/Tst/Cth	3
GO:0006482	GO:0006482	protein demethylation	3/476	32/28814	0.0155801	0.0769099	0.0554354	Kdm5b/Kdm3a/Jmjd1c	3
GO:0007007	GO:0007007	inner mitochondrial membrane organization	3/476	32/28814	0.0155801	0.0769099	0.0554354	Chchd10/Agk/Bax	3
GO:0008214	GO:0008214	protein dealkylation	3/476	32/28814	0.0155801	0.0769099	0.0554354	Kdm5b/Kdm3a/Jmjd1c	3
GO:0009649	GO:0009649	entrainment of circadian clock	3/476	32/28814	0.0155801	0.0769099	0.0554354	Pml/Trp53/Fbxl3	3
GO:0045830	GO:0045830	positive regulation of isotype switching	3/476	32/28814	0.0155801	0.0769099	0.0554354	Rif1/Msh2/Hmces	3
GO:0060390	GO:0060390	regulation of SMAD protein signal transduction	3/476	32/28814	0.0155801	0.0769099	0.0554354	Parp1/Nodal/Rbpms	3
GO:0007162	GO:0007162	negative regulation of cell adhesion	11/476	313/28814	0.0156732	0.0772753	0.0556988	Hspb1/Sdc4/Rcc2/Jam2/Acer2/Nexmif/Cd9/Actn4/Epcam/Spint2/Cdh1	11
GO:0034620	GO:0034620	cellular response to unfolded protein	5/476	89/28814	0.0161073	0.0779928	0.0562159	Tm7sf3/Bax/Hspa8/Hspa14/Ccnd1	5
GO:0061614	GO:0061614	miRNA transcription	5/476	89/28814	0.0161073	0.0779928	0.0562159	Rest/Nfib/Klf5/Trp53/Gnl3	5
GO:0006086	GO:0006086	acetyl-CoA biosynthetic process from pyruvate	2/476	12/28814	0.0161085	0.0779928	0.0562159	Pdk1/Pdhb	2
GO:0006977	GO:0006977	DNA damage response, signal transduction by p53 class mediator resulting in cell cycle arrest	2/476	12/28814	0.0161085	0.0779928	0.0562159	Pml/Trp53	2
GO:0033327	GO:0033327	Leydig cell differentiation	2/476	12/28814	0.0161085	0.0779928	0.0562159	Nr0b1/Ccnd1	2
GO:0035563	GO:0035563	positive regulation of chromatin binding	2/476	12/28814	0.0161085	0.0779928	0.0562159	Ctbp2/Cdt1	2
GO:0042989	GO:0042989	sequestering of actin monomers	2/476	12/28814	0.0161085	0.0779928	0.0562159	Twf2/Tmsb4x	2
GO:0042996	GO:0042996	regulation of Golgi to plasma membrane protein transport	2/476	12/28814	0.0161085	0.0779928	0.0562159	Lypla1/Lyplal1	2
GO:0043471	GO:0043471	regulation of cellular carbohydrate catabolic process	2/476	12/28814	0.0161085	0.0779928	0.0562159	Tigar/Trp53	2
GO:0060068	GO:0060068	vagina development	2/476	12/28814	0.0161085	0.0779928	0.0562159	Bax/Ncoa3	2
GO:0060623	GO:0060623	regulation of chromosome condensation	2/476	12/28814	0.0161085	0.0779928	0.0562159	Ccnb1/Wapl	2
GO:0098762	GO:0098762	meiotic cell cycle phase	2/476	12/28814	0.0161085	0.0779928	0.0562159	Terf1/Xrcc5	2
GO:0098764	GO:0098764	meiosis I cell cycle phase	2/476	12/28814	0.0161085	0.0779928	0.0562159	Terf1/Xrcc5	2
GO:1902459	GO:1902459	positive regulation of stem cell population maintenance	2/476	12/28814	0.0161085	0.0779928	0.0562159	Rest/Ncoa3	2
GO:1902947	GO:1902947	regulation of tau-protein kinase activity	2/476	12/28814	0.0161085	0.0779928	0.0562159	Apoe/Hsp90aa1	2
GO:0043388	GO:0043388	positive regulation of DNA binding	4/476	59/28814	0.0163817	0.0792208	0.0571011	Parp1/Trim6/Trim28/Hmgb2	4
GO:0045861	GO:0045861	negative regulation of proteolysis	12/476	358/28814	0.016709	0.0807067	0.0581721	Gpx1/Pml/Sfn/Timp1/Usp7/Ubxn1/Gapdh/Trp53/Spint2/Cdh1/Dnajb6/Wfdc2	12
GO:0002821	GO:0002821	positive regulation of adaptive immune response	7/476	159/28814	0.0168203	0.0810999	0.0584555	Rif1/Mif/Pycard/Pnp/Hspa8/Msh2/Hmces	7
GO:0031960	GO:0031960	response to corticosteroid	5/476	90/28814	0.0168305	0.0810999	0.0584555	Klf9/Rest/Alpl/Sgk1/Eif4ebp1	5
GO:0009303	GO:0009303	rRNA transcription	3/476	33/28814	0.0169322	0.0811057	0.0584597	Trp53/Tcof1/Ncl	3
GO:0032212	GO:0032212	positive regulation of telomere maintenance via telomerase	3/476	33/28814	0.0169322	0.0811057	0.0584597	Dkc1/Cct3/Xrcc5	3
GO:0033260	GO:0033260	nuclear DNA replication	3/476	33/28814	0.0169322	0.0811057	0.0584597	Dbf4/Cdt1/Atrx	3
GO:0048026	GO:0048026	positive regulation of mRNA splicing, via spliceosome	3/476	33/28814	0.0169322	0.0811057	0.0584597	Rbmxl2/Hspa8/Ncl	3
GO:0060706	GO:0060706	cell differentiation involved in embryonic placenta development	3/476	33/28814	0.0169322	0.0811057	0.0584597	Grhl2/Spint2/Dnajb6	3
GO:0051962	GO:0051962	positive regulation of nervous system development	12/476	359/28814	0.0170386	0.0815188	0.0587574	Sox2/Apoe/Twf2/Rpl4/Etv5/Xrcc5/Pias2/Sgk1/Srrt/Macf1/Map1b/Bex1	12
GO:0048638	GO:0048638	regulation of developmental growth	13/476	402/28814	0.0170879	0.081658	0.0588578	Apoe/Jarid2/Socs2/Twf2/Ulk1/Rpl4/Pim1/Ybx3/Ezr/Ccnb1/Plac8/Macf1/Map1b	13
GO:0110053	GO:0110053	regulation of actin filament organization	10/476	276/28814	0.0171085	0.0816597	0.058859	Sdc4/Lima1/Dstn/Pycard/Stmn1/Kank3/Mtss1/Twf2/Tmsb4x/Mphosph8	10
GO:0030042	GO:0030042	actin filament depolymerization	4/476	60/28814	0.017329	0.08242	0.059407	Lima1/Dstn/Twf2/Mphosph8	4
GO:0035036	GO:0035036	sperm-egg recognition	4/476	60/28814	0.017329	0.08242	0.059407	Folr1/Cd9/Cct3/Aldoa	4
GO:0055078	GO:0055078	sodium ion homeostasis	4/476	60/28814	0.017329	0.08242	0.059407	Spp1/Atp1b1/Sgk1/Snx5	4
GO:0030111	GO:0030111	regulation of Wnt signaling pathway	11/476	318/28814	0.0174133	0.0827232	0.0596256	Sox2/Apoe/Jade1/Folr1/Gid8/Tle4/Cdh1/Chd8/Macf1/Ruvbl1/Rps12	11
GO:0048588	GO:0048588	developmental cell growth	10/476	277/28814	0.0174979	0.0830275	0.0598449	Apoe/Hsp90aa1/Sh3gl2/Cobl/Twf2/Ulk1/Rpl4/Usp9x/Macf1/Map1b	10
GO:0009199	GO:0009199	ribonucleoside triphosphate metabolic process	5/476	91/28814	0.017575	0.083198	0.0599678	Parp1/Pnp/Pkm/Eno1/Aldoa	5
GO:1903578	GO:1903578	regulation of ATP metabolic process	5/476	91/28814	0.017575	0.083198	0.0599678	Parp1/Tigar/Trp53/Atpif1/Eno1	5
GO:0008380	GO:0008380	RNA splicing	13/476	404/28814	0.0177218	0.0837947	0.0603979	Rbmxl2/Dhx16/Rest/Setx/Bcas2/Rbm25/Esrp1/Hspa8/Ncl/Snrpn/Fxr1/Zbtb8os/Grsf1	13
GO:0002702	GO:0002702	positive regulation of production of molecular mediator of immune response	6/476	125/28814	0.0178187	0.0841543	0.0606571	Rif1/Mif/Ddx58/Trim6/Msh2/Hmces	6
GO:0070507	GO:0070507	regulation of microtubule cytoskeleton organization	7/476	161/28814	0.0178889	0.0843872	0.060825	Stmn1/Sgk1/Fkbp4/Bora/Dst/Psrc1/Map1b	7
GO:0007091	GO:0007091	metaphase/anaphase transition of mitotic cell cycle	4/476	61/28814	0.0183098	0.0852477	0.0614452	Fbxo5/Cdt1/Ccnb1/Ube2c	4
GO:0010812	GO:0010812	negative regulation of cell-substrate adhesion	4/476	61/28814	0.0183098	0.0852477	0.0614452	Rcc2/Acer2/Nexmif/Actn4	4
GO:0050873	GO:0050873	brown fat cell differentiation	4/476	61/28814	0.0183098	0.0852477	0.0614452	Pim1/Tfe3/Arl4a/Plac8	4
GO:1902099	GO:1902099	regulation of metaphase/anaphase transition of cell cycle	4/476	61/28814	0.0183098	0.0852477	0.0614452	Fbxo5/Cdt1/Ccnb1/Ube2c	4
GO:0006356	GO:0006356	regulation of transcription by RNA polymerase I	3/476	34/28814	0.0183479	0.0852477	0.0614452	Baz2a/Ncl/Wdr75	3
GO:0006972	GO:0006972	hyperosmotic response	3/476	34/28814	0.0183479	0.0852477	0.0614452	Akr1b3/Xrcc5/Ybx3	3
GO:0032205	GO:0032205	negative regulation of telomere maintenance	3/476	34/28814	0.0183479	0.0852477	0.0614452	Pml/Terf1/Parp1	3
GO:0043094	GO:0043094	cellular metabolic compound salvage	3/476	34/28814	0.0183479	0.0852477	0.0614452	Pnp/Hprt/Uck2	3
GO:0046466	GO:0046466	membrane lipid catabolic process	3/476	34/28814	0.0183479	0.0852477	0.0614452	Hexb/Smpdl3b/Acer2	3
GO:0051973	GO:0051973	positive regulation of telomerase activity	3/476	34/28814	0.0183479	0.0852477	0.0614452	Hsp90aa1/Grhl2/Dkc1	3
GO:0060487	GO:0060487	lung epithelial cell differentiation	3/476	34/28814	0.0183479	0.0852477	0.0614452	Klf2/Grhl2/Nfib	3
GO:1905476	GO:1905476	negative regulation of protein localization to membrane	3/476	34/28814	0.0183479	0.0852477	0.0614452	Lypla1/Lyplal1/Cdh1	3
GO:0016055	GO:0016055	Wnt signaling pathway	14/476	451/28814	0.0187526	0.0852477	0.0614452	Sox2/Apoe/Jade1/Folr1/Rnf138/Gid8/Tle4/Cdh1/Chd8/Ccne1/Ccnd1/Macf1/Ruvbl1/Rps12	14
GO:0000279	GO:0000279	M phase	2/476	13/28814	0.0188313	0.0852477	0.0614452	Terf1/Xrcc5	2
GO:0001731	GO:0001731	formation of translation preinitiation complex	2/476	13/28814	0.0188313	0.0852477	0.0614452	Eif2d/Eif2s2	2
GO:0009071	GO:0009071	serine family amino acid catabolic process	2/476	13/28814	0.0188313	0.0852477	0.0614452	Shmt1/Gldc	2
GO:0009226	GO:0009226	nucleotide-sugar biosynthetic process	2/476	13/28814	0.0188313	0.0852477	0.0614452	Pmm1/Gnpnat1	2
GO:0010739	GO:0010739	positive regulation of protein kinase A signaling	2/476	13/28814	0.0188313	0.0852477	0.0614452	Akap12/Mif	2
GO:0014029	GO:0014029	neural crest formation	2/476	13/28814	0.0188313	0.0852477	0.0614452	Nolc1/Tcof1	2
GO:0018158	GO:0018158	protein oxidation	2/476	13/28814	0.0188313	0.0852477	0.0614452	Gpx1/Chchd4	2
GO:0031126	GO:0031126	sno(s)RNA 3'-end processing	2/476	13/28814	0.0188313	0.0852477	0.0614452	Exosc5/Dkc1	2
GO:0033148	GO:0033148	positive regulation of intracellular estrogen receptor signaling pathway	2/476	13/28814	0.0188313	0.0852477	0.0614452	Parp1/Ncoa3	2
GO:0033169	GO:0033169	histone H3-K9 demethylation	2/476	13/28814	0.0188313	0.0852477	0.0614452	Kdm3a/Jmjd1c	2
GO:0034086	GO:0034086	maintenance of sister chromatid cohesion	2/476	13/28814	0.0188313	0.0852477	0.0614452	Atrx/Sgo2a	2
GO:0045136	GO:0045136	development of secondary sexual characteristics	2/476	13/28814	0.0188313	0.0852477	0.0614452	Bax/Ncoa3	2
GO:0045144	GO:0045144	meiotic sister chromatid segregation	2/476	13/28814	0.0188313	0.0852477	0.0614452	Sycp3/Sgo2a	2
GO:0051177	GO:0051177	meiotic sister chromatid cohesion	2/476	13/28814	0.0188313	0.0852477	0.0614452	Sycp3/Sgo2a	2
GO:0051573	GO:0051573	negative regulation of histone H3-K9 methylation	2/476	13/28814	0.0188313	0.0852477	0.0614452	Kdm3a/Dnmt3b	2
GO:0060965	GO:0060965	negative regulation of miRNA-mediated gene silencing	2/476	13/28814	0.0188313	0.0852477	0.0614452	Dnd1/Trp53	2
GO:0061620	GO:0061620	glycolytic process through glucose-6-phosphate	2/476	13/28814	0.0188313	0.0852477	0.0614452	Pfkp/Eno1	2
GO:0071236	GO:0071236	cellular response to antibiotic	2/476	13/28814	0.0188313	0.0852477	0.0614452	Trp53/Crip1	2
GO:0150011	GO:0150011	regulation of neuron projection arborization	2/476	13/28814	0.0188313	0.0852477	0.0614452	Mov10/Macf1	2
GO:1901659	GO:1901659	glycosyl compound biosynthetic process	2/476	13/28814	0.0188313	0.0852477	0.0614452	Pnp/Hprt	2
GO:1901679	GO:1901679	nucleotide transmembrane transport	2/476	13/28814	0.0188313	0.0852477	0.0614452	Slc25a5/Slc25a36	2
GO:1902931	GO:1902931	negative regulation of alcohol biosynthetic process	2/476	13/28814	0.0188313	0.0852477	0.0614452	Apoe/Rest	2
GO:1903867	GO:1903867	extraembryonic membrane development	2/476	13/28814	0.0188313	0.0852477	0.0614452	Dnmt3l/Dnajb6	2
GO:0043123	GO:0043123	positive regulation of I-kappaB kinase/NF-kappaB signaling	6/476	127/28814	0.0191126	0.0863994	0.0622753	Triml2/Triml1/Trim13/Gapdh/Trim6/Cth	6
GO:0070301	GO:0070301	cellular response to hydrogen peroxide	5/476	93/28814	0.0191286	0.0863994	0.0622753	Glrx/Akr1b3/Setx/Trp53/Trap1	5
GO:0008652	GO:0008652	cellular amino acid biosynthetic process	4/476	62/28814	0.0193244	0.0870891	0.0627724	Bcat2/Asns/Shmt1/Cth	4
GO:0010965	GO:0010965	regulation of mitotic sister chromatid separation	4/476	62/28814	0.0193244	0.0870891	0.0627724	Fbxo5/Cdt1/Ccnb1/Ube2c	4
GO:0198738	GO:0198738	cell-cell signaling by wnt	14/476	453/28814	0.0193948	0.0873089	0.0629309	Sox2/Apoe/Jade1/Folr1/Rnf138/Gid8/Tle4/Cdh1/Chd8/Ccne1/Ccnd1/Macf1/Ruvbl1/Rps12	14
GO:0007338	GO:0007338	single fertilization	7/476	164/28814	0.0195801	0.0879473	0.063391	Hexb/Slc9b1/Folr1/Kdm5b/Cd9/Cct3/Aldoa	7
GO:1990845	GO:1990845	adaptive thermogenesis	7/476	164/28814	0.0195801	0.0879473	0.063391	Ckb/Alpl/Tfe3/Kdm3a/Slc25a5/Ucp2/Plac8	7
GO:0042752	GO:0042752	regulation of circadian rhythm	6/476	128/28814	0.019783	0.0883694	0.0636953	Pml/Kdm5b/Usp7/Trp53/Usp9x/Fbxl3	6
GO:0061387	GO:0061387	regulation of extent of cell growth	6/476	128/28814	0.019783	0.0883694	0.0636953	Apoe/Twf2/Ulk1/Rpl4/Macf1/Map1b	6
GO:0001702	GO:0001702	gastrulation with mouth forming second	3/476	35/28814	0.0198273	0.0883694	0.0636953	Gdf3/Nodal/Nsd1	3
GO:0006084	GO:0006084	acetyl-CoA metabolic process	3/476	35/28814	0.0198273	0.0883694	0.0636953	Pdk1/Pipox/Pdhb	3
GO:0008608	GO:0008608	attachment of spindle microtubules to kinetochore	3/476	35/28814	0.0198273	0.0883694	0.0636953	Rcc2/Cdt1/Ccnb1	3
GO:0060479	GO:0060479	lung cell differentiation	3/476	35/28814	0.0198273	0.0883694	0.0636953	Klf2/Grhl2/Nfib	3
GO:1903205	GO:1903205	regulation of hydrogen peroxide-induced cell death	3/476	35/28814	0.0198273	0.0883694	0.0636953	Glrx/Trp53/Trap1	3
GO:0008064	GO:0008064	regulation of actin polymerization or depolymerization	7/476	165/28814	0.0201679	0.0897882	0.0647179	Lima1/Dstn/Pycard/Kank3/Twf2/Tmsb4x/Mphosph8	7
GO:0036293	GO:0036293	response to decreased oxygen levels	9/476	243/28814	0.020307	0.090308	0.0650926	Pdk1/Pml/Rest/Tigar/Atp1b1/Trp53/Eno1/Eif4ebp1/Ucp2	9
GO:0001952	GO:0001952	regulation of cell-matrix adhesion	6/476	129/28814	0.0204693	0.0909294	0.0655405	Sdc4/Rcc2/Acer2/Nexmif/Jup/Macf1	6
GO:0030308	GO:0030308	negative regulation of cell growth	8/476	204/28814	0.0206188	0.0913928	0.0658745	Pml/Ulk1/Trp53/Dnajc2/Eno1/Rbbp7/Psrc1/Cth	8
GO:0034612	GO:0034612	response to tumor necrosis factor	8/476	204/28814	0.0206188	0.0913928	0.0658745	Pycard/Tcl1/Aim2/Trp53/Tjp2/Actn4/Ybx3/Ube2k	8
GO:0009144	GO:0009144	purine nucleoside triphosphate metabolic process	5/476	95/28814	0.0207697	0.0918598	0.0662111	Parp1/Pnp/Pkm/Eno1/Aldoa	5
GO:1901879	GO:1901879	regulation of protein depolymerization	5/476	95/28814	0.0207697	0.0918598	0.0662111	Lima1/Dstn/Twf2/Mphosph8/Map1b	5
GO:0006401	GO:0006401	RNA catabolic process	10/476	285/28814	0.0208521	0.0921233	0.066401	Exosc5/Dnd1/Dkc1/Mov10/Dis3/Rnaseh2b/Cnot10/Fxr1/Nsun2/Grsf1	10
GO:0010043	GO:0010043	response to zinc ion	3/476	36/28814	0.0213706	0.0926676	0.0667933	Mt1/Mt2/Crip1	3
GO:0090312	GO:0090312	positive regulation of protein deacetylation	3/476	36/28814	0.0213706	0.0926676	0.0667933	Pml/Trp53/Baz2a	3
GO:0016573	GO:0016573	histone acetylation	7/476	167/28814	0.0213801	0.0926676	0.0667933	Jade1/Pou5f1/Kat6b/Hat1/L3mbtl2/Phf20/Ruvbl1	7
GO:0062012	GO:0062012	regulation of small molecule metabolic process	12/476	371/28814	0.0213862	0.0926676	0.0667933	Apoe/Pdk1/Ephx2/Apoc1/Parp1/Rest/Tigar/Usp7/Trp53/Eno1/Acadm/Slc7a7	12
GO:0035456	GO:0035456	response to interferon-beta	4/476	64/28814	0.0214561	0.0926676	0.0667933	Aim2/Ifitm3/Trim6/Ube2k	4
GO:0044784	GO:0044784	metaphase/anaphase transition of cell cycle	4/476	64/28814	0.0214561	0.0926676	0.0667933	Fbxo5/Cdt1/Ccnb1/Ube2c	4
GO:0070059	GO:0070059	intrinsic apoptotic signaling pathway in response to endoplasmic reticulum stress	4/476	64/28814	0.0214561	0.0926676	0.0667933	Pml/Trp53/Bax/Ube2k	4
GO:0002312	GO:0002312	B cell activation involved in immune response	5/476	96/28814	0.0216236	0.0926676	0.0667933	Rif1/Msh6/Ung/Msh2/Hmces	5
GO:0010721	GO:0010721	negative regulation of cell development	8/476	206/28814	0.0217086	0.0926676	0.0667933	Rcc2/Rest/Mycn/Ulk1/Trp53/Tjp2/Actn4/Nodal	8
GO:0007144	GO:0007144	female meiosis I	2/476	14/28814	0.0217326	0.0926676	0.0667933	Hsf2bp/Fbxo5	2
GO:0009173	GO:0009173	pyrimidine ribonucleoside monophosphate metabolic process	2/476	14/28814	0.0217326	0.0926676	0.0667933	Dpys/Uck2	2
GO:0016081	GO:0016081	synaptic vesicle docking	2/476	14/28814	0.0217326	0.0926676	0.0667933	Stx3/Ctbp2	2
GO:0030644	GO:0030644	cellular chloride ion homeostasis	2/476	14/28814	0.0217326	0.0926676	0.0667933	Spp1/Ckb	2
GO:0032536	GO:0032536	regulation of cell projection size	2/476	14/28814	0.0217326	0.0926676	0.0667933	Twf2/Ezr	2
GO:0035791	GO:0035791	platelet-derived growth factor receptor-beta signaling pathway	2/476	14/28814	0.0217326	0.0926676	0.0667933	Pdgfa/Glrx	2
GO:0042559	GO:0042559	pteridine-containing compound biosynthetic process	2/476	14/28814	0.0217326	0.0926676	0.0667933	Gart/Qdpr	2
GO:0045815	GO:0045815	epigenetic maintenance of chromatin in transcription-competent conformation	2/476	14/28814	0.0217326	0.0926676	0.0667933	Tsix/Ash2l	2
GO:0046049	GO:0046049	UMP metabolic process	2/476	14/28814	0.0217326	0.0926676	0.0667933	Dpys/Uck2	2
GO:0046073	GO:0046073	dTMP metabolic process	2/476	14/28814	0.0217326	0.0926676	0.0667933	Dpys/Shmt1	2
GO:0048733	GO:0048733	sebaceous gland development	2/476	14/28814	0.0217326	0.0926676	0.0667933	Cbx7/Tfap2c	2
GO:0050667	GO:0050667	homocysteine metabolic process	2/476	14/28814	0.0217326	0.0926676	0.0667933	Tst/Cth	2
GO:0051988	GO:0051988	regulation of attachment of spindle microtubules to kinetochore	2/476	14/28814	0.0217326	0.0926676	0.0667933	Rcc2/Ccnb1	2
GO:0060149	GO:0060149	negative regulation of post-transcriptional gene silencing	2/476	14/28814	0.0217326	0.0926676	0.0667933	Dnd1/Trp53	2
GO:0060670	GO:0060670	branching involved in labyrinthine layer morphogenesis	2/476	14/28814	0.0217326	0.0926676	0.0667933	Grhl2/Spint2	2
GO:0060967	GO:0060967	negative regulation of gene silencing by RNA	2/476	14/28814	0.0217326	0.0926676	0.0667933	Dnd1/Trp53	2
GO:0061085	GO:0061085	regulation of histone H3-K27 methylation	2/476	14/28814	0.0217326	0.0926676	0.0667933	Mtf2/Eed	2
GO:0071294	GO:0071294	cellular response to zinc ion	2/476	14/28814	0.0217326	0.0926676	0.0667933	Mt1/Mt2	2
GO:0072044	GO:0072044	collecting duct development	2/476	14/28814	0.0217326	0.0926676	0.0667933	Spp1/Akr1b3	2
GO:0072530	GO:0072530	purine-containing compound transmembrane transport	2/476	14/28814	0.0217326	0.0926676	0.0667933	Slc29a1/Slc25a5	2
GO:1900025	GO:1900025	negative regulation of substrate adhesion-dependent cell spreading	2/476	14/28814	0.0217326	0.0926676	0.0667933	Rcc2/Actn4	2
GO:1900369	GO:1900369	negative regulation of post-transcriptional gene silencing by RNA	2/476	14/28814	0.0217326	0.0926676	0.0667933	Dnd1/Trp53	2
GO:1901298	GO:1901298	regulation of hydrogen peroxide-mediated programmed cell death	2/476	14/28814	0.0217326	0.0926676	0.0667933	Glrx/Trap1	2
GO:1905063	GO:1905063	regulation of vascular associated smooth muscle cell differentiation	2/476	14/28814	0.0217326	0.0926676	0.0667933	Sod2/Cth	2
GO:0045165	GO:0045165	cell fate commitment	10/476	287/28814	0.0217592	0.0926832	0.0668046	Sox2/Pou5f1/Gdf3/Nanog/Pml/Trp53/Tfap2c/Esrp1/Nodal/Mga	10
GO:0016579	GO:0016579	protein deubiquitination	6/476	131/28814	0.0218897	0.093141	0.0671345	Usp28/Usp7/Ubxn1/Uchl3/Usp9x/Usp48	6
GO:0030832	GO:0030832	regulation of actin filament length	7/476	168/28814	0.0220047	0.0934334	0.0673453	Lima1/Dstn/Pycard/Kank3/Twf2/Tmsb4x/Mphosph8	7
GO:0055067	GO:0055067	monovalent inorganic cation homeostasis	7/476	168/28814	0.0220047	0.0934334	0.0673453	Spp1/Slc9b1/Atp1b1/Trp53/Sgk1/Cln5/Snx5	7
GO:0071214	GO:0071214	cellular response to abiotic stimulus	11/476	330/28814	0.022173	0.0939504	0.067718	Timp1/Parp1/Rest/Akr1b3/Usp28/Trp53/Bax/Xrcc5/Crip1/Ybx3/Cul4b	11
GO:0104004	GO:0104004	cellular response to environmental stimulus	11/476	330/28814	0.022173	0.0939504	0.067718	Timp1/Parp1/Rest/Akr1b3/Usp28/Trp53/Bax/Xrcc5/Crip1/Ybx3/Cul4b	11
GO:0010660	GO:0010660	regulation of muscle cell apoptotic process	5/476	97/28814	0.0225001	0.0952363	0.0686448	Tigar/Gapdh/Trp53/Sod2/Hspa8	5
GO:0048008	GO:0048008	platelet-derived growth factor receptor signaling pathway	4/476	65/28814	0.0225737	0.0952483	0.0686535	Pdgfa/Arid5b/Glrx/Gab1	4
GO:0051306	GO:0051306	mitotic sister chromatid separation	4/476	65/28814	0.0225737	0.0952483	0.0686535	Fbxo5/Cdt1/Ccnb1/Ube2c	4
GO:2000781	GO:2000781	positive regulation of double-strand break repair	4/476	65/28814	0.0225737	0.0952483	0.0686535	Ooep/Rif1/Parp1/Ruvbl1	4
GO:0043244	GO:0043244	regulation of protein-containing complex disassembly	6/476	132/28814	0.0226243	0.0953622	0.0687356	Lima1/Dstn/Setx/Twf2/Mphosph8/Map1b	6
GO:0010661	GO:0010661	positive regulation of muscle cell apoptotic process	3/476	37/28814	0.0229779	0.095951	0.06916	Tigar/Trp53/Sod2	3
GO:0030808	GO:0030808	regulation of nucleotide biosynthetic process	3/476	37/28814	0.0229779	0.095951	0.06916	Pdk1/Parp1/Eno1	3
GO:0046677	GO:0046677	response to antibiotic	3/476	37/28814	0.0229779	0.095951	0.06916	Alpl/Trp53/Crip1	3
GO:0046686	GO:0046686	response to cadmium ion	3/476	37/28814	0.0229779	0.095951	0.06916	Mt1/Sox2/Mt2	3
GO:0046825	GO:0046825	regulation of protein export from nucleus	3/476	37/28814	0.0229779	0.095951	0.06916	Sfn/Anp32b/Chchd4	3
GO:0051084	GO:0051084	'de novo' post-translational protein folding	3/476	37/28814	0.0229779	0.095951	0.06916	Hspa8/Chchd4/Hspa14	3
GO:0060441	GO:0060441	epithelial tube branching involved in lung morphogenesis	3/476	37/28814	0.0229779	0.095951	0.06916	Sox2/Esrp1/Kras	3
GO:1900371	GO:1900371	regulation of purine nucleotide biosynthetic process	3/476	37/28814	0.0229779	0.095951	0.06916	Pdk1/Parp1/Eno1	3
GO:1904358	GO:1904358	positive regulation of telomere maintenance via telomere lengthening	3/476	37/28814	0.0229779	0.095951	0.06916	Dkc1/Cct3/Xrcc5	3
GO:0002244	GO:0002244	hematopoietic progenitor cell differentiation	7/476	170/28814	0.0232918	0.0968611	0.0698159	Myb/Esco2/Rest/Trp53/Xrcc5/Apobec3/Sbds	7
GO:0009266	GO:0009266	response to temperature stimulus	7/476	170/28814	0.0232918	0.0968611	0.0698159	Hspb1/Hsp90aa1/Acadm/Rbbp7/Ucp2/Plac8/Hikeshi	7
GO:0043433	GO:0043433	negative regulation of DNA-binding transcription factor activity	7/476	170/28814	0.0232918	0.0968611	0.0698159	Pycard/Nr0b1/Aim2/Usp7/Pim1/Pias2/Rlim	7
GO:2001236	GO:2001236	regulation of extrinsic apoptotic signaling pathway	7/476	170/28814	0.0232918	0.0968611	0.0698159	Gpx1/Pycard/Pml/Gclm/Bax/Mcl1/Hmgb2	7
GO:0030307	GO:0030307	positive regulation of cell growth	8/476	209/28814	0.0234187	0.0972886	0.0701241	Apoe/Sfn/Twf2/Rpl4/Sgk1/Ncoa3/Macf1/Map1b	8
GO:0050891	GO:0050891	multicellular organismal water homeostasis	4/476	66/28814	0.0237262	0.0982629	0.0708263	Sfn/Stmn1/Akr1b3/Cdh1	4
GO:0051851	GO:0051851	modulation by host of symbiont process	4/476	66/28814	0.0237262	0.0982629	0.0708263	Apoe/Rest/Hspa8/Sap30	4
GO:0090311	GO:0090311	regulation of protein deacetylation	4/476	66/28814	0.0237262	0.0982629	0.0708263	Pml/Trp53/Baz2a/Bex4	4
GO:0090090	GO:0090090	negative regulation of canonical Wnt signaling pathway	6/476	134/28814	0.0241428	0.0997042	0.0718652	Sox2/Apoe/Jade1/Tle4/Cdh1/Chd8	6
GO:0010720	GO:0010720	positive regulation of cell development	12/476	378/28814	0.0242749	0.0997042	0.0718652	Sox2/Apoe/Twf2/Rpl4/Etv5/Xrcc5/Pias2/Sgk1/Srrt/Macf1/Map1b/Bex1	12
GO:0001953	GO:0001953	negative regulation of cell-matrix adhesion	3/476	38/28814	0.024649	0.0997042	0.0718652	Rcc2/Acer2/Nexmif	3
GO:0010737	GO:0010737	protein kinase A signaling	3/476	38/28814	0.024649	0.0997042	0.0718652	Akap12/Mif/Ezr	3
GO:0034661	GO:0034661	ncRNA catabolic process	3/476	38/28814	0.024649	0.0997042	0.0718652	Exosc5/Dis3/Nsun2	3
GO:1905168	GO:1905168	positive regulation of double-strand break repair via homologous recombination	3/476	38/28814	0.024649	0.0997042	0.0718652	Ooep/Parp1/Ruvbl1	3
GO:0044262	GO:0044262	cellular carbohydrate metabolic process	10/476	293/28814	0.0246526	0.0997042	0.0718652	Pdk1/Akr1b3/Tigar/Usp7/Impa2/Trp53/Bpnt1/Acadm/Pgd/Tpi1	10
GO:0022407	GO:0022407	regulation of cell-cell adhesion	14/476	468/28814	0.0247541	0.0997042	0.0718652	Sox2/Hspb1/Hsp90aa1/Sdc4/Pycard/Myb/Nexmif/Pnp/Myo10/Cd9/Epcam/Nodal/Spint2/Cdh1	14
GO:0007135	GO:0007135	meiosis II	2/476	15/28814	0.0248056	0.0997042	0.0718652	Sycp3/Sgo2a	2
GO:0009130	GO:0009130	pyrimidine nucleoside monophosphate biosynthetic process	2/476	15/28814	0.0248056	0.0997042	0.0718652	Shmt1/Uck2	2
GO:0009169	GO:0009169	purine ribonucleoside monophosphate catabolic process	2/476	15/28814	0.0248056	0.0997042	0.0718652	Pnp/Hprt	2
GO:0010755	GO:0010755	regulation of plasminogen activation	2/476	15/28814	0.0248056	0.0997042	0.0718652	Eno1/Ruvbl1	2
GO:0010771	GO:0010771	negative regulation of cell morphogenesis involved in differentiation	2/476	15/28814	0.0248056	0.0997042	0.0718652	Rcc2/Actn4	2
GO:0010839	GO:0010839	negative regulation of keratinocyte proliferation	2/476	15/28814	0.0248056	0.0997042	0.0718652	Klf9/Sfn	2
GO:0030320	GO:0030320	cellular monovalent inorganic anion homeostasis	2/476	15/28814	0.0248056	0.0997042	0.0718652	Spp1/Ckb	2
GO:0033235	GO:0033235	positive regulation of protein sumoylation	2/476	15/28814	0.0248056	0.0997042	0.0718652	Uba2/Gnl3	2
GO:0033280	GO:0033280	response to vitamin D	2/476	15/28814	0.0248056	0.0997042	0.0718652	Spp1/Pim1	2
GO:0033700	GO:0033700	phospholipid efflux	2/476	15/28814	0.0248056	0.0997042	0.0718652	Apoe/Apoc1	2
GO:0042182	GO:0042182	ketone catabolic process	2/476	15/28814	0.0248056	0.0997042	0.0718652	Glo1/Cbr3	2
GO:0043144	GO:0043144	sno(s)RNA processing	2/476	15/28814	0.0248056	0.0997042	0.0718652	Exosc5/Dkc1	2
GO:0045605	GO:0045605	negative regulation of epidermal cell differentiation	2/476	15/28814	0.0248056	0.0997042	0.0718652	Gdf3/Grhl2	2
GO:0045683	GO:0045683	negative regulation of epidermis development	2/476	15/28814	0.0248056	0.0997042	0.0718652	Gdf3/Grhl2	2
GO:0061983	GO:0061983	meiosis II cell cycle process	2/476	15/28814	0.0248056	0.0997042	0.0718652	Sycp3/Sgo2a	2
GO:0070141	GO:0070141	response to UV-A	2/476	15/28814	0.0248056	0.0997042	0.0718652	Timp1/Ccnd1	2
GO:0110096	GO:0110096	cellular response to aldehyde	2/476	15/28814	0.0248056	0.0997042	0.0718652	Akr1b3/Sgk1	2
GO:1900095	GO:1900095	regulation of dosage compensation by inactivation of X chromosome	2/476	15/28814	0.0248056	0.0997042	0.0718652	Phf20/Rlim	2
GO:1904507	GO:1904507	positive regulation of telomere maintenance in response to DNA damage	2/476	15/28814	0.0248056	0.0997042	0.0718652	Ino80e/Ruvbl1	2
GO:2000035	GO:2000035	regulation of stem cell division	2/476	15/28814	0.0248056	0.0997042	0.0718652	Nanog/Ncoa3	2
GO:0000281	GO:0000281	mitotic cytokinesis	4/476	67/28814	0.0249137	0.0997042	0.0718652	Stmn1/Cep55/Kif20b/Incenp	4
GO:0001707	GO:0001707	mesoderm formation	4/476	67/28814	0.0249137	0.0997042	0.0718652	Pou5f1/Nanog/Nodal/Macf1	4
GO:0032608	GO:0032608	interferon-beta production	4/476	67/28814	0.0249137	0.0997042	0.0718652	Hsp90aa1/Pycard/Ddx58/Hmgb2	4
GO:0032648	GO:0032648	regulation of interferon-beta production	4/476	67/28814	0.0249137	0.0997042	0.0718652	Hsp90aa1/Pycard/Ddx58/Hmgb2	4
GO:0043903	GO:0043903	regulation of biological process involved in symbiotic interaction	4/476	67/28814	0.0249137	0.0997042	0.0718652	Triml2/Triml1/Ifitm3/Trim6	4
GO:1901616	GO:1901616	organic hydroxy compound catabolic process	4/476	67/28814	0.0249137	0.0997042	0.0718652	Apoe/Impa2/Bpnt1/Tpi1	4
GO:0007584	GO:0007584	response to nutrient	4/476	68/28814	0.0261365	0.104185	0.0750947	Spp1/Folr1/Alpl/Pim1	4
GO:0030837	GO:0030837	negative regulation of actin filament polymerization	4/476	68/28814	0.0261365	0.104185	0.0750947	Kank3/Twf2/Tmsb4x/Mphosph8	4
GO:0032481	GO:0032481	positive regulation of type I interferon production	4/476	68/28814	0.0261365	0.104185	0.0750947	Hsp90aa1/Ddx58/Gapdh/Hmgb2	4
GO:0090307	GO:0090307	mitotic spindle assembly	4/476	68/28814	0.0261365	0.104185	0.0750947	Mybl2/Prc1/Mzt1/Tasor	4
GO:0002181	GO:0002181	cytoplasmic translation	5/476	101/28814	0.0262348	0.104268	0.0751545	Mif4gd/Pkm/Eif2d/Eif4ebp1/Eif2s2	5
GO:0032465	GO:0032465	regulation of cytokinesis	5/476	101/28814	0.0262348	0.104268	0.0751545	Cenpv/Kif20b/Klhl13/Prc1/Incenp	5
GO:0050772	GO:0050772	positive regulation of axonogenesis	5/476	101/28814	0.0262348	0.104268	0.0751545	Apoe/Twf2/Rpl4/Macf1/Map1b	5
GO:0051656	GO:0051656	establishment of organelle localization	13/476	427/28814	0.0263507	0.104347	0.075212	Ooep/Sdc4/Terf1/Ap3b2/Actn4/Cdt1/Ezr/Ccnb1/Cdca5/Ltv1/Psrc1/Map1b/Incenp	13
GO:0002931	GO:0002931	response to ischemia	3/476	39/28814	0.026384	0.104347	0.075212	Rest/Tigar/Trp53	3
GO:0006767	GO:0006767	water-soluble vitamin metabolic process	3/476	39/28814	0.026384	0.104347	0.075212	Folr1/Alpl/Shmt1	3
GO:0009167	GO:0009167	purine ribonucleoside monophosphate metabolic process	3/476	39/28814	0.026384	0.104347	0.075212	Pnp/Gart/Hprt	3
GO:0036474	GO:0036474	cell death in response to hydrogen peroxide	3/476	39/28814	0.026384	0.104347	0.075212	Glrx/Trp53/Trap1	3
GO:0008361	GO:0008361	regulation of cell size	8/476	214/28814	0.0264755	0.104607	0.075399	Apoe/Twf2/Ulk1/Rpl4/Anxa7/Macf1/Map1b/Lars	8
GO:0030183	GO:0030183	B cell differentiation	7/476	175/28814	0.0267342	0.105525	0.0760611	Tpd52/Myb/Pnp/Trp53/Bax/Slc25a5/Msh2	7
GO:0010657	GO:0010657	muscle cell apoptotic process	5/476	102/28814	0.0272265	0.107155	0.0772353	Tigar/Gapdh/Trp53/Sod2/Hspa8	5
GO:0045185	GO:0045185	maintenance of protein location	5/476	102/28814	0.0272265	0.107155	0.0772353	Chchd10/Pml/Twf2/Morc3/Tmsb4x	5
GO:0060395	GO:0060395	SMAD protein signal transduction	5/476	102/28814	0.0272265	0.107155	0.0772353	Gdf3/Parp1/Apela/Nodal/Rbpms	5
GO:0033045	GO:0033045	regulation of sister chromatid segregation	4/476	69/28814	0.0273947	0.107712	0.0776368	Fbxo5/Cdt1/Ccnb1/Ube2c	4
GO:0043161	GO:0043161	proteasome-mediated ubiquitin-dependent protein catabolic process	13/476	430/28814	0.0276706	0.108573	0.0782574	Ubxn2a/Pml/Trim2/Trim13/Fbxo22/Usp7/Ubxn1/Gid8/Cul4b/Fbxl3/Ube2k/Ube2c/Ccnf	13
GO:0045216	GO:0045216	cell-cell junction organization	8/476	216/28814	0.0277726	0.108573	0.0782574	Grhl2/Mtss1/Jup/Cd9/Plekha7/Tjp2/Actn4/Cdh1	8
GO:0000076	GO:0000076	DNA replication checkpoint signaling	2/476	16/28814	0.0280439	0.108573	0.0782574	Cdt1/Tipin	2
GO:0006044	GO:0006044	N-acetylglucosamine metabolic process	2/476	16/28814	0.0280439	0.108573	0.0782574	Hexb/Gnpnat1	2
GO:0007028	GO:0007028	cytoplasm organization	2/476	16/28814	0.0280439	0.108573	0.0782574	Tfcp2l1/Rrn3	2
GO:0009070	GO:0009070	serine family amino acid biosynthetic process	2/476	16/28814	0.0280439	0.108573	0.0782574	Shmt1/Cth	2
GO:0009128	GO:0009128	purine nucleoside monophosphate catabolic process	2/476	16/28814	0.0280439	0.108573	0.0782574	Pnp/Hprt	2
GO:0010421	GO:0010421	hydrogen peroxide-mediated programmed cell death	2/476	16/28814	0.0280439	0.108573	0.0782574	Glrx/Trap1	2
GO:0031573	GO:0031573	mitotic intra-S DNA damage checkpoint signaling	2/476	16/28814	0.0280439	0.108573	0.0782574	Msh2/Tipin	2
GO:0043518	GO:0043518	negative regulation of DNA damage response, signal transduction by p53 class mediator	2/476	16/28814	0.0280439	0.108573	0.0782574	Mif/Dyrk3	2
GO:0043981	GO:0043981	histone H4-K5 acetylation	2/476	16/28814	0.0280439	0.108573	0.0782574	Jade1/Phf20	2
GO:0043982	GO:0043982	histone H4-K8 acetylation	2/476	16/28814	0.0280439	0.108573	0.0782574	Jade1/Phf20	2
GO:0044794	GO:0044794	positive regulation by host of viral process	2/476	16/28814	0.0280439	0.108573	0.0782574	Apoe/Hspa8	2
GO:0106380	GO:0106380	purine ribonucleotide salvage	2/476	16/28814	0.0280439	0.108573	0.0782574	Pnp/Hprt	2
GO:1902337	GO:1902337	regulation of apoptotic process involved in morphogenesis	2/476	16/28814	0.0280439	0.108573	0.0782574	Pml/Bax	2
GO:2000232	GO:2000232	regulation of rRNA processing	2/476	16/28814	0.0280439	0.108573	0.0782574	Ncl/Wdr75	2
GO:0006284	GO:0006284	base-excision repair	3/476	40/28814	0.0281828	0.10861	0.0782842	Parp1/Ung/Rpa2	3
GO:0006739	GO:0006739	NADP metabolic process	3/476	40/28814	0.0281828	0.10861	0.0782842	Tigar/Trp53/Pgd	3
GO:0033144	GO:0033144	negative regulation of intracellular steroid hormone receptor signaling pathway	3/476	40/28814	0.0281828	0.10861	0.0782842	Nr0b1/Pias2/Nodal	3
GO:0006475	GO:0006475	internal protein amino acid acetylation	7/476	177/28814	0.0282032	0.10861	0.0782842	Jade1/Pou5f1/Kat6b/Hat1/L3mbtl2/Phf20/Ruvbl1	7
GO:0018393	GO:0018393	internal peptidyl-lysine acetylation	7/476	177/28814	0.0282032	0.10861	0.0782842	Jade1/Pou5f1/Kat6b/Hat1/L3mbtl2/Phf20/Ruvbl1	7
GO:0001704	GO:0001704	formation of primary germ layer	5/476	103/28814	0.0282418	0.10861	0.0782842	Sox2/Pou5f1/Nanog/Nodal/Macf1	5
GO:0032479	GO:0032479	regulation of type I interferon production	5/476	103/28814	0.0282418	0.10861	0.0782842	Hsp90aa1/Pycard/Ddx58/Gapdh/Hmgb2	5
GO:1903050	GO:1903050	regulation of proteolysis involved in cellular protein catabolic process	8/476	217/28814	0.0284373	0.109258	0.0787512	Apoe/Gpx1/Pml/Fbxo22/Usp7/Ubxn1/Atpif1/Ube2k	8
GO:0042246	GO:0042246	tissue regeneration	4/476	70/28814	0.0286885	0.110118	0.0793714	Gpx1/Klf5/Cd9/Pkm	4
GO:0006066	GO:0006066	alcohol metabolic process	11/476	345/28814	0.0293854	0.112686	0.0812223	Apoe/Lima1/Ephx2/Apoc1/Rest/Akr1b3/Acer2/Impa2/Bpnt1/Qdpr/Tpi1	11
GO:0070482	GO:0070482	response to oxygen levels	10/476	302/28814	0.0294972	0.113007	0.0814539	Pdk1/Pml/Rest/Tigar/Atp1b1/Trp53/Sod2/Eno1/Eif4ebp1/Ucp2	10
GO:0048332	GO:0048332	mesoderm morphogenesis	4/476	71/28814	0.0300181	0.114563	0.082575	Pou5f1/Nanog/Nodal/Macf1	4
GO:0010762	GO:0010762	regulation of fibroblast migration	3/476	41/28814	0.030045	0.114563	0.082575	Akap12/Sdc4/Rcc2	3
GO:0033561	GO:0033561	regulation of water loss via skin	3/476	41/28814	0.030045	0.114563	0.082575	Sfn/Stmn1/Cdh1	3
GO:0060964	GO:0060964	regulation of miRNA-mediated gene silencing	3/476	41/28814	0.030045	0.114563	0.082575	Dnd1/Trp53/Fxr1	3
GO:1902692	GO:1902692	regulation of neuroblast proliferation	3/476	41/28814	0.030045	0.114563	0.082575	Sox2/Trp53/Bex1	3
GO:0046718	GO:0046718	viral entry into host cell	5/476	105/28814	0.0303436	0.115592	0.0833167	Triml2/Triml1/Ifitm3/Trim6/Slc3a2	5
GO:0007178	GO:0007178	transmembrane receptor protein serine/threonine kinase signaling pathway	12/476	391/28814	0.0303844	0.115638	0.0833504	Gdf3/Nanog/Pml/Folr1/Ltbp4/Parp1/Apela/Trp53/Usp9x/Nodal/Rbpms/Tgif1	12
GO:0060070	GO:0060070	canonical Wnt signaling pathway	10/476	304/28814	0.0306593	0.116477	0.0839546	Sox2/Apoe/Jade1/Folr1/Gid8/Tle4/Cdh1/Chd8/Ruvbl1/Rps12	10
GO:0043967	GO:0043967	histone H4 acetylation	4/476	72/28814	0.0313835	0.116477	0.0839546	Jade1/Hat1/Phf20/Ruvbl1	4
GO:0006352	GO:0006352	DNA-templated transcription, initiation	5/476	106/28814	0.0314303	0.116477	0.0839546	Morc1/Pou5f1/Rrn3/Setx/Trp53	5
GO:0032006	GO:0032006	regulation of TOR signaling	5/476	106/28814	0.0314303	0.116477	0.0839546	Alg13/Slc7a3/Dyrk3/Lars/Castor1	5
GO:0045833	GO:0045833	negative regulation of lipid metabolic process	5/476	106/28814	0.0314303	0.116477	0.0839546	Apoe/Pdgfa/Nr0b1/Apoc1/Rest	5
GO:0000729	GO:0000729	DNA double-strand break processing	2/476	17/28814	0.0314412	0.116477	0.0839546	Smarcad1/Rnf138	2
GO:0002070	GO:0002070	epithelial cell maturation	2/476	17/28814	0.0314412	0.116477	0.0839546	Tfcp2l1/Akr1b3	2
GO:0003334	GO:0003334	keratinocyte development	2/476	17/28814	0.0314412	0.116477	0.0839546	Sfn/Tfap2c	2
GO:0007096	GO:0007096	regulation of exit from mitosis	2/476	17/28814	0.0314412	0.116477	0.0839546	Cdca5/Ube2c	2
GO:0009176	GO:0009176	pyrimidine deoxyribonucleoside monophosphate metabolic process	2/476	17/28814	0.0314412	0.116477	0.0839546	Dpys/Shmt1	2
GO:0010224	GO:0010224	response to UV-B	2/476	17/28814	0.0314412	0.116477	0.0839546	Crip1/Msh2	2
GO:0038092	GO:0038092	nodal signaling pathway	2/476	17/28814	0.0314412	0.116477	0.0839546	Nodal/Tgif1	2
GO:0040015	GO:0040015	negative regulation of multicellular organism growth	2/476	17/28814	0.0314412	0.116477	0.0839546	Socs2/Plac8	2
GO:0042659	GO:0042659	regulation of cell fate specification	2/476	17/28814	0.0314412	0.116477	0.0839546	Nanog/Esrp1	2
GO:0042790	GO:0042790	nucleolar large rRNA transcription by RNA polymerase I	2/476	17/28814	0.0314412	0.116477	0.0839546	Tcof1/Ncl	2
GO:0045947	GO:0045947	negative regulation of translational initiation	2/476	17/28814	0.0314412	0.116477	0.0839546	Pml/Eif4ebp1	2
GO:0046855	GO:0046855	inositol phosphate dephosphorylation	2/476	17/28814	0.0314412	0.116477	0.0839546	Impa2/Bpnt1	2
GO:0060766	GO:0060766	negative regulation of androgen receptor signaling pathway	2/476	17/28814	0.0314412	0.116477	0.0839546	Pias2/Nodal	2
GO:0071295	GO:0071295	cellular response to vitamin	2/476	17/28814	0.0314412	0.116477	0.0839546	Folr1/Pim1	2
GO:0090266	GO:0090266	regulation of mitotic cell cycle spindle assembly checkpoint	2/476	17/28814	0.0314412	0.116477	0.0839546	Cdt1/Ccnb1	2
GO:0090336	GO:0090336	positive regulation of brown fat cell differentiation	2/476	17/28814	0.0314412	0.116477	0.0839546	Pim1/Tfe3	2
GO:0097468	GO:0097468	programmed cell death in response to reactive oxygen species	2/476	17/28814	0.0314412	0.116477	0.0839546	Glrx/Trap1	2
GO:0098760	GO:0098760	response to interleukin-7	2/476	17/28814	0.0314412	0.116477	0.0839546	Eno1/Hdgf	2
GO:0098761	GO:0098761	cellular response to interleukin-7	2/476	17/28814	0.0314412	0.116477	0.0839546	Eno1/Hdgf	2
GO:1903504	GO:1903504	regulation of mitotic spindle checkpoint	2/476	17/28814	0.0314412	0.116477	0.0839546	Cdt1/Ccnb1	2
GO:1903587	GO:1903587	regulation of blood vessel endothelial cell proliferation involved in sprouting angiogenesis	2/476	17/28814	0.0314412	0.116477	0.0839546	Fgfbp1/Apela	2
GO:1904748	GO:1904748	regulation of apoptotic process involved in development	2/476	17/28814	0.0314412	0.116477	0.0839546	Pml/Bax	2
GO:2000047	GO:2000047	regulation of cell-cell adhesion mediated by cadherin	2/476	17/28814	0.0314412	0.116477	0.0839546	Nexmif/Epcam	2
GO:2000651	GO:2000651	positive regulation of sodium ion transmembrane transporter activity	2/476	17/28814	0.0314412	0.116477	0.0839546	Glrx/Atp1b1	2
GO:0043543	GO:0043543	protein acylation	9/476	263/28814	0.0315855	0.116797	0.0841853	Jade1/Pou5f1/Kat6b/Pml/Hat1/Esco2/L3mbtl2/Phf20/Ruvbl1	9
GO:0051348	GO:0051348	negative regulation of transferase activity	9/476	263/28814	0.0315855	0.116797	0.0841853	Hspb1/Apoe/Pycard/Pml/Terf1/Tigar/Stk38/Trp53/Fbxo5	9
GO:0051783	GO:0051783	regulation of nuclear division	6/476	143/28814	0.0318165	0.117361	0.0845922	Ooep/Kif20b/Fbxo5/Cdt1/Ccnb1/Bora	6
GO:0002285	GO:0002285	lymphocyte activation involved in immune response	8/476	222/28814	0.0319261	0.117361	0.0845922	Rif1/Pglyrp1/Myb/Trp53/Msh6/Ung/Msh2/Hmces	8
GO:1903828	GO:1903828	negative regulation of protein localization	8/476	222/28814	0.0319261	0.117361	0.0845922	Apoe/Terf1/Rest/Lypla1/Lyplal1/Cdt1/Cdh1/Ucp2	8
GO:0009126	GO:0009126	purine nucleoside monophosphate metabolic process	3/476	42/28814	0.0319706	0.117361	0.0845922	Pnp/Gart/Hprt	3
GO:0043001	GO:0043001	Golgi to plasma membrane protein transport	3/476	42/28814	0.0319706	0.117361	0.0845922	Lypla1/Lyplal1/Macf1	3
GO:0045841	GO:0045841	negative regulation of mitotic metaphase/anaphase transition	3/476	42/28814	0.0319706	0.117361	0.0845922	Fbxo5/Cdt1/Ccnb1	3
GO:0072595	GO:0072595	maintenance of protein localization in organelle	3/476	42/28814	0.0319706	0.117361	0.0845922	Chchd10/Pml/Morc3	3
GO:1901031	GO:1901031	regulation of response to reactive oxygen species	3/476	42/28814	0.0319706	0.117361	0.0845922	Glrx/Trp53/Trap1	3
GO:0051260	GO:0051260	protein homooligomerization	7/476	182/28814	0.0321126	0.117775	0.0848906	Mif/Pycard/Shmt1/Sod2/Hprt/Cth/G3bp2	7
GO:0032606	GO:0032606	type I interferon production	5/476	107/28814	0.0325412	0.119131	0.0858676	Hsp90aa1/Pycard/Ddx58/Gapdh/Hmgb2	5
GO:0071456	GO:0071456	cellular response to hypoxia	5/476	107/28814	0.0325412	0.119131	0.0858676	Pdk1/Tigar/Trp53/Eno1/Eif4ebp1	5
GO:0050728	GO:0050728	negative regulation of inflammatory response	6/476	144/28814	0.0327564	0.119697	0.0862759	Apoe/Gpx1/Pglyrp1/Smpdl3b/Enpp3/Gpx2	6
GO:0048678	GO:0048678	response to axon injury	4/476	73/28814	0.0327848	0.119697	0.0862759	Folr1/Bax/Sod2/Bex1	4
GO:0098586	GO:0098586	cellular response to virus	4/476	73/28814	0.0327848	0.119697	0.0862759	Hsp90aa1/Ddx58/Trim6/Bax	4
GO:1903311	GO:1903311	regulation of mRNA metabolic process	10/476	308/28814	0.0330799	0.120665	0.0869737	Rbmxl2/Exosc5/Dnd1/Rest/Mov10/Rbm25/Hspa8/Ncl/Ccnb1/Fxr1	10
GO:0002699	GO:0002699	positive regulation of immune effector process	10/476	309/28814	0.0337054	0.122545	0.0883283	Rif1/Mif/Ddx58/Myb/Enpp3/Pnp/Trim6/Hspa8/Msh2/Hmces	10
GO:0090316	GO:0090316	positive regulation of intracellular protein transport	6/476	145/28814	0.0337142	0.122545	0.0883283	Sfn/Jup/Kif20b/Trim28/Anp32b/Cdh1	6
GO:0009309	GO:0009309	amine biosynthetic process	3/476	43/28814	0.0339593	0.122545	0.0883283	Srm/Odc1/Sms	3
GO:0010765	GO:0010765	positive regulation of sodium ion transport	3/476	43/28814	0.0339593	0.122545	0.0883283	Glrx/Atp1b1/Sgk1	3
GO:0033046	GO:0033046	negative regulation of sister chromatid segregation	3/476	43/28814	0.0339593	0.122545	0.0883283	Fbxo5/Cdt1/Ccnb1	3
GO:0033048	GO:0033048	negative regulation of mitotic sister chromatid segregation	3/476	43/28814	0.0339593	0.122545	0.0883283	Fbxo5/Cdt1/Ccnb1	3
GO:0042401	GO:0042401	cellular biogenic amine biosynthetic process	3/476	43/28814	0.0339593	0.122545	0.0883283	Srm/Odc1/Sms	3
GO:0045191	GO:0045191	regulation of isotype switching	3/476	43/28814	0.0339593	0.122545	0.0883283	Rif1/Msh2/Hmces	3
GO:0050892	GO:0050892	intestinal absorption	3/476	43/28814	0.0339593	0.122545	0.0883283	Lima1/Tjp2/Ezr	3
GO:0060147	GO:0060147	regulation of post-transcriptional gene silencing	3/476	43/28814	0.0339593	0.122545	0.0883283	Dnd1/Trp53/Fxr1	3
GO:1900368	GO:1900368	regulation of post-transcriptional gene silencing by RNA	3/476	43/28814	0.0339593	0.122545	0.0883283	Dnd1/Trp53/Fxr1	3
GO:2000816	GO:2000816	negative regulation of mitotic sister chromatid separation	3/476	43/28814	0.0339593	0.122545	0.0883283	Fbxo5/Cdt1/Ccnb1	3
GO:0051651	GO:0051651	maintenance of location in cell	8/476	225/28814	0.0341542	0.123138	0.0887559	Chchd10/Apoe/Pml/Twf2/Bax/Morc3/Tmsb4x/Diaph1	8
GO:0001885	GO:0001885	endothelial cell development	4/476	74/28814	0.0342223	0.123273	0.0888535	Gpx1/Col18a1/Tjp2/Ezr	4
GO:1904950	GO:1904950	negative regulation of establishment of protein localization	6/476	146/28814	0.0346899	0.123618	0.0891021	Apoe/Terf1/Rest/Lypla1/Lyplal1/Ucp2	6
GO:0002065	GO:0002065	columnar/cuboidal epithelial cell differentiation	5/476	109/28814	0.0348356	0.123618	0.0891021	Tigar/Klf5/Nodal/Cdh1/Map1b	5
GO:0035967	GO:0035967	cellular response to topologically incorrect protein	5/476	109/28814	0.0348356	0.123618	0.0891021	Tm7sf3/Bax/Hspa8/Hspa14/Ccnd1	5
GO:0044409	GO:0044409	entry into host	5/476	109/28814	0.0348356	0.123618	0.0891021	Triml2/Triml1/Ifitm3/Trim6/Slc3a2	5
GO:0001522	GO:0001522	pseudouridine synthesis	2/476	18/28814	0.0349915	0.123618	0.0891021	Dkc1/Nhp2	2
GO:0002862	GO:0002862	negative regulation of inflammatory response to antigenic stimulus	2/476	18/28814	0.0349915	0.123618	0.0891021	Gpx1/Gpx2	2
GO:0007398	GO:0007398	ectoderm development	2/476	18/28814	0.0349915	0.123618	0.0891021	Pou5f1/L3mbtl2	2
GO:0009200	GO:0009200	deoxyribonucleoside triphosphate metabolic process	2/476	18/28814	0.0349915	0.123618	0.0891021	Pnp/Dtymk	2
GO:0009263	GO:0009263	deoxyribonucleotide biosynthetic process	2/476	18/28814	0.0349915	0.123618	0.0891021	Dtymk/Shmt1	2
GO:0009265	GO:0009265	2'-deoxyribonucleotide biosynthetic process	2/476	18/28814	0.0349915	0.123618	0.0891021	Dtymk/Shmt1	2
GO:0010470	GO:0010470	regulation of gastrulation	2/476	18/28814	0.0349915	0.123618	0.0891021	Nodal/Tgif1	2
GO:0030540	GO:0030540	female genitalia development	2/476	18/28814	0.0349915	0.123618	0.0891021	Bax/Ncoa3	2
GO:0030575	GO:0030575	nuclear body organization	2/476	18/28814	0.0349915	0.123618	0.0891021	Pml/Dyrk3	2
GO:0032261	GO:0032261	purine nucleotide salvage	2/476	18/28814	0.0349915	0.123618	0.0891021	Pnp/Hprt	2
GO:0035633	GO:0035633	maintenance of blood-brain barrier	2/476	18/28814	0.0349915	0.123618	0.0891021	Sh3gl2/Tjp2	2
GO:0046385	GO:0046385	deoxyribose phosphate biosynthetic process	2/476	18/28814	0.0349915	0.123618	0.0891021	Dtymk/Shmt1	2
GO:0051000	GO:0051000	positive regulation of nitric-oxide synthase activity	2/476	18/28814	0.0349915	0.123618	0.0891021	Apoe/Kras	2
GO:0060382	GO:0060382	regulation of DNA strand elongation	2/476	18/28814	0.0349915	0.123618	0.0891021	Ino80e/Ruvbl1	2
GO:0061158	GO:0061158	3'-UTR-mediated mRNA destabilization	2/476	18/28814	0.0349915	0.123618	0.0891021	Dnd1/Mov10	2
GO:0071280	GO:0071280	cellular response to copper ion	2/476	18/28814	0.0349915	0.123618	0.0891021	Mt1/Mt2	2
GO:1904424	GO:1904424	regulation of GTP binding	2/476	18/28814	0.0349915	0.123618	0.0891021	Stmn1/Cln5	2
GO:2000001	GO:2000001	regulation of DNA damage checkpoint	2/476	18/28814	0.0349915	0.123618	0.0891021	Rnaseh2b/Rpa2	2
GO:0007179	GO:0007179	transforming growth factor beta receptor signaling pathway	7/476	186/28814	0.0354894	0.125268	0.090291	Pml/Folr1/Ltbp4/Parp1/Trp53/Usp9x/Nodal	7
GO:0043467	GO:0043467	regulation of generation of precursor metabolites and energy	6/476	147/28814	0.0356836	0.125561	0.0905021	Cisd1/Tigar/Trp53/Ccnb1/Chchd4/Trap1	6
GO:1901136	GO:1901136	carbohydrate derivative catabolic process	6/476	147/28814	0.0356836	0.125561	0.0905021	Hexb/Pglyrp1/Dpys/Manba/Pnp/Hprt	6
GO:1901292	GO:1901292	nucleoside phosphate catabolic process	4/476	75/28814	0.0356958	0.125561	0.0905021	Dpys/Enpp3/Pnp/Hprt	4
GO:0010810	GO:0010810	regulation of cell-substrate adhesion	8/476	227/28814	0.0356968	0.125561	0.0905021	Spp1/Sdc4/Rcc2/Acer2/Nexmif/Jup/Actn4/Macf1	8
GO:0007616	GO:0007616	long-term memory	3/476	44/28814	0.0360106	0.126256	0.0910031	Apoe/Sgk1/Chd8	3
GO:0010464	GO:0010464	regulation of mesenchymal cell proliferation	3/476	44/28814	0.0360106	0.126256	0.0910031	Pdgfa/Nfib/Mycn	3
GO:1902100	GO:1902100	negative regulation of metaphase/anaphase transition of cell cycle	3/476	44/28814	0.0360106	0.126256	0.0910031	Fbxo5/Cdt1/Ccnb1	3
GO:0007088	GO:0007088	regulation of mitotic nuclear division	5/476	110/28814	0.0360194	0.126256	0.0910031	Kif20b/Fbxo5/Cdt1/Ccnb1/Bora	5
GO:0032388	GO:0032388	positive regulation of intracellular transport	7/476	187/28814	0.0363689	0.12726	0.0917268	Sfn/Jup/Kif20b/Trim28/Ezr/Anp32b/Cdh1	7
GO:0042594	GO:0042594	response to starvation	7/476	187/28814	0.0363689	0.12726	0.0917268	Fbxo22/Asns/Ulk1/Trp53/Acadm/Eif4ebp1/Lars	7
GO:0051271	GO:0051271	negative regulation of cellular component movement	10/476	314/28814	0.0369572	0.129206	0.0931297	Apoe/Mif/Timp1/Nexmif/Jup/Cd9/Actn4/Nodal/Spint2/Cdh1	10
GO:0000380	GO:0000380	alternative mRNA splicing, via spliceosome	4/476	76/28814	0.0372056	0.12985	0.0935936	Rest/Rbm25/Esrp1/Fxr1	4
GO:1905818	GO:1905818	regulation of chromosome separation	4/476	76/28814	0.0372056	0.12985	0.0935936	Fbxo5/Cdt1/Ccnb1/Ube2c	4
GO:0001659	GO:0001659	temperature homeostasis	7/476	188/28814	0.0372627	0.129905	0.0936335	Gpx1/Alpl/Tfe3/Kdm3a/Gpx2/Ucp2/Plac8	7
GO:0007249	GO:0007249	I-kappaB kinase/NF-kappaB signaling	8/476	229/28814	0.0372858	0.129905	0.0936335	Hspb1/Triml2/Pycard/Triml1/Trim13/Gapdh/Trim6/Cth	8
GO:0030218	GO:0030218	erythrocyte differentiation	6/476	149/28814	0.0377255	0.131211	0.0945746	Klf2/Dyrk3/Atpif1/Slc25a5/Hmgb2/Tcea1	6
GO:0045598	GO:0045598	regulation of fat cell differentiation	6/476	149/28814	0.0377255	0.131211	0.0945746	Gdf3/Klf5/Pim1/Tfe3/Uchl3/Sod2	6
GO:0009261	GO:0009261	ribonucleotide catabolic process	3/476	45/28814	0.0381243	0.131716	0.0949387	Dpys/Pnp/Hprt	3
GO:0030261	GO:0030261	chromosome condensation	3/476	45/28814	0.0381243	0.131716	0.0949387	Ccnb1/Cdca5/Wapl	3
GO:0031063	GO:0031063	regulation of histone deacetylation	3/476	45/28814	0.0381243	0.131716	0.0949387	Pml/Trp53/Baz2a	3
GO:0060966	GO:0060966	regulation of gene silencing by RNA	3/476	45/28814	0.0381243	0.131716	0.0949387	Dnd1/Trp53/Fxr1	3
GO:0071825	GO:0071825	protein-lipid complex subunit organization	3/476	45/28814	0.0381243	0.131716	0.0949387	Apoe/Sh3gl2/Apoc1	3
GO:1905819	GO:1905819	negative regulation of chromosome separation	3/476	45/28814	0.0381243	0.131716	0.0949387	Fbxo5/Cdt1/Ccnb1	3
GO:0000212	GO:0000212	meiotic spindle organization	2/476	19/28814	0.0386887	0.131716	0.0949387	Fbxo5/Atrx	2
GO:0006085	GO:0006085	acetyl-CoA biosynthetic process	2/476	19/28814	0.0386887	0.131716	0.0949387	Pdk1/Pdhb	2
GO:0009886	GO:0009886	post-embryonic animal morphogenesis	2/476	19/28814	0.0386887	0.131716	0.0949387	Bax/Atrx	2
GO:0030011	GO:0030011	maintenance of cell polarity	2/476	19/28814	0.0386887	0.131716	0.0949387	Pdlim1/Dst	2
GO:0032211	GO:0032211	negative regulation of telomere maintenance via telomerase	2/476	19/28814	0.0386887	0.131716	0.0949387	Pml/Terf1	2
GO:0033145	GO:0033145	positive regulation of intracellular steroid hormone receptor signaling pathway	2/476	19/28814	0.0386887	0.131716	0.0949387	Parp1/Ncoa3	2
GO:0035372	GO:0035372	protein localization to microtubule	2/476	19/28814	0.0386887	0.131716	0.0949387	Kif20b/Diaph1	2
GO:0045836	GO:0045836	positive regulation of meiotic nuclear division	2/476	19/28814	0.0386887	0.131716	0.0949387	Ooep/Fbxo5	2
GO:0046827	GO:0046827	positive regulation of protein export from nucleus	2/476	19/28814	0.0386887	0.131716	0.0949387	Sfn/Anp32b	2
GO:0046838	GO:0046838	phosphorylated carbohydrate dephosphorylation	2/476	19/28814	0.0386887	0.131716	0.0949387	Impa2/Bpnt1	2
GO:0060340	GO:0060340	positive regulation of type I interferon-mediated signaling pathway	2/476	19/28814	0.0386887	0.131716	0.0949387	Trim6/Ube2k	2
GO:0070989	GO:0070989	oxidative demethylation	2/476	19/28814	0.0386887	0.131716	0.0949387	Tet1/Alkbh2	2
GO:0071450	GO:0071450	cellular response to oxygen radical	2/476	19/28814	0.0386887	0.131716	0.0949387	Parp1/Sod2	2
GO:0071451	GO:0071451	cellular response to superoxide	2/476	19/28814	0.0386887	0.131716	0.0949387	Parp1/Sod2	2
GO:0071545	GO:0071545	inositol phosphate catabolic process	2/476	19/28814	0.0386887	0.131716	0.0949387	Impa2/Bpnt1	2
GO:0090083	GO:0090083	regulation of inclusion body assembly	2/476	19/28814	0.0386887	0.131716	0.0949387	Apoe/Dnajb6	2
GO:0090231	GO:0090231	regulation of spindle checkpoint	2/476	19/28814	0.0386887	0.131716	0.0949387	Cdt1/Ccnb1	2
GO:0099558	GO:0099558	maintenance of synapse structure	2/476	19/28814	0.0386887	0.131716	0.0949387	Chchd10/Hspa8	2
GO:0061912	GO:0061912	selective autophagy	4/476	77/28814	0.0387516	0.131716	0.0949387	Tigar/Ulk1/Trp53/Slc25a5	4
GO:1901657	GO:1901657	glycosyl compound metabolic process	4/476	77/28814	0.0387516	0.131716	0.0949387	Akr1b3/Pnp/Hprt/Prps1	4
GO:2001021	GO:2001021	negative regulation of response to DNA damage stimulus	4/476	77/28814	0.0387516	0.131716	0.0949387	Rif1/Mif/Dyrk3/Fbxo5	4
GO:0008544	GO:0008544	epidermis development	11/476	361/28814	0.0387841	0.131716	0.0949387	Pdgfa/Gdf3/Grhl2/Sfn/Gab1/Rest/Mycn/Tfap2c/Esrp1/Ncoa3/Nsun2	11
GO:0030516	GO:0030516	regulation of axon extension	5/476	113/28814	0.0397183	0.134662	0.0970622	Apoe/Twf2/Rpl4/Macf1/Map1b	5
GO:0035282	GO:0035282	segmentation	5/476	113/28814	0.0397183	0.134662	0.0970622	Mtf2/Gdf3/Cobl/Trp53/Tasor	5
GO:0010508	GO:0010508	positive regulation of autophagy	6/476	151/28814	0.0398406	0.13485	0.0971979	Triml2/Triml1/Trim13/Ulk1/Trim6/Slc25a5	6
GO:0051701	GO:0051701	biological process involved in interaction with host	6/476	151/28814	0.0398406	0.13485	0.0971979	Triml2/Pglyrp1/Triml1/Ifitm3/Trim6/Slc3a2	6
GO:0000578	GO:0000578	embryonic axis specification	3/476	46/28814	0.0403	0.135836	0.0979088	Gdf3/Cobl/Tasor	3
GO:0033047	GO:0033047	regulation of mitotic sister chromatid segregation	3/476	46/28814	0.0403	0.135836	0.0979088	Fbxo5/Cdt1/Ccnb1	3
GO:0051985	GO:0051985	negative regulation of chromosome segregation	3/476	46/28814	0.0403	0.135836	0.0979088	Fbxo5/Cdt1/Ccnb1	3
GO:0097300	GO:0097300	programmed necrotic cell death	3/476	46/28814	0.0403	0.135836	0.0979088	Trp53/Bax/Ybx3	3
GO:0006334	GO:0006334	nucleosome assembly	4/476	78/28814	0.0403338	0.135836	0.0979088	Kat6b/Set/Anp32b/Atrx	4
GO:0042306	GO:0042306	regulation of protein import into nucleus	4/476	78/28814	0.0403338	0.135836	0.0979088	Jup/Nolc1/Trim28/Cdh1	4
GO:0051222	GO:0051222	positive regulation of protein transport	10/476	321/28814	0.0418659	0.140676	0.101397	Trh/Glrx/Sfn/Tm7sf3/Jup/Kif20b/Trim28/Ezr/Anp32b/Cdh1	10
GO:0009988	GO:0009988	cell-cell recognition	4/476	79/28814	0.0419523	0.140676	0.101397	Folr1/Cd9/Cct3/Aldoa	4
GO:1903076	GO:1903076	regulation of protein localization to plasma membrane	5/476	115/28814	0.0423078	0.140676	0.101397	Stx3/Lypla1/Lyplal1/Ezr/Cdh1	5
GO:0003018	GO:0003018	vascular process in circulatory system	8/476	235/28814	0.0423359	0.140676	0.101397	Klf2/Apoe/Akap12/Gpx1/Sh3gl2/Gclm/Sod2/Tjp2	8
GO:0006336	GO:0006336	DNA replication-independent chromatin assembly	2/476	20/28814	0.0425271	0.140676	0.101397	Hat1/Atrx	2
GO:0006390	GO:0006390	mitochondrial transcription	2/476	20/28814	0.0425271	0.140676	0.101397	Chchd10/Tefm	2
GO:0006620	GO:0006620	post-translational protein targeting to endoplasmic reticulum membrane	2/476	20/28814	0.0425271	0.140676	0.101397	Folr1/Macf1	2
GO:0007342	GO:0007342	fusion of sperm to egg plasma membrane involved in single fertilization	2/476	20/28814	0.0425271	0.140676	0.101397	Folr1/Cd9	2
GO:0007379	GO:0007379	segment specification	2/476	20/28814	0.0425271	0.140676	0.101397	Mtf2/Cobl	2
GO:0009159	GO:0009159	deoxyribonucleoside monophosphate catabolic process	2/476	20/28814	0.0425271	0.140676	0.101397	Dpys/Pnp	2
GO:0034349	GO:0034349	glial cell apoptotic process	2/476	20/28814	0.0425271	0.140676	0.101397	Akap12/Trp53	2
GO:0034501	GO:0034501	protein localization to kinetochore	2/476	20/28814	0.0425271	0.140676	0.101397	Rcc2/Cdt1	2
GO:0046514	GO:0046514	ceramide catabolic process	2/476	20/28814	0.0425271	0.140676	0.101397	Hexb/Acer2	2
GO:0140747	GO:0140747	regulation of ncRNA transcription	2/476	20/28814	0.0425271	0.140676	0.101397	Ncl/Atrx	2
GO:1903083	GO:1903083	protein localization to condensed chromosome	2/476	20/28814	0.0425271	0.140676	0.101397	Rcc2/Cdt1	2
GO:1904262	GO:1904262	negative regulation of TORC1 signaling	2/476	20/28814	0.0425271	0.140676	0.101397	Alg13/Castor1	2
GO:1904505	GO:1904505	regulation of telomere maintenance in response to DNA damage	2/476	20/28814	0.0425271	0.140676	0.101397	Ino80e/Ruvbl1	2
GO:0010543	GO:0010543	regulation of platelet activation	3/476	47/28814	0.0425371	0.140676	0.101397	Apoe/Pdgfa/Cd9	3
GO:0030835	GO:0030835	negative regulation of actin filament depolymerization	3/476	47/28814	0.0425371	0.140676	0.101397	Lima1/Twf2/Mphosph8	3
GO:0045005	GO:0045005	DNA-templated DNA replication maintenance of fidelity	3/476	47/28814	0.0425371	0.140676	0.101397	Ooep/Tipin/Atrx	3
GO:0045910	GO:0045910	negative regulation of DNA recombination	3/476	47/28814	0.0425371	0.140676	0.101397	Rif1/Msh6/Msh2	3
GO:0071300	GO:0071300	cellular response to retinoic acid	3/476	47/28814	0.0425371	0.140676	0.101397	Setx/Twf2/Phc1	3
GO:0042180	GO:0042180	cellular ketone metabolic process	8/476	236/28814	0.0432194	0.142815	0.102939	Pdk1/Apoc1/Rest/Akr1b3/Glo1/Slc7a7/Cbr3/Aldoa	8
GO:0051145	GO:0051145	smooth muscle cell differentiation	4/476	80/28814	0.043607	0.1435	0.103432	Rbpms2/Sod2/Tmsb4x/Cth	4
GO:0070228	GO:0070228	regulation of lymphocyte apoptotic process	4/476	80/28814	0.043607	0.1435	0.103432	Mif/Pnp/Trp53/Bax	4
GO:0006119	GO:0006119	oxidative phosphorylation	5/476	116/28814	0.0436399	0.1435	0.103432	Chchd10/Tefm/Msh2/Ccnb1/Cox5a	5
GO:0016241	GO:0016241	regulation of macroautophagy	5/476	116/28814	0.0436399	0.1435	0.103432	Trim13/Tigar/Ulk1/Trp53/Slc25a5	5
GO:0034728	GO:0034728	nucleosome organization	5/476	116/28814	0.0436399	0.1435	0.103432	Kat6b/Set/Sycp3/Anp32b/Atrx	5
GO:0043534	GO:0043534	blood vessel endothelial cell migration	5/476	116/28814	0.0436399	0.1435	0.103432	Hspb1/Apoe/Gpx1/Fgfbp1/Jup	5
GO:0009913	GO:0009913	epidermal cell differentiation	8/476	237/28814	0.044115	0.144826	0.104389	Gdf3/Grhl2/Sfn/Rest/Mycn/Tfap2c/Esrp1/Ncoa3	8
GO:0031668	GO:0031668	cellular response to extracellular stimulus	8/476	237/28814	0.044115	0.144826	0.104389	Folr1/Ppan/Fbxo22/Asns/Ulk1/Trp53/Pim1/Lars	8
GO:0000959	GO:0000959	mitochondrial RNA metabolic process	3/476	48/28814	0.0448353	0.146684	0.105727	Chchd10/Tefm/Grsf1	3
GO:0009409	GO:0009409	response to cold	3/476	48/28814	0.0448353	0.146684	0.105727	Acadm/Ucp2/Plac8	3
GO:0030195	GO:0030195	negative regulation of blood coagulation	3/476	48/28814	0.0448353	0.146684	0.105727	Apoe/Pdgfa/Cd9	3
GO:0032728	GO:0032728	positive regulation of interferon-beta production	3/476	48/28814	0.0448353	0.146684	0.105727	Hsp90aa1/Ddx58/Hmgb2	3
GO:0009410	GO:0009410	response to xenobiotic stimulus	10/476	325/28814	0.0448623	0.146684	0.105727	Gsta4/Gpx1/Aim2/Gclm/Gstm1/Rest/Tigar/Pnp/Trp53/Sod2	10
GO:1900542	GO:1900542	regulation of purine nucleotide metabolic process	4/476	81/28814	0.045298	0.147869	0.106581	Pdk1/Parp1/Tigar/Eno1	4
GO:1901880	GO:1901880	negative regulation of protein depolymerization	4/476	81/28814	0.045298	0.147869	0.106581	Lima1/Twf2/Mphosph8/Map1b	4
GO:0015931	GO:0015931	nucleobase-containing compound transport	7/476	197/28814	0.0459596	0.149618	0.107842	Slc28a1/Slc29a1/Tst/Slc25a5/Slc25a36/Nsun2/G3bp2	7
GO:0048872	GO:0048872	homeostasis of number of cells	11/476	372/28814	0.0463495	0.149618	0.107842	Klf2/Mif/Myb/Rrn3/Dyrk3/Bax/Atpif1/Slc25a5/Kras/Hmgb2/Tcea1	11
GO:0002366	GO:0002366	leukocyte activation involved in immune response	10/476	327/28814	0.0464137	0.149618	0.107842	Rif1/Pycard/Pglyrp1/Myb/Enpp3/Trp53/Msh6/Ung/Msh2/Hmces	10
GO:0001976	GO:0001976	nervous system process involved in regulation of systemic arterial blood pressure	2/476	21/28814	0.046501	0.149618	0.107842	Nav2/Sod2	2
GO:0010666	GO:0010666	positive regulation of cardiac muscle cell apoptotic process	2/476	21/28814	0.046501	0.149618	0.107842	Tigar/Trp53	2
GO:0016075	GO:0016075	rRNA catabolic process	2/476	21/28814	0.046501	0.149618	0.107842	Exosc5/Dis3	2
GO:0034724	GO:0034724	DNA replication-independent chromatin organization	2/476	21/28814	0.046501	0.149618	0.107842	Hat1/Atrx	2
GO:0043101	GO:0043101	purine-containing compound salvage	2/476	21/28814	0.046501	0.149618	0.107842	Pnp/Hprt	2
GO:0043117	GO:0043117	positive regulation of vascular permeability	2/476	21/28814	0.046501	0.149618	0.107842	Apoe/Tjp2	2
GO:0044790	GO:0044790	suppression of viral release by host	2/476	21/28814	0.046501	0.149618	0.107842	Pml/Trim28	2
GO:0045606	GO:0045606	positive regulation of epidermal cell differentiation	2/476	21/28814	0.046501	0.149618	0.107842	Sfn/Ncoa3	2
GO:0051900	GO:0051900	regulation of mitochondrial depolarization	2/476	21/28814	0.046501	0.149618	0.107842	Gclm/Parp1	2
GO:0060416	GO:0060416	response to growth hormone	2/476	21/28814	0.046501	0.149618	0.107842	Socs2/Cacybp	2
GO:0070230	GO:0070230	positive regulation of lymphocyte apoptotic process	2/476	21/28814	0.046501	0.149618	0.107842	Trp53/Bax	2
GO:0071475	GO:0071475	cellular hyperosmotic salinity response	2/476	21/28814	0.046501	0.149618	0.107842	Akr1b3/Xrcc5	2
GO:0072520	GO:0072520	seminiferous tubule development	2/476	21/28814	0.046501	0.149618	0.107842	Jmjd1c/Atrx	2
GO:1902644	GO:1902644	tertiary alcohol metabolic process	2/476	21/28814	0.046501	0.149618	0.107842	Rest/Akr1b3	2
GO:1903209	GO:1903209	positive regulation of oxidative stress-induced cell death	2/476	21/28814	0.046501	0.149618	0.107842	Rest/Mcl1	2
GO:0008360	GO:0008360	regulation of cell shape	6/476	157/28814	0.0466304	0.149796	0.107971	Hexb/Myo10/Anxa7/Ezr/Diaph1/Aldoa	6
GO:2001235	GO:2001235	positive regulation of apoptotic signaling pathway	6/476	157/28814	0.0466304	0.149796	0.107971	Pycard/Pml/Trp53/Bax/Mcl1/Eef1e1	6
GO:0006140	GO:0006140	regulation of nucleotide metabolic process	4/476	82/28814	0.0470252	0.150886	0.108756	Pdk1/Parp1/Tigar/Eno1	4
GO:0016073	GO:0016073	snRNA metabolic process	3/476	49/28814	0.0471939	0.150886	0.108756	Exosc5/Dkc1/Nhp2	3
GO:0044848	GO:0044848	biological phase	3/476	49/28814	0.0471939	0.150886	0.108756	Terf1/Xrcc5/Jmjd1c	3
GO:0045429	GO:0045429	positive regulation of nitric oxide biosynthetic process	3/476	49/28814	0.0471939	0.150886	0.108756	Klf2/Hsp90aa1/Sod2	3
GO:1900047	GO:1900047	negative regulation of hemostasis	3/476	49/28814	0.0471939	0.150886	0.108756	Apoe/Pdgfa/Cd9	3
GO:1990928	GO:1990928	response to amino acid starvation	3/476	49/28814	0.0471939	0.150886	0.108756	Ulk1/Eif4ebp1/Lars	3
GO:0000724	GO:0000724	double-strand break repair via homologous recombination	6/476	158/28814	0.0478276	0.152791	0.110129	Ooep/Rif1/Parp1/Rnf138/Rpa2/Ruvbl1	6
GO:0016051	GO:0016051	carbohydrate biosynthetic process	7/476	199/28814	0.0480545	0.153394	0.110564	Akr1b3/Usp7/Gapdh/Slc39a14/Acadm/Pgd/Tpi1	7
GO:0007498	GO:0007498	mesoderm development	5/476	120/28814	0.0492178	0.156984	0.113151	Pou5f1/Gdf3/Nanog/Nodal/Macf1	5
GO:0042391	GO:0042391	regulation of membrane potential	13/476	469/28814	0.0494791	0.15741	0.113458	Chchd10/Tcl1/Glrx/Gclm/Parp1/Slc29a1/Atp1b1/Jup/Bax/Sod2/Atpif1/Slc25a36/Ucp2	13
GO:0002066	GO:0002066	columnar/cuboidal epithelial cell development	3/476	50/28814	0.0496125	0.15741	0.113458	Tigar/Klf5/Cdh1	3
GO:0010862	GO:0010862	positive regulation of pathway-restricted SMAD protein phosphorylation	3/476	50/28814	0.0496125	0.15741	0.113458	Gdf3/Nodal/Rbpms	3
GO:0031146	GO:0031146	SCF-dependent proteasomal ubiquitin-dependent protein catabolic process	3/476	50/28814	0.0496125	0.15741	0.113458	Cul4b/Fbxl3/Ccnf	3
GO:0034332	GO:0034332	adherens junction organization	3/476	50/28814	0.0496125	0.15741	0.113458	Mtss1/Plekha7/Cdh1	3
GO:0050819	GO:0050819	negative regulation of coagulation	3/476	50/28814	0.0496125	0.15741	0.113458	Apoe/Pdgfa/Cd9	3
GO:0002263	GO:0002263	cell activation involved in immune response	10/476	331/28814	0.0496242	0.15741	0.113458	Rif1/Pycard/Pglyrp1/Myb/Enpp3/Trp53/Msh6/Ung/Msh2/Hmces	10
GO:0002262	GO:0002262	myeloid cell homeostasis	7/476	201/28814	0.0502092	0.15816	0.113999	Klf2/Dyrk3/Bax/Atpif1/Slc25a5/Hmgb2/Tcea1	7
GO:0000725	GO:0000725	recombinational repair	6/476	160/28814	0.0502784	0.15816	0.113999	Ooep/Rif1/Parp1/Rnf138/Rpa2/Ruvbl1	6
GO:0006766	GO:0006766	vitamin metabolic process	4/476	84/28814	0.0505879	0.15816	0.113999	Folr1/Alpl/Shmt1/Cbr3	4
GO:0008088	GO:0008088	axo-dendritic transport	4/476	84/28814	0.0505879	0.15816	0.113999	Hspb1/Ap3b2/Hspa8/Dst	4
GO:0042147	GO:0042147	retrograde transport, endosome to Golgi	4/476	84/28814	0.0505879	0.15816	0.113999	Usp7/Tbc1d10b/Cln5/Snx5	4
GO:1904589	GO:1904589	regulation of protein import	4/476	84/28814	0.0505879	0.15816	0.113999	Jup/Nolc1/Trim28/Cdh1	4
GO:0008356	GO:0008356	asymmetric cell division	2/476	22/28814	0.0506049	0.15816	0.113999	Pou5f1/Etv5	2
GO:0010663	GO:0010663	positive regulation of striated muscle cell apoptotic process	2/476	22/28814	0.0506049	0.15816	0.113999	Tigar/Trp53	2
GO:0034312	GO:0034312	diol biosynthetic process	2/476	22/28814	0.0506049	0.15816	0.113999	Acer2/Qdpr	2
GO:0045217	GO:0045217	cell-cell junction maintenance	2/476	22/28814	0.0506049	0.15816	0.113999	Mtss1/Plekha7	2
GO:0046931	GO:0046931	pore complex assembly	2/476	22/28814	0.0506049	0.15816	0.113999	Cct3/Plekha7	2
GO:0050910	GO:0050910	detection of mechanical stimulus involved in sensory perception of sound	2/476	22/28814	0.0506049	0.15816	0.113999	Sox2/Rest	2
GO:0051770	GO:0051770	positive regulation of nitric-oxide synthase biosynthetic process	2/476	22/28814	0.0506049	0.15816	0.113999	Akap12/Fntb	2
GO:0060749	GO:0060749	mammary gland alveolus development	2/476	22/28814	0.0506049	0.15816	0.113999	Socs2/Ccnd1	2
GO:0061081	GO:0061081	positive regulation of myeloid leukocyte cytokine production involved in immune response	2/476	22/28814	0.0506049	0.15816	0.113999	Mif/Ddx58	2
GO:0061377	GO:0061377	mammary gland lobule development	2/476	22/28814	0.0506049	0.15816	0.113999	Socs2/Ccnd1	2
GO:0070242	GO:0070242	thymocyte apoptotic process	2/476	22/28814	0.0506049	0.15816	0.113999	Trp53/Bax	2
GO:0072529	GO:0072529	pyrimidine-containing compound catabolic process	2/476	22/28814	0.0506049	0.15816	0.113999	Dpys/Tet1	2
GO:0098780	GO:0098780	response to mitochondrial depolarisation	2/476	22/28814	0.0506049	0.15816	0.113999	Ulk1/Atpif1	2
GO:0034101	GO:0034101	erythrocyte homeostasis	6/476	161/28814	0.0515322	0.160933	0.115998	Klf2/Dyrk3/Atpif1/Slc25a5/Hmgb2/Tcea1	6
GO:0048806	GO:0048806	genitalia development	3/476	51/28814	0.0520904	0.162425	0.117074	Sox2/Bax/Ncoa3	3
GO:1904407	GO:1904407	positive regulation of nitric oxide metabolic process	3/476	51/28814	0.0520904	0.162425	0.117074	Klf2/Hsp90aa1/Sod2	3
GO:0042177	GO:0042177	negative regulation of protein catabolic process	5/476	122/28814	0.052157	0.162508	0.117133	Pml/Timp1/Usp7/Ubxn1/Mdm4	5
GO:0031503	GO:0031503	protein-containing complex localization	7/476	204/28814	0.0535543	0.166733	0.120178	Stx3/Rcc2/Fkbp4/Ezr/Ltv1/Mzt1/Dnmt3b	7
GO:0032368	GO:0032368	regulation of lipid transport	5/476	123/28814	0.0536642	0.166946	0.120332	Apoe/Spp1/Mif/Apoc1/Kdm5b	5
GO:0043525	GO:0043525	positive regulation of neuron apoptotic process	4/476	86/28814	0.0542945	0.167995	0.121088	Mybl2/Trp53/Bax/Mcl1	4
GO:0060113	GO:0060113	inner ear receptor cell differentiation	4/476	86/28814	0.0542945	0.167995	0.121088	Sdc4/Rest/Mycn/Esrp1	4
GO:0042307	GO:0042307	positive regulation of protein import into nucleus	3/476	52/28814	0.054627	0.167995	0.121088	Jup/Trim28/Cdh1	3
GO:0045839	GO:0045839	negative regulation of mitotic nuclear division	3/476	52/28814	0.054627	0.167995	0.121088	Fbxo5/Cdt1/Ccnb1	3
GO:0060043	GO:0060043	regulation of cardiac muscle cell proliferation	3/476	52/28814	0.054627	0.167995	0.121088	Jarid2/Pim1/Ccnb1	3
GO:0060428	GO:0060428	lung epithelium development	3/476	52/28814	0.054627	0.167995	0.121088	Klf2/Grhl2/Nfib	3
GO:2000059	GO:2000059	negative regulation of ubiquitin-dependent protein catabolic process	3/476	52/28814	0.054627	0.167995	0.121088	Pml/Usp7/Ubxn1	3
GO:0031669	GO:0031669	cellular response to nutrient levels	7/476	205/28814	0.0546996	0.167995	0.121088	Folr1/Fbxo22/Asns/Ulk1/Trp53/Pim1/Lars	7
GO:0120032	GO:0120032	regulation of plasma membrane bounded cell projection assembly	7/476	205/28814	0.0546996	0.167995	0.121088	Rcc2/Cobl/Myo10/Klf5/Twf2/Fxr1/Odf2	7
GO:0051259	GO:0051259	protein complex oligomerization	8/476	248/28814	0.054778	0.167995	0.121088	Mif/Pycard/Trp53/Shmt1/Sod2/Hprt/Cth/G3bp2	8
GO:0002043	GO:0002043	blood vessel endothelial cell proliferation involved in sprouting angiogenesis	2/476	23/28814	0.0548334	0.167995	0.121088	Fgfbp1/Apela	2
GO:0010738	GO:0010738	regulation of protein kinase A signaling	2/476	23/28814	0.0548334	0.167995	0.121088	Akap12/Mif	2
GO:0019400	GO:0019400	alditol metabolic process	2/476	23/28814	0.0548334	0.167995	0.121088	Akr1b3/Tpi1	2
GO:0045026	GO:0045026	plasma membrane fusion	2/476	23/28814	0.0548334	0.167995	0.121088	Folr1/Cd9	2
GO:0045943	GO:0045943	positive regulation of transcription by RNA polymerase I	2/476	23/28814	0.0548334	0.167995	0.121088	Ncl/Wdr75	2
GO:0051043	GO:0051043	regulation of membrane protein ectodomain proteolysis	2/476	23/28814	0.0548334	0.167995	0.121088	Apoe/Timp1	2
GO:1900543	GO:1900543	negative regulation of purine nucleotide metabolic process	2/476	23/28814	0.0548334	0.167995	0.121088	Parp1/Tigar	2
GO:1902307	GO:1902307	positive regulation of sodium ion transmembrane transport	2/476	23/28814	0.0548334	0.167995	0.121088	Glrx/Atp1b1	2
GO:1902410	GO:1902410	mitotic cytokinetic process	2/476	23/28814	0.0548334	0.167995	0.121088	Cep55/Kif20b	2
GO:1902894	GO:1902894	negative regulation of miRNA transcription	2/476	23/28814	0.0548334	0.167995	0.121088	Rest/Nfib	2
GO:0045995	GO:0045995	regulation of embryonic development	4/476	87/28814	0.0562015	0.172056	0.124015	Ino80e/Nodal/Tgif1/Ruvbl1	4
GO:0009060	GO:0009060	aerobic respiration	6/476	165/28814	0.0567372	0.173564	0.125102	Chchd10/Tefm/Msh2/Ccnb1/Cox5a/Pdhb	6
GO:0007131	GO:0007131	reciprocal meiotic recombination	3/476	53/28814	0.0572218	0.174386	0.125695	Tex19.1/Hsf2bp/Sycp3	3
GO:0032355	GO:0032355	response to estradiol	3/476	53/28814	0.0572218	0.174386	0.125695	Glrx/Socs2/Ncoa3	3
GO:0043392	GO:0043392	negative regulation of DNA binding	3/476	53/28814	0.0572218	0.174386	0.125695	Rest/Nfib/Zfp462	3
GO:0140527	GO:0140527	reciprocal homologous recombination	3/476	53/28814	0.0572218	0.174386	0.125695	Tex19.1/Hsf2bp/Sycp3	3
GO:2000144	GO:2000144	positive regulation of DNA-templated transcription, initiation	3/476	53/28814	0.0572218	0.174386	0.125695	Pou5f1/Setx/Trp53	3
GO:0046394	GO:0046394	carboxylic acid biosynthetic process	9/476	295/28814	0.0576083	0.175432	0.126448	Pla2g1b/Mif/Apoc1/Bcat2/Asns/Pkm/Shmt1/Ldhb/Cth	9
GO:0033135	GO:0033135	regulation of peptidyl-serine phosphorylation	6/476	166/28814	0.0580861	0.176753	0.127401	Hsp90aa1/Mif/Tcl1/Trim6/Bax/Nsd1	6
GO:0022408	GO:0022408	negative regulation of cell-cell adhesion	7/476	208/28814	0.0582267	0.176782	0.127421	Hspb1/Sdc4/Nexmif/Cd9/Epcam/Spint2/Cdh1	7
GO:0032869	GO:0032869	cellular response to insulin stimulus	7/476	208/28814	0.0582267	0.176782	0.127421	Parp1/Pkm/Slc39a14/Uchl3/Sgk1/Eif4ebp1/Snx5	7
GO:0060491	GO:0060491	regulation of cell projection assembly	7/476	208/28814	0.0582267	0.176782	0.127421	Rcc2/Cobl/Myo10/Klf5/Twf2/Fxr1/Odf2	7
GO:0016053	GO:0016053	organic acid biosynthetic process	9/476	296/28814	0.0585933	0.177761	0.128127	Pla2g1b/Mif/Apoc1/Bcat2/Asns/Pkm/Shmt1/Ldhb/Cth	9
GO:0045785	GO:0045785	positive regulation of cell adhesion	13/476	482/28814	0.0588374	0.178339	0.128544	Sox2/Spp1/Hsp90aa1/Sdc4/Stx3/Pycard/Myb/Pnp/Myo10/Jup/Tfe3/Nodal/Cdh1	13
GO:0022403	GO:0022403	cell cycle phase	2/476	24/28814	0.0591814	0.178339	0.128544	Terf1/Xrcc5	2
GO:0030002	GO:0030002	cellular anion homeostasis	2/476	24/28814	0.0591814	0.178339	0.128544	Spp1/Ckb	2
GO:0030903	GO:0030903	notochord development	2/476	24/28814	0.0591814	0.178339	0.128544	Gdf3/Cobl	2
GO:0032780	GO:0032780	negative regulation of ATP-dependent activity	2/476	24/28814	0.0591814	0.178339	0.128544	1810037I17Rik/Atpif1	2
GO:0045980	GO:0045980	negative regulation of nucleotide metabolic process	2/476	24/28814	0.0591814	0.178339	0.128544	Parp1/Tigar	2
GO:0055064	GO:0055064	chloride ion homeostasis	2/476	24/28814	0.0591814	0.178339	0.128544	Spp1/Ckb	2
GO:1903204	GO:1903204	negative regulation of oxidative stress-induced neuron death	2/476	24/28814	0.0591814	0.178339	0.128544	Rest/Gfer	2
GO:2001169	GO:2001169	regulation of ATP biosynthetic process	2/476	24/28814	0.0591814	0.178339	0.128544	Parp1/Eno1	2
GO:0001101	GO:0001101	response to acid chemical	7/476	209/28814	0.059433	0.178894	0.128944	Klf2/Akr1b3/Eno1/Cdh1/Lars/Dnmt3b/Castor1	7
GO:0030178	GO:0030178	negative regulation of Wnt signaling pathway	6/476	167/28814	0.059454	0.178894	0.128944	Sox2/Apoe/Jade1/Tle4/Cdh1/Chd8	6
GO:0002714	GO:0002714	positive regulation of B cell mediated immunity	3/476	54/28814	0.0598739	0.179222	0.129181	Rif1/Msh2/Hmces	3
GO:0002891	GO:0002891	positive regulation of immunoglobulin mediated immune response	3/476	54/28814	0.0598739	0.179222	0.129181	Rif1/Msh2/Hmces	3
GO:0007019	GO:0007019	microtubule depolymerization	3/476	54/28814	0.0598739	0.179222	0.129181	Stmn1/Sgk1/Map1b	3
GO:0035088	GO:0035088	establishment or maintenance of apical/basal cell polarity	3/476	54/28814	0.0598739	0.179222	0.129181	Ooep/Ezr/Fat1	3
GO:0035825	GO:0035825	homologous recombination	3/476	54/28814	0.0598739	0.179222	0.129181	Tex19.1/Hsf2bp/Sycp3	3
GO:0046854	GO:0046854	phosphatidylinositol phosphate biosynthetic process	3/476	54/28814	0.0598739	0.179222	0.129181	Socs2/Impa2/Bpnt1	3
GO:0061245	GO:0061245	establishment or maintenance of bipolar cell polarity	3/476	54/28814	0.0598739	0.179222	0.129181	Ooep/Ezr/Fat1	3
GO:0002697	GO:0002697	regulation of immune effector process	12/476	436/28814	0.059999	0.179464	0.129355	Rif1/Mif/Pglyrp1/Ddx58/Myb/Enpp3/Pnp/Trim6/Hspa8/Gfer/Msh2/Hmces	12
GO:0042113	GO:0042113	B cell activation	12/476	437/28814	0.0608196	0.181784	0.131027	Rif1/Tpd52/Mif/Myb/Pnp/Trp53/Bax/Msh6/Ung/Slc25a5/Msh2/Hmces	12
GO:0000209	GO:0000209	protein polyubiquitination	8/476	254/28814	0.0612321	0.182881	0.131818	Triml2/Trim2/Triml1/Fbxo22/Trim6/Ube2t/Ube2k/Ube2c	8
GO:0060485	GO:0060485	mesenchyme development	9/476	299/28814	0.061613	0.183883	0.13254	Dppa4/Dppa2/Folr1/Nolc1/Tcof1/Trim28/Nodal/Mdm4/Tasor	9
GO:0006399	GO:0006399	tRNA metabolic process	6/476	169/28814	0.0622471	0.185228	0.133509	Rpp25/Zbtb8os/Nsun2/Lars/Grsf1/Sars	6
GO:0007292	GO:0007292	female gamete generation	6/476	169/28814	0.0622471	0.185228	0.133509	Hsf2bp/Hexb/Sycp3/Fbxo5/Ccnb1/Sgo2a	6
GO:0051100	GO:0051100	negative regulation of binding	6/476	169/28814	0.0622471	0.185228	0.133509	1810037I17Rik/Rest/Nfib/Zfp462/Bax/Wapl	6
GO:0071248	GO:0071248	cellular response to metal ion	6/476	169/28814	0.0622471	0.185228	0.133509	Mt1/Sox2/Mt2/Rasgrp2/Tigar/Cdh1	6
GO:0034605	GO:0034605	cellular response to heat	3/476	55/28814	0.0625827	0.185679	0.133834	Hsp90aa1/Rbbp7/Hikeshi	3
GO:0042491	GO:0042491	inner ear auditory receptor cell differentiation	3/476	55/28814	0.0625827	0.185679	0.133834	Rest/Mycn/Esrp1	3
GO:2000378	GO:2000378	negative regulation of reactive oxygen species metabolic process	3/476	55/28814	0.0625827	0.185679	0.133834	Tigar/Mycn/Trp53	3
GO:2001222	GO:2001222	regulation of neuron migration	3/476	55/28814	0.0625827	0.185679	0.133834	Nexmif/Kif20b/Cdh1	3
GO:0007130	GO:0007130	synaptonemal complex assembly	2/476	25/28814	0.0636437	0.186904	0.134717	Sycp3/Syce2	2
GO:0030325	GO:0030325	adrenal gland development	2/476	25/28814	0.0636437	0.186904	0.134717	Arid5b/Nr0b1	2
GO:0045684	GO:0045684	positive regulation of epidermis development	2/476	25/28814	0.0636437	0.186904	0.134717	Sfn/Ncoa3	2
GO:0055083	GO:0055083	monovalent inorganic anion homeostasis	2/476	25/28814	0.0636437	0.186904	0.134717	Spp1/Ckb	2
GO:0061162	GO:0061162	establishment of monopolar cell polarity	2/476	25/28814	0.0636437	0.186904	0.134717	Fat1/Map1b	2
GO:0062098	GO:0062098	regulation of programmed necrotic cell death	2/476	25/28814	0.0636437	0.186904	0.134717	Trp53/Ybx3	2
GO:0070734	GO:0070734	histone H3-K27 methylation	2/476	25/28814	0.0636437	0.186904	0.134717	Mtf2/Eed	2
GO:0071392	GO:0071392	cellular response to estradiol stimulus	2/476	25/28814	0.0636437	0.186904	0.134717	Glrx/Ncoa3	2
GO:0090335	GO:0090335	regulation of brown fat cell differentiation	2/476	25/28814	0.0636437	0.186904	0.134717	Pim1/Tfe3	2
GO:0097062	GO:0097062	dendritic spine maintenance	2/476	25/28814	0.0636437	0.186904	0.134717	Apoe/Tanc1	2
GO:0150105	GO:0150105	protein localization to cell-cell junction	2/476	25/28814	0.0636437	0.186904	0.134717	Tjp2/Actn4	2
GO:1903306	GO:1903306	negative regulation of regulated secretory pathway	2/476	25/28814	0.0636437	0.186904	0.134717	Pou5f1/Rest	2
GO:2000637	GO:2000637	positive regulation of miRNA-mediated gene silencing	2/476	25/28814	0.0636437	0.186904	0.134717	Trp53/Fxr1	2
GO:2000679	GO:2000679	positive regulation of transcription regulatory region DNA binding	2/476	25/28814	0.0636437	0.186904	0.134717	Parp1/Trim6	2
GO:0043242	GO:0043242	negative regulation of protein-containing complex disassembly	4/476	91/28814	0.0641848	0.188356	0.135764	Lima1/Twf2/Mphosph8/Map1b	4
GO:0048515	GO:0048515	spermatid differentiation	8/476	257/28814	0.0646306	0.189527	0.136608	Zfp42/Rnf17/Jam2/Sycp3/Bax/Kdm3a/Nsun2/Hmgb2	8
GO:0052126	GO:0052126	movement in host environment	5/476	130/28814	0.0649166	0.190227	0.137113	Triml2/Triml1/Ifitm3/Trim6/Slc3a2	5
GO:0009116	GO:0009116	nucleoside metabolic process	3/476	56/28814	0.0653476	0.190385	0.137226	Pnp/Hprt/Prps1	3
GO:0010665	GO:0010665	regulation of cardiac muscle cell apoptotic process	3/476	56/28814	0.0653476	0.190385	0.137226	Tigar/Trp53/Hspa8	3
GO:0030858	GO:0030858	positive regulation of epithelial cell differentiation	3/476	56/28814	0.0653476	0.190385	0.137226	Sox2/Sfn/Ncoa3	3
GO:0035019	GO:0035019	somatic stem cell population maintenance	3/476	56/28814	0.0653476	0.190385	0.137226	Sox2/Rest/Tfap2c	3
GO:0035458	GO:0035458	cellular response to interferon-beta	3/476	56/28814	0.0653476	0.190385	0.137226	Aim2/Trim6/Ube2k	3
GO:0060337	GO:0060337	type I interferon signaling pathway	3/476	56/28814	0.0653476	0.190385	0.137226	Ifitm3/Trim6/Ube2k	3
GO:0071357	GO:0071357	cellular response to type I interferon	3/476	56/28814	0.0653476	0.190385	0.137226	Ifitm3/Trim6/Ube2k	3
GO:0071470	GO:0071470	cellular response to osmotic stress	3/476	56/28814	0.0653476	0.190385	0.137226	Akr1b3/Xrcc5/Ybx3	3
GO:1900182	GO:1900182	positive regulation of protein localization to nucleus	4/476	92/28814	0.0662686	0.192929	0.13906	Parp1/Jup/Trim28/Cdh1	4
GO:0033002	GO:0033002	muscle cell proliferation	8/476	259/28814	0.0669601	0.194802	0.14041	Apoe/Jarid2/Akr1b3/Trp53/Pim1/Xrcc5/Sod2/Ccnb1	8
GO:0007409	GO:0007409	axonogenesis	13/476	493/28814	0.067633	0.195157	0.140666	Apoe/Hsp90aa1/Enah/Stmn1/Nfib/Cobl/Twf2/Ulk1/Rpl4/Usp9x/Dst/Macf1/Map1b	13
GO:0006403	GO:0006403	RNA localization	6/476	173/28814	0.0680624	0.195157	0.140666	Terf1/Dkc1/Tst/Nop58/Nsun2/G3bp2	6
GO:0010463	GO:0010463	mesenchymal cell proliferation	3/476	57/28814	0.0681677	0.195157	0.140666	Pdgfa/Nfib/Mycn	3
GO:0031529	GO:0031529	ruffle organization	3/476	57/28814	0.0681677	0.195157	0.140666	Lima1/Rcc2/Cobl	3
GO:0140353	GO:0140353	lipid export from cell	3/476	57/28814	0.0681677	0.195157	0.140666	Spp1/Mif/Kdm5b	3
GO:0033233	GO:0033233	regulation of protein sumoylation	2/476	26/28814	0.0682154	0.195157	0.140666	Uba2/Gnl3	2
GO:0035384	GO:0035384	thioester biosynthetic process	2/476	26/28814	0.0682154	0.195157	0.140666	Pdk1/Pdhb	2
GO:0042538	GO:0042538	hyperosmotic salinity response	2/476	26/28814	0.0682154	0.195157	0.140666	Akr1b3/Xrcc5	2
GO:0045838	GO:0045838	positive regulation of membrane potential	2/476	26/28814	0.0682154	0.195157	0.140666	Tcl1/Glrx	2
GO:0046386	GO:0046386	deoxyribose phosphate catabolic process	2/476	26/28814	0.0682154	0.195157	0.140666	Dpys/Pnp	2
GO:0060065	GO:0060065	uterus development	2/476	26/28814	0.0682154	0.195157	0.140666	Kdm5b/Cdh1	2
GO:0060148	GO:0060148	positive regulation of post-transcriptional gene silencing	2/476	26/28814	0.0682154	0.195157	0.140666	Trp53/Fxr1	2
GO:0060765	GO:0060765	regulation of androgen receptor signaling pathway	2/476	26/28814	0.0682154	0.195157	0.140666	Pias2/Nodal	2
GO:0061339	GO:0061339	establishment or maintenance of monopolar cell polarity	2/476	26/28814	0.0682154	0.195157	0.140666	Fat1/Map1b	2
GO:0065005	GO:0065005	protein-lipid complex assembly	2/476	26/28814	0.0682154	0.195157	0.140666	Apoe/Sh3gl2	2
GO:0071472	GO:0071472	cellular response to salt stress	2/476	26/28814	0.0682154	0.195157	0.140666	Akr1b3/Xrcc5	2
GO:0071616	GO:0071616	acyl-CoA biosynthetic process	2/476	26/28814	0.0682154	0.195157	0.140666	Pdk1/Pdhb	2
GO:1900370	GO:1900370	positive regulation of post-transcriptional gene silencing by RNA	2/476	26/28814	0.0682154	0.195157	0.140666	Trp53/Fxr1	2
GO:1901032	GO:1901032	negative regulation of response to reactive oxygen species	2/476	26/28814	0.0682154	0.195157	0.140666	Glrx/Trap1	2
GO:1903206	GO:1903206	negative regulation of hydrogen peroxide-induced cell death	2/476	26/28814	0.0682154	0.195157	0.140666	Glrx/Trap1	2
GO:0010906	GO:0010906	regulation of glucose metabolic process	5/476	132/28814	0.0683563	0.195157	0.140666	Pdk1/Tigar/Usp7/Trp53/Acadm	5
GO:0036294	GO:0036294	cellular response to decreased oxygen levels	5/476	132/28814	0.0683563	0.195157	0.140666	Pdk1/Tigar/Trp53/Eno1/Eif4ebp1	5
GO:0042490	GO:0042490	mechanoreceptor differentiation	4/476	93/28814	0.0683872	0.195157	0.140666	Sdc4/Rest/Mycn/Esrp1	4
GO:0043535	GO:0043535	regulation of blood vessel endothelial cell migration	4/476	93/28814	0.0683872	0.195157	0.140666	Hspb1/Apoe/Fgfbp1/Jup	4
GO:0044272	GO:0044272	sulfur compound biosynthetic process	4/476	93/28814	0.0683872	0.195157	0.140666	Pdk1/Gclm/Pdhb/Cth	4
GO:0045104	GO:0045104	intermediate filament cytoskeleton organization	4/476	93/28814	0.0683872	0.195157	0.140666	Ina/Dnajb6/Dst/Macf1	4
GO:0061640	GO:0061640	cytoskeleton-dependent cytokinesis	4/476	93/28814	0.0683872	0.195157	0.140666	Stmn1/Cep55/Kif20b/Incenp	4
GO:0043487	GO:0043487	regulation of RNA stability	6/476	174/28814	0.069564	0.198375	0.142986	Exosc5/Dnd1/Dkc1/Mov10/Fxr1/Nsun2	6
GO:0050679	GO:0050679	positive regulation of epithelial cell proliferation	7/476	217/28814	0.0696345	0.198436	0.14303	Kdm5b/Fgfbp1/Apela/Esrp1/Nodal/Ccnd1/Hmgb2	7
GO:0045765	GO:0045765	regulation of angiogenesis	9/476	307/28814	0.0701441	0.199607	0.143873	Klf2/Hspb1/Pml/Gab1/Apela/Jup/Pkm/Nodal/Sars	9
GO:0048511	GO:0048511	rhythmic process	9/476	307/28814	0.0701441	0.199607	0.143873	Klf9/Pml/Enox1/Kdm5b/Setx/Usp7/Trp53/Usp9x/Fbxl3	9
GO:0032273	GO:0032273	positive regulation of protein polymerization	4/476	94/28814	0.0705405	0.200339	0.144401	Hsp90aa1/Pycard/Psrc1/Map1b	4
GO:0045103	GO:0045103	intermediate filament-based process	4/476	94/28814	0.0705405	0.200339	0.144401	Ina/Dnajb6/Dst/Macf1	4
GO:0010466	GO:0010466	negative regulation of peptidase activity	8/476	262/28814	0.0705504	0.200339	0.144401	Gpx1/Sfn/Timp1/Ubxn1/Gapdh/Spint2/Dnajb6/Wfdc2	8
GO:0060538	GO:0060538	skeletal muscle organ development	7/476	218/28814	0.0709788	0.201311	0.145102	Mylpf/Gpx1/Fbxo22/Klf5/Ybx3/Sap30/Fxr1	7
GO:0009395	GO:0009395	phospholipid catabolic process	3/476	58/28814	0.0710422	0.201311	0.145102	Pla2g1b/Apoc1/Smpdl3b	3
GO:1904591	GO:1904591	positive regulation of protein import	3/476	58/28814	0.0710422	0.201311	0.145102	Jup/Trim28/Cdh1	3
GO:0048839	GO:0048839	inner ear development	7/476	219/28814	0.0723385	0.204269	0.147234	Sox2/Sdc4/Rest/Mycn/Esrp1/Anp32b/Cdh1	7
GO:0032651	GO:0032651	regulation of interleukin-1 beta production	4/476	95/28814	0.0727283	0.204269	0.147234	Hspb1/Pycard/Pml/Aim2	4
GO:0006862	GO:0006862	nucleotide transport	2/476	27/28814	0.0728917	0.204269	0.147234	Slc25a5/Slc25a36	2
GO:0007064	GO:0007064	mitotic sister chromatid cohesion	2/476	27/28814	0.0728917	0.204269	0.147234	Cdca5/Atrx	2
GO:0009264	GO:0009264	deoxyribonucleotide catabolic process	2/476	27/28814	0.0728917	0.204269	0.147234	Dpys/Pnp	2
GO:0023019	GO:0023019	signal transduction involved in regulation of gene expression	2/476	27/28814	0.0728917	0.204269	0.147234	Parp1/Epcam	2
GO:0031639	GO:0031639	plasminogen activation	2/476	27/28814	0.0728917	0.204269	0.147234	Eno1/Ruvbl1	2
GO:0032069	GO:0032069	regulation of nuclease activity	2/476	27/28814	0.0728917	0.204269	0.147234	Terf1/Hmgb2	2
GO:0034368	GO:0034368	protein-lipid complex remodeling	2/476	27/28814	0.0728917	0.204269	0.147234	Apoe/Apoc1	2
GO:0034369	GO:0034369	plasma lipoprotein particle remodeling	2/476	27/28814	0.0728917	0.204269	0.147234	Apoe/Apoc1	2
GO:0036003	GO:0036003	positive regulation of transcription from RNA polymerase II promoter in response to stress	2/476	27/28814	0.0728917	0.204269	0.147234	Klf2/Trp53	2
GO:0051016	GO:0051016	barbed-end actin filament capping	2/476	27/28814	0.0728917	0.204269	0.147234	Twf2/Mphosph8	2
GO:0060008	GO:0060008	Sertoli cell differentiation	2/476	27/28814	0.0728917	0.204269	0.147234	Nr0b1/Atrx	2
GO:0070841	GO:0070841	inclusion body assembly	2/476	27/28814	0.0728917	0.204269	0.147234	Apoe/Dnajb6	2
GO:1901071	GO:1901071	glucosamine-containing compound metabolic process	2/476	27/28814	0.0728917	0.204269	0.147234	Hexb/Gnpnat1	2
GO:0032102	GO:0032102	negative regulation of response to external stimulus	11/476	403/28814	0.0728953	0.204269	0.147234	Apoe/Pdgfa/Gpx1/Mif/Pglyrp1/Smpdl3b/Enpp3/Cd9/Gpx2/Gfer/Chd8	11
GO:0042157	GO:0042157	lipoprotein metabolic process	5/476	135/28814	0.0737016	0.206385	0.148759	Apoe/Apoc1/Ulk1/Lypla1/Lyplal1	5
GO:0002639	GO:0002639	positive regulation of immunoglobulin production	3/476	59/28814	0.0739704	0.206708	0.148992	Rif1/Msh2/Hmces	3
GO:0009948	GO:0009948	anterior/posterior axis specification	3/476	59/28814	0.0739704	0.206708	0.148992	Gdf3/Nodal/Tasor	3
GO:0010662	GO:0010662	regulation of striated muscle cell apoptotic process	3/476	59/28814	0.0739704	0.206708	0.148992	Tigar/Trp53/Hspa8	3
GO:0002700	GO:0002700	regulation of production of molecular mediator of immune response	6/476	177/28814	0.0741828	0.207158	0.149316	Rif1/Mif/Ddx58/Trim6/Msh2/Hmces	6
GO:0007626	GO:0007626	locomotory behavior	8/476	265/28814	0.0742562	0.20722	0.149361	Trh/Apoe/Hexb/Nav2/Uchl3/Etv5/Sod2/Hprt	8
GO:1901342	GO:1901342	regulation of vasculature development	9/476	311/28814	0.0746727	0.208238	0.150094	Klf2/Hspb1/Pml/Gab1/Apela/Jup/Pkm/Nodal/Sars	9
GO:0007044	GO:0007044	cell-substrate junction assembly	4/476	96/28814	0.0749502	0.208867	0.150548	Sdc4/Rcc2/Dst/Macf1	4
GO:0007623	GO:0007623	circadian rhythm	7/476	221/28814	0.075104	0.209152	0.150753	Pml/Kdm5b/Setx/Usp7/Trp53/Usp9x/Fbxl3	7
GO:0006898	GO:0006898	receptor-mediated endocytosis	8/476	266/28814	0.0755172	0.210157	0.151478	Apoe/Sh3gl2/Apoc1/Ifitm3/Apela/Cd9/Ulk1/Ezr	8
GO:0000381	GO:0000381	regulation of alternative mRNA splicing, via spliceosome	3/476	60/28814	0.0769516	0.213204	0.153674	Rest/Rbm25/Fxr1	3
GO:0010659	GO:0010659	cardiac muscle cell apoptotic process	3/476	60/28814	0.0769516	0.213204	0.153674	Tigar/Trp53/Hspa8	3
GO:2001238	GO:2001238	positive regulation of extrinsic apoptotic signaling pathway	3/476	60/28814	0.0769516	0.213204	0.153674	Pycard/Pml/Bax	3
GO:1901653	GO:1901653	cellular response to peptide	9/476	313/28814	0.077003	0.213204	0.153674	Socs2/Parp1/Pkm/Trp53/Slc39a14/Uchl3/Sgk1/Eif4ebp1/Snx5	9
GO:0031623	GO:0031623	receptor internalization	5/476	137/28814	0.0773882	0.213204	0.153674	Sh3gl2/Apela/Cd9/Ulk1/Ezr	5
GO:0002052	GO:0002052	positive regulation of neuroblast proliferation	2/476	28/28814	0.0776678	0.213204	0.153674	Sox2/Bex1	2
GO:0007141	GO:0007141	male meiosis I	2/476	28/28814	0.0776678	0.213204	0.153674	Dnmt3l/Hsf2bp	2
GO:0010458	GO:0010458	exit from mitosis	2/476	28/28814	0.0776678	0.213204	0.153674	Cdca5/Ube2c	2
GO:0031670	GO:0031670	cellular response to nutrient	2/476	28/28814	0.0776678	0.213204	0.153674	Folr1/Pim1	2
GO:0032469	GO:0032469	endoplasmic reticulum calcium ion homeostasis	2/476	28/28814	0.0776678	0.213204	0.153674	Pml/Bax	2
GO:0034390	GO:0034390	smooth muscle cell apoptotic process	2/476	28/28814	0.0776678	0.213204	0.153674	Gapdh/Sod2	2
GO:0034391	GO:0034391	regulation of smooth muscle cell apoptotic process	2/476	28/28814	0.0776678	0.213204	0.153674	Gapdh/Sod2	2
GO:0046128	GO:0046128	purine ribonucleoside metabolic process	2/476	28/28814	0.0776678	0.213204	0.153674	Pnp/Hprt	2
GO:0046688	GO:0046688	response to copper ion	2/476	28/28814	0.0776678	0.213204	0.153674	Mt1/Mt2	2
GO:0048499	GO:0048499	synaptic vesicle membrane organization	2/476	28/28814	0.0776678	0.213204	0.153674	Stx3/Syngr1	2
GO:0051767	GO:0051767	nitric-oxide synthase biosynthetic process	2/476	28/28814	0.0776678	0.213204	0.153674	Akap12/Fntb	2
GO:0051769	GO:0051769	regulation of nitric-oxide synthase biosynthetic process	2/476	28/28814	0.0776678	0.213204	0.153674	Akap12/Fntb	2
GO:0070193	GO:0070193	synaptonemal complex organization	2/476	28/28814	0.0776678	0.213204	0.153674	Sycp3/Syce2	2
GO:0071480	GO:0071480	cellular response to gamma radiation	2/476	28/28814	0.0776678	0.213204	0.153674	Trp53/Xrcc5	2
GO:2000178	GO:2000178	negative regulation of neural precursor cell proliferation	2/476	28/28814	0.0776678	0.213204	0.153674	Trp53/Spint2	2
GO:0010563	GO:0010563	negative regulation of phosphorus metabolic process	12/476	457/28814	0.07881	0.216045	0.155722	Hspb1/Apoe/Pdgfa/Pycard/Sh3gl2/Apoc1/Parp1/Tigar/Stk38/Trp53/Bax/Ccnb1	12
GO:0045936	GO:0045936	negative regulation of phosphate metabolic process	12/476	457/28814	0.07881	0.216045	0.155722	Hspb1/Apoe/Pdgfa/Pycard/Sh3gl2/Apoc1/Parp1/Tigar/Stk38/Trp53/Bax/Ccnb1	12
GO:0055076	GO:0055076	transition metal ion homeostasis	5/476	138/28814	0.0792682	0.217154	0.156521	Mt1/Mt2/Frrs1/Slc39a14/Sod2	5
GO:0071375	GO:0071375	cellular response to peptide hormone stimulus	8/476	269/28814	0.0793772	0.217305	0.15663	Socs2/Parp1/Pkm/Slc39a14/Uchl3/Sgk1/Eif4ebp1/Snx5	8
GO:0042632	GO:0042632	cholesterol homeostasis	4/476	98/28814	0.0794958	0.217335	0.156652	Apoe/Lima1/Ephx2/Nr5a2	4
GO:0120162	GO:0120162	positive regulation of cold-induced thermogenesis	4/476	98/28814	0.0794958	0.217335	0.156652	Alpl/Kdm3a/Ucp2/Plac8	4
GO:0032731	GO:0032731	positive regulation of interleukin-1 beta production	3/476	61/28814	0.0799848	0.218229	0.157296	Hspb1/Pycard/Aim2	3
GO:0060760	GO:0060760	positive regulation of response to cytokine stimulus	3/476	61/28814	0.0799848	0.218229	0.157296	Ddx58/Trim6/Ube2k	3
GO:0070231	GO:0070231	T cell apoptotic process	3/476	61/28814	0.0799848	0.218229	0.157296	Pnp/Trp53/Bax	3
GO:0050866	GO:0050866	negative regulation of cell activation	7/476	225/28814	0.0808192	0.220356	0.158829	Hspb1/Apoe/Pdgfa/Sdc4/Pglyrp1/Enpp3/Cd9	7
GO:0009408	GO:0009408	response to heat	4/476	99/28814	0.0818189	0.222781	0.160577	Hspb1/Hsp90aa1/Rbbp7/Hikeshi	4
GO:0055092	GO:0055092	sterol homeostasis	4/476	99/28814	0.0818189	0.222781	0.160577	Apoe/Lima1/Ephx2/Nr5a2	4
GO:0071560	GO:0071560	cellular response to transforming growth factor beta stimulus	7/476	226/28814	0.0822863	0.223387	0.161014	Pml/Folr1/Ltbp4/Parp1/Trp53/Usp9x/Nodal	7
GO:0009218	GO:0009218	pyrimidine ribonucleotide metabolic process	2/476	29/28814	0.0825394	0.223387	0.161014	Dpys/Uck2	2
GO:0010954	GO:0010954	positive regulation of protein processing	2/476	29/28814	0.0825394	0.223387	0.161014	Eno1/Ruvbl1	2
GO:0032770	GO:0032770	positive regulation of monooxygenase activity	2/476	29/28814	0.0825394	0.223387	0.161014	Apoe/Kras	2
GO:0034311	GO:0034311	diol metabolic process	2/476	29/28814	0.0825394	0.223387	0.161014	Acer2/Qdpr	2
GO:0034367	GO:0034367	protein-containing complex remodeling	2/476	29/28814	0.0825394	0.223387	0.161014	Apoe/Apoc1	2
GO:0060045	GO:0060045	positive regulation of cardiac muscle cell proliferation	2/476	29/28814	0.0825394	0.223387	0.161014	Pim1/Ccnb1	2
GO:1900027	GO:1900027	regulation of ruffle assembly	2/476	29/28814	0.0825394	0.223387	0.161014	Rcc2/Cobl	2
GO:1903649	GO:1903649	regulation of cytoplasmic transport	2/476	29/28814	0.0825394	0.223387	0.161014	Usp7/Ezr	2
GO:0006446	GO:0006446	regulation of translational initiation	3/476	62/28814	0.0830692	0.223708	0.161245	Pml/Mif4gd/Eif4ebp1	3
GO:0031102	GO:0031102	neuron projection regeneration	3/476	62/28814	0.0830692	0.223708	0.161245	Folr1/Ulk1/Bex1	3
GO:0034340	GO:0034340	response to type I interferon	3/476	62/28814	0.0830692	0.223708	0.161245	Ifitm3/Trim6/Ube2k	3
GO:0043457	GO:0043457	regulation of cellular respiration	3/476	62/28814	0.0830692	0.223708	0.161245	Cisd1/Chchd4/Trap1	3
GO:0046622	GO:0046622	positive regulation of organ growth	3/476	62/28814	0.0830692	0.223708	0.161245	Pim1/Ybx3/Ccnb1	3
GO:0050982	GO:0050982	detection of mechanical stimulus	3/476	62/28814	0.0830692	0.223708	0.161245	Sox2/Rest/Jup	3
GO:0051784	GO:0051784	negative regulation of nuclear division	3/476	62/28814	0.0830692	0.223708	0.161245	Fbxo5/Cdt1/Ccnb1	3
GO:0014902	GO:0014902	myotube differentiation	5/476	140/28814	0.083101	0.223708	0.161245	Gpx1/Fbxo22/Klf5/Cd9/Tanc1	5
GO:0045766	GO:0045766	positive regulation of angiogenesis	6/476	183/28814	0.0839321	0.225494	0.162533	Hspb1/Gab1/Apela/Jup/Pkm/Nodal	6
GO:1902905	GO:1902905	positive regulation of supramolecular fiber organization	6/476	183/28814	0.0839321	0.225494	0.162533	Sdc4/Dstn/Pycard/Mtss1/Psrc1/Map1b	6
GO:1904018	GO:1904018	positive regulation of vasculature development	6/476	183/28814	0.0839321	0.225494	0.162533	Hspb1/Gab1/Apela/Jup/Pkm/Nodal	6
GO:0032956	GO:0032956	regulation of actin cytoskeleton organization	10/476	366/28814	0.0840835	0.225751	0.162718	Sdc4/Lima1/Dstn/Pycard/Stmn1/Kank3/Mtss1/Twf2/Tmsb4x/Mphosph8	10
GO:0009798	GO:0009798	axis specification	4/476	100/28814	0.0841753	0.225847	0.162787	Gdf3/Cobl/Nodal/Tasor	4
GO:0032970	GO:0032970	regulation of actin filament-based process	11/476	414/28814	0.0842526	0.225904	0.162828	Sdc4/Lima1/Dstn/Pycard/Stmn1/Kank3/Mtss1/Jup/Twf2/Tmsb4x/Mphosph8	11
GO:0046165	GO:0046165	alcohol biosynthetic process	5/476	141/28814	0.0850536	0.227599	0.16405	Apoe/Rest/Akr1b3/Acer2/Qdpr	5
GO:0051224	GO:0051224	negative regulation of protein transport	5/476	141/28814	0.0850536	0.227599	0.16405	Apoe/Rest/Lypla1/Lyplal1/Ucp2	5
GO:1904375	GO:1904375	regulation of protein localization to cell periphery	5/476	141/28814	0.0850536	0.227599	0.16405	Stx3/Lypla1/Lyplal1/Ezr/Cdh1	5
GO:0061136	GO:0061136	regulation of proteasomal protein catabolic process	6/476	184/28814	0.0856228	0.22897	0.165038	Apoe/Gpx1/Fbxo22/Usp7/Ubxn1/Ube2k	6
GO:0006893	GO:0006893	Golgi to plasma membrane transport	3/476	63/28814	0.086204	0.229612	0.165501	Lypla1/Lyplal1/Macf1	3
GO:0009064	GO:0009064	glutamine family amino acid metabolic process	3/476	63/28814	0.086204	0.229612	0.165501	Gclm/Asns/Slc7a7	3
GO:0010658	GO:0010658	striated muscle cell apoptotic process	3/476	63/28814	0.086204	0.229612	0.165501	Tigar/Trp53/Hspa8	3
GO:0035315	GO:0035315	hair cell differentiation	3/476	63/28814	0.086204	0.229612	0.165501	Rest/Mycn/Esrp1	3
GO:0046173	GO:0046173	polyol biosynthetic process	3/476	63/28814	0.086204	0.229612	0.165501	Akr1b3/Acer2/Qdpr	3
GO:0051785	GO:0051785	positive regulation of nuclear division	3/476	63/28814	0.086204	0.229612	0.165501	Ooep/Fbxo5/Cdt1	3
GO:0006661	GO:0006661	phosphatidylinositol biosynthetic process	4/476	101/28814	0.0865646	0.230269	0.165974	Pdgfa/Socs2/Impa2/Bpnt1	4
GO:0032611	GO:0032611	interleukin-1 beta production	4/476	101/28814	0.0865646	0.230269	0.165974	Hspb1/Pycard/Pml/Aim2	4
GO:1901655	GO:1901655	cellular response to ketone	5/476	142/28814	0.0870302	0.231087	0.166564	Spp1/Klf9/Akr1b3/Sgk1/Eif4ebp1	5
GO:0032680	GO:0032680	regulation of tumor necrosis factor production	6/476	185/28814	0.0873323	0.231087	0.166564	Hspb1/Akap12/Mif/Pycard/Ddx58/Ncl	6
GO:0050770	GO:0050770	regulation of axonogenesis	6/476	185/28814	0.0873323	0.231087	0.166564	Apoe/Twf2/Ulk1/Rpl4/Macf1/Map1b	6
GO:0009225	GO:0009225	nucleotide-sugar metabolic process	2/476	30/28814	0.0875018	0.231087	0.166564	Pmm1/Gnpnat1	2
GO:0010800	GO:0010800	positive regulation of peptidyl-threonine phosphorylation	2/476	30/28814	0.0875018	0.231087	0.166564	Trim6/Ube2k	2
GO:0016556	GO:0016556	mRNA modification	2/476	30/28814	0.0875018	0.231087	0.166564	Dkc1/Nsun2	2
GO:0032369	GO:0032369	negative regulation of lipid transport	2/476	30/28814	0.0875018	0.231087	0.166564	Apoe/Apoc1	2
GO:0034508	GO:0034508	centromere complex assembly	2/476	30/28814	0.0875018	0.231087	0.166564	Cenpv/Hells	2
GO:0051446	GO:0051446	positive regulation of meiotic cell cycle	2/476	30/28814	0.0875018	0.231087	0.166564	Ooep/Fbxo5	2
GO:0060563	GO:0060563	neuroepithelial cell differentiation	2/476	30/28814	0.0875018	0.231087	0.166564	Nodal/Map1b	2
GO:0140058	GO:0140058	neuron projection arborization	2/476	30/28814	0.0875018	0.231087	0.166564	Mov10/Macf1	2
GO:0043588	GO:0043588	skin development	9/476	322/28814	0.088035	0.232343	0.167469	Pdgfa/Cbx7/Grhl2/Sfn/Stmn1/Jup/Tfap2c/Ncoa3/Nsun2	9
GO:0071559	GO:0071559	response to transforming growth factor beta	7/476	230/28814	0.0883073	0.23291	0.167878	Pml/Folr1/Ltbp4/Parp1/Trp53/Usp9x/Nodal	7
GO:0150115	GO:0150115	cell-substrate junction organization	4/476	102/28814	0.0889865	0.234548	0.169059	Sdc4/Rcc2/Dst/Macf1	4
GO:0006303	GO:0006303	double-strand break repair via nonhomologous end joining	3/476	64/28814	0.0893883	0.234994	0.16938	Rif1/Xrcc5/Hmces	3
GO:0051893	GO:0051893	regulation of focal adhesion assembly	3/476	64/28814	0.0893883	0.234994	0.16938	Sdc4/Rcc2/Macf1	3
GO:0060393	GO:0060393	regulation of pathway-restricted SMAD protein phosphorylation	3/476	64/28814	0.0893883	0.234994	0.16938	Gdf3/Nodal/Rbpms	3
GO:0090109	GO:0090109	regulation of cell-substrate junction assembly	3/476	64/28814	0.0893883	0.234994	0.16938	Sdc4/Rcc2/Macf1	3
GO:0071229	GO:0071229	cellular response to acid chemical	6/476	187/28814	0.0908071	0.238568	0.171956	Klf2/Eno1/Cdh1/Lars/Dnmt3b/Castor1	6
GO:0006665	GO:0006665	sphingolipid metabolic process	5/476	144/28814	0.091055	0.238908	0.172201	Hexb/Smpdl3b/Acer2/Agk/Bax	5
GO:0009451	GO:0009451	RNA modification	5/476	144/28814	0.091055	0.238908	0.172201	Dkc1/Apobec3/Emg1/Nhp2/Nsun2	5
GO:0050878	GO:0050878	regulation of body fluid levels	10/476	373/28814	0.0923819	0.240827	0.173584	Apoe/Pdgfa/Sfn/Socs2/Stmn1/Akr1b3/Cd9/Anxa7/Cdh1/Ccnd1	10
GO:0001832	GO:0001832	blastocyst growth	2/476	31/28814	0.0925508	0.240827	0.173584	Pou5f1/Sbds	2
GO:0045454	GO:0045454	cell redox homeostasis	2/476	31/28814	0.0925508	0.240827	0.173584	Gpx1/Gsr	2
GO:0061082	GO:0061082	myeloid leukocyte cytokine production	2/476	31/28814	0.0925508	0.240827	0.173584	Mif/Ddx58	2
GO:0070979	GO:0070979	protein K11-linked ubiquitination	2/476	31/28814	0.0925508	0.240827	0.173584	Ube2t/Ube2c	2
GO:0071354	GO:0071354	cellular response to interleukin-6	2/476	31/28814	0.0925508	0.240827	0.173584	Myb/Gab1	2
GO:1901798	GO:1901798	positive regulation of signal transduction by p53 class mediator	2/476	31/28814	0.0925508	0.240827	0.173584	Pml/Eef1e1	2
GO:1903319	GO:1903319	positive regulation of protein maturation	2/476	31/28814	0.0925508	0.240827	0.173584	Eno1/Ruvbl1	2
GO:1903555	GO:1903555	regulation of tumor necrosis factor superfamily cytokine production	6/476	188/28814	0.0925723	0.240827	0.173584	Hspb1/Akap12/Mif/Pycard/Ddx58/Ncl	6
GO:0009166	GO:0009166	nucleotide catabolic process	3/476	65/28814	0.0926213	0.240827	0.173584	Dpys/Pnp/Hprt	3
GO:0060038	GO:0060038	cardiac muscle cell proliferation	3/476	65/28814	0.0926213	0.240827	0.173584	Jarid2/Pim1/Ccnb1	3
GO:0070265	GO:0070265	necrotic cell death	3/476	65/28814	0.0926213	0.240827	0.173584	Trp53/Bax/Ybx3	3
GO:0098930	GO:0098930	axonal transport	3/476	65/28814	0.0926213	0.240827	0.173584	Hspb1/Ap3b2/Dst	3
GO:1901264	GO:1901264	carbohydrate derivative transport	3/476	65/28814	0.0926213	0.240827	0.173584	Slc28a1/Slc29a1/Slc25a5	3
GO:0070227	GO:0070227	lymphocyte apoptotic process	4/476	104/28814	0.0939273	0.244066	0.175919	Mif/Pnp/Trp53/Bax	4
GO:0050777	GO:0050777	negative regulation of immune response	6/476	189/28814	0.0943559	0.245022	0.176608	Gpx1/Pglyrp1/Smpdl3b/Enpp3/Gpx2/Gfer	6
GO:0030833	GO:0030833	regulation of actin filament polymerization	5/476	146/28814	0.0951742	0.24683	0.177911	Pycard/Kank3/Twf2/Tmsb4x/Mphosph8	5
GO:0120161	GO:0120161	regulation of cold-induced thermogenesis	5/476	146/28814	0.0951742	0.24683	0.177911	Alpl/Tfe3/Kdm3a/Ucp2/Plac8	5
GO:0051146	GO:0051146	striated muscle cell differentiation	9/476	328/28814	0.0958852	0.247604	0.178469	Gpx1/Csrp2/Fbxo22/Klf5/Cd9/Cacybp/Kras/Tanc1/Acadm	9
GO:0002720	GO:0002720	positive regulation of cytokine production involved in immune response	3/476	66/28814	0.095902	0.247604	0.178469	Mif/Ddx58/Trim6	3
GO:0015909	GO:0015909	long-chain fatty acid transport	3/476	66/28814	0.095902	0.247604	0.178469	Apoe/Pla2g1b/Mif	3
GO:0043489	GO:0043489	RNA stabilization	3/476	66/28814	0.095902	0.247604	0.178469	Dnd1/Dkc1/Nsun2	3
GO:0048286	GO:0048286	lung alveolus development	3/476	66/28814	0.095902	0.247604	0.178469	Sox2/Pdgfa/Tns3	3
GO:0060688	GO:0060688	regulation of morphogenesis of a branching structure	3/476	66/28814	0.095902	0.247604	0.178469	Pdgfa/Etv5/Cdh1	3
GO:1903051	GO:1903051	negative regulation of proteolysis involved in cellular protein catabolic process	3/476	66/28814	0.095902	0.247604	0.178469	Pml/Usp7/Ubxn1	3
GO:0002705	GO:0002705	positive regulation of leukocyte mediated immunity	6/476	190/28814	0.096158	0.248106	0.178831	Rif1/Ddx58/Pnp/Hspa8/Msh2/Hmces	6
GO:2001237	GO:2001237	negative regulation of extrinsic apoptotic signaling pathway	4/476	105/28814	0.0964454	0.248689	0.179251	Gpx1/Gclm/Mcl1/Hmgb2	4
GO:0016042	GO:0016042	lipid catabolic process	9/476	329/28814	0.0972319	0.249962	0.180169	Apoe/Spp1/Pla2g1b/Hsd17b14/Hexb/Apoc1/Smpdl3b/Acer2/Acadm	9
GO:1903364	GO:1903364	positive regulation of cellular protein catabolic process	5/476	147/28814	0.097269	0.249962	0.180169	Apoe/Hsp90aa1/Fbxo22/Atpif1/Ezr	5
GO:0001893	GO:0001893	maternal placenta development	2/476	32/28814	0.0976821	0.249962	0.180169	Nodal/Cdh1	2
GO:0010574	GO:0010574	regulation of vascular endothelial growth factor production	2/476	32/28814	0.0976821	0.249962	0.180169	Nodal/Sars	2
GO:0016242	GO:0016242	negative regulation of macroautophagy	2/476	32/28814	0.0976821	0.249962	0.180169	Tigar/Trp53	2
GO:0045616	GO:0045616	regulation of keratinocyte differentiation	2/476	32/28814	0.0976821	0.249962	0.180169	Grhl2/Ncoa3	2
GO:0048011	GO:0048011	neurotrophin TRK receptor signaling pathway	2/476	32/28814	0.0976821	0.249962	0.180169	Ulk1/Bex1	2
GO:0048668	GO:0048668	collateral sprouting	2/476	32/28814	0.0976821	0.249962	0.180169	Cobl/Ulk1	2
GO:0051085	GO:0051085	chaperone cofactor-dependent protein refolding	2/476	32/28814	0.0976821	0.249962	0.180169	Hspa8/Hspa14	2
GO:0060561	GO:0060561	apoptotic process involved in morphogenesis	2/476	32/28814	0.0976821	0.249962	0.180169	Pml/Bax	2
GO:1902042	GO:1902042	negative regulation of extrinsic apoptotic signaling pathway via death domain receptors	2/476	32/28814	0.0976821	0.249962	0.180169	Gpx1/Hmgb2	2
GO:1902883	GO:1902883	negative regulation of response to oxidative stress	2/476	32/28814	0.0976821	0.249962	0.180169	Glrx/Trap1	2
GO:0002819	GO:0002819	regulation of adaptive immune response	7/476	236/28814	0.0977938	0.25009	0.180261	Rif1/Mif/Pycard/Pnp/Hspa8/Msh2/Hmces	7
GO:0032640	GO:0032640	tumor necrosis factor production	6/476	191/28814	0.0979783	0.250403	0.180486	Hspb1/Akap12/Mif/Pycard/Ddx58/Ncl	6
GO:0001822	GO:0001822	kidney development	9/476	330/28814	0.0985896	0.251806	0.181497	Spp1/Pdgfa/Arid5b/Akr1b3/Hells/Mtss1/Bax/Epcam/Odc1	9
GO:0006611	GO:0006611	protein export from nucleus	3/476	67/28814	0.0992296	0.25312	0.182445	Sfn/Anp32b/Chchd4	3
GO:0030193	GO:0030193	regulation of blood coagulation	3/476	67/28814	0.0992296	0.25312	0.182445	Apoe/Pdgfa/Cd9	3
GO:0071453	GO:0071453	cellular response to oxygen levels	5/476	148/28814	0.0993869	0.253202	0.182504	Pdk1/Tigar/Trp53/Eno1/Eif4ebp1	5
GO:0106106	GO:0106106	cold-induced thermogenesis	5/476	148/28814	0.0993869	0.253202	0.182504	Alpl/Tfe3/Kdm3a/Ucp2/Plac8	5
GO:0035195	GO:0035195	miRNA-mediated gene silencing	5/476	149/28814	0.101528	0.258452	0.186288	Dnd1/Mov10/Trp53/Srrt/Fxr1	5
GO:2000243	GO:2000243	positive regulation of reproductive process	4/476	107/28814	0.101576	0.258452	0.186288	Ooep/Apela/Fbxo5/Sgo2a	4
GO:0060389	GO:0060389	pathway-restricted SMAD protein phosphorylation	3/476	68/28814	0.102603	0.260324	0.187637	Gdf3/Nodal/Rbpms	3
GO:0061951	GO:0061951	establishment of protein localization to plasma membrane	3/476	68/28814	0.102603	0.260324	0.187637	Lypla1/Lyplal1/Macf1	3
GO:0071241	GO:0071241	cellular response to inorganic substance	7/476	239/28814	0.10274	0.260324	0.187637	Mt1/Sox2/Mt2/Rasgrp2/Tigar/Cdh1/Atrx	7
GO:0002902	GO:0002902	regulation of B cell apoptotic process	2/476	33/28814	0.102892	0.260324	0.187637	Mif/Bax	2
GO:0006270	GO:0006270	DNA replication initiation	2/476	33/28814	0.102892	0.260324	0.187637	Cdt1/Ccne1	2
GO:0050999	GO:0050999	regulation of nitric-oxide synthase activity	2/476	33/28814	0.102892	0.260324	0.187637	Apoe/Kras	2
GO:0060914	GO:0060914	heart formation	2/476	33/28814	0.102892	0.260324	0.187637	Folr1/Pim1	2
GO:0070741	GO:0070741	response to interleukin-6	2/476	33/28814	0.102892	0.260324	0.187637	Myb/Gab1	2
GO:2000108	GO:2000108	positive regulation of leukocyte apoptotic process	2/476	33/28814	0.102892	0.260324	0.187637	Trp53/Bax	2
GO:0071706	GO:0071706	tumor necrosis factor superfamily cytokine production	6/476	194/28814	0.103549	0.261821	0.188717	Hspb1/Akap12/Mif/Pycard/Ddx58/Ncl	6
GO:0051147	GO:0051147	regulation of muscle cell differentiation	5/476	151/28814	0.105879	0.266905	0.192381	Fbxo22/Rbpms2/Sod2/Tmsb4x/Cth	5
GO:1900180	GO:1900180	regulation of protein localization to nucleus	5/476	151/28814	0.105879	0.266905	0.192381	Parp1/Jup/Nolc1/Trim28/Cdh1	5
GO:0021695	GO:0021695	cerebellar cortex development	3/476	69/28814	0.106022	0.266905	0.192381	Nav2/Ulk1/Usp9x	3
GO:0070613	GO:0070613	regulation of protein processing	3/476	69/28814	0.106022	0.266905	0.192381	Eno1/Cdh1/Ruvbl1	3
GO:0150116	GO:0150116	regulation of cell-substrate junction organization	3/476	69/28814	0.106022	0.266905	0.192381	Sdc4/Rcc2/Macf1	3
GO:1900046	GO:1900046	regulation of hemostasis	3/476	69/28814	0.106022	0.266905	0.192381	Apoe/Pdgfa/Cd9	3
GO:2000242	GO:2000242	negative regulation of reproductive process	3/476	69/28814	0.106022	0.266905	0.192381	Timp1/Fbxo5/Nodal	3
GO:0031348	GO:0031348	negative regulation of defense response	7/476	241/28814	0.106111	0.266964	0.192423	Apoe/Gpx1/Pglyrp1/Smpdl3b/Enpp3/Gpx2/Gfer	7
GO:0140053	GO:0140053	mitochondrial gene expression	4/476	109/28814	0.106829	0.268603	0.193605	Chchd10/Tefm/Mrps18b/Mrps34	4
GO:0097191	GO:0097191	extrinsic apoptotic signaling pathway	7/476	242/28814	0.107819	0.270306	0.194832	Gpx1/Pycard/Pml/Gclm/Bax/Mcl1/Hmgb2	7
GO:0002824	GO:0002824	positive regulation of adaptive immune response based on somatic recombination of immune receptors built from immunoglobulin superfamily domains	5/476	152/28814	0.108088	0.270306	0.194832	Rif1/Pnp/Hspa8/Msh2/Hmces	5
GO:0009119	GO:0009119	ribonucleoside metabolic process	2/476	34/28814	0.108176	0.270306	0.194832	Pnp/Hprt	2
GO:0031116	GO:0031116	positive regulation of microtubule polymerization	2/476	34/28814	0.108176	0.270306	0.194832	Psrc1/Map1b	2
GO:0044788	GO:0044788	modulation by host of viral process	2/476	34/28814	0.108176	0.270306	0.194832	Apoe/Hspa8	2
GO:0045920	GO:0045920	negative regulation of exocytosis	2/476	34/28814	0.108176	0.270306	0.194832	Pou5f1/Rest	2
GO:0050482	GO:0050482	arachidonic acid secretion	2/476	34/28814	0.108176	0.270306	0.194832	Pla2g1b/Mif	2
GO:0051497	GO:0051497	negative regulation of stress fiber assembly	2/476	34/28814	0.108176	0.270306	0.194832	Stmn1/Kank3	2
GO:0055094	GO:0055094	response to lipoprotein particle	2/476	34/28814	0.108176	0.270306	0.194832	Apoe/Cd9	2
GO:1903963	GO:1903963	arachidonate transport	2/476	34/28814	0.108176	0.270306	0.194832	Pla2g1b/Mif	2
GO:0048662	GO:0048662	negative regulation of smooth muscle cell proliferation	3/476	70/28814	0.109484	0.273237	0.196945	Apoe/Trp53/Sod2	3
GO:0050885	GO:0050885	neuromuscular process controlling balance	3/476	70/28814	0.109484	0.273237	0.196945	Sox2/Hexb/Rest	3
GO:0008202	GO:0008202	steroid metabolic process	9/476	338/28814	0.109843	0.273962	0.197467	Apoe/Spp1/Lima1/Ephx2/Hsd17b14/Nr5a2/Nr0b1/Apoc1/Rest	9
GO:0001655	GO:0001655	urogenital system development	10/476	387/28814	0.110392	0.275162	0.198333	Spp1/Pdgfa/Arid5b/Akr1b3/Hells/Mtss1/Bax/Fkbp4/Epcam/Odc1	10
GO:0030705	GO:0030705	cytoskeleton-dependent intracellular transport	6/476	198/28814	0.111227	0.277072	0.199709	Hspb1/Ap3b2/Actn4/Hspa8/Dst/Map1b	6
GO:0021549	GO:0021549	cerebellum development	4/476	111/28814	0.112203	0.27916	0.201214	Nav2/Ulk1/Trp53/Usp9x	4
GO:0046916	GO:0046916	cellular transition metal ion homeostasis	4/476	111/28814	0.112203	0.27916	0.201214	Mt1/Mt2/Frrs1/Slc39a14	4
GO:0001913	GO:0001913	T cell mediated cytotoxicity	3/476	71/28814	0.11299	0.280046	0.201853	Pnp/Hspa8/Hprt	3
GO:0042733	GO:0042733	embryonic digit morphogenesis	3/476	71/28814	0.11299	0.280046	0.201853	Grhl2/Mycn/Bax	3
GO:0050818	GO:0050818	regulation of coagulation	3/476	71/28814	0.11299	0.280046	0.201853	Apoe/Pdgfa/Cd9	3
GO:0070936	GO:0070936	protein K48-linked ubiquitination	3/476	71/28814	0.11299	0.280046	0.201853	Ube2t/Ube2k/Ube2c	3
GO:1902895	GO:1902895	positive regulation of miRNA transcription	3/476	71/28814	0.11299	0.280046	0.201853	Klf5/Trp53/Gnl3	3
GO:2001244	GO:2001244	positive regulation of intrinsic apoptotic signaling pathway	3/476	71/28814	0.11299	0.280046	0.201853	Trp53/Bax/Mcl1	3
GO:0001556	GO:0001556	oocyte maturation	2/476	35/28814	0.11353	0.280046	0.201853	Fbxo5/Ccnb1	2
GO:0003401	GO:0003401	axis elongation	2/476	35/28814	0.11353	0.280046	0.201853	Tfap2c/Trim28	2
GO:0010837	GO:0010837	regulation of keratinocyte proliferation	2/476	35/28814	0.11353	0.280046	0.201853	Klf9/Sfn	2
GO:0042278	GO:0042278	purine nucleoside metabolic process	2/476	35/28814	0.11353	0.280046	0.201853	Pnp/Hprt	2
GO:0043243	GO:0043243	positive regulation of protein-containing complex disassembly	2/476	35/28814	0.11353	0.280046	0.201853	Dstn/Setx	2
GO:0043537	GO:0043537	negative regulation of blood vessel endothelial cell migration	2/476	35/28814	0.11353	0.280046	0.201853	Apoe/Jup	2
GO:0044743	GO:0044743	protein transmembrane import into intracellular organelle	2/476	35/28814	0.11353	0.280046	0.201853	Tomm40/Chchd4	2
GO:0061436	GO:0061436	establishment of skin barrier	2/476	35/28814	0.11353	0.280046	0.201853	Sfn/Stmn1	2
GO:0030099	GO:0030099	myeloid cell differentiation	11/476	439/28814	0.113917	0.280828	0.202417	Klf2/Pml/Myb/Dyrk3/Tfe3/Glo1/Atpif1/Tjp2/Slc25a5/Hmgb2/Tcea1	11
GO:0032868	GO:0032868	response to insulin	7/476	246/28814	0.114796	0.282782	0.203825	Parp1/Pkm/Slc39a14/Uchl3/Sgk1/Eif4ebp1/Snx5	7
GO:0007043	GO:0007043	cell-cell junction assembly	5/476	155/28814	0.11485	0.282782	0.203825	Grhl2/Jup/Cd9/Actn4/Cdh1	5
GO:0043405	GO:0043405	regulation of MAP kinase activity	6/476	200/28814	0.115172	0.283297	0.204196	Apoe/Pdgfa/Mif/Gab1/Stk38/Kras	6
GO:0007389	GO:0007389	pattern specification process	12/476	490/28814	0.115199	0.283297	0.204196	Ooep/Mtf2/Gdf3/Nanog/Folr1/Cobl/Eed/Trp53/Nodal/Tgif1/Grsf1/Tasor	12
GO:0051235	GO:0051235	maintenance of location	9/476	342/28814	0.115728	0.284424	0.205008	Chchd10/Apoe/Pml/Hexb/Twf2/Bax/Morc3/Tmsb4x/Diaph1	9
GO:0007405	GO:0007405	neuroblast proliferation	3/476	72/28814	0.116538	0.285721	0.205943	Sox2/Trp53/Bex1	3
GO:0010507	GO:0010507	negative regulation of autophagy	3/476	72/28814	0.116538	0.285721	0.205943	Tigar/Trp53/Mcl1	3
GO:0045428	GO:0045428	regulation of nitric oxide biosynthetic process	3/476	72/28814	0.116538	0.285721	0.205943	Klf2/Hsp90aa1/Sod2	3
GO:1903317	GO:1903317	regulation of protein maturation	3/476	72/28814	0.116538	0.285721	0.205943	Eno1/Cdh1/Ruvbl1	3
GO:0010038	GO:0010038	response to metal ion	8/476	295/28814	0.11763	0.288205	0.207734	Mt1/Sox2/Mt2/Rasgrp2/Tigar/Anxa7/Crip1/Cdh1	8
GO:2000106	GO:2000106	regulation of leukocyte apoptotic process	4/476	113/28814	0.117695	0.288205	0.207734	Mif/Pnp/Trp53/Bax	4
GO:0007286	GO:0007286	spermatid development	7/476	248/28814	0.118372	0.289005	0.20831	Zfp42/Rnf17/Jam2/Sycp3/Kdm3a/Nsun2/Hmgb2	7
GO:0060537	GO:0060537	muscle tissue development	12/476	493/28814	0.118922	0.289005	0.20831	Mylpf/Gpx1/Jarid2/Csrp2/Fbxo22/Klf5/Pim1/Cacybp/Ybx3/Acadm/Sap30/Ccnb1	12
GO:0002053	GO:0002053	positive regulation of mesenchymal cell proliferation	2/476	36/28814	0.118951	0.289005	0.20831	Pdgfa/Mycn	2
GO:0009154	GO:0009154	purine ribonucleotide catabolic process	2/476	36/28814	0.118951	0.289005	0.20831	Pnp/Hprt	2
GO:0010573	GO:0010573	vascular endothelial growth factor production	2/476	36/28814	0.118951	0.289005	0.20831	Nodal/Sars	2
GO:0022616	GO:0022616	DNA strand elongation	2/476	36/28814	0.118951	0.289005	0.20831	Ino80e/Ruvbl1	2
GO:0033866	GO:0033866	nucleoside bisphosphate biosynthetic process	2/476	36/28814	0.118951	0.289005	0.20831	Pdk1/Pdhb	2
GO:0034030	GO:0034030	ribonucleoside bisphosphate biosynthetic process	2/476	36/28814	0.118951	0.289005	0.20831	Pdk1/Pdhb	2
GO:0034033	GO:0034033	purine nucleoside bisphosphate biosynthetic process	2/476	36/28814	0.118951	0.289005	0.20831	Pdk1/Pdhb	2
GO:0048169	GO:0048169	regulation of long-term neuronal synaptic plasticity	2/476	36/28814	0.118951	0.289005	0.20831	Syngr1/Kras	2
GO:0070266	GO:0070266	necroptotic process	2/476	36/28814	0.118951	0.289005	0.20831	Trp53/Ybx3	2
GO:0072524	GO:0072524	pyridine-containing compound metabolic process	2/476	36/28814	0.118951	0.289005	0.20831	Pnp/Alpl	2
GO:1904037	GO:1904037	positive regulation of epithelial cell apoptotic process	2/476	36/28814	0.118951	0.289005	0.20831	Pla2g1b/Col18a1	2
GO:0031346	GO:0031346	positive regulation of cell projection organization	11/476	443/28814	0.119156	0.289328	0.208543	Hspb1/Apoe/Rrn3/Cobl/Setx/Twf2/Rpl4/Pias2/Sgk1/Macf1/Map1b	11
GO:0035194	GO:0035194	post-transcriptional gene silencing by RNA	5/476	157/28814	0.119467	0.289909	0.208962	Dnd1/Mov10/Trp53/Srrt/Fxr1	5
GO:0008542	GO:0008542	visual learning	3/476	73/28814	0.120128	0.290813	0.209613	Sgk1/Kras/Tanc1	3
GO:0032732	GO:0032732	positive regulation of interleukin-1 production	3/476	73/28814	0.120128	0.290813	0.209613	Hspb1/Pycard/Aim2	3
GO:0061045	GO:0061045	negative regulation of wound healing	3/476	73/28814	0.120128	0.290813	0.209613	Apoe/Pdgfa/Cd9	3
GO:1905330	GO:1905330	regulation of morphogenesis of an epithelium	3/476	73/28814	0.120128	0.290813	0.209613	Pdgfa/Etv5/Cdh1	3
GO:0072001	GO:0072001	renal system development	9/476	345/28814	0.120254	0.290943	0.209707	Spp1/Pdgfa/Arid5b/Akr1b3/Hells/Mtss1/Bax/Epcam/Odc1	9
GO:0048771	GO:0048771	tissue remodeling	6/476	203/28814	0.121221	0.293107	0.211267	Spp1/Pml/Timp1/Trp53/Elf3/Bax	6
GO:0022409	GO:0022409	positive regulation of cell-cell adhesion	8/476	298/28814	0.122587	0.296233	0.21352	Sox2/Hsp90aa1/Pycard/Myb/Pnp/Myo10/Nodal/Cdh1	8
GO:0032231	GO:0032231	regulation of actin filament bundle assembly	4/476	115/28814	0.123301	0.29778	0.214635	Sdc4/Stmn1/Kank3/Mtss1	4
GO:0006354	GO:0006354	DNA-templated transcription, elongation	3/476	74/28814	0.123758	0.298348	0.215045	Cbx7/Nelfa/Tefm	3
GO:0043966	GO:0043966	histone H3 acetylation	3/476	74/28814	0.123758	0.298348	0.215045	Jade1/Pou5f1/Kat6b	3
GO:0051453	GO:0051453	regulation of intracellular pH	3/476	74/28814	0.123758	0.298348	0.215045	Slc9b1/Trp53/Cln5	3
GO:0043583	GO:0043583	ear development	7/476	251/28814	0.123843	0.298375	0.215064	Sox2/Sdc4/Rest/Mycn/Esrp1/Anp32b/Cdh1	7
GO:0051168	GO:0051168	nuclear export	5/476	159/28814	0.124171	0.298734	0.215323	Sfn/Anp32b/Chchd4/Ltv1/Nsun2	5
GO:0032435	GO:0032435	negative regulation of proteasomal ubiquitin-dependent protein catabolic process	2/476	37/28814	0.124436	0.298734	0.215323	Usp7/Ubxn1	2
GO:0033146	GO:0033146	regulation of intracellular estrogen receptor signaling pathway	2/476	37/28814	0.124436	0.298734	0.215323	Parp1/Ncoa3	2
GO:0040020	GO:0040020	regulation of meiotic nuclear division	2/476	37/28814	0.124436	0.298734	0.215323	Ooep/Fbxo5	2
GO:0060218	GO:0060218	hematopoietic stem cell differentiation	2/476	37/28814	0.124436	0.298734	0.215323	Trp53/Xrcc5	2
GO:0071402	GO:0071402	cellular response to lipoprotein particle stimulus	2/476	37/28814	0.124436	0.298734	0.215323	Apoe/Cd9	2
GO:0030098	GO:0030098	lymphocyte differentiation	11/476	447/28814	0.124529	0.298782	0.215357	Hspb1/Hsp90aa1/Tpd52/Pglyrp1/Myb/Pnp/Hells/Trp53/Bax/Slc25a5/Msh2	11
GO:0051495	GO:0051495	positive regulation of cytoskeleton organization	6/476	205/28814	0.125339	0.300545	0.216628	Sdc4/Dstn/Pycard/Mtss1/Psrc1/Map1b	6
GO:0002683	GO:0002683	negative regulation of immune system process	11/476	448/28814	0.125893	0.301696	0.217458	Hspb1/Sdc4/Gpx1/Mif/Pglyrp1/Smpdl3b/Enpp3/Tjp2/Gpx2/Gfer/Ezr	11
GO:0030038	GO:0030038	contractile actin filament bundle assembly	4/476	116/28814	0.126146	0.301763	0.217506	Sdc4/Stmn1/Kank3/Pdlim1	4
GO:0032652	GO:0032652	regulation of interleukin-1 production	4/476	116/28814	0.126146	0.301763	0.217506	Hspb1/Pycard/Pml/Aim2	4
GO:0043149	GO:0043149	stress fiber assembly	4/476	116/28814	0.126146	0.301763	0.217506	Sdc4/Stmn1/Kank3/Pdlim1	4
GO:0007519	GO:0007519	skeletal muscle tissue development	6/476	206/28814	0.127423	0.304287	0.219325	Mylpf/Gpx1/Fbxo22/Klf5/Ybx3/Sap30	6
GO:0030301	GO:0030301	cholesterol transport	3/476	75/28814	0.127427	0.304287	0.219325	Apoe/Lima1/Apoc1	3
GO:0051149	GO:0051149	positive regulation of muscle cell differentiation	3/476	75/28814	0.127427	0.304287	0.219325	Sod2/Tmsb4x/Cth	3
GO:0071496	GO:0071496	cellular response to external stimulus	8/476	301/28814	0.127651	0.304643	0.219582	Folr1/Ppan/Fbxo22/Asns/Ulk1/Trp53/Pim1/Lars	8
GO:0016482	GO:0016482	cytosolic transport	5/476	161/28814	0.128959	0.30736	0.22154	Usp7/Tbc1d10b/Cln5/Ezr/Snx5	5
GO:0019218	GO:0019218	regulation of steroid metabolic process	4/476	117/28814	0.129018	0.30736	0.22154	Apoe/Ephx2/Nr0b1/Rest	4
GO:0045446	GO:0045446	endothelial cell differentiation	4/476	117/28814	0.129018	0.30736	0.22154	Gpx1/Col18a1/Tjp2/Ezr	4
GO:0072659	GO:0072659	protein localization to plasma membrane	8/476	302/28814	0.129363	0.308001	0.222002	Stx3/Atp1b1/Jup/Lypla1/Lyplal1/Ezr/Cdh1/Macf1	8
GO:0021953	GO:0021953	central nervous system neuron differentiation	6/476	207/28814	0.129524	0.308202	0.222147	Sox2/Hsp90aa1/Nfib/Ulk1/Tfap2c/Hprt	6
GO:0031112	GO:0031112	positive regulation of microtubule polymerization or depolymerization	2/476	38/28814	0.129979	0.308558	0.222403	Psrc1/Map1b	2
GO:0034381	GO:0034381	plasma lipoprotein particle clearance	2/476	38/28814	0.129979	0.308558	0.222403	Apoe/Apoc1	2
GO:0060236	GO:0060236	regulation of mitotic spindle organization	2/476	38/28814	0.129979	0.308558	0.222403	Bora/Psrc1	2
GO:1901661	GO:1901661	quinone metabolic process	2/476	38/28814	0.129979	0.308558	0.222403	Akr1b3/Cbr3	2
GO:0001756	GO:0001756	somitogenesis	3/476	76/28814	0.131135	0.309843	0.22333	Gdf3/Cobl/Trp53	3
GO:0002712	GO:0002712	regulation of B cell mediated immunity	3/476	76/28814	0.131135	0.309843	0.22333	Rif1/Msh2/Hmces	3
GO:0002889	GO:0002889	regulation of immunoglobulin mediated immune response	3/476	76/28814	0.131135	0.309843	0.22333	Rif1/Msh2/Hmces	3
GO:0016239	GO:0016239	positive regulation of macroautophagy	3/476	76/28814	0.131135	0.309843	0.22333	Trim13/Ulk1/Slc25a5	3
GO:0032370	GO:0032370	positive regulation of lipid transport	3/476	76/28814	0.131135	0.309843	0.22333	Apoe/Spp1/Mif	3
GO:0046847	GO:0046847	filopodium assembly	3/476	76/28814	0.131135	0.309843	0.22333	Myo10/Ezr/Fxr1	3
GO:0048663	GO:0048663	neuron fate commitment	3/476	76/28814	0.131135	0.309843	0.22333	Sox2/Tfap2c/Esrp1	3
GO:0080164	GO:0080164	regulation of nitric oxide metabolic process	3/476	76/28814	0.131135	0.309843	0.22333	Klf2/Hsp90aa1/Sod2	3
GO:0008033	GO:0008033	tRNA processing	4/476	118/28814	0.131918	0.311329	0.224401	Rpp25/Zbtb8os/Nsun2/Grsf1	4
GO:0051897	GO:0051897	positive regulation of protein kinase B signaling	4/476	118/28814	0.131918	0.311329	0.224401	Pou5f1/Hsp90aa1/Pdgfa/Gpx1	4
GO:0015711	GO:0015711	organic anion transport	9/476	353/28814	0.132784	0.313191	0.225743	Trh/Pla2g1b/Slc7a3/Mif/Folr1/Slc2a3/Slc25a5/Mfsd10/Slc3a2	9
GO:0090092	GO:0090092	regulation of transmembrane receptor protein serine/threonine kinase signaling pathway	7/476	256/28814	0.133241	0.314085	0.226387	Gdf3/Nanog/Folr1/Parp1/Trp53/Nodal/Rbpms	7
GO:0016441	GO:0016441	post-transcriptional gene silencing	5/476	163/28814	0.13383	0.315105	0.227123	Dnd1/Mov10/Trp53/Srrt/Fxr1	5
GO:0061025	GO:0061025	membrane fusion	5/476	163/28814	0.13383	0.315105	0.227123	Stx3/Ubxn2a/Folr1/Cd9/Anxa7	5
GO:2000146	GO:2000146	negative regulation of cell motility	8/476	305/28814	0.134571	0.31647	0.228106	Apoe/Mif/Timp1/Nexmif/Jup/Nodal/Spint2/Cdh1	8
GO:0002437	GO:0002437	inflammatory response to antigenic stimulus	3/476	77/28814	0.13488	0.31647	0.228106	Gpx1/Gpx2/Hmgb2	3
GO:0007040	GO:0007040	lysosome organization	3/476	77/28814	0.13488	0.31647	0.228106	Hexb/Hspa8/Cln5	3
GO:0007632	GO:0007632	visual behavior	3/476	77/28814	0.13488	0.31647	0.228106	Sgk1/Kras/Tanc1	3
GO:0080171	GO:0080171	lytic vacuole organization	3/476	77/28814	0.13488	0.31647	0.228106	Hexb/Hspa8/Cln5	3
GO:1903363	GO:1903363	negative regulation of cellular protein catabolic process	3/476	77/28814	0.13488	0.31647	0.228106	Pml/Usp7/Ubxn1	3
GO:0034976	GO:0034976	response to endoplasmic reticulum stress	7/476	257/28814	0.135162	0.316948	0.228451	Pml/Trim13/Ubxn1/Trp53/Bax/Ube2k/Ccnd1	7
GO:0032506	GO:0032506	cytokinetic process	2/476	39/28814	0.135579	0.317189	0.228625	Cep55/Kif20b	2
GO:0033238	GO:0033238	regulation of cellular amine metabolic process	2/476	39/28814	0.135579	0.317189	0.228625	Slc7a7/Hprt	2
GO:0051180	GO:0051180	vitamin transport	2/476	39/28814	0.135579	0.317189	0.228625	Folr1/Slc2a3	2
GO:2000403	GO:2000403	positive regulation of lymphocyte migration	2/476	39/28814	0.135579	0.317189	0.228625	Pycard/Jam2	2
GO:2000241	GO:2000241	regulation of reproductive process	6/476	210/28814	0.135927	0.317818	0.229079	Ooep/Timp1/Apela/Fbxo5/Nodal/Sgo2a	6
GO:0018107	GO:0018107	peptidyl-threonine phosphorylation	4/476	120/28814	0.137797	0.321818	0.231961	Dyrk3/Ulk1/Trim6/Ube2k	4
GO:2000177	GO:2000177	regulation of neural precursor cell proliferation	4/476	120/28814	0.137797	0.321818	0.231961	Sox2/Trp53/Spint2/Bex1	4
GO:1902369	GO:1902369	negative regulation of RNA catabolic process	3/476	78/28814	0.138662	0.323372	0.233081	Dnd1/Dkc1/Nsun2	3
GO:0002708	GO:0002708	positive regulation of lymphocyte mediated immunity	5/476	165/28814	0.138782	0.323372	0.233081	Rif1/Pnp/Hspa8/Msh2/Hmces	5
GO:0010675	GO:0010675	regulation of cellular carbohydrate metabolic process	5/476	165/28814	0.138782	0.323372	0.233081	Pdk1/Tigar/Usp7/Trp53/Acadm	5
GO:2000058	GO:2000058	regulation of ubiquitin-dependent protein catabolic process	5/476	165/28814	0.138782	0.323372	0.233081	Pml/Fbxo22/Usp7/Ubxn1/Ube2k	5
GO:0090100	GO:0090100	positive regulation of transmembrane receptor protein serine/threonine kinase signaling pathway	4/476	121/28814	0.140775	0.326628	0.235428	Gdf3/Parp1/Nodal/Rbpms	4
GO:1902414	GO:1902414	protein localization to cell junction	4/476	121/28814	0.140775	0.326628	0.235428	Hspb1/Stx3/Tjp2/Actn4	4
GO:0001782	GO:0001782	B cell homeostasis	2/476	40/28814	0.141232	0.326628	0.235428	Mif/Bax	2
GO:0002021	GO:0002021	response to dietary excess	2/476	40/28814	0.141232	0.326628	0.235428	Apoe/Gdf3	2
GO:0002861	GO:0002861	regulation of inflammatory response to antigenic stimulus	2/476	40/28814	0.141232	0.326628	0.235428	Gpx1/Gpx2	2
GO:0006195	GO:0006195	purine nucleotide catabolic process	2/476	40/28814	0.141232	0.326628	0.235428	Pnp/Hprt	2
GO:0006418	GO:0006418	tRNA aminoacylation for protein translation	2/476	40/28814	0.141232	0.326628	0.235428	Lars/Sars	2
GO:0007094	GO:0007094	mitotic spindle assembly checkpoint signaling	2/476	40/28814	0.141232	0.326628	0.235428	Cdt1/Ccnb1	2
GO:0031297	GO:0031297	replication fork processing	2/476	40/28814	0.141232	0.326628	0.235428	Ooep/Atrx	2
GO:0032232	GO:0032232	negative regulation of actin filament bundle assembly	2/476	40/28814	0.141232	0.326628	0.235428	Stmn1/Kank3	2
GO:0043628	GO:0043628	ncRNA 3'-end processing	2/476	40/28814	0.141232	0.326628	0.235428	Exosc5/Dkc1	2
GO:0071173	GO:0071173	spindle assembly checkpoint signaling	2/476	40/28814	0.141232	0.326628	0.235428	Cdt1/Ccnb1	2
GO:1903670	GO:1903670	regulation of sprouting angiogenesis	2/476	40/28814	0.141232	0.326628	0.235428	Klf2/Pkm	2
GO:0043434	GO:0043434	response to peptide hormone	9/476	359/28814	0.142614	0.329636	0.237597	Socs2/Parp1/Pkm/Slc39a14/Uchl3/Cacybp/Sgk1/Eif4ebp1/Snx5	9
GO:0010769	GO:0010769	regulation of cell morphogenesis involved in differentiation	4/476	122/28814	0.143779	0.331273	0.238776	Rcc2/Pias2/Sgk1/Actn4	4
GO:0032612	GO:0032612	interleukin-1 production	4/476	122/28814	0.143779	0.331273	0.238776	Hspb1/Pycard/Pml/Aim2	4
GO:0001936	GO:0001936	regulation of endothelial cell proliferation	5/476	167/28814	0.143814	0.331273	0.238776	Apoe/Fgfbp1/Apela/Atpif1/Hmgb2	5
GO:0009267	GO:0009267	cellular response to starvation	5/476	167/28814	0.143814	0.331273	0.238776	Fbxo22/Asns/Ulk1/Trp53/Lars	5
GO:0010970	GO:0010970	transport along microtubule	5/476	167/28814	0.143814	0.331273	0.238776	Hspb1/Ap3b2/Hspa8/Dst/Map1b	5
GO:1905952	GO:1905952	regulation of lipid localization	5/476	167/28814	0.143814	0.331273	0.238776	Apoe/Spp1/Mif/Apoc1/Kdm5b	5
GO:1904888	GO:1904888	cranial skeletal system development	3/476	80/28814	0.146331	0.336752	0.242725	Grhl2/Cep55/Nodal	3
GO:0046474	GO:0046474	glycerophospholipid biosynthetic process	5/476	168/28814	0.146359	0.336752	0.242725	Pdgfa/Socs2/Impa2/Bpnt1/Etnk1	5
GO:0010939	GO:0010939	regulation of necrotic cell death	2/476	41/28814	0.146933	0.336921	0.242847	Trp53/Ybx3	2
GO:0035886	GO:0035886	vascular associated smooth muscle cell differentiation	2/476	41/28814	0.146933	0.336921	0.242847	Sod2/Cth	2
GO:0038179	GO:0038179	neurotrophin signaling pathway	2/476	41/28814	0.146933	0.336921	0.242847	Ulk1/Bex1	2
GO:0051693	GO:0051693	actin filament capping	2/476	41/28814	0.146933	0.336921	0.242847	Twf2/Mphosph8	2
GO:0071827	GO:0071827	plasma lipoprotein particle organization	2/476	41/28814	0.146933	0.336921	0.242847	Apoe/Apoc1	2
GO:0090181	GO:0090181	regulation of cholesterol metabolic process	2/476	41/28814	0.146933	0.336921	0.242847	Apoe/Ephx2	2
GO:0001578	GO:0001578	microtubule bundle formation	4/476	124/28814	0.149862	0.337155	0.243016	Dnah8/Prc1/Psrc1/Map1b	4
GO:0015748	GO:0015748	organophosphate ester transport	4/476	124/28814	0.149862	0.337155	0.243016	Apoe/Apoc1/Slc25a5/Slc25a36	4
GO:0046620	GO:0046620	regulation of organ growth	4/476	124/28814	0.149862	0.337155	0.243016	Jarid2/Pim1/Ybx3/Ccnb1	4
GO:0015918	GO:0015918	sterol transport	3/476	81/28814	0.150217	0.337155	0.243016	Apoe/Lima1/Apoc1	3
GO:0032088	GO:0032088	negative regulation of NF-kappaB transcription factor activity	3/476	81/28814	0.150217	0.337155	0.243016	Pycard/Aim2/Usp7	3
GO:0050709	GO:0050709	negative regulation of protein secretion	3/476	81/28814	0.150217	0.337155	0.243016	Apoe/Rest/Ucp2	3
GO:0090132	GO:0090132	epithelium migration	8/476	315/28814	0.152679	0.337155	0.243016	Hspb1/Apoe/Gpx1/Grhl2/Fgfbp1/Rab25/Jup/Macf1	8
GO:0006904	GO:0006904	vesicle docking involved in exocytosis	2/476	42/28814	0.152682	0.337155	0.243016	Stx3/Ctbp2	2
GO:0010803	GO:0010803	regulation of tumor necrosis factor-mediated signaling pathway	2/476	42/28814	0.152682	0.337155	0.243016	Pycard/Ube2k	2
GO:0038084	GO:0038084	vascular endothelial growth factor signaling pathway	2/476	42/28814	0.152682	0.337155	0.243016	Hspb1/Gab1	2
GO:0060338	GO:0060338	regulation of type I interferon-mediated signaling pathway	2/476	42/28814	0.152682	0.337155	0.243016	Trim6/Ube2k	2
GO:0071174	GO:0071174	mitotic spindle checkpoint signaling	2/476	42/28814	0.152682	0.337155	0.243016	Cdt1/Ccnb1	2
GO:0090224	GO:0090224	regulation of spindle organization	2/476	42/28814	0.152682	0.337155	0.243016	Bora/Psrc1	2
GO:1903725	GO:1903725	regulation of phospholipid metabolic process	2/476	42/28814	0.152682	0.337155	0.243016	Pdgfa/Apoc1	2
GO:1990748	GO:1990748	cellular detoxification	2/476	42/28814	0.152682	0.337155	0.243016	Pim1/Sod2	2
GO:0007517	GO:0007517	muscle organ development	9/476	365/28814	0.152803	0.337155	0.243016	Mylpf/Gpx1/Arid5b/Fbxo22/Mtss1/Klf5/Ybx3/Sap30/Fxr1	9
GO:0002040	GO:0002040	sprouting angiogenesis	4/476	125/28814	0.15294	0.337155	0.243016	Klf2/Fgfbp1/Apela/Pkm	4
GO:0022037	GO:0022037	metencephalon development	4/476	125/28814	0.15294	0.337155	0.243016	Nav2/Ulk1/Trp53/Usp9x	4
GO:0000056	GO:0000056	ribosomal small subunit export from nucleus	1/476	10/28814	0.153465	0.337155	0.243016	Ltv1	1
GO:0000338	GO:0000338	protein deneddylation	1/476	10/28814	0.153465	0.337155	0.243016	Cops7a	1
GO:0000492	GO:0000492	box C/D snoRNP assembly	1/476	10/28814	0.153465	0.337155	0.243016	Ruvbl1	1
GO:0002934	GO:0002934	desmosome organization	1/476	10/28814	0.153465	0.337155	0.243016	Jup	1
GO:0003253	GO:0003253	cardiac neural crest cell migration involved in outflow tract morphogenesis	1/476	10/28814	0.153465	0.337155	0.243016	Folr1	1
GO:0006047	GO:0006047	UDP-N-acetylglucosamine metabolic process	1/476	10/28814	0.153465	0.337155	0.243016	Gnpnat1	1
GO:0006196	GO:0006196	AMP catabolic process	1/476	10/28814	0.153465	0.337155	0.243016	Pnp	1
GO:0006283	GO:0006283	transcription-coupled nucleotide-excision repair	1/476	10/28814	0.153465	0.337155	0.243016	Usp7	1
GO:0006388	GO:0006388	tRNA splicing, via endonucleolytic cleavage and ligation	1/476	10/28814	0.153465	0.337155	0.243016	Zbtb8os	1
GO:0006591	GO:0006591	ornithine metabolic process	1/476	10/28814	0.153465	0.337155	0.243016	Odc1	1
GO:0006707	GO:0006707	cholesterol catabolic process	1/476	10/28814	0.153465	0.337155	0.243016	Apoe	1
GO:0007567	GO:0007567	parturition	1/476	10/28814	0.153465	0.337155	0.243016	Nodal	1
GO:0009131	GO:0009131	pyrimidine nucleoside monophosphate catabolic process	1/476	10/28814	0.153465	0.337155	0.243016	Dpys	1
GO:0009157	GO:0009157	deoxyribonucleoside monophosphate biosynthetic process	1/476	10/28814	0.153465	0.337155	0.243016	Shmt1	1
GO:0009178	GO:0009178	pyrimidine deoxyribonucleoside monophosphate catabolic process	1/476	10/28814	0.153465	0.337155	0.243016	Dpys	1
GO:0009650	GO:0009650	UV protection	1/476	10/28814	0.153465	0.337155	0.243016	Gpx1	1
GO:0010873	GO:0010873	positive regulation of cholesterol esterification	1/476	10/28814	0.153465	0.337155	0.243016	Apoe	1
GO:0015802	GO:0015802	basic amino acid transport	1/476	10/28814	0.153465	0.337155	0.243016	Slc7a3	1
GO:0016127	GO:0016127	sterol catabolic process	1/476	10/28814	0.153465	0.337155	0.243016	Apoe	1
GO:0021684	GO:0021684	cerebellar granular layer formation	1/476	10/28814	0.153465	0.337155	0.243016	Ulk1	1
GO:0021707	GO:0021707	cerebellar granule cell differentiation	1/476	10/28814	0.153465	0.337155	0.243016	Ulk1	1
GO:0021877	GO:0021877	forebrain neuron fate commitment	1/476	10/28814	0.153465	0.337155	0.243016	Tfap2c	1
GO:0032927	GO:0032927	positive regulation of activin receptor signaling pathway	1/476	10/28814	0.153465	0.337155	0.243016	Nodal	1
GO:0033007	GO:0033007	negative regulation of mast cell activation involved in immune response	1/476	10/28814	0.153465	0.337155	0.243016	Enpp3	1
GO:0034372	GO:0034372	very-low-density lipoprotein particle remodeling	1/476	10/28814	0.153465	0.337155	0.243016	Apoe	1
GO:0034380	GO:0034380	high-density lipoprotein particle assembly	1/476	10/28814	0.153465	0.337155	0.243016	Apoe	1
GO:0035562	GO:0035562	negative regulation of chromatin binding	1/476	10/28814	0.153465	0.337155	0.243016	Wapl	1
GO:0043201	GO:0043201	response to leucine	1/476	10/28814	0.153465	0.337155	0.243016	Lars	1
GO:0045654	GO:0045654	positive regulation of megakaryocyte differentiation	1/476	10/28814	0.153465	0.337155	0.243016	Hmgb2	1
GO:0046053	GO:0046053	dAMP metabolic process	1/476	10/28814	0.153465	0.337155	0.243016	Pnp	1
GO:0046055	GO:0046055	dGMP catabolic process	1/476	10/28814	0.153465	0.337155	0.243016	Pnp	1
GO:0046130	GO:0046130	purine ribonucleoside catabolic process	1/476	10/28814	0.153465	0.337155	0.243016	Pnp	1
GO:0046543	GO:0046543	development of secondary female sexual characteristics	1/476	10/28814	0.153465	0.337155	0.243016	Ncoa3	1
GO:0046834	GO:0046834	lipid phosphorylation	1/476	10/28814	0.153465	0.337155	0.243016	Agk	1
GO:0048671	GO:0048671	negative regulation of collateral sprouting	1/476	10/28814	0.153465	0.337155	0.243016	Ulk1	1
GO:0050847	GO:0050847	progesterone receptor signaling pathway	1/476	10/28814	0.153465	0.337155	0.243016	Klf9	1
GO:0050957	GO:0050957	equilibrioception	1/476	10/28814	0.153465	0.337155	0.243016	Sox2	1
GO:0051340	GO:0051340	regulation of ligase activity	1/476	10/28814	0.153465	0.337155	0.243016	Gclm	1
GO:0060710	GO:0060710	chorio-allantoic fusion	1/476	10/28814	0.153465	0.337155	0.243016	Dnajb6	1
GO:0070561	GO:0070561	vitamin D receptor signaling pathway	1/476	10/28814	0.153465	0.337155	0.243016	Pim1	1
GO:0070601	GO:0070601	centromeric sister chromatid cohesion	1/476	10/28814	0.153465	0.337155	0.243016	Sgo2a	1
GO:0071233	GO:0071233	cellular response to leucine	1/476	10/28814	0.153465	0.337155	0.243016	Lars	1
GO:0071257	GO:0071257	cellular response to electrical stimulus	1/476	10/28814	0.153465	0.337155	0.243016	Rest	1
GO:0071895	GO:0071895	odontoblast differentiation	1/476	10/28814	0.153465	0.337155	0.243016	Map1b	1
GO:0090148	GO:0090148	membrane fission	1/476	10/28814	0.153465	0.337155	0.243016	Sh3gl2	1
GO:0090237	GO:0090237	regulation of arachidonic acid secretion	1/476	10/28814	0.153465	0.337155	0.243016	Mif	1
GO:0090306	GO:0090306	meiotic spindle assembly	1/476	10/28814	0.153465	0.337155	0.243016	Fbxo5	1
GO:0097067	GO:0097067	cellular response to thyroid hormone stimulus	1/476	10/28814	0.153465	0.337155	0.243016	Klf9	1
GO:0099640	GO:0099640	axo-dendritic protein transport	1/476	10/28814	0.153465	0.337155	0.243016	Hspb1	1
GO:0106049	GO:0106049	regulation of cellular response to osmotic stress	1/476	10/28814	0.153465	0.337155	0.243016	Ybx3	1
GO:0150172	GO:0150172	regulation of phosphatidylcholine metabolic process	1/476	10/28814	0.153465	0.337155	0.243016	Apoc1	1
GO:1900103	GO:1900103	positive regulation of endoplasmic reticulum unfolded protein response	1/476	10/28814	0.153465	0.337155	0.243016	Bax	1
GO:1900119	GO:1900119	positive regulation of execution phase of apoptosis	1/476	10/28814	0.153465	0.337155	0.243016	Trp53	1
GO:1901856	GO:1901856	negative regulation of cellular respiration	1/476	10/28814	0.153465	0.337155	0.243016	Trap1	1
GO:1902033	GO:1902033	regulation of hematopoietic stem cell proliferation	1/476	10/28814	0.153465	0.337155	0.243016	Pim1	1
GO:1903799	GO:1903799	negative regulation of production of miRNAs involved in gene silencing by miRNA	1/476	10/28814	0.153465	0.337155	0.243016	Trp53	1
GO:2000234	GO:2000234	positive regulation of rRNA processing	1/476	10/28814	0.153465	0.337155	0.243016	Wdr75	1
GO:2000646	GO:2000646	positive regulation of receptor catabolic process	1/476	10/28814	0.153465	0.337155	0.243016	Apoe	1
GO:2001269	GO:2001269	positive regulation of cysteine-type endopeptidase activity involved in apoptotic signaling pathway	1/476	10/28814	0.153465	0.337155	0.243016	Bax	1
GO:0006513	GO:0006513	protein monoubiquitination	3/476	82/28814	0.154136	0.337894	0.243549	Ube2t/Fancl/Cul4b	3
GO:0014855	GO:0014855	striated muscle cell proliferation	3/476	82/28814	0.154136	0.337894	0.243549	Jarid2/Pim1/Ccnb1	3
GO:0030641	GO:0030641	regulation of cellular pH	3/476	82/28814	0.154136	0.337894	0.243549	Slc9b1/Trp53/Cln5	3
GO:0070830	GO:0070830	bicellular tight junction assembly	3/476	82/28814	0.154136	0.337894	0.243549	Grhl2/Actn4/Cdh1	3
GO:0006644	GO:0006644	phospholipid metabolic process	9/476	367/28814	0.156278	0.342377	0.24678	Pdgfa/Pla2g1b/Hexb/Apoc1/Smpdl3b/Socs2/Impa2/Bpnt1/Etnk1	9
GO:0016358	GO:0016358	dendrite development	8/476	317/28814	0.156435	0.342377	0.24678	Apoe/Mcf2/Tet1/Cobl/Pias2/Sgk1/Hprt/Map1b	8
GO:0090130	GO:0090130	tissue migration	8/476	317/28814	0.156435	0.342377	0.24678	Hspb1/Apoe/Gpx1/Grhl2/Fgfbp1/Rab25/Jup/Macf1	8
GO:0070661	GO:0070661	leukocyte proliferation	9/476	368/28814	0.158029	0.344595	0.248379	Sdc4/Mif/Pycard/Enpp3/Pnp/Hells/Trp53/Bax/Hprt	9
GO:0008625	GO:0008625	extrinsic apoptotic signaling pathway via death domain receptors	3/476	83/28814	0.158086	0.344595	0.248379	Gpx1/Bax/Hmgb2	3
GO:0050810	GO:0050810	regulation of steroid biosynthetic process	3/476	83/28814	0.158086	0.344595	0.248379	Apoe/Nr0b1/Rest	3
GO:0055021	GO:0055021	regulation of cardiac muscle tissue growth	3/476	83/28814	0.158086	0.344595	0.248379	Jarid2/Pim1/Ccnb1	3
GO:0001783	GO:0001783	B cell apoptotic process	2/476	43/28814	0.158473	0.344595	0.248379	Mif/Bax	2
GO:0016572	GO:0016572	histone phosphorylation	2/476	43/28814	0.158473	0.344595	0.248379	Ccnb1/Incenp	2
GO:0032924	GO:0032924	activin receptor signaling pathway	2/476	43/28814	0.158473	0.344595	0.248379	Nodal/Tgif1	2
GO:0034243	GO:0034243	regulation of transcription elongation from RNA polymerase II promoter	2/476	43/28814	0.158473	0.344595	0.248379	Cbx7/Nelfa	2
GO:0042181	GO:0042181	ketone biosynthetic process	2/476	43/28814	0.158473	0.344595	0.248379	Rest/Aldoa	2
GO:0043039	GO:0043039	tRNA aminoacylation	2/476	43/28814	0.158473	0.344595	0.248379	Lars/Sars	2
GO:0048873	GO:0048873	homeostasis of number of cells within a tissue	2/476	43/28814	0.158473	0.344595	0.248379	Bax/Kras	2
GO:2000008	GO:2000008	regulation of protein localization to cell surface	2/476	43/28814	0.158473	0.344595	0.248379	Stx3/Cdh1	2
GO:0035296	GO:0035296	regulation of tube diameter	5/476	173/28814	0.159369	0.345985	0.24938	Klf2/Apoe/Gpx1/Gclm/Sod2	5
GO:0097746	GO:0097746	blood vessel diameter maintenance	5/476	173/28814	0.159369	0.345985	0.24938	Klf2/Apoe/Gpx1/Gclm/Sod2	5
GO:1903531	GO:1903531	negative regulation of secretion by cell	5/476	173/28814	0.159369	0.345985	0.24938	Trh/Apoe/Pou5f1/Rest/Ucp2	5
GO:1901652	GO:1901652	response to peptide	10/476	420/28814	0.16006	0.347299	0.250327	Socs2/Parp1/Pkm/Trp53/Slc39a14/Uchl3/Cacybp/Sgk1/Eif4ebp1/Snx5	10
GO:0019221	GO:0019221	cytokine-mediated signaling pathway	10/476	421/28814	0.161716	0.348187	0.250968	Pycard/Aim2/Gab1/Ifitm3/Trp53/Trim6/Tjp2/Actn4/Kras/Ube2k	10
GO:0035150	GO:0035150	regulation of tube size	5/476	174/28814	0.162026	0.348187	0.250968	Klf2/Apoe/Gpx1/Gclm/Sod2	5
GO:0006809	GO:0006809	nitric oxide biosynthetic process	3/476	84/28814	0.162068	0.348187	0.250968	Klf2/Hsp90aa1/Sod2	3
GO:0007568	GO:0007568	aging	3/476	84/28814	0.162068	0.348187	0.250968	Apoe/Alpl/Sod2	3
GO:0034109	GO:0034109	homotypic cell-cell adhesion	3/476	84/28814	0.162068	0.348187	0.250968	Jup/Cd9/Tjp2	3
GO:0043154	GO:0043154	negative regulation of cysteine-type endopeptidase activity involved in apoptotic process	3/476	84/28814	0.162068	0.348187	0.250968	Gpx1/Sfn/Dnajb6	3
GO:0018210	GO:0018210	peptidyl-threonine modification	4/476	128/28814	0.162315	0.348187	0.250968	Dyrk3/Ulk1/Trim6/Ube2k	4
GO:0030282	GO:0030282	bone mineralization	4/476	128/28814	0.162315	0.348187	0.250968	Spp1/Alpl/Mtss1/Sbds	4
GO:0048640	GO:0048640	negative regulation of developmental growth	4/476	128/28814	0.162315	0.348187	0.250968	Jarid2/Socs2/Ulk1/Plac8	4
GO:0015849	GO:0015849	organic acid transport	8/476	321/28814	0.164078	0.348187	0.250968	Trh/Apoe/Pla2g1b/Slc7a3/Mif/Folr1/Slc7a7/Slc3a2	8
GO:0021955	GO:0021955	central nervous system neuron axonogenesis	2/476	44/28814	0.164304	0.348187	0.250968	Hsp90aa1/Nfib	2
GO:0043038	GO:0043038	amino acid activation	2/476	44/28814	0.164304	0.348187	0.250968	Lars/Sars	2
GO:0045047	GO:0045047	protein targeting to ER	2/476	44/28814	0.164304	0.348187	0.250968	Folr1/Macf1	2
GO:0070232	GO:0070232	regulation of T cell apoptotic process	2/476	44/28814	0.164304	0.348187	0.250968	Pnp/Trp53	2
GO:0008654	GO:0008654	phospholipid biosynthetic process	6/476	223/28814	0.165315	0.348187	0.250968	Pdgfa/Hexb/Socs2/Impa2/Bpnt1/Etnk1	6
GO:1902117	GO:1902117	positive regulation of organelle assembly	3/476	85/28814	0.166079	0.348187	0.250968	Sdc4/Ulk1/G3bp2	3
GO:0031214	GO:0031214	biomineral tissue development	5/476	176/28814	0.167393	0.348187	0.250968	Spp1/Alpl/Mtss1/Fbxo5/Sbds	5
GO:0000394	GO:0000394	RNA splicing, via endonucleolytic cleavage and ligation	1/476	11/28814	0.167454	0.348187	0.250968	Zbtb8os	1
GO:0002176	GO:0002176	male germ cell proliferation	1/476	11/28814	0.167454	0.348187	0.250968	Eif2s2	1
GO:0006013	GO:0006013	mannose metabolic process	1/476	11/28814	0.167454	0.348187	0.250968	Pmm1	1
GO:0006183	GO:0006183	GTP biosynthetic process	1/476	11/28814	0.167454	0.348187	0.250968	Pnp	1
GO:0006521	GO:0006521	regulation of cellular amino acid metabolic process	1/476	11/28814	0.167454	0.348187	0.250968	Slc7a7	1
GO:0006558	GO:0006558	L-phenylalanine metabolic process	1/476	11/28814	0.167454	0.348187	0.250968	Qdpr	1
GO:0006646	GO:0006646	phosphatidylethanolamine biosynthetic process	1/476	11/28814	0.167454	0.348187	0.250968	Etnk1	1
GO:0009133	GO:0009133	nucleoside diphosphate biosynthetic process	1/476	11/28814	0.167454	0.348187	0.250968	Dtymk	1
GO:0009172	GO:0009172	purine deoxyribonucleoside monophosphate catabolic process	1/476	11/28814	0.167454	0.348187	0.250968	Pnp	1
GO:0009222	GO:0009222	pyrimidine ribonucleotide catabolic process	1/476	11/28814	0.167454	0.348187	0.250968	Dpys	1
GO:0009313	GO:0009313	oligosaccharide catabolic process	1/476	11/28814	0.167454	0.348187	0.250968	Hexb	1
GO:0009415	GO:0009415	response to water	1/476	11/28814	0.167454	0.348187	0.250968	Akr1b3	1
GO:0009445	GO:0009445	putrescine metabolic process	1/476	11/28814	0.167454	0.348187	0.250968	Odc1	1
GO:0010728	GO:0010728	regulation of hydrogen peroxide biosynthetic process	1/476	11/28814	0.167454	0.348187	0.250968	Sod2	1
GO:0010826	GO:0010826	negative regulation of centrosome duplication	1/476	11/28814	0.167454	0.348187	0.250968	Ccnf	1
GO:0016078	GO:0016078	tRNA catabolic process	1/476	11/28814	0.167454	0.348187	0.250968	Nsun2	1
GO:0030643	GO:0030643	cellular phosphate ion homeostasis	1/476	11/28814	0.167454	0.348187	0.250968	Spp1	1
GO:0031053	GO:0031053	primary miRNA processing	1/476	11/28814	0.167454	0.348187	0.250968	Srrt	1
GO:0031077	GO:0031077	post-embryonic camera-type eye development	1/476	11/28814	0.167454	0.348187	0.250968	Bax	1
GO:0031442	GO:0031442	positive regulation of mRNA 3'-end processing	1/476	11/28814	0.167454	0.348187	0.250968	Ccnb1	1
GO:0031642	GO:0031642	negative regulation of myelination	1/476	11/28814	0.167454	0.348187	0.250968	Jam2	1
GO:0031943	GO:0031943	regulation of glucocorticoid metabolic process	1/476	11/28814	0.167454	0.348187	0.250968	Rest	1
GO:0032342	GO:0032342	aldosterone biosynthetic process	1/476	11/28814	0.167454	0.348187	0.250968	Rest	1
GO:0032353	GO:0032353	negative regulation of hormone biosynthetic process	1/476	11/28814	0.167454	0.348187	0.250968	Rest	1
GO:0032815	GO:0032815	negative regulation of natural killer cell activation	1/476	11/28814	0.167454	0.348187	0.250968	Pglyrp1	1
GO:0033539	GO:0033539	fatty acid beta-oxidation using acyl-CoA dehydrogenase	1/476	11/28814	0.167454	0.348187	0.250968	Acadm	1
GO:0034370	GO:0034370	triglyceride-rich lipoprotein particle remodeling	1/476	11/28814	0.167454	0.348187	0.250968	Apoe	1
GO:0034384	GO:0034384	high-density lipoprotein particle clearance	1/476	11/28814	0.167454	0.348187	0.250968	Apoe	1
GO:0034427	GO:0034427	nuclear-transcribed mRNA catabolic process, exonucleolytic, 3'-5'	1/476	11/28814	0.167454	0.348187	0.250968	Exosc5	1
GO:0034770	GO:0034770	histone H4-K20 methylation	1/476	11/28814	0.167454	0.348187	0.250968	Baz2a	1
GO:0035701	GO:0035701	hematopoietic stem cell migration	1/476	11/28814	0.167454	0.348187	0.250968	Jam2	1
GO:0045050	GO:0045050	protein insertion into ER membrane by stop-transfer membrane-anchor sequence	1/476	11/28814	0.167454	0.348187	0.250968	Emc8	1
GO:0045898	GO:0045898	regulation of RNA polymerase II transcription preinitiation complex assembly	1/476	11/28814	0.167454	0.348187	0.250968	Trp53	1
GO:0046606	GO:0046606	negative regulation of centrosome cycle	1/476	11/28814	0.167454	0.348187	0.250968	Ccnf	1
GO:0048382	GO:0048382	mesendoderm development	1/476	11/28814	0.167454	0.348187	0.250968	Nodal	1
GO:0048505	GO:0048505	regulation of timing of cell differentiation	1/476	11/28814	0.167454	0.348187	0.250968	Nodal	1
GO:0048563	GO:0048563	post-embryonic animal organ morphogenesis	1/476	11/28814	0.167454	0.348187	0.250968	Bax	1
GO:0051901	GO:0051901	positive regulation of mitochondrial depolarization	1/476	11/28814	0.167454	0.348187	0.250968	Parp1	1
GO:0060052	GO:0060052	neurofilament cytoskeleton organization	1/476	11/28814	0.167454	0.348187	0.250968	Ina	1
GO:0060353	GO:0060353	regulation of cell adhesion molecule production	1/476	11/28814	0.167454	0.348187	0.250968	Glrx	1
GO:0060600	GO:0060600	dichotomous subdivision of an epithelial terminal unit	1/476	11/28814	0.167454	0.348187	0.250968	Tfap2c	1
GO:0061635	GO:0061635	regulation of protein complex stability	1/476	11/28814	0.167454	0.348187	0.250968	Hspa8	1
GO:0070493	GO:0070493	thrombin-activated receptor signaling pathway	1/476	11/28814	0.167454	0.348187	0.250968	Stmn1	1
GO:0071420	GO:0071420	cellular response to histamine	1/476	11/28814	0.167454	0.348187	0.250968	Diaph1	1
GO:0071481	GO:0071481	cellular response to X-ray	1/476	11/28814	0.167454	0.348187	0.250968	Xrcc5	1
GO:0071492	GO:0071492	cellular response to UV-A	1/476	11/28814	0.167454	0.348187	0.250968	Timp1	1
GO:0072102	GO:0072102	glomerulus morphogenesis	1/476	11/28814	0.167454	0.348187	0.250968	Mtss1	1
GO:0072502	GO:0072502	cellular trivalent inorganic anion homeostasis	1/476	11/28814	0.167454	0.348187	0.250968	Spp1	1
GO:0072526	GO:0072526	pyridine-containing compound catabolic process	1/476	11/28814	0.167454	0.348187	0.250968	Pnp	1
GO:0090084	GO:0090084	negative regulation of inclusion body assembly	1/476	11/28814	0.167454	0.348187	0.250968	Dnajb6	1
GO:1901029	GO:1901029	negative regulation of mitochondrial outer membrane permeabilization involved in apoptotic signaling pathway	1/476	11/28814	0.167454	0.348187	0.250968	Slc25a5	1
GO:1901533	GO:1901533	negative regulation of hematopoietic progenitor cell differentiation	1/476	11/28814	0.167454	0.348187	0.250968	Myb	1
GO:1901977	GO:1901977	negative regulation of cell cycle checkpoint	1/476	11/28814	0.167454	0.348187	0.250968	Cdt1	1
GO:1902221	GO:1902221	erythrose 4-phosphate/phosphoenolpyruvate family amino acid metabolic process	1/476	11/28814	0.167454	0.348187	0.250968	Qdpr	1
GO:1902946	GO:1902946	protein localization to early endosome	1/476	11/28814	0.167454	0.348187	0.250968	Ezr	1
GO:1903059	GO:1903059	regulation of protein lipidation	1/476	11/28814	0.167454	0.348187	0.250968	Ulk1	1
GO:1903265	GO:1903265	positive regulation of tumor necrosis factor-mediated signaling pathway	1/476	11/28814	0.167454	0.348187	0.250968	Ube2k	1
GO:1903299	GO:1903299	regulation of hexokinase activity	1/476	11/28814	0.167454	0.348187	0.250968	Tigar	1
GO:1903332	GO:1903332	regulation of protein folding	1/476	11/28814	0.167454	0.348187	0.250968	Hspa8	1
GO:1903599	GO:1903599	positive regulation of autophagy of mitochondrion	1/476	11/28814	0.167454	0.348187	0.250968	Slc25a5	1
GO:1904667	GO:1904667	negative regulation of ubiquitin protein ligase activity	1/476	11/28814	0.167454	0.348187	0.250968	Fbxo5	1
GO:1905097	GO:1905097	regulation of guanyl-nucleotide exchange factor activity	1/476	11/28814	0.167454	0.348187	0.250968	Stmn1	1
GO:1990440	GO:1990440	positive regulation of transcription from RNA polymerase II promoter in response to endoplasmic reticulum stress	1/476	11/28814	0.167454	0.348187	0.250968	Trp53	1
GO:2001204	GO:2001204	regulation of osteoclast development	1/476	11/28814	0.167454	0.348187	0.250968	Tjp2	1
GO:0044242	GO:0044242	cellular lipid catabolic process	6/476	224/28814	0.16768	0.348478	0.251177	Pla2g1b/Hexb/Apoc1/Smpdl3b/Acer2/Acadm	6
GO:0033138	GO:0033138	positive regulation of peptidyl-serine phosphorylation	4/476	130/28814	0.168678	0.350134	0.252371	Hsp90aa1/Mif/Tcl1/Trim6	4
GO:0043406	GO:0043406	positive regulation of MAP kinase activity	4/476	130/28814	0.168678	0.350134	0.252371	Pdgfa/Mif/Gab1/Kras	4
GO:0042060	GO:0042060	wound healing	9/476	374/28814	0.168737	0.350134	0.252371	Apoe/Pdgfa/Sdc4/Gpx1/Timp1/Cd9/Fntb/Dst/Macf1	9
GO:0010976	GO:0010976	positive regulation of neuron projection development	6/476	225/28814	0.17006	0.350771	0.25283	Hspb1/Apoe/Rrn3/Cobl/Setx/Twf2	6
GO:0045732	GO:0045732	positive regulation of protein catabolic process	6/476	225/28814	0.17006	0.350771	0.25283	Apoe/Hsp90aa1/Fbxo22/Atpif1/Ezr/Cul4b	6
GO:0043648	GO:0043648	dicarboxylic acid metabolic process	3/476	86/28814	0.17012	0.350771	0.25283	Folr1/Gclm/Shmt1	3
GO:0048041	GO:0048041	focal adhesion assembly	3/476	86/28814	0.17012	0.350771	0.25283	Sdc4/Rcc2/Macf1	3
GO:0006040	GO:0006040	amino sugar metabolic process	2/476	45/28814	0.170173	0.350771	0.25283	Hexb/Gnpnat1	2
GO:0006509	GO:0006509	membrane protein ectodomain proteolysis	2/476	45/28814	0.170173	0.350771	0.25283	Apoe/Timp1	2
GO:0017158	GO:0017158	regulation of calcium ion-dependent exocytosis	2/476	45/28814	0.170173	0.350771	0.25283	Pou5f1/Rest	2
GO:0031577	GO:0031577	spindle checkpoint signaling	2/476	45/28814	0.170173	0.350771	0.25283	Cdt1/Ccnb1	2
GO:0032007	GO:0032007	negative regulation of TOR signaling	2/476	45/28814	0.170173	0.350771	0.25283	Alg13/Castor1	2
GO:0034198	GO:0034198	cellular response to amino acid starvation	2/476	45/28814	0.170173	0.350771	0.25283	Ulk1/Lars	2
GO:0097178	GO:0097178	ruffle assembly	2/476	45/28814	0.170173	0.350771	0.25283	Rcc2/Cobl	2
GO:1902742	GO:1902742	apoptotic process involved in development	2/476	45/28814	0.170173	0.350771	0.25283	Pml/Bax	2
GO:1905521	GO:1905521	regulation of macrophage migration	2/476	45/28814	0.170173	0.350771	0.25283	Mif/Cd9	2
GO:0030902	GO:0030902	hindbrain development	5/476	178/28814	0.172829	0.356063	0.256645	Nav2/Nfib/Ulk1/Trp53/Usp9x	5
GO:0070374	GO:0070374	positive regulation of ERK1 and ERK2 cascade	6/476	227/28814	0.174861	0.35993	0.259432	Apoe/Akap12/Pdgfa/Mif/Pycard/Nodal	6
GO:0032768	GO:0032768	regulation of monooxygenase activity	2/476	46/28814	0.176077	0.35993	0.259432	Apoe/Kras	2
GO:0048536	GO:0048536	spleen development	2/476	46/28814	0.176077	0.35993	0.259432	Jarid2/Myb	2
GO:0055023	GO:0055023	positive regulation of cardiac muscle tissue growth	2/476	46/28814	0.176077	0.35993	0.259432	Pim1/Ccnb1	2
GO:0060122	GO:0060122	inner ear receptor cell stereocilium organization	2/476	46/28814	0.176077	0.35993	0.259432	Sdc4/Rest	2
GO:0060261	GO:0060261	positive regulation of transcription initiation from RNA polymerase II promoter	2/476	46/28814	0.176077	0.35993	0.259432	Pou5f1/Trp53	2
GO:0072523	GO:0072523	purine-containing compound catabolic process	2/476	46/28814	0.176077	0.35993	0.259432	Pnp/Hprt	2
GO:0006650	GO:0006650	glycerophospholipid metabolic process	7/476	277/28814	0.176321	0.35993	0.259432	Pdgfa/Pla2g1b/Apoc1/Socs2/Impa2/Bpnt1/Etnk1	7
GO:0002637	GO:0002637	regulation of immunoglobulin production	3/476	88/28814	0.178284	0.35993	0.259432	Rif1/Msh2/Hmces	3
GO:0006637	GO:0006637	acyl-CoA metabolic process	3/476	88/28814	0.178284	0.35993	0.259432	Pdk1/Pipox/Pdhb	3
GO:0035383	GO:0035383	thioester metabolic process	3/476	88/28814	0.178284	0.35993	0.259432	Pdk1/Pipox/Pdhb	3
GO:0040014	GO:0040014	regulation of multicellular organism growth	3/476	88/28814	0.178284	0.35993	0.259432	Socs2/Ezr/Plac8	3
GO:0120192	GO:0120192	tight junction assembly	3/476	88/28814	0.178284	0.35993	0.259432	Grhl2/Actn4/Cdh1	3
GO:0048660	GO:0048660	regulation of smooth muscle cell proliferation	5/476	180/28814	0.178333	0.35993	0.259432	Apoe/Akr1b3/Trp53/Xrcc5/Sod2	5
GO:0003158	GO:0003158	endothelium development	4/476	133/28814	0.178384	0.35993	0.259432	Gpx1/Col18a1/Tjp2/Ezr	4
GO:0033559	GO:0033559	unsaturated fatty acid metabolic process	4/476	133/28814	0.178384	0.35993	0.259432	Gpx4/Gpx1/Ephx2/Mif	4
GO:0000491	GO:0000491	small nucleolar ribonucleoprotein complex assembly	1/476	12/28814	0.181213	0.35993	0.259432	Ruvbl1	1
GO:0002246	GO:0002246	wound healing involved in inflammatory response	1/476	12/28814	0.181213	0.35993	0.259432	Timp1	1
GO:0002579	GO:0002579	positive regulation of antigen processing and presentation	1/476	12/28814	0.181213	0.35993	0.259432	Pycard	1
GO:0003263	GO:0003263	cardioblast proliferation	1/476	12/28814	0.181213	0.35993	0.259432	Pim1	1
GO:0003264	GO:0003264	regulation of cardioblast proliferation	1/476	12/28814	0.181213	0.35993	0.259432	Pim1	1
GO:0006000	GO:0006000	fructose metabolic process	1/476	12/28814	0.181213	0.35993	0.259432	Aldoa	1
GO:0006020	GO:0006020	inositol metabolic process	1/476	12/28814	0.181213	0.35993	0.259432	Impa2	1
GO:0006123	GO:0006123	mitochondrial electron transport, cytochrome c to oxygen	1/476	12/28814	0.181213	0.35993	0.259432	Cox5a	1
GO:0006152	GO:0006152	purine nucleoside catabolic process	1/476	12/28814	0.181213	0.35993	0.259432	Pnp	1
GO:0006335	GO:0006335	DNA replication-dependent chromatin assembly	1/476	12/28814	0.181213	0.35993	0.259432	Hat1	1
GO:0006705	GO:0006705	mineralocorticoid biosynthetic process	1/476	12/28814	0.181213	0.35993	0.259432	Rest	1
GO:0007042	GO:0007042	lysosomal lumen acidification	1/476	12/28814	0.181213	0.35993	0.259432	Cln5	1
GO:0007183	GO:0007183	SMAD protein complex assembly	1/476	12/28814	0.181213	0.35993	0.259432	Parp1	1
GO:0007341	GO:0007341	penetration of zona pellucida	1/476	12/28814	0.181213	0.35993	0.259432	Hexb	1
GO:0007501	GO:0007501	mesodermal cell fate specification	1/476	12/28814	0.181213	0.35993	0.259432	Nodal	1
GO:0009143	GO:0009143	nucleoside triphosphate catabolic process	1/476	12/28814	0.181213	0.35993	0.259432	Enpp3	1
GO:0009215	GO:0009215	purine deoxyribonucleoside triphosphate metabolic process	1/476	12/28814	0.181213	0.35993	0.259432	Pnp	1
GO:0009223	GO:0009223	pyrimidine deoxyribonucleotide catabolic process	1/476	12/28814	0.181213	0.35993	0.259432	Dpys	1
GO:0010002	GO:0010002	cardioblast differentiation	1/476	12/28814	0.181213	0.35993	0.259432	Rest	1
GO:0010985	GO:0010985	negative regulation of lipoprotein particle clearance	1/476	12/28814	0.181213	0.35993	0.259432	Apoc1	1
GO:0021683	GO:0021683	cerebellar granular layer morphogenesis	1/476	12/28814	0.181213	0.35993	0.259432	Ulk1	1
GO:0032351	GO:0032351	negative regulation of hormone metabolic process	1/476	12/28814	0.181213	0.35993	0.259432	Rest	1
GO:0033212	GO:0033212	iron import into cell	1/476	12/28814	0.181213	0.35993	0.259432	Slc39a14	1
[truncated: 2,039 more rows]
