# Supplementary material for: Early autonomous patterning of the anteroposterior axis in gastruloids
Source: Development. 2024 Nov 18;151(22):dev202171. doi: 10.1242/dev.202171 (PMC11607688; doi:10.1242/dev.202171)
Supplement: Table S14. Summary of GO-term analysis results for the 72hpa Sox2- population. [file develop-151-202171-TableS14.xlsx]

## Sheet: SuppTable14
	ID	Description	GeneRatio	BgRatio	pvalue	p.adjust	qvalue	geneID	Count
GO:0003007	GO:0003007	heart morphogenesis	34/452	284/28814	4.03457e-20	1.66528e-16	9.92439e-17	Tead2/Gng5/Sox4/Sox11/Smo/Fzd2/Cited2/Tmed2/Nrp1/Zfpm1/Pitx2/Pbrm1/Wnt5a/Cdc42/Gata6/Dkk1/Slit3/Fgf8/Chd7/Fkbp1a/Twist1/Rtn4/Smarca4/Msx1/Foxc1/Tpm1/Tbx6/Sox9/Notch1/Id2/Jun/Dll1/Ly6e/T	34
GO:0007498	GO:0007498	mesoderm development	24/452	120/28814	7.30866e-20	1.66528e-16	9.92439e-17	Hmga2/Tead2/Smo/Kdm6b/Wls/Ssbp3/Cited2/Lef1/Prkar1a/Rpl38/Wnt5a/Dll3/Lhx1/Prkaca/Ppp2ca/Dkk1/Fgf8/Smad1/Foxc1/Tbx6/Ctdnep1/Fgfr1/Mixl1/T	24
GO:0003002	GO:0003002	regionalization	36/452	385/28814	1.10675e-17	1.68115e-14	1.0019e-14	Gpc3/Pbx1/Smo/Wls/Ssbp3/Cited2/Tmed2/Nrp1/Plxna2/Lef1/Gas1/Pitx2/Wnt5a/Dll3/Lhx1/Prkaca/Dkk1/Pbx2/Ctnnbip1/Hoxb2/Fgf8/Hoxd9/Msx1/Foxc1/Tbx6/Hoxb1/Mns1/Notch1/Nrarp/Fgfr1/Cyp26a1/Btg2/Dll1/Sfrp1/T/Hes7	36
GO:0060485	GO:0060485	mesenchyme development	32/452	299/28814	1.4923e-17	1.7001e-14	1.01319e-14	Hmga2/Tead2/Cdh2/Mdk/Sox11/Smo/Cited2/Nrp1/Lef1/Zfp703/Pitx2/Wnt5a/Hnrnpab/Dll3/Cdc42/Ppp2ca/Fgf8/Ptk7/Twist1/Rtn4/Cfl1/Gsk3b/Msx1/Foxc1/Bambi/Sox9/Notch1/Frzb/Fgfr1/Cyp26a1/Sfrp1/Fn1	32
GO:0048762	GO:0048762	mesenchymal cell differentiation	29/452	242/28814	2.38422e-17	2.17298e-14	1.29501e-14	Hmga2/Cdh2/Mdk/Sox11/Smo/Cited2/Nrp1/Lef1/Zfp703/Pitx2/Wnt5a/Hnrnpab/Cdc42/Ppp2ca/Fgf8/Twist1/Rtn4/Cfl1/Gsk3b/Msx1/Foxc1/Bambi/Sox9/Notch1/Frzb/Fgfr1/Cyp26a1/Sfrp1/Fn1	29
GO:0030111	GO:0030111	regulation of Wnt signaling pathway	32/452	318/28814	9.07942e-17	6.48625e-14	3.86555e-14	Gpc3/Hmga2/Cdh2/Mdk/Sox4/Wls/Nxn/Lef1/Zfp703/App/Nkd1/Tax1bp3/Wnt5a/Rspo3/Dkk1/Csnk1e/Amfr/Ctnnbip1/Ddx3x/Ptk7/Grb10/Smarca4/Gsk3b/Bambi/Sox9/Rnf213/Ctdnep1/Notch1/Frzb/Nrarp/Sfrp1/Egr1	32
GO:0009952	GO:0009952	anterior/posterior pattern specification	28/452	235/28814	9.96352e-17	6.48625e-14	3.86555e-14	Gpc3/Pbx1/Smo/Wls/Ssbp3/Tmed2/Plxna2/Lef1/Wnt5a/Dll3/Lhx1/Dkk1/Ctnnbip1/Hoxb2/Fgf8/Hoxd9/Msx1/Foxc1/Tbx6/Hoxb1/Notch1/Nrarp/Cyp26a1/Btg2/Dll1/Sfrp1/T/Hes7	28
GO:0007389	GO:0007389	pattern specification process	39/452	490/28814	1.15338e-16	6.56992e-14	3.91541e-14	Gpc3/Pbx1/Smo/Wls/Ssbp3/Cited2/Tmed2/Nrp1/Plxna2/Cited1/Lef1/Gas1/Pitx2/Wnt5a/Dll3/Lhx1/Prkaca/Dkk1/Meis2/Pbx2/Ctnnbip1/Hoxb2/Fgf8/Hoxd9/Msx1/Foxc1/Tbx6/Hoxb1/Mns1/Notch1/Nrarp/Fgfr1/Cyp26a1/Btg2/Dll1/Sfrp1/T/Hes7/Fst	39
GO:0060562	GO:0060562	epithelial tube morphogenesis	35/452	395/28814	1.70447e-16	8.63029e-14	5.1433e-14	Gpc3/Hmga2/Tead2/Mdk/Sox4/Pfn1/Sox11/Col4a1/Pbx1/Smo/Maged1/Fzd2/Cited2/Tmed2/Nrp1/Lef1/Pitx2/Wnt5a/Ccm2/Lhx1/Prkaca/Clic4/Ctnnbip1/Fgf8/Ptk7/Greb1l/Twist1/Cfl1/Tbx6/Sox9/Notch1/Nrarp/Dll1/Sfrp1/T	35
GO:0035107	GO:0035107	appendage morphogenesis	24/452	174/28814	5.60226e-16	2.32087e-13	1.38314e-13	Gnas/Gpc3/Sox4/Sox11/Pbx1/Fbn2/Plxna2/Lef1/Gas1/Pitx2/Wnt5a/Dkk1/Pbx2/Pkdcc/Fgf8/Chd7/Twist1/Hoxd9/Smarca4/Msx1/Sox9/Notch1/Fgfr1/Prrx2	24
GO:0035108	GO:0035108	limb morphogenesis	24/452	174/28814	5.60226e-16	2.32087e-13	1.38314e-13	Gnas/Gpc3/Sox4/Sox11/Pbx1/Fbn2/Plxna2/Lef1/Gas1/Pitx2/Wnt5a/Dkk1/Pbx2/Pkdcc/Fgf8/Chd7/Twist1/Hoxd9/Smarca4/Msx1/Sox9/Notch1/Fgfr1/Prrx2	24
GO:0051098	GO:0051098	regulation of binding	34/452	397/28814	1.29462e-15	4.91632e-13	2.92993e-13	Hmga2/Nme1/S100a10/Sox11/Smo/Zfpm1/Lef1/B2m/App/Pitx2/Id1/Hmgb1/Wnt5a/Cdc42/Ppp2ca/Dkk1/Akt1/Amfr/Ctnnbip1/Phlda2/Dtnbp1/Ppp3ca/Twist1/Cycs/Smarca4/Gsk3b/Msx1/Foxc1/Bambi/Ppp2cb/Eif4g1/Calm1/Id2/Jun	34
GO:0048562	GO:0048562	embryonic organ morphogenesis	31/452	333/28814	2.45118e-15	8.59231e-13	5.12067e-13	Gnas/Tead2/Sox11/Smo/Fzd2/Cited2/Tmed2/Gas1/Pitx2/Rpl38/Prkra/Wnt5a/Lhx1/Hoxb2/Fgf8/Chd7/Ptk7/Twist1/Hoxd9/Smarca4/Msx1/Tbx6/Sox9/Hoxb1/Notch1/Frzb/Id2/Fgfr1/Dll1/Prrx2/T	31
GO:0061053	GO:0061053	somite development	18/452	95/28814	8.6712e-15	2.82248e-12	1.68208e-12	Sox11/Smo/Tmed2/Plxna2/Lef1/Wnt5a/Dll3/Lhx1/Dkk1/Foxc1/Tbx6/Notch1/Frzb/Nrarp/Dll1/Sfrp1/T/Hes7	18
GO:0003205	GO:0003205	cardiac chamber development	24/452	200/28814	1.36543e-14	4.14819e-12	2.47216e-12	Sox4/Sox11/Smo/Myh10/Fzd2/Cited2/Nrp1/Zfpm1/Pitx2/Wnt5a/Gata6/Slit3/Fgf8/Chd7/Fkbp1a/Ptk7/Greb1l/Smarca4/Foxc1/Tpm1/Tbx6/Notch1/Id2/Ly6e	24
GO:0048736	GO:0048736	appendage development	24/452	204/28814	2.13511e-14	5.72336e-12	3.41089e-12	Gnas/Gpc3/Sox4/Sox11/Pbx1/Fbn2/Plxna2/Lef1/Gas1/Pitx2/Wnt5a/Dkk1/Pbx2/Pkdcc/Fgf8/Chd7/Twist1/Hoxd9/Smarca4/Msx1/Sox9/Notch1/Fgfr1/Prrx2	24
GO:0060173	GO:0060173	limb development	24/452	204/28814	2.13511e-14	5.72336e-12	3.41089e-12	Gnas/Gpc3/Sox4/Sox11/Pbx1/Fbn2/Plxna2/Lef1/Gas1/Pitx2/Wnt5a/Dkk1/Pbx2/Pkdcc/Fgf8/Chd7/Twist1/Hoxd9/Smarca4/Msx1/Sox9/Notch1/Fgfr1/Prrx2	24
GO:0060537	GO:0060537	muscle tissue development	36/452	493/28814	2.53821e-14	6.42591e-12	3.82958e-12	Sox11/Itgb1/Smo/Kdm6b/Myh10/Cited2/Igf2/Zfpm1/Lef1/Prkar1a/Pitx2/Wnt5a/Cdc42/Gata6/Dkk1/Fgf8/Chd7/Fkbp1a/Ppp3ca/Smad1/Twist1/Hoxd9/Gsk3b/Pmp22/Foxc1/Tpm1/Sox9/Slc25a4/Notch1/Id2/Fgfr1/Btg2/Dll1/Ly6e/T/Egr1	36
GO:0001704	GO:0001704	formation of primary germ layer	18/452	103/28814	3.81882e-14	9.15914e-12	5.45848e-12	Hmga2/Kdm6b/Wls/Lef1/Prkar1a/Wnt5a/Lhx1/Prkaca/Gata6/Dkk1/Hsbp1/Smad1/Foxc1/Tbx6/Fgfr1/Mixl1/T/Fn1	18
GO:0016055	GO:0016055	Wnt signaling pathway	34/452	451/28814	5.45797e-14	1.2436e-11	7.41135e-12	Gpc3/Hmga2/Cdh2/Mdk/Sox4/Wls/Fzd2/Nxn/Lef1/Zfp703/App/Nkd1/Tax1bp3/Pitx2/Wnt5a/Rspo3/Dkk1/Csnk1e/Amfr/Ctnnbip1/Ddx3x/Ptk7/Grb10/Smarca4/Gsk3b/Bambi/Sox9/Rnf213/Ctdnep1/Notch1/Frzb/Nrarp/Sfrp1/Egr1	34
GO:0198738	GO:0198738	cell-cell signaling by wnt	34/452	453/28814	6.20058e-14	1.34553e-11	8.0188e-12	Gpc3/Hmga2/Cdh2/Mdk/Sox4/Wls/Fzd2/Nxn/Lef1/Zfp703/App/Nkd1/Tax1bp3/Pitx2/Wnt5a/Rspo3/Dkk1/Csnk1e/Amfr/Ctnnbip1/Ddx3x/Ptk7/Grb10/Smarca4/Gsk3b/Bambi/Sox9/Rnf213/Ctdnep1/Notch1/Frzb/Nrarp/Sfrp1/Egr1	34
GO:0042692	GO:0042692	muscle cell differentiation	33/452	438/28814	1.31985e-13	2.7339e-11	1.62929e-11	Cdh2/Eif5a/Itgb1/Smo/Kdm6b/Myh10/Bin1/Igf2/H3f3a/Actg1/Prkar1a/Pitx2/Capn2/Pbrm1/Bnip2/Gata6/Dkk1/Krt8/Akt1/H3f3b/Ppp3ca/Smad1/Smarca4/Gsk3b/Pmp22/Msx1/Tpm1/Sox9/Slc25a4/Notch1/Id2/Dll1/T	33
GO:0014706	GO:0014706	striated muscle tissue development	27/452	290/28814	1.60472e-13	3.17944e-11	1.89482e-11	Itgb1/Kdm6b/Myh10/Cited2/Zfpm1/Lef1/Prkar1a/Pitx2/Wnt5a/Cdc42/Gata6/Dkk1/Fgf8/Chd7/Fkbp1a/Smad1/Twist1/Gsk3b/Foxc1/Tpm1/Slc25a4/Notch1/Id2/Fgfr1/Dll1/Ly6e/T	27
GO:0060828	GO:0060828	regulation of canonical Wnt signaling pathway	25/452	249/28814	2.36241e-13	4.32188e-11	2.57567e-11	Gpc3/Cdh2/Mdk/Sox4/Wls/Zfp703/App/Nkd1/Wnt5a/Rspo3/Dkk1/Csnk1e/Amfr/Ctnnbip1/Ddx3x/Ptk7/Gsk3b/Bambi/Sox9/Ctdnep1/Notch1/Frzb/Nrarp/Sfrp1/Egr1	25
GO:0030178	GO:0030178	negative regulation of Wnt signaling pathway	21/452	167/28814	2.45839e-13	4.32188e-11	2.57567e-11	Gpc3/Hmga2/Cdh2/Mdk/Nxn/App/Nkd1/Tax1bp3/Wnt5a/Dkk1/Csnk1e/Amfr/Ctnnbip1/Grb10/Gsk3b/Sox9/Rnf213/Notch1/Frzb/Sfrp1/Egr1	21
GO:0001503	GO:0001503	ossification	32/452	421/28814	2.46585e-13	4.32188e-11	2.57567e-11	Gnas/Gpc3/Clic1/Mdk/Sox11/Pbx1/Smo/Fbn2/Igf2/H3f3a/Cited1/Mmp2/Rpl38/Id1/Wnt5a/Prkaca/Dkk1/Akt1/Ctnnbip1/H3f3b/Pkdcc/Smad1/Twist1/Gsk3b/Foxc1/Bambi/Sox9/Notch1/Id2/Fgfr1/Sfrp1/Id3	32
GO:0003206	GO:0003206	cardiac chamber morphogenesis	20/452	152/28814	3.85866e-13	6.51257e-11	3.88123e-11	Sox4/Sox11/Smo/Fzd2/Cited2/Nrp1/Zfpm1/Pitx2/Wnt5a/Gata6/Slit3/Fgf8/Chd7/Fkbp1a/Smarca4/Foxc1/Tpm1/Notch1/Id2/Ly6e	20
GO:0060070	GO:0060070	canonical Wnt signaling pathway	27/452	304/28814	4.9719e-13	8.09177e-11	4.82237e-11	Gpc3/Cdh2/Mdk/Sox4/Wls/Fzd2/Lef1/Zfp703/App/Nkd1/Wnt5a/Rspo3/Dkk1/Csnk1e/Amfr/Ctnnbip1/Ddx3x/Ptk7/Gsk3b/Bambi/Sox9/Ctdnep1/Notch1/Frzb/Nrarp/Sfrp1/Egr1	27
GO:0001756	GO:0001756	somitogenesis	15/452	76/28814	8.06799e-13	1.26779e-10	7.55551e-11	Tmed2/Plxna2/Lef1/Wnt5a/Dll3/Lhx1/Dkk1/Foxc1/Tbx6/Notch1/Nrarp/Dll1/Sfrp1/T/Hes7	15
GO:0045664	GO:0045664	regulation of neuron differentiation	24/452	241/28814	8.56155e-13	1.3005e-10	7.75046e-11	Sox11/Itgb1/Pbx1/Ttc3/Bin1/Dpysl2/B2m/App/Bnip2/Cd24a/Dkk1/Tcf12/Mmd/Rtn4/Gsk3b/Tcf4/Tbx6/Sox9/Notch1/Eif4g1/Id2/Fgfr1/Dll1/Sfrp1	24
GO:0007369	GO:0007369	gastrulation	21/452	179/28814	9.73436e-13	1.43095e-10	8.52789e-11	Hmga2/Kdm6b/Amot/Wls/Lef1/Prkar1a/Wnt5a/Lhx1/Prkaca/Gata6/Dkk1/Hsbp1/Fgf8/Smad1/Foxc1/Tbx6/Fgfr1/Mixl1/Sfrp1/T/Fn1	21
GO:0001649	GO:0001649	osteoblast differentiation	23/452	222/28814	1.12512e-12	1.60224e-10	9.54869e-11	Gnas/Clic1/Sox11/Smo/Fbn2/Igf2/H3f3a/Cited1/Id1/Prkaca/Akt1/Ctnnbip1/H3f3b/Smad1/Twist1/Gsk3b/Bambi/Sox9/Notch1/Id2/Fgfr1/Sfrp1/Id3	23
GO:0030326	GO:0030326	embryonic limb morphogenesis	19/452	143/28814	1.25762e-12	1.66896e-10	9.94632e-11	Gnas/Gpc3/Pbx1/Fbn2/Lef1/Gas1/Pitx2/Wnt5a/Dkk1/Pbx2/Fgf8/Chd7/Twist1/Hoxd9/Smarca4/Msx1/Notch1/Fgfr1/Prrx2	19
GO:0035113	GO:0035113	embryonic appendage morphogenesis	19/452	143/28814	1.25762e-12	1.66896e-10	9.94632e-11	Gnas/Gpc3/Pbx1/Fbn2/Lef1/Gas1/Pitx2/Wnt5a/Dkk1/Pbx2/Fgf8/Chd7/Twist1/Hoxd9/Smarca4/Msx1/Notch1/Fgfr1/Prrx2	19
GO:0048732	GO:0048732	gland development	33/452	476/28814	1.31847e-12	1.66896e-10	9.94632e-11	Hmga2/Nme1/Mdk/Prdx2/Pbx1/Smo/Wls/Cited2/Nrp1/Igf2/Lef1/Mmp2/Zfp703/Pitx2/Wnt5a/Fasn/Gata6/Cdkn1c/Serpine2/Fgf8/Rtn4/Hoxd9/Smarca4/Msx1/Foxc1/Sox9/Notch1/Frzb/Id2/Fgfr1/Jun/Ly6e/Sfrp1	33
GO:0050673	GO:0050673	epithelial cell proliferation	33/452	476/28814	1.31847e-12	1.66896e-10	9.94632e-11	Gpc3/Hmga2/Nme1/Mdk/Igfbp4/Sox11/Ccnd2/Smo/Maged1/Hmgn1/Igf2/B2m/Zfp703/Gas1/Id1/Hmgb1/Wnt5a/Cdc42/Pex2/Akt1/Cdkn1c/Twist1/Rtn4/Sox9/Notch1/Nrarp/Id2/Fgfr1/Birc5/Jun/Sfrp1/Sparc/Fst	33
GO:0048738	GO:0048738	cardiac muscle tissue development	25/452	270/28814	1.46098e-12	1.79938e-10	1.07236e-10	Itgb1/Kdm6b/Myh10/Cited2/Zfpm1/Prkar1a/Pitx2/Wnt5a/Cdc42/Gata6/Dkk1/Fgf8/Chd7/Fkbp1a/Smad1/Gsk3b/Foxc1/Tpm1/Slc25a4/Notch1/Id2/Fgfr1/Dll1/Ly6e/T	25
GO:0001763	GO:0001763	morphogenesis of a branching structure	24/452	249/28814	1.73776e-12	2.08394e-10	1.24195e-10	Gpc3/Hmga2/Mdk/Col4a1/Pbx1/Smo/Maged1/Tmed2/Nrp1/Lef1/Pitx2/Wnt5a/Rspo3/Lhx1/Clic4/Ctnnbip1/Fgf8/Greb1l/Rtn4/Sox9/Notch1/Nrarp/Fgfr1/Sfrp1	24
GO:0045927	GO:0045927	positive regulation of growth	27/452	322/28814	1.94218e-12	2.26937e-10	1.35245e-10	Hmga2/Dbn1/Smo/Rftn1/Eif4g2/Nrp1/Igf2/H3f3a/Sh3glb1/Cdc42/Gata6/Akt1/H3f3b/Serp1/Fgf8/Chd7/Ddx3x/Rtn4/Cfl1/Gsk3b/Slc25a4/Notch1/Eif4g1/Fgfr1/Dll1/Sfrp1/Fn1	27
GO:0061138	GO:0061138	morphogenesis of a branching epithelium	23/452	230/28814	2.36185e-12	2.6831e-10	1.59902e-10	Gpc3/Hmga2/Mdk/Col4a1/Pbx1/Smo/Maged1/Tmed2/Nrp1/Lef1/Pitx2/Wnt5a/Rspo3/Lhx1/Clic4/Ctnnbip1/Fgf8/Greb1l/Sox9/Notch1/Nrarp/Fgfr1/Sfrp1	23
GO:0003279	GO:0003279	cardiac septum development	18/452	130/28814	2.41403e-12	2.6831e-10	1.59902e-10	Sox4/Sox11/Smo/Myh10/Fzd2/Cited2/Nrp1/Zfpm1/Pitx2/Wnt5a/Gata6/Slit3/Fgf8/Chd7/Ptk7/Smarca4/Notch1/Id2	18
GO:0001570	GO:0001570	vasculogenesis	16/452	97/28814	2.56193e-12	2.7797e-10	1.65659e-10	Tead2/Smo/Amot/Cited2/Nrp1/Cited1/Rap1a/Pitx2/Pbrm1/Ccm2/Rtn4/Smarca4/Asb4/Notch1/Fgfr1/T	16
GO:0050678	GO:0050678	regulation of epithelial cell proliferation	30/452	405/28814	2.70689e-12	2.86867e-10	1.70961e-10	Gpc3/Hmga2/Nme1/Mdk/Sox11/Ccnd2/Smo/Maged1/Hmgn1/Igf2/B2m/Zfp703/Gas1/Id1/Hmgb1/Wnt5a/Cdc42/Pex2/Akt1/Cdkn1c/Twist1/Rtn4/Sox9/Notch1/Nrarp/Fgfr1/Birc5/Jun/Sfrp1/Sparc	30
GO:0051017	GO:0051017	actin filament bundle assembly	20/452	173/28814	4.47726e-12	4.63702e-10	2.76348e-10	Marcks/Pfn1/S100a10/Cald1/Dbn1/Myh10/Zyx/Nrp1/Actg1/Id1/Cdc42/Tnfaip1/Rdx/Evl/Ccdc88a/Cfl1/Tpm1/Fscn1/Pdlim4/Cgnl1	20
GO:0050679	GO:0050679	positive regulation of epithelial cell proliferation	22/452	217/28814	5.41659e-12	5.4852e-10	3.26896e-10	Hmga2/Nme1/Mdk/Sox11/Ccnd2/Smo/Igf2/Zfp703/Gas1/Id1/Hmgb1/Wnt5a/Cdc42/Akt1/Twist1/Rtn4/Sox9/Notch1/Nrarp/Fgfr1/Jun/Sfrp1	22
GO:0061572	GO:0061572	actin filament bundle organization	20/452	176/28814	6.17156e-12	6.08775e-10	3.62805e-10	Marcks/Pfn1/S100a10/Cald1/Dbn1/Myh10/Zyx/Nrp1/Actg1/Id1/Cdc42/Tnfaip1/Rdx/Evl/Ccdc88a/Cfl1/Tpm1/Fscn1/Pdlim4/Cgnl1	20
GO:0060411	GO:0060411	cardiac septum morphogenesis	15/452	87/28814	6.38771e-12	6.08775e-10	3.62805e-10	Sox4/Sox11/Smo/Fzd2/Cited2/Nrp1/Zfpm1/Pitx2/Wnt5a/Gata6/Slit3/Fgf8/Chd7/Notch1/Id2	15
GO:0007517	GO:0007517	muscle organ development	28/452	365/28814	6.41237e-12	6.08775e-10	3.62805e-10	Sox11/Smo/Fzd2/Cited2/Igf2/Zfpm1/Lef1/Pitx2/Wnt5a/Serp1/Btbd1/Dtnbp1/Fgf8/Chd7/Fkbp1a/Ppp3ca/Twist1/Hoxd9/Pmp22/Msx1/Foxc1/Tpm1/Notch1/Btg2/Dll1/Ly6e/Egr1/Id3	28
GO:0021915	GO:0021915	neural tube development	21/452	198/28814	6.95633e-12	6.46938e-10	3.85549e-10	Marcks/Tead2/Sox4/Pfn1/Sox11/Smo/Fzd2/Ssbp3/Cited2/Tmed2/Plxna2/Gas1/Wnt5a/Prkaca/Fgf8/Ptk7/Twist1/Cfl1/Notch1/Sfrp1/T	21
GO:0003151	GO:0003151	outflow tract morphogenesis	15/452	88/28814	7.59093e-12	6.91837e-10	4.12307e-10	Sox11/Fzd2/Cited2/Nrp1/Zfpm1/Pitx2/Wnt5a/Cdc42/Gata6/Fgf8/Twist1/Smarca4/Foxc1/Notch1/Jun	15
GO:0030900	GO:0030900	forebrain development	29/452	398/28814	9.4358e-12	8.43117e-10	5.02464e-10	Hmga2/Cdh2/Mdk/Ywhae/Smo/Top2b/Myh10/Nrp1/Lef1/B2m/App/Pitx2/Lamb1/Wnt5a/Uqcrq/Lhx1/Dkk1/Fgf8/Chd7/Dbi/Rtn4/Smarca4/Gsk3b/Msx1/Igf2bp1/Notch1/Id2/Fgfr1/Btg2	29
GO:0072001	GO:0072001	renal system development	27/452	345/28814	9.70274e-12	8.50295e-10	5.06742e-10	Basp1/Gpc3/Sox4/Col4a1/Pbx1/Smo/Maged1/Nrp1/Cited1/Wnt5a/Lhx1/Cd24a/Cdkn1c/Ctnnbip1/Fgf8/Ptk7/Greb1l/Smad1/Foxc1/Sox9/Notch1/Id2/Fgfr1/Dll1/Sfrp1/Egr1/Id3	27
GO:0007015	GO:0007015	actin filament organization	31/452	458/28814	1.1904e-11	1.02352e-09	6.09978e-10	Tpm4/Marcks/Marcksl1/Pfn1/S100a10/Tmsb10/Cald1/Dbn1/Myh10/Zyx/Bin1/Nrp1/Arf1/Rhobtb3/Mprip/Actg1/Id1/Cdc42/Tnfaip1/Rdx/Evl/Ccdc88a/Cfl1/Tpm1/Arpc2/Arpc1a/Fscn1/Pdlim4/Cgnl1/Sptbn1/Cotl1	31
GO:0001822	GO:0001822	kidney development	26/452	330/28814	2.03675e-11	1.71879e-09	1.02433e-09	Basp1/Gpc3/Sox4/Pbx1/Smo/Maged1/Nrp1/Cited1/Wnt5a/Lhx1/Cd24a/Cdkn1c/Ctnnbip1/Fgf8/Ptk7/Greb1l/Smad1/Foxc1/Sox9/Notch1/Id2/Fgfr1/Dll1/Sfrp1/Egr1/Id3	26
GO:0001655	GO:0001655	urogenital system development	28/452	387/28814	2.55941e-11	2.12059e-09	1.26379e-09	Basp1/Gpc3/Sox4/Col4a1/Pbx1/Smo/Maged1/Nrp1/Cited1/Mmp2/Wnt5a/Lhx1/Cd24a/Cdkn1c/Ctnnbip1/Fgf8/Ptk7/Greb1l/Smad1/Foxc1/Sox9/Notch1/Id2/Fgfr1/Dll1/Sfrp1/Egr1/Id3	28
GO:0035282	GO:0035282	segmentation	16/452	113/28814	2.8477e-11	2.31731e-09	1.38103e-09	Tmed2/Nrp1/Plxna2/Lef1/Wnt5a/Dll3/Lhx1/Dkk1/Foxc1/Tbx6/Notch1/Nrarp/Dll1/Sfrp1/T/Hes7	16
GO:0003231	GO:0003231	cardiac ventricle development	18/452	151/28814	3.16233e-11	2.5282e-09	1.5067e-09	Sox4/Sox11/Fzd2/Cited2/Zfpm1/Pitx2/Wnt5a/Slit3/Chd7/Fkbp1a/Ptk7/Greb1l/Smarca4/Foxc1/Tpm1/Notch1/Id2/Ly6e	18
GO:0001707	GO:0001707	mesoderm formation	13/452	67/28814	3.4508e-11	2.71126e-09	1.6158e-09	Hmga2/Kdm6b/Wls/Lef1/Prkar1a/Wnt5a/Prkaca/Dkk1/Smad1/Foxc1/Tbx6/Fgfr1/T	13
GO:0072073	GO:0072073	kidney epithelium development	18/452	152/28814	3.53598e-11	2.73109e-09	1.62762e-09	Basp1/Gpc3/Pbx1/Smo/Maged1/Cited1/Lhx1/Cd24a/Ctnnbip1/Fgf8/Greb1l/Smad1/Foxc1/Sox9/Notch1/Fgfr1/Dll1/Sfrp1	18
GO:0007346	GO:0007346	regulation of mitotic cell cycle	31/452	479/28814	3.7016e-11	2.81137e-09	1.67546e-09	Hmga2/Ywhae/Ccnd2/Pbx1/Igf2/Cks1b/App/Gas1/Hmgb1/Usp22/Cdc42/Rdx/Ppp2ca/Tubg1/Taok1/Akt1/Cdkn1c/Meis2/Ccng1/Ube2e2/Fgf8/Ddx3x/Foxc1/Cdc16/Eif4g1/Ccnd3/Id2/Fgfr1/Birc5/Btg2/Psme2	31
GO:0014033	GO:0014033	neural crest cell differentiation	15/452	99/28814	4.40181e-11	3.28837e-09	1.95974e-09	Cdh2/Sox11/Smo/Cited2/Nrp1/Pitx2/Cdc42/Twist1/Cfl1/Foxc1/Sox9/Frzb/Cyp26a1/Sfrp1/Fn1	15
GO:0001837	GO:0001837	epithelial to mesenchymal transition	18/452	155/28814	4.91759e-11	3.61443e-09	2.15405e-09	Hmga2/Mdk/Lef1/Zfp703/Wnt5a/Hnrnpab/Ppp2ca/Fgf8/Twist1/Rtn4/Gsk3b/Msx1/Foxc1/Bambi/Sox9/Notch1/Fgfr1/Sfrp1	18
GO:0009798	GO:0009798	axis specification	15/452	100/28814	5.1051e-11	3.69269e-09	2.2007e-09	Gpc3/Smo/Wls/Cited2/Tmed2/Cited1/Pitx2/Wnt5a/Lhx1/Tbx6/Mns1/Notch1/Nrarp/Dll1/Sfrp1	15
GO:0045667	GO:0045667	regulation of osteoblast differentiation	18/452	158/28814	6.78742e-11	4.83286e-09	2.88019e-09	Gnas/Clic1/Sox11/Fbn2/Cited1/Id1/Prkaca/Ctnnbip1/Smad1/Twist1/Gsk3b/Bambi/Sox9/Notch1/Id2/Fgfr1/Sfrp1/Id3	18
GO:0048332	GO:0048332	mesoderm morphogenesis	13/452	71/28814	7.46586e-11	5.23414e-09	3.11934e-09	Hmga2/Kdm6b/Wls/Lef1/Prkar1a/Wnt5a/Prkaca/Dkk1/Smad1/Foxc1/Tbx6/Fgfr1/T	13
GO:0051101	GO:0051101	regulation of DNA binding	16/452	127/28814	1.7169e-10	1.18544e-08	7.06476e-09	Hmga2/Nme1/Sox11/Smo/Lef1/Pitx2/Id1/Hmgb1/Ctnnbip1/Twist1/Smarca4/Msx1/Foxc1/Calm1/Id2/Jun	16
GO:0001667	GO:0001667	ameboidal-type cell migration	29/452	452/28814	1.97342e-10	1.32866e-08	7.91826e-09	Cdh2/Pfn1/Itgb1/Smo/Fbn2/Amot/Nrp1/Igf2/Pitx2/Hmgb1/Wnt5a/Cdc42/Akt1/Evl/Fgf8/Cd63/Twist1/Rtn4/Cfl1/Pmp22/Sox9/Notch1/Fgfr1/Map4k4/Mixl1/Jun/T/Sparc/Fn1	29
GO:0032956	GO:0032956	regulation of actin cytoskeleton organization	26/452	366/28814	1.98263e-10	1.32866e-08	7.91826e-09	Mdk/Pfn1/S100a10/Tmsb10/Dbn1/Bin1/Nrp1/Arf1/Rhobtb3/Actg1/Id1/Cdc42/Rdx/Taok1/Evl/Arhgdia/Ccdc88a/Cfl1/Tpm1/Arpc2/Arpc1a/Fscn1/Pdlim4/Cgnl1/Sptbn1/Cotl1	26
GO:0050767	GO:0050767	regulation of neurogenesis	29/452	455/28814	2.30395e-10	1.52074e-08	9.06302e-09	Vim/Hmga2/Marcks/Mdk/Prtg/S100a10/Sox11/Dbn1/Smo/Bin1/Nrp1/Plxna2/B2m/Id1/Sh3glb1/Wnt5a/Dll3/Cd24a/Serpine2/Chd7/Ppp3ca/Rtn4/Gsk3b/Tspo/Notch1/Id2/Dll1/Hes7/Fn1	29
GO:0048754	GO:0048754	branching morphogenesis of an epithelial tube	19/452	192/28814	2.33601e-10	1.52074e-08	9.06302e-09	Gpc3/Hmga2/Mdk/Col4a1/Pbx1/Smo/Maged1/Nrp1/Lef1/Pitx2/Wnt5a/Lhx1/Clic4/Ctnnbip1/Fgf8/Greb1l/Sox9/Notch1/Nrarp	19
GO:0014031	GO:0014031	mesenchymal cell development	14/452	95/28814	2.87618e-10	1.84602e-08	1.10016e-08	Cdh2/Sox11/Smo/Cited2/Nrp1/Pitx2/Cdc42/Twist1/Cfl1/Foxc1/Sox9/Notch1/Cyp26a1/Fn1	14
GO:0042063	GO:0042063	gliogenesis	25/452	350/28814	3.96843e-10	2.51168e-08	1.49686e-08	Vim/Hmga2/Cdh2/Mdk/Sox4/Sox11/Smo/Bin1/Ndn/Lef1/App/Lamb1/Dll3/Akt1/Serpine2/Dbi/Rtn4/Smarca4/Pmp22/Sox9/Tspo/Notch1/Id2/Dll1/Fn1	25
GO:0030902	GO:0030902	hindbrain development	18/452	178/28814	4.89303e-10	3.05446e-08	1.82033e-08	Mdk/Itgb1/Smo/Myh10/Wls/Plxna2/Lef1/Gas1/Uqcrq/Lhx1/Serpine2/Hoxb2/Smad1/Smarca4/Foxc1/Hoxb1/Dll1/Hspa5	18
GO:0072009	GO:0072009	nephron epithelium development	15/452	117/28814	4.9907e-10	3.07333e-08	1.83158e-08	Basp1/Gpc3/Pbx1/Smo/Maged1/Cited1/Lhx1/Cd24a/Ctnnbip1/Fgf8/Greb1l/Foxc1/Sox9/Notch1/Dll1	15
GO:0051146	GO:0051146	striated muscle cell differentiation	24/452	328/28814	5.50793e-10	3.34662e-08	1.99445e-08	Cdh2/Itgb1/Smo/Kdm6b/Myh10/Igf2/Actg1/Prkar1a/Pitx2/Capn2/Bnip2/Gata6/Dkk1/Krt8/Akt1/Ppp3ca/Gsk3b/Pmp22/Msx1/Tpm1/Slc25a4/Notch1/Dll1/T	24
GO:0032970	GO:0032970	regulation of actin filament-based process	27/452	414/28814	5.89806e-10	3.53651e-08	2.10762e-08	Abracl/Mdk/Pfn1/S100a10/Tmsb10/Dbn1/Bin1/Nrp1/Arf1/Rhobtb3/Actg1/Id1/Cdc42/Rdx/Taok1/Evl/Arhgdia/Ccdc88a/Cfl1/Tpm1/Arpc2/Arpc1a/Fscn1/Pdlim4/Cgnl1/Sptbn1/Cotl1	27
GO:0035148	GO:0035148	tube formation	18/452	182/28814	7.03313e-10	4.16233e-08	2.48058e-08	Tead2/Sox4/Pfn1/Sox11/Fzd2/Cited2/Tmed2/Wnt5a/Prkaca/Ywhaz/Fgf8/Ptk7/Twist1/Cfl1/Sox9/Notch1/Sfrp1/T	18
GO:0010721	GO:0010721	negative regulation of cell development	19/452	206/28814	7.76099e-10	4.53421e-08	2.70221e-08	Hmga2/Prtg/Sox11/Ttc3/Nrp1/B2m/Id1/Wnt5a/Dll3/Cd24a/Ppp3ca/Rtn4/Gsk3b/Tbx6/Tspo/Notch1/Frzb/Id2/Fbln1	19
GO:0007178	GO:0007178	transmembrane receptor protein serine/threonine kinase signaling pathway	26/452	391/28814	8.18125e-10	4.71924e-08	2.81248e-08	Vim/Gpc3/Sox11/Fbn2/Zyx/Cited2/Cited1/Lef1/Zfp703/Id1/Wnt5a/Gata6/Dkk1/Cdkn1c/Smad1/Msx1/Bambi/Notch1/Sptbn1/Jun/Sfrp1/T/Hspa5/Peg10/Fst/Egr1	26
GO:0048608	GO:0048608	reproductive structure development	29/452	484/28814	9.62936e-10	5.48513e-08	3.26892e-08	Hmga2/Fbn2/Cited2/Tmed2/Igf2/Rhobtb3/Cited1/Lef1/Mmp2/Prdx4/Pbrm1/Wnt5a/Rspo3/Lhx1/Krt8/Akt1/Cdkn1c/Serpine2/Phlda2/H3f3b/Fgf8/Chd7/Greb1l/Foxc1/Sox9/Notch1/Sfrp1/Peg10/Fst	29
GO:0022604	GO:0022604	regulation of cell morphogenesis	24/452	338/28814	1.00655e-09	5.66276e-08	3.37478e-08	Marcks/Mdk/S100a10/Dbn1/Myh10/Ttc3/P4hb/Nrp1/Plxna2/Rhobtb3/Rhou/Sh3glb1/Wnt5a/Cdc42/Rdx/Arhgdia/Rtn4/Cfl1/Tpm1/Arpc2/Bambi/Fbln1/Sparc/Fn1	24
GO:0072594	GO:0072594	establishment of protein localization to organelle	27/452	426/28814	1.1004e-09	6.11527e-08	3.64445e-08	Smo/Sec61g/Sec61b/Romo1/Spcs1/Spcs2/Sh3glb1/Ssr3/Kpnb1/Pex2/Ppp2ca/Akt1/Ywhaz/Elavl1/Pkig/Ppp3ca/Srp72/Timm17b/Vps36/Ipo5/Timm22/Cfl1/Pom121/Tsg101/Tspo/Notch1/Hspa5	27
GO:0061458	GO:0061458	reproductive system development	29/452	488/28814	1.16241e-09	6.38206e-08	3.80345e-08	Hmga2/Fbn2/Cited2/Tmed2/Igf2/Rhobtb3/Cited1/Lef1/Mmp2/Prdx4/Pbrm1/Wnt5a/Rspo3/Lhx1/Krt8/Akt1/Cdkn1c/Serpine2/Phlda2/H3f3b/Fgf8/Chd7/Greb1l/Foxc1/Sox9/Notch1/Sfrp1/Peg10/Fst	29
GO:0048705	GO:0048705	skeletal system morphogenesis	21/452	261/28814	1.22079e-09	6.6228e-08	3.94692e-08	Gnas/Serpinh1/Sox11/Fbn2/Cited2/Mmp2/Gas1/Prkra/Lhx1/Hoxb2/Fgf8/Twist1/Hoxd9/Msx1/Foxc1/Sox9/Hoxb1/Sp5/Prrx2/Sfrp1/T	21
GO:0014032	GO:0014032	neural crest cell development	13/452	89/28814	1.39882e-09	7.49935e-08	4.46931e-08	Cdh2/Sox11/Smo/Cited2/Nrp1/Pitx2/Cdc42/Twist1/Cfl1/Foxc1/Sox9/Cyp26a1/Fn1	13
GO:0048638	GO:0048638	regulation of developmental growth	26/452	402/28814	1.47107e-09	7.79494e-08	4.64547e-08	Gnas/Hmga2/Dbn1/Smo/Dpysl2/Cited2/Nrp1/Igf2/App/Nkd1/Sh3glb1/Wnt5a/Gata6/Akt1/Serp1/Fgf8/Chd7/Rtn4/Cfl1/Gsk3b/Foxc1/Slc25a4/Notch1/Fgfr1/Dll1/Fn1	26
GO:0048863	GO:0048863	stem cell differentiation	20/452	240/28814	1.65327e-09	8.65969e-08	5.16083e-08	Tead2/Cdh2/Sox11/Smo/Cited2/Nrp1/Pitx2/Cdc42/Gata6/Twist1/Cfl1/Gsk3b/Msx1/Foxc1/Sox9/Notch1/Frzb/Cyp26a1/Sfrp1/Fn1	20
GO:0071900	GO:0071900	regulation of protein serine/threonine kinase activity	24/452	352/28814	2.25473e-09	1.16759e-07	6.95837e-08	Hmga2/Marcks/Ccnd2/Maged1/Ccnjl/App/Prkar1a/Wnt5a/Cd24a/Ppp2ca/Dkk1/Akt1/Cdkn1c/Ccni/Ccng1/Dtnbp1/Pkig/Ddx3x/Gsk3b/Pmp22/Tsg101/Ccnd3/Fgfr1/Sfrp1	24
GO:0035116	GO:0035116	embryonic hindlimb morphogenesis	9/452	35/28814	2.6136e-09	1.33822e-07	7.97526e-08	Gnas/Gpc3/Pitx2/Fgf8/Chd7/Twist1/Smarca4/Msx1/Notch1	9
GO:0090287	GO:0090287	regulation of cellular response to growth factor stimulus	22/452	300/28814	2.78721e-09	1.41126e-07	8.41054e-08	Gpc3/Sox11/Fbn2/Cited2/Zfp703/Sh3glb1/Wnt5a/Gata6/Dkk1/Cdkn1c/Grb10/Cd63/Msx1/Bambi/Tcf4/Notch1/Fgfr1/Dll1/Sfrp1/Hspa5/Peg10/Fst	22
GO:2000027	GO:2000027	regulation of animal organ morphogenesis	15/452	133/28814	3.05344e-09	1.52907e-07	9.11265e-08	Gpc3/Smo/Maged1/Fzd2/Cited2/Nkd1/Wnt5a/Lhx1/Dkk1/Fgf8/Ptk7/Msx1/Sox9/Fgfr1/Sfrp1	15
GO:0035137	GO:0035137	hindlimb morphogenesis	10/452	48/28814	3.138e-09	1.55433e-07	9.26319e-08	Gnas/Gpc3/Pitx2/Fgf8/Chd7/Twist1/Hoxd9/Smarca4/Msx1/Notch1	10
GO:0048864	GO:0048864	stem cell development	13/452	95/28814	3.18831e-09	1.56227e-07	9.31051e-08	Cdh2/Sox11/Smo/Cited2/Nrp1/Pitx2/Cdc42/Twist1/Cfl1/Foxc1/Sox9/Cyp26a1/Fn1	13
GO:0110053	GO:0110053	regulation of actin filament organization	21/452	276/28814	3.33119e-09	1.609e-07	9.58898e-08	Pfn1/S100a10/Tmsb10/Dbn1/Bin1/Nrp1/Arf1/Actg1/Id1/Cdc42/Rdx/Evl/Ccdc88a/Cfl1/Tpm1/Arpc2/Arpc1a/Pdlim4/Cgnl1/Sptbn1/Cotl1	21
GO:0045931	GO:0045931	positive regulation of mitotic cell cycle	15/452	134/28814	3.38959e-09	1.609e-07	9.58898e-08	Ccnd2/Pbx1/App/Hmgb1/Usp22/Rdx/Akt1/Meis2/Ube2e2/Ddx3x/Cdc16/Eif4g1/Ccnd3/Fgfr1/Birc5	15
GO:0090090	GO:0090090	negative regulation of canonical Wnt signaling pathway	15/452	134/28814	3.38959e-09	1.609e-07	9.58898e-08	Gpc3/Cdh2/Mdk/App/Nkd1/Wnt5a/Dkk1/Amfr/Ctnnbip1/Gsk3b/Sox9/Notch1/Frzb/Sfrp1/Egr1	15
GO:0032231	GO:0032231	regulation of actin filament bundle assembly	14/452	115/28814	3.76695e-09	1.76969e-07	1.05466e-07	Pfn1/S100a10/Dbn1/Nrp1/Actg1/Id1/Cdc42/Rdx/Evl/Ccdc88a/Cfl1/Tpm1/Pdlim4/Cgnl1	14
GO:0072006	GO:0072006	nephron development	16/452	157/28814	4.04147e-09	1.87929e-07	1.11998e-07	Basp1/Gpc3/Pbx1/Smo/Maged1/Cited1/Lhx1/Cd24a/Ctnnbip1/Fgf8/Greb1l/Foxc1/Sox9/Notch1/Dll1/Egr1	16
GO:0034976	GO:0034976	response to endoplasmic reticulum stress	20/452	257/28814	5.3786e-09	2.47579e-07	1.47547e-07	Marcks/Sec61b/P4hb/Tmed2/App/Tmx1/Ube2j1/Canx/Amfr/Serp1/Dnajc3/Spop/Ddx3x/Gsk3b/Pmp22/Ppp2cb/Eif4g1/Manf/Jun/Hspa5	20
GO:0030177	GO:0030177	positive regulation of Wnt signaling pathway	15/452	139/28814	5.63615e-09	2.56839e-07	1.53066e-07	Gpc3/Sox4/Wls/Lef1/Nkd1/Wnt5a/Rspo3/Csnk1e/Ddx3x/Ptk7/Smarca4/Bambi/Ctdnep1/Nrarp/Sfrp1	15
GO:0001558	GO:0001558	regulation of cell growth	27/452	461/28814	5.9818e-09	2.69892e-07	1.60845e-07	Igfbp4/Dbn1/Dpysl2/Eif4g2/Nrp1/H3f3a/Gas1/Sh3glb1/Wnt5a/Cdc42/Slit3/Akt1/Serpine2/H3f3b/Ddx3x/Rtn4/Smarca4/Cfl1/Gsk3b/Msx1/Tsg101/Slc25a4/Frzb/Eif4g1/Sfrp1/Pttg1/Fn1	27
GO:0010001	GO:0010001	glial cell differentiation	20/452	259/28814	6.13947e-09	2.7429e-07	1.63466e-07	Vim/Hmga2/Cdh2/Mdk/Sox4/Sox11/Smo/Bin1/Lef1/App/Dll3/Akt1/Serpine2/Rtn4/Smarca4/Pmp22/Sox9/Notch1/Id2/Dll1	20
GO:0035270	GO:0035270	endocrine system development	15/452	140/28814	6.22302e-09	2.75323e-07	1.64082e-07	Hmga2/Cdh2/Mdk/Sox4/Pbx1/Smo/Cited2/Pitx2/Wnt5a/Gata6/Cdkn1c/Fgf8/Sox9/Dll1/Ly6e	15
GO:0060412	GO:0060412	ventricular septum morphogenesis	10/452	53/28814	8.72265e-09	3.82203e-07	2.27778e-07	Sox4/Sox11/Fzd2/Cited2/Zfpm1/Pitx2/Wnt5a/Slit3/Notch1/Id2	10
GO:0051961	GO:0051961	negative regulation of nervous system development	16/452	167/28814	9.87964e-09	4.24731e-07	2.53123e-07	Hmga2/Prtg/Sox11/Nrp1/B2m/Id1/Wnt5a/Dll3/Cd24a/Dkk1/Ppp3ca/Rtn4/Gsk3b/Tspo/Notch1/Id2	16
GO:0072175	GO:0072175	epithelial tube formation	16/452	167/28814	9.87964e-09	4.24731e-07	2.53123e-07	Tead2/Sox4/Pfn1/Sox11/Fzd2/Cited2/Tmed2/Wnt5a/Prkaca/Fgf8/Ptk7/Twist1/Cfl1/Sox9/Sfrp1/T	16
GO:0051100	GO:0051100	negative regulation of binding	16/452	169/28814	1.17215e-08	4.99203e-07	2.97505e-07	Hmga2/Sox11/Smo/Zfpm1/Lef1/B2m/Id1/Dkk1/Akt1/Ctnnbip1/Dtnbp1/Ppp3ca/Gsk3b/Msx1/Id2/Jun	16
GO:0051099	GO:0051099	positive regulation of binding	17/452	193/28814	1.21717e-08	5.13579e-07	3.06073e-07	Nme1/S100a10/B2m/App/Pitx2/Hmgb1/Wnt5a/Ppp2ca/Amfr/Twist1/Smarca4/Gsk3b/Foxc1/Bambi/Ppp2cb/Eif4g1/Calm1	17
GO:0070986	GO:0070986	left/right axis specification	6/452	12/28814	1.22984e-08	5.14162e-07	3.0642e-07	Smo/Cited2/Pitx2/Mns1/Notch1/Dll1	6
GO:0045787	GO:0045787	positive regulation of cell cycle	23/452	355/28814	1.27383e-08	5.27711e-07	3.14495e-07	Ccnd2/Pbx1/Cited2/Igf2/Lef1/App/Hmgb1/Wnt5a/Usp22/Cdc42/Rdx/Akt1/Meis2/Ube2e2/Fgf8/Ddx3x/Msx1/Cdc16/Eif4g1/Ccnd3/Id2/Fgfr1/Birc5	23
GO:0003281	GO:0003281	ventricular septum development	12/452	88/28814	1.34354e-08	5.51578e-07	3.28718e-07	Sox4/Sox11/Fzd2/Cited2/Zfpm1/Pitx2/Wnt5a/Slit3/Ptk7/Smarca4/Notch1/Id2	12
GO:0001657	GO:0001657	ureteric bud development	13/452	107/28814	1.39575e-08	5.57932e-07	3.32505e-07	Gpc3/Pbx1/Smo/Maged1/Lhx1/Ctnnbip1/Fgf8/Greb1l/Smad1/Foxc1/Sox9/Fgfr1/Sfrp1	13
GO:0072163	GO:0072163	mesonephric epithelium development	13/452	107/28814	1.39575e-08	5.57932e-07	3.32505e-07	Gpc3/Pbx1/Smo/Maged1/Lhx1/Ctnnbip1/Fgf8/Greb1l/Smad1/Foxc1/Sox9/Fgfr1/Sfrp1	13
GO:0072164	GO:0072164	mesonephric tubule development	13/452	107/28814	1.39575e-08	5.57932e-07	3.32505e-07	Gpc3/Pbx1/Smo/Maged1/Lhx1/Ctnnbip1/Fgf8/Greb1l/Smad1/Foxc1/Sox9/Fgfr1/Sfrp1	13
GO:0048639	GO:0048639	positive regulation of developmental growth	18/452	220/28814	1.44454e-08	5.72416e-07	3.41137e-07	Hmga2/Dbn1/Smo/Nrp1/Igf2/Sh3glb1/Gata6/Akt1/Serp1/Fgf8/Chd7/Rtn4/Gsk3b/Slc25a4/Notch1/Fgfr1/Dll1/Fn1	18
GO:0061326	GO:0061326	renal tubule development	13/452	108/28814	1.56439e-08	6.14562e-07	3.66254e-07	Gpc3/Col4a1/Pbx1/Smo/Maged1/Lhx1/Cd24a/Ctnnbip1/Fgf8/Greb1l/Sox9/Notch1/Dll1	13
GO:0044772	GO:0044772	mitotic cell cycle phase transition	25/452	420/28814	1.60404e-08	6.24751e-07	3.72327e-07	Hmga2/Ccnd2/Itgb1/Pbx1/Cks1b/Ccnjl/App/Rhou/Rdx/Ppp2ca/Taok1/Akt1/Cdkn1c/Ccni/Ccng1/Ube2e2/Ddx3x/Ppp3ca/Cdc16/Eif4g1/Ccnd3/Calm1/Id2/Birc5/Psme2	25
GO:0001654	GO:0001654	eye development	25/452	421/28814	1.68092e-08	6.49149e-07	3.86867e-07	Vim/Sox11/Col4a1/Rcn1/Pbx1/Myh10/Hmgn1/Cited2/Nrp1/Pbx3/Gas1/Pitx2/Hmgb1/Lhx1/Clic4/Cdkn1c/Meis2/Pbx2/Chd7/Twist1/Smarca4/Foxc1/Sox9/Jun/Dll1	25
GO:0045665	GO:0045665	negative regulation of neuron differentiation	12/452	90/28814	1.74188e-08	6.67039e-07	3.97528e-07	Itgb1/Pbx1/Ttc3/B2m/App/Cd24a/Rtn4/Gsk3b/Sox9/Notch1/Id2/Dll1	12
GO:0010463	GO:0010463	mesenchymal cell proliferation	10/452	57/28814	1.8266e-08	6.87917e-07	4.09971e-07	Gpc3/Smo/Gas1/Hmgb1/Wnt5a/Ctnnbip1/Msx1/Sox9/Fgfr1/Prrx2	10
GO:0035567	GO:0035567	non-canonical Wnt signaling pathway	10/452	57/28814	1.8266e-08	6.87917e-07	4.09971e-07	Gpc3/Fzd2/Nkd1/Wnt5a/Rspo3/Csnk1e/Ptk7/Rnf213/Frzb/Sfrp1	10
GO:0031333	GO:0031333	negative regulation of protein-containing complex assembly	15/452	152/28814	1.91833e-08	7.16031e-07	4.26726e-07	Pfn1/Tmsb10/Hmgb1/Cdc42/Rdx/Dkk1/Evl/Ctnnbip1/Ddx3x/Cfl1/Gsk3b/Tpm1/Arpc2/Sox9/Sptbn1	15
GO:0150063	GO:0150063	visual system development	25/452	424/28814	1.93267e-08	7.16031e-07	4.26726e-07	Vim/Sox11/Col4a1/Rcn1/Pbx1/Myh10/Hmgn1/Cited2/Nrp1/Pbx3/Gas1/Pitx2/Hmgb1/Lhx1/Clic4/Cdkn1c/Meis2/Pbx2/Chd7/Twist1/Smarca4/Foxc1/Sox9/Jun/Dll1	25
GO:0001823	GO:0001823	mesonephros development	13/452	110/28814	1.95793e-08	7.19538e-07	4.28816e-07	Gpc3/Pbx1/Smo/Maged1/Lhx1/Ctnnbip1/Fgf8/Greb1l/Smad1/Foxc1/Sox9/Fgfr1/Sfrp1	13
GO:0035050	GO:0035050	embryonic heart tube development	12/452	92/28814	2.24313e-08	8.17754e-07	4.87348e-07	Tead2/Smo/Cited2/Tmed2/Pitx2/Wnt5a/Cdc42/Fgf8/Foxc1/Tbx6/Notch1/Dll1	12
GO:0048880	GO:0048880	sensory system development	25/452	428/28814	2.32315e-08	8.40206e-07	5.00729e-07	Vim/Sox11/Col4a1/Rcn1/Pbx1/Myh10/Hmgn1/Cited2/Nrp1/Pbx3/Gas1/Pitx2/Hmgb1/Lhx1/Clic4/Cdkn1c/Meis2/Pbx2/Chd7/Twist1/Smarca4/Foxc1/Sox9/Jun/Dll1	25
GO:0060560	GO:0060560	developmental growth involved in morphogenesis	20/452	281/28814	2.42764e-08	8.5903e-07	5.11947e-07	Itgb1/Dbn1/Smo/Dpysl2/Nrp1/Ndn/App/Nkd1/Sh3glb1/Wnt5a/Lhx1/Slit3/Ptk7/Rtn4/Cfl1/Gsk3b/Sox9/Notch1/Sfrp1/Fn1	20
GO:0043254	GO:0043254	regulation of protein-containing complex assembly	25/452	429/28814	2.43164e-08	8.5903e-07	5.11947e-07	Pfn1/Tmsb10/Dbn1/Bin1/Sh3glb1/Hmgb1/Cdc42/1810058I24Rik/Cd24a/Rdx/Dkk1/Evl/Ctnnbip1/H3f3b/Ddx3x/Cfl1/Gsk3b/Tpm1/Arpc2/Sox9/Arpc1a/Eif4g1/Fscn1/Sptbn1/Cotl1	25
GO:0007409	GO:0007409	axonogenesis	27/452	493/28814	2.43175e-08	8.5903e-07	5.11947e-07	Vim/Cdh2/Prtg/Itgb1/Dbn1/Smo/Top2b/Myh10/Dpysl2/Nrp1/Plxna2/Ndn/App/Gas1/Pitpna/Wnt5a/Lhx1/Dpysl5/Slit3/Evl/Fgf8/Rtn4/Kif5b/Gsk3b/Pmp22/Notch1/Fn1	27
GO:0001838	GO:0001838	embryonic epithelial tube formation	15/452	156/28814	2.72626e-08	9.5566e-07	5.69535e-07	Tead2/Sox4/Pfn1/Sox11/Fzd2/Cited2/Tmed2/Wnt5a/Prkaca/Ptk7/Twist1/Cfl1/Sox9/Sfrp1/T	15
GO:0001841	GO:0001841	neural tube formation	14/452	134/28814	2.75938e-08	9.59884e-07	5.72052e-07	Tead2/Sox4/Pfn1/Sox11/Fzd2/Cited2/Tmed2/Wnt5a/Prkaca/Ptk7/Twist1/Cfl1/Sfrp1/T	14
GO:0021537	GO:0021537	telencephalon development	19/452	258/28814	3.16048e-08	1.09109e-06	6.50243e-07	Cdh2/Mdk/Ywhae/Smo/Myh10/Lef1/Lamb1/Wnt5a/Uqcrq/Lhx1/Fgf8/Chd7/Dbi/Rtn4/Gsk3b/Igf2bp1/Id2/Fgfr1/Btg2	19
GO:0045165	GO:0045165	cell fate commitment	20/452	287/28814	3.44902e-08	1.18174e-06	7.04272e-07	Itgb1/Smo/Kdm6b/Gas1/Wnt5a/Dll3/Cdc42/Gata6/Dkk1/Fgf8/Smad1/Smarca4/Tbx6/Sox9/Notch1/Id2/Fgfr1/Dll1/Sfrp1/T	20
GO:2000052	GO:2000052	positive regulation of non-canonical Wnt signaling pathway	6/452	14/28814	3.89177e-08	1.32349e-06	7.88748e-07	Gpc3/Nkd1/Wnt5a/Rspo3/Csnk1e/Sfrp1	6
GO:0010720	GO:0010720	positive regulation of cell development	23/452	378/28814	4.05556e-08	1.36898e-06	8.15856e-07	Vim/Marcks/Mdk/S100a10/Sox11/Dbn1/Smo/Bin1/P4hb/Nrp1/Plxna2/Sh3glb1/Dll3/Cdc42/Serpine2/Rtn4/Cyp51/Gsk3b/Arpc2/Tspo/Notch1/Id2/Fn1	23
GO:0016331	GO:0016331	morphogenesis of embryonic epithelium	16/452	185/28814	4.23205e-08	1.41805e-06	8.45099e-07	Tead2/Sox4/Pfn1/Sox11/Fzd2/Cited2/Tmed2/Wnt5a/Prkaca/Fgf8/Ptk7/Twist1/Cfl1/Sox9/Sfrp1/T	16
GO:0031346	GO:0031346	positive regulation of cell projection organization	25/452	443/28814	4.53923e-08	1.50987e-06	8.99824e-07	Marcks/Nme1/Mdk/Pfn1/Itgb1/Dbn1/Nrp1/Plxna2/Rap1a/Sh3glb1/Wnt5a/Cdc42/Cd24a/Serpine2/Ptk7/Ccdc88a/Rtn4/Cfl1/Gsk3b/Arpc2/Mns1/Fscn1/Fgfr1/Hspa5/Fn1	25
GO:0050768	GO:0050768	negative regulation of neurogenesis	15/452	163/28814	4.915e-08	1.62302e-06	9.67254e-07	Hmga2/Prtg/Sox11/Nrp1/B2m/Id1/Wnt5a/Dll3/Cd24a/Ppp3ca/Rtn4/Gsk3b/Tspo/Notch1/Id2	15
GO:0060541	GO:0060541	respiratory system development	19/452	267/28814	5.45482e-08	1.78832e-06	1.06577e-06	Gpc3/Hmga2/Sox11/Lef1/Pitx2/Id1/Hmgb1/Wnt5a/Cdc42/Gata6/Ywhaz/Pkdcc/Fgf8/Chd7/Ptk7/Sox9/Notch1/Fgfr1/Sparc	19
GO:0048844	GO:0048844	artery morphogenesis	11/452	81/28814	5.66877e-08	1.84518e-06	1.09966e-06	Mdk/Sox4/Cited2/Nrp1/Fgf8/Chd7/Rtn4/Smarca4/Foxc1/Notch1/Prrx2	11
GO:0031345	GO:0031345	negative regulation of cell projection organization	17/452	215/28814	6.0069e-08	1.94138e-06	1.15698e-06	Vim/Itgb1/Nrp1/B2m/App/Id1/Wnt5a/Dkk1/Evl/Gdi2/Dtnbp1/Ppp3ca/Rtn4/Cfl1/Gsk3b/Pmp22/Tbx6	17
GO:0042471	GO:0042471	ear morphogenesis	14/452	143/28814	6.31406e-08	2.02628e-06	1.20758e-06	Fzd2/Gas1/Rpl38/Prkra/Wnt5a/Fgf8/Chd7/Ptk7/Msx1/Sox9/Frzb/Fgfr1/Dll1/Prrx2	14
GO:1902903	GO:1902903	regulation of supramolecular fiber organization	23/452	388/28814	6.51884e-08	2.07737e-06	1.23803e-06	Pfn1/S100a10/Tmsb10/Dbn1/Bin1/Nrp1/Arf1/App/Actg1/Id1/Cdc42/Rdx/Taok1/Evl/Ccdc88a/Cfl1/Tpm1/Arpc2/Arpc1a/Pdlim4/Cgnl1/Sptbn1/Cotl1	23
GO:0035265	GO:0035265	organ growth	17/452	217/28814	6.87461e-08	2.17553e-06	1.29653e-06	Smo/Cited2/Igf2/Prkar1a/Gata6/Akt1/Serp1/Fgf8/Smad1/Gsk3b/Foxc1/Sox9/Slc25a4/Notch1/Fgfr1/Dll1/Ly6e	17
GO:0045185	GO:0045185	maintenance of protein location	12/452	102/28814	7.25176e-08	2.26344e-06	1.34892e-06	Pfn1/Tmsb10/Dbn1/Fbn2/Arl2bp/Ywhab/Mprip/Akt1/Kdelr2/Ccdc88a/Tspo/Hspa5	12
GO:0072080	GO:0072080	nephron tubule development	12/452	102/28814	7.25176e-08	2.26344e-06	1.34892e-06	Gpc3/Pbx1/Smo/Maged1/Lhx1/Cd24a/Ctnnbip1/Fgf8/Greb1l/Sox9/Notch1/Dll1	12
GO:0043393	GO:0043393	regulation of protein binding	17/452	218/28814	7.35009e-08	2.27853e-06	1.35791e-06	Zfpm1/B2m/App/Id1/Wnt5a/Cdc42/Ppp2ca/Dkk1/Akt1/Amfr/Ctnnbip1/Phlda2/Dtnbp1/Cycs/Gsk3b/Bambi/Ppp2cb	17
GO:0048708	GO:0048708	astrocyte differentiation	11/452	84/28814	8.32587e-08	2.56358e-06	1.52779e-06	Vim/Hmga2/Smo/Bin1/App/Dll3/Serpine2/Sox9/Notch1/Id2/Dll1	11
GO:1903829	GO:1903829	positive regulation of protein localization	26/452	491/28814	8.6185e-08	2.63587e-06	1.57088e-06	Sox4/Ywhae/Itgb1/Smo/Rab34/Myh10/Wls/Arf1/Ergic3/App/Sh3glb1/Cdc42/Prkaca/Rdx/Akt1/Commd1/Serp1/Ccdc88a/Rtn4/Ipo5/Kif5b/Cfl1/Gsk3b/Arpc2/Tsg101/Sptbn1	26
GO:0002040	GO:0002040	sprouting angiogenesis	13/452	125/28814	9.14007e-08	2.77675e-06	1.65483e-06	Itgb1/Nrp1/Lef1/Hmgb1/Rspo3/Cdc42/Akt1/Smad1/Rtn4/Rnf213/Notch1/Nrarp/Dll1	13
GO:2000050	GO:2000050	regulation of non-canonical Wnt signaling pathway	7/452	26/28814	1.13443e-07	3.42358e-06	2.04032e-06	Gpc3/Nkd1/Wnt5a/Rspo3/Csnk1e/Rnf213/Sfrp1	7
GO:0061351	GO:0061351	neural precursor cell proliferation	16/452	199/28814	1.16825e-07	3.50244e-06	2.08732e-06	Hmga2/Cdh2/Gng5/Mdk/Dbn1/Smo/Lef1/Wnt5a/Lhx1/Cd24a/Fgf8/Igf2bp1/Notch1/Id2/Fgfr1/Btg2	16
GO:0045807	GO:0045807	positive regulation of endocytosis	13/452	128/28814	1.21111e-07	3.57556e-06	2.13089e-06	Gpc3/Itgb1/Bin1/Arf1/B2m/App/Wnt5a/Cdc42/Dtnbp1/Ppp3ca/Cd63/Tsg101/Dll1	13
GO:0032507	GO:0032507	maintenance of protein location in cell	10/452	69/28814	1.21618e-07	3.57556e-06	2.13089e-06	Pfn1/Tmsb10/Dbn1/Arl2bp/Mprip/Akt1/Kdelr2/Ccdc88a/Tspo/Hspa5	10
GO:0045668	GO:0045668	negative regulation of osteoblast differentiation	10/452	69/28814	1.21618e-07	3.57556e-06	2.13089e-06	Cited1/Id1/Twist1/Bambi/Sox9/Notch1/Id2/Fgfr1/Sfrp1/Id3	10
GO:0043392	GO:0043392	negative regulation of DNA binding	9/452	53/28814	1.27771e-07	3.73237e-06	2.22434e-06	Hmga2/Sox11/Smo/Lef1/Id1/Ctnnbip1/Msx1/Id2/Jun	9
GO:0042476	GO:0042476	odontogenesis	13/452	129/28814	1.32789e-07	3.85425e-06	2.29698e-06	Smo/Wls/Lef1/Gas1/Pitx2/Lamb1/Fgf8/Msx1/Foxc1/Fgfr1/Dll1/Fst/Id3	13
GO:0072132	GO:0072132	mesenchyme morphogenesis	9/452	54/28814	1.51213e-07	4.36126e-06	2.59914e-06	Lef1/Wnt5a/Fgf8/Twist1/Msx1/Foxc1/Sox9/Notch1/Fgfr1	9
GO:0090150	GO:0090150	establishment of protein localization to membrane	18/452	257/28814	1.54998e-07	4.4423e-06	2.64744e-06	Rab34/Sec61g/Sec61b/Rftn1/Romo1/Sh3glb1/Ssr3/Cd24a/Emc6/Commd1/Pkdcc/Vamp3/Srp72/Timm22/Arpc2/Krt18/Sptbn1/Hspa5	18
GO:0070936	GO:0070936	protein K48-linked ubiquitination	10/452	71/28814	1.60597e-07	4.57401e-06	2.72593e-06	Ube2r2/Ttc3/Rnf187/Trim44/Ube2d1/Amfr/Peli1/Ube2e2/Gabarap/Ube2e3	10
GO:0034446	GO:0034446	substrate adhesion-dependent cell spreading	12/452	110/28814	1.68633e-07	4.77306e-06	2.84455e-06	Mdk/S100a10/Dbn1/P4hb/Nrp1/Lamb1/Cdc42/Vamp3/Arpc2/Fbln1/Sfrp1/Fn1	12
GO:0090596	GO:0090596	sensory organ morphogenesis	20/452	319/28814	1.93382e-07	5.43977e-06	3.24189e-06	Sox11/Hmgn1/Fzd2/Cited2/Gas1/Pitx2/Rpl38/Prkra/Wnt5a/Lhx1/Fgf8/Chd7/Ptk7/Twist1/Msx1/Sox9/Frzb/Fgfr1/Dll1/Prrx2	20
GO:2000112	GO:2000112	regulation of cellular macromolecule biosynthetic process	25/452	481/28814	2.17261e-07	6.07398e-06	3.61985e-06	Vim/Sox4/Eif5a/Cnot6/Igf2bp3/Bzw2/Eif4g2/Tmed2/Igf2/App/Coa3/Rpl38/Akt1/Serp1/Elavl1/Dnajc3/Ddx3x/Dapk1/Grb10/Dbi/Csde1/Cnot7/Igf2bp1/Eif4g1/Btg2	25
GO:0045785	GO:0045785	positive regulation of cell adhesion	25/452	482/28814	2.25871e-07	6.27618e-06	3.74035e-06	Mdk/Sox4/S100a10/Itgb1/Dbn1/P4hb/Cited2/Nrp1/Igf2/Lef1/B2m/Mex3b/Hmgb1/Wnt5a/Cdc42/Cd24a/Ppp3ca/Cd63/Cfl1/Gsk3b/Tpm1/Arpc2/Map4k4/Fbln1/Fn1	25
GO:0030307	GO:0030307	positive regulation of cell growth	16/452	209/28814	2.28773e-07	6.31654e-06	3.76441e-06	Dbn1/Eif4g2/Nrp1/H3f3a/Sh3glb1/Cdc42/Akt1/H3f3b/Ddx3x/Rtn4/Cfl1/Gsk3b/Slc25a4/Eif4g1/Sfrp1/Fn1	16
GO:0030324	GO:0030324	lung development	17/452	236/28814	2.30096e-07	6.31654e-06	3.76441e-06	Gpc3/Hmga2/Sox11/Pitx2/Id1/Hmgb1/Wnt5a/Cdc42/Gata6/Ywhaz/Pkdcc/Fgf8/Ptk7/Sox9/Notch1/Fgfr1/Sparc	17
GO:0030100	GO:0030100	regulation of endocytosis	17/452	237/28814	2.44355e-07	6.66783e-06	3.97376e-06	Gpc3/Itgb1/Bin1/Arf1/B2m/App/Wnt5a/Smap1/Cdc42/Dkk1/Dtnbp1/Unc119/Ppp3ca/Cd63/Rab5c/Tsg101/Dll1	17
GO:0035051	GO:0035051	cardiocyte differentiation	15/452	185/28814	2.60221e-07	7.05849e-06	4.20658e-06	Itgb1/Kdm6b/Myh10/Cited2/Pitx2/Pbrm1/Cdc42/Gata6/Dkk1/Twist1/Gsk3b/Slc25a4/Notch1/Dll1/T	15
GO:0048644	GO:0048644	muscle organ morphogenesis	11/452	94/28814	2.68914e-07	7.21532e-06	4.30004e-06	Fzd2/Zfpm1/Pitx2/Wnt5a/Serp1/Chd7/Fkbp1a/Foxc1/Tpm1/Notch1/Ly6e	11
GO:0034248	GO:0034248	regulation of cellular amide metabolic process	24/452	453/28814	2.69169e-07	7.21532e-06	4.30004e-06	Vim/Sox4/Eif5a/Cnot6/Igf2bp3/Bzw2/Bin1/Eif4g2/Tmed2/App/Coa3/Rpl38/Akt1/Serp1/Elavl1/Dnajc3/Ddx3x/Dapk1/Rtn4/Csde1/Cnot7/Igf2bp1/Eif4g1/Btg2	24
GO:0007492	GO:0007492	endoderm development	10/452	75/28814	2.72647e-07	7.24106e-06	4.31538e-06	Hmga2/Ssbp3/Lhx1/Gata6/Dkk1/Hsbp1/Fgf8/Notch1/Mixl1/Fn1	10
GO:0090068	GO:0090068	positive regulation of cell cycle process	18/452	267/28814	2.73308e-07	7.24106e-06	4.31538e-06	Ccnd2/Pbx1/Igf2/Lef1/App/Wnt5a/Cdc42/Rdx/Akt1/Ube2e2/Fgf8/Ddx3x/Msx1/Cdc16/Eif4g1/Ccnd3/Fgfr1/Birc5	18
GO:0030323	GO:0030323	respiratory tube development	17/452	239/28814	2.75313e-07	7.25204e-06	4.32192e-06	Gpc3/Hmga2/Sox11/Pitx2/Id1/Hmgb1/Wnt5a/Cdc42/Gata6/Ywhaz/Pkdcc/Fgf8/Ptk7/Sox9/Notch1/Fgfr1/Sparc	17
GO:0031032	GO:0031032	actomyosin structure organization	16/452	213/28814	2.95979e-07	7.75158e-06	4.61963e-06	Pfn1/S100a10/Itgb1/Myh10/Zyx/Nrp1/Actg1/Prkar1a/Cdc42/Tnfaip1/Krt8/Evl/Ccdc88a/Tpm1/Pdlim4/Cgnl1	16
GO:0030038	GO:0030038	contractile actin filament bundle assembly	12/452	116/28814	3.02985e-07	7.80057e-06	4.64883e-06	Pfn1/S100a10/Zyx/Nrp1/Actg1/Cdc42/Tnfaip1/Evl/Ccdc88a/Tpm1/Pdlim4/Cgnl1	12
GO:0043149	GO:0043149	stress fiber assembly	12/452	116/28814	3.02985e-07	7.80057e-06	4.64883e-06	Pfn1/S100a10/Zyx/Nrp1/Actg1/Cdc42/Tnfaip1/Evl/Ccdc88a/Tpm1/Pdlim4/Cgnl1	12
GO:0060840	GO:0060840	artery development	12/452	116/28814	3.02985e-07	7.80057e-06	4.64883e-06	Mdk/Sox4/Myh10/Cited2/Nrp1/Fgf8/Chd7/Rtn4/Smarca4/Foxc1/Notch1/Prrx2	12
GO:0055123	GO:0055123	digestive system development	13/452	139/28814	3.18648e-07	8.15776e-06	4.8617e-06	Sox11/Smo/Wls/Igf2/Pitx2/Wnt5a/Gata6/Cdkn1c/Pkdcc/Notch1/Id2/Mixl1/Sfrp1	13
GO:0010811	GO:0010811	positive regulation of cell-substrate adhesion	13/452	140/28814	3.46326e-07	8.8168e-06	5.25446e-06	Mdk/S100a10/Itgb1/Dbn1/P4hb/Nrp1/Cdc42/Cfl1/Gsk3b/Arpc2/Map4k4/Fbln1/Fn1	13
GO:0006417	GO:0006417	regulation of translation	22/452	395/28814	3.66563e-07	9.28015e-06	5.5306e-06	Vim/Sox4/Eif5a/Cnot6/Igf2bp3/Bzw2/Eif4g2/Tmed2/App/Coa3/Rpl38/Akt1/Serp1/Elavl1/Dnajc3/Ddx3x/Dapk1/Csde1/Cnot7/Igf2bp1/Eif4g1/Btg2	22
GO:0010464	GO:0010464	regulation of mesenchymal cell proliferation	8/452	44/28814	3.72446e-07	9.37698e-06	5.58831e-06	Smo/Gas1/Hmgb1/Wnt5a/Ctnnbip1/Sox9/Fgfr1/Prrx2	8
GO:0014020	GO:0014020	primary neural tube formation	12/452	119/28814	4.00658e-07	1.00319e-05	5.97859e-06	Tead2/Pfn1/Fzd2/Cited2/Tmed2/Wnt5a/Prkaca/Ptk7/Twist1/Cfl1/Sfrp1/T	12
GO:0007264	GO:0007264	small GTPase mediated signal transduction	23/452	431/28814	4.21372e-07	1.04929e-05	6.25332e-06	Cdh2/Itgb1/Amot/Nrp1/Rhobtb3/Tax1bp3/Rhou/Rap1a/Kpnb1/Bnip2/Cdc42/Tnfaip1/Arhgdia/Gdi2/Ccdc88a/Rtn4/Gabarap/Ppp2cb/G3bp2/Notch1/Cgnl1/Map4k4/Jun	23
GO:1901992	GO:1901992	positive regulation of mitotic cell cycle phase transition	11/452	99/28814	4.57668e-07	1.13348e-05	6.75506e-06	Ccnd2/Pbx1/App/Rdx/Akt1/Ube2e2/Ddx3x/Cdc16/Eif4g1/Ccnd3/Birc5	11
GO:0046622	GO:0046622	positive regulation of organ growth	9/452	62/28814	5.16309e-07	1.26655e-05	7.54813e-06	Smo/Igf2/Gata6/Akt1/Serp1/Fgf8/Slc25a4/Notch1/Fgfr1	9
GO:0045637	GO:0045637	regulation of myeloid cell differentiation	16/452	222/28814	5.16959e-07	1.26655e-05	7.54813e-06	Gnas/Nme1/Hmgb3/Zfpm1/Lef1/B2m/Hmgb1/Smap1/Lmo2/Meis2/Ctnnbip1/Gsk3b/Id2/Jun/Dll1/Sfrp1	16
GO:0043433	GO:0043433	negative regulation of DNA-binding transcription factor activity	14/452	170/28814	5.3931e-07	1.31424e-05	7.83237e-06	Prdx2/Pbx1/Ndn/Id1/Ctnnbip1/Commd1/Peli1/Spop/Twist1/Tbx6/Ppp2cb/Id2/T/Id3	14
GO:0043583	GO:0043583	ear development	17/452	251/28814	5.48734e-07	1.3301e-05	7.92685e-06	Fzd2/Gas1/Rpl38/Prkra/Wnt5a/Ccm2/Mapkapk2/Fgf8/Chd7/Ptk7/Msx1/Sox9/Notch1/Frzb/Fgfr1/Dll1/Prrx2	17
GO:0048706	GO:0048706	embryonic skeletal system development	13/452	146/28814	5.62435e-07	1.35609e-05	8.08178e-06	Gnas/Sox11/Pbx1/Gas1/Wnt5a/Lhx1/Hoxb2/Fgf8/Twist1/Hoxd9/Hoxb1/Prrx2/T	13
GO:0031589	GO:0031589	cell-substrate adhesion	21/452	373/28814	5.67105e-07	1.36016e-05	8.106e-06	Marcks/Mdk/S100a10/Itgb1/Dbn1/Zyx/P4hb/Nrp1/Actg1/Lamb1/Cdc42/Vamp3/Cd63/Cfl1/Gsk3b/Arpc2/Notch1/Map4k4/Fbln1/Sfrp1/Fn1	21
GO:0060993	GO:0060993	kidney morphogenesis	11/452	103/28814	6.84643e-07	1.63347e-05	9.7348e-06	Gpc3/Sox4/Pbx1/Smo/Maged1/Cited1/Lhx1/Ctnnbip1/Fgf8/Greb1l/Sox9	11
GO:0090130	GO:0090130	tissue migration	19/452	317/28814	7.71904e-07	1.83207e-05	1.09184e-05	Pfn1/Itgb1/Amot/Nrp1/Igf2/Hmgb1/Wnt5a/Akt1/Evl/Fgf8/Cd63/Rtn4/Sox9/Notch1/Fgfr1/Map4k4/Jun/T/Sparc	19
GO:0030509	GO:0030509	BMP signaling pathway	14/452	176/28814	8.20521e-07	1.93736e-05	1.15459e-05	Gpc3/Sox11/Lef1/Id1/Wnt5a/Gata6/Dkk1/Smad1/Msx1/Bambi/Notch1/Sfrp1/Fst/Egr1	14
GO:0048339	GO:0048339	paraxial mesoderm development	6/452	22/28814	8.69218e-07	2.04177e-05	1.21681e-05	Tead2/Lef1/Wnt5a/Dll3/Foxc1/Fgfr1	6
GO:0034504	GO:0034504	protein localization to nucleus	19/452	320/28814	8.88987e-07	2.07071e-05	1.23406e-05	Ywhae/Smo/Maged1/Arl2bp/App/Kpnb1/Ppp2ca/Akt1/Elavl1/Pkig/Ppp3ca/Ipo5/Cfl1/Gsk3b/Msx1/Pom121/Sox9/Ctdnep1/Notch1	19
GO:0060688	GO:0060688	regulation of morphogenesis of a branching structure	9/452	66/28814	8.91279e-07	2.07071e-05	1.23406e-05	Mdk/Smo/Maged1/Wnt5a/Lhx1/Rtn4/Sox9/Fgfr1/Sfrp1	9
GO:0072088	GO:0072088	nephron epithelium morphogenesis	10/452	85/28814	8.95171e-07	2.07071e-05	1.23406e-05	Gpc3/Pbx1/Smo/Maged1/Cited1/Lhx1/Ctnnbip1/Fgf8/Greb1l/Sox9	10
GO:0051222	GO:0051222	positive regulation of protein transport	19/452	321/28814	9.31468e-07	2.14379e-05	1.27761e-05	Sox4/Ywhae/Smo/Rab34/Myh10/Wls/Arf1/Ergic3/App/Sh3glb1/Cdc42/Prkaca/Commd1/Serp1/Ipo5/Kif5b/Gsk3b/Arpc2/Tsg101	19
GO:0060415	GO:0060415	muscle tissue morphogenesis	10/452	86/28814	9.98927e-07	2.28749e-05	1.36325e-05	Fzd2/Zfpm1/Pitx2/Wnt5a/Chd7/Fkbp1a/Foxc1/Tpm1/Notch1/Ly6e	10
GO:0071456	GO:0071456	cellular response to hypoxia	11/452	107/28814	1.00553e-06	2.29111e-05	1.36541e-05	P4hb/Cited2/Acaa2/Gata6/Fam162a/Akt1/Commd1/Twist1/Rtn4/Notch1/Egr1	11
GO:0001658	GO:0001658	branching involved in ureteric bud morphogenesis	9/452	67/28814	1.01543e-06	2.30214e-05	1.37198e-05	Gpc3/Pbx1/Smo/Maged1/Lhx1/Ctnnbip1/Fgf8/Greb1l/Sox9	9
GO:0030901	GO:0030901	midbrain development	8/452	50/28814	1.0391e-06	2.34414e-05	1.39702e-05	Wls/Wnt5a/Uqcrq/Dkk1/Smad1/Msx1/Fgfr1/Sfrp1	8
GO:0050807	GO:0050807	regulation of synapse organization	17/452	263/28814	1.04925e-06	2.35538e-05	1.40371e-05	Marcks/Cdh2/Tuba1a/Dbn1/Myh10/App/Gpc6/Wnt5a/Cdc42/Dkk1/Ywhaz/Dtnbp1/Cfl1/Gsk3b/Eif4g1/Adgrl1/Sparc	17
GO:0071635	GO:0071635	negative regulation of transforming growth factor beta production	5/452	13/28814	1.07796e-06	2.40797e-05	1.43505e-05	Cd24a/Gata6/Laptm4b/Fbln1/Fn1	5
GO:0090263	GO:0090263	positive regulation of canonical Wnt signaling pathway	11/452	108/28814	1.10397e-06	2.45404e-05	1.46251e-05	Gpc3/Sox4/Wls/Rspo3/Csnk1e/Ddx3x/Ptk7/Bambi/Ctdnep1/Nrarp/Sfrp1	11
GO:0072028	GO:0072028	nephron morphogenesis	10/452	87/28814	1.11303e-06	2.46217e-05	1.46735e-05	Gpc3/Pbx1/Smo/Maged1/Cited1/Lhx1/Ctnnbip1/Fgf8/Greb1l/Sox9	10
GO:0032233	GO:0032233	positive regulation of actin filament bundle assembly	9/452	68/28814	1.15424e-06	2.52878e-05	1.50705e-05	Pfn1/S100a10/Nrp1/Id1/Cdc42/Evl/Ccdc88a/Tpm1/Pdlim4	9
GO:0061371	GO:0061371	determination of heart left/right asymmetry	9/452	68/28814	1.15424e-06	2.52878e-05	1.50705e-05	Smo/Cited2/Tmed2/Wnt5a/Fgf8/Tbx6/Notch1/Dll1/T	9
GO:0045926	GO:0045926	negative regulation of growth	17/452	265/28814	1.16457e-06	2.5392e-05	1.51326e-05	Gnas/Gpc3/Cited2/Nrp1/Nkd1/Gas1/Wnt5a/Slit3/Serpine2/Ddx3x/Rtn4/Smarca4/Cfl1/Gsk3b/Msx1/Frzb/Sfrp1	17
GO:0010634	GO:0010634	positive regulation of epithelial cell migration	13/452	156/28814	1.19781e-06	2.59924e-05	1.54904e-05	Pfn1/Amot/Nrp1/Igf2/Hmgb1/Wnt5a/Akt1/Rtn4/Sox9/Fgfr1/Map4k4/Jun/Sparc	13
GO:0002065	GO:0002065	columnar/cuboidal epithelial cell differentiation	11/452	109/28814	1.21078e-06	2.61494e-05	1.5584e-05	Cdh2/Sox4/Sox11/Smo/Lef1/Wnt5a/Fasn/Gata6/Fgf8/Notch1/Dll1	11
GO:0002053	GO:0002053	positive regulation of mesenchymal cell proliferation	7/452	36/28814	1.25724e-06	2.70247e-05	1.61056e-05	Smo/Gas1/Hmgb1/Wnt5a/Sox9/Fgfr1/Prrx2	7
GO:0003143	GO:0003143	embryonic heart tube morphogenesis	9/452	69/28814	1.30913e-06	2.8008e-05	1.66916e-05	Tead2/Smo/Cited2/Tmed2/Wnt5a/Fgf8/Tbx6/Notch1/Dll1	9
GO:0050769	GO:0050769	positive regulation of neurogenesis	18/452	298/28814	1.34767e-06	2.86977e-05	1.71027e-05	Vim/Marcks/Mdk/Sox11/Dbn1/Smo/Bin1/Nrp1/Plxna2/Sh3glb1/Dll3/Serpine2/Rtn4/Gsk3b/Tspo/Notch1/Id2/Fn1	18
GO:0061333	GO:0061333	renal tubule morphogenesis	10/452	89/28814	1.37577e-06	2.916e-05	1.73782e-05	Gpc3/Col4a1/Pbx1/Smo/Maged1/Lhx1/Ctnnbip1/Fgf8/Greb1l/Sox9	10
GO:0060972	GO:0060972	left/right pattern formation	6/452	24/28814	1.52684e-06	3.22072e-05	1.91942e-05	Smo/Cited2/Pitx2/Mns1/Notch1/Dll1	6
GO:0010632	GO:0010632	regulation of epithelial cell migration	16/452	241/28814	1.53368e-06	3.22072e-05	1.91942e-05	Pfn1/Amot/Nrp1/Igf2/Hmgb1/Wnt5a/Akt1/Evl/Cd63/Rtn4/Sox9/Notch1/Fgfr1/Map4k4/Jun/Sparc	16
GO:0050803	GO:0050803	regulation of synapse structure or activity	17/452	271/28814	1.58261e-06	3.30373e-05	1.96889e-05	Marcks/Cdh2/Tuba1a/Dbn1/Myh10/App/Gpc6/Wnt5a/Cdc42/Dkk1/Ywhaz/Dtnbp1/Cfl1/Gsk3b/Eif4g1/Adgrl1/Sparc	17
GO:0001843	GO:0001843	neural tube closure	11/452	112/28814	1.5877e-06	3.30373e-05	1.96889e-05	Tead2/Pfn1/Fzd2/Cited2/Tmed2/Wnt5a/Prkaca/Ptk7/Twist1/Sfrp1/T	11
GO:0071772	GO:0071772	response to BMP	14/452	187/28814	1.6935e-06	3.49199e-05	2.08109e-05	Gpc3/Sox11/Lef1/Id1/Wnt5a/Gata6/Dkk1/Smad1/Msx1/Bambi/Notch1/Sfrp1/Fst/Egr1	14
GO:0071773	GO:0071773	cellular response to BMP stimulus	14/452	187/28814	1.6935e-06	3.49199e-05	2.08109e-05	Gpc3/Sox11/Lef1/Id1/Wnt5a/Gata6/Dkk1/Smad1/Msx1/Bambi/Notch1/Sfrp1/Fst/Egr1	14
GO:0060606	GO:0060606	tube closure	11/452	113/28814	1.73444e-06	3.56028e-05	2.12178e-05	Tead2/Pfn1/Fzd2/Cited2/Tmed2/Wnt5a/Prkaca/Ptk7/Twist1/Sfrp1/T	11
GO:1903706	GO:1903706	regulation of hemopoiesis	21/452	402/28814	1.87902e-06	3.82838e-05	2.28156e-05	Gnas/Nme1/Mdk/Sox4/Prdx2/Hmgb3/Zfpm1/Lef1/B2m/Hmgb1/Smap1/Cd24a/Lmo2/Meis2/Ctnnbip1/Gsk3b/Nrarp/Id2/Jun/Dll1/Sfrp1	21
GO:0055008	GO:0055008	cardiac muscle tissue morphogenesis	9/452	72/28814	1.88618e-06	3.82838e-05	2.28156e-05	Zfpm1/Pitx2/Wnt5a/Chd7/Fkbp1a/Foxc1/Tpm1/Notch1/Ly6e	9
GO:0051090	GO:0051090	regulation of DNA-binding transcription factor activity	22/452	436/28814	1.89024e-06	3.82838e-05	2.28156e-05	Hmga2/Prdx2/Pbx1/Smo/Fzd2/Ndn/App/Id1/Wnt5a/Akt1/Ctnnbip1/Commd1/Peli1/Spop/Ppp3ca/Twist1/Smarca4/Tbx6/Ppp2cb/Id2/T/Id3	22
GO:1904951	GO:1904951	positive regulation of establishment of protein localization	19/452	337/28814	1.91589e-06	3.86315e-05	2.30228e-05	Sox4/Ywhae/Smo/Rab34/Myh10/Wls/Arf1/Ergic3/App/Sh3glb1/Cdc42/Prkaca/Commd1/Serp1/Ipo5/Kif5b/Gsk3b/Arpc2/Tsg101	19
GO:0021543	GO:0021543	pallium development	13/452	163/28814	1.96356e-06	3.94183e-05	2.34917e-05	Cdh2/Mdk/Ywhae/Smo/Lef1/Lamb1/Uqcrq/Fgf8/Rtn4/Gsk3b/Igf2bp1/Fgfr1/Btg2	13
GO:0030325	GO:0030325	adrenal gland development	6/452	25/28814	1.98246e-06	3.96231e-05	2.36138e-05	Hmga2/Mdk/Pbx1/Cited2/Cdkn1c/Ly6e	6
GO:0030099	GO:0030099	myeloid cell differentiation	22/452	439/28814	2.11319e-06	4.20408e-05	2.50546e-05	Gnas/Gpc3/Nme1/Hmgb3/Cited2/Zfpm1/Lef1/B2m/App/Hmgb1/Smap1/Fasn/Lmo2/Cdkn1c/Meis2/Ctnnbip1/Smarca4/Gsk3b/Id2/Jun/Dll1/Sfrp1	22
GO:1905330	GO:1905330	regulation of morphogenesis of an epithelium	9/452	73/28814	2.12188e-06	4.20408e-05	2.50546e-05	Mdk/Smo/Maged1/Nkd1/Wnt5a/Lhx1/Sox9/Fgfr1/Sfrp1	9
GO:0010639	GO:0010639	negative regulation of organelle organization	20/452	373/28814	2.22403e-06	4.36917e-05	2.60385e-05	Pfn1/Tmsb10/Dbn1/H3f3a/Acaa2/Rdx/Taok1/Akt1/Evl/H3f3b/Gdi2/Cfl1/Tpm1/Arpc2/Slc25a4/Tspo/Birc5/Cgnl1/Sptbn1/Pttg1	20
GO:0001706	GO:0001706	endoderm formation	7/452	39/28814	2.22437e-06	4.36917e-05	2.60385e-05	Hmga2/Lhx1/Gata6/Dkk1/Hsbp1/Mixl1/Fn1	7
GO:0043010	GO:0043010	camera-type eye development	20/452	374/28814	2.31622e-06	4.53005e-05	2.69973e-05	Vim/Sox11/Col4a1/Rcn1/Myh10/Hmgn1/Cited2/Nrp1/Gas1/Pitx2/Lhx1/Clic4/Cdkn1c/Chd7/Twist1/Smarca4/Foxc1/Sox9/Jun/Dll1	20
GO:0051235	GO:0051235	maintenance of location	19/452	342/28814	2.37756e-06	4.62001e-05	2.75334e-05	Pfn1/Tmsb10/Dbn1/Fbn2/Arl2bp/Polr2m/Ywhab/Mprip/Akt1/Kdelr2/Chd7/Fkbp1a/Dbi/Ccdc88a/Rnf213/Tspo/Calm1/Hspa5/Mest	19
GO:0060675	GO:0060675	ureteric bud morphogenesis	9/452	74/28814	2.3825e-06	4.62001e-05	2.75334e-05	Gpc3/Pbx1/Smo/Maged1/Lhx1/Ctnnbip1/Fgf8/Greb1l/Sox9	9
GO:0045446	GO:0045446	endothelial cell differentiation	11/452	117/28814	2.44729e-06	4.72556e-05	2.81624e-05	Kdm6b/Vezf1/Rap1a/Id1/Pbrm1/Ccm2/Clic4/Fasn/Rdx/Notch1/Dll1	11
GO:1901990	GO:1901990	regulation of mitotic cell cycle phase transition	18/452	311/28814	2.46764e-06	4.74473e-05	2.82767e-05	Hmga2/Ccnd2/Pbx1/App/Rdx/Ppp2ca/Taok1/Akt1/Cdkn1c/Ccng1/Ube2e2/Ddx3x/Cdc16/Eif4g1/Ccnd3/Id2/Birc5/Psme2	18
GO:0042474	GO:0042474	middle ear morphogenesis	6/452	26/28814	2.54316e-06	4.84903e-05	2.88983e-05	Gas1/Rpl38/Prkra/Msx1/Fgfr1/Prrx2	6
GO:0099010	GO:0099010	modification of postsynaptic structure	6/452	26/28814	2.54316e-06	4.84903e-05	2.88983e-05	Marcks/Pfn1/Myh10/Cdc42/Cfl1/Gsk3b	6
GO:1903828	GO:1903828	negative regulation of protein localization	15/452	222/28814	2.61499e-06	4.96521e-05	2.95906e-05	Maged1/Eny2/App/Tax1bp3/Ube2j1/Midn/Ppp2ca/Commd1/Pkdcc/Gdi2/Pkig/Ppp3ca/Cyp51/Gsk3b/Sfrp1	15
GO:0070972	GO:0070972	protein localization to endoplasmic reticulum	9/452	75/28814	2.6702e-06	5.02815e-05	2.99657e-05	Sec61g/Sec61b/Spcs1/Spcs2/Ssr3/Kdelr2/Srp72/Rtn4/Hspa5	9
GO:0072171	GO:0072171	mesonephric tubule morphogenesis	9/452	75/28814	2.6702e-06	5.02815e-05	2.99657e-05	Gpc3/Pbx1/Smo/Maged1/Lhx1/Ctnnbip1/Fgf8/Greb1l/Sox9	9
GO:0007162	GO:0007162	negative regulation of cell adhesion	18/452	313/28814	2.70013e-06	5.06357e-05	3.01769e-05	Mdk/Prdx2/Plxna2/Lef1/Mmp2/Zfp703/Prkar1a/Lamb1/Hmgb1/Cd24a/Rdx/Akt1/Serpine2/Peli1/Cfl1/Notch1/Nrarp/Fbln1	18
GO:0031497	GO:0031497	chromatin assembly	13/452	168/28814	2.75066e-06	5.1372e-05	3.06157e-05	Gnas/Hmga2/Ctbp1/Ndn/H3f3a/Pphln1/Hmgb1/Dnajc9/Cdkn1c/H3f3b/Baz1a/Smarca4/Sox9	13
GO:0030198	GO:0030198	extracellular matrix organization	18/452	315/28814	2.95223e-06	5.46883e-05	3.25921e-05	Serpinh1/Col4a1/Itgb1/Mmp2/App/Col4a2/Lamb1/Mfap4/Pxdn/Prdx4/Smarca4/Pmp22/Foxc1/Sox9/Notch1/Fscn1/Fbln1/Fn1	18
GO:0090132	GO:0090132	epithelium migration	18/452	315/28814	2.95223e-06	5.46883e-05	3.25921e-05	Pfn1/Itgb1/Amot/Nrp1/Igf2/Hmgb1/Wnt5a/Akt1/Evl/Fgf8/Cd63/Rtn4/Sox9/Notch1/Fgfr1/Map4k4/Jun/Sparc	18
GO:0051651	GO:0051651	maintenance of location in cell	15/452	225/28814	3.08493e-06	5.6707e-05	3.37951e-05	Pfn1/Tmsb10/Dbn1/Arl2bp/Polr2m/Mprip/Akt1/Kdelr2/Chd7/Fkbp1a/Dbi/Ccdc88a/Tspo/Calm1/Hspa5	15
GO:0043062	GO:0043062	extracellular structure organization	18/452	316/28814	3.08609e-06	5.6707e-05	3.37951e-05	Serpinh1/Col4a1/Itgb1/Mmp2/App/Col4a2/Lamb1/Mfap4/Pxdn/Prdx4/Smarca4/Pmp22/Foxc1/Sox9/Notch1/Fscn1/Fbln1/Fn1	18
GO:0098773	GO:0098773	skin epidermis development	11/452	120/28814	3.13909e-06	5.74491e-05	3.42374e-05	Gnas/Smo/Wnt5a/Gata6/Dkk1/Akt1/Dbi/Sox9/Notch1/Dll1/Fst	11
GO:0045229	GO:0045229	external encapsulating structure organization	18/452	317/28814	3.22541e-06	5.87928e-05	3.50381e-05	Serpinh1/Col4a1/Itgb1/Mmp2/App/Col4a2/Lamb1/Mfap4/Pxdn/Prdx4/Smarca4/Pmp22/Foxc1/Sox9/Notch1/Fscn1/Fbln1/Fn1	18
GO:0051496	GO:0051496	positive regulation of stress fiber assembly	8/452	58/28814	3.32476e-06	6.03303e-05	3.59544e-05	Pfn1/S100a10/Nrp1/Cdc42/Evl/Ccdc88a/Tpm1/Pdlim4	8
GO:0060976	GO:0060976	coronary vasculature development	9/452	77/28814	3.33624e-06	6.03303e-05	3.59544e-05	Gpc3/Myh10/Nrp1/Pbrm1/Gata6/Ptk7/Smarca4/Notch1/Fgfr1	9
GO:0090092	GO:0090092	regulation of transmembrane receptor protein serine/threonine kinase signaling pathway	16/452	256/28814	3.35464e-06	6.04233e-05	3.60099e-05	Gpc3/Sox11/Fbn2/Cited2/Zfp703/Wnt5a/Gata6/Dkk1/Cdkn1c/Msx1/Bambi/Notch1/Sfrp1/Hspa5/Peg10/Fst	16
GO:1901989	GO:1901989	positive regulation of cell cycle phase transition	11/452	121/28814	3.40496e-06	6.10881e-05	3.64061e-05	Ccnd2/Pbx1/App/Rdx/Akt1/Ube2e2/Ddx3x/Cdc16/Eif4g1/Ccnd3/Birc5	11
GO:0010810	GO:0010810	regulation of cell-substrate adhesion	15/452	227/28814	3.43882e-06	6.14538e-05	3.6624e-05	Mdk/S100a10/Itgb1/Dbn1/P4hb/Nrp1/Actg1/Cdc42/Cfl1/Gsk3b/Arpc2/Notch1/Map4k4/Fbln1/Fn1	15
GO:0060026	GO:0060026	convergent extension	5/452	16/28814	3.51887e-06	6.26387e-05	3.73302e-05	Nkd1/Wnt5a/Ptk7/Frzb/Sfrp1	5
GO:0030833	GO:0030833	regulation of actin filament polymerization	12/452	146/28814	3.55244e-06	6.29901e-05	3.75396e-05	Pfn1/Tmsb10/Dbn1/Bin1/Rdx/Evl/Cfl1/Tpm1/Arpc2/Arpc1a/Sptbn1/Cotl1	12
GO:0055001	GO:0055001	muscle cell development	15/452	228/28814	3.62902e-06	6.40987e-05	3.82002e-05	Itgb1/Smo/Myh10/Bin1/Actg1/Prkar1a/Pitx2/Pbrm1/Krt8/Ppp3ca/Gsk3b/Pmp22/Tpm1/Slc25a4/Notch1	15
GO:0051492	GO:0051492	regulation of stress fiber assembly	10/452	99/28814	3.66681e-06	6.45161e-05	3.8449e-05	Pfn1/S100a10/Nrp1/Actg1/Cdc42/Evl/Ccdc88a/Tpm1/Pdlim4/Cgnl1	10
GO:0010769	GO:0010769	regulation of cell morphogenesis involved in differentiation	11/452	122/28814	3.69032e-06	6.46799e-05	3.85466e-05	Marcks/Mdk/S100a10/Dbn1/Ttc3/P4hb/Nrp1/Sh3glb1/Cdc42/Arpc2/Fbln1	11
GO:0007411	GO:0007411	axon guidance	16/452	258/28814	3.70669e-06	6.4718e-05	3.85694e-05	Prtg/Smo/Myh10/Dpysl2/Nrp1/Plxna2/App/Gas1/Wnt5a/Lhx1/Dpysl5/Slit3/Evl/Fgf8/Kif5b/Notch1	16
GO:1905475	GO:1905475	regulation of protein localization to membrane	14/452	200/28814	3.73034e-06	6.48824e-05	3.86673e-05	Gpc3/Cdh2/Itgb1/Dbn1/Gpc6/Rap1a/Sh3glb1/Akt1/Commd1/Pkdcc/Kif5b/Gsk3b/Arpc2/Sptbn1	14
GO:0097485	GO:0097485	neuron projection guidance	16/452	259/28814	3.89485e-06	6.74861e-05	4.0219e-05	Prtg/Smo/Myh10/Dpysl2/Nrp1/Plxna2/App/Gas1/Wnt5a/Lhx1/Dpysl5/Slit3/Evl/Fgf8/Kif5b/Notch1	16
GO:0010563	GO:0010563	negative regulation of phosphorus metabolic process	22/452	457/28814	4.03519e-06	6.93901e-05	4.13537e-05	Ywhae/Tmed2/Ywhab/Mprip/Prkar1a/Midn/Ppp2ca/Dkk1/Akt1/Cdkn1c/Bod1/Dnajc3/Dtnbp1/Pkig/Grb10/Twist1/Gsk3b/Tsg101/Eif4g1/Fbln1/Jun/Sfrp1	22
GO:0045936	GO:0045936	negative regulation of phosphate metabolic process	22/452	457/28814	4.03519e-06	6.93901e-05	4.13537e-05	Ywhae/Tmed2/Ywhab/Mprip/Prkar1a/Midn/Ppp2ca/Dkk1/Akt1/Cdkn1c/Bod1/Dnajc3/Dtnbp1/Pkig/Grb10/Twist1/Gsk3b/Tsg101/Eif4g1/Fbln1/Jun/Sfrp1	22
GO:0003171	GO:0003171	atrioventricular valve development	6/452	28/28814	4.0524e-06	6.94239e-05	4.13739e-05	Sox4/Zfpm1/Pitx2/Slit3/Twist1/Notch1	6
GO:0035924	GO:0035924	cellular response to vascular endothelial growth factor stimulus	8/452	60/28814	4.31817e-06	7.32578e-05	4.36587e-05	Nrp1/Mapkapk2/Akt1/Cd63/Foxc1/Tcf4/Notch1/Dll1	8
GO:1900024	GO:1900024	regulation of substrate adhesion-dependent cell spreading	8/452	60/28814	4.31817e-06	7.32578e-05	4.36587e-05	Mdk/S100a10/Dbn1/P4hb/Nrp1/Cdc42/Arpc2/Fbln1	8
GO:0046620	GO:0046620	regulation of organ growth	11/452	124/28814	4.32441e-06	7.32578e-05	4.36587e-05	Smo/Cited2/Igf2/Gata6/Akt1/Serp1/Fgf8/Foxc1/Slc25a4/Notch1/Fgfr1	11
GO:0009880	GO:0009880	embryonic pattern specification	9/452	80/28814	4.60105e-06	7.76555e-05	4.62796e-05	Tmed2/Nrp1/Cited1/Wnt5a/Lhx1/Meis2/Tbx6/Nrarp/Dll1	9
GO:0022037	GO:0022037	metencephalon development	11/452	125/28814	4.67573e-06	7.86247e-05	4.68572e-05	Mdk/Smo/Myh10/Gas1/Uqcrq/Lhx1/Serpine2/Foxc1/Hoxb1/Dll1/Hspa5	11
GO:1901214	GO:1901214	regulation of neuron death	20/452	392/28814	4.69306e-06	7.86259e-05	4.68579e-05	Mdk/Prdx2/Smo/Nrp1/Ube2m/Cited1/App/Nono/Capn2/Wnt5a/Cdc42/Dkk1/Nenf/Dtnbp1/Fgf8/Gsk3b/Birc5/Jun/Btg2/Egr1	20
GO:0017038	GO:0017038	protein import	15/452	233/28814	4.7284e-06	7.89278e-05	4.70378e-05	Smo/Romo1/App/Kpnb1/Pex2/Ppp2ca/Akt1/Elavl1/Pkig/Ppp3ca/Timm17b/Ipo5/Cfl1/Pom121/Notch1	15
GO:0051962	GO:0051962	positive regulation of nervous system development	19/452	359/28814	4.80109e-06	7.96791e-05	4.74856e-05	Vim/Marcks/Mdk/Sox11/Dbn1/Smo/Bin1/Nrp1/Plxna2/Sh3glb1/Dll3/Serpine2/Rtn4/Gsk3b/Tspo/Notch1/Adgrl1/Id2/Fn1	19
GO:0001708	GO:0001708	cell fate specification	10/452	102/28814	4.80837e-06	7.96791e-05	4.74856e-05	Itgb1/Smo/Wnt5a/Dkk1/Tbx6/Sox9/Notch1/Fgfr1/Dll1/T	10
GO:0042074	GO:0042074	cell migration involved in gastrulation	5/452	17/28814	4.92086e-06	8.12477e-05	4.84204e-05	Amot/Wnt5a/Fgf8/Mixl1/T	5
GO:0035987	GO:0035987	endodermal cell differentiation	6/452	29/28814	5.04212e-06	8.29493e-05	4.94345e-05	Hmga2/Gata6/Dkk1/Hsbp1/Mixl1/Fn1	6
GO:0045047	GO:0045047	protein targeting to ER	7/452	44/28814	5.17969e-06	8.46017e-05	5.04192e-05	Sec61g/Sec61b/Spcs1/Spcs2/Ssr3/Srp72/Hspa5	7
GO:1900026	GO:1900026	positive regulation of substrate adhesion-dependent cell spreading	7/452	44/28814	5.17969e-06	8.46017e-05	5.04192e-05	Mdk/S100a10/Dbn1/P4hb/Nrp1/Cdc42/Arpc2	7
GO:0001890	GO:0001890	placenta development	13/452	178/28814	5.20479e-06	8.47079e-05	5.04825e-05	Fbn2/Cited2/Tmed2/Igf2/Cited1/Lef1/Pbrm1/Rspo3/Krt8/Akt1/Cdkn1c/Phlda2/Peg10	13
GO:0002064	GO:0002064	epithelial cell development	15/452	235/28814	5.24546e-06	8.48666e-05	5.05771e-05	Vim/Cdh2/Smo/Vezf1/Rap1a/Id1/Wnt5a/Ccm2/Clic4/Fasn/Rdx/Smarca4/Sox9/Notch1/Dll1	15
GO:0021761	GO:0021761	limbic system development	10/452	103/28814	5.25178e-06	8.48666e-05	5.05771e-05	Mdk/Ywhae/Smo/Nrp1/Lef1/Pitx2/Uqcrq/Gsk3b/Fgfr1/Btg2	10
GO:0043161	GO:0043161	proteasome-mediated ubiquitin-dependent protein catabolic process	21/452	430/28814	5.3548e-06	8.62256e-05	5.1387e-05	Klhdc2/Sec61b/Rnf187/Sumo2/Ube2j1/Tnfaip1/Canx/Csnk1e/Akt1/Amfr/Commd1/Peli1/Spop/Appbp2/Gabarap/Gsk3b/Psmc5/Pmp22/Cdc16/Ppp2cb/Hspa5	21
GO:0001947	GO:0001947	heart looping	8/452	62/28814	5.55222e-06	8.84666e-05	5.27226e-05	Smo/Cited2/Tmed2/Wnt5a/Fgf8/Tbx6/Notch1/Dll1	8
GO:0002067	GO:0002067	glandular epithelial cell differentiation	8/452	62/28814	5.55222e-06	8.84666e-05	5.27226e-05	Cdh2/Smo/Wnt5a/Fasn/Gata6/Fgf8/Notch1/Dll1	8
GO:0010171	GO:0010171	body morphogenesis	8/452	62/28814	5.55222e-06	8.84666e-05	5.27226e-05	Gnas/Gpc3/Ssbp3/Lef1/Mmp2/Dkk1/Msx1/Cdk2ap1	8
GO:0030510	GO:0030510	regulation of BMP signaling pathway	10/452	104/28814	5.73017e-06	9.09839e-05	5.42228e-05	Gpc3/Sox11/Wnt5a/Gata6/Dkk1/Msx1/Bambi/Notch1/Sfrp1/Fst	10
GO:0001569	GO:0001569	branching involved in blood vessel morphogenesis	7/452	45/28814	6.05154e-06	9.5753e-05	5.7065e-05	Mdk/Col4a1/Nrp1/Lef1/Pitx2/Fgf8/Nrarp	7
GO:0072078	GO:0072078	nephron tubule morphogenesis	9/452	83/28814	6.25674e-06	9.86573e-05	5.87958e-05	Gpc3/Pbx1/Smo/Maged1/Lhx1/Ctnnbip1/Fgf8/Greb1l/Sox9	9
GO:0014013	GO:0014013	regulation of gliogenesis	11/452	129/28814	6.3427e-06	9.96679e-05	5.93981e-05	Vim/Hmga2/Mdk/Sox11/Bin1/Dll3/Serpine2/Rtn4/Tspo/Notch1/Id2	11
GO:0006913	GO:0006913	nucleocytoplasmic transport	18/452	334/28814	6.6442e-06	0.00010369	6.17954e-05	Ywhae/Smo/Eny2/Cited1/Thoc7/Kpnb1/Prkaca/Ppp2ca/Akt1/Elavl1/Pkig/Alyref/Ppp3ca/Ipo5/Cfl1/Gsk3b/Pom121/Notch1	18
GO:0051169	GO:0051169	nuclear transport	18/452	334/28814	6.6442e-06	0.00010369	6.17954e-05	Ywhae/Smo/Eny2/Cited1/Thoc7/Kpnb1/Prkaca/Ppp2ca/Akt1/Elavl1/Pkig/Alyref/Ppp3ca/Ipo5/Cfl1/Gsk3b/Pom121/Notch1	18
GO:0031507	GO:0031507	heterochromatin assembly	9/452	84/28814	6.91143e-06	0.000107493	6.40614e-05	Gnas/Hmga2/Ctbp1/Ndn/H3f3a/Pphln1/Cdkn1c/H3f3b/Smarca4	9
GO:1902905	GO:1902905	positive regulation of supramolecular fiber organization	13/452	183/28814	7.04022e-06	0.00010878	6.48288e-05	Pfn1/S100a10/Bin1/Nrp1/App/Id1/Cdc42/Evl/Ccdc88a/Cfl1/Tpm1/Arpc2/Pdlim4	13
GO:1900087	GO:1900087	positive regulation of G1/S transition of mitotic cell cycle	7/452	46/28814	7.04196e-06	0.00010878	6.48288e-05	Ccnd2/Rdx/Akt1/Ube2e2/Ddx3x/Eif4g1/Ccnd3	7
GO:0070997	GO:0070997	neuron death	21/452	438/28814	7.0959e-06	0.000109243	6.51046e-05	Mdk/Prdx2/Smo/Nrp1/Ube2m/Cited1/App/Nono/Capn2/Wnt5a/Cdc42/Dkk1/Fam162a/Nenf/Dtnbp1/Fgf8/Gsk3b/Birc5/Jun/Btg2/Egr1	21
GO:1990778	GO:1990778	protein localization to cell periphery	19/452	370/28814	7.38489e-06	0.00011331	6.7528e-05	Cdh2/S100a10/Itgb1/Rab34/Tmed2/Mex3b/Gpc6/Rap1a/Rdx/Bbip1/Akt1/Commd1/Pkdcc/Vamp3/Ccdc88a/Kif5b/Gsk3b/Krt18/Sptbn1	19
GO:0032386	GO:0032386	regulation of intracellular transport	18/452	337/28814	7.50851e-06	0.000114648	6.83255e-05	Ywhae/Dbn1/Smo/Arf1/Ergic3/Gas1/Sh3glb1/Ube2j1/Cdc42/Prkaca/Rdx/Ppp2ca/Commd1/Pkig/Ipo5/Kif5b/Gsk3b/Arpc2	18
GO:0030856	GO:0030856	regulation of epithelial cell differentiation	12/452	157/28814	7.52243e-06	0.000114648	6.83255e-05	Smo/Cited1/Vezf1/Id1/Lhx1/Cd24a/Cdkn1c/Foxc1/Sox9/Notch1/Frzb/Dll1	12
GO:0034329	GO:0034329	cell junction assembly	21/452	441/28814	7.871e-06	0.00011932	7.111e-05	Cdh2/S100a10/Itgb1/Nrp1/Zfp703/App/Actg1/Gpc6/Rap1a/Wnt5a/Cdc42/Prkaca/Dkk1/Cfl1/Gsk3b/Pmp22/Eif4g1/Adgrl1/Fscn1/Map4k4/Fn1	21
GO:2001233	GO:2001233	regulation of apoptotic signaling pathway	20/452	406/28814	7.88136e-06	0.00011932	7.111e-05	Prdx2/Maged1/P4hb/Nrp1/Pea15a/Nono/Gas1/Sh3glb1/Acaa2/Prkra/Akt1/Spop/Ddx3x/Dapk1/Gsk3b/Pmp22/Msx1/Slc25a4/Fgfr1/Sfrp1	20
GO:0036294	GO:0036294	cellular response to decreased oxygen levels	11/452	132/28814	7.91246e-06	0.000119394	7.11542e-05	P4hb/Cited2/Acaa2/Gata6/Fam162a/Akt1/Commd1/Twist1/Rtn4/Notch1/Egr1	11
GO:0045765	GO:0045765	regulation of angiogenesis	17/452	307/28814	8.38647e-06	0.000126129	7.51679e-05	Hmga2/Mdk/Itgb1/Amot/Nrp1/Igf2/Col4a2/Id1/Hmgb1/Wnt5a/Gata6/Smad1/Rtn4/Foxc1/Tcf4/Dll1/Sparc	17
GO:0003158	GO:0003158	endothelium development	11/452	133/28814	8.50599e-06	0.000127506	7.59885e-05	Kdm6b/Vezf1/Rap1a/Id1/Pbrm1/Ccm2/Clic4/Fasn/Rdx/Notch1/Dll1	11
GO:0048704	GO:0048704	embryonic skeletal system morphogenesis	10/452	109/28814	8.73082e-06	0.000130447	7.77412e-05	Gnas/Sox11/Gas1/Lhx1/Hoxb2/Fgf8/Twist1/Hoxd9/Hoxb1/Prrx2	10
GO:0032388	GO:0032388	positive regulation of intracellular transport	13/452	187/28814	8.89772e-06	0.000132506	7.89684e-05	Ywhae/Smo/Arf1/Ergic3/Sh3glb1/Cdc42/Prkaca/Rdx/Commd1/Ipo5/Kif5b/Gsk3b/Arpc2	13
GO:0010718	GO:0010718	positive regulation of epithelial to mesenchymal transition	7/452	48/28814	9.4289e-06	0.000139505	8.31393e-05	Mdk/Lef1/Zfp703/Twist1/Foxc1/Bambi/Notch1	7
GO:0072599	GO:0072599	establishment of protein localization to endoplasmic reticulum	7/452	48/28814	9.4289e-06	0.000139505	8.31393e-05	Sec61g/Sec61b/Spcs1/Spcs2/Ssr3/Srp72/Hspa5	7
GO:1901342	GO:1901342	regulation of vasculature development	17/452	311/28814	9.92963e-06	0.000146438	8.72711e-05	Hmga2/Mdk/Itgb1/Amot/Nrp1/Igf2/Col4a2/Id1/Hmgb1/Wnt5a/Gata6/Smad1/Rtn4/Foxc1/Tcf4/Dll1/Sparc	17
GO:0021549	GO:0021549	cerebellum development	10/452	111/28814	1.02652e-05	0.000150414	8.96406e-05	Mdk/Smo/Myh10/Gas1/Uqcrq/Lhx1/Serpine2/Foxc1/Dll1/Hspa5	10
GO:0110020	GO:0110020	regulation of actomyosin structure organization	10/452	111/28814	1.02652e-05	0.000150414	8.96406e-05	Pfn1/S100a10/Nrp1/Actg1/Cdc42/Evl/Ccdc88a/Tpm1/Pdlim4/Cgnl1	10
GO:0015980	GO:0015980	energy derivation by oxidation of organic compounds	17/452	312/28814	1.03531e-05	0.000151215	9.01179e-05	Gnas/Igf2/Atp5h/Hmgb1/Uqcrq/Prkaca/Ndufa8/Akt1/Hoxb3os/Phlda2/Uqcr10/Gyg/Grb10/Cycs/Mdh1/Gsk3b/Ldha	17
GO:0006605	GO:0006605	protein targeting	16/452	280/28814	1.04234e-05	0.000151755	9.04397e-05	Ywhae/Sec61g/Sec61b/Romo1/Ywhab/Spcs1/Spcs2/Ssr3/Pex2/Syngr2/Ywhaz/Srp72/Timm17b/Timm22/Arpc2/Hspa5	16
GO:0010631	GO:0010631	epithelial cell migration	17/452	313/28814	1.07926e-05	0.00015663	9.33454e-05	Pfn1/Itgb1/Amot/Nrp1/Igf2/Hmgb1/Wnt5a/Akt1/Evl/Cd63/Rtn4/Sox9/Notch1/Fgfr1/Map4k4/Jun/Sparc	17
GO:1901888	GO:1901888	regulation of cell junction assembly	14/452	220/28814	1.11411e-05	0.000160753	9.58023e-05	S100a10/Nrp1/App/Actg1/Gpc6/Rap1a/Wnt5a/Prkaca/Dkk1/Cfl1/Gsk3b/Eif4g1/Adgrl1/Map4k4	14
GO:1904062	GO:1904062	regulation of cation transmembrane transport	19/452	381/28814	1.11609e-05	0.000160753	9.58023e-05	Ywhae/Itgb1/Bin1/Arf1/App/Ppp2ca/Akt1/Commd1/Chd7/Fkbp1a/Dapk1/Dbi/Cd63/Twist1/Kif5b/Cfl1/Vdac1/Slc25a4/Calm1	19
GO:0030837	GO:0030837	negative regulation of actin filament polymerization	8/452	68/28814	1.11825e-05	0.000160753	9.58023e-05	Pfn1/Tmsb10/Rdx/Evl/Cfl1/Tpm1/Arpc2/Sptbn1	8
GO:0030278	GO:0030278	regulation of ossification	11/452	137/28814	1.12852e-05	0.000161719	9.63781e-05	Mdk/Sox11/Pbx1/Fbn2/Wnt5a/Dkk1/Pkdcc/Twist1/Sox9/Notch1/Sfrp1	11
GO:0060973	GO:0060973	cell migration involved in heart development	5/452	20/28814	1.18592e-05	0.000169412	0.000100963	Nrp1/Pitx2/Cdc42/Twist1/Notch1	5
GO:0045727	GO:0045727	positive regulation of translation	11/452	138/28814	1.20923e-05	0.000172202	0.000102626	Vim/Sox4/Eif5a/Coa3/Serp1/Elavl1/Dnajc3/Ddx3x/Csde1/Igf2bp1/Eif4g1	11
GO:0031016	GO:0031016	pancreas development	9/452	90/28814	1.22053e-05	0.00017327	0.000103262	Cdh2/Sox4/Smo/Wls/Igf2/Wnt5a/Gata6/Sox9/Dll1	9
GO:0008064	GO:0008064	regulation of actin polymerization or depolymerization	12/452	165/28814	1.24685e-05	0.000176035	0.00010491	Pfn1/Tmsb10/Dbn1/Bin1/Rdx/Evl/Cfl1/Tpm1/Arpc2/Arpc1a/Sptbn1/Cotl1	12
GO:0021695	GO:0021695	cerebellar cortex development	8/452	69/28814	1.24774e-05	0.000176035	0.00010491	Mdk/Smo/Myh10/Uqcrq/Lhx1/Serpine2/Dll1/Hspa5	8
GO:0007548	GO:0007548	sex differentiation	17/452	317/28814	1.27223e-05	0.000178937	0.000106639	Hmga2/Pbx1/Cited2/Rhobtb3/Mmp2/Prdx4/Wnt5a/Lhx1/Cbx2/H3f3b/Fgf8/Chd7/Greb1l/Foxc1/Sox9/Sfrp1/Fst	17
GO:0035264	GO:0035264	multicellular organism growth	14/452	223/28814	1.29822e-05	0.00018203	0.000108483	Gnas/Hmga2/Smo/Tmed2/Igf2/H3f3a/App/Ccm2/Clic4/Cdkn1c/H3f3b/Pkdcc/Chd7/Pmp22	14
GO:0000209	GO:0000209	protein polyubiquitination	15/452	254/28814	1.33093e-05	0.000185041	0.000110277	Ube2r2/Ttc3/Rnf187/Ube2j1/Trim44/Ube2d1/Amfr/Peli1/Ube2e2/Spop/Ddx3x/Gabarap/Ube2e3/Cdc16/Rnf213	15
GO:0099563	GO:0099563	modification of synaptic structure	6/452	34/28814	1.3359e-05	0.000185041	0.000110277	Marcks/Pfn1/Myh10/Cdc42/Cfl1/Gsk3b	6
GO:0001656	GO:0001656	metanephros development	9/452	91/28814	1.33593e-05	0.000185041	0.000110277	Gpc3/Smo/Cited1/Lhx1/Greb1l/Sox9/Id2/Egr1/Id3	9
GO:0045814	GO:0045814	negative regulation of gene expression, epigenetic	9/452	91/28814	1.33593e-05	0.000185041	0.000110277	Gnas/Hmga2/Ctbp1/Ndn/H3f3a/Pphln1/Cdkn1c/H3f3b/Smarca4	9
GO:0050808	GO:0050808	synapse organization	22/452	494/28814	1.36741e-05	0.000188828	0.000112534	Marcks/Cdh2/Tuba1a/Pfn1/Col4a1/Dbn1/Myh10/Nrp1/Arf1/App/Gpc6/Wnt5a/Cdc42/Dkk1/Ywhaz/Dtnbp1/Cfl1/Gsk3b/Pmp22/Eif4g1/Adgrl1/Sparc	22
GO:0034763	GO:0034763	negative regulation of transmembrane transport	11/452	140/28814	1.38581e-05	0.00019079	0.000113703	Fabp5/Ywhae/Bin1/Pea15a/Ppp2ca/Akt1/Commd1/Grb10/Twist1/Vdac1/Calm1	11
GO:0006457	GO:0006457	protein folding	12/452	167/28814	1.40792e-05	0.00019325	0.000115169	Tbca/P4hb/B2m/Nudcd2/Txndc5/Sh3glb1/Prdx4/Canx/Dnajc3/Ahsa2/Fkbp1a/Hspa5	12
GO:0008038	GO:0008038	neuron recognition	7/452	51/28814	1.42379e-05	0.000194841	0.000116117	Prtg/Nrp1/Ndn/App/Wnt5a/Ywhaz/Rtn4	7
GO:0030832	GO:0030832	regulation of actin filament length	12/452	168/28814	1.49506e-05	0.000203982	0.000121565	Pfn1/Tmsb10/Dbn1/Bin1/Rdx/Evl/Cfl1/Tpm1/Arpc2/Arpc1a/Sptbn1/Cotl1	12
GO:0071560	GO:0071560	cellular response to transforming growth factor beta stimulus	14/452	226/28814	1.50869e-05	0.000205228	0.000122307	Dbn1/Fbn2/Zyx/Cited2/Cited1/Zfp703/Col4a2/Cdkn1c/Smad1/Bambi/Sox9/Jun/Hspa5/Peg10	14
GO:0016032	GO:0016032	viral process	18/452	355/28814	1.51691e-05	0.000205731	0.000122608	Hmga2/Pfn1/Top2b/P4hb/Nrp1/Lef1/Spcs1/Cdc42/Ddx3x/Smarca4/Cfl1/Csde1/Cnot7/Tsg101/Notch1/Fbln1/Jun/Ly6e	18
GO:0031331	GO:0031331	positive regulation of cellular catabolic process	21/452	461/28814	1.53179e-05	0.000207132	0.000123443	Smo/Pafah1b2/Cnot6/Sumo2/App/Sh3glb1/Hmgb1/Rdx/Csnk1e/Akt1/Scoc/Dapk1/Twist1/Gabarap/Gsk3b/Csde1/Cnot7/Vdac1/Igf2bp1/Slc25a4/Btg2	21
GO:0043588	GO:0043588	skin development	17/452	322/28814	1.55645e-05	0.000209845	0.000125059	Gnas/Smo/Pphln1/Wnt5a/Clic4/Gata6/Dkk1/Krt8/Akt1/Dbi/Smarca4/Foxc1/Tsg101/Sox9/Notch1/Dll1/Fst	17
GO:0048675	GO:0048675	axon extension	11/452	142/28814	1.58435e-05	0.000211269	0.000125908	Itgb1/Dbn1/Smo/Dpysl2/Nrp1/Ndn/Wnt5a/Slit3/Rtn4/Gsk3b/Fn1	11
GO:0033157	GO:0033157	regulation of intracellular protein transport	14/452	227/28814	1.58526e-05	0.000211269	0.000125908	Ywhae/Smo/Ergic3/Sh3glb1/Ube2j1/Cdc42/Prkaca/Ppp2ca/Commd1/Pkig/Ipo5/Kif5b/Gsk3b/Arpc2	14
GO:0030041	GO:0030041	actin filament polymerization	12/452	169/28814	1.58688e-05	0.000211269	0.000125908	Pfn1/Tmsb10/Dbn1/Bin1/Rdx/Evl/Cfl1/Tpm1/Arpc2/Arpc1a/Sptbn1/Cotl1	12
GO:0003209	GO:0003209	cardiac atrium morphogenesis	6/452	35/28814	1.59105e-05	0.000211269	0.000125908	Sox4/Smo/Zfpm1/Pitx2/Wnt5a/Notch1	6
GO:0048710	GO:0048710	regulation of astrocyte differentiation	6/452	35/28814	1.59105e-05	0.000211269	0.000125908	Hmga2/Bin1/Dll3/Serpine2/Notch1/Id2	6
GO:0070828	GO:0070828	heterochromatin organization	9/452	93/28814	1.59484e-05	0.000211269	0.000125908	Gnas/Hmga2/Ctbp1/Ndn/H3f3a/Pphln1/Cdkn1c/H3f3b/Smarca4	9
GO:0030857	GO:0030857	negative regulation of epithelial cell differentiation	7/452	52/28814	1.62322e-05	0.000214406	0.000127778	Smo/Cited1/Id1/Sox9/Notch1/Frzb/Dll1	7
GO:0001892	GO:0001892	embryonic placenta development	10/452	117/28814	1.63432e-05	0.000215093	0.000128187	Cited2/Tmed2/Igf2/Cited1/Lef1/Rspo3/Krt8/Akt1/Cdkn1c/Phlda2	10
GO:0022411	GO:0022411	cellular component disassembly	20/452	427/28814	1.63786e-05	0.000215093	0.000128187	Smarce1/Eif5a/Cd24a/Rdx/Taok1/Evl/Kif5b/Gabarap/Smarca4/Cfl1/Gsk3b/Fundc2/Tpm1/Arpc2/Vdac1/Slc25a4/Tspo/Fscn1/Sptbn1/Map4k4	20
GO:0033002	GO:0033002	muscle cell proliferation	15/452	259/28814	1.67462e-05	0.000219289	0.000130688	Cited2/Mmp2/Prkar1a/Gata6/Akt1/Ctnnbip1/Smad1/Gsk3b/Foxc1/Tpm1/Notch1/Id2/Fgfr1/Jun/Egr1	15
GO:0045860	GO:0045860	positive regulation of protein kinase activity	18/452	358/28814	1.69728e-05	0.000221619	0.000132076	Hmga2/Marcks/Ccnd2/Maged1/App/Rap1a/Wnt5a/Cd24a/Ppp2ca/Dkk1/Akt1/Mmd/Unc119/Ddx3x/Ccdc88a/Ccnd3/Fgfr1/Egr1	18
GO:0032535	GO:0032535	regulation of cellular component size	19/452	393/28814	1.71855e-05	0.000223118	0.000132969	Pfn1/Tmsb10/Dbn1/Bin1/Dpysl2/Nrp1/Wnt5a/Rdx/Akt1/Evl/Rtn4/Cfl1/Gsk3b/Tpm1/Arpc2/Arpc1a/Sptbn1/Cotl1/Fn1	19
GO:0042176	GO:0042176	regulation of protein catabolic process	19/452	393/28814	1.71855e-05	0.000223118	0.000132969	Gpc3/Sumo2/App/Nkd1/Wnt5a/Prkaca/Rdx/Ppp2ca/Csnk1e/Akt1/Laptm4b/Serpine2/Commd1/Psmd3/Gabarap/Cyp51/Gsk3b/Sox9/Psme2	19
GO:0060174	GO:0060174	limb bud formation	4/452	11/28814	1.80703e-05	0.000233938	0.000139418	Sox4/Sox11/Plxna2/Sox9	4
GO:0071559	GO:0071559	response to transforming growth factor beta	14/452	230/28814	1.8359e-05	0.000237002	0.000141244	Dbn1/Fbn2/Zyx/Cited2/Cited1/Zfp703/Col4a2/Cdkn1c/Smad1/Bambi/Sox9/Jun/Hspa5/Peg10	14
GO:0010717	GO:0010717	regulation of epithelial to mesenchymal transition	9/452	95/28814	1.89527e-05	0.000242432	0.00014448	Mdk/Lef1/Zfp703/Ppp2ca/Twist1/Foxc1/Bambi/Notch1/Sfrp1	9
GO:0045666	GO:0045666	positive regulation of neuron differentiation	10/452	119/28814	1.89604e-05	0.000242432	0.00014448	Sox11/Itgb1/App/Bnip2/Dkk1/Tcf12/Mmd/Tcf4/Eif4g1/Fgfr1	10
GO:0008544	GO:0008544	epidermis development	18/452	361/28814	1.89659e-05	0.000242432	0.00014448	Gnas/Smo/Pphln1/Wnt5a/Clic4/Gata6/Dkk1/Krt8/Akt1/Dbi/Smarca4/Foxc1/Tsg101/Sox9/Notch1/Fgfr1/Dll1/Fst	18
GO:0019080	GO:0019080	viral gene expression	8/452	73/28814	1.89924e-05	0.000242432	0.00014448	Hmga2/Pfn1/Lef1/Spcs1/Smarca4/Csde1/Notch1/Jun	8
GO:0090316	GO:0090316	positive regulation of intracellular protein transport	11/452	145/28814	1.92829e-05	0.000245453	0.00014628	Ywhae/Smo/Ergic3/Sh3glb1/Cdc42/Prkaca/Commd1/Ipo5/Kif5b/Gsk3b/Arpc2	11
GO:0048532	GO:0048532	anatomical structure arrangement	5/452	22/28814	1.96285e-05	0.000249156	0.000148487	Nrp1/Hoxb2/Hoxb1/Dll1/Hspa5	5
GO:0019827	GO:0019827	stem cell population maintenance	12/452	173/28814	2.0052e-05	0.000253825	0.000151269	Hmga2/Cdh2/Sox4/Smo/Elavl1/Erdr1/Smarca4/Sox9/Igf2bp1/Fgfr1/Dll1/Sfrp1	12
GO:0042472	GO:0042472	inner ear morphogenesis	10/452	120/28814	2.03987e-05	0.000256787	0.000153035	Fzd2/Wnt5a/Fgf8/Chd7/Ptk7/Sox9/Frzb/Fgfr1/Dll1/Prrx2	10
GO:2000177	GO:2000177	regulation of neural precursor cell proliferation	10/452	120/28814	2.03987e-05	0.000256787	0.000153035	Cdh2/Gng5/Mdk/Smo/Wnt5a/Lhx1/Cd24a/Notch1/Id2/Btg2	10
GO:0031018	GO:0031018	endocrine pancreas development	7/452	54/28814	2.0916e-05	0.000261852	0.000156054	Cdh2/Sox4/Smo/Wnt5a/Gata6/Sox9/Dll1	7
GO:0035272	GO:0035272	exocrine system development	7/452	54/28814	2.0916e-05	0.000261852	0.000156054	Wls/Nrp1/Igf2/Fgf8/Foxc1/Sox9/Fgfr1	7
GO:0044843	GO:0044843	cell cycle G1/S phase transition	14/452	233/28814	2.12082e-05	0.000264783	0.0001578	Ccnd2/Itgb1/Rhou/Gas1/Rdx/Ppp2ca/Akt1/Ube2e2/Ddx3x/Ppp3ca/Eif4g1/Ccnd3/Id2/Psme2	14
GO:0033674	GO:0033674	positive regulation of kinase activity	20/452	435/28814	2.13503e-05	0.000265829	0.000158424	Hmga2/Marcks/Ccnd2/Maged1/App/Rap1a/Sh3glb1/Wnt5a/Cdc42/Cd24a/Ppp2ca/Dkk1/Akt1/Mmd/Unc119/Ddx3x/Ccdc88a/Ccnd3/Fgfr1/Egr1	20
GO:0060071	GO:0060071	Wnt signaling pathway, planar cell polarity pathway	6/452	37/28814	2.21918e-05	0.000275553	0.000164218	Gpc3/Fzd2/Nkd1/Wnt5a/Ptk7/Sfrp1	6
GO:1901987	GO:1901987	regulation of cell cycle phase transition	19/452	401/28814	2.26799e-05	0.000280849	0.000167375	Hmga2/Ccnd2/Pbx1/App/Gas1/Rdx/Ppp2ca/Taok1/Akt1/Cdkn1c/Ccng1/Ube2e2/Ddx3x/Cdc16/Eif4g1/Ccnd3/Id2/Birc5/Psme2	19
GO:0048645	GO:0048645	animal organ formation	8/452	75/28814	2.3195e-05	0.000286449	0.000170712	Gng5/Cited2/Wnt5a/Gata6/Dkk1/Fgf8/Notch1/Fgfr1	8
GO:0071453	GO:0071453	cellular response to oxygen levels	11/452	148/28814	2.33508e-05	0.000287594	0.000171394	P4hb/Cited2/Acaa2/Gata6/Fam162a/Akt1/Commd1/Twist1/Rtn4/Notch1/Egr1	11
GO:0021782	GO:0021782	glial cell development	10/452	122/28814	2.35581e-05	0.000289365	0.00017245	Vim/Mdk/Sox4/Sox11/Smo/App/Akt1/Pmp22/Id2/Dll1	10
GO:0120032	GO:0120032	regulation of plasma membrane bounded cell projection assembly	13/452	205/28814	2.36838e-05	0.000290127	0.000172904	Pfn1/Dbn1/Nrp1/Cdc42/Rdx/Evl/Gdi2/Ccdc88a/Cfl1/Gsk3b/Arpc2/Mns1/Fscn1	13
GO:0050657	GO:0050657	nucleic acid transport	11/452	149/28814	2.48623e-05	0.000302085	0.00018003	Eif5a/Igf2bp3/Rftn1/Eny2/Thoc7/Kpnb1/Alyref/Pom121/Igf2bp1/G3bp2/Peg10	11
GO:0050658	GO:0050658	RNA transport	11/452	149/28814	2.48623e-05	0.000302085	0.00018003	Eif5a/Igf2bp3/Rftn1/Eny2/Thoc7/Kpnb1/Alyref/Pom121/Igf2bp1/G3bp2/Peg10	11
GO:0000082	GO:0000082	G1/S transition of mitotic cell cycle	13/452	206/28814	2.49252e-05	0.000302085	0.00018003	Ccnd2/Itgb1/Rhou/Rdx/Ppp2ca/Akt1/Ube2e2/Ddx3x/Ppp3ca/Eif4g1/Ccnd3/Id2/Psme2	13
GO:0007519	GO:0007519	skeletal muscle tissue development	13/452	206/28814	2.49252e-05	0.000302085	0.00018003	Sox11/Smo/Cited2/Igf2/Pitx2/Ppp3ca/Twist1/Hoxd9/Pmp22/Notch1/Btg2/Dll1/Egr1	13
GO:0098727	GO:0098727	maintenance of cell number	12/452	177/28814	2.51653e-05	0.000304187	0.000181283	Hmga2/Cdh2/Sox4/Smo/Elavl1/Erdr1/Smarca4/Sox9/Igf2bp1/Fgfr1/Dll1/Sfrp1	12
GO:0071902	GO:0071902	positive regulation of protein serine/threonine kinase activity	13/452	207/28814	2.6223e-05	0.000316133	0.000188403	Hmga2/Marcks/Ccnd2/Maged1/App/Wnt5a/Cd24a/Ppp2ca/Dkk1/Akt1/Ddx3x/Ccnd3/Fgfr1	13
GO:0003183	GO:0003183	mitral valve morphogenesis	4/452	12/28814	2.67694e-05	0.000321022	0.000191316	Sox4/Zfpm1/Twist1/Notch1	4
GO:0036490	GO:0036490	regulation of translation in response to endoplasmic reticulum stress	4/452	12/28814	2.67694e-05	0.000321022	0.000191316	Tmed2/Dnajc3/Ddx3x/Eif4g1	4
GO:0022408	GO:0022408	negative regulation of cell-cell adhesion	13/452	208/28814	2.75797e-05	0.000329007	0.000196075	Mdk/Prdx2/Lef1/Zfp703/Prkar1a/Hmgb1/Cd24a/Rdx/Akt1/Serpine2/Peli1/Notch1/Nrarp	13
GO:0060491	GO:0060491	regulation of cell projection assembly	13/452	208/28814	2.75797e-05	0.000329007	0.000196075	Pfn1/Dbn1/Nrp1/Cdc42/Rdx/Evl/Gdi2/Ccdc88a/Cfl1/Gsk3b/Arpc2/Mns1/Fscn1	13
GO:0051236	GO:0051236	establishment of RNA localization	11/452	152/28814	2.9915e-05	0.000355865	0.000212081	Eif5a/Igf2bp3/Rftn1/Eny2/Thoc7/Kpnb1/Alyref/Pom121/Igf2bp1/G3bp2/Peg10	11
GO:0061383	GO:0061383	trabecula morphogenesis	7/452	57/28814	2.99873e-05	0.000355865	0.000212081	Fbn2/Mmp2/Chd7/Fkbp1a/Smarca4/Notch1/Sfrp1	7
GO:0071542	GO:0071542	dopaminergic neuron differentiation	6/452	39/28814	3.03297e-05	0.000358994	0.000213946	Wnt5a/Dkk1/Fgf8/Gsk3b/Manf/Sfrp1	6
GO:0003181	GO:0003181	atrioventricular valve morphogenesis	5/452	24/28814	3.08721e-05	0.000362589	0.000216088	Sox4/Zfpm1/Slit3/Twist1/Notch1	5
GO:0030903	GO:0030903	notochord development	5/452	24/28814	3.08721e-05	0.000362589	0.000216088	Tead2/Wnt5a/Sox9/T/Id3	5
GO:0048333	GO:0048333	mesodermal cell differentiation	5/452	24/28814	3.08721e-05	0.000362589	0.000216088	Hmga2/Kdm6b/Dkk1/Smad1/Fgfr1	5
GO:0040013	GO:0040013	negative regulation of locomotion	17/452	340/28814	3.10695e-05	0.000363968	0.00021691	Dbn1/Cited2/Nrp1/Hmgb1/Wnt5a/Clic4/Akt1/Evl/Arhgdia/Erdr1/Cd63/Cfl1/Gsk3b/Tpm1/Notch1/Fbln1/Sfrp1	17
GO:0048565	GO:0048565	digestive tract development	10/452	126/28814	3.11522e-05	0.000364001	0.00021693	Sox11/Smo/Pitx2/Wnt5a/Gata6/Pkdcc/Notch1/Id2/Mixl1/Sfrp1	10
GO:0048524	GO:0048524	positive regulation of viral process	7/452	58/28814	3.36469e-05	0.000391145	0.000233107	Pfn1/Top2b/P4hb/Ddx3x/Cnot7/Tsg101/Notch1	7
GO:1902808	GO:1902808	positive regulation of cell cycle G1/S phase transition	7/452	58/28814	3.36469e-05	0.000391145	0.000233107	Ccnd2/Rdx/Akt1/Ube2e2/Ddx3x/Eif4g1/Ccnd3	7
GO:0048193	GO:0048193	Golgi vesicle transport	15/452	276/28814	3.50387e-05	0.000406289	0.000242132	Rab34/Tmed2/Arf1/Ergic3/Trappc1/Gas1/Commd1/Kdelr2/Pkdcc/Vamp3/Trappc6a/Rab14/Krt18/Tmed5/Sptbn1	15
GO:0048588	GO:0048588	developmental cell growth	15/452	277/28814	3.65231e-05	0.000422426	0.000251749	Itgb1/Dbn1/Smo/Dpysl2/Nrp1/Ndn/App/Sh3glb1/Wnt5a/Slit3/Rtn4/Gsk3b/Sox9/Slc25a4/Fn1	15
GO:0003170	GO:0003170	heart valve development	7/452	59/28814	3.76656e-05	0.000432347	0.000257662	Sox4/Zfpm1/Pitx2/Slit3/Twist1/Sox9/Notch1	7
GO:0009948	GO:0009948	anterior/posterior axis specification	7/452	59/28814	3.76656e-05	0.000432347	0.000257662	Gpc3/Wls/Tmed2/Wnt5a/Lhx1/Tbx6/Nrarp	7
GO:0043388	GO:0043388	positive regulation of DNA binding	7/452	59/28814	3.76656e-05	0.000432347	0.000257662	Nme1/Pitx2/Hmgb1/Twist1/Smarca4/Foxc1/Calm1	7
GO:0001889	GO:0001889	liver development	10/452	129/28814	3.81411e-05	0.00043397	0.000258629	Mdk/Smo/Cited2/Gata6/Rtn4/Smarca4/Sox9/Notch1/Frzb/Jun	10
GO:0003174	GO:0003174	mitral valve development	4/452	13/28814	3.81879e-05	0.00043397	0.000258629	Sox4/Zfpm1/Twist1/Notch1	4
GO:0048711	GO:0048711	positive regulation of astrocyte differentiation	4/452	13/28814	3.81879e-05	0.00043397	0.000258629	Bin1/Serpine2/Notch1/Id2	4
GO:0099159	GO:0099159	regulation of modification of postsynaptic structure	4/452	13/28814	3.81879e-05	0.00043397	0.000258629	Marcks/Myh10/Cdc42/Gsk3b	4
GO:0010770	GO:0010770	positive regulation of cell morphogenesis involved in differentiation	9/452	104/28814	3.91481e-05	0.000443776	0.000264473	Marcks/Mdk/S100a10/Dbn1/P4hb/Nrp1/Sh3glb1/Cdc42/Arpc2	9
GO:0022612	GO:0022612	gland morphogenesis	11/452	157/28814	4.03112e-05	0.000455827	0.000271655	Mdk/Smo/Nrp1/Mmp2/Wnt5a/Fgf8/Rtn4/Sox9/Notch1/Fgfr1/Sfrp1	11
GO:0003230	GO:0003230	cardiac atrium development	6/452	41/28814	4.07066e-05	0.000456034	0.000271778	Sox4/Smo/Zfpm1/Pitx2/Wnt5a/Notch1	6
GO:0035850	GO:0035850	epithelial cell differentiation involved in kidney development	6/452	41/28814	4.07066e-05	0.000456034	0.000271778	Basp1/Smo/Cited1/Lhx1/Cd24a/Notch1	6
GO:0051693	GO:0051693	actin filament capping	6/452	41/28814	4.07066e-05	0.000456034	0.000271778	Rdx/Evl/Cfl1/Tpm1/Arpc2/Sptbn1	6
GO:0003208	GO:0003208	cardiac ventricle morphogenesis	8/452	81/28814	4.07449e-05	0.000456034	0.000271778	Sox4/Sox11/Chd7/Fkbp1a/Foxc1/Tpm1/Notch1/Ly6e	8
GO:0001666	GO:0001666	response to hypoxia	13/452	216/28814	4.08299e-05	0.000456034	0.000271778	P4hb/Cited2/Mmp2/Acaa2/Cd24a/Gata6/Fam162a/Akt1/Commd1/Twist1/Rtn4/Notch1/Egr1	13
GO:0014009	GO:0014009	glial cell proliferation	7/452	60/28814	4.20699e-05	0.000468735	0.000279347	Vim/Sox4/Sox11/Dbi/Pmp22/Tspo/Notch1	7
GO:0051271	GO:0051271	negative regulation of cellular component movement	16/452	314/28814	4.21863e-05	0.000468885	0.000279437	Dbn1/Bin1/Cited2/Hmgb1/Clic4/Akt1/Evl/Arhgdia/Erdr1/Cd63/Cfl1/Gsk3b/Tpm1/Notch1/Fbln1/Sfrp1	16
GO:0048813	GO:0048813	dendrite morphogenesis	12/452	187/28814	4.31827e-05	0.000478792	0.000285341	Marcks/Itgb1/Dbn1/Nrp1/Id1/Sh3glb1/Cdc42/Dtnbp1/Ppp3ca/Cfl1/Gsk3b/Igf2bp1	12
GO:0014015	GO:0014015	positive regulation of gliogenesis	8/452	82/28814	4.45383e-05	0.000492624	0.000293584	Vim/Mdk/Bin1/Serpine2/Rtn4/Tspo/Notch1/Id2	8
GO:0060538	GO:0060538	skeletal muscle organ development	13/452	218/28814	4.49028e-05	0.000495453	0.00029527	Sox11/Smo/Cited2/Igf2/Pitx2/Ppp3ca/Twist1/Hoxd9/Pmp22/Notch1/Btg2/Dll1/Egr1	13
GO:0007368	GO:0007368	determination of left/right symmetry	10/452	132/28814	4.64279e-05	0.000509483	0.000303632	Smo/Cited2/Tmed2/Pitx2/Wnt5a/Fgf8/Tbx6/Notch1/Dll1/T	10
GO:0061008	GO:0061008	hepaticobiliary system development	10/452	132/28814	4.64279e-05	0.000509483	0.000303632	Mdk/Smo/Cited2/Gata6/Rtn4/Smarca4/Sox9/Notch1/Frzb/Jun	10
GO:0043523	GO:0043523	regulation of neuron apoptotic process	15/452	283/28814	4.66482e-05	0.000509483	0.000303632	Mdk/Prdx2/Smo/Nrp1/Ube2m/Cited1/App/Nono/Cdc42/Fgf8/Gsk3b/Birc5/Jun/Btg2/Egr1	15
GO:0090175	GO:0090175	regulation of establishment of planar polarity	6/452	42/28814	4.68666e-05	0.000509483	0.000303632	Gpc3/Fzd2/Nkd1/Wnt5a/Ptk7/Sfrp1	6
GO:0045620	GO:0045620	negative regulation of lymphocyte differentiation	7/452	61/28814	4.68879e-05	0.000509483	0.000303632	Mdk/Prdx2/Hmgb3/Hmgb1/Nrarp/Id2/Sfrp1	7
GO:0060324	GO:0060324	face development	7/452	61/28814	4.68879e-05	0.000509483	0.000303632	Lef1/Mmp2/Wnt5a/Dkk1/Chd7/Msx1/Cdk2ap1	7
GO:0046395	GO:0046395	carboxylic acid catabolic process	13/452	219/28814	4.70688e-05	0.000509483	0.000303632	Ddah2/Got2/Acaa2/Pex2/Akt1/Akr1a1/Blmh/Acat2/Dbi/Twist1/Gcsh/Crabp1/Cyp26a1	13
GO:0048839	GO:0048839	inner ear development	13/452	219/28814	4.70688e-05	0.000509483	0.000303632	Fzd2/Wnt5a/Ccm2/Mapkapk2/Fgf8/Chd7/Ptk7/Sox9/Notch1/Frzb/Fgfr1/Dll1/Prrx2	13
GO:0034765	GO:0034765	regulation of ion transmembrane transport	21/452	498/28814	4.72152e-05	0.000509857	0.000303854	Clic1/Ywhae/Itgb1/Bin1/Arf1/App/Clic4/Ppp2ca/Akt1/Commd1/Chd7/Fkbp1a/Dapk1/Dbi/Cd63/Twist1/Kif5b/Cfl1/Vdac1/Slc25a4/Calm1	21
GO:0051402	GO:0051402	neuron apoptotic process	16/452	318/28814	4.90455e-05	0.000528369	0.000314887	Mdk/Prdx2/Smo/Nrp1/Ube2m/Cited1/App/Nono/Cdc42/Fam162a/Fgf8/Gsk3b/Birc5/Jun/Btg2/Egr1	16
GO:0016054	GO:0016054	organic acid catabolic process	13/452	221/28814	5.1675e-05	0.000555384	0.000330987	Ddah2/Got2/Acaa2/Pex2/Akt1/Akr1a1/Blmh/Acat2/Dbi/Twist1/Gcsh/Crabp1/Cyp26a1	13
GO:0032525	GO:0032525	somite rostral/caudal axis specification	4/452	14/28814	5.28009e-05	0.000564431	0.000336379	Tmed2/Lhx1/Tbx6/Nrarp	4
GO:0090179	GO:0090179	planar cell polarity pathway involved in neural tube closure	4/452	14/28814	5.28009e-05	0.000564431	0.000336379	Fzd2/Wnt5a/Ptk7/Sfrp1	4
GO:0032272	GO:0032272	negative regulation of protein polymerization	8/452	84/28814	5.30122e-05	0.000564431	0.000336379	Pfn1/Tmsb10/Rdx/Evl/Cfl1/Tpm1/Arpc2/Sptbn1	8
GO:1901983	GO:1901983	regulation of protein acetylation	8/452	84/28814	5.30122e-05	0.000564431	0.000336379	Sox4/Ctbp1/App/Taok1/Ddx3x/Twist1/Gsk3b/Eid1	8
GO:0021700	GO:0021700	developmental maturation	17/452	355/28814	5.3193e-05	0.000565036	0.000336739	Pfn1/H3f3a/Mmp2/App/Wnt5a/Prkaca/Akt1/Ywhaz/Cdkn1c/Cd63/Gsk3b/Pmp22/Tbx6/Notch1/Adgrl1/Id2/Fgfr1	17
GO:0045880	GO:0045880	positive regulation of smoothened signaling pathway	6/452	43/28814	5.37507e-05	0.000569632	0.000339478	Gpc3/Smo/Rab34/Gas1/Prrx2/Sfrp1	6
GO:0036342	GO:0036342	post-anal tail morphogenesis	5/452	27/28814	5.64075e-05	0.000595021	0.000354609	Tmed2/Wnt5a/Sp5/T/Hes7	5
GO:0062009	GO:0062009	secondary palate development	5/452	27/28814	5.64075e-05	0.000595021	0.000354609	Sox11/Fzd2/Lef1/Wnt5a/Chd7	5
GO:1902117	GO:1902117	positive regulation of organelle assembly	8/452	85/28814	5.77279e-05	0.000607543	0.000362071	Cnot6/Sh3glb1/Ccdc88a/Gsk3b/Arpc2/Mns1/G3bp2/Fscn1	8
GO:0001755	GO:0001755	neural crest cell migration	7/452	63/28814	5.78833e-05	0.000607774	0.000362209	Smo/Nrp1/Pitx2/Cdc42/Twist1/Cfl1/Fn1	7
GO:1902105	GO:1902105	regulation of leukocyte differentiation	16/452	323/28814	5.8989e-05	0.00061796	0.00036828	Gnas/Nme1/Mdk/Sox4/Prdx2/Hmgb3/Zfpm1/Lef1/Hmgb1/Cd24a/Ctnnbip1/Gsk3b/Nrarp/Id2/Jun/Sfrp1	16
GO:0060349	GO:0060349	bone morphogenesis	9/452	110/28814	6.09173e-05	0.000636697	0.000379446	Gnas/Serpinh1/Cited2/Twist1/Msx1/Foxc1/Sox9/Sp5/T	9
GO:0050890	GO:0050890	cognition	17/452	359/28814	6.10597e-05	0.000636725	0.000379463	Gnas/Mdk/Ccnd2/Itgb1/Igf2/B2m/App/Lamb1/Dkk1/Meis2/Rp9/Chd7/Dbi/Vdac1/Jun/Btg2/Egr1	17
GO:0010976	GO:0010976	positive regulation of neuron projection development	13/452	225/28814	6.20758e-05	0.000645843	0.000384897	Marcks/Nme1/Mdk/Itgb1/Dbn1/Rap1a/Wnt5a/Cd24a/Serpine2/Ptk7/Rtn4/Fgfr1/Hspa5	13
GO:0030879	GO:0030879	mammary gland development	11/452	165/28814	6.3399e-05	0.000658107	0.000392206	Nme1/Smo/Lef1/Zfp703/Wnt5a/Fasn/Rtn4/Hoxd9/Msx1/Sox9/Id2	11
GO:0008347	GO:0008347	glial cell migration	7/452	64/28814	6.41232e-05	0.000664113	0.000395784	Vim/Ndn/Lamb1/Rtn4/Pmp22/Tspo/Fn1	7
GO:0060348	GO:0060348	bone development	14/452	258/28814	6.45269e-05	0.000666778	0.000397373	Gnas/Serpinh1/Cited2/Zfpm1/Pitx2/Fgf8/Smad1/Twist1/Msx1/Foxc1/Sox9/Sp5/T/Sparc	14
GO:1902106	GO:1902106	negative regulation of leukocyte differentiation	9/452	111/28814	6.53866e-05	0.000674132	0.000401756	Nme1/Mdk/Prdx2/Hmgb3/Zfpm1/Hmgb1/Nrarp/Id2/Sfrp1	9
GO:0034250	GO:0034250	positive regulation of cellular amide metabolic process	11/452	166/28814	6.69578e-05	0.000688773	0.000410481	Vim/Sox4/Eif5a/Coa3/Serp1/Elavl1/Dnajc3/Ddx3x/Csde1/Igf2bp1/Eif4g1	11
GO:0090103	GO:0090103	cochlea morphogenesis	5/452	28/28814	6.7789e-05	0.000695754	0.000414641	Fzd2/Wnt5a/Ptk7/Sox9/Frzb	5
GO:0006112	GO:0006112	energy reserve metabolic process	8/452	87/28814	6.821e-05	0.000698501	0.000416278	Gnas/Igf2/Hmgb1/Akt1/Phlda2/Gyg/Grb10/Gsk3b	8
GO:0006091	GO:0006091	generation of precursor metabolites and energy	19/452	436/28814	6.98536e-05	0.000713728	0.000425354	Gnas/Pgls/Igf2/App/Atp5h/Hmgb1/Uqcrq/Prkaca/Ndufa8/Akt1/Hoxb3os/Phlda2/Uqcr10/Gyg/Grb10/Cycs/Mdh1/Gsk3b/Ldha	19
GO:0055017	GO:0055017	cardiac muscle tissue growth	9/452	112/28814	7.01286e-05	0.000714936	0.000426073	Cited2/Prkar1a/Gata6/Smad1/Gsk3b/Foxc1/Slc25a4/Notch1/Fgfr1	9
GO:0003229	GO:0003229	ventricular cardiac muscle tissue development	7/452	65/28814	7.09021e-05	0.000716922	0.000427257	Chd7/Fkbp1a/Foxc1/Tpm1/Notch1/Id2/Ly6e	7
GO:0051148	GO:0051148	negative regulation of muscle cell differentiation	7/452	65/28814	7.09021e-05	0.000716922	0.000427257	Igf2/Dkk1/Smad1/Msx1/Notch1/Id2/Dll1	7
GO:0060038	GO:0060038	cardiac muscle cell proliferation	7/452	65/28814	7.09021e-05	0.000716922	0.000427257	Cited2/Prkar1a/Gata6/Smad1/Foxc1/Notch1/Fgfr1	7
GO:0003188	GO:0003188	heart valve formation	4/452	15/28814	7.11101e-05	0.000716922	0.000427257	Zfpm1/Twist1/Sox9/Notch1	4
GO:0090178	GO:0090178	regulation of establishment of planar polarity involved in neural tube closure	4/452	15/28814	7.11101e-05	0.000716922	0.000427257	Fzd2/Wnt5a/Ptk7/Sfrp1	4
GO:0015931	GO:0015931	nucleobase-containing compound transport	12/452	197/28814	7.14512e-05	0.000718771	0.000428359	Eif5a/Igf2bp3/Rftn1/Eny2/Thoc7/Kpnb1/Alyref/Pom121/Igf2bp1/Slc25a4/G3bp2/Peg10	12
GO:0042326	GO:0042326	negative regulation of phosphorylation	18/452	400/28814	7.1895e-05	0.000721642	0.00043007	Tmed2/Prkar1a/Midn/Ppp2ca/Dkk1/Akt1/Cdkn1c/Dnajc3/Dtnbp1/Pkig/Grb10/Twist1/Gsk3b/Tsg101/Eif4g1/Fbln1/Jun/Sfrp1	18
GO:1901215	GO:1901215	negative regulation of neuron death	14/452	261/28814	7.30215e-05	0.000731339	0.000435849	Mdk/Prdx2/Smo/Nrp1/Cited1/App/Nono/Nenf/Dtnbp1/Fgf8/Gsk3b/Birc5/Jun/Btg2	14
GO:0001738	GO:0001738	morphogenesis of a polarized epithelium	8/452	88/28814	7.40159e-05	0.000739672	0.000440815	Gpc3/Fzd2/Actg1/Nkd1/Wnt5a/Cdc42/Ptk7/Sfrp1	8
GO:0061448	GO:0061448	connective tissue development	15/452	295/28814	7.45233e-05	0.000743113	0.000442866	Gnas/Serpinh1/Hmga2/Mdk/Wnt5a/Pkdcc/Smad1/Msx1/Sox9/Notch1/Frzb/Id2/Fgfr1/Prrx2/Egr1	15
GO:0008154	GO:0008154	actin polymerization or depolymerization	12/452	198/28814	7.50023e-05	0.000746164	0.000444684	Pfn1/Tmsb10/Dbn1/Bin1/Rdx/Evl/Cfl1/Tpm1/Arpc2/Arpc1a/Sptbn1/Cotl1	12
GO:1903707	GO:1903707	negative regulation of hemopoiesis	9/452	113/28814	7.51567e-05	0.000746164	0.000444684	Nme1/Mdk/Prdx2/Hmgb3/Zfpm1/Hmgb1/Nrarp/Id2/Sfrp1	9
GO:0000578	GO:0000578	embryonic axis specification	6/452	46/28814	7.93724e-05	0.0007829	0.000466577	Tmed2/Cited1/Wnt5a/Lhx1/Tbx6/Nrarp	6
GO:0060323	GO:0060323	head morphogenesis	6/452	46/28814	7.93724e-05	0.0007829	0.000466577	Ssbp3/Lef1/Mmp2/Dkk1/Msx1/Cdk2ap1	6
GO:1903170	GO:1903170	negative regulation of calcium ion transmembrane transport	6/452	46/28814	7.93724e-05	0.0007829	0.000466577	Ywhae/Bin1/Ppp2ca/Akt1/Vdac1/Calm1	6
GO:0002068	GO:0002068	glandular epithelial cell development	5/452	29/28814	8.08613e-05	0.000794149	0.000473281	Cdh2/Smo/Wnt5a/Fasn/Dll1	5
GO:0061311	GO:0061311	cell surface receptor signaling pathway involved in heart development	5/452	29/28814	8.08613e-05	0.000794149	0.000473281	Wnt5a/Dkk1/Msx1/Notch1/Dll1	5
GO:0009855	GO:0009855	determination of bilateral symmetry	10/452	141/28814	8.10877e-05	0.00079466	0.000473585	Smo/Cited2/Tmed2/Pitx2/Wnt5a/Fgf8/Tbx6/Notch1/Dll1/T	10
GO:0051250	GO:0051250	negative regulation of lymphocyte activation	11/452	170/28814	8.29582e-05	0.000811246	0.00048347	Mdk/Sox11/Prdx2/Hmgb3/Prkar1a/Hmgb1/Cd24a/Peli1/Nrarp/Id2/Sfrp1	11
GO:0009799	GO:0009799	specification of symmetry	10/452	142/28814	8.60305e-05	0.00083862	0.000499784	Smo/Cited2/Tmed2/Pitx2/Wnt5a/Fgf8/Tbx6/Notch1/Dll1/T	10
GO:0120034	GO:0120034	positive regulation of plasma membrane bounded cell projection assembly	9/452	115/28814	8.61256e-05	0.00083862	0.000499784	Pfn1/Nrp1/Cdc42/Ccdc88a/Cfl1/Gsk3b/Arpc2/Mns1/Fscn1	9
GO:1902806	GO:1902806	regulation of cell cycle G1/S phase transition	11/452	171/28814	8.74341e-05	0.000849547	0.000506296	Ccnd2/Gas1/Rdx/Ppp2ca/Akt1/Ube2e2/Ddx3x/Eif4g1/Ccnd3/Id2/Psme2	11
GO:0051056	GO:0051056	regulation of small GTPase mediated signal transduction	13/452	233/28814	8.84384e-05	0.000857476	0.000511021	Cdh2/Itgb1/Amot/Nrp1/Bnip2/Tnfaip1/Arhgdia/Rtn4/Gabarap/Ppp2cb/Notch1/Cgnl1/Map4k4	13
GO:0002347	GO:0002347	response to tumor cell	6/452	47/28814	8.97932e-05	0.000866923	0.000516651	Prdx2/Hmgb1/Cd24a/Dapk1/Notch1/Calm1	6
GO:0030835	GO:0030835	negative regulation of actin filament depolymerization	6/452	47/28814	8.97932e-05	0.000866923	0.000516651	Rdx/Evl/Cfl1/Tpm1/Arpc2/Sptbn1	6
GO:0001942	GO:0001942	hair follicle development	9/452	116/28814	9.2095e-05	0.000887266	0.000528775	Gnas/Smo/Wnt5a/Dkk1/Akt1/Dbi/Sox9/Notch1/Fst	9
GO:0060979	GO:0060979	vasculogenesis involved in coronary vascular morphogenesis	4/452	16/28814	9.36405e-05	0.000896311	0.000534165	Nrp1/Pbrm1/Notch1/Fgfr1	4
GO:0090177	GO:0090177	establishment of planar polarity involved in neural tube closure	4/452	16/28814	9.36405e-05	0.000896311	0.000534165	Fzd2/Wnt5a/Ptk7/Sfrp1	4
GO:0098885	GO:0098885	modification of postsynaptic actin cytoskeleton	4/452	16/28814	9.36405e-05	0.000896311	0.000534165	Marcks/Pfn1/Myh10/Cfl1	4
GO:0032526	GO:0032526	response to retinoic acid	8/452	91/28814	9.3947e-05	0.000896311	0.000534165	Tead2/Gata6/Dkk1/Ptk7/Gsk3b/Sox9/Cyp26a1/Mest	8
GO:0010959	GO:0010959	regulation of metal ion transport	19/452	446/28814	9.40173e-05	0.000896311	0.000534165	Gnas/Ywhae/Itgb1/Bin1/Arf1/B2m/Ppp2ca/Akt1/Serpine2/Commd1/Chd7/Fkbp1a/Dbi/Cd63/Kif5b/Vdac1/Tspo/Homer2/Calm1	19
GO:0006929	GO:0006929	substrate-dependent cell migration	5/452	30/28814	9.57897e-05	0.000907513	0.000540841	Myh10/Nrp1/Fgfr1/Fbln1/Fn1	5
GO:0060343	GO:0060343	trabecula formation	5/452	30/28814	9.57897e-05	0.000907513	0.000540841	Fbn2/Mmp2/Fkbp1a/Smarca4/Sfrp1	5
GO:0060563	GO:0060563	neuroepithelial cell differentiation	5/452	30/28814	9.57897e-05	0.000907513	0.000540841	Cdh2/Sox4/Sox11/Lef1/Fgf8	5
GO:0072659	GO:0072659	protein localization to plasma membrane	15/452	302/28814	9.67632e-05	0.000913359	0.000544325	Cdh2/S100a10/Itgb1/Rab34/Tmed2/Rap1a/Rdx/Akt1/Commd1/Pkdcc/Vamp3/Ccdc88a/Kif5b/Krt18/Sptbn1	15
GO:0006403	GO:0006403	RNA localization	11/452	173/28814	9.7008e-05	0.000913359	0.000544325	Eif5a/Igf2bp3/Rftn1/Eny2/Thoc7/Kpnb1/Alyref/Pom121/Igf2bp1/G3bp2/Peg10	11
GO:0050680	GO:0050680	negative regulation of epithelial cell proliferation	11/452	173/28814	9.7008e-05	0.000913359	0.000544325	Gpc3/Smo/Maged1/B2m/Gas1/Wnt5a/Pex2/Cdkn1c/Sox9/Sfrp1/Sparc	11
GO:0030308	GO:0030308	negative regulation of cell growth	12/452	204/28814	9.96715e-05	0.000934574	0.000556969	Nrp1/Gas1/Wnt5a/Slit3/Serpine2/Ddx3x/Rtn4/Smarca4/Cfl1/Msx1/Frzb/Sfrp1	12
GO:1990138	GO:1990138	neuron projection extension	12/452	204/28814	9.96715e-05	0.000934574	0.000556969	Itgb1/Dbn1/Smo/Dpysl2/Nrp1/Ndn/Sh3glb1/Wnt5a/Slit3/Rtn4/Gsk3b/Fn1	12
GO:0003179	GO:0003179	heart valve morphogenesis	6/452	48/28814	0.000101274	0.000947649	0.000564761	Sox4/Zfpm1/Slit3/Twist1/Sox9/Notch1	6
GO:0060425	GO:0060425	lung morphogenesis	7/452	69/28814	0.000104126	0.000972338	0.000579475	Hmga2/Sox11/Pitx2/Id1/Cdc42/Fgf8/Sox9	7
GO:0051495	GO:0051495	positive regulation of cytoskeleton organization	12/452	205/28814	0.000104396	0.000972869	0.000579791	Pfn1/S100a10/Bin1/Nrp1/Id1/Cdc42/Evl/Ccdc88a/Cfl1/Tpm1/Arpc2/Pdlim4	12
GO:0051028	GO:0051028	mRNA transport	9/452	118/28814	0.000105079	0.000977235	0.000582393	Eif5a/Igf2bp3/Eny2/Thoc7/Alyref/Pom121/Igf2bp1/G3bp2/Peg10	9
GO:2000045	GO:2000045	regulation of G1/S transition of mitotic cell cycle	10/452	146/28814	0.000108438	0.00100642	0.000599786	Ccnd2/Rdx/Ppp2ca/Akt1/Ube2e2/Ddx3x/Eif4g1/Ccnd3/Id2/Psme2	10
GO:0022404	GO:0022404	molting cycle process	9/452	119/28814	0.000112125	0.00103642	0.000617664	Gnas/Smo/Wnt5a/Dkk1/Akt1/Dbi/Sox9/Notch1/Fst	9
GO:0022405	GO:0022405	hair cycle process	9/452	119/28814	0.000112125	0.00103642	0.000617664	Gnas/Smo/Wnt5a/Dkk1/Akt1/Dbi/Sox9/Notch1/Fst	9
GO:0060317	GO:0060317	cardiac epithelial to mesenchymal transition	5/452	31/28814	0.000112747	0.00103671	0.000617836	Fgf8/Twist1/Rtn4/Msx1/Notch1	5
GO:0061036	GO:0061036	positive regulation of cartilage development	5/452	31/28814	0.000112747	0.00103671	0.000617836	Mdk/Wnt5a/Pkdcc/Smad1/Sox9	5
GO:0051494	GO:0051494	negative regulation of cytoskeleton organization	11/452	176/28814	0.000113041	0.00103671	0.000617836	Pfn1/Tmsb10/Dbn1/Rdx/Taok1/Evl/Cfl1/Tpm1/Arpc2/Cgnl1/Sptbn1	11
GO:0044403	GO:0044403	biological process involved in symbiotic interaction	14/452	272/28814	0.000113066	0.00103671	0.000617836	Hmga2/P4hb/Nrp1/Romo1/Lef1/Thoc7/Alyref/Smarca4/Cfl1/Tsg101/Fbln1/Jun/Ly6e/Fn1	14
GO:0007265	GO:0007265	Ras protein signal transduction	16/452	342/28814	0.000114821	0.00105068	0.000626163	Cdh2/Itgb1/Nrp1/Tax1bp3/Rhou/Rap1a/Kpnb1/Cdc42/Tnfaip1/Arhgdia/Rtn4/Gabarap/Ppp2cb/Notch1/Map4k4/Jun	16
GO:0046883	GO:0046883	regulation of hormone secretion	15/452	307/28814	0.000116005	0.00105939	0.000631353	Gnas/Hmga2/Sox4/Sox11/Eny2/Midn/Serp1/Chd7/Ppp3ca/Kif5b/Tspo/Fgfr1/Birc5/Sfrp1/Slc16a1	15
GO:0008589	GO:0008589	regulation of smoothened signaling pathway	8/452	94/28814	0.000118129	0.00107662	0.000641625	Gpc3/Smo/Rab34/Gas1/Prkaca/Serpine2/Prrx2/Sfrp1	8
GO:0008637	GO:0008637	apoptotic mitochondrial changes	9/452	120/28814	0.000119562	0.00108752	0.000648116	Sh3glb1/Acaa2/Cd24a/Fam162a/Akt1/Gsk3b/Slc25a4/Ppp2cb/Jun	9
GO:0061308	GO:0061308	cardiac neural crest cell development involved in heart development	4/452	17/28814	0.000120939	0.00109566	0.000652971	Cited2/Pitx2/Cdc42/Twist1	4
GO:1905564	GO:1905564	positive regulation of vascular endothelial cell proliferation	4/452	17/28814	0.000120939	0.00109566	0.000652971	Mdk/Igf2/Hmgb1/Fgfr1	4
GO:0006606	GO:0006606	protein import into nucleus	11/452	178/28814	0.000124941	0.00112304	0.000669289	Smo/Kpnb1/Ppp2ca/Akt1/Elavl1/Pkig/Ppp3ca/Ipo5/Cfl1/Pom121/Notch1	11
GO:0061013	GO:0061013	regulation of mRNA catabolic process	11/452	178/28814	0.000124941	0.00112304	0.000669289	Vim/Pcbp4/Cnot6/Hnrnpab/Mapkapk2/Carhsp1/Elavl1/Csde1/Cnot7/Igf2bp1/Btg2	11
GO:1902904	GO:1902904	negative regulation of supramolecular fiber organization	11/452	178/28814	0.000124941	0.00112304	0.000669289	Pfn1/Tmsb10/Dbn1/Rdx/Taok1/Evl/Cfl1/Tpm1/Arpc2/Cgnl1/Sptbn1	11
GO:0021536	GO:0021536	diencephalon development	7/452	71/28814	0.000124947	0.00112304	0.000669289	Hmga2/Smo/Nrp1/Pitx2/Wnt5a/Uqcrq/Fgf8	7
GO:0032271	GO:0032271	regulation of protein polymerization	12/452	209/28814	0.00012527	0.00112372	0.000669694	Pfn1/Tmsb10/Dbn1/Bin1/Rdx/Evl/Cfl1/Tpm1/Arpc2/Arpc1a/Sptbn1/Cotl1	12
GO:0140694	GO:0140694	non-membrane-bounded organelle assembly	17/452	381/28814	0.000125516	0.00112372	0.000669694	Itgb1/Myh10/Cnot6/Actg1/Prkar1a/Rpl38/Kpnb1/Mrps7/Krt8/Ddx3x/Csde1/Tpm1/Arpc2/Cnot7/Rnf213/G3bp2/Fscn1	17
GO:0045685	GO:0045685	regulation of glial cell differentiation	8/452	95/28814	0.000127248	0.001137	0.000677607	Hmga2/Mdk/Bin1/Dll3/Serpine2/Rtn4/Notch1/Id2	8
GO:0003197	GO:0003197	endocardial cushion development	6/452	50/28814	0.000127723	0.00113901	0.000678806	Cited2/Fgf8/Twist1/Msx1/Sox9/Notch1	6
GO:0055007	GO:0055007	cardiac muscle cell differentiation	10/452	149/28814	0.00012832	0.0011421	0.000680645	Itgb1/Kdm6b/Myh10/Pitx2/Gata6/Dkk1/Gsk3b/Slc25a4/Dll1/T	10
GO:0002573	GO:0002573	myeloid leukocyte differentiation	13/452	242/28814	0.000129194	0.00114763	0.000683944	Gnas/Gpc3/Nme1/Cited2/Zfpm1/Lef1/App/Fasn/Ctnnbip1/Gsk3b/Id2/Jun/Sfrp1	13
GO:0019216	GO:0019216	regulation of lipid metabolic process	17/452	382/28814	0.000129506	0.00114817	0.000684265	Fabp5/Igf2/Arf1/App/Capn2/Sh3glb1/Cdc42/Pex2/Akt1/Dbi/Twist1/Sox9/Rnf213/Ctdnep1/Tspo/Id2/Egr1	17
GO:0036293	GO:0036293	response to decreased oxygen levels	13/452	243/28814	0.00013459	0.00119093	0.000709746	P4hb/Cited2/Mmp2/Acaa2/Cd24a/Gata6/Fam162a/Akt1/Commd1/Twist1/Rtn4/Notch1/Egr1	13
GO:0060419	GO:0060419	heart growth	9/452	122/28814	0.000135679	0.00119592	0.000712719	Cited2/Prkar1a/Gata6/Smad1/Gsk3b/Foxc1/Slc25a4/Notch1/Fgfr1	9
GO:0072329	GO:0072329	monocarboxylic acid catabolic process	9/452	122/28814	0.000135679	0.00119592	0.000712719	Acaa2/Pex2/Akt1/Akr1a1/Acat2/Dbi/Twist1/Crabp1/Cyp26a1	9
GO:0032922	GO:0032922	circadian regulation of gene expression	7/452	72/28814	0.000136557	0.00120133	0.000715944	Maged1/Top1/Id1/Csnk1e/Id2/Egr1/Id3	7
GO:0045137	GO:0045137	development of primary sexual characteristics	13/452	244/28814	0.00014018	0.00123083	0.000733526	Hmga2/Cited2/Rhobtb3/Mmp2/Prdx4/Wnt5a/Cbx2/H3f3b/Fgf8/Foxc1/Sox9/Sfrp1/Fst	13
GO:0051147	GO:0051147	regulation of muscle cell differentiation	10/452	151/28814	0.000143217	0.00125508	0.000747975	Eif5a/Igf2/Dkk1/Smad1/Gsk3b/Msx1/Slc25a4/Notch1/Id2/Dll1	10
GO:0000079	GO:0000079	regulation of cyclin-dependent protein serine/threonine kinase activity	7/452	73/28814	0.000149025	0.00130347	0.000776817	Ccnd2/Ccnjl/Akt1/Cdkn1c/Ccni/Ccng1/Ccnd3	7
GO:0051216	GO:0051216	cartilage development	12/452	213/28814	0.000149624	0.0013062	0.000778443	Gnas/Serpinh1/Hmga2/Mdk/Wnt5a/Pkdcc/Smad1/Msx1/Sox9/Frzb/Fgfr1/Prrx2	12
GO:0051170	GO:0051170	import into nucleus	11/452	182/28814	0.000151966	0.00131794	0.000785437	Smo/Kpnb1/Ppp2ca/Akt1/Elavl1/Pkig/Ppp3ca/Ipo5/Cfl1/Pom121/Notch1	11
GO:0003309	GO:0003309	type B pancreatic cell differentiation	5/452	33/28814	0.00015348	0.00131794	0.000785437	Cdh2/Smo/Wnt5a/Gata6/Dll1	5
GO:0060669	GO:0060669	embryonic placenta morphogenesis	5/452	33/28814	0.00015348	0.00131794	0.000785437	Tmed2/Igf2/Lef1/Rspo3/Cdkn1c	5
GO:0060740	GO:0060740	prostate gland epithelium morphogenesis	5/452	33/28814	0.00015348	0.00131794	0.000785437	Mmp2/Wnt5a/Sox9/Notch1/Sfrp1	5
GO:0042249	GO:0042249	establishment of planar polarity of embryonic epithelium	4/452	18/28814	0.000153571	0.00131794	0.000785437	Fzd2/Wnt5a/Ptk7/Sfrp1	4
GO:0048368	GO:0048368	lateral mesoderm development	4/452	18/28814	0.000153571	0.00131794	0.000785437	Tead2/Smo/Cited2/Fgfr1	4
GO:0061307	GO:0061307	cardiac neural crest cell differentiation involved in heart development	4/452	18/28814	0.000153571	0.00131794	0.000785437	Cited2/Pitx2/Cdc42/Twist1	4
GO:0072077	GO:0072077	renal vesicle morphogenesis	4/452	18/28814	0.000153571	0.00131794	0.000785437	Smo/Cited1/Lhx1/Sox9	4
GO:1905244	GO:1905244	regulation of modification of synaptic structure	4/452	18/28814	0.000153571	0.00131794	0.000785437	Marcks/Myh10/Cdc42/Gsk3b	4
GO:0006914	GO:0006914	autophagy	19/452	464/28814	0.000156578	0.0013387	0.000797812	Smo/Pafah1b2/Eif4g2/Sh3glb1/Hmgb1/Wdr6/Emc6/Akt1/Scoc/Dapk1/Gabarap/Gsk3b/Fundc2/Pmp22/Vdac1/Slc25a4/Rnf213/Tspo/Eif4g1	19
GO:0061919	GO:0061919	process utilizing autophagic mechanism	19/452	464/28814	0.000156578	0.0013387	0.000797812	Smo/Pafah1b2/Eif4g2/Sh3glb1/Hmgb1/Wdr6/Emc6/Akt1/Scoc/Dapk1/Gabarap/Gsk3b/Fundc2/Pmp22/Vdac1/Slc25a4/Rnf213/Tspo/Eif4g1	19
GO:0032091	GO:0032091	negative regulation of protein binding	8/452	98/28814	0.000158157	0.00134713	0.000802834	Zfpm1/B2m/Id1/Dkk1/Akt1/Ctnnbip1/Dtnbp1/Gsk3b	8
GO:1904063	GO:1904063	negative regulation of cation transmembrane transport	8/452	98/28814	0.000158157	0.00134713	0.000802834	Ywhae/Bin1/Ppp2ca/Akt1/Commd1/Twist1/Vdac1/Calm1	8
GO:0019083	GO:0019083	viral transcription	6/452	52/28814	0.000159371	0.00134713	0.000802834	Hmga2/Pfn1/Lef1/Smarca4/Notch1/Jun	6
GO:0061005	GO:0061005	cell differentiation involved in kidney development	6/452	52/28814	0.000159371	0.00134713	0.000802834	Basp1/Smo/Cited1/Lhx1/Cd24a/Notch1	6
GO:0045766	GO:0045766	positive regulation of angiogenesis	11/452	183/28814	0.00015945	0.00134713	0.000802834	Hmga2/Mdk/Itgb1/Nrp1/Igf2/Hmgb1/Wnt5a/Gata6/Smad1/Rtn4/Dll1	11
GO:1904018	GO:1904018	positive regulation of vasculature development	11/452	183/28814	0.00015945	0.00134713	0.000802834	Hmga2/Mdk/Itgb1/Nrp1/Igf2/Hmgb1/Wnt5a/Gata6/Smad1/Rtn4/Dll1	11
GO:0001933	GO:0001933	negative regulation of protein phosphorylation	16/452	352/28814	0.000159633	0.00134713	0.000802834	Tmed2/Prkar1a/Ppp2ca/Dkk1/Akt1/Cdkn1c/Dnajc3/Dtnbp1/Pkig/Twist1/Gsk3b/Tsg101/Eif4g1/Fbln1/Jun/Sfrp1	16
GO:0001885	GO:0001885	endothelial cell development	7/452	74/28814	0.000162401	0.00136542	0.000813738	Vezf1/Rap1a/Id1/Ccm2/Clic4/Fasn/Rdx	7
GO:0030032	GO:0030032	lamellipodium assembly	7/452	74/28814	0.000162401	0.00136542	0.000813738	Itgb1/Cdc42/Ccdc88a/Cfl1/Pmp22/Arpc2/Fscn1	7
GO:0016358	GO:0016358	dendrite development	15/452	317/28814	0.000164689	0.00138211	0.000823684	Marcks/Itgb1/Dbn1/Nrp1/Arf1/App/Id1/Sh3glb1/Pbrm1/Cdc42/Dtnbp1/Ppp3ca/Cfl1/Gsk3b/Igf2bp1	15
GO:0001938	GO:0001938	positive regulation of endothelial cell proliferation	8/452	99/28814	0.000169738	0.00142187	0.000847377	Mdk/Igf2/Hmgb1/Wnt5a/Akt1/Nrarp/Fgfr1/Jun	8
GO:0010506	GO:0010506	regulation of autophagy	14/452	283/28814	0.000170929	0.00142922	0.000851758	Smo/Pafah1b2/Eif4g2/Sh3glb1/Hmgb1/Wdr6/Akt1/Scoc/Dapk1/Gsk3b/Vdac1/Slc25a4/Tspo/Eif4g1	14
GO:0022407	GO:0022407	regulation of cell-cell adhesion	19/452	468/28814	0.000174654	0.00145769	0.000868724	Mdk/Sox4/Prdx2/Cited2/Igf2/Lef1/B2m/Zfp703/Mex3b/Prkar1a/Hmgb1/Wnt5a/Cd24a/Rdx/Akt1/Serpine2/Peli1/Notch1/Nrarp	19
GO:0003156	GO:0003156	regulation of animal organ formation	5/452	34/28814	0.000177639	0.00147719	0.000880346	Cited2/Wnt5a/Dkk1/Fgf8/Fgfr1	5
GO:0060512	GO:0060512	prostate gland morphogenesis	5/452	34/28814	0.000177639	0.00147719	0.000880346	Mmp2/Wnt5a/Sox9/Notch1/Sfrp1	5
GO:0032092	GO:0032092	positive regulation of protein binding	8/452	100/28814	0.000182008	0.00151076	0.000900354	B2m/App/Wnt5a/Ppp2ca/Amfr/Gsk3b/Bambi/Ppp2cb	8
GO:0007179	GO:0007179	transforming growth factor beta receptor signaling pathway	11/452	186/28814	0.000183805	0.00152291	0.000907591	Fbn2/Zyx/Cited2/Cited1/Zfp703/Cdkn1c/Smad1/Bambi/Jun/Hspa5/Peg10	11
GO:0045862	GO:0045862	positive regulation of proteolysis	16/452	357/28814	0.00018727	0.0015488	0.000923025	S100a10/Mtch1/Sumo2/App/Hmgb1/Ppp2ca/Fam162a/Csnk1e/Akt1/Ddx3x/Dapk1/Cycs/Gabarap/Cfl1/Gsk3b/Psme2	16
GO:0021766	GO:0021766	hippocampus development	7/452	76/28814	0.000192066	0.0015718	0.000936731	Mdk/Ywhae/Smo/Lef1/Uqcrq/Gsk3b/Btg2	7
GO:1903036	GO:1903036	positive regulation of response to wounding	7/452	76/28814	0.000192066	0.0015718	0.000936731	Mdk/Prdx2/Itgb1/Actg1/Hmgb1/Cd24a/Rtn4	7
GO:1904029	GO:1904029	regulation of cyclin-dependent protein kinase activity	7/452	76/28814	0.000192066	0.0015718	0.000936731	Ccnd2/Ccnjl/Akt1/Cdkn1c/Ccni/Ccng1/Ccnd3	7
GO:0021542	GO:0021542	dentate gyrus development	4/452	19/28814	0.000192121	0.0015718	0.000936731	Mdk/Smo/Lef1/Btg2	4
GO:0034111	GO:0034111	negative regulation of homotypic cell-cell adhesion	4/452	19/28814	0.000192121	0.0015718	0.000936731	Zfp703/Cd24a/Rdx/Serpine2	4
GO:0060712	GO:0060712	spongiotrophoblast layer development	4/452	19/28814	0.000192121	0.0015718	0.000936731	Igf2/Cited1/Akt1/Phlda2	4
GO:0060021	GO:0060021	roof of mouth development	8/452	101/28814	0.000194997	0.00159247	0.00094905	Sox11/Fzd2/Lef1/Gas1/Wnt5a/Pkdcc/Chd7/Msx1	8
GO:0014014	GO:0014014	negative regulation of gliogenesis	6/452	54/28814	0.000196916	0.00159407	0.00095	Hmga2/Sox11/Dll3/Tspo/Notch1/Id2	6
GO:0048483	GO:0048483	autonomic nervous system development	6/452	54/28814	0.000196916	0.00159407	0.00095	Sox4/Sox11/Nrp1/Hoxb2/Hoxb1/Fn1	6
GO:0048701	GO:0048701	embryonic cranial skeleton morphogenesis	6/452	54/28814	0.000196916	0.00159407	0.00095	Gnas/Gas1/Lhx1/Fgf8/Twist1/Prrx2	6
GO:0065002	GO:0065002	intracellular protein transmembrane transport	6/452	54/28814	0.000196916	0.00159407	0.00095	Sec61g/Sec61b/Romo1/Pex2/Timm17b/Hspa5	6
GO:0008360	GO:0008360	regulation of cell shape	10/452	157/28814	0.000196941	0.00159407	0.00095	Myh10/Plxna2/Rhobtb3/Rhou/Rdx/Arhgdia/Cfl1/Tpm1/Bambi/Fn1	10
GO:0003401	GO:0003401	axis elongation	5/452	35/28814	0.000204594	0.00165307	0.000985165	Nkd1/Wnt5a/Ptk7/Sox9/Sfrp1	5
GO:0090101	GO:0090101	negative regulation of transmembrane receptor protein serine/threonine kinase signaling pathway	9/452	129/28814	0.000207081	0.00167021	0.000995376	Fbn2/Wnt5a/Dkk1/Bambi/Notch1/Sfrp1/Hspa5/Peg10/Fst	9
GO:0005977	GO:0005977	glycogen metabolic process	7/452	77/28814	0.000208457	0.00167538	0.000998458	Igf2/Hmgb1/Akt1/Phlda2/Gyg/Grb10/Gsk3b	7
GO:0006073	GO:0006073	cellular glucan metabolic process	7/452	77/28814	0.000208457	0.00167538	0.000998458	Igf2/Hmgb1/Akt1/Phlda2/Gyg/Grb10/Gsk3b	7
GO:0006473	GO:0006473	protein acetylation	12/452	221/28814	0.000210667	0.00169016	0.00100727	Sox4/Ctbp1/Eny2/Lef1/App/Usp22/Taok1/Ddx3x/Twist1/Smarca4/Gsk3b/Eid1	12
GO:0045687	GO:0045687	positive regulation of glial cell differentiation	6/452	55/28814	0.000218133	0.00174086	0.00103748	Mdk/Bin1/Serpine2/Rtn4/Notch1/Id2	6
GO:0048546	GO:0048546	digestive tract morphogenesis	6/452	55/28814	0.000218133	0.00174086	0.00103748	Sox11/Pitx2/Wnt5a/Notch1/Id2/Sfrp1	6
GO:0055010	GO:0055010	ventricular cardiac muscle tissue morphogenesis	6/452	55/28814	0.000218133	0.00174086	0.00103748	Chd7/Fkbp1a/Foxc1/Tpm1/Notch1/Ly6e	6
GO:0044042	GO:0044042	glucan metabolic process	7/452	78/28814	0.000225958	0.00180016	0.00107282	Igf2/Hmgb1/Akt1/Phlda2/Gyg/Grb10/Gsk3b	7
GO:0042593	GO:0042593	glucose homeostasis	14/452	291/28814	0.000227661	0.00181056	0.00107902	Fabp5/Sox4/Rab34/Fbn2/Eny2/Prkaca/Ppp2ca/Akt1/Spop/Ppp3ca/Kif5b/Smarca4/Birc5/Slc16a1	14
GO:0043488	GO:0043488	regulation of mRNA stability	10/452	160/28814	0.000229593	0.00182275	0.00108628	Vim/Pcbp4/Cnot6/Mapkapk2/Carhsp1/Elavl1/Csde1/Cnot7/Igf2bp1/Btg2	10
GO:1901216	GO:1901216	positive regulation of neuron death	9/452	131/28814	0.000232432	0.00184207	0.0010978	Ube2m/App/Capn2/Wnt5a/Cdc42/Dkk1/Gsk3b/Jun/Egr1	9
GO:0003203	GO:0003203	endocardial cushion morphogenesis	5/452	36/28814	0.000234554	0.00185566	0.0011059	Fgf8/Twist1/Msx1/Sox9/Notch1	5
GO:0033500	GO:0033500	carbohydrate homeostasis	14/452	292/28814	0.000235779	0.00186212	0.00110975	Fabp5/Sox4/Rab34/Fbn2/Eny2/Prkaca/Ppp2ca/Akt1/Spop/Ppp3ca/Kif5b/Smarca4/Birc5/Slc16a1	14
GO:0003161	GO:0003161	cardiac conduction system development	4/452	20/28814	0.000237186	0.00186355	0.0011106	Cdc42/Gata6/Notch1/Id2	4
GO:0070262	GO:0070262	peptidyl-serine dephosphorylation	4/452	20/28814	0.000237186	0.00186355	0.0011106	Ywhae/Ppp2ca/Ppp3ca/Ppp2cb	4
GO:0072087	GO:0072087	renal vesicle development	4/452	20/28814	0.000237186	0.00186355	0.0011106	Smo/Cited1/Lhx1/Sox9	4
GO:0030834	GO:0030834	regulation of actin filament depolymerization	6/452	56/28814	0.00024111	0.00188462	0.00112316	Rdx/Evl/Cfl1/Tpm1/Arpc2/Sptbn1	6
GO:0030858	GO:0030858	positive regulation of epithelial cell differentiation	6/452	56/28814	0.00024111	0.00188462	0.00112316	Vezf1/Lhx1/Cd24a/Foxc1/Sox9/Notch1	6
GO:0043536	GO:0043536	positive regulation of blood vessel endothelial cell migration	6/452	56/28814	0.00024111	0.00188462	0.00112316	Amot/Nrp1/Igf2/Hmgb1/Akt1/Fgfr1	6
GO:0050866	GO:0050866	negative regulation of cell activation	12/452	225/28814	0.000248415	0.0019384	0.00115521	Mdk/Sox11/Prdx2/Hmgb3/Prkar1a/Hmgb1/Cd24a/Serpine2/Peli1/Nrarp/Id2/Sfrp1	12
GO:0010977	GO:0010977	negative regulation of neuron projection development	10/452	162/28814	0.000253791	0.00197696	0.00117819	Vim/Nrp1/B2m/Wnt5a/Dkk1/Dtnbp1/Rtn4/Gsk3b/Pmp22/Tbx6	10
GO:0035883	GO:0035883	enteroendocrine cell differentiation	5/452	37/28814	0.000267735	0.00207495	0.00123659	Cdh2/Smo/Wnt5a/Gata6/Dll1	5
GO:0070873	GO:0070873	regulation of glycogen metabolic process	5/452	37/28814	0.000267735	0.00207495	0.00123659	Igf2/Hmgb1/Akt1/Phlda2/Grb10	5
GO:0071364	GO:0071364	cellular response to epidermal growth factor stimulus	5/452	37/28814	0.000267735	0.00207495	0.00123659	Akt1/Cfl1/Foxc1/Arpc2/Sox9	5
GO:1901880	GO:1901880	negative regulation of protein depolymerization	7/452	81/28814	0.00028568	0.00221026	0.00131723	Rdx/Taok1/Evl/Cfl1/Tpm1/Arpc2/Sptbn1	7
GO:0006979	GO:0006979	response to oxidative stress	17/452	409/28814	0.000288636	0.00222754	0.00132752	Prdx2/Kdm6b/P4hb/Romo1/Mmp2/App/Nono/Pxdn/Prdx4/Prkra/Akt1/Atox1/Fgf8/Dapk1/Cfl1/Ppp2cb/Jun	17
GO:0001764	GO:0001764	neuron migration	11/452	196/28814	0.00028902	0.00222754	0.00132752	Mdk/Ywhae/Top2b/Myh10/Nrp1/Ndn/Pitx2/Lhx1/Pex2/Twist1/Gsk3b	11
GO:0043555	GO:0043555	regulation of translation in response to stress	4/452	21/28814	0.000289379	0.00222754	0.00132752	Tmed2/Dnajc3/Ddx3x/Eif4g1	4
GO:0034766	GO:0034766	negative regulation of ion transmembrane transport	8/452	107/28814	0.000289893	0.00222773	0.00132764	Ywhae/Bin1/Ppp2ca/Akt1/Commd1/Twist1/Vdac1/Calm1	8
GO:0006338	GO:0006338	chromatin remodeling	12/452	229/28814	0.000291768	0.00223836	0.00133397	Smarce1/Kdm6b/Top1/H3f3a/Gatad1/Pbrm1/Dnajc9/H3f3b/Baz1a/Chd7/Smarca4/Sox9	12
GO:0021587	GO:0021587	cerebellum morphogenesis	6/452	58/28814	0.000292751	0.00223837	0.00133398	Smo/Gas1/Lhx1/Serpine2/Dll1/Hspa5	6
GO:0071806	GO:0071806	protein transmembrane transport	6/452	58/28814	0.000292751	0.00223837	0.00133398	Sec61g/Sec61b/Romo1/Pex2/Timm17b/Hspa5	6
GO:0046879	GO:0046879	hormone secretion	16/452	372/28814	0.000296605	0.00226025	0.00134702	Gnas/Hmga2/Sox4/Sox11/Eny2/Midn/Ywhaz/Serp1/Chd7/Ppp3ca/Kif5b/Tspo/Fgfr1/Birc5/Sfrp1/Slc16a1	16
GO:0048872	GO:0048872	homeostasis of number of cells	16/452	372/28814	0.000296605	0.00226025	0.00134702	Cdh2/Sox4/Prdx2/Smo/Cited2/Zfpm1/B2m/Hmgb1/Smap1/Cd24a/Lmo2/Akt1/Smarca4/Sox9/Notch1/Id2	16
GO:0071634	GO:0071634	regulation of transforming growth factor beta production	5/452	38/28814	0.000304361	0.00231162	0.00137763	Cd24a/Gata6/Laptm4b/Fbln1/Fn1	5
GO:0072210	GO:0072210	metanephric nephron development	5/452	38/28814	0.000304361	0.00231162	0.00137763	Smo/Cited1/Lhx1/Sox9/Egr1	5
GO:0014855	GO:0014855	striated muscle cell proliferation	7/452	82/28814	0.000308186	0.00233678	0.00139263	Cited2/Prkar1a/Gata6/Smad1/Foxc1/Notch1/Fgfr1	7
GO:0033555	GO:0033555	multicellular organismal response to stress	8/452	108/28814	0.000308865	0.00233804	0.00139338	Mdk/Capn2/Akt1/Ppp3ca/Dbi/Vdac1/Tspo/Eif4g1	8
GO:0040029	GO:0040029	regulation of gene expression, epigenetic	10/452	167/28814	0.000323781	0.00244345	0.0014562	Gnas/Hmga2/Ctbp1/Ndn/H3f3a/Pphln1/Cdkn1c/H3f3b/Smarca4/Gsk3b	10
GO:0042303	GO:0042303	molting cycle	9/452	137/28814	0.000324399	0.00244345	0.0014562	Gnas/Smo/Wnt5a/Dkk1/Akt1/Dbi/Sox9/Notch1/Fst	9
GO:0042633	GO:0042633	hair cycle	9/452	137/28814	0.000324399	0.00244345	0.0014562	Gnas/Smo/Wnt5a/Dkk1/Akt1/Dbi/Sox9/Notch1/Fst	9
GO:0010595	GO:0010595	positive regulation of endothelial cell migration	8/452	109/28814	0.000328838	0.00246872	0.00147126	Amot/Nrp1/Igf2/Hmgb1/Wnt5a/Akt1/Fgfr1/Sparc	8
GO:0106027	GO:0106027	neuron projection organization	8/452	109/28814	0.000328838	0.00246872	0.00147126	Marcks/Dbn1/Arf1/App/Cdc42/Dtnbp1/Cfl1/Gsk3b	8
GO:0002761	GO:0002761	regulation of myeloid leukocyte differentiation	9/452	138/28814	0.00034231	0.00256564	0.00152902	Gnas/Nme1/Zfpm1/Lef1/Ctnnbip1/Gsk3b/Id2/Jun/Sfrp1	9
GO:0021680	GO:0021680	cerebellar Purkinje cell layer development	5/452	39/28814	0.000344659	0.002579	0.00153698	Myh10/Uqcrq/Lhx1/Dll1/Hspa5	5
GO:0003180	GO:0003180	aortic valve morphogenesis	4/452	22/28814	0.000349324	0.00260109	0.00155015	Slit3/Twist1/Sox9/Notch1	4
GO:0061323	GO:0061323	cell proliferation involved in heart morphogenesis	4/452	22/28814	0.000349324	0.00260109	0.00155015	Gng5/Pitx2/Sox9/Notch1	4
GO:0072273	GO:0072273	metanephric nephron morphogenesis	4/452	22/28814	0.000349324	0.00260109	0.00155015	Smo/Cited1/Lhx1/Sox9	4
GO:0030042	GO:0030042	actin filament depolymerization	6/452	60/28814	0.000352691	0.00262188	0.00156254	Rdx/Evl/Cfl1/Tpm1/Arpc2/Sptbn1	6
GO:0050708	GO:0050708	regulation of protein secretion	14/452	304/28814	0.00035438	0.00263015	0.00156746	Sox4/Rab34/Myh10/Wls/Eny2/Arf1/Midn/Serp1/Ppp3ca/Kif5b/Cyp51/Birc5/Sfrp1/Slc16a1	14
GO:0034341	GO:0034341	response to interferon-gamma	9/452	139/28814	0.000361029	0.00267514	0.00159428	Vim/Zyx/Cited1/Actg1/Cdc42/Evl/Vamp3/Dapk1/Kif5b	9
GO:2000146	GO:2000146	negative regulation of cell motility	14/452	305/28814	0.000366237	0.00270932	0.00161465	Cited2/Hmgb1/Clic4/Akt1/Evl/Arhgdia/Erdr1/Cd63/Cfl1/Gsk3b/Tpm1/Notch1/Fbln1/Sfrp1	14
GO:0002695	GO:0002695	negative regulation of leukocyte activation	11/452	202/28814	0.000373696	0.00276002	0.00164486	Mdk/Sox11/Prdx2/Hmgb3/Prkar1a/Hmgb1/Cd24a/Peli1/Nrarp/Id2/Sfrp1	11
GO:0009914	GO:0009914	hormone transport	16/452	380/28814	0.00037484	0.00276399	0.00164723	Gnas/Hmga2/Sox4/Sox11/Eny2/Midn/Ywhaz/Serp1/Chd7/Ppp3ca/Kif5b/Tspo/Fgfr1/Birc5/Sfrp1/Slc16a1	16
GO:0060325	GO:0060325	face morphogenesis	5/452	40/28814	0.000388866	0.00285356	0.00170061	Lef1/Mmp2/Dkk1/Msx1/Cdk2ap1	5
GO:0070849	GO:0070849	response to epidermal growth factor	5/452	40/28814	0.000388866	0.00285356	0.00170061	Akt1/Cfl1/Foxc1/Arpc2/Sox9	5
GO:1905332	GO:1905332	positive regulation of morphogenesis of an epithelium	5/452	40/28814	0.000388866	0.00285356	0.00170061	Mdk/Smo/Maged1/Lhx1/Sox9	5
GO:0048771	GO:0048771	tissue remodeling	11/452	203/28814	0.000389655	0.00285476	0.00170132	Mdk/Mmp2/Pbrm1/Rspo3/Cd24a/Fgf8/Chd7/Ppp3ca/Gsk3b/Foxc1/Sfrp1	11
GO:0050792	GO:0050792	regulation of viral process	10/452	171/28814	0.000390761	0.00285826	0.00170341	Hmga2/Pfn1/Top2b/P4hb/Ddx3x/Cnot7/Tsg101/Notch1/Fbln1/Ly6e	10
GO:0021987	GO:0021987	cerebral cortex development	8/452	112/28814	0.000395162	0.00288121	0.00171708	Cdh2/Mdk/Ywhae/Smo/Lamb1/Rtn4/Gsk3b/Fgfr1	8
GO:0071346	GO:0071346	cellular response to interferon-gamma	8/452	112/28814	0.000395162	0.00288121	0.00171708	Vim/Zyx/Actg1/Cdc42/Evl/Vamp3/Dapk1/Kif5b	8
GO:0051224	GO:0051224	negative regulation of protein transport	9/452	141/28814	0.000401005	0.00291448	0.00173691	Eny2/Ube2j1/Midn/Ppp2ca/Pkdcc/Pkig/Ppp3ca/Cyp51/Sfrp1	9
GO:1904375	GO:1904375	regulation of protein localization to cell periphery	9/452	141/28814	0.000401005	0.00291448	0.00173691	Itgb1/Gpc6/Rap1a/Akt1/Commd1/Pkdcc/Kif5b/Gsk3b/Sptbn1	9
GO:0043087	GO:0043087	regulation of GTPase activity	15/452	345/28814	0.000405706	0.00294396	0.00175448	Gnas/S100a10/Itgb1/Amot/Bin1/Tmed2/Plxna2/Mex3b/Tax1bp3/Rap1a/Wnt5a/Rdx/Trappc6a/Gsk3b/Map4k4	15
GO:0046661	GO:0046661	male sex differentiation	10/452	172/28814	0.000409196	0.00296456	0.00176676	Hmga2/Cited2/Rhobtb3/Prdx4/Wnt5a/H3f3b/Fgf8/Greb1l/Sox9/Sfrp1	10
GO:0003323	GO:0003323	type B pancreatic cell development	4/452	23/28814	0.000417653	0.00300671	0.00179188	Cdh2/Smo/Wnt5a/Dll1	4
GO:0035089	GO:0035089	establishment of apical/basal cell polarity	4/452	23/28814	0.000417653	0.00300671	0.00179188	Wnt5a/Cdc42/Ptk7/Fscn1	4
GO:0090190	GO:0090190	positive regulation of branching involved in ureteric bud morphogenesis	4/452	23/28814	0.000417653	0.00300671	0.00179188	Smo/Maged1/Lhx1/Sox9	4
GO:1901028	GO:1901028	regulation of mitochondrial outer membrane permeabilization involved in apoptotic signaling pathway	4/452	23/28814	0.000417653	0.00300671	0.00179188	Sh3glb1/Acaa2/Gsk3b/Slc25a4	4
GO:0045639	GO:0045639	positive regulation of myeloid cell differentiation	8/452	113/28814	0.000419544	0.00300904	0.00179327	Gnas/Lef1/Hmgb1/Smap1/Ctnnbip1/Gsk3b/Id2/Jun	8
GO:0001736	GO:0001736	establishment of planar polarity	6/452	62/28814	0.000421827	0.00300904	0.00179327	Gpc3/Fzd2/Nkd1/Wnt5a/Ptk7/Sfrp1	6
GO:0006446	GO:0006446	regulation of translational initiation	6/452	62/28814	0.000421827	0.00300904	0.00179327	Bzw2/Eif4g2/Tmed2/Dnajc3/Ddx3x/Eif4g1	6
GO:0021575	GO:0021575	hindbrain morphogenesis	6/452	62/28814	0.000421827	0.00300904	0.00179327	Smo/Gas1/Lhx1/Serpine2/Dll1/Hspa5	6
GO:0021872	GO:0021872	forebrain generation of neurons	6/452	62/28814	0.000421827	0.00300904	0.00179327	Nrp1/Lef1/B2m/Uqcrq/Fgf8/Fgfr1	6
GO:0003211	GO:0003211	cardiac ventricle formation	3/452	10/28814	0.00042392	0.00300904	0.00179327	Sox4/Sox11/Notch1	3
GO:0003253	GO:0003253	cardiac neural crest cell migration involved in outflow tract morphogenesis	3/452	10/28814	0.00042392	0.00300904	0.00179327	Pitx2/Cdc42/Twist1	3
GO:0021612	GO:0021612	facial nerve structural organization	3/452	10/28814	0.00042392	0.00300904	0.00179327	Nrp1/Hoxb2/Hoxb1	3
GO:0032594	GO:0032594	protein transport within lipid bilayer	3/452	10/28814	0.00042392	0.00300904	0.00179327	Itgb1/Rftn1/Cd24a	3
GO:0032984	GO:0032984	protein-containing complex disassembly	12/452	239/28814	0.000429088	0.00304098	0.0018123	Smarce1/Eif5a/Rdx/Taok1/Evl/Kif5b/Smarca4/Cfl1/Gsk3b/Tpm1/Arpc2/Sptbn1	12
GO:0030513	GO:0030513	positive regulation of BMP signaling pathway	5/452	41/28814	0.000437222	0.00308424	0.00183808	Gpc3/Sox11/Gata6/Msx1/Notch1	5
GO:0035886	GO:0035886	vascular associated smooth muscle cell differentiation	5/452	41/28814	0.000437222	0.00308424	0.00183808	Pitx2/Pbrm1/Gata6/Smarca4/Notch1	5
GO:0071604	GO:0071604	transforming growth factor beta production	5/452	41/28814	0.000437222	0.00308424	0.00183808	Cd24a/Gata6/Laptm4b/Fbln1/Fn1	5
GO:0031334	GO:0031334	positive regulation of protein-containing complex assembly	11/452	206/28814	0.000441006	0.00310613	0.00185113	Pfn1/Bin1/Sh3glb1/1810058I24Rik/Cd24a/Evl/Ddx3x/Gsk3b/Arpc2/Eif4g1/Fscn1	11
GO:1902893	GO:1902893	regulation of miRNA transcription	7/452	87/28814	0.000443015	0.00311546	0.00185669	App/Gata6/Smad1/Smarca4/Sox9/Jun/Egr1	7
GO:0031532	GO:0031532	actin cytoskeleton reorganization	8/452	114/28814	0.000445133	0.00312267	0.00186098	Mdk/Nrp1/Cdc42/Arhgdia/Dtnbp1/Ptk7/Arpc2/Pdlim4	8
GO:0008406	GO:0008406	gonad development	12/452	240/28814	0.00044541	0.00312267	0.00186098	Hmga2/Cited2/Rhobtb3/Mmp2/Prdx4/Wnt5a/H3f3b/Fgf8/Foxc1/Sox9/Sfrp1/Fst	12
GO:0043487	GO:0043487	regulation of RNA stability	10/452	174/28814	0.000448241	0.00313768	0.00186993	Vim/Pcbp4/Cnot6/Mapkapk2/Carhsp1/Elavl1/Csde1/Cnot7/Igf2bp1/Btg2	10
GO:0099173	GO:0099173	postsynapse organization	11/452	207/28814	0.000459335	0.00320618	0.00191076	Marcks/Cdh2/Dbn1/Myh10/Nrp1/Arf1/App/Wnt5a/Cdc42/Dtnbp1/Cfl1	11
GO:0006893	GO:0006893	Golgi to plasma membrane transport	6/452	63/28814	0.000460137	0.00320618	0.00191076	Rab34/Commd1/Pkdcc/Vamp3/Krt18/Sptbn1	6
GO:0007164	GO:0007164	establishment of tissue polarity	6/452	63/28814	0.000460137	0.00320618	0.00191076	Gpc3/Fzd2/Nkd1/Wnt5a/Ptk7/Sfrp1	6
GO:0051258	GO:0051258	protein polymerization	13/452	276/28814	0.000461287	0.00320929	0.00191261	Pfn1/Tmsb10/Dbn1/Bin1/Rdx/Tubg1/Evl/Cfl1/Tpm1/Arpc2/Arpc1a/Sptbn1/Cotl1	13
GO:0097191	GO:0097191	extrinsic apoptotic signaling pathway	12/452	242/28814	0.00047963	0.00333182	0.00198563	Prdx2/Nrp1/Pea15a/Gas1/Krt8/Ddx3x/Dapk1/Gabarap/Gsk3b/Krt18/Fgfr1/Sfrp1	12
GO:0038084	GO:0038084	vascular endothelial growth factor signaling pathway	5/452	42/28814	0.000489972	0.00336773	0.00200703	Nrp1/Cd63/Foxc1/Tcf4/Dll1	5
GO:0043001	GO:0043001	Golgi to plasma membrane protein transport	5/452	42/28814	0.000489972	0.00336773	0.00200703	Rab34/Pkdcc/Vamp3/Krt18/Sptbn1	5
GO:0060251	GO:0060251	regulation of glial cell proliferation	5/452	42/28814	0.000489972	0.00336773	0.00200703	Vim/Sox11/Pmp22/Tspo/Notch1	5
GO:0072595	GO:0072595	maintenance of protein localization in organelle	5/452	42/28814	0.000489972	0.00336773	0.00200703	Arl2bp/Akt1/Kdelr2/Tspo/Hspa5	5
GO:0110110	GO:0110110	positive regulation of animal organ morphogenesis	5/452	42/28814	0.000489972	0.00336773	0.00200703	Wnt5a/Dkk1/Fgf8/Sox9/Fgfr1	5
GO:1900181	GO:1900181	negative regulation of protein localization to nucleus	5/452	42/28814	0.000489972	0.00336773	0.00200703	Maged1/App/Ppp2ca/Pkig/Gsk3b	5
GO:2000249	GO:2000249	regulation of actin cytoskeleton reorganization	5/452	42/28814	0.000489972	0.00336773	0.00200703	Mdk/Nrp1/Cdc42/Arhgdia/Arpc2	5
GO:0003283	GO:0003283	atrial septum development	4/452	24/28814	0.000495009	0.00339212	0.00202157	Sox4/Smo/Zfpm1/Wnt5a	4
GO:0040019	GO:0040019	positive regulation of embryonic development	4/452	24/28814	0.000495009	0.00339212	0.00202157	Amot/Lhx1/Cfl1/Hspa5	4
GO:0006402	GO:0006402	mRNA catabolic process	12/452	243/28814	0.000497555	0.00340444	0.00202891	Vim/Pcbp4/Cnot6/Hnrnpab/Mapkapk2/Carhsp1/Elavl1/Lsm6/Csde1/Cnot7/Igf2bp1/Btg2	12
GO:0043534	GO:0043534	blood vessel endothelial cell migration	8/452	116/28814	0.000500114	0.00341682	0.00203629	Itgb1/Amot/Nrp1/Igf2/Hmgb1/Akt1/Notch1/Fgfr1	8
GO:0009895	GO:0009895	negative regulation of catabolic process	14/452	315/28814	0.000504692	0.00344294	0.00205185	Eif4g2/Hnrnpab/Mapkapk2/Wdr6/Akt1/Laptm4b/Serpine2/Elavl1/Dbi/Cyp51/Csde1/Igf2bp1/Tspo/Eif4g1	14
GO:0045638	GO:0045638	negative regulation of myeloid cell differentiation	7/452	89/28814	0.000508595	0.00345921	0.00206155	Nme1/Hmgb3/Zfpm1/Lmo2/Meis2/Dll1/Sfrp1	7
GO:0061614	GO:0061614	miRNA transcription	7/452	89/28814	0.000508595	0.00345921	0.00206155	App/Gata6/Smad1/Smarca4/Sox9/Jun/Egr1	7
GO:1904950	GO:1904950	negative regulation of establishment of protein localization	9/452	146/28814	0.000517117	0.00351192	0.00209297	Eny2/Ube2j1/Midn/Ppp2ca/Pkdcc/Pkig/Ppp3ca/Cyp51/Sfrp1	9
GO:2000241	GO:2000241	regulation of reproductive process	11/452	210/28814	0.00051819	0.00351398	0.00209419	Fbn2/Cited2/Prdx4/Wnt5a/Prkaca/Phlda2/Cyp51/Msx1/Sox9/Notch1/Sfrp1	11
GO:0006888	GO:0006888	endoplasmic reticulum to Golgi vesicle-mediated transport	8/452	117/28814	0.000529597	0.00358599	0.00213711	Tmed2/Arf1/Ergic3/Trappc1/Gas1/Kdelr2/Trappc6a/Tmed5	8
GO:2001234	GO:2001234	negative regulation of apoptotic signaling pathway	12/452	246/28814	0.000554747	0.00375072	0.00223528	Prdx2/Nrp1/Pea15a/Nono/Gas1/Sh3glb1/Acaa2/Akt1/Ddx3x/Dapk1/Gsk3b/Slc25a4	12
GO:0006107	GO:0006107	oxaloacetate metabolic process	3/452	11/28814	0.000576113	0.003844	0.00229087	Got2/Mdh1/Acly	3
GO:0006122	GO:0006122	mitochondrial electron transport, ubiquinol to cytochrome c	3/452	11/28814	0.000576113	0.003844	0.00229087	Uqcrq/Uqcr10/Cycs	3
GO:0048382	GO:0048382	mesendoderm development	3/452	11/28814	0.000576113	0.003844	0.00229087	Ssbp3/Lhx1/Fgf8	3
GO:0050774	GO:0050774	negative regulation of dendrite morphogenesis	3/452	11/28814	0.000576113	0.003844	0.00229087	Id1/Ppp3ca/Gsk3b	3
GO:0061299	GO:0061299	retina vasculature morphogenesis in camera-type eye	3/452	11/28814	0.000576113	0.003844	0.00229087	Col4a1/Nrp1/Clic4	3
GO:0071481	GO:0071481	cellular response to X-ray	3/452	11/28814	0.000576113	0.003844	0.00229087	Hmga2/Ccnd2/Sfrp1	3
GO:1903564	GO:1903564	regulation of protein localization to cilium	3/452	11/28814	0.000576113	0.003844	0.00229087	Gdi2/Ccdc88a/Gsk3b	3
GO:0043242	GO:0043242	negative regulation of protein-containing complex disassembly	7/452	91/28814	0.000581681	0.003844	0.00229087	Rdx/Taok1/Evl/Cfl1/Tpm1/Arpc2/Sptbn1	7
GO:0007413	GO:0007413	axonal fasciculation	4/452	25/28814	0.000582041	0.003844	0.00229087	Nrp1/Ndn/Wnt5a/Rtn4	4
GO:0061162	GO:0061162	establishment of monopolar cell polarity	4/452	25/28814	0.000582041	0.003844	0.00229087	Wnt5a/Cdc42/Ptk7/Fscn1	4
GO:0090189	GO:0090189	regulation of branching involved in ureteric bud morphogenesis	4/452	25/28814	0.000582041	0.003844	0.00229087	Smo/Maged1/Lhx1/Sox9	4
GO:0101023	GO:0101023	vascular endothelial cell proliferation	4/452	25/28814	0.000582041	0.003844	0.00229087	Mdk/Igf2/Hmgb1/Fgfr1	4
GO:0106030	GO:0106030	neuron projection fasciculation	4/452	25/28814	0.000582041	0.003844	0.00229087	Nrp1/Ndn/Wnt5a/Rtn4	4
GO:1902683	GO:1902683	regulation of receptor localization to synapse	4/452	25/28814	0.000582041	0.003844	0.00229087	Dbn1/Gpc6/Rap1a/Gsk3b	4
GO:1905562	GO:1905562	regulation of vascular endothelial cell proliferation	4/452	25/28814	0.000582041	0.003844	0.00229087	Mdk/Igf2/Hmgb1/Fgfr1	4
GO:2000738	GO:2000738	positive regulation of stem cell differentiation	4/452	25/28814	0.000582041	0.003844	0.00229087	Gata6/Gsk3b/Foxc1/Sox9	4
GO:1902115	GO:1902115	regulation of organelle assembly	11/452	213/28814	0.000583218	0.0038462	0.00229218	Cnot6/Sh3glb1/Rdx/Gdi2/Ccdc88a/Gsk3b/Arpc2/Tsg101/Mns1/G3bp2/Fscn1	11
GO:0031128	GO:0031128	developmental induction	5/452	44/28814	0.000609671	0.00401484	0.00239269	Wnt5a/Dkk1/Fgf8/Sox9/Fgfr1	5
GO:0031330	GO:0031330	negative regulation of cellular catabolic process	12/452	249/28814	0.000617367	0.00405966	0.00241939	Eif4g2/Hnrnpab/Mapkapk2/Wdr6/Akt1/Laptm4b/Elavl1/Dbi/Csde1/Igf2bp1/Tspo/Eif4g1	12
GO:0097581	GO:0097581	lamellipodium organization	7/452	92/28814	0.000621225	0.00407914	0.002431	Itgb1/Cdc42/Ccdc88a/Cfl1/Pmp22/Arpc2/Fscn1	7
GO:0007611	GO:0007611	learning or memory	14/452	322/28814	0.000626199	0.00410588	0.00244694	Mdk/Ccnd2/Itgb1/Igf2/B2m/App/Lamb1/Dkk1/Meis2/Dbi/Vdac1/Jun/Btg2/Egr1	14
GO:0071333	GO:0071333	cellular response to glucose stimulus	9/452	150/28814	0.000628704	0.00411639	0.0024532	Sox4/Rab34/Eny2/Prkaca/Ppp2ca/Ppp3ca/Kif5b/Smarca4/Birc5	9
GO:0000281	GO:0000281	mitotic cytokinesis	6/452	67/28814	0.000641214	0.00418027	0.00249127	Myh10/Arf1/Unc119/Cfl1/Birc5/Sptbn1	6
GO:0090398	GO:0090398	cellular senescence	6/452	67/28814	0.000641214	0.00418027	0.00249127	Hmga2/B2m/Twist1/Id2/Ypel3/Smc6	6
GO:2000736	GO:2000736	regulation of stem cell differentiation	6/452	67/28814	0.000641214	0.00418027	0.00249127	Tead2/Gata6/Gsk3b/Foxc1/Sox9/Notch1	6
GO:0010508	GO:0010508	positive regulation of autophagy	9/452	151/28814	0.000659475	0.00429318	0.00255856	Smo/Pafah1b2/Sh3glb1/Hmgb1/Scoc/Dapk1/Gsk3b/Vdac1/Slc25a4	9
GO:0043535	GO:0043535	regulation of blood vessel endothelial cell migration	7/452	93/28814	0.000662873	0.00430915	0.00256808	Amot/Nrp1/Igf2/Hmgb1/Akt1/Notch1/Fgfr1	7
GO:0060065	GO:0060065	uterus development	4/452	26/28814	0.000679401	0.00440403	0.00262462	Wnt5a/Lhx1/Cdkn1c/Greb1l	4
GO:0061339	GO:0061339	establishment or maintenance of monopolar cell polarity	4/452	26/28814	0.000679401	0.00440403	0.00262462	Wnt5a/Cdc42/Ptk7/Fscn1	4
GO:0071331	GO:0071331	cellular response to hexose stimulus	9/452	152/28814	0.000691464	0.00447586	0.00266743	Sox4/Rab34/Eny2/Prkaca/Ppp2ca/Ppp3ca/Kif5b/Smarca4/Birc5	9
GO:0061951	GO:0061951	establishment of protein localization to plasma membrane	6/452	68/28814	0.00069409	0.00448648	0.00267376	Rab34/Commd1/Pkdcc/Vamp3/Krt18/Sptbn1	6
GO:0042475	GO:0042475	odontogenesis of dentin-containing tooth	7/452	94/28814	0.000706703	0.00456154	0.00271849	Smo/Lef1/Fgf8/Msx1/Foxc1/Dll1/Fst	7
GO:0006839	GO:0006839	mitochondrial transport	9/452	153/28814	0.000724709	0.00466455	0.00277988	Romo1/Sh3glb1/Acaa2/Ywhaz/Timm17b/Kif5b/Timm22/Gsk3b/Slc25a4	9
GO:0071326	GO:0071326	cellular response to monosaccharide stimulus	9/452	153/28814	0.000724709	0.00466455	0.00277988	Sox4/Rab34/Eny2/Prkaca/Ppp2ca/Ppp3ca/Kif5b/Smarca4/Birc5	9
GO:1903320	GO:1903320	regulation of protein modification by small protein conjugation or removal	12/452	254/28814	0.000734888	0.00472339	0.00281495	Sox4/Nxn/Trim44/Ube2d1/Akt1/Commd1/Peli1/Ddx3x/Gabarap/Tspo/Hspa5/Egr1	12
GO:0030279	GO:0030279	negative regulation of ossification	5/452	46/28814	0.000750036	0.00478534	0.00285187	Mdk/Dkk1/Sox9/Notch1/Sfrp1	5
GO:0032881	GO:0032881	regulation of polysaccharide metabolic process	5/452	46/28814	0.000750036	0.00478534	0.00285187	Igf2/Hmgb1/Akt1/Phlda2/Grb10	5
GO:0051926	GO:0051926	negative regulation of calcium ion transport	6/452	69/28814	0.000750277	0.00478534	0.00285187	Ywhae/Bin1/Ppp2ca/Akt1/Vdac1/Calm1	6
GO:1901879	GO:1901879	regulation of protein depolymerization	7/452	95/28814	0.000752796	0.00478534	0.00285187	Rdx/Taok1/Evl/Cfl1/Tpm1/Arpc2/Sptbn1	7
GO:0021561	GO:0021561	facial nerve development	3/452	12/28814	0.000759228	0.00478534	0.00285187	Nrp1/Hoxb2/Hoxb1	3
GO:0021610	GO:0021610	facial nerve morphogenesis	3/452	12/28814	0.000759228	0.00478534	0.00285187	Nrp1/Hoxb2/Hoxb1	3
GO:0045843	GO:0045843	negative regulation of striated muscle tissue development	3/452	12/28814	0.000759228	0.00478534	0.00285187	Lef1/Fgf8/Twist1	3
GO:0048845	GO:0048845	venous blood vessel morphogenesis	3/452	12/28814	0.000759228	0.00478534	0.00285187	Pitx2/Ccm2/Notch1	3
GO:0060502	GO:0060502	epithelial cell proliferation involved in lung morphogenesis	3/452	12/28814	0.000759228	0.00478534	0.00285187	Hmga2/Cdc42/Sox9	3
GO:0061418	GO:0061418	regulation of transcription from RNA polymerase II promoter in response to hypoxia	3/452	12/28814	0.000759228	0.00478534	0.00285187	Cited2/Notch1/Egr1	3
GO:0072176	GO:0072176	nephric duct development	3/452	12/28814	0.000759228	0.00478534	0.00285187	Gpc3/Lhx1/Greb1l	3
GO:1902947	GO:1902947	regulation of tau-protein kinase activity	3/452	12/28814	0.000759228	0.00478534	0.00285187	App/Dkk1/Egr1	3
GO:2000288	GO:2000288	positive regulation of myoblast proliferation	3/452	12/28814	0.000759228	0.00478534	0.00285187	Pitx2/Gata6/Meis2	3
GO:2000826	GO:2000826	regulation of heart morphogenesis	3/452	12/28814	0.000759228	0.00478534	0.00285187	Smo/Wnt5a/Dkk1	3
GO:0031396	GO:0031396	regulation of protein ubiquitination	11/452	220/28814	0.000761792	0.00479487	0.00285755	Sox4/Nxn/Trim44/Ube2d1/Akt1/Commd1/Peli1/Ddx3x/Gabarap/Tspo/Hspa5	11
GO:0032963	GO:0032963	collagen metabolic process	8/452	124/28814	0.000777693	0.0048882	0.00291317	Vim/Serpinh1/Itgb1/Mmp2/Rap1a/Id1/Mfap4/Fn1	8
GO:0003176	GO:0003176	aortic valve development	4/452	27/28814	0.000787748	0.004931	0.00293868	Slit3/Twist1/Sox9/Notch1	4
GO:0003338	GO:0003338	metanephros morphogenesis	4/452	27/28814	0.000787748	0.004931	0.00293868	Smo/Cited1/Lhx1/Sox9	4
GO:0023019	GO:0023019	signal transduction involved in regulation of gene expression	4/452	27/28814	0.000787748	0.004931	0.00293868	Fgf8/Msx1/Tbx6/T	4
GO:0072655	GO:0072655	establishment of protein localization to mitochondrion	7/452	96/28814	0.000801234	0.00500854	0.00298489	Romo1/Sh3glb1/Akt1/Ywhaz/Timm17b/Timm22/Tspo	7
GO:0002683	GO:0002683	negative regulation of immune system process	17/452	448/28814	0.000804228	0.00502037	0.00299194	Nme1/Mdk/Sox11/Prdx2/Hmgb3/Igf2/Zfpm1/Prkar1a/Hmgb1/Cd24a/Akt1/Peli1/Cnot7/Sox9/Nrarp/Id2/Sfrp1	17
GO:0035904	GO:0035904	aorta development	6/452	70/28814	0.000809913	0.00504894	0.00300897	Sox4/Myh10/Fgf8/Chd7/Smarca4/Notch1	6
GO:0044703	GO:0044703	multi-organism reproductive process	10/452	188/28814	0.00081747	0.00508909	0.00303289	Fbn2/Maged2/Cited2/Tmed2/Mmp2/Lamb1/Akt1/Serpine2/H3f3b/Pmp22	10
GO:0071300	GO:0071300	cellular response to retinoic acid	5/452	47/28814	0.000828636	0.00515156	0.00307013	Tead2/Ptk7/Gsk3b/Sox9/Cyp26a1	5
GO:0048259	GO:0048259	regulation of receptor-mediated endocytosis	8/452	126/28814	0.000863525	0.00536115	0.00319503	Arf1/B2m/App/Smap1/Dkk1/Dtnbp1/Unc119/Cd63	8
GO:0002763	GO:0002763	positive regulation of myeloid leukocyte differentiation	6/452	71/28814	0.000873141	0.00540612	0.00322183	Gnas/Lef1/Ctnnbip1/Gsk3b/Id2/Jun	6
GO:0030239	GO:0030239	myofibril assembly	6/452	71/28814	0.000873141	0.00540612	0.00322183	Itgb1/Myh10/Actg1/Prkar1a/Krt8/Tpm1	6
GO:0001818	GO:0001818	negative regulation of cytokine production	13/452	296/28814	0.000882749	0.00545819	0.00325286	Zfpm1/Lef1/Hmgb1/Cd24a/Gata6/Laptm4b/Twist1/Tspo/Homer2/Fgfr1/Fbln1/Dll1/Fn1	13
GO:0043524	GO:0043524	negative regulation of neuron apoptotic process	10/452	190/28814	0.00088635	0.00547303	0.00326171	Mdk/Prdx2/Smo/Nrp1/Cited1/Nono/Fgf8/Birc5/Jun/Btg2	10
GO:0044282	GO:0044282	small molecule catabolic process	14/452	334/28814	0.000892229	0.00550188	0.0032789	Ddah2/Got2/Acaa2/Pex2/Akt1/Akr1a1/Blmh/Acat2/Dbi/Twist1/Gcsh/Ldha/Crabp1/Cyp26a1	14
GO:0044264	GO:0044264	cellular polysaccharide metabolic process	7/452	98/28814	0.000905481	0.0055749	0.00332242	Igf2/Hmgb1/Akt1/Phlda2/Gyg/Grb10/Gsk3b	7
GO:0045070	GO:0045070	positive regulation of viral genome replication	4/452	28/28814	0.000907741	0.0055749	0.00332242	Top2b/Ddx3x/Cnot7/Notch1	4
GO:0051894	GO:0051894	positive regulation of focal adhesion assembly	4/452	28/28814	0.000907741	0.0055749	0.00332242	S100a10/Nrp1/Cfl1/Map4k4	4
GO:0043280	GO:0043280	positive regulation of cysteine-type endopeptidase activity involved in apoptotic process	8/452	127/28814	0.000909203	0.00557636	0.00332329	Mtch1/App/Hmgb1/Ppp2ca/Fam162a/Ddx3x/Dapk1/Cycs	8
GO:0045732	GO:0045732	positive regulation of protein catabolic process	11/452	225/28814	0.000915371	0.00560664	0.00334134	Gpc3/Sumo2/App/Nkd1/Wnt5a/Rdx/Csnk1e/Akt1/Gabarap/Gsk3b/Sox9	11
GO:0042060	GO:0042060	wound healing	15/452	374/28814	0.000926555	0.00566753	0.00337762	Gnas/Prdx2/Itgb1/Myh10/Actg1/Hmgb1/Wnt5a/Evl/Serpine2/Dtnbp1/Ptk7/Fundc2/Tpm1/Fbln1/Fn1	15
GO:1903131	GO:1903131	mononuclear cell differentiation	18/452	495/28814	0.00092919	0.00567603	0.00338269	Mdk/Sox4/Prdx2/Pbx1/Hmgb3/Lef1/B2m/Hmgb1/Cd24a/Fasn/Ctnnbip1/Chd7/Nrarp/Id2/Jun/Dll1/Sfrp1/Egr1	18
GO:0055002	GO:0055002	striated muscle cell development	6/452	72/28814	0.000940103	0.00572734	0.00341327	Itgb1/Myh10/Actg1/Prkar1a/Krt8/Tpm1	6
GO:0061035	GO:0061035	regulation of cartilage development	6/452	72/28814	0.000940103	0.00572734	0.00341327	Mdk/Wnt5a/Pkdcc/Smad1/Sox9/Frzb	6
GO:0048640	GO:0048640	negative regulation of developmental growth	8/452	128/28814	0.000956797	0.00582126	0.00346924	Gnas/Cited2/Nrp1/Nkd1/Wnt5a/Rtn4/Cfl1/Gsk3b	8
GO:0009749	GO:0009749	response to glucose	10/452	192/28814	0.000959923	0.00583249	0.00347593	Sox4/Rab34/Eny2/Prkaca/Ppp2ca/Ppp3ca/Kif5b/Smarca4/Birc5/Egr1	10
GO:0021604	GO:0021604	cranial nerve structural organization	3/452	13/28814	0.00097554	0.00590376	0.00351841	Nrp1/Hoxb2/Hoxb1	3
GO:0040034	GO:0040034	regulation of development, heterochronic	3/452	13/28814	0.00097554	0.00590376	0.00351841	Hmgn1/Hmgn2/Serpine2	3
GO:0048340	GO:0048340	paraxial mesoderm morphogenesis	3/452	13/28814	0.00097554	0.00590376	0.00351841	Lef1/Wnt5a/Foxc1	3
GO:0043543	GO:0043543	protein acylation	12/452	263/28814	0.000993611	0.00600515	0.00357883	Sox4/Ctbp1/Eny2/Lef1/App/Usp22/Taok1/Ddx3x/Twist1/Smarca4/Gsk3b/Eid1	12
GO:0071695	GO:0071695	anatomical structure maturation	13/452	300/28814	0.000997444	0.00602033	0.00358788	H3f3a/Mmp2/App/Wnt5a/Prkaca/Akt1/Cdkn1c/Gsk3b/Pmp22/Tbx6/Notch1/Id2/Fgfr1	13
GO:0001759	GO:0001759	organ induction	4/452	29/28814	0.00104004	0.00625474	0.00372757	Wnt5a/Dkk1/Fgf8/Fgfr1	4
GO:0010592	GO:0010592	positive regulation of lamellipodium assembly	4/452	29/28814	0.00104004	0.00625474	0.00372757	Cdc42/Cfl1/Arpc2/Fscn1	4
GO:0071322	GO:0071322	cellular response to carbohydrate stimulus	9/452	161/28814	0.0010404	0.00625474	0.00372757	Sox4/Rab34/Eny2/Prkaca/Ppp2ca/Ppp3ca/Kif5b/Smarca4/Birc5	9
GO:0070482	GO:0070482	response to oxygen levels	13/452	302/28814	0.00105931	0.00636006	0.00379034	P4hb/Cited2/Mmp2/Acaa2/Cd24a/Gata6/Fam162a/Akt1/Commd1/Twist1/Rtn4/Notch1/Egr1	13
GO:0009746	GO:0009746	response to hexose	10/452	195/28814	0.00107961	0.00647338	0.00385788	Sox4/Rab34/Eny2/Prkaca/Ppp2ca/Ppp3ca/Kif5b/Smarca4/Birc5/Egr1	10
GO:0097061	GO:0097061	dendritic spine organization	7/452	101/28814	0.00108158	0.00647666	0.00385983	Marcks/Dbn1/Arf1/App/Cdc42/Dtnbp1/Cfl1	7
GO:0002066	GO:0002066	columnar/cuboidal epithelial cell development	5/452	50/28814	0.00110141	0.00656098	0.00391008	Cdh2/Smo/Wnt5a/Fasn/Dll1	5
GO:0021532	GO:0021532	neural tube patterning	5/452	50/28814	0.00110141	0.00656098	0.00391008	Smo/Ssbp3/Gas1/Prkaca/Fgf8	5
GO:0045214	GO:0045214	sarcomere organization	5/452	50/28814	0.00110141	0.00656098	0.00391008	Itgb1/Actg1/Prkar1a/Krt8/Tpm1	5
GO:0090102	GO:0090102	cochlea development	5/452	50/28814	0.00110141	0.00656098	0.00391008	Fzd2/Wnt5a/Ptk7/Sox9/Frzb	5
GO:0006892	GO:0006892	post-Golgi vesicle-mediated transport	7/452	102/28814	0.00114589	0.00680811	0.00405736	Rab34/Commd1/Pkdcc/Vamp3/Rab14/Krt18/Sptbn1	7
GO:0070585	GO:0070585	protein localization to mitochondrion	7/452	102/28814	0.00114589	0.00680811	0.00405736	Romo1/Sh3glb1/Akt1/Ywhaz/Timm17b/Timm22/Tspo	7
GO:0045669	GO:0045669	positive regulation of osteoblast differentiation	6/452	75/28814	0.00116487	0.00691186	0.00411919	Gnas/Clic1/Sox11/Fbn2/Ctnnbip1/Smad1	6
GO:0043244	GO:0043244	regulation of protein-containing complex disassembly	8/452	132/28814	0.0011675	0.00691849	0.00412314	Eif5a/Rdx/Taok1/Evl/Cfl1/Tpm1/Arpc2/Sptbn1	8
GO:0051604	GO:0051604	protein maturation	14/452	344/28814	0.00118142	0.00698766	0.00416437	Serpinh1/Sox4/S100a10/Glrx5/Sec11a/Spcs1/Gas1/Spcs2/Capn2/Prdx4/Prkaca/Serpine2/Cycs/Gcsh	14
GO:0021602	GO:0021602	cranial nerve morphogenesis	4/452	30/28814	0.00118531	0.00698766	0.00416437	Cited2/Nrp1/Hoxb2/Hoxb1	4
GO:0034123	GO:0034123	positive regulation of toll-like receptor signaling pathway	4/452	30/28814	0.00118531	0.00698766	0.00416437	Hmgb1/Peli1/Ddx3x/Rtn4	4
GO:1905207	GO:1905207	regulation of cardiocyte differentiation	4/452	30/28814	0.00118531	0.00698766	0.00416437	Gata6/Dkk1/Gsk3b/Dll1	4
GO:0045740	GO:0045740	positive regulation of DNA replication	5/452	51/28814	0.00120561	0.00708896	0.00422474	Cdc42/Tnfaip1/Baz1a/Fgfr1/Jun	5
GO:0048806	GO:0048806	genitalia development	5/452	51/28814	0.00120561	0.00708896	0.00422474	Wnt5a/Lhx1/Fgf8/Chd7/Greb1l	5
GO:0034284	GO:0034284	response to monosaccharide	10/452	198/28814	0.00121123	0.00711283	0.00423896	Sox4/Rab34/Eny2/Prkaca/Ppp2ca/Ppp3ca/Kif5b/Smarca4/Birc5/Egr1	10
GO:0021510	GO:0021510	spinal cord development	7/452	103/28814	0.00121317	0.00711492	0.00424021	Sox4/Sox11/Smo/Pbx3/Lhx1/Akt1/Dll1	7
GO:0003207	GO:0003207	cardiac chamber formation	3/452	14/28814	0.0012272	0.00711492	0.00424021	Sox4/Sox11/Notch1	3
GO:0006465	GO:0006465	signal peptide processing	3/452	14/28814	0.0012272	0.00711492	0.00424021	Sec11a/Spcs1/Spcs2	3
GO:0045792	GO:0045792	negative regulation of cell size	3/452	14/28814	0.0012272	0.00711492	0.00424021	Rdx/Akt1/Cfl1	3
GO:0048635	GO:0048635	negative regulation of muscle organ development	3/452	14/28814	0.0012272	0.00711492	0.00424021	Lef1/Fgf8/Twist1	3
GO:0060346	GO:0060346	bone trabecula formation	3/452	14/28814	0.0012272	0.00711492	0.00424021	Fbn2/Mmp2/Sfrp1	3
GO:0061309	GO:0061309	cardiac neural crest cell development involved in outflow tract morphogenesis	3/452	14/28814	0.0012272	0.00711492	0.00424021	Pitx2/Cdc42/Twist1	3
GO:0090158	GO:0090158	endoplasmic reticulum membrane organization	3/452	14/28814	0.0012272	0.00711492	0.00424021	Reep5/Tmed2/Rtn4	3
GO:1904948	GO:1904948	midbrain dopaminergic neuron differentiation	3/452	14/28814	0.0012272	0.00711492	0.00424021	Wnt5a/Dkk1/Sfrp1	3
GO:1905809	GO:1905809	negative regulation of synapse organization	3/452	14/28814	0.0012272	0.00711492	0.00424021	Wnt5a/Dkk1/Gsk3b	3
GO:0006635	GO:0006635	fatty acid beta-oxidation	6/452	76/28814	0.00124825	0.00722781	0.00430748	Acaa2/Pex2/Akt1/Acat2/Dbi/Twist1	6
GO:0090276	GO:0090276	regulation of peptide hormone secretion	11/452	234/28814	0.00125621	0.00726467	0.00432945	Hmga2/Sox4/Eny2/Midn/Serp1/Chd7/Ppp3ca/Kif5b/Birc5/Sfrp1/Slc16a1	11
GO:0043405	GO:0043405	regulation of MAP kinase activity	10/452	200/28814	0.00130603	0.0075432	0.00449545	Maged1/App/Wnt5a/Cd24a/Dkk1/Dtnbp1/Gsk3b/Tsg101/Fgfr1/Sfrp1	10
GO:0045646	GO:0045646	regulation of erythrocyte differentiation	5/452	52/28814	0.00131691	0.00758679	0.00452142	Zfpm1/B2m/Smap1/Lmo2/Id2	5
GO:1902041	GO:1902041	regulation of extrinsic apoptotic signaling pathway via death domain receptors	5/452	52/28814	0.00131691	0.00758679	0.00452142	Pea15a/Ddx3x/Dapk1/Gsk3b/Sfrp1	5
GO:0001936	GO:0001936	regulation of endothelial cell proliferation	9/452	167/28814	0.00134366	0.00770511	0.00459194	Mdk/Igf2/Hmgb1/Wnt5a/Akt1/Nrarp/Fgfr1/Jun/Sparc	9
GO:0035767	GO:0035767	endothelial cell chemotaxis	4/452	31/28814	0.00134421	0.00770511	0.00459194	Nrp1/Hmgb1/Notch1/Fgfr1	4
GO:0060795	GO:0060795	cell fate commitment involved in formation of primary germ layer	4/452	31/28814	0.00134421	0.00770511	0.00459194	Gata6/Dkk1/Smad1/Fgfr1	4
GO:0071711	GO:0071711	basement membrane organization	4/452	31/28814	0.00134421	0.00770511	0.00459194	Col4a1/Itgb1/Lamb1/Pmp22	4
GO:0045619	GO:0045619	regulation of lymphocyte differentiation	10/452	201/28814	0.00135565	0.00774903	0.00461811	Mdk/Sox4/Prdx2/Hmgb3/Lef1/Hmgb1/Cd24a/Nrarp/Id2/Sfrp1	10
GO:0046578	GO:0046578	regulation of Ras protein signal transduction	10/452	201/28814	0.00135565	0.00774903	0.00461811	Cdh2/Itgb1/Nrp1/Tnfaip1/Arhgdia/Rtn4/Gabarap/Ppp2cb/Notch1/Map4k4	10
GO:2001237	GO:2001237	negative regulation of extrinsic apoptotic signaling pathway	7/452	105/28814	0.00135697	0.00774903	0.00461811	Prdx2/Nrp1/Pea15a/Gas1/Ddx3x/Dapk1/Gsk3b	7
GO:0044706	GO:0044706	multi-multicellular organism process	10/452	202/28814	0.0014068	0.00801346	0.0047757	Fbn2/Maged2/Cited2/Tmed2/Mmp2/Lamb1/Akt1/Serpine2/H3f3b/T	10
GO:0051048	GO:0051048	negative regulation of secretion	10/452	202/28814	0.0014068	0.00801346	0.0047757	Gnas/Eny2/Rap1a/Midn/Vamp3/Ppp3ca/Cyp51/Tspo/Notch1/Sfrp1	10
GO:0034599	GO:0034599	cellular response to oxidative stress	12/452	274/28814	0.00140859	0.00801364	0.00477581	Prdx2/Kdm6b/P4hb/Romo1/Mmp2/App/Nono/Prkra/Akt1/Dapk1/Cfl1/Jun	12
GO:0006334	GO:0006334	nucleosome assembly	6/452	78/28814	0.00142864	0.00809663	0.00482527	H3f3a/Dnajc9/H3f3b/Baz1a/Smarca4/Sox9	6
GO:0043627	GO:0043627	response to estrogen	6/452	78/28814	0.00142864	0.00809663	0.00482527	Cited2/Cited1/Mmp2/Cd24a/Gata6/Sfrp1	6
GO:0061180	GO:0061180	mammary gland epithelium development	6/452	78/28814	0.00142864	0.00809663	0.00482527	Smo/Zfp703/Wnt5a/Rtn4/Msx1/Id2	6
GO:0009953	GO:0009953	dorsal/ventral pattern formation	7/452	106/28814	0.0014337	0.00809663	0.00482527	Smo/Gas1/Lhx1/Prkaca/Hoxb2/Fgf8/Sfrp1	7
GO:0014909	GO:0014909	smooth muscle cell migration	7/452	106/28814	0.0014337	0.00809663	0.00482527	Mdk/Smo/Grb10/Tpm1/Arpc2/S100a11/Egr1	7
GO:0030850	GO:0030850	prostate gland development	5/452	53/28814	0.00143561	0.00809663	0.00482527	Mmp2/Wnt5a/Sox9/Notch1/Sfrp1	5
GO:2000677	GO:2000677	regulation of transcription regulatory region DNA binding	5/452	53/28814	0.00143561	0.00809663	0.00482527	Sox11/Twist1/Msx1/Foxc1/Id2	5
GO:0006275	GO:0006275	regulation of DNA replication	8/452	137/28814	0.00148121	0.0083435	0.00497239	Gins2/Cdc42/Tnfaip1/Baz1a/Ccdc88a/Fgfr1/Jun/Id3	8
GO:0002791	GO:0002791	regulation of peptide secretion	11/452	239/28814	0.00148673	0.00836421	0.00498474	Hmga2/Sox4/Eny2/Midn/Serp1/Chd7/Ppp3ca/Kif5b/Birc5/Sfrp1/Slc16a1	11
GO:0032488	GO:0032488	Cdc42 protein signal transduction	3/452	15/28814	0.00151622	0.00838562	0.00499749	Nrp1/Rhou/Cdc42	3
GO:0035733	GO:0035733	hepatic stellate cell activation	3/452	15/28814	0.00151622	0.00838562	0.00499749	Smo/Gsk3b/Fgfr1	3
GO:0046322	GO:0046322	negative regulation of fatty acid oxidation	3/452	15/28814	0.00151622	0.00838562	0.00499749	Akt1/Dbi/Sox9	3
GO:0048102	GO:0048102	autophagic cell death	3/452	15/28814	0.00151622	0.00838562	0.00499749	Sh3glb1/Dapk1/Calm1	3
GO:0061029	GO:0061029	eyelid development in camera-type eye	3/452	15/28814	0.00151622	0.00838562	0.00499749	Sox11/Twist1/Jun	3
GO:0072283	GO:0072283	metanephric renal vesicle morphogenesis	3/452	15/28814	0.00151622	0.00838562	0.00499749	Smo/Cited1/Lhx1	3
GO:2000095	GO:2000095	regulation of Wnt signaling pathway, planar cell polarity pathway	3/452	15/28814	0.00151622	0.00838562	0.00499749	Gpc3/Nkd1/Sfrp1	3
GO:2000811	GO:2000811	negative regulation of anoikis	3/452	15/28814	0.00151622	0.00838562	0.00499749	Itgb1/Ptrh2/Notch1	3
GO:0045662	GO:0045662	negative regulation of myoblast differentiation	4/452	32/28814	0.00151739	0.00838562	0.00499749	Sox9/Notch1/Dll1/Id3	4
GO:0060977	GO:0060977	coronary vasculature morphogenesis	4/452	32/28814	0.00151739	0.00838562	0.00499749	Nrp1/Pbrm1/Notch1/Fgfr1	4
GO:0070670	GO:0070670	response to interleukin-4	4/452	32/28814	0.00151739	0.00838562	0.00499749	Cited1/Lef1/Fasn/Hspa5	4
GO:1902042	GO:1902042	negative regulation of extrinsic apoptotic signaling pathway via death domain receptors	4/452	32/28814	0.00151739	0.00838562	0.00499749	Pea15a/Ddx3x/Dapk1/Gsk3b	4
GO:1902914	GO:1902914	regulation of protein polyubiquitination	4/452	32/28814	0.00151739	0.00838562	0.00499749	Trim44/Ube2d1/Ddx3x/Gabarap	4
GO:0001678	GO:0001678	cellular glucose homeostasis	9/452	170/28814	0.00151997	0.00838562	0.00499749	Sox4/Rab34/Eny2/Prkaca/Ppp2ca/Ppp3ca/Kif5b/Smarca4/Birc5	9
GO:0010950	GO:0010950	positive regulation of endopeptidase activity	9/452	170/28814	0.00151997	0.00838562	0.00499749	Mtch1/App/Hmgb1/Ppp2ca/Fam162a/Ddx3x/Dapk1/Cycs/Psme2	9
GO:2001236	GO:2001236	regulation of extrinsic apoptotic signaling pathway	9/452	170/28814	0.00151997	0.00838562	0.00499749	Prdx2/Nrp1/Pea15a/Gas1/Ddx3x/Dapk1/Gsk3b/Fgfr1/Sfrp1	9
GO:0006260	GO:0006260	DNA replication	12/452	277/28814	0.00154378	0.00850663	0.00506961	Rbms1/Gins2/Top1/Cdc42/Tnfaip1/Baz1a/Alyref/Ccdc88a/Pold2/Fgfr1/Jun/Id3	12
GO:0007266	GO:0007266	Rho protein signal transduction	8/452	138/28814	0.0015513	0.00853777	0.00508817	Cdh2/Itgb1/Nrp1/Tax1bp3/Rhou/Cdc42/Tnfaip1/Arhgdia	8
GO:0021545	GO:0021545	cranial nerve development	5/452	54/28814	0.00156201	0.00858633	0.00511711	Cited2/Nrp1/Hoxb2/Chd7/Hoxb1	5
GO:0051145	GO:0051145	smooth muscle cell differentiation	6/452	80/28814	0.00162823	0.00892882	0.00532122	Pitx2/Pbrm1/Gata6/Smarca4/Sox9/Notch1	6
GO:1904888	GO:1904888	cranial skeletal system development	6/452	80/28814	0.00162823	0.00892882	0.00532122	Gnas/Gas1/Lhx1/Fgf8/Twist1/Prrx2	6
GO:0090087	GO:0090087	regulation of peptide transport	11/452	242/28814	0.00164092	0.00898759	0.00535624	Hmga2/Sox4/Eny2/Midn/Serp1/Chd7/Ppp3ca/Kif5b/Birc5/Sfrp1/Slc16a1	11
GO:0010712	GO:0010712	regulation of collagen metabolic process	5/452	55/28814	0.0016964	0.00925245	0.00551409	Vim/Itgb1/Rap1a/Mfap4/Fn1	5
GO:0002834	GO:0002834	regulation of response to tumor cell	4/452	33/28814	0.00170552	0.00925245	0.00551409	Hmgb1/Cd24a/Dapk1/Calm1	4
GO:0033598	GO:0033598	mammary gland epithelial cell proliferation	4/452	33/28814	0.00170552	0.00925245	0.00551409	Zfp703/Wnt5a/Rtn4/Id2	4
GO:0048566	GO:0048566	embryonic digestive tract development	4/452	33/28814	0.00170552	0.00925245	0.00551409	Sox11/Pitx2/Pkdcc/Id2	4
GO:0060914	GO:0060914	heart formation	4/452	33/28814	0.00170552	0.00925245	0.00551409	Gng5/Wnt5a/Dkk1/Notch1	4
GO:0097345	GO:0097345	mitochondrial outer membrane permeabilization	4/452	33/28814	0.00170552	0.00925245	0.00551409	Sh3glb1/Acaa2/Gsk3b/Slc25a4	4
GO:0150117	GO:0150117	positive regulation of cell-substrate junction organization	4/452	33/28814	0.00170552	0.00925245	0.00551409	S100a10/Nrp1/Cfl1/Map4k4	4
GO:1905314	GO:1905314	semi-lunar valve development	4/452	33/28814	0.00170552	0.00925245	0.00551409	Slit3/Twist1/Sox9/Notch1	4
GO:1903531	GO:1903531	negative regulation of secretion by cell	9/452	173/28814	0.00171441	0.00928218	0.00553181	Eny2/Rap1a/Midn/Vamp3/Ppp3ca/Cyp51/Tspo/Notch1/Sfrp1	9
GO:0052548	GO:0052548	regulation of endopeptidase activity	14/452	358/28814	0.00171507	0.00928218	0.00553181	Serpinh1/Bin1/Mtch1/App/Hmgb1/Ppp2ca/Fam162a/Akt1/Serpine2/Ddx3x/Dapk1/Cycs/Birc5/Psme2	14
GO:0005976	GO:0005976	polysaccharide metabolic process	7/452	110/28814	0.00177501	0.00959517	0.00571833	Igf2/Hmgb1/Akt1/Phlda2/Gyg/Grb10/Gsk3b	7
GO:0008584	GO:0008584	male gonad development	8/452	141/28814	0.00177744	0.00959693	0.00571938	Hmga2/Cited2/Rhobtb3/Prdx4/Wnt5a/H3f3b/Sox9/Sfrp1	8
GO:0010594	GO:0010594	regulation of endothelial cell migration	9/452	174/28814	0.00178347	0.00960671	0.00572522	Amot/Nrp1/Igf2/Hmgb1/Wnt5a/Akt1/Notch1/Fgfr1/Sparc	9
GO:1903169	GO:1903169	regulation of calcium ion transmembrane transport	9/452	174/28814	0.00178347	0.00960671	0.00572522	Ywhae/Bin1/Ppp2ca/Akt1/Chd7/Fkbp1a/Dbi/Vdac1/Calm1	9
GO:0001974	GO:0001974	blood vessel remodeling	5/452	56/28814	0.00183907	0.00985393	0.00587255	Pbrm1/Rspo3/Fgf8/Chd7/Foxc1	5
GO:0010665	GO:0010665	regulation of cardiac muscle cell apoptotic process	5/452	56/28814	0.00183907	0.00985393	0.00587255	Mdk/Eif5a/Capn2/Gata6/Slc25a4	5
GO:0035019	GO:0035019	somatic stem cell population maintenance	5/452	56/28814	0.00183907	0.00985393	0.00587255	Hmga2/Sox4/Erdr1/Sox9/Sfrp1	5
GO:0035358	GO:0035358	regulation of peroxisome proliferator activated receptor signaling pathway	3/452	16/28814	0.0018445	0.00985393	0.00587255	Fabp5/Cited2/Twist1	3
GO:0042640	GO:0042640	anagen	3/452	16/28814	0.0018445	0.00985393	0.00587255	Wnt5a/Akt1/Notch1	3
GO:0098696	GO:0098696	regulation of neurotransmitter receptor localization to postsynaptic specialization membrane	3/452	16/28814	0.0018445	0.00985393	0.00587255	Gpc6/Rap1a/Gsk3b	3
GO:2001212	GO:2001212	regulation of vasculogenesis	3/452	16/28814	0.0018445	0.00985393	0.00587255	Rap1a/Rtn4/Asb4	3
GO:0046546	GO:0046546	development of primary male sexual characteristics	8/452	142/28814	0.00185835	0.00991625	0.00590969	Hmga2/Cited2/Rhobtb3/Prdx4/Wnt5a/H3f3b/Sox9/Sfrp1	8
GO:0008344	GO:0008344	adult locomotory behavior	7/452	111/28814	0.00186945	0.00994058	0.00592419	Ccnd2/Pbx3/App/Chd7/Hoxd9/Pmp22/Id2	7
GO:0032642	GO:0032642	regulation of chemokine production	7/452	111/28814	0.00186945	0.00994058	0.00592419	Zfpm1/App/Hmgb1/Wnt5a/Cd24a/Twist1/Egr1	7
GO:0099175	GO:0099175	regulation of postsynapse organization	7/452	111/28814	0.00186945	0.00994058	0.00592419	Marcks/Cdh2/Dbn1/App/Wnt5a/Dtnbp1/Cfl1	7
GO:0043281	GO:0043281	regulation of cysteine-type endopeptidase activity involved in apoptotic process	10/452	210/28814	0.00187502	0.00995861	0.00593493	Mtch1/App/Hmgb1/Ppp2ca/Fam162a/Akt1/Ddx3x/Dapk1/Cycs/Birc5	10
GO:0035308	GO:0035308	negative regulation of protein dephosphorylation	4/452	34/28814	0.00190924	0.0101285	0.00603619	Ywhae/Ywhab/Mprip/Bod1	4
GO:0051783	GO:0051783	regulation of nuclear division	8/452	143/28814	0.00194213	0.010291	0.00613303	Igf2/Wnt5a/Cdc42/Tubg1/Fgf8/Msx1/Cdc16/Birc5	8
GO:0006401	GO:0006401	RNA catabolic process	12/452	285/28814	0.00195738	0.0103598	0.00617402	Vim/Pcbp4/Cnot6/Hnrnpab/Mapkapk2/Carhsp1/Elavl1/Lsm6/Csde1/Cnot7/Igf2bp1/Btg2	12
GO:0008625	GO:0008625	extrinsic apoptotic signaling pathway via death domain receptors	6/452	83/28814	0.00196648	0.0103905	0.00619229	Pea15a/Ddx3x/Dapk1/Gabarap/Gsk3b/Sfrp1	6
GO:1905477	GO:1905477	positive regulation of protein localization to membrane	7/452	112/28814	0.00196773	0.0103905	0.00619229	Itgb1/Sh3glb1/Akt1/Commd1/Kif5b/Arpc2/Sptbn1	7
GO:0018108	GO:0018108	peptidyl-tyrosine phosphorylation	13/452	324/28814	0.00197869	0.0104362	0.00621958	Itgb1/Arl2bp/Nrp1/Igf2/App/Cd24a/Pkdcc/Unc119/Fgf8/Cnot7/Tsg101/Fgfr1/Sfrp1	13
GO:0030514	GO:0030514	negative regulation of BMP signaling pathway	5/452	57/28814	0.00199033	0.0104613	0.00623451	Wnt5a/Dkk1/Bambi/Notch1/Sfrp1	5
GO:0051489	GO:0051489	regulation of filopodium assembly	5/452	57/28814	0.00199033	0.0104613	0.00623451	Dbn1/Nrp1/Cdc42/Arpc2/Fscn1	5
GO:1901861	GO:1901861	regulation of muscle tissue development	5/452	57/28814	0.00199033	0.0104613	0.00623451	Igf2/Lef1/Fgf8/Twist1/Dll1	5
GO:0043271	GO:0043271	negative regulation of ion transport	9/452	177/28814	0.00200412	0.0105216	0.00627046	Ywhae/Bin1/Ppp2ca/Akt1/Serpine2/Commd1/Twist1/Vdac1/Calm1	9
GO:0009743	GO:0009743	response to carbohydrate	10/452	212/28814	0.00200984	0.0105395	0.00628112	Sox4/Rab34/Eny2/Prkaca/Ppp2ca/Ppp3ca/Kif5b/Smarca4/Birc5/Egr1	10
GO:0010821	GO:0010821	regulation of mitochondrion organization	8/452	144/28814	0.00202885	0.010627	0.00633326	Sh3glb1/Acaa2/Fam162a/Akt1/Gsk3b/Vdac1/Slc25a4/Tspo	8
GO:0071692	GO:0071692	protein localization to extracellular region	15/452	406/28814	0.00206993	0.0108051	0.00643942	Sox4/Rab34/Myh10/Fbn2/Wls/Eny2/Arf1/Midn/Serp1/Ppp3ca/Kif5b/Cyp51/Birc5/Sfrp1/Slc16a1	15
GO:0019395	GO:0019395	fatty acid oxidation	7/452	113/28814	0.00206997	0.0108051	0.00643942	Acaa2/Pex2/Akt1/Acat2/Dbi/Twist1/Sox9	7
GO:0030516	GO:0030516	regulation of axon extension	7/452	113/28814	0.00206997	0.0108051	0.00643942	Dbn1/Dpysl2/Nrp1/Wnt5a/Rtn4/Gsk3b/Fn1	7
GO:0016050	GO:0016050	vesicle organization	12/452	287/28814	0.00207385	0.010813	0.0064441	S100a10/Rab34/Arf1/Laptm4b/Serpine2/Dtnbp1/Vamp3/Trappc6a/Kif5b/Rab5c/Tsg101/Rab14	12
GO:0034109	GO:0034109	homotypic cell-cell adhesion	6/452	84/28814	0.00209025	0.010886	0.00648762	Gnas/Zfp703/Cd24a/Rdx/Serpine2/Fn1	6
GO:0014002	GO:0014002	astrocyte development	4/452	35/28814	0.00212919	0.0110509	0.00658592	Vim/Smo/App/Dll1	4
GO:0021846	GO:0021846	cell proliferation in forebrain	4/452	35/28814	0.00212919	0.0110509	0.00658592	Hmga2/Fgf8/Igf2bp1/Fgfr1	4
GO:0090183	GO:0090183	regulation of kidney development	4/452	35/28814	0.00212919	0.0110509	0.00658592	Smo/Maged1/Lhx1/Sox9	4
GO:0018212	GO:0018212	peptidyl-tyrosine modification	13/452	327/28814	0.00214399	0.0111151	0.00662413	Itgb1/Arl2bp/Nrp1/Igf2/App/Cd24a/Pkdcc/Unc119/Fgf8/Cnot7/Tsg101/Fgfr1/Sfrp1	13
GO:0008361	GO:0008361	regulation of cell size	10/452	214/28814	0.00215236	0.0111458	0.00664244	Dbn1/Dpysl2/Nrp1/Wnt5a/Rdx/Akt1/Rtn4/Cfl1/Gsk3b/Fn1	10
GO:0001710	GO:0001710	mesodermal cell fate commitment	3/452	17/28814	0.00221384	0.011272	0.00671768	Dkk1/Smad1/Fgfr1	3
GO:0003198	GO:0003198	epithelial to mesenchymal transition involved in endocardial cushion formation	3/452	17/28814	0.00221384	0.011272	0.00671768	Fgf8/Msx1/Notch1	3
GO:0006878	GO:0006878	cellular copper ion homeostasis	3/452	17/28814	0.00221384	0.011272	0.00671768	App/Commd1/Atox1	3
GO:0042659	GO:0042659	regulation of cell fate specification	3/452	17/28814	0.00221384	0.011272	0.00671768	Wnt5a/Dkk1/Fgfr1	3
GO:0043923	GO:0043923	positive regulation by host of viral transcription	3/452	17/28814	0.00221384	0.011272	0.00671768	Lef1/Smarca4/Jun	3
GO:0048853	GO:0048853	forebrain morphogenesis	3/452	17/28814	0.00221384	0.011272	0.00671768	Smo/Wnt5a/Fgf8	3
GO:0060413	GO:0060413	atrial septum morphogenesis	3/452	17/28814	0.00221384	0.011272	0.00671768	Sox4/Smo/Zfpm1	3
GO:0060644	GO:0060644	mammary gland epithelial cell differentiation	3/452	17/28814	0.00221384	0.011272	0.00671768	Smo/Zfp703/Id2	3
GO:0060947	GO:0060947	cardiac vascular smooth muscle cell differentiation	3/452	17/28814	0.00221384	0.011272	0.00671768	Pbrm1/Gata6/Notch1	3
GO:0098760	GO:0098760	response to interleukin-7	3/452	17/28814	0.00221384	0.011272	0.00671768	P4hb/Hmgb1/Hnrnph1	3
GO:0098761	GO:0098761	cellular response to interleukin-7	3/452	17/28814	0.00221384	0.011272	0.00671768	P4hb/Hmgb1/Hnrnph1	3
GO:0098974	GO:0098974	postsynaptic actin cytoskeleton organization	3/452	17/28814	0.00221384	0.011272	0.00671768	Dbn1/Myh10/Arf1	3
GO:0099188	GO:0099188	postsynaptic cytoskeleton organization	3/452	17/28814	0.00221384	0.011272	0.00671768	Dbn1/Myh10/Arf1	3
GO:2000291	GO:2000291	regulation of myoblast proliferation	3/452	17/28814	0.00221384	0.011272	0.00671768	Pitx2/Gata6/Meis2	3
GO:2000696	GO:2000696	regulation of epithelial cell differentiation involved in kidney development	3/452	17/28814	0.00221384	0.011272	0.00671768	Cited1/Lhx1/Cd24a	3
GO:0060998	GO:0060998	regulation of dendritic spine development	6/452	85/28814	0.00221981	0.0112898	0.00672827	Marcks/Dbn1/Arf1/Pbrm1/Dtnbp1/Cfl1	6
GO:0010952	GO:0010952	positive regulation of peptidase activity	9/452	180/28814	0.00224602	0.0114104	0.00680012	Mtch1/App/Hmgb1/Ppp2ca/Fam162a/Ddx3x/Dapk1/Cycs/Psme2	9
GO:0045216	GO:0045216	cell-cell junction organization	10/452	216/28814	0.0023029	0.0116704	0.00695509	Cdh2/Itgb1/Zfp703/Actg1/Cdc42/Ccm2/Prkaca/Rdx/Pmp22/Fscn1	10
GO:0043467	GO:0043467	regulation of generation of precursor metabolites and energy	8/452	147/28814	0.00230745	0.0116704	0.00695509	Igf2/App/Hmgb1/Prkaca/Akt1/Phlda2/Grb10/Cycs	8
GO:1903038	GO:1903038	negative regulation of leukocyte cell-cell adhesion	8/452	147/28814	0.00230745	0.0116704	0.00695509	Mdk/Prdx2/Prkar1a/Hmgb1/Cd24a/Akt1/Peli1/Nrarp	8
GO:1903900	GO:1903900	regulation of viral life cycle	8/452	147/28814	0.00230745	0.0116704	0.00695509	Hmga2/Top2b/P4hb/Ddx3x/Cnot7/Tsg101/Notch1/Ly6e	8
GO:0010662	GO:0010662	regulation of striated muscle cell apoptotic process	5/452	59/28814	0.00231982	0.01172	0.00698464	Mdk/Eif5a/Capn2/Gata6/Slc25a4	5
GO:0043525	GO:0043525	positive regulation of neuron apoptotic process	6/452	86/28814	0.00235533	0.0118744	0.00707667	Ube2m/App/Cdc42/Gsk3b/Jun/Egr1	6
GO:0045577	GO:0045577	regulation of B cell differentiation	4/452	36/28814	0.00236602	0.0118744	0.00707667	Hmgb3/Cd24a/Id2/Sfrp1	4
GO:0045686	GO:0045686	negative regulation of glial cell differentiation	4/452	36/28814	0.00236602	0.0118744	0.00707667	Hmga2/Dll3/Notch1/Id2	4
GO:0051491	GO:0051491	positive regulation of filopodium assembly	4/452	36/28814	0.00236602	0.0118744	0.00707667	Nrp1/Cdc42/Arpc2/Fscn1	4
GO:1902110	GO:1902110	positive regulation of mitochondrial membrane permeability involved in apoptotic process	4/452	36/28814	0.00236602	0.0118744	0.00707667	Sh3glb1/Acaa2/Gsk3b/Slc25a4	4
GO:1902745	GO:1902745	positive regulation of lamellipodium organization	4/452	36/28814	0.00236602	0.0118744	0.00707667	Cdc42/Cfl1/Arpc2/Fscn1	4
GO:0062012	GO:0062012	regulation of small molecule metabolic process	14/452	371/28814	0.00237703	0.0119165	0.00710177	Fabp5/Igfbp4/Igf2/App/Hmgb1/Midn/Pex2/Akt1/Phlda2/Grb10/Dbi/Twist1/Sox9/Egr1	14
GO:0030336	GO:0030336	negative regulation of cell migration	12/452	292/28814	0.00239003	0.0119685	0.00713277	Cited2/Hmgb1/Clic4/Akt1/Evl/Arhgdia/Erdr1/Cd63/Gsk3b/Tpm1/Notch1/Sfrp1	12
GO:0034728	GO:0034728	nucleosome organization	7/452	116/28814	0.00240147	0.0120126	0.00715905	Smarce1/H3f3a/Dnajc9/H3f3b/Baz1a/Smarca4/Sox9	7
GO:0000910	GO:0000910	cytokinesis	9/452	182/28814	0.00241979	0.012091	0.00720575	Myh10/Arf1/Sh3glb1/Cdc42/Unc119/Cfl1/Calm1/Birc5/Sptbn1	9
GO:0045995	GO:0045995	regulation of embryonic development	6/452	87/28814	0.00249698	0.0124305	0.00740808	Amot/Lhx1/Phlda2/Cfl1/Rab14/Hspa5	6
GO:0000288	GO:0000288	nuclear-transcribed mRNA catabolic process, deadenylation-dependent decay	5/452	60/28814	0.00249865	0.0124305	0.00740808	Cnot6/Csde1/Cnot7/Igf2bp1/Btg2	5
GO:0010659	GO:0010659	cardiac muscle cell apoptotic process	5/452	60/28814	0.00249865	0.0124305	0.00740808	Mdk/Eif5a/Capn2/Gata6/Slc25a4	5
GO:0097479	GO:0097479	synaptic vesicle localization	5/452	60/28814	0.00249865	0.0124305	0.00740808	Cdh2/Dpysl2/Arf1/Dtnbp1/Kif5b	5
GO:0065004	GO:0065004	protein-DNA complex assembly	8/452	149/28814	0.00250925	0.0124491	0.00741919	H3f3a/Hmgb1/Dnajc9/H3f3b/Baz1a/Smarca4/Tcf4/Sox9	8
GO:2001056	GO:2001056	positive regulation of cysteine-type endopeptidase activity	8/452	149/28814	0.00250925	0.0124491	0.00741919	Mtch1/App/Hmgb1/Ppp2ca/Fam162a/Ddx3x/Dapk1/Cycs	8
GO:0001935	GO:0001935	endothelial cell proliferation	9/452	183/28814	0.00251059	0.0124491	0.00741919	Mdk/Igf2/Hmgb1/Wnt5a/Akt1/Nrarp/Fgfr1/Jun/Sparc	9
GO:0010038	GO:0010038	response to metal ion	12/452	295/28814	0.00259789	0.0128531	0.00765991	B2m/App/Clic4/Ppp2ca/Akt1/Ppp3ca/Gsk3b/Ppp2cb/Calm1/Id2/Jun/Fn1	12
GO:0009954	GO:0009954	proximal/distal pattern formation	4/452	37/28814	0.00262036	0.0128531	0.00765991	Pbx1/Pbx2/Hoxd9/Dll1	4
GO:0035909	GO:0035909	aorta morphogenesis	4/452	37/28814	0.00262036	0.0128531	0.00765991	Sox4/Fgf8/Chd7/Notch1	4
GO:0048846	GO:0048846	axon extension involved in axon guidance	4/452	37/28814	0.00262036	0.0128531	0.00765991	Smo/Nrp1/Wnt5a/Slit3	4
GO:0050869	GO:0050869	negative regulation of B cell activation	4/452	37/28814	0.00262036	0.0128531	0.00765991	Hmgb3/Cd24a/Id2/Sfrp1	4
GO:0061384	GO:0061384	heart trabecula morphogenesis	4/452	37/28814	0.00262036	0.0128531	0.00765991	Chd7/Fkbp1a/Smarca4/Notch1	4
GO:1902284	GO:1902284	neuron projection extension involved in neuron projection guidance	4/452	37/28814	0.00262036	0.0128531	0.00765991	Smo/Nrp1/Wnt5a/Slit3	4
GO:0006614	GO:0006614	SRP-dependent cotranslational protein targeting to membrane	3/452	18/28814	0.00262589	0.0128531	0.00765991	Sec61b/Ssr3/Srp72	3
GO:0030540	GO:0030540	female genitalia development	3/452	18/28814	0.00262589	0.0128531	0.00765991	Wnt5a/Lhx1/Chd7	3
GO:0055070	GO:0055070	copper ion homeostasis	3/452	18/28814	0.00262589	0.0128531	0.00765991	App/Commd1/Atox1	3
GO:0060253	GO:0060253	negative regulation of glial cell proliferation	3/452	18/28814	0.00262589	0.0128531	0.00765991	Sox11/Tspo/Notch1	3
GO:0061430	GO:0061430	bone trabecula morphogenesis	3/452	18/28814	0.00262589	0.0128531	0.00765991	Fbn2/Mmp2/Sfrp1	3
GO:0006986	GO:0006986	response to unfolded protein	7/452	118/28814	0.0026442	0.0128909	0.00768245	Tmed2/Amfr/Serp1/Dnajc3/Pmp22/Manf/Hspa5	7
GO:0032602	GO:0032602	chemokine production	7/452	118/28814	0.0026442	0.0128909	0.00768245	Zfpm1/App/Hmgb1/Wnt5a/Cd24a/Twist1/Egr1	7
GO:0021675	GO:0021675	nerve development	6/452	88/28814	0.00264494	0.0128909	0.00768245	Cited2/Nrp1/Serpine2/Hoxb2/Chd7/Hoxb1	6
GO:0040014	GO:0040014	regulation of multicellular organism growth	6/452	88/28814	0.00264494	0.0128909	0.00768245	Gnas/Hmga2/Smo/Igf2/App/Chd7	6
GO:0032731	GO:0032731	positive regulation of interleukin-1 beta production	5/452	61/28814	0.00268727	0.0130693	0.00778876	App/Hmgb1/Wnt5a/1810058I24Rik/Egr1	5
GO:0042551	GO:0042551	neuron maturation	5/452	61/28814	0.00268727	0.0130693	0.00778876	App/Cdkn1c/Gsk3b/Pmp22/Tbx6	5
GO:0045834	GO:0045834	positive regulation of lipid metabolic process	9/452	185/28814	0.00270029	0.0131046	0.00780983	Igf2/App/Capn2/Sh3glb1/Cdc42/Akt1/Dbi/Twist1/Ctdnep1	9
GO:0050770	GO:0050770	regulation of axonogenesis	9/452	185/28814	0.00270029	0.0131046	0.00780983	Vim/Cdh2/Dbn1/Nrp1/Plxna2/Wnt5a/Rtn4/Gsk3b/Fn1	9
GO:0062197	GO:0062197	cellular response to chemical stress	13/452	336/28814	0.00270934	0.0131345	0.00782764	Prdx2/Kdm6b/P4hb/Romo1/Mmp2/App/Nono/Prkra/Akt1/Ddx3x/Dapk1/Cfl1/Jun	13
GO:1900180	GO:1900180	regulation of protein localization to nucleus	8/452	151/28814	0.0027246	0.0131945	0.00786339	Smo/Maged1/App/Ppp2ca/Akt1/Pkig/Ipo5/Gsk3b	8
GO:0051702	GO:0051702	biological process involved in interaction with symbiont	7/452	119/28814	0.00277242	0.0134118	0.00799288	Hmga2/Romo1/Lef1/Smarca4/Cfl1/Jun/Fn1	7
GO:0048592	GO:0048592	eye morphogenesis	9/452	186/28814	0.00279931	0.0135135	0.0080535	Sox11/Hmgn1/Cited2/Gas1/Pitx2/Lhx1/Twist1/Sox9/Dll1	9
GO:0034620	GO:0034620	cellular response to unfolded protein	6/452	89/28814	0.00279937	0.0135135	0.0080535	Tmed2/Amfr/Serp1/Dnajc3/Pmp22/Hspa5	6
GO:0046328	GO:0046328	regulation of JNK cascade	8/452	152/28814	0.00283756	0.0136833	0.00815471	App/Hmgb1/Wnt5a/Cdc42/Taok1/Akt1/Map4k4/Sfrp1	8
GO:0060711	GO:0060711	labyrinthine layer development	5/452	62/28814	0.002886	0.0138875	0.00827641	Tmed2/Cited1/Lef1/Rspo3/Akt1	5
GO:1903078	GO:1903078	positive regulation of protein localization to plasma membrane	5/452	62/28814	0.002886	0.0138875	0.00827641	Itgb1/Akt1/Commd1/Kif5b/Sptbn1	5
GO:1902686	GO:1902686	mitochondrial outer membrane permeabilization involved in programmed cell death	4/452	38/28814	0.00289283	0.0138911	0.00827853	Sh3glb1/Acaa2/Gsk3b/Slc25a4	4
GO:1905606	GO:1905606	regulation of presynapse assembly	4/452	38/28814	0.00289283	0.0138911	0.00827853	App/Gpc6/Dkk1/Eif4g1	4
GO:0014812	GO:0014812	muscle cell migration	7/452	120/28814	0.00290534	0.0139218	0.00829684	Mdk/Smo/Grb10/Tpm1/Arpc2/S100a11/Egr1	7
GO:0018107	GO:0018107	peptidyl-threonine phosphorylation	7/452	120/28814	0.00290534	0.0139218	0.00829684	H3f3a/App/Wnt5a/Prkaca/Akt1/Gsk3b/Eif4g1	7
GO:0019058	GO:0019058	viral life cycle	11/452	261/28814	0.00294883	0.0141154	0.00841219	Hmga2/Top2b/P4hb/Nrp1/Spcs1/Cdc42/Ddx3x/Cnot7/Tsg101/Notch1/Ly6e	11
GO:0030010	GO:0030010	establishment of cell polarity	8/452	153/28814	0.00295413	0.0141259	0.00841845	Itgb1/Amot/Wnt5a/Cdc42/Ptk7/Cfl1/Gsk3b/Fscn1	8
GO:0010827	GO:0010827	regulation of glucose transmembrane transport	6/452	90/28814	0.00296046	0.0141413	0.00842765	Gpc3/Fabp5/Pea15a/Rap1a/Akt1/Grb10	6
GO:0017015	GO:0017015	regulation of transforming growth factor beta receptor signaling pathway	7/452	121/28814	0.0030431	0.0144652	0.00862067	Fbn2/Cited2/Zfp703/Cdkn1c/Bambi/Hspa5/Peg10	7
GO:0034440	GO:0034440	lipid oxidation	7/452	121/28814	0.0030431	0.0144652	0.00862067	Acaa2/Pex2/Akt1/Acat2/Dbi/Twist1/Sox9	7
GO:0051963	GO:0051963	regulation of synapse assembly	7/452	121/28814	0.0030431	0.0144652	0.00862067	App/Gpc6/Wnt5a/Dkk1/Gsk3b/Eif4g1/Adgrl1	7
GO:0090100	GO:0090100	positive regulation of transmembrane receptor protein serine/threonine kinase signaling pathway	7/452	121/28814	0.0030431	0.0144652	0.00862067	Gpc3/Sox11/Cited2/Gata6/Cdkn1c/Msx1/Notch1	7
GO:0006613	GO:0006613	cotranslational protein targeting to membrane	3/452	19/28814	0.00308222	0.0144652	0.00862067	Sec61b/Ssr3/Srp72	3
GO:0021783	GO:0021783	preganglionic parasympathetic fiber development	3/452	19/28814	0.00308222	0.0144652	0.00862067	Nrp1/Hoxb2/Hoxb1	3
GO:0021854	GO:0021854	hypothalamus development	3/452	19/28814	0.00308222	0.0144652	0.00862067	Nrp1/Pitx2/Uqcrq	3
GO:0045198	GO:0045198	establishment of epithelial cell apical/basal polarity	3/452	19/28814	0.00308222	0.0144652	0.00862067	Wnt5a/Cdc42/Ptk7	3
GO:0046827	GO:0046827	positive regulation of protein export from nucleus	3/452	19/28814	0.00308222	0.0144652	0.00862067	Ywhae/Prkaca/Gsk3b	3
GO:0060123	GO:0060123	regulation of growth hormone secretion	3/452	19/28814	0.00308222	0.0144652	0.00862067	Hmga2/Serp1/Chd7	3
GO:0070875	GO:0070875	positive regulation of glycogen metabolic process	3/452	19/28814	0.00308222	0.0144652	0.00862067	Igf2/Hmgb1/Akt1	3
GO:0071514	GO:0071514	genomic imprinting	3/452	19/28814	0.00308222	0.0144652	0.00862067	Gnas/Ndn/Cdkn1c	3
GO:0072537	GO:0072537	fibroblast activation	3/452	19/28814	0.00308222	0.0144652	0.00862067	Smo/Gsk3b/Fgfr1	3
GO:1902916	GO:1902916	positive regulation of protein polyubiquitination	3/452	19/28814	0.00308222	0.0144652	0.00862067	Ube2d1/Ddx3x/Gabarap	3
GO:1905874	GO:1905874	regulation of postsynaptic density organization	3/452	19/28814	0.00308222	0.0144652	0.00862067	Cdh2/Dbn1/Cfl1	3
GO:2000678	GO:2000678	negative regulation of transcription regulatory region DNA binding	3/452	19/28814	0.00308222	0.0144652	0.00862067	Sox11/Msx1/Id2	3
GO:2000725	GO:2000725	regulation of cardiac muscle cell differentiation	3/452	19/28814	0.00308222	0.0144652	0.00862067	Dkk1/Gsk3b/Dll1	3
GO:0010658	GO:0010658	striated muscle cell apoptotic process	5/452	63/28814	0.00309512	0.014481	0.00863009	Mdk/Eif5a/Capn2/Gata6/Slc25a4	5
GO:0044091	GO:0044091	membrane biogenesis	5/452	63/28814	0.00309512	0.014481	0.00863009	Cdh2/S100a10/Rftn1/Serinc1/Sptbn1	5
GO:0051785	GO:0051785	positive regulation of nuclear division	5/452	63/28814	0.00309512	0.014481	0.00863009	Igf2/Wnt5a/Fgf8/Msx1/Cdc16	5
GO:1902107	GO:1902107	positive regulation of leukocyte differentiation	9/452	189/28814	0.00311366	0.0145379	0.00866399	Gnas/Mdk/Sox4/Lef1/Hmgb1/Ctnnbip1/Gsk3b/Id2/Jun	9
GO:1903708	GO:1903708	positive regulation of hemopoiesis	9/452	189/28814	0.00311366	0.0145379	0.00866399	Gnas/Mdk/Sox4/Lef1/Hmgb1/Ctnnbip1/Gsk3b/Id2/Jun	9
GO:0021983	GO:0021983	pituitary gland development	4/452	39/28814	0.00318405	0.0148361	0.00884173	Hmga2/Pitx2/Wnt5a/Fgf8	4
GO:0045879	GO:0045879	negative regulation of smoothened signaling pathway	4/452	39/28814	0.00318405	0.0148361	0.00884173	Gpc3/Gas1/Prkaca/Serpine2	4
GO:0006006	GO:0006006	glucose metabolic process	10/452	226/28814	0.0031875	0.014837	0.00884228	Fabp5/Igfbp4/Igf2/Hmgb1/Midn/Akt1/Phlda2/Serp1/Grb10/Ldha	10
GO:0048593	GO:0048593	camera-type eye morphogenesis	8/452	155/28814	0.00319844	0.0148727	0.00886355	Sox11/Hmgn1/Cited2/Pitx2/Lhx1/Twist1/Sox9/Dll1	8
GO:0018394	GO:0018394	peptidyl-lysine acetylation	9/452	190/28814	0.00322441	0.0149478	0.00890827	Sox4/Ctbp1/Eny2/Lef1/App/Usp22/Twist1/Smarca4/Eid1	9
GO:0050796	GO:0050796	regulation of insulin secretion	9/452	190/28814	0.00322441	0.0149478	0.00890827	Sox4/Eny2/Midn/Serp1/Ppp3ca/Kif5b/Birc5/Sfrp1/Slc16a1	9
GO:0071824	GO:0071824	protein-DNA complex subunit organization	9/452	190/28814	0.00322441	0.0149478	0.00890827	Smarce1/H3f3a/Hmgb1/Dnajc9/H3f3b/Baz1a/Smarca4/Tcf4/Sox9	9
GO:0033673	GO:0033673	negative regulation of kinase activity	10/452	227/28814	0.00328907	0.015232	0.00907766	Prkar1a/Midn/Akt1/Cdkn1c/Dnajc3/Dtnbp1/Pkig/Gsk3b/Tsg101/Sfrp1	10
GO:0014911	GO:0014911	positive regulation of smooth muscle cell migration	5/452	64/28814	0.00331496	0.0153052	0.0091213	Mdk/Smo/Arpc2/S100a11/Egr1	5
GO:0051893	GO:0051893	regulation of focal adhesion assembly	5/452	64/28814	0.00331496	0.0153052	0.0091213	S100a10/Nrp1/Actg1/Cfl1/Map4k4	5
GO:0090109	GO:0090109	regulation of cell-substrate junction assembly	5/452	64/28814	0.00331496	0.0153052	0.0091213	S100a10/Nrp1/Actg1/Cfl1/Map4k4	5
GO:0010927	GO:0010927	cellular component assembly involved in morphogenesis	7/452	123/28814	0.00333354	0.0153754	0.00916314	Itgb1/Myh10/Actg1/Prkar1a/Krt8/Pmp22/Tpm1	7
GO:0043542	GO:0043542	endothelial cell migration	10/452	228/28814	0.00339319	0.0156347	0.00931768	Itgb1/Amot/Nrp1/Igf2/Hmgb1/Wnt5a/Akt1/Notch1/Fgfr1/Sparc	10
GO:0006898	GO:0006898	receptor-mediated endocytosis	11/452	266/28814	0.00340521	0.0156585	0.00933182	Itgb1/Arf1/B2m/App/Smap1/Dkk1/Canx/Dtnbp1/Unc119/Cd63/Dll1	11
GO:0050730	GO:0050730	regulation of peptidyl-tyrosine phosphorylation	11/452	266/28814	0.00340521	0.0156585	0.00933182	Itgb1/Arl2bp/Nrp1/Igf2/App/Cd24a/Unc119/Fgf8/Cnot7/Tsg101/Sfrp1	11
GO:0048814	GO:0048814	regulation of dendrite morphogenesis	6/452	93/28814	0.00348539	0.015941	0.00950017	Marcks/Dbn1/Id1/Sh3glb1/Ppp3ca/Gsk3b	6
GO:0061640	GO:0061640	cytoskeleton-dependent cytokinesis	6/452	93/28814	0.00348539	0.015941	0.00950017	Myh10/Arf1/Unc119/Cfl1/Birc5/Sptbn1	6
GO:0002224	GO:0002224	toll-like receptor signaling pathway	7/452	124/28814	0.00348645	0.015941	0.00950017	Rftn1/App/Hmgb1/Mapkapk2/Peli1/Ddx3x/Rtn4	7
GO:1903844	GO:1903844	regulation of cellular response to transforming growth factor beta stimulus	7/452	124/28814	0.00348645	0.015941	0.00950017	Fbn2/Cited2/Zfp703/Cdkn1c/Bambi/Hspa5/Peg10	7
GO:0010591	GO:0010591	regulation of lamellipodium assembly	4/452	40/28814	0.00349463	0.015941	0.00950017	Cdc42/Cfl1/Arpc2/Fscn1	4
GO:0032232	GO:0032232	negative regulation of actin filament bundle assembly	4/452	40/28814	0.00349463	0.015941	0.00950017	Pfn1/Dbn1/Cfl1/Cgnl1	4
GO:0034110	GO:0034110	regulation of homotypic cell-cell adhesion	4/452	40/28814	0.00349463	0.015941	0.00950017	Zfp703/Cd24a/Rdx/Serpine2	4
GO:0051154	GO:0051154	negative regulation of striated muscle cell differentiation	4/452	40/28814	0.00349463	0.015941	0.00950017	Dkk1/Msx1/Notch1/Dll1	4
GO:0001954	GO:0001954	positive regulation of cell-matrix adhesion	5/452	65/28814	0.0035458	0.0160938	0.00959127	S100a10/Nrp1/Cfl1/Gsk3b/Map4k4	5
GO:0032835	GO:0032835	glomerulus development	5/452	65/28814	0.0035458	0.0160938	0.00959127	Basp1/Cd24a/Foxc1/Notch1/Egr1	5
GO:0060999	GO:0060999	positive regulation of dendritic spine development	5/452	65/28814	0.0035458	0.0160938	0.00959127	Marcks/Dbn1/Arf1/Pbrm1/Cfl1	5
GO:0070534	GO:0070534	protein K63-linked ubiquitination	5/452	65/28814	0.0035458	0.0160938	0.00959127	Peli1/Ube2e2/Ddx3x/Ube2e3/Rnf213	5
GO:1902373	GO:1902373	negative regulation of mRNA catabolic process	5/452	65/28814	0.0035458	0.0160938	0.00959127	Hnrnpab/Mapkapk2/Elavl1/Csde1/Igf2bp1	5
GO:0048511	GO:0048511	rhythmic process	12/452	307/28814	0.00358157	0.016124	0.00960926	Mdk/Maged1/Top1/Nono/Id1/Csnk1e/Twist1/Gsk3b/Id2/Hes7/Egr1/Id3	12
GO:0003215	GO:0003215	cardiac right ventricle morphogenesis	3/452	20/28814	0.00358429	0.016124	0.00960926	Sox4/Chd7/Notch1	3
GO:0006620	GO:0006620	post-translational protein targeting to endoplasmic reticulum membrane	3/452	20/28814	0.00358429	0.016124	0.00960926	Sec61g/Sec61b/Hspa5	3
GO:0010763	GO:0010763	positive regulation of fibroblast migration	3/452	20/28814	0.00358429	0.016124	0.00960926	Itgb1/Akt1/Fgfr1	3
GO:0048557	GO:0048557	embryonic digestive tract morphogenesis	3/452	20/28814	0.00358429	0.016124	0.00960926	Sox11/Pitx2/Id2	3
GO:0060841	GO:0060841	venous blood vessel development	3/452	20/28814	0.00358429	0.016124	0.00960926	Pitx2/Ccm2/Notch1	3
GO:0072010	GO:0072010	glomerular epithelium development	3/452	20/28814	0.00358429	0.016124	0.00960926	Basp1/Cd24a/Foxc1	3
GO:1901862	GO:1901862	negative regulation of muscle tissue development	3/452	20/28814	0.00358429	0.016124	0.00960926	Lef1/Fgf8/Twist1	3
GO:2000251	GO:2000251	positive regulation of actin cytoskeleton reorganization	3/452	20/28814	0.00358429	0.016124	0.00960926	Nrp1/Cdc42/Arpc2	3
GO:0051261	GO:0051261	protein depolymerization	7/452	125/28814	0.00364465	0.0163793	0.00976143	Rdx/Taok1/Evl/Cfl1/Tpm1/Arpc2/Sptbn1	7
GO:0035304	GO:0035304	regulation of protein dephosphorylation	6/452	94/28814	0.00367484	0.0164855	0.00982471	Ywhae/Ywhab/Mprip/Ppp2ca/Bod1/Calm1	6
GO:1903311	GO:1903311	regulation of mRNA metabolic process	12/452	308/28814	0.00367551	0.0164855	0.00982471	Vim/Pcbp4/Cnot6/Hnrnpab/Mapkapk2/Carhsp1/Elavl1/Csde1/Cnot7/Igf2bp1/Rbmxl1/Btg2	12
GO:0007224	GO:0007224	smoothened signaling pathway	8/452	159/28814	0.00373395	0.0167312	0.00997111	Gpc3/Smo/Rab34/Gas1/Prkaca/Serpine2/Prrx2/Sfrp1	8
GO:0051851	GO:0051851	modulation by host of symbiont process	5/452	66/28814	0.00378795	0.0169565	0.0101054	Hmga2/Lef1/Smarca4/Cfl1/Jun	5
GO:0001709	GO:0001709	cell fate determination	4/452	41/28814	0.00382516	0.017056	0.0101647	Dll3/Cdc42/Gata6/Smarca4	4
GO:0035794	GO:0035794	positive regulation of mitochondrial membrane permeability	4/452	41/28814	0.00382516	0.017056	0.0101647	Sh3glb1/Acaa2/Gsk3b/Slc25a4	4
GO:0046320	GO:0046320	regulation of fatty acid oxidation	4/452	41/28814	0.00382516	0.017056	0.0101647	Akt1/Dbi/Twist1/Sox9	4
GO:2000772	GO:2000772	regulation of cellular senescence	4/452	41/28814	0.00382516	0.017056	0.0101647	Hmga2/B2m/Twist1/Ypel3	4
GO:0014910	GO:0014910	regulation of smooth muscle cell migration	6/452	95/28814	0.00387183	0.0172473	0.0102787	Mdk/Smo/Tpm1/Arpc2/S100a11/Egr1	6
GO:2000377	GO:2000377	regulation of reactive oxygen species metabolic process	8/452	160/28814	0.00387807	0.0172581	0.0102852	Prdx2/Eif5a/Romo1/App/Akt1/Cycs/Vdac1/Tspo	8
GO:0034101	GO:0034101	erythrocyte homeostasis	8/452	161/28814	0.00402644	0.017901	0.0106683	Cited2/Zfpm1/B2m/Smap1/Cd24a/Lmo2/Smarca4/Id2	8
GO:0007160	GO:0007160	cell-matrix adhesion	10/452	234/28814	0.00407418	0.0180884	0.01078	S100a10/Itgb1/Zyx/Nrp1/Actg1/Cd63/Cfl1/Gsk3b/Map4k4/Fn1	10
GO:0007044	GO:0007044	cell-substrate junction assembly	6/452	96/28814	0.00407654	0.0180884	0.01078	S100a10/Nrp1/Actg1/Cfl1/Map4k4/Fn1	6
GO:0010666	GO:0010666	positive regulation of cardiac muscle cell apoptotic process	3/452	21/28814	0.00413344	0.018252	0.0108775	Eif5a/Capn2/Gata6	3
GO:0051204	GO:0051204	protein insertion into mitochondrial membrane	3/452	21/28814	0.00413344	0.018252	0.0108775	Romo1/Sh3glb1/Timm22	3
GO:0051797	GO:0051797	regulation of hair follicle development	3/452	21/28814	0.00413344	0.018252	0.0108775	Smo/Wnt5a/Fst	3
GO:0097284	GO:0097284	hepatocyte apoptotic process	3/452	21/28814	0.00413344	0.018252	0.0108775	Krt8/Gsk3b/Krt18	3
GO:2000136	GO:2000136	regulation of cell proliferation involved in heart morphogenesis	3/452	21/28814	0.00413344	0.018252	0.0108775	Gng5/Sox9/Notch1	3
GO:0005996	GO:0005996	monosaccharide metabolic process	11/452	273/28814	0.00413751	0.0182523	0.0108776	Fabp5/Igfbp4/Igf2/Hmgb1/Midn/Akt1/Akr1a1/Phlda2/Serp1/Grb10/Ldha	11
GO:0018210	GO:0018210	peptidyl-threonine modification	7/452	128/28814	0.00415209	0.018264	0.0108846	H3f3a/App/Wnt5a/Prkaca/Akt1/Gsk3b/Eif4g1	7
GO:0061387	GO:0061387	regulation of extent of cell growth	7/452	128/28814	0.00415209	0.018264	0.0108846	Dbn1/Dpysl2/Nrp1/Wnt5a/Rtn4/Gsk3b/Fn1	7
GO:0031647	GO:0031647	regulation of protein stability	12/452	313/28814	0.00417542	0.018264	0.0108846	Sox4/Pfn1/Smo/Id1/Prkra/Trim44/Pex2/Commd1/Usp3/Rtn4/Msx1/Dad1	12
GO:0010092	GO:0010092	specification of animal organ identity	4/452	42/28814	0.00417623	0.018264	0.0108846	Wnt5a/Dkk1/Fgf8/Fgfr1	4
GO:0031076	GO:0031076	embryonic camera-type eye development	4/452	42/28814	0.00417623	0.018264	0.0108846	Sox11/Cited2/Pitx2/Twist1	4
GO:0040018	GO:0040018	positive regulation of multicellular organism growth	4/452	42/28814	0.00417623	0.018264	0.0108846	Hmga2/Smo/Igf2/Chd7	4
GO:0048730	GO:0048730	epidermis morphogenesis	4/452	42/28814	0.00417623	0.018264	0.0108846	Smo/Smarca4/Notch1/Fst	4
GO:0099174	GO:0099174	regulation of presynapse organization	4/452	42/28814	0.00417623	0.018264	0.0108846	App/Gpc6/Dkk1/Eif4g1	4
GO:1902108	GO:1902108	regulation of mitochondrial membrane permeability involved in apoptotic process	4/452	42/28814	0.00417623	0.018264	0.0108846	Sh3glb1/Acaa2/Gsk3b/Slc25a4	4
GO:0002028	GO:0002028	regulation of sodium ion transport	6/452	97/28814	0.00428914	0.0187039	0.0111468	Gnas/Arf1/Akt1/Serpine2/Commd1/Kif5b	6
GO:0010660	GO:0010660	regulation of muscle cell apoptotic process	6/452	97/28814	0.00428914	0.0187039	0.0111468	Mdk/Eif5a/Capn2/Gata6/Gsk3b/Slc25a4	6
GO:1903312	GO:1903312	negative regulation of mRNA metabolic process	6/452	97/28814	0.00428914	0.0187039	0.0111468	Pcbp4/Hnrnpab/Mapkapk2/Elavl1/Csde1/Igf2bp1	6
GO:0030968	GO:0030968	endoplasmic reticulum unfolded protein response	5/452	68/28814	0.00430741	0.0187656	0.0111836	Tmed2/Amfr/Serp1/Dnajc3/Hspa5	5
GO:0009913	GO:0009913	epidermal cell differentiation	10/452	237/28814	0.00445292	0.0193811	0.0115503	Pphln1/Clic4/Gata6/Krt8/Smarca4/Foxc1/Tsg101/Notch1/Fgfr1/Dll1	10
GO:0007229	GO:0007229	integrin-mediated signaling pathway	6/452	98/28814	0.00450982	0.01961	0.0116867	Itgb1/Zyx/Nrp1/Cdc42/Cd63/Fn1	6
GO:0060996	GO:0060996	dendritic spine development	7/452	130/28814	0.00451895	0.0196309	0.0116992	Marcks/Dbn1/Arf1/Pbrm1/Cdc42/Dtnbp1/Cfl1	7
GO:0009306	GO:0009306	protein secretion	14/452	399/28814	0.00452968	0.0196401	0.0117047	Sox4/Rab34/Myh10/Wls/Eny2/Arf1/Midn/Serp1/Ppp3ca/Kif5b/Cyp51/Birc5/Sfrp1/Slc16a1	14
GO:0034655	GO:0034655	nucleobase-containing compound catabolic process	14/452	399/28814	0.00452968	0.0196401	0.0117047	Vim/Pcbp4/Cnot6/Hint1/Nt5c/Hnrnpab/Mapkapk2/Carhsp1/Elavl1/Lsm6/Csde1/Cnot7/Igf2bp1/Btg2	14
GO:0006984	GO:0006984	ER-nucleus signaling pathway	4/452	43/28814	0.00454842	0.0196466	0.0117086	Tmed2/Amfr/Gsk3b/Hspa5	4
GO:0010765	GO:0010765	positive regulation of sodium ion transport	4/452	43/28814	0.00454842	0.0196466	0.0117086	Gnas/Arf1/Akt1/Kif5b	4
GO:0032781	GO:0032781	positive regulation of ATP-dependent activity	4/452	43/28814	0.00454842	0.0196466	0.0117086	Pfn1/Dnajc9/Ahsa2/Tpm1	4
GO:0085029	GO:0085029	extracellular matrix assembly	4/452	43/28814	0.00454842	0.0196466	0.0117086	Lamb1/Mfap4/Sox9/Notch1	4
GO:0150116	GO:0150116	regulation of cell-substrate junction organization	5/452	69/28814	0.00458531	0.0197684	0.0117812	S100a10/Nrp1/Actg1/Cfl1/Map4k4	5
GO:1904377	GO:1904377	positive regulation of protein localization to cell periphery	5/452	69/28814	0.00458531	0.0197684	0.0117812	Itgb1/Akt1/Commd1/Kif5b/Sptbn1	5
GO:0035592	GO:0035592	establishment of protein localization to extracellular region	14/452	400/28814	0.00462889	0.0199375	0.0118819	Sox4/Rab34/Myh10/Wls/Eny2/Arf1/Midn/Serp1/Ppp3ca/Kif5b/Cyp51/Birc5/Sfrp1/Slc16a1	14
GO:0052547	GO:0052547	regulation of peptidase activity	15/452	443/28814	0.00465827	0.0200292	0.0119366	Gpc3/Serpinh1/Bin1/Mtch1/App/Hmgb1/Ppp2ca/Fam162a/Akt1/Serpine2/Ddx3x/Dapk1/Cycs/Birc5/Psme2	15
GO:0002262	GO:0002262	myeloid cell homeostasis	9/452	201/28814	0.00465897	0.0200292	0.0119366	Cited2/Zfpm1/B2m/Hmgb1/Smap1/Cd24a/Lmo2/Smarca4/Id2	9
GO:0046822	GO:0046822	regulation of nucleocytoplasmic transport	7/452	131/28814	0.00471129	0.0201673	0.0120189	Ywhae/Smo/Prkaca/Ppp2ca/Pkig/Ipo5/Gsk3b	7
GO:0010663	GO:0010663	positive regulation of striated muscle cell apoptotic process	3/452	22/28814	0.00473093	0.0201673	0.0120189	Eif5a/Capn2/Gata6	3
GO:0030252	GO:0030252	growth hormone secretion	3/452	22/28814	0.00473093	0.0201673	0.0120189	Hmga2/Serp1/Chd7	3
GO:0031579	GO:0031579	membrane raft organization	3/452	22/28814	0.00473093	0.0201673	0.0120189	S100a10/Rftn1/Pmp22	3
GO:0044851	GO:0044851	hair cycle phase	3/452	22/28814	0.00473093	0.0201673	0.0120189	Wnt5a/Akt1/Notch1	3
GO:0048486	GO:0048486	parasympathetic nervous system development	3/452	22/28814	0.00473093	0.0201673	0.0120189	Nrp1/Hoxb2/Hoxb1	3
GO:1900746	GO:1900746	regulation of vascular endothelial growth factor signaling pathway	3/452	22/28814	0.00473093	0.0201673	0.0120189	Cd63/Tcf4/Dll1	3
GO:1903672	GO:1903672	positive regulation of sprouting angiogenesis	3/452	22/28814	0.00473093	0.0201673	0.0120189	Hmgb1/Smad1/Dll1	3
GO:2000209	GO:2000209	regulation of anoikis	3/452	22/28814	0.00473093	0.0201673	0.0120189	Itgb1/Ptrh2/Notch1	3
GO:2000116	GO:2000116	regulation of cysteine-type endopeptidase activity	10/452	240/28814	0.00485888	0.0206934	0.0123324	Mtch1/App/Hmgb1/Ppp2ca/Fam162a/Akt1/Ddx3x/Dapk1/Cycs/Birc5	10
GO:0046324	GO:0046324	regulation of glucose import	5/452	70/28814	0.00487572	0.0207457	0.0123636	Gpc3/Pea15a/Rap1a/Akt1/Grb10	5
GO:0010906	GO:0010906	regulation of glucose metabolic process	7/452	132/28814	0.00490975	0.020871	0.0124383	Igfbp4/Igf2/Hmgb1/Midn/Akt1/Phlda2/Grb10	7
GO:0005978	GO:0005978	glycogen biosynthetic process	4/452	44/28814	0.00494229	0.0209118	0.0124626	Igf2/Akt1/Gyg/Grb10	4
GO:0009250	GO:0009250	glucan biosynthetic process	4/452	44/28814	0.00494229	0.0209118	0.0124626	Igf2/Akt1/Gyg/Grb10	4
GO:0030851	GO:0030851	granulocyte differentiation	4/452	44/28814	0.00494229	0.0209118	0.0124626	Cited2/Zfpm1/Lef1/Fasn	4
GO:0046006	GO:0046006	regulation of activated T cell proliferation	4/452	44/28814	0.00494229	0.0209118	0.0124626	Igf2/Prkar1a/Hmgb1/Cd24a	4
GO:0048854	GO:0048854	brain morphogenesis	4/452	44/28814	0.00494229	0.0209118	0.0124626	Cdh2/Smo/Wnt5a/Fgf8	4
GO:0006469	GO:0006469	negative regulation of protein kinase activity	9/452	203/28814	0.00496609	0.0209736	0.0124994	Prkar1a/Akt1/Cdkn1c/Dnajc3/Dtnbp1/Pkig/Gsk3b/Tsg101/Sfrp1	9
GO:0046890	GO:0046890	regulation of lipid biosynthetic process	9/452	203/28814	0.00496609	0.0209736	0.0124994	Fabp5/Igf2/Capn2/Pex2/Akt1/Dbi/Ctdnep1/Tspo/Egr1	9
GO:0016573	GO:0016573	histone acetylation	8/452	167/28814	0.00501076	0.0211426	0.0126001	Ctbp1/Eny2/Lef1/App/Usp22/Twist1/Smarca4/Eid1	8
GO:0030098	GO:0030098	lymphocyte differentiation	15/452	447/28814	0.00505114	0.0212933	0.0126899	Mdk/Sox4/Prdx2/Pbx1/Hmgb3/Lef1/B2m/Hmgb1/Cd24a/Chd7/Nrarp/Id2/Dll1/Sfrp1/Egr1	15
GO:0050868	GO:0050868	negative regulation of T cell activation	7/452	133/28814	0.00511442	0.0215401	0.0128371	Mdk/Prdx2/Prkar1a/Hmgb1/Cd24a/Peli1/Nrarp	7
GO:1903532	GO:1903532	positive regulation of secretion by cell	13/452	363/28814	0.00517316	0.0217516	0.0129631	Sox4/Sox11/Rab34/Myh10/Wls/Dpysl2/Arf1/Serp1/Dtnbp1/Rtn4/Kif5b/Tsg101/Fgfr1	13
GO:0034121	GO:0034121	regulation of toll-like receptor signaling pathway	5/452	71/28814	0.00517895	0.0217516	0.0129631	App/Hmgb1/Peli1/Ddx3x/Rtn4	5
GO:0042733	GO:0042733	embryonic digit morphogenesis	5/452	71/28814	0.00517895	0.0217516	0.0129631	Gas1/Wnt5a/Twist1/Msx1/Notch1	5
GO:0009062	GO:0009062	fatty acid catabolic process	6/452	101/28814	0.00522207	0.0218923	0.013047	Acaa2/Pex2/Akt1/Acat2/Dbi/Twist1	6
GO:0050772	GO:0050772	positive regulation of axonogenesis	6/452	101/28814	0.00522207	0.0218923	0.013047	Dbn1/Nrp1/Plxna2/Rtn4/Gsk3b/Fn1	6
GO:0046777	GO:0046777	protein autophosphorylation	10/452	243/28814	0.00529335	0.0221708	0.0132129	Prkaca/Mapkapk2/Ppp2ca/Taok1/Ddx3x/Dapk1/Gsk3b/Calm1/Fgfr1/Jun	10
GO:0072583	GO:0072583	clathrin-dependent endocytosis	4/452	45/28814	0.00535841	0.022381	0.0133382	Smap1/Canx/Unc119/Dll1	4
GO:0016202	GO:0016202	regulation of striated muscle tissue development	3/452	23/28814	0.00537793	0.022381	0.0133382	Lef1/Fgf8/Twist1	3
GO:0021535	GO:0021535	cell migration in hindbrain	3/452	23/28814	0.00537793	0.022381	0.0133382	Itgb1/Plxna2/Lef1	3
GO:0031998	GO:0031998	regulation of fatty acid beta-oxidation	3/452	23/28814	0.00537793	0.022381	0.0133382	Akt1/Dbi/Twist1	3
GO:0035357	GO:0035357	peroxisome proliferator activated receptor signaling pathway	3/452	23/28814	0.00537793	0.022381	0.0133382	Fabp5/Cited2/Twist1	3
GO:1900120	GO:1900120	regulation of receptor binding	3/452	23/28814	0.00537793	0.022381	0.0133382	B2m/App/Phlda2	3
GO:1902894	GO:1902894	negative regulation of miRNA transcription	3/452	23/28814	0.00537793	0.022381	0.0133382	App/Gata6/Sox9	3
GO:0010657	GO:0010657	muscle cell apoptotic process	6/452	102/28814	0.00547683	0.0227035	0.0135304	Mdk/Eif5a/Capn2/Gata6/Gsk3b/Slc25a4	6
GO:0060395	GO:0060395	SMAD protein signal transduction	6/452	102/28814	0.00547683	0.0227035	0.0135304	Vim/Cited1/Smad1/Sptbn1/Jun/T	6
GO:0150115	GO:0150115	cell-substrate junction organization	6/452	102/28814	0.00547683	0.0227035	0.0135304	S100a10/Nrp1/Actg1/Cfl1/Map4k4/Fn1	6
GO:0007405	GO:0007405	neuroblast proliferation	5/452	72/28814	0.00549528	0.0227035	0.0135304	Smo/Lef1/Cd24a/Notch1/Fgfr1	5
GO:0010507	GO:0010507	negative regulation of autophagy	5/452	72/28814	0.00549528	0.0227035	0.0135304	Eif4g2/Wdr6/Akt1/Tspo/Eif4g1	5
GO:1903317	GO:1903317	regulation of protein maturation	5/452	72/28814	0.00549528	0.0227035	0.0135304	Sox4/S100a10/Gas1/Prkaca/Serpine2	5
GO:2000179	GO:2000179	positive regulation of neural precursor cell proliferation	5/452	72/28814	0.00549528	0.0227035	0.0135304	Gng5/Mdk/Smo/Lhx1/Notch1	5
GO:2000756	GO:2000756	regulation of peptidyl-lysine acetylation	5/452	72/28814	0.00549528	0.0227035	0.0135304	Sox4/Ctbp1/App/Twist1/Eid1	5
GO:0051346	GO:0051346	negative regulation of hydrolase activity	13/452	366/28814	0.00553233	0.0228323	0.0136071	Gpc3/Serpinh1/Amot/Bin1/Tmed2/App/Mprip/Rdx/Akt1/Serpine2/Bod1/Ddx3x/Birc5	13
GO:0022898	GO:0022898	regulation of transmembrane transporter activity	11/452	284/28814	0.00553647	0.0228323	0.0136071	Ywhae/Itgb1/App/Ppp2ca/Fkbp1a/Dapk1/Twist1/Kif5b/Cfl1/Slc25a4/Calm1	11
GO:0002244	GO:0002244	hematopoietic progenitor cell differentiation	8/452	170/28814	0.00556717	0.0229174	0.0136579	Sox4/Ssbp3/Cited2/Foxc1/Notch1/Mixl1/Sfrp1/Fst	8
GO:0007565	GO:0007565	female pregnancy	8/452	170/28814	0.00556717	0.0229174	0.0136579	Fbn2/Maged2/Cited2/Tmed2/Mmp2/Lamb1/Akt1/H3f3b	8
GO:0072593	GO:0072593	reactive oxygen species metabolic process	10/452	245/28814	0.0055995	0.0230093	0.0137126	Prdx2/Eif5a/Romo1/App/Pxdn/Prdx4/Akt1/Cycs/Vdac1/Tspo	10
GO:0009410	GO:0009410	response to xenobiotic stimulus	12/452	325/28814	0.00559959	0.0230093	0.0137126	Gnas/Igf2/Mmp2/Rap1a/Guk1/Gata6/Ywhaz/Blmh/Smad1/Cyp26a1/Jun/Sfrp1	12
GO:0021953	GO:0021953	central nervous system neuron differentiation	9/452	207/28814	0.00562731	0.0231024	0.0137681	Sox4/Smo/Nrp1/B2m/Uqcrq/Lhx1/Fgf8/Fgfr1/Btg2	9
GO:0000086	GO:0000086	G2/M transition of mitotic cell cycle	7/452	136/28814	0.005767	0.0236546	0.0140972	Hmga2/Pbx1/App/Taok1/Ccng1/Calm1/Birc5	7
GO:0055023	GO:0055023	positive regulation of cardiac muscle tissue growth	4/452	46/28814	0.0057973	0.0237575	0.0141585	Gata6/Slc25a4/Notch1/Fgfr1	4
GO:0032732	GO:0032732	positive regulation of interleukin-1 production	5/452	73/28814	0.00582501	0.0238282	0.0142006	App/Hmgb1/Wnt5a/1810058I24Rik/Egr1	5
GO:0060997	GO:0060997	dendritic spine morphogenesis	5/452	73/28814	0.00582501	0.0238282	0.0142006	Marcks/Dbn1/Cdc42/Dtnbp1/Cfl1	5
GO:0007596	GO:0007596	blood coagulation	8/452	172/28814	0.00596346	0.0243727	0.0145251	Gnas/Prdx2/Evl/Serpine2/Dtnbp1/Fundc2/Fbln1/Fn1	8
GO:0051924	GO:0051924	regulation of calcium ion transport	11/452	287/28814	0.00597634	0.0244034	0.0145434	Ywhae/Bin1/Ppp2ca/Akt1/Chd7/Fkbp1a/Dbi/Vdac1/Tspo/Homer2/Calm1	11
GO:0051153	GO:0051153	regulation of striated muscle cell differentiation	6/452	104/28814	0.00601344	0.0245329	0.0146206	Dkk1/Gsk3b/Msx1/Slc25a4/Notch1/Dll1	6
GO:0048485	GO:0048485	sympathetic nervous system development	3/452	24/28814	0.00607549	0.0246536	0.0146926	Sox4/Sox11/Nrp1	3
GO:0051450	GO:0051450	myoblast proliferation	3/452	24/28814	0.00607549	0.0246536	0.0146926	Pitx2/Gata6/Meis2	3
GO:0097150	GO:0097150	neuronal stem cell population maintenance	3/452	24/28814	0.00607549	0.0246536	0.0146926	Cdh2/Igf2bp1/Dll1	3
GO:1901522	GO:1901522	positive regulation of transcription from RNA polymerase II promoter involved in cellular response to chemical stimulus	3/452	24/28814	0.00607549	0.0246536	0.0146926	Smad1/Notch1/Jun	3
GO:1902547	GO:1902547	regulation of cellular response to vascular endothelial growth factor stimulus	3/452	24/28814	0.00607549	0.0246536	0.0146926	Cd63/Tcf4/Dll1	3
GO:2000345	GO:2000345	regulation of hepatocyte proliferation	3/452	24/28814	0.00607549	0.0246536	0.0146926	Mdk/Smo/Rtn4	3
GO:0043270	GO:0043270	positive regulation of ion transport	12/452	329/28814	0.00615182	0.0249411	0.0148639	Gnas/Itgb1/Dpysl2/Arf1/Akt1/Dtnbp1/Dbi/Rtn4/Kif5b/Cfl1/Tspo/Calm1	12
GO:0046824	GO:0046824	positive regulation of nucleocytoplasmic transport	5/452	74/28814	0.00616843	0.0249863	0.0148908	Ywhae/Smo/Prkaca/Ipo5/Gsk3b	5
GO:0002831	GO:0002831	regulation of response to biotic stimulus	13/452	371/28814	0.00617506	0.0249909	0.0148936	Prdx2/Rab34/Igf2/Mmp2/Nono/Hmgb1/Wnt5a/Trim44/Cd24a/Gata6/Dapk1/Cnot7/Calm1	13
GO:0006470	GO:0006470	protein dephosphorylation	10/452	249/28814	0.0062532	0.0252206	0.0150305	Ywhae/Ywhab/Mprip/Ptp4a2/Ppp2ca/Bod1/Ppp3ca/Ppp2cb/Ctdnep1/Calm1	10
GO:0021696	GO:0021696	cerebellar cortex morphogenesis	4/452	47/28814	0.0062595	0.0252206	0.0150305	Smo/Lhx1/Serpine2/Dll1	4
GO:0021772	GO:0021772	olfactory bulb development	4/452	47/28814	0.0062595	0.0252206	0.0150305	Wnt5a/Chd7/Id2/Fgfr1	4
GO:0048489	GO:0048489	synaptic vesicle transport	4/452	47/28814	0.0062595	0.0252206	0.0150305	Dpysl2/Arf1/Dtnbp1/Kif5b	4
GO:0062208	GO:0062208	positive regulation of pattern recognition receptor signaling pathway	4/452	47/28814	0.0062595	0.0252206	0.0150305	Hmgb1/Peli1/Ddx3x/Rtn4	4
GO:0046330	GO:0046330	positive regulation of JNK cascade	6/452	105/28814	0.00629565	0.0253439	0.015104	App/Hmgb1/Wnt5a/Cdc42/Taok1/Map4k4	6
GO:1903034	GO:1903034	regulation of response to wounding	8/452	174/28814	0.00638085	0.0256642	0.0152948	Mdk/Prdx2/Itgb1/Actg1/Hmgb1/Cd24a/Serpine2/Rtn4	8
GO:1903362	GO:1903362	regulation of cellular protein catabolic process	10/452	250/28814	0.00642554	0.0258211	0.0153884	Sumo2/Prkaca/Rdx/Csnk1e/Akt1/Laptm4b/Commd1/Gabarap/Gsk3b/Psme2	10
GO:0030072	GO:0030072	peptide hormone secretion	11/452	290/28814	0.00644325	0.0258695	0.0154172	Hmga2/Sox4/Eny2/Midn/Serp1/Chd7/Ppp3ca/Kif5b/Birc5/Sfrp1/Slc16a1	11
GO:0034637	GO:0034637	cellular carbohydrate biosynthetic process	5/452	75/28814	0.00652583	0.026155	0.0155873	Igf2/Isyna1/Akt1/Gyg/Grb10	5
GO:0097120	GO:0097120	receptor localization to synapse	5/452	75/28814	0.00652583	0.026155	0.0155873	Dbn1/Gpc6/Rap1a/Kif5b/Gsk3b	5
GO:0007599	GO:0007599	hemostasis	8/452	175/28814	0.00659767	0.0263965	0.0157312	Gnas/Prdx2/Evl/Serpine2/Dtnbp1/Fundc2/Fbln1/Fn1	8
GO:0050817	GO:0050817	coagulation	8/452	175/28814	0.00659767	0.0263965	0.0157312	Gnas/Prdx2/Evl/Serpine2/Dtnbp1/Fundc2/Fbln1/Fn1	8
GO:0014902	GO:0014902	myotube differentiation	7/452	140/28814	0.00673152	0.0268848	0.0160223	Smo/Pitx2/Capn2/Ppp3ca/Gsk3b/Pmp22/Notch1	7
GO:0035966	GO:0035966	response to topologically incorrect protein	7/452	140/28814	0.00673152	0.0268848	0.0160223	Tmed2/Amfr/Serp1/Dnajc3/Pmp22/Manf/Hspa5	7
GO:0010799	GO:0010799	regulation of peptidyl-threonine phosphorylation	4/452	48/28814	0.00674553	0.0268936	0.0160275	App/Wnt5a/Gsk3b/Eif4g1	4
GO:0048010	GO:0048010	vascular endothelial growth factor receptor signaling pathway	4/452	48/28814	0.00674553	0.0268936	0.0160275	Nrp1/Mapkapk2/Grb10/Foxc1	4
GO:0031214	GO:0031214	biomineral tissue development	8/452	176/28814	0.00682003	0.0270432	0.0161167	Gpc3/Fbn2/Wls/Pkdcc/Twist1/Sox9/Notch1/Fgfr1	8
GO:0055088	GO:0055088	lipid homeostasis	8/452	176/28814	0.00682003	0.0270432	0.0161167	Cd24a/Pex2/Tmem97/Commd1/Ddx3x/Rtn4/Fundc2/Tspo	8
GO:0035988	GO:0035988	chondrocyte proliferation	3/452	25/28814	0.00682459	0.0270432	0.0161167	Hmga2/Lef1/Sox9	3
GO:0044331	GO:0044331	cell-cell adhesion mediated by cadherin	3/452	25/28814	0.00682459	0.0270432	0.0161167	Cdh2/Wnt5a/Notch1	3
GO:0048857	GO:0048857	neural nucleus development	3/452	25/28814	0.00682459	0.0270432	0.0161167	Pitx2/Hoxb2/Hoxb1	3
GO:0090151	GO:0090151	establishment of protein localization to mitochondrial membrane	3/452	25/28814	0.00682459	0.0270432	0.0161167	Romo1/Sh3glb1/Timm22	3
GO:1901984	GO:1901984	negative regulation of protein acetylation	3/452	25/28814	0.00682459	0.0270432	0.0161167	Ctbp1/Twist1/Gsk3b	3
GO:0007006	GO:0007006	mitochondrial membrane organization	6/452	107/28814	0.00688877	0.0272373	0.0162323	Romo1/Sh3glb1/Acaa2/Timm22/Gsk3b/Slc25a4	6
GO:0048661	GO:0048661	positive regulation of smooth muscle cell proliferation	6/452	107/28814	0.00688877	0.0272373	0.0162323	Mmp2/Akt1/Gsk3b/Id2/Jun/Egr1	6
GO:0016239	GO:0016239	positive regulation of macroautophagy	5/452	76/28814	0.00689749	0.0272373	0.0162323	Pafah1b2/Sh3glb1/Scoc/Vdac1/Slc25a4	5
GO:0046847	GO:0046847	filopodium assembly	5/452	76/28814	0.00689749	0.0272373	0.0162323	Dbn1/Nrp1/Cdc42/Arpc2/Fscn1	5
GO:0044262	GO:0044262	cellular carbohydrate metabolic process	11/452	293/28814	0.00693829	0.0273747	0.0163142	Igfbp4/Igf2/Isyna1/Hmgb1/Mogat2/Midn/Akt1/Phlda2/Gyg/Grb10/Gsk3b	11
GO:0006475	GO:0006475	internal protein amino acid acetylation	8/452	177/28814	0.007048	0.0277355	0.0165293	Ctbp1/Eny2/Lef1/App/Usp22/Twist1/Smarca4/Eid1	8
GO:0018393	GO:0018393	internal peptidyl-lysine acetylation	8/452	177/28814	0.007048	0.0277355	0.0165293	Ctbp1/Eny2/Lef1/App/Usp22/Twist1/Smarca4/Eid1	8
GO:2001242	GO:2001242	regulation of intrinsic apoptotic signaling pathway	8/452	177/28814	0.007048	0.0277355	0.0165293	P4hb/Nono/Sh3glb1/Prkra/Akt1/Spop/Ddx3x/Msx1	8
GO:0019221	GO:0019221	cytokine-mediated signaling pathway	14/452	421/28814	0.00715234	0.0281218	0.0167595	Txndc17/Wnt5a/Trim44/Cd24a/Slit3/Krt8/Akt1/Fkbp1a/Foxc1/Cnot7/Ppp2cb/Krt18/Notch1/Egr1	14
GO:0060421	GO:0060421	positive regulation of heart growth	4/452	49/28814	0.00725588	0.0284798	0.0169728	Gata6/Slc25a4/Notch1/Fgfr1	4
GO:1901985	GO:1901985	positive regulation of protein acetylation	4/452	49/28814	0.00725588	0.0284798	0.0169728	Sox4/App/Taok1/Ddx3x	4
GO:0009612	GO:0009612	response to mechanical stimulus	8/452	178/28814	0.00728168	0.0285153	0.016994	Mdk/Mmp2/Akt1/Serpine2/Arhgdia/Gsk3b/Sox9/Jun	8
GO:0002090	GO:0002090	regulation of receptor internalization	5/452	77/28814	0.00728369	0.0285153	0.016994	Arf1/App/Dkk1/Dtnbp1/Cd63	5
GO:0010822	GO:0010822	positive regulation of mitochondrion organization	5/452	77/28814	0.00728369	0.0285153	0.016994	Sh3glb1/Fam162a/Gsk3b/Vdac1/Slc25a4	5
GO:0035967	GO:0035967	cellular response to topologically incorrect protein	6/452	109/28814	0.00752134	0.02937	0.0175033	Tmed2/Amfr/Serp1/Dnajc3/Pmp22/Hspa5	6
GO:0048145	GO:0048145	regulation of fibroblast proliferation	6/452	109/28814	0.00752134	0.02937	0.0175033	Wnt5a/Pex2/Fbln1/Jun/Sfrp1/Fn1	6
GO:0071901	GO:0071901	negative regulation of protein serine/threonine kinase activity	6/452	109/28814	0.00752134	0.02937	0.0175033	Prkar1a/Cdkn1c/Dtnbp1/Pkig/Gsk3b/Sfrp1	6
GO:0034614	GO:0034614	cellular response to reactive oxygen species	7/452	143/28814	0.00752995	0.0293784	0.0175083	Prdx2/Kdm6b/Romo1/Mmp2/Akt1/Cfl1/Jun	7
GO:0043547	GO:0043547	positive regulation of GTPase activity	10/452	256/28814	0.00753846	0.0293865	0.0175132	Gnas/S100a10/Itgb1/Bin1/Mex3b/Tax1bp3/Rap1a/Wnt5a/Gsk3b/Map4k4	10
GO:2000113	GO:2000113	negative regulation of cellular macromolecule biosynthetic process	9/452	217/28814	0.00757844	0.0295171	0.017591	Cnot6/Ddx3x/Dapk1/Grb10/Dbi/Csde1/Cnot7/Igf2bp1/Btg2	9
GO:0002523	GO:0002523	leukocyte migration involved in inflammatory response	3/452	26/28814	0.00762614	0.0295513	0.0176114	Mdk/Cd24a/Rtn4	3
GO:0030859	GO:0030859	polarized epithelial cell differentiation	3/452	26/28814	0.00762614	0.0295513	0.0176114	Wnt5a/Cdc42/Ptk7	3
GO:0045737	GO:0045737	positive regulation of cyclin-dependent protein serine/threonine kinase activity	3/452	26/28814	0.00762614	0.0295513	0.0176114	Ccnd2/Akt1/Ccnd3	3
GO:1900151	GO:1900151	regulation of nuclear-transcribed mRNA catabolic process, deadenylation-dependent decay	3/452	26/28814	0.00762614	0.0295513	0.0176114	Csde1/Cnot7/Igf2bp1	3
GO:1902473	GO:1902473	regulation of protein localization to synapse	3/452	26/28814	0.00762614	0.0295513	0.0176114	Gpc6/Rap1a/Gsk3b	3
GO:1903146	GO:1903146	regulation of autophagy of mitochondrion	3/452	26/28814	0.00762614	0.0295513	0.0176114	Vdac1/Slc25a4/Tspo	3
GO:1902369	GO:1902369	negative regulation of RNA catabolic process	5/452	78/28814	0.00768472	0.029753	0.0177316	Hnrnpab/Mapkapk2/Elavl1/Csde1/Igf2bp1	5
GO:0018105	GO:0018105	peptidyl-serine phosphorylation	12/452	339/28814	0.00772208	0.0298722	0.0178027	Hmga2/Top1/H3f3a/App/Wnt5a/Prkaca/Mapkapk2/Dkk1/Csnk1e/Akt1/Gsk3b/Eif4g1	12
GO:0019318	GO:0019318	hexose metabolic process	10/452	257/28814	0.00773757	0.0299068	0.0178233	Fabp5/Igfbp4/Igf2/Hmgb1/Midn/Akt1/Phlda2/Serp1/Grb10/Ldha	10
GO:0007254	GO:0007254	JNK cascade	8/452	180/28814	0.0077665	0.029961	0.0178556	App/Hmgb1/Wnt5a/Cdc42/Taok1/Akt1/Map4k4/Sfrp1	8
GO:0048660	GO:0048660	regulation of smooth muscle cell proliferation	8/452	180/28814	0.0077665	0.029961	0.0178556	Mmp2/Akt1/Ctnnbip1/Gsk3b/Tpm1/Id2/Jun/Egr1	8
GO:0021988	GO:0021988	olfactory lobe development	4/452	50/28814	0.00779105	0.029961	0.0178556	Wnt5a/Chd7/Id2/Fgfr1	4
GO:0035305	GO:0035305	negative regulation of dephosphorylation	4/452	50/28814	0.00779105	0.029961	0.0178556	Ywhae/Ywhab/Mprip/Bod1	4
GO:0043618	GO:0043618	regulation of transcription from RNA polymerase II promoter in response to stress	4/452	50/28814	0.00779105	0.029961	0.0178556	Cited2/Notch1/Jun/Egr1	4
GO:1902743	GO:1902743	regulation of lamellipodium organization	4/452	50/28814	0.00779105	0.029961	0.0178556	Cdc42/Cfl1/Arpc2/Fscn1	4
GO:0098876	GO:0098876	vesicle-mediated transport to the plasma membrane	7/452	144/28814	0.00781102	0.0300125	0.0178863	Rab34/Commd1/Pkdcc/Vamp3/Rab14/Krt18/Sptbn1	7
GO:0002790	GO:0002790	peptide secretion	11/452	298/28814	0.00782895	0.0300308	0.0178971	Hmga2/Sox4/Eny2/Midn/Serp1/Chd7/Ppp3ca/Kif5b/Birc5/Sfrp1/Slc16a1	11
GO:0032409	GO:0032409	regulation of transporter activity	11/452	298/28814	0.00782895	0.0300308	0.0178971	Ywhae/Itgb1/App/Ppp2ca/Fkbp1a/Dapk1/Twist1/Kif5b/Cfl1/Slc25a4/Calm1	11
GO:0007088	GO:0007088	regulation of mitotic nuclear division	6/452	110/28814	0.00785286	0.0300718	0.0179216	Igf2/Cdc42/Tubg1/Fgf8/Cdc16/Birc5	6
GO:0055006	GO:0055006	cardiac cell development	6/452	110/28814	0.00785286	0.0300718	0.0179216	Myh10/Pitx2/Pbrm1/Gsk3b/Slc25a4/Notch1	6
GO:0007159	GO:0007159	leukocyte cell-cell adhesion	13/452	383/28814	0.00796163	0.0304628	0.0181546	Mdk/Sox4/Prdx2/Itgb1/Igf2/Lef1/B2m/Prkar1a/Hmgb1/Cd24a/Akt1/Peli1/Nrarp	13
GO:0060041	GO:0060041	retina development in camera-type eye	8/452	181/28814	0.00801783	0.0306498	0.018266	Col4a1/Myh10/Nrp1/Lhx1/Clic4/Chd7/Sox9/Dll1	8
GO:0034249	GO:0034249	negative regulation of cellular amide metabolic process	9/452	219/28814	0.00802396	0.0306498	0.018266	Cnot6/Bin1/Ddx3x/Dapk1/Rtn4/Csde1/Cnot7/Igf2bp1/Btg2	9
GO:0000422	GO:0000422	autophagy of mitochondrion	5/452	79/28814	0.00810086	0.0308917	0.0184102	Gabarap/Fundc2/Vdac1/Slc25a4/Tspo	5
GO:0061726	GO:0061726	mitochondrion disassembly	5/452	79/28814	0.00810086	0.0308917	0.0184102	Gabarap/Fundc2/Vdac1/Slc25a4/Tspo	5
GO:0044270	GO:0044270	cellular nitrogen compound catabolic process	14/452	428/28814	0.00820259	0.0312535	0.0186258	Vim/Pcbp4/Cnot6/Hint1/Nt5c/Hnrnpab/Mapkapk2/Carhsp1/Elavl1/Lsm6/Csde1/Cnot7/Igf2bp1/Btg2	14
GO:0051260	GO:0051260	protein homooligomerization	8/452	182/28814	0.00827521	0.0315039	0.018775	B2m/App/Tnfaip1/Evl/Elavl1/G3bp2/Tk1/Peg10	8
GO:0021879	GO:0021879	forebrain neuron differentiation	4/452	51/28814	0.00835152	0.0317678	0.0189324	Nrp1/B2m/Uqcrq/Fgf8	4
GO:0046700	GO:0046700	heterocycle catabolic process	14/452	429/28814	0.0083621	0.0317816	0.0189405	Vim/Pcbp4/Cnot6/Hint1/Nt5c/Hnrnpab/Mapkapk2/Carhsp1/Elavl1/Lsm6/Csde1/Cnot7/Igf2bp1/Btg2	14
GO:1903037	GO:1903037	regulation of leukocyte cell-cell adhesion	12/452	343/28814	0.0084318	0.0320196	0.0190824	Mdk/Sox4/Prdx2/Igf2/Lef1/B2m/Prkar1a/Hmgb1/Cd24a/Akt1/Peli1/Nrarp	12
GO:0000289	GO:0000289	nuclear-transcribed mRNA poly(A) tail shortening	3/452	27/28814	0.00848094	0.0320196	0.0190824	Cnot6/Cnot7/Btg2	3
GO:0010165	GO:0010165	response to X-ray	3/452	27/28814	0.00848094	0.0320196	0.0190824	Hmga2/Ccnd2/Sfrp1	3
GO:0010829	GO:0010829	negative regulation of glucose transmembrane transport	3/452	27/28814	0.00848094	0.0320196	0.0190824	Fabp5/Pea15a/Grb10	3
GO:0021884	GO:0021884	forebrain neuron development	3/452	27/28814	0.00848094	0.0320196	0.0190824	Nrp1/Uqcrq/Fgf8	3
GO:0042104	GO:0042104	positive regulation of activated T cell proliferation	3/452	27/28814	0.00848094	0.0320196	0.0190824	Igf2/Hmgb1/Cd24a	3
GO:0048266	GO:0048266	behavioral response to pain	3/452	27/28814	0.00848094	0.0320196	0.0190824	Capn2/Akt1/Tspo	3
GO:0051016	GO:0051016	barbed-end actin filament capping	3/452	27/28814	0.00848094	0.0320196	0.0190824	Evl/Cfl1/Arpc2	3
GO:0007623	GO:0007623	circadian rhythm	9/452	221/28814	0.00848915	0.032024	0.019085	Maged1/Top1/Nono/Id1/Csnk1e/Gsk3b/Id2/Egr1/Id3	9
GO:1990542	GO:1990542	mitochondrial transmembrane transport	5/452	80/28814	0.00853237	0.0321605	0.0191663	Romo1/Akt1/Timm17b/Vdac1/Slc25a4	5
GO:0048144	GO:0048144	fibroblast proliferation	6/452	112/28814	0.00854725	0.0321633	0.0191681	Wnt5a/Pex2/Fbln1/Jun/Sfrp1/Fn1	6
GO:1903008	GO:1903008	organelle disassembly	6/452	112/28814	0.00854725	0.0321633	0.0191681	Kif5b/Gabarap/Fundc2/Vdac1/Slc25a4/Tspo	6
GO:0010469	GO:0010469	regulation of signaling receptor activity	7/452	147/28814	0.00870075	0.032714	0.0194962	Itgb1/App/Ppp2ca/Phlda2/Dapk1/Cfl1/Tsg101	7
GO:0048469	GO:0048469	cell maturation	9/452	222/28814	0.00872928	0.0327942	0.019544	H3f3a/App/Prkaca/Cdkn1c/Gsk3b/Pmp22/Tbx6/Id2/Fgfr1	9
GO:0007219	GO:0007219	Notch signaling pathway	8/452	184/28814	0.00880849	0.0330373	0.0196889	App/Dll3/Foxc1/Sox9/Notch1/Nrarp/Dll1/Hes7	8
GO:0061136	GO:0061136	regulation of proteasomal protein catabolic process	8/452	184/28814	0.00880849	0.0330373	0.0196889	Sumo2/Prkaca/Csnk1e/Akt1/Commd1/Gabarap/Gsk3b/Psme2	8
GO:0045581	GO:0045581	negative regulation of T cell differentiation	4/452	52/28814	0.00893773	0.0333573	0.0198796	Mdk/Prdx2/Hmgb1/Nrarp	4
GO:0046676	GO:0046676	negative regulation of insulin secretion	4/452	52/28814	0.00893773	0.0333573	0.0198796	Eny2/Midn/Ppp3ca/Sfrp1	4
GO:0050798	GO:0050798	activated T cell proliferation	4/452	52/28814	0.00893773	0.0333573	0.0198796	Igf2/Prkar1a/Hmgb1/Cd24a	4
GO:0051954	GO:0051954	positive regulation of amine transport	4/452	52/28814	0.00893773	0.0333573	0.0198796	Itgb1/Dpysl2/Dtnbp1/Rtn4	4
GO:0060043	GO:0060043	regulation of cardiac muscle cell proliferation	4/452	52/28814	0.00893773	0.0333573	0.0198796	Cited2/Gata6/Notch1/Fgfr1	4
GO:0060428	GO:0060428	lung epithelium development	4/452	52/28814	0.00893773	0.0333573	0.0198796	Hmga2/Cdc42/Gata6/Sox9	4
GO:0045333	GO:0045333	cellular respiration	9/452	223/28814	0.00897454	0.0334584	0.0199399	Atp5h/Uqcrq/Prkaca/Ndufa8/Akt1/Hoxb3os/Uqcr10/Cycs/Mdh1	9
GO:0050709	GO:0050709	negative regulation of protein secretion	5/452	81/28814	0.00897952	0.0334584	0.0199399	Eny2/Midn/Ppp3ca/Cyp51/Sfrp1	5
GO:0046034	GO:0046034	ATP metabolic process	10/452	263/28814	0.00901877	0.0335498	0.0199944	App/Atp5h/Guk1/Uqcrq/Ndufa8/Atp5g3/Uqcr10/Cycs/Tspo/Ldha	10
GO:0051348	GO:0051348	negative regulation of transferase activity	10/452	263/28814	0.00901877	0.0335498	0.0199944	Prkar1a/Midn/Akt1/Cdkn1c/Dnajc3/Dtnbp1/Pkig/Gsk3b/Tsg101/Sfrp1	10
GO:0032680	GO:0032680	regulation of tumor necrosis factor production	8/452	185/28814	0.00908457	0.033712	0.020091	App/Ube2j1/Hmgb1/Wnt5a/Mapkapk2/Cd24a/Twist1/Tspo	8
GO:0071356	GO:0071356	cellular response to tumor necrosis factor	8/452	185/28814	0.00908457	0.033712	0.020091	Dbn1/Txndc17/Krt8/Akt1/Cfl1/Ppp2cb/Krt18/Sfrp1	8
GO:0110148	GO:0110148	biomineralization	8/452	185/28814	0.00908457	0.033712	0.020091	Gpc3/Fbn2/Wls/Pkdcc/Twist1/Sox9/Notch1/Fgfr1	8
GO:0030218	GO:0030218	erythrocyte differentiation	7/452	149/28814	0.00933384	0.0344239	0.0205153	Cited2/Zfpm1/B2m/Smap1/Lmo2/Smarca4/Id2	7
GO:0003272	GO:0003272	endocardial cushion formation	3/452	28/28814	0.00938972	0.0344239	0.0205153	Fgf8/Msx1/Notch1	3
GO:0034063	GO:0034063	stress granule assembly	3/452	28/28814	0.00938972	0.0344239	0.0205153	Ddx3x/Csde1/G3bp2	3
GO:0044342	GO:0044342	type B pancreatic cell proliferation	3/452	28/28814	0.00938972	0.0344239	0.0205153	Igfbp4/Birc5/Sfrp1	3
GO:0048634	GO:0048634	regulation of muscle organ development	3/452	28/28814	0.00938972	0.0344239	0.0205153	Lef1/Fgf8/Twist1	3
GO:0048820	GO:0048820	hair follicle maturation	3/452	28/28814	0.00938972	0.0344239	0.0205153	Wnt5a/Akt1/Notch1	3
GO:0060039	GO:0060039	pericardium development	3/452	28/28814	0.00938972	0.0344239	0.0205153	Wnt5a/Ccm2/Notch1	3
GO:0060445	GO:0060445	branching involved in salivary gland morphogenesis	3/452	28/28814	0.00938972	0.0344239	0.0205153	Nrp1/Fgf8/Fgfr1	3
GO:0060713	GO:0060713	labyrinthine layer morphogenesis	3/452	28/28814	0.00938972	0.0344239	0.0205153	Tmed2/Lef1/Rspo3	3
GO:0061298	GO:0061298	retina vasculature development in camera-type eye	3/452	28/28814	0.00938972	0.0344239	0.0205153	Col4a1/Nrp1/Clic4	3
GO:0061437	GO:0061437	renal system vasculature development	3/452	28/28814	0.00938972	0.0344239	0.0205153	Nrp1/Notch1/Egr1	3
GO:0061440	GO:0061440	kidney vasculature development	3/452	28/28814	0.00938972	0.0344239	0.0205153	Nrp1/Notch1/Egr1	3
GO:0071605	GO:0071605	monocyte chemotactic protein-1 production	3/452	28/28814	0.00938972	0.0344239	0.0205153	Hmgb1/Cd24a/Twist1	3
GO:0071637	GO:0071637	regulation of monocyte chemotactic protein-1 production	3/452	28/28814	0.00938972	0.0344239	0.0205153	Hmgb1/Cd24a/Twist1	3
GO:2000178	GO:2000178	negative regulation of neural precursor cell proliferation	3/452	28/28814	0.00938972	0.0344239	0.0205153	Wnt5a/Cd24a/Btg2	3
GO:1901796	GO:1901796	regulation of signal transduction by p53 class mediator	5/452	82/28814	0.00944258	0.0345899	0.0206142	Sox4/Pcbp4/Sh3glb1/Twist1/Msx1	5
GO:0002042	GO:0002042	cell migration involved in sprouting angiogenesis	4/452	53/28814	0.00955015	0.0349278	0.0208156	Itgb1/Nrp1/Akt1/Notch1	4
GO:0072091	GO:0072091	regulation of stem cell proliferation	4/452	53/28814	0.00955015	0.0349278	0.0208156	Hmga2/Sox11/Fgfr1/Fbln1	4
GO:0070371	GO:0070371	ERK1 and ERK2 cascade	12/452	349/28814	0.00959085	0.0350485	0.0208875	Nrp1/App/Rap1a/Hmgb1/Ywhaz/Fgf8/Grb10/Sox9/Notch1/Fbln1/Jun/Fn1	12
GO:0002062	GO:0002062	chondrocyte differentiation	6/452	115/28814	0.00966978	0.0352804	0.0210257	Serpinh1/Hmga2/Mdk/Pkdcc/Sox9/Fgfr1	6
GO:1903076	GO:1903076	regulation of protein localization to plasma membrane	6/452	115/28814	0.00966978	0.0352804	0.0210257	Itgb1/Akt1/Commd1/Pkdcc/Kif5b/Sptbn1	6
GO:0042098	GO:0042098	T cell proliferation	9/452	226/28814	0.00974167	0.0355142	0.0211651	Prdx2/Igf2/Prkar1a/Hmgb1/Cd24a/Peli1/Psmb10/Fkbp1a/Ccnd3	9
GO:0055021	GO:0055021	regulation of cardiac muscle tissue growth	5/452	83/28814	0.00992182	0.0360498	0.0214843	Cited2/Gata6/Slc25a4/Notch1/Fgfr1	5
GO:0048659	GO:0048659	smooth muscle cell proliferation	8/452	188/28814	0.00995159	0.0360498	0.0214843	Mmp2/Akt1/Ctnnbip1/Gsk3b/Tpm1/Id2/Jun/Egr1	8
GO:1903555	GO:1903555	regulation of tumor necrosis factor superfamily cytokine production	8/452	188/28814	0.00995159	0.0360498	0.0214843	App/Ube2j1/Hmgb1/Wnt5a/Mapkapk2/Cd24a/Twist1/Tspo	8
GO:0044839	GO:0044839	cell cycle G2/M phase transition	7/452	151/28814	0.00999999	0.0360498	0.0214843	Hmga2/Pbx1/App/Taok1/Ccng1/Calm1/Birc5	7
GO:0050921	GO:0050921	positive regulation of chemotaxis	7/452	151/28814	0.00999999	0.0360498	0.0214843	Mdk/Nrp1/App/Hmgb1/Wnt5a/Fgfr1/Fn1	7
GO:0051701	GO:0051701	biological process involved in interaction with host	7/452	151/28814	0.00999999	0.0360498	0.0214843	P4hb/Nrp1/Thoc7/Alyref/Tsg101/Fbln1/Ly6e	7
GO:0099504	GO:0099504	synaptic vesicle cycle	9/452	227/28814	0.0100081	0.0360498	0.0214843	Cdh2/Bin1/Actg1/Rap1a/Prkaca/Cd24a/Canx/Dtnbp1/Gsk3b	9
GO:0018205	GO:0018205	peptidyl-lysine modification	13/452	395/28814	0.0101331	0.0360498	0.0214843	Sox4/Ctbp1/Hint1/Eny2/Lef1/Sumo2/App/Usp22/Twist1/Smarca4/Eid1/Gcsh/Egr1	13
GO:0001765	GO:0001765	membrane raft assembly	2/452	10/28814	0.0101657	0.0360498	0.0214843	S100a10/Rftn1	2
GO:0002357	GO:0002357	defense response to tumor cell	2/452	10/28814	0.0101657	0.0360498	0.0214843	Prdx2/Dapk1	2
GO:0002424	GO:0002424	T cell mediated immune response to tumor cell	2/452	10/28814	0.0101657	0.0360498	0.0214843	Hmgb1/Cd24a	2
GO:0002840	GO:0002840	regulation of T cell mediated immune response to tumor cell	2/452	10/28814	0.0101657	0.0360498	0.0214843	Hmgb1/Cd24a	2
GO:0003149	GO:0003149	membranous septum morphogenesis	2/452	10/28814	0.0101657	0.0360498	0.0214843	Fzd2/Id2	2
GO:0003357	GO:0003357	noradrenergic neuron differentiation	2/452	10/28814	0.0101657	0.0360498	0.0214843	Sox4/Sox11	2
GO:0008300	GO:0008300	isoprenoid catabolic process	2/452	10/28814	0.0101657	0.0360498	0.0214843	Crabp1/Cyp26a1	2
GO:0030049	GO:0030049	muscle filament sliding	2/452	10/28814	0.0101657	0.0360498	0.0214843	Dbn1/Tpm1	2
GO:0035360	GO:0035360	positive regulation of peroxisome proliferator activated receptor signaling pathway	2/452	10/28814	0.0101657	0.0360498	0.0214843	Fabp5/Cited2	2
GO:0045607	GO:0045607	regulation of inner ear auditory receptor cell differentiation	2/452	10/28814	0.0101657	0.0360498	0.0214843	Notch1/Dll1	2
GO:0045631	GO:0045631	regulation of mechanoreceptor differentiation	2/452	10/28814	0.0101657	0.0360498	0.0214843	Notch1/Dll1	2
GO:0046784	GO:0046784	viral mRNA export from host cell nucleus	2/452	10/28814	0.0101657	0.0360498	0.0214843	Thoc7/Alyref	2
GO:0060022	GO:0060022	hard palate development	2/452	10/28814	0.0101657	0.0360498	0.0214843	Sox11/Fzd2	2
GO:0060484	GO:0060484	lung-associated mesenchyme development	2/452	10/28814	0.0101657	0.0360498	0.0214843	Ptk7/Fgfr1	2
GO:0060638	GO:0060638	mesenchymal-epithelial cell signaling	2/452	10/28814	0.0101657	0.0360498	0.0214843	Wnt5a/Fgfr1	2
GO:0060982	GO:0060982	coronary artery morphogenesis	2/452	10/28814	0.0101657	0.0360498	0.0214843	Nrp1/Notch1	2
GO:0071600	GO:0071600	otic vesicle morphogenesis	2/452	10/28814	0.0101657	0.0360498	0.0214843	Fgf8/Sox9	2
GO:0072203	GO:0072203	cell proliferation involved in metanephros development	2/452	10/28814	0.0101657	0.0360498	0.0214843	Gpc3/Egr1	2
GO:0090009	GO:0090009	primitive streak formation	2/452	10/28814	0.0101657	0.0360498	0.0214843	Wnt5a/Lhx1	2
GO:0097067	GO:0097067	cellular response to thyroid hormone stimulus	2/452	10/28814	0.0101657	0.0360498	0.0214843	Rdx/Lmo2	2
GO:0097119	GO:0097119	postsynaptic density protein 95 clustering	2/452	10/28814	0.0101657	0.0360498	0.0214843	Cdh2/Dbn1	2
GO:1902732	GO:1902732	positive regulation of chondrocyte proliferation	2/452	10/28814	0.0101657	0.0360498	0.0214843	Lef1/Sox9	2
GO:1904526	GO:1904526	regulation of microtubule binding	2/452	10/28814	0.0101657	0.0360498	0.0214843	Ppp2ca/Ppp2cb	2
GO:2000980	GO:2000980	regulation of inner ear receptor cell differentiation	2/452	10/28814	0.0101657	0.0360498	0.0214843	Notch1/Dll1	2
GO:0019646	GO:0019646	aerobic electron transport chain	4/452	54/28814	0.0101892	0.0360498	0.0214843	Uqcrq/Ndufa8/Uqcr10/Cycs	4
GO:0035088	GO:0035088	establishment or maintenance of apical/basal cell polarity	4/452	54/28814	0.0101892	0.0360498	0.0214843	Wnt5a/Cdc42/Ptk7/Fscn1	4
GO:0045010	GO:0045010	actin nucleation	4/452	54/28814	0.0101892	0.0360498	0.0214843	Arf1/Evl/Arpc2/Arpc1a	4
GO:0045773	GO:0045773	positive regulation of axon extension	4/452	54/28814	0.0101892	0.0360498	0.0214843	Dbn1/Nrp1/Gsk3b/Fn1	4
GO:0061245	GO:0061245	establishment or maintenance of bipolar cell polarity	4/452	54/28814	0.0101892	0.0360498	0.0214843	Wnt5a/Cdc42/Ptk7/Fscn1	4
GO:0099054	GO:0099054	presynapse assembly	4/452	54/28814	0.0101892	0.0360498	0.0214843	App/Gpc6/Dkk1/Eif4g1	4
GO:0030534	GO:0030534	adult behavior	8/452	189/28814	0.0102538	0.0362503	0.0216037	Ccnd2/Pbx3/App/Chd7/Hoxd9/Pmp22/Homer2/Id2	8
GO:0046660	GO:0046660	female sex differentiation	7/452	152/28814	0.0103458	0.03646	0.0217287	Mmp2/Wnt5a/Lhx1/Chd7/Foxc1/Sfrp1/Fst	7
GO:0003148	GO:0003148	outflow tract septum morphogenesis	3/452	29/28814	0.0103531	0.03646	0.0217287	Nrp1/Gata6/Fgf8	3
GO:0060045	GO:0060045	positive regulation of cardiac muscle cell proliferation	3/452	29/28814	0.0103531	0.03646	0.0217287	Gata6/Notch1/Fgfr1	3
GO:1900027	GO:1900027	regulation of ruffle assembly	3/452	29/28814	0.0103531	0.03646	0.0217287	Pfn1/Rdx/Evl	3
GO:1904031	GO:1904031	positive regulation of cyclin-dependent protein kinase activity	3/452	29/28814	0.0103531	0.03646	0.0217287	Ccnd2/Akt1/Ccnd3	3
GO:0007568	GO:0007568	aging	5/452	84/28814	0.0104175	0.0365454	0.0217796	Mmp2/Akt1/Cdkn1c/Serp1/Pmp22	5
GO:0030433	GO:0030433	ubiquitin-dependent ERAD pathway	5/452	84/28814	0.0104175	0.0365454	0.0217796	Sec61b/Ube2j1/Canx/Amfr/Hspa5	5
GO:0032722	GO:0032722	positive regulation of chemokine production	5/452	84/28814	0.0104175	0.0365454	0.0217796	App/Hmgb1/Wnt5a/Twist1/Egr1	5
GO:0072089	GO:0072089	stem cell proliferation	5/452	84/28814	0.0104175	0.0365454	0.0217796	Hmga2/Sox11/Wnt5a/Fgfr1/Fbln1	5
GO:1904589	GO:1904589	regulation of protein import	5/452	84/28814	0.0104175	0.0365454	0.0217796	Smo/App/Ppp2ca/Pkig/Ipo5	5
GO:1904659	GO:1904659	glucose transmembrane transport	6/452	117/28814	0.0104741	0.0367158	0.0218811	Gpc3/Fabp5/Pea15a/Rap1a/Akt1/Grb10	6
GO:0007163	GO:0007163	establishment or maintenance of cell polarity	9/452	229/28814	0.0105573	0.0369788	0.0220379	Itgb1/Amot/Rhobtb3/Wnt5a/Cdc42/Ptk7/Cfl1/Gsk3b/Fscn1	9
GO:0030216	GO:0030216	keratinocyte differentiation	7/452	153/28814	0.0107002	0.0374506	0.022319	Pphln1/Clic4/Krt8/Smarca4/Foxc1/Tsg101/Notch1	7
GO:0001662	GO:0001662	behavioral fear response	4/452	55/28814	0.0108553	0.0378193	0.0225388	Mdk/Dbi/Vdac1/Eif4g1	4
GO:0010823	GO:0010823	negative regulation of mitochondrion organization	4/452	55/28814	0.0108553	0.0378193	0.0225388	Acaa2/Akt1/Slc25a4/Tspo	4
GO:0030838	GO:0030838	positive regulation of actin filament polymerization	4/452	55/28814	0.0108553	0.0378193	0.0225388	Pfn1/Bin1/Evl/Arpc2	4
GO:0034605	GO:0034605	cellular response to heat	4/452	55/28814	0.0108553	0.0378193	0.0225388	Ywhae/Prkaca/Hsbp1/Pmp22	4
GO:0043620	GO:0043620	regulation of DNA-templated transcription in response to stress	4/452	55/28814	0.0108553	0.0378193	0.0225388	Cited2/Notch1/Jun/Egr1	4
GO:0051205	GO:0051205	protein insertion into membrane	4/452	55/28814	0.0108553	0.0378193	0.0225388	Romo1/Sh3glb1/Emc6/Timm22	4
GO:0000302	GO:0000302	response to reactive oxygen species	8/452	191/28814	0.0108786	0.0378427	0.0225527	Prdx2/Kdm6b/Romo1/Mmp2/Akt1/Cfl1/Ppp2cb/Jun	8
GO:0032640	GO:0032640	tumor necrosis factor production	8/452	191/28814	0.0108786	0.0378427	0.0225527	App/Ube2j1/Hmgb1/Wnt5a/Mapkapk2/Cd24a/Twist1/Tspo	8
GO:0008645	GO:0008645	hexose transmembrane transport	6/452	118/28814	0.0108936	0.0378657	0.0225665	Gpc3/Fabp5/Pea15a/Rap1a/Akt1/Grb10	6
GO:0051966	GO:0051966	regulation of synaptic transmission, glutamatergic	5/452	85/28814	0.0109298	0.0379629	0.0226244	Cdh2/Prkaca/Dkk1/Serpine2/Dtnbp1	5
GO:0050731	GO:0050731	positive regulation of peptidyl-tyrosine phosphorylation	8/452	192/28814	0.0112014	0.0388764	0.0231688	Itgb1/Arl2bp/Nrp1/Igf2/App/Cd24a/Unc119/Fgf8	8
GO:0005979	GO:0005979	regulation of glycogen biosynthetic process	3/452	30/28814	0.0113718	0.0391991	0.0233611	Igf2/Akt1/Grb10	3
GO:0010800	GO:0010800	positive regulation of peptidyl-threonine phosphorylation	3/452	30/28814	0.0113718	0.0391991	0.0233611	App/Wnt5a/Gsk3b	3
GO:0010962	GO:0010962	regulation of glucan biosynthetic process	3/452	30/28814	0.0113718	0.0391991	0.0233611	Igf2/Akt1/Grb10	3
GO:0042744	GO:0042744	hydrogen peroxide catabolic process	3/452	30/28814	0.0113718	0.0391991	0.0233611	Prdx2/Pxdn/Prdx4	3
GO:0045724	GO:0045724	positive regulation of cilium assembly	3/452	30/28814	0.0113718	0.0391991	0.0233611	Ccdc88a/Gsk3b/Mns1	3
GO:0048596	GO:0048596	embryonic camera-type eye morphogenesis	3/452	30/28814	0.0113718	0.0391991	0.0233611	Sox11/Cited2/Twist1	3
GO:0051957	GO:0051957	positive regulation of amino acid transport	3/452	30/28814	0.0113718	0.0391991	0.0233611	Itgb1/Dpysl2/Dtnbp1	3
GO:0071353	GO:0071353	cellular response to interleukin-4	3/452	30/28814	0.0113718	0.0391991	0.0233611	Lef1/Fasn/Hspa5	3
GO:0140058	GO:0140058	neuron projection arborization	3/452	30/28814	0.0113718	0.0391991	0.0233611	Nrp1/Wnt5a/Igf2bp1	3
GO:0007043	GO:0007043	cell-cell junction assembly	7/452	155/28814	0.0114353	0.0393882	0.0234738	Cdh2/Itgb1/Zfp703/Actg1/Prkaca/Pmp22/Fscn1	7
GO:0048041	GO:0048041	focal adhesion assembly	5/452	86/28814	0.0114591	0.0394405	0.023505	S100a10/Nrp1/Actg1/Cfl1/Map4k4	5
GO:0007416	GO:0007416	synapse assembly	8/452	193/28814	0.0115312	0.0395998	0.0235999	Cdh2/App/Gpc6/Wnt5a/Dkk1/Gsk3b/Eif4g1/Adgrl1	8
GO:0002209	GO:0002209	behavioral defense response	4/452	56/28814	0.0115489	0.0395998	0.0235999	Mdk/Dbi/Vdac1/Eif4g1	4
GO:0048255	GO:0048255	mRNA stabilization	4/452	56/28814	0.0115489	0.0395998	0.0235999	Mapkapk2/Elavl1/Csde1/Igf2bp1	4
GO:0061001	GO:0061001	regulation of dendritic spine morphogenesis	4/452	56/28814	0.0115489	0.0395998	0.0235999	Marcks/Dbn1/Dtnbp1/Cfl1	4
GO:0071709	GO:0071709	membrane assembly	4/452	56/28814	0.0115489	0.0395998	0.0235999	Cdh2/S100a10/Rftn1/Sptbn1	4
GO:0071706	GO:0071706	tumor necrosis factor superfamily cytokine production	8/452	194/28814	0.011868	0.0406637	0.0242339	App/Ube2j1/Hmgb1/Wnt5a/Mapkapk2/Cd24a/Twist1/Tspo	8
GO:0030073	GO:0030073	insulin secretion	9/452	234/28814	0.0120292	0.041082	0.0244832	Sox4/Eny2/Midn/Serp1/Ppp3ca/Kif5b/Birc5/Sfrp1/Slc16a1	9
GO:2001235	GO:2001235	positive regulation of apoptotic signaling pathway	7/452	157/28814	0.0122063	0.041082	0.0244832	Maged1/Pea15a/Sh3glb1/Prkra/Spop/Msx1/Sfrp1	7
GO:0000956	GO:0000956	nuclear-transcribed mRNA catabolic process	6/452	121/28814	0.0122231	0.041082	0.0244832	Cnot6/Hnrnpab/Csde1/Cnot7/Igf2bp1/Btg2	6
GO:0006413	GO:0006413	translational initiation	6/452	121/28814	0.0122231	0.041082	0.0244832	Bzw2/Eif4g2/Tmed2/Dnajc3/Ddx3x/Eif4g1	6
GO:0015749	GO:0015749	monosaccharide transmembrane transport	6/452	121/28814	0.0122231	0.041082	0.0244832	Gpc3/Fabp5/Pea15a/Rap1a/Akt1/Grb10	6
GO:1902414	GO:1902414	protein localization to cell junction	6/452	121/28814	0.0122231	0.041082	0.0244832	Actg1/Gpc6/Rap1a/Kif5b/Gsk3b/Cgnl1	6
GO:0031529	GO:0031529	ruffle organization	4/452	57/28814	0.0122703	0.041082	0.0244832	Pfn1/Rdx/Evl/Tpm1	4
GO:0032964	GO:0032964	collagen biosynthetic process	4/452	57/28814	0.0122703	0.041082	0.0244832	Vim/Serpinh1/Rap1a/Fn1	4
GO:0003129	GO:0003129	heart induction	2/452	11/28814	0.0122967	0.041082	0.0244832	Wnt5a/Dkk1	2
GO:0003266	GO:0003266	regulation of secondary heart field cardioblast proliferation	2/452	11/28814	0.0122967	0.041082	0.0244832	Gng5/Notch1	2
GO:0018401	GO:0018401	peptidyl-proline hydroxylation to 4-hydroxy-L-proline	2/452	11/28814	0.0122967	0.041082	0.0244832	P4hb/Prdx4	2
GO:0021940	GO:0021940	positive regulation of cerebellar granule cell precursor proliferation	2/452	11/28814	0.0122967	0.041082	0.0244832	Smo/Lhx1	2
GO:0030223	GO:0030223	neutrophil differentiation	2/452	11/28814	0.0122967	0.041082	0.0244832	Lef1/Fasn	2
GO:0031055	GO:0031055	chromatin remodeling at centromere	2/452	11/28814	0.0122967	0.041082	0.0244832	H3f3a/H3f3b	2
GO:0032908	GO:0032908	regulation of transforming growth factor beta1 production	2/452	11/28814	0.0122967	0.041082	0.0244832	Gata6/Laptm4b	2
GO:0034145	GO:0034145	positive regulation of toll-like receptor 4 signaling pathway	2/452	11/28814	0.0122967	0.041082	0.0244832	Hmgb1/Peli1	2
GO:0044417	GO:0044417	translocation of molecules into host	2/452	11/28814	0.0122967	0.041082	0.0244832	Thoc7/Alyref	2
GO:0045588	GO:0045588	positive regulation of gamma-delta T cell differentiation	2/452	11/28814	0.0122967	0.041082	0.0244832	Sox4/Lef1	2
GO:0046645	GO:0046645	positive regulation of gamma-delta T cell activation	2/452	11/28814	0.0122967	0.041082	0.0244832	Sox4/Lef1	2
GO:0055015	GO:0055015	ventricular cardiac muscle cell development	2/452	11/28814	0.0122967	0.041082	0.0244832	Myh10/Pitx2	2
GO:0060900	GO:0060900	embryonic camera-type eye formation	2/452	11/28814	0.0122967	0.041082	0.0244832	Sox11/Twist1	2
GO:0071864	GO:0071864	positive regulation of cell proliferation in bone marrow	2/452	11/28814	0.0122967	0.041082	0.0244832	Hmga2/Lef1	2
GO:0072178	GO:0072178	nephric duct morphogenesis	2/452	11/28814	0.0122967	0.041082	0.0244832	Gpc3/Lhx1	2
GO:0140719	GO:0140719	constitutive heterochromatin assembly	2/452	11/28814	0.0122967	0.041082	0.0244832	H3f3a/H3f3b	2
GO:1900152	GO:1900152	negative regulation of nuclear-transcribed mRNA catabolic process, deadenylation-dependent decay	2/452	11/28814	0.0122967	0.041082	0.0244832	Csde1/Igf2bp1	2
GO:1901029	GO:1901029	negative regulation of mitochondrial outer membrane permeabilization involved in apoptotic signaling pathway	2/452	11/28814	0.0122967	0.041082	0.0244832	Acaa2/Slc25a4	2
GO:1901030	GO:1901030	positive regulation of mitochondrial outer membrane permeabilization involved in apoptotic signaling pathway	2/452	11/28814	0.0122967	0.041082	0.0244832	Sh3glb1/Gsk3b	2
GO:1901533	GO:1901533	negative regulation of hematopoietic progenitor cell differentiation	2/452	11/28814	0.0122967	0.041082	0.0244832	Notch1/Mixl1	2
GO:1902946	GO:1902946	protein localization to early endosome	2/452	11/28814	0.0122967	0.041082	0.0244832	Nrp1/Rdx	2
GO:1902959	GO:1902959	regulation of aspartic-type endopeptidase activity involved in amyloid precursor protein catabolic process	2/452	11/28814	0.0122967	0.041082	0.0244832	Bin1/App	2
GO:1903599	GO:1903599	positive regulation of autophagy of mitochondrion	2/452	11/28814	0.0122967	0.041082	0.0244832	Vdac1/Slc25a4	2
GO:1905208	GO:1905208	negative regulation of cardiocyte differentiation	2/452	11/28814	0.0122967	0.041082	0.0244832	Dkk1/Dll1	2
GO:2000009	GO:2000009	negative regulation of protein localization to cell surface	2/452	11/28814	0.0122967	0.041082	0.0244832	Tax1bp3/Commd1	2
GO:2001214	GO:2001214	positive regulation of vasculogenesis	2/452	11/28814	0.0122967	0.041082	0.0244832	Rap1a/Asb4	2
GO:0009162	GO:0009162	deoxyribonucleoside monophosphate metabolic process	3/452	31/28814	0.0124462	0.041189	0.024547	Nme1/Nt5c/Guk1	3
GO:0010453	GO:0010453	regulation of cell fate commitment	3/452	31/28814	0.0124462	0.041189	0.024547	Wnt5a/Dkk1/Fgfr1	3
GO:0035162	GO:0035162	embryonic hemopoiesis	3/452	31/28814	0.0124462	0.041189	0.024547	Pbx1/Zfpm1/Lmo2	3
GO:0042634	GO:0042634	regulation of hair cycle	3/452	31/28814	0.0124462	0.041189	0.024547	Smo/Wnt5a/Fst	3
GO:0043276	GO:0043276	anoikis	3/452	31/28814	0.0124462	0.041189	0.024547	Itgb1/Ptrh2/Notch1	3
GO:0043552	GO:0043552	positive regulation of phosphatidylinositol 3-kinase activity	3/452	31/28814	0.0124462	0.041189	0.024547	App/Sh3glb1/Cdc42	3
GO:0045922	GO:0045922	negative regulation of fatty acid metabolic process	3/452	31/28814	0.0124462	0.041189	0.024547	Akt1/Dbi/Sox9	3
GO:0060037	GO:0060037	pharyngeal system development	3/452	31/28814	0.0124462	0.041189	0.024547	Plxna2/Fgf8/Smarca4	3
GO:0060384	GO:0060384	innervation	3/452	31/28814	0.0124462	0.041189	0.024547	Nrp1/Serpine2/Chd7	3
GO:0070979	GO:0070979	protein K11-linked ubiquitination	3/452	31/28814	0.0124462	0.041189	0.024547	Ube2e2/Ube2e3/Cdc16	3
GO:0099633	GO:0099633	protein localization to postsynaptic specialization membrane	3/452	31/28814	0.0124462	0.041189	0.024547	Gpc6/Rap1a/Gsk3b	3
GO:0099645	GO:0099645	neurotransmitter receptor localization to postsynaptic specialization membrane	3/452	31/28814	0.0124462	0.041189	0.024547	Gpc6/Rap1a/Gsk3b	3
GO:1901889	GO:1901889	negative regulation of cell junction assembly	3/452	31/28814	0.0124462	0.041189	0.024547	Wnt5a/Dkk1/Gsk3b	3
GO:0019439	GO:0019439	aromatic compound catabolic process	14/452	451/28814	0.0125363	0.041457	0.0247067	Vim/Pcbp4/Cnot6/Hint1/Nt5c/Hnrnpab/Mapkapk2/Carhsp1/Elavl1/Lsm6/Csde1/Cnot7/Igf2bp1/Btg2	14
GO:0031397	GO:0031397	negative regulation of protein ubiquitination	5/452	88/28814	0.0125695	0.0415368	0.0247543	Sox4/Nxn/Trim44/Akt1/Tspo	5
GO:0001824	GO:0001824	blastocyst development	7/452	158/28814	0.0126055	0.0416256	0.0248072	Cited2/Capn2/Pbrm1/Bnip2/Rtn4/Smarca4/Dad1	7
GO:0015833	GO:0015833	peptide transport	11/452	320/28814	0.012848	0.0423957	0.0252661	Hmga2/Sox4/Eny2/Midn/Serp1/Chd7/Ppp3ca/Kif5b/Birc5/Sfrp1/Slc16a1	11
GO:0051168	GO:0051168	nuclear export	7/452	159/28814	0.0130141	0.0427769	0.0254933	Ywhae/Eny2/Thoc7/Prkaca/Alyref/Gsk3b/Pom121	7
GO:0010761	GO:0010761	fibroblast migration	4/452	58/28814	0.0130199	0.0427769	0.0254933	Itgb1/Akt1/Pmp22/Fgfr1	4
GO:0042743	GO:0042743	hydrogen peroxide metabolic process	4/452	58/28814	0.0130199	0.0427769	0.0254933	Prdx2/Pxdn/Prdx4/Cycs	4
GO:0043666	GO:0043666	regulation of phosphoprotein phosphatase activity	4/452	58/28814	0.0130199	0.0427769	0.0254933	Mprip/Ppp2ca/Bod1/Calm1	4
GO:0071103	GO:0071103	DNA conformation change	4/452	58/28814	0.0130199	0.0427769	0.0254933	Top2b/Gins2/Top1/Hmgb1	4
GO:0090303	GO:0090303	positive regulation of wound healing	4/452	58/28814	0.0130199	0.0427769	0.0254933	Prdx2/Itgb1/Actg1/Hmgb1	4
GO:0018209	GO:0018209	peptidyl-serine modification	12/452	364/28814	0.0130314	0.0427838	0.0254974	Hmga2/Top1/H3f3a/App/Wnt5a/Prkaca/Mapkapk2/Dkk1/Csnk1e/Akt1/Gsk3b/Eif4g1	12
GO:0035914	GO:0035914	skeletal muscle cell differentiation	5/452	89/28814	0.0131511	0.0431147	0.0256946	Sox11/Cited2/Notch1/Btg2/Egr1	5
GO:0046323	GO:0046323	glucose import	5/452	89/28814	0.0131511	0.0431147	0.0256946	Gpc3/Pea15a/Rap1a/Akt1/Grb10	5
GO:0006612	GO:0006612	protein targeting to membrane	6/452	123/28814	0.0131704	0.0431471	0.0257139	Sec61g/Sec61b/Ssr3/Srp72/Arpc2/Hspa5	6
GO:0006109	GO:0006109	regulation of carbohydrate metabolic process	8/452	198/28814	0.0132883	0.043502	0.0259254	Igfbp4/Igf2/App/Hmgb1/Midn/Akt1/Phlda2/Grb10	8
GO:0001893	GO:0001893	maternal placenta development	3/452	32/28814	0.0135767	0.0441923	0.0263368	Cited2/Tmed2/Akt1	3
GO:0021904	GO:0021904	dorsal/ventral neural tube patterning	3/452	32/28814	0.0135767	0.0441923	0.0263368	Smo/Gas1/Prkaca	3
GO:0034260	GO:0034260	negative regulation of GTPase activity	3/452	32/28814	0.0135767	0.0441923	0.0263368	Amot/Tmed2/Rdx	3
GO:0060074	GO:0060074	synapse maturation	3/452	32/28814	0.0135767	0.0441923	0.0263368	Pfn1/Ywhaz/Adgrl1	3
GO:0060561	GO:0060561	apoptotic process involved in morphogenesis	3/452	32/28814	0.0135767	0.0441923	0.0263368	Lef1/Foxc1/Notch1	3
GO:0072574	GO:0072574	hepatocyte proliferation	3/452	32/28814	0.0135767	0.0441923	0.0263368	Mdk/Smo/Rtn4	3
GO:0072575	GO:0072575	epithelial cell proliferation involved in liver morphogenesis	3/452	32/28814	0.0135767	0.0441923	0.0263368	Mdk/Smo/Rtn4	3
GO:1901532	GO:1901532	regulation of hematopoietic progenitor cell differentiation	3/452	32/28814	0.0135767	0.0441923	0.0263368	Foxc1/Notch1/Mixl1	3
GO:1901890	GO:1901890	positive regulation of cell junction assembly	6/452	124/28814	0.0136628	0.0444407	0.0264849	S100a10/Nrp1/Cfl1/Gsk3b/Adgrl1/Map4k4	6
GO:0002088	GO:0002088	lens development in camera-type eye	5/452	90/28814	0.0137505	0.0446622	0.0266169	Vim/Sox11/Cited2/Cdkn1c/Smarca4	5
GO:0046888	GO:0046888	negative regulation of hormone secretion	5/452	90/28814	0.0137505	0.0446622	0.0266169	Eny2/Midn/Ppp3ca/Tspo/Sfrp1	5
GO:0007528	GO:0007528	neuromuscular junction development	4/452	59/28814	0.0137981	0.044721	0.0266519	Col4a1/App/Gsk3b/Pmp22	4
GO:0045778	GO:0045778	positive regulation of ossification	4/452	59/28814	0.0137981	0.044721	0.0266519	Sox11/Fbn2/Wnt5a/Pkdcc	4
GO:0046902	GO:0046902	regulation of mitochondrial membrane permeability	4/452	59/28814	0.0137981	0.044721	0.0266519	Sh3glb1/Acaa2/Gsk3b/Slc25a4	4
GO:0070661	GO:0070661	leukocyte proliferation	12/452	368/28814	0.0140913	0.045639	0.027199	Sox11/Prdx2/Igf2/Lef1/Prkar1a/Hmgb1/Cd24a/Peli1/Psmb10/Fkbp1a/Gsk3b/Ccnd3	12
GO:0031398	GO:0031398	positive regulation of protein ubiquitination	6/452	125/28814	0.0141679	0.0458546	0.0273275	Ube2d1/Commd1/Peli1/Ddx3x/Gabarap/Hspa5	6
GO:0006163	GO:0006163	purine nucleotide metabolic process	12/452	369/28814	0.0143663	0.046184	0.0275238	Nme1/Dcakd/Hint1/App/Atp5h/Mthfd2l/Nt5c/Guk1/Acaa2/Fasn/Atp5g3/Acly	12
GO:0032436	GO:0032436	positive regulation of proteasomal ubiquitin-dependent protein catabolic process	5/452	91/28814	0.0143681	0.046184	0.0275238	Sumo2/Csnk1e/Akt1/Gabarap/Gsk3b	5
GO:0035023	GO:0035023	regulation of Rho protein signal transduction	5/452	91/28814	0.0143681	0.046184	0.0275238	Cdh2/Itgb1/Nrp1/Tnfaip1/Arhgdia	5
GO:0045069	GO:0045069	regulation of viral genome replication	5/452	91/28814	0.0143681	0.046184	0.0275238	Hmga2/Top2b/Ddx3x/Cnot7/Notch1	5
GO:0060420	GO:0060420	regulation of heart growth	5/452	91/28814	0.0143681	0.046184	0.0275238	Cited2/Gata6/Slc25a4/Notch1/Fgfr1	5
GO:0001840	GO:0001840	neural plate development	2/452	12/28814	0.0146042	0.046184	0.0275238	Fgf8/T	2
GO:0003263	GO:0003263	cardioblast proliferation	2/452	12/28814	0.0146042	0.046184	0.0275238	Gng5/Notch1	2
GO:0003264	GO:0003264	regulation of cardioblast proliferation	2/452	12/28814	0.0146042	0.046184	0.0275238	Gng5/Notch1	2
GO:0003306	GO:0003306	Wnt signaling pathway involved in heart development	2/452	12/28814	0.0146042	0.046184	0.0275238	Wnt5a/Dkk1	2
GO:0003337	GO:0003337	mesenchymal to epithelial transition involved in metanephros morphogenesis	2/452	12/28814	0.0146042	0.046184	0.0275238	Smo/Cited1	2
GO:0007501	GO:0007501	mesodermal cell fate specification	2/452	12/28814	0.0146042	0.046184	0.0275238	Dkk1/Fgfr1	2
GO:0010998	GO:0010998	regulation of translational initiation by eIF2 alpha phosphorylation	2/452	12/28814	0.0146042	0.046184	0.0275238	Tmed2/Dnajc3	2
GO:0033275	GO:0033275	actin-myosin filament sliding	2/452	12/28814	0.0146042	0.046184	0.0275238	Dbn1/Tpm1	2
GO:0035437	GO:0035437	maintenance of protein localization in endoplasmic reticulum	2/452	12/28814	0.0146042	0.046184	0.0275238	Kdelr2/Hspa5	2
GO:0038063	GO:0038063	collagen-activated tyrosine kinase receptor signaling pathway	2/452	12/28814	0.0146042	0.046184	0.0275238	Col4a1/Col4a2	2
GO:0042989	GO:0042989	sequestering of actin monomers	2/452	12/28814	0.0146042	0.046184	0.0275238	Pfn1/Tmsb10	2
GO:0048630	GO:0048630	skeletal muscle tissue growth	2/452	12/28814	0.0146042	0.046184	0.0275238	Igf2/Dll1	2
GO:0048934	GO:0048934	peripheral nervous system neuron differentiation	2/452	12/28814	0.0146042	0.046184	0.0275238	Hoxd9/Pmp22	2
GO:0048935	GO:0048935	peripheral nervous system neuron development	2/452	12/28814	0.0146042	0.046184	0.0275238	Hoxd9/Pmp22	2
GO:0051798	GO:0051798	positive regulation of hair follicle development	2/452	12/28814	0.0146042	0.046184	0.0275238	Wnt5a/Fst	2
GO:0060068	GO:0060068	vagina development	2/452	12/28814	0.0146042	0.046184	0.0275238	Wnt5a/Lhx1	2
GO:0060525	GO:0060525	prostate glandular acinus development	2/452	12/28814	0.0146042	0.046184	0.0275238	Notch1/Sfrp1	2
GO:0060623	GO:0060623	regulation of chromosome condensation	2/452	12/28814	0.0146042	0.046184	0.0275238	H3f3a/H3f3b	2
GO:0060767	GO:0060767	epithelial cell proliferation involved in prostate gland development	2/452	12/28814	0.0146042	0.046184	0.0275238	Sox9/Notch1	2
GO:0060907	GO:0060907	positive regulation of macrophage cytokine production	2/452	12/28814	0.0146042	0.046184	0.0275238	Wnt5a/Rtn4	2
GO:0072182	GO:0072182	regulation of nephron tubule epithelial cell differentiation	2/452	12/28814	0.0146042	0.046184	0.0275238	Lhx1/Cd24a	2
GO:0072497	GO:0072497	mesenchymal stem cell differentiation	2/452	12/28814	0.0146042	0.046184	0.0275238	Gsk3b/Sox9	2
GO:0090281	GO:0090281	negative regulation of calcium ion import	2/452	12/28814	0.0146042	0.046184	0.0275238	Akt1/Vdac1	2
GO:0097201	GO:0097201	negative regulation of transcription from RNA polymerase II promoter in response to stress	2/452	12/28814	0.0146042	0.046184	0.0275238	Cited2/Jun	2
GO:1900227	GO:1900227	positive regulation of NLRP3 inflammasome complex assembly	2/452	12/28814	0.0146042	0.046184	0.0275238	1810058I24Rik/Ddx3x	2
GO:1905245	GO:1905245	regulation of aspartic-type peptidase activity	2/452	12/28814	0.0146042	0.046184	0.0275238	Bin1/App	2
GO:1905941	GO:1905941	positive regulation of gonad development	2/452	12/28814	0.0146042	0.046184	0.0275238	Cited2/Sox9	2
GO:2000018	GO:2000018	regulation of male gonad development	2/452	12/28814	0.0146042	0.046184	0.0275238	Cited2/Sox9	2
GO:0030224	GO:0030224	monocyte differentiation	3/452	33/28814	0.0147639	0.0465921	0.027767	Fasn/Ctnnbip1/Jun	3
GO:0039694	GO:0039694	viral RNA genome replication	3/452	33/28814	0.0147639	0.0465921	0.027767	Hmga2/Top2b/Cdc42	3
GO:0048641	GO:0048641	regulation of skeletal muscle tissue development	3/452	33/28814	0.0147639	0.0465921	0.027767	Igf2/Twist1/Dll1	3
GO:1990845	GO:1990845	adaptive thermogenesis	7/452	164/28814	0.0152005	0.0479369	0.0285685	Gnas/Fabp5/Kdm6b/Id1/Grb10/Slc25a4/Notch1	7
GO:0008286	GO:0008286	insulin receptor signaling pathway	6/452	127/28814	0.0152169	0.0479554	0.0285795	Marcks/Igf2/Akt1/Grb10/Gsk3b/Ccnd3	6
GO:0051047	GO:0051047	positive regulation of secretion	13/452	417/28814	0.015287	0.0481431	0.0286913	Sox4/Sox11/Rab34/Myh10/Wls/Dpysl2/Arf1/Serp1/Dtnbp1/Rtn4/Kif5b/Tsg101/Fgfr1	13
GO:0002011	GO:0002011	morphogenesis of an epithelial sheet	4/452	61/28814	0.0154415	0.0484621	0.0288815	Sox11/Wnt5a/Hoxb2/Notch1	4
GO:0035065	GO:0035065	regulation of histone acetylation	4/452	61/28814	0.0154415	0.0484621	0.0288815	Ctbp1/App/Twist1/Eid1	4
GO:0042596	GO:0042596	fear response	4/452	61/28814	0.0154415	0.0484621	0.0288815	Mdk/Dbi/Vdac1/Eif4g1	4
GO:0099172	GO:0099172	presynapse organization	4/452	61/28814	0.0154415	0.0484621	0.0288815	App/Gpc6/Dkk1/Eif4g1	4
GO:2000142	GO:2000142	regulation of DNA-templated transcription, initiation	4/452	61/28814	0.0154415	0.0484621	0.0288815	Hmgb1/Ctnnbip1/Twist1/Jun	4
GO:0034612	GO:0034612	response to tumor necrosis factor	8/452	204/28814	0.0156462	0.0489685	0.0291833	Dbn1/Txndc17/Krt8/Akt1/Cfl1/Ppp2cb/Krt18/Sfrp1	8
GO:0007029	GO:0007029	endoplasmic reticulum organization	5/452	93/28814	0.0156584	0.0489685	0.0291833	Reep5/Tmed2/Polr2m/Emc6/Rtn4	5
GO:0030168	GO:0030168	platelet activation	5/452	93/28814	0.0156584	0.0489685	0.0291833	Gnas/Evl/Serpine2/Fundc2/Fn1	5
GO:0009060	GO:0009060	aerobic respiration	7/452	165/28814	0.0156673	0.0489685	0.0291833	Atp5h/Uqcrq/Ndufa8/Akt1/Uqcr10/Cycs/Mdh1	7
GO:0010675	GO:0010675	regulation of cellular carbohydrate metabolic process	7/452	165/28814	0.0156673	0.0489685	0.0291833	Igfbp4/Igf2/Hmgb1/Midn/Akt1/Phlda2/Grb10	7
GO:0050714	GO:0050714	positive regulation of protein secretion	7/452	165/28814	0.0156673	0.0489685	0.0291833	Sox4/Rab34/Myh10/Wls/Arf1/Serp1/Kif5b	7
GO:0019079	GO:0019079	viral genome replication	6/452	128/28814	0.0157611	0.0492278	0.0293378	Hmga2/Top2b/Cdc42/Ddx3x/Cnot7/Notch1	6
GO:0071214	GO:0071214	cellular response to abiotic stimulus	11/452	330/28814	0.0158075	0.049305	0.0293838	Hmga2/Ccnd2/Mmp2/Mfap4/Akt1/Arhgdia/Ddx3x/Gsk3b/Sox9/Sfrp1/Egr1	11
GO:0104004	GO:0104004	cellular response to environmental stimulus	11/452	330/28814	0.0158075	0.049305	0.0293838	Hmga2/Ccnd2/Mmp2/Mfap4/Akt1/Arhgdia/Ddx3x/Gsk3b/Sox9/Sfrp1/Egr1	11
GO:0002092	GO:0002092	positive regulation of receptor internalization	3/452	34/28814	0.0160079	0.0497937	0.0296751	App/Dtnbp1/Cd63	3
GO:0072576	GO:0072576	liver morphogenesis	3/452	34/28814	0.0160079	0.0497937	0.0296751	Mdk/Smo/Rtn4	3
GO:1901020	GO:1901020	negative regulation of calcium ion transmembrane transporter activity	3/452	34/28814	0.0160079	0.0497937	0.0296751	Ywhae/Ppp2ca/Calm1	3
GO:1901797	GO:1901797	negative regulation of signal transduction by p53 class mediator	3/452	34/28814	0.0160079	0.0497937	0.0296751	Pcbp4/Sh3glb1/Twist1	3
GO:1901652	GO:1901652	response to peptide	13/452	420/28814	0.0161217	0.0501136	0.0298657	Vim/Marcks/Igf2/Cited1/Mmp2/App/Akt1/Grb10/Cfl1/Gsk3b/Notch1/Ccnd3/Egr1	13
GO:0032675	GO:0032675	regulation of interleukin-6 production	7/452	166/28814	0.0161442	0.0501495	0.0298871	App/Capn2/Hmgb1/Wnt5a/Mapkapk2/Cd24a/Twist1	7
GO:0051058	GO:0051058	negative regulation of small GTPase mediated signal transduction	4/452	62/28814	0.0163074	0.0505594	0.0301314	Itgb1/Tnfaip1/Ppp2cb/Cgnl1	4
GO:0001952	GO:0001952	regulation of cell-matrix adhesion	6/452	129/28814	0.0163186	0.0505594	0.0301314	S100a10/Nrp1/Actg1/Cfl1/Gsk3b/Map4k4	6
GO:0034219	GO:0034219	carbohydrate transmembrane transport	6/452	129/28814	0.0163186	0.0505594	0.0301314	Gpc3/Fabp5/Pea15a/Rap1a/Akt1/Grb10	6
GO:0021954	GO:0021954	central nervous system neuron development	5/452	94/28814	0.0163317	0.0505594	0.0301314	Nrp1/Uqcrq/Fgf8/Fgfr1/Btg2	5
GO:0022904	GO:0022904	respiratory electron transport chain	5/452	94/28814	0.0163317	0.0505594	0.0301314	Uqcrq/Ndufa8/Hoxb3os/Uqcr10/Cycs	5
GO:0043406	GO:0043406	positive regulation of MAP kinase activity	6/452	130/28814	0.0168895	0.0517918	0.0308658	Maged1/App/Wnt5a/Cd24a/Dkk1/Fgfr1	6
GO:0032872	GO:0032872	regulation of stress-activated MAPK cascade	8/452	207/28814	0.0169325	0.0517918	0.0308658	App/Hmgb1/Wnt5a/Cdc42/Taok1/Akt1/Map4k4/Sfrp1	8
GO:0006814	GO:0006814	sodium ion transport	9/452	248/28814	0.0169643	0.0517918	0.0308658	Gnas/Maged2/Arf1/Commd3/Akt1/Serpine2/Commd1/Kif5b/Slc38a4	9
GO:0051403	GO:0051403	stress-activated MAPK cascade	9/452	248/28814	0.0169643	0.0517918	0.0308658	App/Hmgb1/Wnt5a/Cdc42/Mapkapk2/Taok1/Akt1/Map4k4/Sfrp1	9
GO:0032651	GO:0032651	regulation of interleukin-1 beta production	5/452	95/28814	0.0170239	0.0517918	0.0308658	App/Hmgb1/Wnt5a/1810058I24Rik/Egr1	5
GO:0061157	GO:0061157	mRNA destabilization	5/452	95/28814	0.0170239	0.0517918	0.0308658	Cnot6/Csde1/Cnot7/Igf2bp1/Btg2	5
GO:0002328	GO:0002328	pro-B cell differentiation	2/452	13/28814	0.0170821	0.0517918	0.0308658	Sox4/Notch1	2
GO:0006983	GO:0006983	ER overload response	2/452	13/28814	0.0170821	0.0517918	0.0308658	Gsk3b/Hspa5	2
GO:0010288	GO:0010288	response to lead ion	2/452	13/28814	0.0170821	0.0517918	0.0308658	Ppp2ca/Ppp2cb	2
GO:0021670	GO:0021670	lateral ventricle development	2/452	13/28814	0.0170821	0.0517918	0.0308658	Myh10/Dbi	2
GO:0021794	GO:0021794	thalamus development	2/452	13/28814	0.0170821	0.0517918	0.0308658	Smo/Uqcrq	2
GO:0032905	GO:0032905	transforming growth factor beta1 production	2/452	13/28814	0.0170821	0.0517918	0.0308658	Gata6/Laptm4b	2
GO:0043922	GO:0043922	negative regulation by host of viral transcription	2/452	13/28814	0.0170821	0.0517918	0.0308658	Hmga2/Jun	2
GO:0045603	GO:0045603	positive regulation of endothelial cell differentiation	2/452	13/28814	0.0170821	0.0517918	0.0308658	Vezf1/Notch1	2
GO:0045618	GO:0045618	positive regulation of keratinocyte differentiation	2/452	13/28814	0.0170821	0.0517918	0.0308658	Foxc1/Notch1	2
GO:0046054	GO:0046054	dGMP metabolic process	2/452	13/28814	0.0170821	0.0517918	0.0308658	Nt5c/Guk1	2
GO:0048570	GO:0048570	notochord morphogenesis	2/452	13/28814	0.0170821	0.0517918	0.0308658	Wnt5a/T	2
GO:0060213	GO:0060213	positive regulation of nuclear-transcribed mRNA poly(A) tail shortening	2/452	13/28814	0.0170821	0.0517918	0.0308658	Cnot7/Btg2	2
GO:0060965	GO:0060965	negative regulation of miRNA-mediated gene silencing	2/452	13/28814	0.0170821	0.0517918	0.0308658	Elavl1/Ppp3ca	2
GO:0071380	GO:0071380	cellular response to prostaglandin E stimulus	2/452	13/28814	0.0170821	0.0517918	0.0308658	Gnas/Akt1	2
GO:0071679	GO:0071679	commissural neuron axon guidance	2/452	13/28814	0.0170821	0.0517918	0.0308658	Smo/Nrp1	2
GO:0071803	GO:0071803	positive regulation of podosome assembly	2/452	13/28814	0.0170821	0.0517918	0.0308658	Arpc2/Fscn1	2
GO:0071863	GO:0071863	regulation of cell proliferation in bone marrow	2/452	13/28814	0.0170821	0.0517918	0.0308658	Hmga2/Lef1	2
GO:0097066	GO:0097066	response to thyroid hormone	2/452	13/28814	0.0170821	0.0517918	0.0308658	Rdx/Lmo2	2
GO:0097084	GO:0097084	vascular associated smooth muscle cell development	2/452	13/28814	0.0170821	0.0517918	0.0308658	Pbrm1/Notch1	2
GO:0140059	GO:0140059	dendrite arborization	2/452	13/28814	0.0170821	0.0517918	0.0308658	Nrp1/Igf2bp1	2
GO:1901524	GO:1901524	regulation of mitophagy	2/452	13/28814	0.0170821	0.0517918	0.0308658	Vdac1/Slc25a4	2
GO:1902950	GO:1902950	regulation of dendritic spine maintenance	2/452	13/28814	0.0170821	0.0517918	0.0308658	App/Cfl1	2
GO:1903430	GO:1903430	negative regulation of cell maturation	2/452	13/28814	0.0170821	0.0517918	0.0308658	Gsk3b/Tbx6	2
GO:2000347	GO:2000347	positive regulation of hepatocyte proliferation	2/452	13/28814	0.0170821	0.0517918	0.0308658	Mdk/Rtn4	2
GO:2000489	GO:2000489	regulation of hepatic stellate cell activation	2/452	13/28814	0.0170821	0.0517918	0.0308658	Smo/Fgfr1	2
GO:0006164	GO:0006164	purine nucleotide biosynthetic process	7/452	168/28814	0.0171287	0.0518986	0.0309295	Nme1/Dcakd/Atp5h/Mthfd2l/Guk1/Atp5g3/Acly	7
GO:0048260	GO:0048260	positive regulation of receptor-mediated endocytosis	4/452	63/28814	0.0172031	0.0520549	0.0310227	B2m/App/Dtnbp1/Cd63	4
GO:0090278	GO:0090278	negative regulation of peptide hormone secretion	4/452	63/28814	0.0172031	0.0520549	0.0310227	Eny2/Midn/Ppp3ca/Sfrp1	4
GO:0001702	GO:0001702	gastrulation with mouth forming second	3/452	35/28814	0.017309	0.0521674	0.0310897	Amot/Wnt5a/Lhx1	3
GO:0006084	GO:0006084	acetyl-CoA metabolic process	3/452	35/28814	0.017309	0.0521674	0.0310897	Acaa2/Fasn/Acly	3
GO:0044743	GO:0044743	protein transmembrane import into intracellular organelle	3/452	35/28814	0.017309	0.0521674	0.0310897	Romo1/Pex2/Timm17b	3
GO:0090162	GO:0090162	establishment of epithelial cell polarity	3/452	35/28814	0.017309	0.0521674	0.0310897	Wnt5a/Cdc42/Ptk7	3
GO:0090218	GO:0090218	positive regulation of lipid kinase activity	3/452	35/28814	0.017309	0.0521674	0.0310897	App/Sh3glb1/Cdc42	3
GO:1904738	GO:1904738	vascular associated smooth muscle cell migration	3/452	35/28814	0.017309	0.0521674	0.0310897	Smo/Grb10/Tpm1	3
GO:0046651	GO:0046651	lymphocyte proliferation	11/452	335/28814	0.0174662	0.0526064	0.0313513	Sox11/Prdx2/Igf2/Lef1/Prkar1a/Hmgb1/Cd24a/Peli1/Psmb10/Fkbp1a/Ccnd3	11
GO:0044344	GO:0044344	cellular response to fibroblast growth factor stimulus	5/452	96/28814	0.0177353	0.0533816	0.0318133	Wnt5a/Fgf8/Rab14/Fgfr1/Sfrp1	5
GO:0033692	GO:0033692	cellular polysaccharide biosynthetic process	4/452	64/28814	0.018129	0.0545307	0.0324981	Igf2/Akt1/Gyg/Grb10	4
GO:0051656	GO:0051656	establishment of organelle localization	13/452	427/28814	0.0182039	0.0547196	0.0326107	Itgb1/Myh10/Dpysl2/Arf1/Kpnb1/Cdc42/Ywhaz/Hsbp1/Dtnbp1/Kif5b/Cfl1/Tsg101/Birc5	13
GO:0070302	GO:0070302	regulation of stress-activated protein kinase signaling cascade	8/452	210/28814	0.0182932	0.0549518	0.0327491	App/Hmgb1/Wnt5a/Cdc42/Taok1/Akt1/Map4k4/Sfrp1	8
GO:0070555	GO:0070555	response to interleukin-1	5/452	97/28814	0.0184661	0.0553982	0.0330151	Cited1/App/Cfl1/Fn1/Egr1	5
GO:0090559	GO:0090559	regulation of membrane permeability	5/452	97/28814	0.0184661	0.0553982	0.0330151	Sh3glb1/Acaa2/Laptm4b/Gsk3b/Slc25a4	5
GO:0008202	GO:0008202	steroid metabolic process	11/452	338/28814	0.0185218	0.0555289	0.033093	Pbx1/Igf2/App/Hdlbp/Pex2/Cyp51/Pmp22/Tspo/Fgfr1/Cyp26a1/Egr1	11
GO:0008045	GO:0008045	motor neuron axon guidance	3/452	36/28814	0.0186674	0.0557089	0.0332003	Nrp1/Lhx1/Fgf8	3
GO:0031069	GO:0031069	hair follicle morphogenesis	3/452	36/28814	0.0186674	0.0557089	0.0332003	Smo/Notch1/Fst	3
GO:0035115	GO:0035115	embryonic forelimb morphogenesis	3/452	36/28814	0.0186674	0.0557089	0.0332003	Twist1/Hoxd9/Msx1	3
GO:0048009	GO:0048009	insulin-like growth factor receptor signaling pathway	3/452	36/28814	0.0186674	0.0557089	0.0332003	Igfbp4/Akt1/Grb10	3
GO:0048048	GO:0048048	embryonic eye morphogenesis	3/452	36/28814	0.0186674	0.0557089	0.0332003	Sox11/Cited2/Twist1	3
GO:0070542	GO:0070542	response to fatty acid	3/452	36/28814	0.0186674	0.0557089	0.0332003	Scd2/Sox9/Id3	3
GO:0120033	GO:0120033	negative regulation of plasma membrane bounded cell projection assembly	3/452	36/28814	0.0186674	0.0557089	0.0332003	Evl/Gdi2/Cfl1	3
GO:0032943	GO:0032943	mononuclear cell proliferation	11/452	339/28814	0.018884	0.0563183	0.0335634	Sox11/Prdx2/Igf2/Lef1/Prkar1a/Hmgb1/Cd24a/Peli1/Psmb10/Fkbp1a/Ccnd3	11
GO:0034764	GO:0034764	positive regulation of transmembrane transport	9/452	253/28814	0.0190423	0.0567532	0.0338227	Gpc3/Itgb1/Arf1/Rap1a/Akt1/Dbi/Kif5b/Cfl1/Calm1	9
GO:0002792	GO:0002792	negative regulation of peptide secretion	4/452	65/28814	0.0190853	0.0567701	0.0338327	Eny2/Midn/Ppp3ca/Sfrp1	4
GO:0045661	GO:0045661	regulation of myoblast differentiation	4/452	65/28814	0.0190853	0.0567701	0.0338327	Sox9/Notch1/Dll1/Id3	4
GO:0071260	GO:0071260	cellular response to mechanical stimulus	4/452	65/28814	0.0190853	0.0567701	0.0338327	Akt1/Arhgdia/Gsk3b/Sox9	4
GO:0003012	GO:0003012	muscle system process	13/452	430/28814	0.0191559	0.0569429	0.0339357	Tpm4/Cald1/Dbn1/Bin1/Gata6/Hsbp1/Fkbp1a/Ppp3ca/Gsk3b/Tpm1/Slc25a4/Notch1/Calm1	13
GO:0042632	GO:0042632	cholesterol homeostasis	5/452	98/28814	0.0192164	0.0570483	0.0339985	Cd24a/Pex2/Tmem97/Commd1/Tspo	5
GO:0071774	GO:0071774	response to fibroblast growth factor	5/452	98/28814	0.0192164	0.0570483	0.0339985	Wnt5a/Fgf8/Rab14/Fgfr1/Sfrp1	5
GO:0035303	GO:0035303	regulation of dephosphorylation	6/452	134/28814	0.0193108	0.0572912	0.0341432	Ywhae/Ywhab/Mprip/Ppp2ca/Bod1/Calm1	6
GO:1901361	GO:1901361	organic cyclic compound catabolic process	14/452	477/28814	0.0193783	0.057454	0.0342403	Vim/Pcbp4/Cnot6/Hint1/Nt5c/Hnrnpab/Mapkapk2/Carhsp1/Elavl1/Lsm6/Csde1/Cnot7/Igf2bp1/Btg2	14
GO:0099003	GO:0099003	vesicle-mediated transport in synapse	9/452	254/28814	0.0194791	0.0575816	0.0343163	Cdh2/Bin1/Actg1/Rap1a/Prkaca/Cd24a/Canx/Dtnbp1/Gsk3b	9
GO:0009314	GO:0009314	response to radiation	13/452	431/28814	0.0194815	0.0575816	0.0343163	Hmga2/Ccnd2/Itgb1/Hmgn1/Mmp2/App/Mfap4/Akt1/Meis2/Id2/Jun/Sfrp1/Egr1	13
GO:0006999	GO:0006999	nuclear pore organization	2/452	14/28814	0.0197246	0.0575816	0.0343163	Rtn4/Pom121	2
GO:0019511	GO:0019511	peptidyl-proline hydroxylation	2/452	14/28814	0.0197246	0.0575816	0.0343163	P4hb/Prdx4	2
GO:0021903	GO:0021903	rostrocaudal neural tube patterning	2/452	14/28814	0.0197246	0.0575816	0.0343163	Ssbp3/Fgf8	2
GO:0021936	GO:0021936	regulation of cerebellar granule cell precursor proliferation	2/452	14/28814	0.0197246	0.0575816	0.0343163	Smo/Lhx1	2
GO:0031915	GO:0031915	positive regulation of synaptic plasticity	2/452	14/28814	0.0197246	0.0575816	0.0343163	Dbn1/Cfl1	2
GO:0036444	GO:0036444	calcium import into the mitochondrion	2/452	14/28814	0.0197246	0.0575816	0.0343163	Akt1/Vdac1	2
GO:0042363	GO:0042363	fat-soluble vitamin catabolic process	2/452	14/28814	0.0197246	0.0575816	0.0343163	Crabp1/Cyp26a1	2
GO:0045091	GO:0045091	regulation of single stranded viral RNA replication via double stranded DNA intermediate	2/452	14/28814	0.0197246	0.0575816	0.0343163	Hmga2/Top2b	2
GO:0045176	GO:0045176	apical protein localization	2/452	14/28814	0.0197246	0.0575816	0.0343163	Rdx/Rab14	2
GO:0045586	GO:0045586	regulation of gamma-delta T cell differentiation	2/452	14/28814	0.0197246	0.0575816	0.0343163	Sox4/Lef1	2
GO:0046073	GO:0046073	dTMP metabolic process	2/452	14/28814	0.0197246	0.0575816	0.0343163	Nme1/Nt5c	2
GO:0046643	GO:0046643	regulation of gamma-delta T cell activation	2/452	14/28814	0.0197246	0.0575816	0.0343163	Sox4/Lef1	2
GO:0046886	GO:0046886	positive regulation of hormone biosynthetic process	2/452	14/28814	0.0197246	0.0575816	0.0343163	Igf2/Egr1	2
GO:0060019	GO:0060019	radial glial cell differentiation	2/452	14/28814	0.0197246	0.0575816	0.0343163	Cdh2/Lef1	2
GO:0060149	GO:0060149	negative regulation of post-transcriptional gene silencing	2/452	14/28814	0.0197246	0.0575816	0.0343163	Elavl1/Ppp3ca	2
GO:0060670	GO:0060670	branching involved in labyrinthine layer morphogenesis	2/452	14/28814	0.0197246	0.0575816	0.0343163	Tmed2/Rspo3	2
GO:0060967	GO:0060967	negative regulation of gene silencing by RNA	2/452	14/28814	0.0197246	0.0575816	0.0343163	Elavl1/Ppp3ca	2
GO:0071838	GO:0071838	cell proliferation in bone marrow	2/452	14/28814	0.0197246	0.0575816	0.0343163	Hmga2/Lef1	2
GO:0072160	GO:0072160	nephron tubule epithelial cell differentiation	2/452	14/28814	0.0197246	0.0575816	0.0343163	Lhx1/Cd24a	2
GO:1900369	GO:1900369	negative regulation of post-transcriptional gene silencing by RNA	2/452	14/28814	0.0197246	0.0575816	0.0343163	Elavl1/Ppp3ca	2
GO:1901201	GO:1901201	regulation of extracellular matrix assembly	2/452	14/28814	0.0197246	0.0575816	0.0343163	Sox9/Notch1	2
GO:2000767	GO:2000767	positive regulation of cytoplasmic translation	2/452	14/28814	0.0197246	0.0575816	0.0343163	Csde1/Igf2bp1	2
GO:0022409	GO:0022409	positive regulation of cell-cell adhesion	10/452	298/28814	0.0199803	0.0579974	0.0345641	Mdk/Sox4/Cited2/Igf2/Lef1/B2m/Mex3b/Hmgb1/Wnt5a/Cd24a	10
GO:0009408	GO:0009408	response to heat	5/452	99/28814	0.0199865	0.0579974	0.0345641	Ywhae/Prkaca/Akt1/Hsbp1/Pmp22	5
GO:0050779	GO:0050779	RNA destabilization	5/452	99/28814	0.0199865	0.0579974	0.0345641	Cnot6/Csde1/Cnot7/Igf2bp1/Btg2	5
GO:0055092	GO:0055092	sterol homeostasis	5/452	99/28814	0.0199865	0.0579974	0.0345641	Cd24a/Pex2/Tmem97/Commd1/Tspo	5
GO:1903321	GO:1903321	negative regulation of protein modification by small protein conjugation or removal	5/452	99/28814	0.0199865	0.0579974	0.0345641	Sox4/Nxn/Trim44/Akt1/Tspo	5
GO:0043489	GO:0043489	RNA stabilization	4/452	66/28814	0.0200722	0.0579974	0.0345641	Mapkapk2/Elavl1/Csde1/Igf2bp1	4
GO:0006775	GO:0006775	fat-soluble vitamin metabolic process	3/452	37/28814	0.0200834	0.0579974	0.0345641	Crabp1/Fgfr1/Cyp26a1	3
GO:0007095	GO:0007095	mitotic G2 DNA damage checkpoint signaling	3/452	37/28814	0.0200834	0.0579974	0.0345641	Hmga2/Taok1/Ccng1	3
GO:0007435	GO:0007435	salivary gland morphogenesis	3/452	37/28814	0.0200834	0.0579974	0.0345641	Nrp1/Fgf8/Fgfr1	3
GO:0010661	GO:0010661	positive regulation of muscle cell apoptotic process	3/452	37/28814	0.0200834	0.0579974	0.0345641	Eif5a/Capn2/Gata6	3
GO:0018208	GO:0018208	peptidyl-proline modification	3/452	37/28814	0.0200834	0.0579974	0.0345641	P4hb/Prdx4/Fkbp1a	3
GO:0035329	GO:0035329	hippo signaling	3/452	37/28814	0.0200834	0.0579974	0.0345641	Tead2/Sox11/Amot	3
GO:0043516	GO:0043516	regulation of DNA damage response, signal transduction by p53 class mediator	3/452	37/28814	0.0200834	0.0579974	0.0345641	Sox4/Pcbp4/Twist1	3
GO:0045746	GO:0045746	negative regulation of Notch signaling pathway	3/452	37/28814	0.0200834	0.0579974	0.0345641	Dll3/Nrarp/Dll1	3
GO:0046825	GO:0046825	regulation of protein export from nucleus	3/452	37/28814	0.0200834	0.0579974	0.0345641	Ywhae/Prkaca/Gsk3b	3
GO:0051647	GO:0051647	nucleus localization	3/452	37/28814	0.0200834	0.0579974	0.0345641	Myh10/Bin1/Cdc42	3
GO:0070306	GO:0070306	lens fiber cell differentiation	3/452	37/28814	0.0200834	0.0579974	0.0345641	Vim/Cdkn1c/Smarca4	3
GO:0051054	GO:0051054	positive regulation of DNA metabolic process	10/452	299/28814	0.0203942	0.0588578	0.0350769	Pfn1/Gins2/Hmgb1/Cdc42/Tnfaip1/Akt1/Baz1a/Gsk3b/Fgfr1/Jun	10
GO:0032434	GO:0032434	regulation of proteasomal ubiquitin-dependent protein catabolic process	6/452	136/28814	0.0206058	0.0594308	0.0354184	Sumo2/Csnk1e/Akt1/Commd1/Gabarap/Gsk3b	6
GO:0010389	GO:0010389	regulation of G2/M transition of mitotic cell cycle	5/452	100/28814	0.0207765	0.0598474	0.0356666	Hmga2/Pbx1/App/Taok1/Ccng1	5
GO:0061014	GO:0061014	positive regulation of mRNA catabolic process	5/452	100/28814	0.0207765	0.0598474	0.0356666	Cnot6/Csde1/Cnot7/Igf2bp1/Btg2	5
GO:0032635	GO:0032635	interleukin-6 production	7/452	175/28814	0.0209077	0.0601491	0.0358465	App/Capn2/Hmgb1/Wnt5a/Mapkapk2/Cd24a/Twist1	7
GO:0072522	GO:0072522	purine-containing compound biosynthetic process	7/452	175/28814	0.0209077	0.0601491	0.0358465	Nme1/Dcakd/Atp5h/Mthfd2l/Guk1/Atp5g3/Acly	7
GO:0060350	GO:0060350	endochondral bone morphogenesis	4/452	67/28814	0.02109	0.0605973	0.0361136	Gnas/Serpinh1/Foxc1/Sox9	4
GO:0150076	GO:0150076	neuroinflammatory response	4/452	67/28814	0.02109	0.0605973	0.0361136	Itgb1/Smo/App/Jun	4
GO:0009150	GO:0009150	purine ribonucleotide metabolic process	11/452	345/28814	0.0211684	0.0607841	0.0362249	Nme1/Dcakd/Hint1/App/Atp5h/Nt5c/Guk1/Acaa2/Fasn/Atp5g3/Acly	11
GO:0071496	GO:0071496	cellular response to external stimulus	10/452	301/28814	0.0212409	0.060898	0.0362928	Sh3glb1/Akt1/Arhgdia/Gabarap/Gsk3b/Sox9/Eif4g1/Ldha/Jun/Hspa5	10
GO:0030258	GO:0030258	lipid modification	8/452	216/28814	0.0212465	0.060898	0.0362928	Acaa2/Pex2/Akt1/Acat2/Dbi/Twist1/Sox9/Rnf213	8
GO:0001959	GO:0001959	regulation of cytokine-mediated signaling pathway	6/452	137/28814	0.0212749	0.060898	0.0362928	Wnt5a/Trim44/Cd24a/Slit3/Cnot7/Ppp2cb	6
GO:0031623	GO:0031623	receptor internalization	6/452	137/28814	0.0212749	0.060898	0.0362928	Itgb1/Arf1/App/Dkk1/Dtnbp1/Cd63	6
GO:0050773	GO:0050773	regulation of dendrite development	6/452	137/28814	0.0212749	0.060898	0.0362928	Marcks/Dbn1/Id1/Sh3glb1/Ppp3ca/Gsk3b	6
GO:0031098	GO:0031098	stress-activated protein kinase signaling cascade	9/452	258/28814	0.0212989	0.0609285	0.0363109	App/Hmgb1/Wnt5a/Cdc42/Mapkapk2/Taok1/Akt1/Map4k4/Sfrp1	9
GO:0097106	GO:0097106	postsynaptic density organization	3/452	38/28814	0.0215568	0.0616277	0.0367276	Cdh2/Dbn1/Cfl1	3
GO:0032611	GO:0032611	interleukin-1 beta production	5/452	101/28814	0.0215866	0.0616355	0.0367323	App/Hmgb1/Wnt5a/1810058I24Rik/Egr1	5
GO:0062207	GO:0062207	regulation of pattern recognition receptor signaling pathway	5/452	101/28814	0.0215866	0.0616355	0.0367323	App/Hmgb1/Peli1/Ddx3x/Rtn4	5
GO:1903050	GO:1903050	regulation of proteolysis involved in cellular protein catabolic process	8/452	217/28814	0.0217697	0.0621192	0.0370205	Sumo2/Prkaca/Csnk1e/Akt1/Commd1/Gabarap/Gsk3b/Psme2	8
GO:0072521	GO:0072521	purine-containing compound metabolic process	12/452	392/28814	0.0218854	0.0624105	0.0371941	Nme1/Dcakd/Hint1/App/Atp5h/Mthfd2l/Nt5c/Guk1/Acaa2/Fasn/Atp5g3/Acly	12
GO:0016311	GO:0016311	dephosphorylation	11/452	347/28814	0.0219732	0.0626216	0.03732	Ywhae/Ywhab/Mprip/Ptp4a2/Nt5c/Ppp2ca/Bod1/Ppp3ca/Ppp2cb/Ctdnep1/Calm1	11
GO:0002221	GO:0002221	pattern recognition receptor signaling pathway	7/452	177/28814	0.0220859	0.0629034	0.0374879	Rftn1/App/Hmgb1/Mapkapk2/Peli1/Ddx3x/Rtn4	7
GO:0042775	GO:0042775	mitochondrial ATP synthesis coupled electron transport	4/452	68/28814	0.022139	0.0629758	0.0375311	Uqcrq/Ndufa8/Uqcr10/Cycs	4
GO:1905710	GO:1905710	positive regulation of membrane permeability	4/452	68/28814	0.022139	0.0629758	0.0375311	Sh3glb1/Acaa2/Gsk3b/Slc25a4	4
GO:0050863	GO:0050863	regulation of T cell activation	11/452	348/28814	0.022384	0.0630918	0.0376002	Mdk/Sox4/Prdx2/Igf2/Lef1/B2m/Prkar1a/Hmgb1/Cd24a/Peli1/Nrarp	11
GO:0019217	GO:0019217	regulation of fatty acid metabolic process	5/452	102/28814	0.022417	0.0630918	0.0376002	Fabp5/Akt1/Dbi/Twist1/Sox9	5
GO:0001711	GO:0001711	endodermal cell fate commitment	2/452	15/28814	0.0225258	0.0630918	0.0376002	Gata6/Dkk1	2
GO:0009170	GO:0009170	purine deoxyribonucleoside monophosphate metabolic process	2/452	15/28814	0.0225258	0.0630918	0.0376002	Nt5c/Guk1	2
GO:0010755	GO:0010755	regulation of plasminogen activation	2/452	15/28814	0.0225258	0.0630918	0.0376002	S100a10/Serpine2	2
GO:0010771	GO:0010771	negative regulation of cell morphogenesis involved in differentiation	2/452	15/28814	0.0225258	0.0630918	0.0376002	Ttc3/Fbln1	2
GO:0014049	GO:0014049	positive regulation of glutamate secretion	2/452	15/28814	0.0225258	0.0630918	0.0376002	Dpysl2/Dtnbp1	2
GO:0021548	GO:0021548	pons development	2/452	15/28814	0.0225258	0.0630918	0.0376002	Uqcrq/Hoxb1	2
GO:0021781	GO:0021781	glial cell fate commitment	2/452	15/28814	0.0225258	0.0630918	0.0376002	Smarca4/Sox9	2
GO:0021932	GO:0021932	hindbrain radial glia guided cell migration	2/452	15/28814	0.0225258	0.0630918	0.0376002	Itgb1/Lef1	2
GO:0032933	GO:0032933	SREBP signaling pathway	2/452	15/28814	0.0225258	0.0630918	0.0376002	Tmed2/Amfr	2
GO:0034350	GO:0034350	regulation of glial cell apoptotic process	2/452	15/28814	0.0225258	0.0630918	0.0376002	Pmp22/Dll1	2
GO:0039692	GO:0039692	single stranded viral RNA replication via double stranded DNA intermediate	2/452	15/28814	0.0225258	0.0630918	0.0376002	Hmga2/Top2b	2
GO:0043558	GO:0043558	regulation of translational initiation in response to stress	2/452	15/28814	0.0225258	0.0630918	0.0376002	Tmed2/Dnajc3	2
GO:0045605	GO:0045605	negative regulation of epidermal cell differentiation	2/452	15/28814	0.0225258	0.0630918	0.0376002	Notch1/Dll1	2
GO:0045683	GO:0045683	negative regulation of epidermis development	2/452	15/28814	0.0225258	0.0630918	0.0376002	Notch1/Dll1	2
GO:0051645	GO:0051645	Golgi localization	2/452	15/28814	0.0225258	0.0630918	0.0376002	Cdc42/Ywhaz	2
GO:0060211	GO:0060211	regulation of nuclear-transcribed mRNA poly(A) tail shortening	2/452	15/28814	0.0225258	0.0630918	0.0376002	Cnot7/Btg2	2
GO:0060347	GO:0060347	heart trabecula formation	2/452	15/28814	0.0225258	0.0630918	0.0376002	Fkbp1a/Smarca4	2
GO:0061469	GO:0061469	regulation of type B pancreatic cell proliferation	2/452	15/28814	0.0225258	0.0630918	0.0376002	Birc5/Sfrp1	2
GO:0070141	GO:0070141	response to UV-A	2/452	15/28814	0.0225258	0.0630918	0.0376002	Mmp2/Akt1	2
GO:0070307	GO:0070307	lens fiber cell development	2/452	15/28814	0.0225258	0.0630918	0.0376002	Vim/Smarca4	2
GO:0071379	GO:0071379	cellular response to prostaglandin stimulus	2/452	15/28814	0.0225258	0.0630918	0.0376002	Gnas/Akt1	2
GO:0071599	GO:0071599	otic vesicle development	2/452	15/28814	0.0225258	0.0630918	0.0376002	Fgf8/Sox9	2
GO:2001053	GO:2001053	regulation of mesenchymal cell apoptotic process	2/452	15/28814	0.0225258	0.0630918	0.0376002	Msx1/Sox9	2
GO:0032874	GO:0032874	positive regulation of stress-activated MAPK cascade	6/452	139/28814	0.0226568	0.0634195	0.0377955	App/Hmgb1/Wnt5a/Cdc42/Taok1/Map4k4	6
GO:0032633	GO:0032633	interleukin-4 production	3/452	39/28814	0.0230879	0.0644679	0.0384203	Zfpm1/Lef1/Notch1	3
GO:0032885	GO:0032885	regulation of polysaccharide biosynthetic process	3/452	39/28814	0.0230879	0.0644679	0.0384203	Igf2/Akt1/Grb10	3
GO:1904645	GO:1904645	response to amyloid-beta	3/452	39/28814	0.0230879	0.0644679	0.0384203	Mmp2/App/Gsk3b	3
GO:2000036	GO:2000036	regulation of stem cell population maintenance	3/452	39/28814	0.0230879	0.0644679	0.0384203	Hmga2/Smo/Elavl1	3
GO:0045600	GO:0045600	positive regulation of fat cell differentiation	4/452	69/28814	0.0232192	0.0647155	0.0385678	Akt1/Frzb/Id2/Sfrp1	4
GO:0070613	GO:0070613	regulation of protein processing	4/452	69/28814	0.0232192	0.0647155	0.0385678	S100a10/Gas1/Prkaca/Serpine2	4
GO:1901224	GO:1901224	positive regulation of NIK/NF-kappaB signaling	4/452	69/28814	0.0232192	0.0647155	0.0385678	App/Hmgb1/Trim44/Ddx3x	4
GO:0070304	GO:0070304	positive regulation of stress-activated protein kinase signaling cascade	6/452	141/28814	0.0240978	0.0671158	0.0399983	App/Hmgb1/Wnt5a/Cdc42/Taok1/Map4k4	6
GO:0022900	GO:0022900	electron transport chain	5/452	104/28814	0.0241393	0.0671158	0.0399983	Uqcrq/Ndufa8/Hoxb3os/Uqcr10/Cycs	5
GO:0070167	GO:0070167	regulation of biomineral tissue development	5/452	104/28814	0.0241393	0.0671158	0.0399983	Fbn2/Pkdcc/Twist1/Sox9/Notch1	5
GO:0090288	GO:0090288	negative regulation of cellular response to growth factor stimulus	5/452	104/28814	0.0241393	0.0671158	0.0399983	Wnt5a/Dkk1/Bambi/Notch1/Sfrp1	5
GO:0045444	GO:0045444	fat cell differentiation	9/452	264/28814	0.0242533	0.0673608	0.0401444	Hmga2/Ctbp1/Zfpm1/Wnt5a/Akt1/Gsk3b/Frzb/Id2/Sfrp1	9
GO:0006949	GO:0006949	syncytium formation	4/452	70/28814	0.0243309	0.0673608	0.0401444	Pitx2/Capn2/Ccng1/Gsk3b	4
GO:0042773	GO:0042773	ATP synthesis coupled electron transport	4/452	70/28814	0.0243309	0.0673608	0.0401444	Uqcrq/Ndufa8/Uqcr10/Cycs	4
GO:0043462	GO:0043462	regulation of ATP-dependent activity	4/452	70/28814	0.0243309	0.0673608	0.0401444	Pfn1/Dnajc9/Ahsa2/Tpm1	4
GO:0048488	GO:0048488	synaptic vesicle endocytosis	4/452	70/28814	0.0243309	0.0673608	0.0401444	Bin1/Actg1/Cd24a/Canx	4
GO:0140238	GO:0140238	presynaptic endocytosis	4/452	70/28814	0.0243309	0.0673608	0.0401444	Bin1/Actg1/Cd24a/Canx	4
GO:1902017	GO:1902017	regulation of cilium assembly	4/452	70/28814	0.0243309	0.0673608	0.0401444	Gdi2/Ccdc88a/Gsk3b/Mns1	4
GO:0097193	GO:0097193	intrinsic apoptotic signaling pathway	10/452	308/28814	0.024406	0.0675277	0.0402438	P4hb/Hint1/Nono/Sh3glb1/Prkra/Akt1/Spop/Ddx3x/Gsk3b/Msx1	10
GO:0042886	GO:0042886	amide transport	11/452	353/28814	0.0245225	0.0678089	0.0404114	Hmga2/Sox4/Eny2/Midn/Serp1/Chd7/Ppp3ca/Kif5b/Birc5/Sfrp1/Slc16a1	11
GO:2001257	GO:2001257	regulation of cation channel activity	7/452	181/28814	0.0245787	0.0679052	0.0404688	Itgb1/App/Fkbp1a/Dapk1/Kif5b/Cfl1/Calm1	7
GO:0006284	GO:0006284	base-excision repair	3/452	40/28814	0.0246765	0.0679052	0.0404688	Hmga2/Hmgb1/Mpg	3
GO:0016578	GO:0016578	histone deubiquitination	3/452	40/28814	0.0246765	0.0679052	0.0404688	Eny2/Usp22/Usp3	3
GO:0032094	GO:0032094	response to food	3/452	40/28814	0.0246765	0.0679052	0.0404688	Akt1/Nenf/Slc16a1	3
GO:0033144	GO:0033144	negative regulation of intracellular steroid hormone receptor signaling pathway	3/452	40/28814	0.0246765	0.0679052	0.0404688	Hmga2/Smarca4/Sfrp1	3
GO:0034314	GO:0034314	Arp2/3 complex-mediated actin nucleation	3/452	40/28814	0.0246765	0.0679052	0.0404688	Arf1/Arpc2/Arpc1a	3
GO:0048265	GO:0048265	response to pain	3/452	40/28814	0.0246765	0.0679052	0.0404688	Capn2/Akt1/Tspo	3
GO:1903670	GO:1903670	regulation of sprouting angiogenesis	3/452	40/28814	0.0246765	0.0679052	0.0404688	Hmgb1/Smad1/Dll1	3
GO:0007626	GO:0007626	locomotory behavior	9/452	265/28814	0.0247727	0.0681287	0.040602	Ccnd2/Dbn1/Pbx3/App/Chd7/Hoxd9/Pmp22/Id2/Egr1	9
GO:2000060	GO:2000060	positive regulation of ubiquitin-dependent protein catabolic process	5/452	105/28814	0.0250315	0.0687989	0.0410014	Sumo2/Csnk1e/Akt1/Gabarap/Gsk3b	5
GO:0048146	GO:0048146	positive regulation of fibroblast proliferation	4/452	71/28814	0.0254743	0.0690743	0.0411655	Wnt5a/Fbln1/Jun/Fn1	4
GO:1902895	GO:1902895	positive regulation of miRNA transcription	4/452	71/28814	0.0254743	0.0690743	0.0411655	Smad1/Smarca4/Jun/Egr1	4
GO:2001244	GO:2001244	positive regulation of intrinsic apoptotic signaling pathway	4/452	71/28814	0.0254743	0.0690743	0.0411655	Sh3glb1/Prkra/Spop/Msx1	4
GO:0000291	GO:0000291	nuclear-transcribed mRNA catabolic process, exonucleolytic	2/452	16/28814	0.0254803	0.0690743	0.0411655	Cnot6/Cnot7	2
GO:0007512	GO:0007512	adult heart development	2/452	16/28814	0.0254803	0.0690743	0.0411655	Myh10/Chd7	2
GO:0009111	GO:0009111	vitamin catabolic process	2/452	16/28814	0.0254803	0.0690743	0.0411655	Crabp1/Cyp26a1	2
GO:0021681	GO:0021681	cerebellar granular layer development	2/452	16/28814	0.0254803	0.0690743	0.0411655	Mdk/Serpine2	2
GO:0035729	GO:0035729	cellular response to hepatocyte growth factor stimulus	2/452	16/28814	0.0254803	0.0690743	0.0411655	Nrp1/Gsk3b	2
GO:0038065	GO:0038065	collagen-activated signaling pathway	2/452	16/28814	0.0254803	0.0690743	0.0411655	Col4a1/Col4a2	2
GO:0043518	GO:0043518	negative regulation of DNA damage response, signal transduction by p53 class mediator	2/452	16/28814	0.0254803	0.0690743	0.0411655	Pcbp4/Twist1	2
GO:0048715	GO:0048715	negative regulation of oligodendrocyte differentiation	2/452	16/28814	0.0254803	0.0690743	0.0411655	Notch1/Id2	2
GO:0055057	GO:0055057	neuroblast division	2/452	16/28814	0.0254803	0.0690743	0.0411655	Lef1/Fgfr1	2
GO:0060628	GO:0060628	regulation of ER to Golgi vesicle-mediated transport	2/452	16/28814	0.0254803	0.0690743	0.0411655	Arf1/Gas1	2
GO:0070885	GO:0070885	negative regulation of calcineurin-NFAT signaling cascade	2/452	16/28814	0.0254803	0.0690743	0.0411655	Gsk3b/Homer2	2
GO:0071371	GO:0071371	cellular response to gonadotropin stimulus	2/452	16/28814	0.0254803	0.0690743	0.0411655	Gata6/Notch1	2
GO:0071501	GO:0071501	cellular response to sterol depletion	2/452	16/28814	0.0254803	0.0690743	0.0411655	Tmed2/Amfr	2
GO:0072109	GO:0072109	glomerular mesangium development	2/452	16/28814	0.0254803	0.0690743	0.0411655	Notch1/Egr1	2
GO:0090128	GO:0090128	regulation of synapse maturation	2/452	16/28814	0.0254803	0.0690743	0.0411655	Ywhaz/Adgrl1	2
GO:0106057	GO:0106057	negative regulation of calcineurin-mediated signaling	2/452	16/28814	0.0254803	0.0690743	0.0411655	Gsk3b/Homer2	2
GO:1902043	GO:1902043	positive regulation of extrinsic apoptotic signaling pathway via death domain receptors	2/452	16/28814	0.0254803	0.0690743	0.0411655	Pea15a/Sfrp1	2
GO:1902287	GO:1902287	semaphorin-plexin signaling pathway involved in axon guidance	2/452	16/28814	0.0254803	0.0690743	0.0411655	Nrp1/Plxna2	2
GO:1902337	GO:1902337	regulation of apoptotic process involved in morphogenesis	2/452	16/28814	0.0254803	0.0690743	0.0411655	Foxc1/Notch1	2
GO:2000479	GO:2000479	regulation of cAMP-dependent protein kinase activity	2/452	16/28814	0.0254803	0.0690743	0.0411655	Prkar1a/Pkig	2
GO:1903313	GO:1903313	positive regulation of mRNA metabolic process	6/452	143/28814	0.025599	0.0693546	0.0413326	Cnot6/Csde1/Cnot7/Igf2bp1/Rbmxl1/Btg2	6
GO:0044242	GO:0044242	cellular lipid catabolic process	8/452	224/28814	0.0256892	0.0695578	0.0414537	Acaa2/Pex2/Akt1/Acat2/Dbi/Twist1/Crabp1/Cyp26a1	8
GO:0110149	GO:0110149	regulation of biomineralization	5/452	106/28814	0.0259446	0.0702075	0.0418408	Fbn2/Pkdcc/Twist1/Sox9/Notch1	5
GO:0007431	GO:0007431	salivary gland development	3/452	41/28814	0.0263227	0.0709359	0.0422749	Nrp1/Fgf8/Fgfr1	3
GO:0010762	GO:0010762	regulation of fibroblast migration	3/452	41/28814	0.0263227	0.0709359	0.0422749	Itgb1/Akt1/Fgfr1	3
GO:0010939	GO:0010939	regulation of necrotic cell death	3/452	41/28814	0.0263227	0.0709359	0.0422749	Peli1/Slc25a4/Tspo	3
GO:0038179	GO:0038179	neurotrophin signaling pathway	3/452	41/28814	0.0263227	0.0709359	0.0422749	Ndn/Rap1a/Sh3glb1	3
GO:0043551	GO:0043551	regulation of phosphatidylinositol 3-kinase activity	3/452	41/28814	0.0263227	0.0709359	0.0422749	App/Sh3glb1/Cdc42	3
GO:1902692	GO:1902692	regulation of neuroblast proliferation	3/452	41/28814	0.0263227	0.0709359	0.0422749	Smo/Cd24a/Notch1	3
GO:2000463	GO:2000463	positive regulation of excitatory postsynaptic potential	3/452	41/28814	0.0263227	0.0709359	0.0422749	Dbn1/App/Gsk3b	3
GO:0032102	GO:0032102	negative regulation of response to external stimulus	12/452	403/28814	0.0263688	0.0710182	0.042324	Mdk/Prdx2/Dbn1/Nrp1/Igf2/Wnt5a/Cd24a/Serpine2/Nenf/Rtn4/Cnot7/Notch1	12
GO:0000271	GO:0000271	polysaccharide biosynthetic process	4/452	72/28814	0.0266495	0.0716472	0.0426989	Igf2/Akt1/Gyg/Grb10	4
GO:0010633	GO:0010633	negative regulation of epithelial cell migration	4/452	72/28814	0.0266495	0.0716472	0.0426989	Hmgb1/Evl/Cd63/Notch1	4
GO:0045428	GO:0045428	regulation of nitric oxide biosynthetic process	4/452	72/28814	0.0266495	0.0716472	0.0426989	Ddah2/App/Akt1/Tspo	4
GO:0003300	GO:0003300	cardiac muscle hypertrophy	5/452	107/28814	0.0268787	0.0720931	0.0429646	Gata6/Ppp3ca/Gsk3b/Slc25a4/Notch1	5
GO:0036503	GO:0036503	ERAD pathway	5/452	107/28814	0.0268787	0.0720931	0.0429646	Sec61b/Ube2j1/Canx/Amfr/Hspa5	5
GO:0046889	GO:0046889	positive regulation of lipid biosynthetic process	5/452	107/28814	0.0268787	0.0720931	0.0429646	Igf2/Capn2/Akt1/Dbi/Ctdnep1	5
GO:2000243	GO:2000243	positive regulation of reproductive process	5/452	107/28814	0.0268787	0.0720931	0.0429646	Cited2/Wnt5a/Cyp51/Msx1/Sox9	5
GO:0007566	GO:0007566	embryo implantation	4/452	73/28814	0.0278568	0.0745848	0.0444495	Fbn2/Mmp2/Lamb1/H3f3b	4
GO:0043506	GO:0043506	regulation of JUN kinase activity	4/452	73/28814	0.0278568	0.0745848	0.0444495	Wnt5a/Dkk1/Dtnbp1/Sfrp1	4
GO:0061512	GO:0061512	protein localization to cilium	4/452	73/28814	0.0278568	0.0745848	0.0444495	Bbip1/Gdi2/Ccdc88a/Gsk3b	4
GO:0120161	GO:0120161	regulation of cold-induced thermogenesis	6/452	146/28814	0.0279653	0.0748314	0.0445965	Gnas/Fabp5/Kdm6b/Id1/Grb10/Notch1	6
GO:0001845	GO:0001845	phagolysosome assembly	2/452	17/28814	0.0285825	0.0752024	0.0448176	Rab34/Rab14	2
GO:0001886	GO:0001886	endothelial cell morphogenesis	2/452	17/28814	0.0285825	0.0752024	0.0448176	Id1/Clic4	2
GO:0003222	GO:0003222	ventricular trabecula myocardium morphogenesis	2/452	17/28814	0.0285825	0.0752024	0.0448176	Chd7/Notch1	2
GO:0003413	GO:0003413	chondrocyte differentiation involved in endochondral bone morphogenesis	2/452	17/28814	0.0285825	0.0752024	0.0448176	Serpinh1/Sox9	2
GO:0006337	GO:0006337	nucleosome disassembly	2/452	17/28814	0.0285825	0.0752024	0.0448176	Smarce1/Smarca4	2
GO:0006991	GO:0006991	response to sterol depletion	2/452	17/28814	0.0285825	0.0752024	0.0448176	Tmed2/Amfr	2
GO:0007096	GO:0007096	regulation of exit from mitosis	2/452	17/28814	0.0285825	0.0752024	0.0448176	Cdkn1c/Birc5	2
GO:0009176	GO:0009176	pyrimidine deoxyribonucleoside monophosphate metabolic process	2/452	17/28814	0.0285825	0.0752024	0.0448176	Nme1/Nt5c	2
GO:0010224	GO:0010224	response to UV-B	2/452	17/28814	0.0285825	0.0752024	0.0448176	Hmgn1/Mfap4	2
GO:0010713	GO:0010713	negative regulation of collagen metabolic process	2/452	17/28814	0.0285825	0.0752024	0.0448176	Rap1a/Fn1	2
GO:0010918	GO:0010918	positive regulation of mitochondrial membrane potential	2/452	17/28814	0.0285825	0.0752024	0.0448176	Akt1/Gsk3b	2
GO:0010935	GO:0010935	regulation of macrophage cytokine production	2/452	17/28814	0.0285825	0.0752024	0.0448176	Wnt5a/Rtn4	2
GO:0014067	GO:0014067	negative regulation of phosphatidylinositol 3-kinase signaling	2/452	17/28814	0.0285825	0.0752024	0.0448176	Serpine2/Twist1	2
GO:0032966	GO:0032966	negative regulation of collagen biosynthetic process	2/452	17/28814	0.0285825	0.0752024	0.0448176	Rap1a/Fn1	2
GO:0034698	GO:0034698	response to gonadotropin	2/452	17/28814	0.0285825	0.0752024	0.0448176	Gata6/Notch1	2
GO:0035728	GO:0035728	response to hepatocyte growth factor	2/452	17/28814	0.0285825	0.0752024	0.0448176	Nrp1/Gsk3b	2
GO:0035795	GO:0035795	negative regulation of mitochondrial membrane permeability	2/452	17/28814	0.0285825	0.0752024	0.0448176	Acaa2/Slc25a4	2
GO:0045655	GO:0045655	regulation of monocyte differentiation	2/452	17/28814	0.0285825	0.0752024	0.0448176	Ctnnbip1/Jun	2
GO:0045725	GO:0045725	positive regulation of glycogen biosynthetic process	2/452	17/28814	0.0285825	0.0752024	0.0448176	Igf2/Akt1	2
GO:0048143	GO:0048143	astrocyte activation	2/452	17/28814	0.0285825	0.0752024	0.0448176	Smo/App	2
GO:0060546	GO:0060546	negative regulation of necroptotic process	2/452	17/28814	0.0285825	0.0752024	0.0448176	Peli1/Slc25a4	2
GO:0060766	GO:0060766	negative regulation of androgen receptor signaling pathway	2/452	17/28814	0.0285825	0.0752024	0.0448176	Smarca4/Sfrp1	2
GO:0071696	GO:0071696	ectodermal placode development	2/452	17/28814	0.0285825	0.0752024	0.0448176	Gnas/Nrp1	2
GO:0071801	GO:0071801	regulation of podosome assembly	2/452	17/28814	0.0285825	0.0752024	0.0448176	Arpc2/Fscn1	2
GO:0097152	GO:0097152	mesenchymal cell apoptotic process	2/452	17/28814	0.0285825	0.0752024	0.0448176	Msx1/Sox9	2
GO:0098814	GO:0098814	spontaneous synaptic transmission	2/452	17/28814	0.0285825	0.0752024	0.0448176	Itgb1/App	2
GO:1902285	GO:1902285	semaphorin-plexin signaling pathway involved in neuron projection guidance	2/452	17/28814	0.0285825	0.0752024	0.0448176	Nrp1/Plxna2	2
GO:1904748	GO:1904748	regulation of apoptotic process involved in development	2/452	17/28814	0.0285825	0.0752024	0.0448176	Foxc1/Notch1	2
GO:2000047	GO:2000047	regulation of cell-cell adhesion mediated by cadherin	2/452	17/28814	0.0285825	0.0752024	0.0448176	Wnt5a/Notch1	2
GO:0007033	GO:0007033	vacuole organization	7/452	187/28814	0.0286695	0.0753442	0.0449022	Rab34/Arf1/Sh3glb1/Emc6/Laptm4b/Gabarap/Rab14	7
GO:0007612	GO:0007612	learning	7/452	187/28814	0.0286695	0.0753442	0.0449022	Itgb1/App/Dkk1/Meis2/Vdac1/Jun/Btg2	7
GO:0060759	GO:0060759	regulation of response to cytokine stimulus	6/452	147/28814	0.0287851	0.0755173	0.0450053	Wnt5a/Trim44/Cd24a/Slit3/Cnot7/Ppp2cb	6
GO:1903322	GO:1903322	positive regulation of protein modification by small protein conjugation or removal	6/452	147/28814	0.0287851	0.0755173	0.0450053	Ube2d1/Commd1/Peli1/Ddx3x/Gabarap/Hspa5	6
GO:1903364	GO:1903364	positive regulation of cellular protein catabolic process	6/452	147/28814	0.0287851	0.0755173	0.0450053	Sumo2/Rdx/Csnk1e/Akt1/Gabarap/Gsk3b	6
GO:0043966	GO:0043966	histone H3 acetylation	4/452	74/28814	0.0290961	0.0762894	0.0454654	Eny2/Lef1/Usp22/Smarca4	4
GO:0001659	GO:0001659	temperature homeostasis	7/452	188/28814	0.0293934	0.0770057	0.0458923	Gnas/Fabp5/Kdm6b/Id1/Grb10/Notch1/Egr1	7
GO:0045930	GO:0045930	negative regulation of mitotic cell cycle	8/452	230/28814	0.02942	0.0770057	0.0458923	Hmga2/Gas1/Taok1/Cdkn1c/Ccng1/Foxc1/Birc5/Btg2	8
GO:0050920	GO:0050920	regulation of chemotaxis	8/452	230/28814	0.02942	0.0770057	0.0458923	Mdk/Nrp1/App/Hmgb1/Wnt5a/Notch1/Fgfr1/Fn1	8
GO:0106106	GO:0106106	cold-induced thermogenesis	6/452	148/28814	0.0296205	0.077486	0.0461786	Gnas/Fabp5/Kdm6b/Id1/Grb10/Notch1	6
GO:0009259	GO:0009259	ribonucleotide metabolic process	11/452	364/28814	0.0297444	0.077577	0.0462328	Nme1/Dcakd/Hint1/App/Atp5h/Nt5c/Guk1/Acaa2/Fasn/Atp5g3/Acly	11
GO:0016572	GO:0016572	histone phosphorylation	3/452	43/28814	0.0297871	0.077577	0.0462328	Hmga2/H3f3a/Twist1	3
GO:0045601	GO:0045601	regulation of endothelial cell differentiation	3/452	43/28814	0.0297871	0.077577	0.0462328	Vezf1/Id1/Notch1	3
GO:0048873	GO:0048873	homeostasis of number of cells within a tissue	3/452	43/28814	0.0297871	0.077577	0.0462328	Smo/Sox9/Notch1	3
GO:2000008	GO:2000008	regulation of protein localization to cell surface	3/452	43/28814	0.0297871	0.077577	0.0462328	Tax1bp3/Akt1/Commd1	3
GO:0032412	GO:0032412	regulation of ion transmembrane transporter activity	9/452	274/28814	0.0298072	0.077577	0.0462328	Ywhae/Itgb1/App/Ppp2ca/Fkbp1a/Dapk1/Kif5b/Cfl1/Calm1	9
GO:0016525	GO:0016525	negative regulation of angiogenesis	5/452	110/28814	0.0298085	0.077577	0.0462328	Amot/Col4a2/Foxc1/Tcf4/Sparc	5
GO:0032760	GO:0032760	positive regulation of tumor necrosis factor production	5/452	110/28814	0.0298085	0.077577	0.0462328	App/Hmgb1/Wnt5a/Mapkapk2/Twist1	5
GO:1901800	GO:1901800	positive regulation of proteasomal protein catabolic process	5/452	110/28814	0.0298085	0.077577	0.0462328	Sumo2/Csnk1e/Akt1/Gabarap/Gsk3b	5
GO:0007422	GO:0007422	peripheral nervous system development	4/452	75/28814	0.0303677	0.0788072	0.0469659	Cited2/Akt1/Hoxd9/Pmp22	4
GO:0010611	GO:0010611	regulation of cardiac muscle hypertrophy	4/452	75/28814	0.0303677	0.0788072	0.0469659	Ppp3ca/Gsk3b/Slc25a4/Notch1	4
GO:0030512	GO:0030512	negative regulation of transforming growth factor beta receptor signaling pathway	4/452	75/28814	0.0303677	0.0788072	0.0469659	Fbn2/Bambi/Hspa5/Peg10	4
GO:0051865	GO:0051865	protein autoubiquitination	4/452	75/28814	0.0303677	0.0788072	0.0469659	Rnf187/Amfr/Asb4/Rnf213	4
GO:0071479	GO:0071479	cellular response to ionizing radiation	4/452	75/28814	0.0303677	0.0788072	0.0469659	Hmga2/Ccnd2/Sfrp1/Egr1	4
GO:0045598	GO:0045598	regulation of fat cell differentiation	6/452	149/28814	0.0304717	0.0790321	0.0471	Zfpm1/Wnt5a/Akt1/Frzb/Id2/Sfrp1	6
GO:0014897	GO:0014897	striated muscle hypertrophy	5/452	111/28814	0.030828	0.0798654	0.0475966	Gata6/Ppp3ca/Gsk3b/Slc25a4/Notch1	5
GO:1902749	GO:1902749	regulation of cell cycle G2/M phase transition	5/452	111/28814	0.030828	0.0798654	0.0475966	Hmga2/Pbx1/App/Taok1/Ccng1	5
GO:0072331	GO:0072331	signal transduction by p53 class mediator	6/452	150/28814	0.0313387	0.0811424	0.0483576	Sox4/Pcbp4/Hint1/Sh3glb1/Twist1/Msx1	6
GO:0046326	GO:0046326	positive regulation of glucose import	3/452	44/28814	0.031605	0.0812236	0.048406	Gpc3/Rap1a/Akt1	3
GO:0099084	GO:0099084	postsynaptic specialization organization	3/452	44/28814	0.031605	0.0812236	0.048406	Cdh2/Dbn1/Cfl1	3
GO:0006626	GO:0006626	protein targeting to mitochondrion	4/452	76/28814	0.0316716	0.0812236	0.048406	Romo1/Ywhaz/Timm17b/Timm22	4
GO:0048663	GO:0048663	neuron fate commitment	4/452	76/28814	0.0316716	0.0812236	0.048406	Cdc42/Notch1/Id2/Dll1	4
GO:0080164	GO:0080164	regulation of nitric oxide metabolic process	4/452	76/28814	0.0316716	0.0812236	0.048406	Ddah2/App/Akt1/Tspo	4
GO:0003128	GO:0003128	heart field specification	2/452	18/28814	0.0318271	0.0812236	0.048406	Wnt5a/Dkk1	2
GO:0009263	GO:0009263	deoxyribonucleotide biosynthetic process	2/452	18/28814	0.0318271	0.0812236	0.048406	Nme1/Guk1	2
GO:0009265	GO:0009265	2'-deoxyribonucleotide biosynthetic process	2/452	18/28814	0.0318271	0.0812236	0.048406	Nme1/Guk1	2
GO:0014041	GO:0014041	regulation of neuron maturation	2/452	18/28814	0.0318271	0.0812236	0.048406	Gsk3b/Tbx6	2
GO:0030033	GO:0030033	microvillus assembly	2/452	18/28814	0.0318271	0.0812236	0.048406	Rdx/Fscn1	2
GO:0042308	GO:0042308	negative regulation of protein import into nucleus	2/452	18/28814	0.0318271	0.0812236	0.048406	Ppp2ca/Pkig	2
GO:0042492	GO:0042492	gamma-delta T cell differentiation	2/452	18/28814	0.0318271	0.0812236	0.048406	Sox4/Lef1	2
GO:0046385	GO:0046385	deoxyribose phosphate biosynthetic process	2/452	18/28814	0.0318271	0.0812236	0.048406	Nme1/Guk1	2
GO:0055012	GO:0055012	ventricular cardiac muscle cell differentiation	2/452	18/28814	0.0318271	0.0812236	0.048406	Myh10/Pitx2	2
GO:0061318	GO:0061318	renal filtration cell differentiation	2/452	18/28814	0.0318271	0.0812236	0.048406	Basp1/Cd24a	2
GO:0062099	GO:0062099	negative regulation of programmed necrotic cell death	2/452	18/28814	0.0318271	0.0812236	0.048406	Peli1/Slc25a4	2
GO:0070417	GO:0070417	cellular response to cold	2/452	18/28814	0.0318271	0.0812236	0.048406	Prkaca/Dnajc3	2
GO:0072112	GO:0072112	glomerular visceral epithelial cell differentiation	2/452	18/28814	0.0318271	0.0812236	0.048406	Basp1/Cd24a	2
GO:0072311	GO:0072311	glomerular epithelial cell differentiation	2/452	18/28814	0.0318271	0.0812236	0.048406	Basp1/Cd24a	2
GO:0072378	GO:0072378	blood coagulation, fibrin clot formation	2/452	18/28814	0.0318271	0.0812236	0.048406	Fbln1/Fn1	2
GO:1900221	GO:1900221	regulation of amyloid-beta clearance	2/452	18/28814	0.0318271	0.0812236	0.048406	App/Cyp51	2
GO:1904590	GO:1904590	negative regulation of protein import	2/452	18/28814	0.0318271	0.0812236	0.048406	Ppp2ca/Pkig	2
GO:1905939	GO:1905939	regulation of gonad development	2/452	18/28814	0.0318271	0.0812236	0.048406	Cited2/Sox9	2
GO:2000369	GO:2000369	regulation of clathrin-dependent endocytosis	2/452	18/28814	0.0318271	0.0812236	0.048406	Smap1/Unc119	2
GO:2000641	GO:2000641	regulation of early endosome to late endosome transport	2/452	18/28814	0.0318271	0.0812236	0.048406	Sh3glb1/Rdx	2
GO:0043266	GO:0043266	regulation of potassium ion transport	5/452	112/28814	0.0318692	0.0812236	0.048406	Ywhae/Itgb1/Bin1/Cd63/Kif5b	5
GO:1903557	GO:1903557	positive regulation of tumor necrosis factor superfamily cytokine production	5/452	112/28814	0.0318692	0.0812236	0.048406	App/Hmgb1/Wnt5a/Mapkapk2/Twist1	5
GO:2000181	GO:2000181	negative regulation of blood vessel morphogenesis	5/452	112/28814	0.0318692	0.0812236	0.048406	Amot/Col4a2/Foxc1/Tcf4/Sparc	5
GO:0009152	GO:0009152	purine ribonucleotide biosynthetic process	6/452	151/28814	0.0322217	0.0820762	0.0489141	Nme1/Dcakd/Atp5h/Guk1/Atp5g3/Acly	6
GO:0016485	GO:0016485	protein processing	9/452	278/28814	0.0322593	0.0821262	0.0489439	S100a10/Sec11a/Spcs1/Gas1/Spcs2/Capn2/Prkaca/Serpine2/Cycs	9
GO:0014896	GO:0014896	muscle hypertrophy	5/452	113/28814	0.0329321	0.0837452	0.0499088	Gata6/Ppp3ca/Gsk3b/Slc25a4/Notch1	5
GO:1901343	GO:1901343	negative regulation of vasculature development	5/452	113/28814	0.0329321	0.0837452	0.0499088	Amot/Col4a2/Foxc1/Tcf4/Sparc	5
GO:0007040	GO:0007040	lysosome organization	4/452	77/28814	0.0330079	0.0838444	0.0499679	Rab34/Arf1/Laptm4b/Rab14	4
GO:0080171	GO:0080171	lytic vacuole organization	4/452	77/28814	0.0330079	0.0838444	0.0499679	Rab34/Arf1/Laptm4b/Rab14	4
GO:0030261	GO:0030261	chromosome condensation	3/452	45/28814	0.0334798	0.0847597	0.0505134	Hmga2/H3f3a/H3f3b	3
GO:0045840	GO:0045840	positive regulation of mitotic nuclear division	3/452	45/28814	0.0334798	0.0847597	0.0505134	Igf2/Fgf8/Cdc16	3
GO:0050918	GO:0050918	positive chemotaxis	3/452	45/28814	0.0334798	0.0847597	0.0505134	Nrp1/Hmgb1/Wnt5a	3
GO:0097178	GO:0097178	ruffle assembly	3/452	45/28814	0.0334798	0.0847597	0.0505134	Pfn1/Rdx/Evl	3
GO:1902742	GO:1902742	apoptotic process involved in development	3/452	45/28814	0.0334798	0.0847597	0.0505134	Lef1/Foxc1/Notch1	3
GO:1902991	GO:1902991	regulation of amyloid precursor protein catabolic process	3/452	45/28814	0.0334798	0.0847597	0.0505134	Bin1/App/Rtn4	3
GO:0010565	GO:0010565	regulation of cellular ketone metabolic process	6/452	153/28814	0.0340358	0.0861196	0.0513238	Fabp5/Akt1/Dbi/Twist1/Sox9/Egr1	6
GO:0070372	GO:0070372	regulation of ERK1 and ERK2 cascade	10/452	326/28814	0.0340815	0.0861872	0.0513641	Nrp1/App/Rap1a/Hmgb1/Ywhaz/Fgf8/Notch1/Fbln1/Jun/Fn1	10
GO:0140014	GO:0140014	mitotic nuclear division	9/452	281/28814	0.0341879	0.0864084	0.0514959	Igf2/Kpnb1/Cdc42/Tubg1/Cdkn1c/Fgf8/Cdc16/Birc5/Pttg1	9
GO:0014743	GO:0014743	regulation of muscle hypertrophy	4/452	78/28814	0.0343767	0.0866932	0.0516657	Ppp3ca/Gsk3b/Slc25a4/Notch1	4
GO:0042306	GO:0042306	regulation of protein import into nucleus	4/452	78/28814	0.0343767	0.0866932	0.0516657	Smo/Ppp2ca/Pkig/Ipo5	4
GO:1901606	GO:1901606	alpha-amino acid catabolic process	4/452	78/28814	0.0343767	0.0866932	0.0516657	Ddah2/Got2/Blmh/Gcsh	4
GO:2000379	GO:2000379	positive regulation of reactive oxygen species metabolic process	4/452	78/28814	0.0343767	0.0866932	0.0516657	Eif5a/Romo1/App/Tspo	4
GO:0050821	GO:0050821	protein stabilization	7/452	195/28814	0.0348076	0.0877312	0.0522843	Sox4/Pfn1/Smo/Prkra/Trim44/Rtn4/Msx1	7
GO:0016125	GO:0016125	sterol metabolic process	6/452	154/28814	0.0349672	0.0878679	0.0523657	App/Hdlbp/Pex2/Cyp51/Pmp22/Cyp26a1	6
GO:0042391	GO:0042391	regulation of membrane potential	13/452	469/28814	0.0351929	0.0878679	0.0523657	Clic1/Ywhae/Dbn1/Bin1/B2m/App/Akt1/Ppp3ca/Kif5b/Gsk3b/Pmp22/Tspo/Jun	13
GO:0003228	GO:0003228	atrial cardiac muscle tissue development	2/452	19/28814	0.0352089	0.0878679	0.0523657	Pitx2/Gata6	2
GO:0006851	GO:0006851	mitochondrial calcium ion transmembrane transport	2/452	19/28814	0.0352089	0.0878679	0.0523657	Akt1/Vdac1	2
GO:0009886	GO:0009886	post-embryonic animal morphogenesis	2/452	19/28814	0.0352089	0.0878679	0.0523657	Gnas/Hmgn1	2
GO:0010934	GO:0010934	macrophage cytokine production	2/452	19/28814	0.0352089	0.0878679	0.0523657	Wnt5a/Rtn4	2
GO:0021924	GO:0021924	cell proliferation in external granule layer	2/452	19/28814	0.0352089	0.0878679	0.0523657	Smo/Lhx1	2
GO:0021930	GO:0021930	cerebellar granule cell precursor proliferation	2/452	19/28814	0.0352089	0.0878679	0.0523657	Smo/Lhx1	2
GO:0030150	GO:0030150	protein import into mitochondrial matrix	2/452	19/28814	0.0352089	0.0878679	0.0523657	Romo1/Timm17b	2
GO:0032986	GO:0032986	protein-DNA complex disassembly	2/452	19/28814	0.0352089	0.0878679	0.0523657	Smarce1/Smarca4	2
GO:0035067	GO:0035067	negative regulation of histone acetylation	2/452	19/28814	0.0352089	0.0878679	0.0523657	Ctbp1/Twist1	2
GO:0045836	GO:0045836	positive regulation of meiotic nuclear division	2/452	19/28814	0.0352089	0.0878679	0.0523657	Wnt5a/Msx1	2
GO:0060231	GO:0060231	mesenchymal to epithelial transition	2/452	19/28814	0.0352089	0.0878679	0.0523657	Smo/Cited1	2
GO:0070314	GO:0070314	G1 to G0 transition	2/452	19/28814	0.0352089	0.0878679	0.0523657	Wdr6/Gata6	2
GO:0070935	GO:0070935	3'-UTR-mediated mRNA stabilization	2/452	19/28814	0.0352089	0.0878679	0.0523657	Mapkapk2/Elavl1	2
GO:1900225	GO:1900225	regulation of NLRP3 inflammasome complex assembly	2/452	19/28814	0.0352089	0.0878679	0.0523657	1810058I24Rik/Ddx3x	2
GO:1905209	GO:1905209	positive regulation of cardiocyte differentiation	2/452	19/28814	0.0352089	0.0878679	0.0523657	Gata6/Gsk3b	2
GO:1905709	GO:1905709	negative regulation of membrane permeability	2/452	19/28814	0.0352089	0.0878679	0.0523657	Acaa2/Slc25a4	2
GO:0031952	GO:0031952	regulation of protein autophosphorylation	3/452	46/28814	0.0354111	0.0882277	0.0525802	Ppp2ca/Ddx3x/Jun	3
GO:0035136	GO:0035136	forelimb morphogenesis	3/452	46/28814	0.0354111	0.0882277	0.0525802	Twist1/Hoxd9/Msx1	3
GO:0048536	GO:0048536	spleen development	3/452	46/28814	0.0354111	0.0882277	0.0525802	Pbx1/Cited2/Pitx2	3
GO:0017148	GO:0017148	negative regulation of translation	7/452	196/28814	0.0356314	0.0886312	0.0528206	Cnot6/Ddx3x/Dapk1/Csde1/Cnot7/Igf2bp1/Btg2	7
GO:0019722	GO:0019722	calcium-mediated signaling	7/452	196/28814	0.0356314	0.0886312	0.0528206	Hint1/App/Cd24a/Ppp3ca/Gsk3b/Homer2/Adgrl1	7
GO:0051302	GO:0051302	regulation of cell division	7/452	196/28814	0.0356314	0.0886312	0.0528206	Mdk/Igf2/Sh3glb1/Cdc42/Fgf8/Calm1/Dll1	7
GO:0046626	GO:0046626	regulation of insulin receptor signaling pathway	4/452	79/28814	0.0357781	0.088899	0.0529802	Marcks/Igf2/Grb10/Ccnd3	4
GO:0051057	GO:0051057	positive regulation of small GTPase mediated signal transduction	4/452	79/28814	0.0357781	0.088899	0.0529802	Bnip2/Rtn4/Notch1/Map4k4	4
GO:0006119	GO:0006119	oxidative phosphorylation	5/452	116/28814	0.0362522	0.08993	0.0535947	Atp5h/Uqcrq/Ndufa8/Uqcr10/Cycs	5
GO:0016241	GO:0016241	regulation of macroautophagy	5/452	116/28814	0.0362522	0.08993	0.0535947	Pafah1b2/Sh3glb1/Scoc/Vdac1/Slc25a4	5
GO:0032652	GO:0032652	regulation of interleukin-1 production	5/452	116/28814	0.0362522	0.08993	0.0535947	App/Hmgb1/Wnt5a/1810058I24Rik/Egr1	5
GO:0019693	GO:0019693	ribose phosphate metabolic process	11/452	376/28814	0.0363003	0.0900003	0.0536366	Nme1/Dcakd/Hint1/App/Atp5h/Nt5c/Guk1/Acaa2/Fasn/Atp5g3/Acly	11
GO:0003016	GO:0003016	respiratory system process	3/452	47/28814	0.0373987	0.0923324	0.0550264	Ndn/Pbx3/Ywhaz	3
GO:0009394	GO:0009394	2'-deoxyribonucleotide metabolic process	3/452	47/28814	0.0373987	0.0923324	0.0550264	Nme1/Nt5c/Guk1	3
GO:0010907	GO:0010907	positive regulation of glucose metabolic process	3/452	47/28814	0.0373987	0.0923324	0.0550264	Igf2/Hmgb1/Akt1	3
GO:0019692	GO:0019692	deoxyribose phosphate metabolic process	3/452	47/28814	0.0373987	0.0923324	0.0550264	Nme1/Nt5c/Guk1	3
GO:0048741	GO:0048741	skeletal muscle fiber development	3/452	47/28814	0.0373987	0.0923324	0.0550264	Smo/Ppp3ca/Pmp22	3
GO:0060135	GO:0060135	maternal process involved in female pregnancy	3/452	47/28814	0.0373987	0.0923324	0.0550264	Cited2/Tmed2/Akt1	3
GO:0035249	GO:0035249	synaptic transmission, glutamatergic	5/452	117/28814	0.037403	0.0923324	0.0550264	Cdh2/Prkaca/Dkk1/Serpine2/Dtnbp1	5
GO:0038127	GO:0038127	ERBB signaling pathway	5/452	117/28814	0.037403	0.0923324	0.0550264	Akt1/Ccdc88a/Rtn4/Tsg101/Sox9	5
GO:0045055	GO:0045055	regulated exocytosis	9/452	287/28814	0.0382806	0.0942624	0.0561766	Arf1/Rap1a/Prkaca/Syngr2/Ywhaz/Dtnbp1/Vamp3/Gsk3b/Notch1	9
GO:0038061	GO:0038061	NIK/NF-kappaB signaling	5/452	118/28814	0.038576	0.0942624	0.0561766	App/Hmgb1/Trim44/Akt1/Ddx3x	5
GO:0071675	GO:0071675	regulation of mononuclear cell migration	5/452	118/28814	0.038576	0.0942624	0.0561766	Mdk/App/Hmgb1/Wnt5a/Akt1	5
GO:0006405	GO:0006405	RNA export from nucleus	4/452	81/28814	0.0386787	0.0942624	0.0561766	Eny2/Thoc7/Alyref/Pom121	4
GO:0008543	GO:0008543	fibroblast growth factor receptor signaling pathway	4/452	81/28814	0.0386787	0.0942624	0.0561766	Wnt5a/Fgf8/Rab14/Fgfr1	4
GO:0032088	GO:0032088	negative regulation of NF-kappaB transcription factor activity	4/452	81/28814	0.0386787	0.0942624	0.0561766	Prdx2/Commd1/Peli1/Ppp2cb	4
GO:0036465	GO:0036465	synaptic vesicle recycling	4/452	81/28814	0.0386787	0.0942624	0.0561766	Bin1/Actg1/Cd24a/Canx	4
GO:0000028	GO:0000028	ribosomal small subunit assembly	2/452	20/28814	0.0387227	0.0942624	0.0561766	Rpl38/Mrps7	2
GO:0006336	GO:0006336	DNA replication-independent chromatin assembly	2/452	20/28814	0.0387227	0.0942624	0.0561766	H3f3a/H3f3b	2
GO:0009067	GO:0009067	aspartate family amino acid biosynthetic process	2/452	20/28814	0.0387227	0.0942624	0.0561766	Got2/Mthfd2l	2
GO:0010310	GO:0010310	regulation of hydrogen peroxide metabolic process	2/452	20/28814	0.0387227	0.0942624	0.0561766	Prdx2/Cycs	2
GO:0010766	GO:0010766	negative regulation of sodium ion transport	2/452	20/28814	0.0387227	0.0942624	0.0561766	Serpine2/Commd1	2
GO:0021534	GO:0021534	cell proliferation in hindbrain	2/452	20/28814	0.0387227	0.0942624	0.0561766	Smo/Lhx1	2
GO:0032495	GO:0032495	response to muramyl dipeptide	2/452	20/28814	0.0387227	0.0942624	0.0561766	Vim/Notch1	2
GO:0033151	GO:0033151	V(D)J recombination	2/452	20/28814	0.0387227	0.0942624	0.0561766	Lef1/Hmgb1	2
GO:0033599	GO:0033599	regulation of mammary gland epithelial cell proliferation	2/452	20/28814	0.0387227	0.0942624	0.0561766	Zfp703/Rtn4	2
GO:0033962	GO:0033962	P-body assembly	2/452	20/28814	0.0387227	0.0942624	0.0561766	Cnot6/Cnot7	2
GO:0034349	GO:0034349	glial cell apoptotic process	2/452	20/28814	0.0387227	0.0942624	0.0561766	Pmp22/Dll1	2
GO:0034695	GO:0034695	response to prostaglandin E	2/452	20/28814	0.0387227	0.0942624	0.0561766	Gnas/Akt1	2
GO:0045948	GO:0045948	positive regulation of translational initiation	2/452	20/28814	0.0387227	0.0942624	0.0561766	Dnajc3/Ddx3x	2
GO:0048712	GO:0048712	negative regulation of astrocyte differentiation	2/452	20/28814	0.0387227	0.0942624	0.0561766	Hmga2/Dll3	2
GO:0060314	GO:0060314	regulation of ryanodine-sensitive calcium-release channel activity	2/452	20/28814	0.0387227	0.0942624	0.0561766	Fkbp1a/Calm1	2
GO:0071639	GO:0071639	positive regulation of monocyte chemotactic protein-1 production	2/452	20/28814	0.0387227	0.0942624	0.0561766	Hmgb1/Twist1	2
GO:0072189	GO:0072189	ureter development	2/452	20/28814	0.0387227	0.0942624	0.0561766	Lhx1/Sox9	2
GO:1902430	GO:1902430	negative regulation of amyloid-beta formation	2/452	20/28814	0.0387227	0.0942624	0.0561766	Bin1/Rtn4	2
GO:2000773	GO:2000773	negative regulation of cellular senescence	2/452	20/28814	0.0387227	0.0942624	0.0561766	Hmga2/Twist1	2
GO:0008643	GO:0008643	carbohydrate transport	6/452	158/28814	0.0388559	0.0944858	0.0563098	Gpc3/Fabp5/Pea15a/Rap1a/Akt1/Grb10	6
GO:1902652	GO:1902652	secondary alcohol metabolic process	6/452	158/28814	0.0388559	0.0944858	0.0563098	App/Hdlbp/Pex2/Cyp51/Pmp22/Fgfr1	6
GO:0051321	GO:0051321	meiotic cell cycle	10/452	334/28814	0.0391413	0.0951289	0.056693	Hmga2/Top2b/Wnt5a/Prkaca/Ppp2ca/Tubg1/Msx1/Mns1/Birc5/Pttg1	10
GO:0030517	GO:0030517	negative regulation of axon extension	3/452	48/28814	0.0394423	0.0956565	0.0570074	Nrp1/Wnt5a/Rtn4	3
GO:0032965	GO:0032965	regulation of collagen biosynthetic process	3/452	48/28814	0.0394423	0.0956565	0.0570074	Vim/Rap1a/Fn1	3
GO:0045197	GO:0045197	establishment or maintenance of epithelial cell apical/basal polarity	3/452	48/28814	0.0394423	0.0956565	0.0570074	Wnt5a/Cdc42/Ptk7	3
GO:0090317	GO:0090317	negative regulation of intracellular protein transport	3/452	48/28814	0.0394423	0.0956565	0.0570074	Ube2j1/Ppp2ca/Pkig	3
GO:0060401	GO:0060401	cytosolic calcium ion transport	7/452	201/28814	0.0399439	0.0968215	0.0577018	Ywhae/Akt1/Chd7/Fkbp1a/Dbi/Vdac1/Calm1	7
GO:0038034	GO:0038034	signal transduction in absence of ligand	4/452	82/28814	0.040178	0.0971821	0.0579166	Prdx2/Gas1/Gsk3b/Fgfr1	4
GO:0045913	GO:0045913	positive regulation of carbohydrate metabolic process	4/452	82/28814	0.040178	0.0971821	0.0579166	Igf2/App/Hmgb1/Akt1	4
GO:0051279	GO:0051279	regulation of release of sequestered calcium ion into cytosol	4/452	82/28814	0.040178	0.0971821	0.0579166	Chd7/Fkbp1a/Dbi/Calm1	4
GO:0097192	GO:0097192	extrinsic apoptotic signaling pathway in absence of ligand	4/452	82/28814	0.040178	0.0971821	0.0579166	Prdx2/Gas1/Gsk3b/Fgfr1	4
GO:0016236	GO:0016236	macroautophagy	8/452	245/28814	0.0403384	0.0975183	0.058117	Pafah1b2/Sh3glb1/Emc6/Scoc/Gabarap/Vdac1/Slc25a4/Rnf213	8
GO:0032868	GO:0032868	response to insulin	8/452	246/28814	0.0411504	0.0994286	0.0592554	Marcks/Igf2/Cited1/Akt1/Grb10/Gsk3b/Ccnd3/Egr1	8
GO:0009262	GO:0009262	deoxyribonucleotide metabolic process	3/452	49/28814	0.0415414	0.0998966	0.0595344	Nme1/Nt5c/Guk1	3
GO:0016601	GO:0016601	Rac protein signal transduction	3/452	49/28814	0.0415414	0.0998966	0.0595344	Rhou/Rtn4/Gabarap	3
GO:0033173	GO:0033173	calcineurin-NFAT signaling cascade	3/452	49/28814	0.0415414	0.0998966	0.0595344	Ppp3ca/Gsk3b/Homer2	3
GO:0035196	GO:0035196	production of miRNAs involved in gene silencing by miRNA	3/452	49/28814	0.0415414	0.0998966	0.0595344	Prkra/Ddx3x/Ppp3ca	3
GO:0044848	GO:0044848	biological phase	3/452	49/28814	0.0415414	0.0998966	0.0595344	Wnt5a/Akt1/Notch1	3
GO:0045429	GO:0045429	positive regulation of nitric oxide biosynthetic process	3/452	49/28814	0.0415414	0.0998966	0.0595344	Ddah2/App/Akt1	3
GO:0061900	GO:0061900	glial cell activation	3/452	49/28814	0.0415414	0.0998966	0.0595344	Smo/App/Jun	3
GO:0071526	GO:0071526	semaphorin-plexin signaling pathway	3/452	49/28814	0.0415414	0.0998966	0.0595344	Nrp1/Plxna2/Arhgdia	3
GO:2001239	GO:2001239	regulation of extrinsic apoptotic signaling pathway in absence of ligand	3/452	49/28814	0.0415414	0.0998966	0.0595344	Prdx2/Gas1/Fgfr1	3
GO:0033209	GO:0033209	tumor necrosis factor-mediated signaling pathway	4/452	83/28814	0.0417099	0.100143	0.0596815	Txndc17/Krt8/Ppp2cb/Krt18	4
GO:0050810	GO:0050810	regulation of steroid biosynthetic process	4/452	83/28814	0.0417099	0.100143	0.0596815	Igf2/Pex2/Tspo/Egr1	4
GO:0051262	GO:0051262	protein tetramerization	4/452	83/28814	0.0417099	0.100143	0.0596815	B2m/App/Evl/Tk1	4
GO:0016482	GO:0016482	cytosolic transport	6/452	161/28814	0.041946	0.100657	0.0599877	Rhobtb3/Sh3glb1/Rdx/Vamp3/Kif5b/Rab14	6
GO:0090407	GO:0090407	organophosphate biosynthetic process	13/452	482/28814	0.0422225	0.100915	0.0601416	Fabp5/Nme1/Dcakd/Isyna1/Atp5h/Capn2/Mthfd2l/Sh3glb1/Guk1/Pyurf/Serinc1/Atp5g3/Acly	13
GO:1904019	GO:1904019	epithelial cell apoptotic process	5/452	121/28814	0.0422287	0.100915	0.0601416	Mdk/Krt8/Spop/Gsk3b/Krt18	5
GO:0021516	GO:0021516	dorsal spinal cord development	2/452	21/28814	0.0423637	0.100915	0.0601416	Pbx3/Lhx1	2
GO:0032332	GO:0032332	positive regulation of chondrocyte differentiation	2/452	21/28814	0.0423637	0.100915	0.0601416	Pkdcc/Sox9	2
GO:0034724	GO:0034724	DNA replication-independent chromatin organization	2/452	21/28814	0.0423637	0.100915	0.0601416	H3f3a/H3f3b	2
GO:0035584	GO:0035584	calcium-mediated signaling using intracellular calcium source	2/452	21/28814	0.0423637	0.100915	0.0601416	Homer2/Adgrl1	2
GO:0042026	GO:0042026	protein refolding	2/452	21/28814	0.0423637	0.100915	0.0601416	B2m/Hspa5	2
GO:0044546	GO:0044546	NLRP3 inflammasome complex assembly	2/452	21/28814	0.0423637	0.100915	0.0601416	1810058I24Rik/Ddx3x	2
GO:0045116	GO:0045116	protein neddylation	2/452	21/28814	0.0423637	0.100915	0.0601416	Ube2m/Nedd8	2
GO:0045606	GO:0045606	positive regulation of epidermal cell differentiation	2/452	21/28814	0.0423637	0.100915	0.0601416	Foxc1/Notch1	2
GO:0046629	GO:0046629	gamma-delta T cell activation	2/452	21/28814	0.0423637	0.100915	0.0601416	Sox4/Lef1	2
GO:0070230	GO:0070230	positive regulation of lymphocyte apoptotic process	2/452	21/28814	0.0423637	0.100915	0.0601416	Wnt5a/Cd24a	2
GO:0090594	GO:0090594	inflammatory response to wounding	2/452	21/28814	0.0423637	0.100915	0.0601416	Mdk/Cd24a	2
GO:1903902	GO:1903902	positive regulation of viral life cycle	2/452	21/28814	0.0423637	0.100915	0.0601416	P4hb/Tsg101	2
GO:0031503	GO:0031503	protein-containing complex localization	7/452	204/28814	0.0426881	0.101635	0.0605705	Dbn1/H3f3a/Gpc6/Rap1a/Kif5b/Gsk3b/Birc5	7
GO:0051259	GO:0051259	protein complex oligomerization	8/452	248/28814	0.0428068	0.101865	0.0607072	B2m/App/Tnfaip1/Evl/Elavl1/G3bp2/Tk1/Peg10	8
GO:0007059	GO:0007059	chromosome segregation	10/452	340/28814	0.0432601	0.102709	0.0612107	Top2b/Top1/Kpnb1/Cdc42/Tubg1/Ddx3x/Cdc16/Birc5/Pttg1/Smc6	10
GO:0006766	GO:0006766	vitamin metabolic process	4/452	84/28814	0.0432746	0.102709	0.0612107	Akr1a1/Crabp1/Fgfr1/Cyp26a1	4
GO:0006809	GO:0006809	nitric oxide biosynthetic process	4/452	84/28814	0.0432746	0.102709	0.0612107	Ddah2/App/Akt1/Tspo	4
GO:0008088	GO:0008088	axo-dendritic transport	4/452	84/28814	0.0432746	0.102709	0.0612107	App/Hsbp1/Dtnbp1/Kif5b	4
GO:0050848	GO:0050848	regulation of calcium-mediated signaling	4/452	84/28814	0.0432746	0.102709	0.0612107	Hint1/Cd24a/Gsk3b/Homer2	4
GO:0032612	GO:0032612	interleukin-1 production	5/452	122/28814	0.043491	0.103169	0.0614848	App/Hmgb1/Wnt5a/1810058I24Rik/Egr1	5
GO:0007157	GO:0007157	heterophilic cell-cell adhesion via plasma membrane cell adhesion molecules	3/452	50/28814	0.0436957	0.103493	0.0616779	Cdh2/Cd24a/Adgrl1	3
GO:0034332	GO:0034332	adherens junction organization	3/452	50/28814	0.0436957	0.103493	0.0616779	Zfp703/Cdc42/Rdx	3
GO:1903053	GO:1903053	regulation of extracellular matrix organization	3/452	50/28814	0.0436957	0.103493	0.0616779	Sox9/Notch1/Fscn1	3
GO:0009260	GO:0009260	ribonucleotide biosynthetic process	6/452	163/28814	0.0440897	0.104372	0.0622017	Nme1/Dcakd/Atp5h/Guk1/Atp5g3/Acly	6
GO:0046394	GO:0046394	carboxylic acid biosynthetic process	9/452	295/28814	0.0442397	0.104673	0.0623809	Fabp5/Scd2/Got2/Mthfd2l/Pex2/Fasn/Akr1a1/Acly/Ldha	9
GO:0030500	GO:0030500	regulation of bone mineralization	4/452	85/28814	0.0448718	0.106004	0.0631739	Fbn2/Pkdcc/Twist1/Sox9	4
GO:0034103	GO:0034103	regulation of tissue remodeling	4/452	85/28814	0.0448718	0.106004	0.0631739	Mdk/Cd24a/Ppp3ca/Sfrp1	4
GO:0072384	GO:0072384	organelle transport along microtubule	4/452	85/28814	0.0448718	0.106004	0.0631739	Cdc42/Hsbp1/Dtnbp1/Kif5b	4
GO:0016053	GO:0016053	organic acid biosynthetic process	9/452	296/28814	0.0450258	0.106312	0.0633578	Fabp5/Scd2/Got2/Mthfd2l/Pex2/Fasn/Akr1a1/Acly/Ldha	9
GO:0007520	GO:0007520	myoblast fusion	3/452	51/28814	0.0459047	0.107574	0.0641101	Pitx2/Capn2/Gsk3b	3
GO:0044818	GO:0044818	mitotic G2/M transition checkpoint	3/452	51/28814	0.0459047	0.107574	0.0641101	Hmga2/Taok1/Ccng1	3
GO:0051289	GO:0051289	protein homotetramerization	3/452	51/28814	0.0459047	0.107574	0.0641101	B2m/Evl/Tk1	3
GO:0051293	GO:0051293	establishment of spindle localization	3/452	51/28814	0.0459047	0.107574	0.0641101	Itgb1/Kpnb1/Cfl1	3
GO:1904407	GO:1904407	positive regulation of nitric oxide metabolic process	3/452	51/28814	0.0459047	0.107574	0.0641101	Ddah2/App/Akt1	3
GO:0006656	GO:0006656	phosphatidylcholine biosynthetic process	2/452	22/28814	0.0461269	0.107574	0.0641101	Fabp5/Capn2	2
GO:0009219	GO:0009219	pyrimidine deoxyribonucleotide metabolic process	2/452	22/28814	0.0461269	0.107574	0.0641101	Nme1/Nt5c	2
GO:0015986	GO:0015986	proton motive force-driven ATP synthesis	2/452	22/28814	0.0461269	0.107574	0.0641101	Atp5h/Atp5g3	2
GO:0032516	GO:0032516	positive regulation of phosphoprotein phosphatase activity	2/452	22/28814	0.0461269	0.107574	0.0641101	Ppp2ca/Calm1	2
GO:0034143	GO:0034143	regulation of toll-like receptor 4 signaling pathway	2/452	22/28814	0.0461269	0.107574	0.0641101	Hmgb1/Peli1	2
GO:0034694	GO:0034694	response to prostaglandin	2/452	22/28814	0.0461269	0.107574	0.0641101	Gnas/Akt1	2
GO:0045475	GO:0045475	locomotor rhythm	2/452	22/28814	0.0461269	0.107574	0.0641101	Id2/Egr1	2
GO:0046325	GO:0046325	negative regulation of glucose import	2/452	22/28814	0.0461269	0.107574	0.0641101	Pea15a/Grb10	2
GO:0046782	GO:0046782	regulation of viral transcription	2/452	22/28814	0.0461269	0.107574	0.0641101	Pfn1/Notch1	2
GO:0046931	GO:0046931	pore complex assembly	2/452	22/28814	0.0461269	0.107574	0.0641101	Atp5g3/Rtn4	2
GO:0050849	GO:0050849	negative regulation of calcium-mediated signaling	2/452	22/28814	0.0461269	0.107574	0.0641101	Gsk3b/Homer2	2
GO:0060252	GO:0060252	positive regulation of glial cell proliferation	2/452	22/28814	0.0461269	0.107574	0.0641101	Vim/Tspo	2
GO:0060438	GO:0060438	trachea development	2/452	22/28814	0.0461269	0.107574	0.0641101	Lef1/Sox9	2
GO:0060544	GO:0060544	regulation of necroptotic process	2/452	22/28814	0.0461269	0.107574	0.0641101	Peli1/Slc25a4	2
GO:0060602	GO:0060602	branch elongation of an epithelium	2/452	22/28814	0.0461269	0.107574	0.0641101	Wnt5a/Sox9	2
GO:0061081	GO:0061081	positive regulation of myeloid leukocyte cytokine production involved in immune response	2/452	22/28814	0.0461269	0.107574	0.0641101	Wnt5a/Rtn4	2
GO:0071800	GO:0071800	podosome assembly	2/452	22/28814	0.0461269	0.107574	0.0641101	Arpc2/Fscn1	2
GO:0072111	GO:0072111	cell proliferation involved in kidney development	2/452	22/28814	0.0461269	0.107574	0.0641101	Gpc3/Egr1	2
GO:0090026	GO:0090026	positive regulation of monocyte chemotaxis	2/452	22/28814	0.0461269	0.107574	0.0641101	App/Hmgb1	2
GO:2000058	GO:2000058	regulation of ubiquitin-dependent protein catabolic process	6/452	165/28814	0.0463007	0.107924	0.0643186	Sumo2/Csnk1e/Akt1/Commd1/Gabarap/Gsk3b	6
GO:0006816	GO:0006816	calcium ion transport	12/452	440/28814	0.0463545	0.107995	0.0643605	Ywhae/Bin1/Ppp2ca/Akt1/Chd7/Fkbp1a/Ppp3ca/Dbi/Vdac1/Tspo/Homer2/Calm1	12
GO:0010921	GO:0010921	regulation of phosphatase activity	4/452	86/28814	0.0465017	0.108172	0.064466	Mprip/Ppp2ca/Bod1/Calm1	4
GO:0043648	GO:0043648	dicarboxylic acid metabolic process	4/452	86/28814	0.0465017	0.108172	0.064466	Got2/Mthfd2l/Mdh1/Acly	4
GO:0060113	GO:0060113	inner ear receptor cell differentiation	4/452	86/28814	0.0465017	0.108172	0.064466	Fzd2/Notch1/Fgfr1/Dll1	4
GO:0043491	GO:0043491	protein kinase B signaling	7/452	208/28814	0.0465327	0.108189	0.064476	Itgb1/Igf2/Ppp2ca/Akt1/Rtn4/Sox9/Fgfr1	7
GO:0001101	GO:0001101	response to acid chemical	7/452	209/28814	0.0475273	0.110445	0.0658206	S100a10/Col4a1/Mmp2/Capn2/Krt8/Ipo5/Cfl1	7
GO:0032410	GO:0032410	negative regulation of transporter activity	4/452	87/28814	0.0481642	0.111535	0.0664706	Ywhae/Ppp2ca/Twist1/Calm1	4
GO:0032890	GO:0032890	regulation of organic acid transport	4/452	87/28814	0.0481642	0.111535	0.0664706	Itgb1/Dpysl2/Akt1/Dtnbp1	4
GO:0035418	GO:0035418	protein localization to synapse	4/452	87/28814	0.0481642	0.111535	0.0664706	Gpc6/Rap1a/Kif5b/Gsk3b	4
GO:0051881	GO:0051881	regulation of mitochondrial membrane potential	4/452	87/28814	0.0481642	0.111535	0.0664706	Clic1/Akt1/Gsk3b/Tspo	4
GO:0006289	GO:0006289	nucleotide-excision repair	3/452	52/28814	0.048168	0.111535	0.0664706	Hmgn1/Hmgb1/Commd1	3
GO:0051955	GO:0051955	regulation of amino acid transport	3/452	52/28814	0.048168	0.111535	0.0664706	Itgb1/Dpysl2/Dtnbp1	3
GO:0061028	GO:0061028	establishment of endothelial barrier	3/452	52/28814	0.048168	0.111535	0.0664706	Rap1a/Fasn/Rdx	3
GO:0070588	GO:0070588	calcium ion transmembrane transport	9/452	300/28814	0.0482635	0.1117	0.0665686	Ywhae/Bin1/Ppp2ca/Akt1/Chd7/Fkbp1a/Dbi/Vdac1/Calm1	9
GO:0045580	GO:0045580	regulation of T cell differentiation	6/452	167/28814	0.0485794	0.112374	0.0669703	Mdk/Sox4/Prdx2/Lef1/Hmgb1/Nrarp	6
GO:1903052	GO:1903052	positive regulation of proteolysis involved in cellular protein catabolic process	5/452	126/28814	0.0487652	0.112746	0.0671922	Sumo2/Csnk1e/Akt1/Gabarap/Gsk3b	5
GO:0000280	GO:0000280	nuclear division	12/452	445/28814	0.0496886	0.114458	0.0682123	Top2b/Igf2/Wnt5a/Kpnb1/Cdc42/Tubg1/Cdkn1c/Fgf8/Msx1/Cdc16/Birc5/Pttg1	12
GO:0042770	GO:0042770	signal transduction in response to DNA damage	6/452	168/28814	0.0497442	0.114458	0.0682123	Hmga2/Sox4/Pcbp4/Taok1/Ccng1/Twist1	6
GO:2001251	GO:2001251	negative regulation of chromosome organization	4/452	88/28814	0.0498592	0.114458	0.0682123	H3f3a/H3f3b/Birc5/Pttg1	4
GO:0090257	GO:0090257	regulation of muscle system process	8/452	256/28814	0.0498708	0.114458	0.0682123	Cald1/Dbn1/Bin1/Ppp3ca/Gsk3b/Slc25a4/Notch1/Calm1	8
GO:0030217	GO:0030217	T cell differentiation	9/452	302/28814	0.0499387	0.114458	0.0682123	Mdk/Sox4/Prdx2/Lef1/B2m/Hmgb1/Chd7/Nrarp/Egr1	9
GO:0031349	GO:0031349	positive regulation of defense response	9/452	302/28814	0.0499387	0.114458	0.0682123	Mdk/Rab34/Mmp2/App/Nono/Hmgb1/Wnt5a/Cd24a/Fgfr1	9
GO:0006907	GO:0006907	pinocytosis	2/452	23/28814	0.0500078	0.114458	0.0682123	Cdc42/Mapkapk2	2
GO:0009065	GO:0009065	glutamine family amino acid catabolic process	2/452	23/28814	0.0500078	0.114458	0.0682123	Ddah2/Got2	2
GO:0009129	GO:0009129	pyrimidine nucleoside monophosphate metabolic process	2/452	23/28814	0.0500078	0.114458	0.0682123	Nme1/Nt5c	2
GO:0009151	GO:0009151	purine deoxyribonucleotide metabolic process	2/452	23/28814	0.0500078	0.114458	0.0682123	Nt5c/Guk1	2
GO:0010880	GO:0010880	regulation of release of sequestered calcium ion into cytosol by sarcoplasmic reticulum	2/452	23/28814	0.0500078	0.114458	0.0682123	Chd7/Calm1	2
GO:0030539	GO:0030539	male genitalia development	2/452	23/28814	0.0500078	0.114458	0.0682123	Fgf8/Greb1l	2
GO:0042481	GO:0042481	regulation of odontogenesis	2/452	23/28814	0.0500078	0.114458	0.0682123	Fgf8/Msx1	2
GO:0051220	GO:0051220	cytoplasmic sequestering of protein	2/452	23/28814	0.0500078	0.114458	0.0682123	Dbn1/Ywhab	2
GO:0072202	GO:0072202	cell differentiation involved in metanephros development	2/452	23/28814	0.0500078	0.114458	0.0682123	Smo/Cited1	2
GO:0140632	GO:0140632	inflammasome complex assembly	2/452	23/28814	0.0500078	0.114458	0.0682123	1810058I24Rik/Ddx3x	2
GO:1902307	GO:1902307	positive regulation of sodium ion transmembrane transport	2/452	23/28814	0.0500078	0.114458	0.0682123	Arf1/Kif5b	2
GO:1902992	GO:1902992	negative regulation of amyloid precursor protein catabolic process	2/452	23/28814	0.0500078	0.114458	0.0682123	Bin1/Rtn4	2
GO:2000757	GO:2000757	negative regulation of peptidyl-lysine acetylation	2/452	23/28814	0.0500078	0.114458	0.0682123	Ctbp1/Twist1	2
GO:2001026	GO:2001026	regulation of endothelial cell chemotaxis	2/452	23/28814	0.0500078	0.114458	0.0682123	Notch1/Fgfr1	2
GO:0016570	GO:0016570	histone modification	13/452	495/28814	0.0501856	0.114807	0.0684205	Hmga2/Kdm6b/Ctbp1/Igf2/Eny2/H3f3a/Lef1/App/Usp22/Usp3/Twist1/Smarca4/Eid1	13
GO:0010828	GO:0010828	positive regulation of glucose transmembrane transport	3/452	53/28814	0.050485	0.115145	0.068622	Gpc3/Rap1a/Akt1	3
GO:0014904	GO:0014904	myotube cell development	3/452	53/28814	0.050485	0.115145	0.068622	Smo/Ppp3ca/Pmp22	3
GO:0021795	GO:0021795	cerebral cortex cell migration	3/452	53/28814	0.050485	0.115145	0.068622	Lamb1/Rtn4/Fgfr1	3
GO:0043550	GO:0043550	regulation of lipid kinase activity	3/452	53/28814	0.050485	0.115145	0.068622	App/Sh3glb1/Cdc42	3
GO:0070918	GO:0070918	primary sncRNA processing	3/452	53/28814	0.050485	0.115145	0.068622	Prkra/Ddx3x/Ppp3ca	3
GO:0097720	GO:0097720	calcineurin-mediated signaling	3/452	53/28814	0.050485	0.115145	0.068622	Ppp3ca/Gsk3b/Homer2	3
GO:0006694	GO:0006694	steroid biosynthetic process	6/452	169/28814	0.0509261	0.116035	0.0691523	Pbx1/Igf2/Pex2/Cyp51/Tspo/Egr1	6
[truncated: 2,558 more rows]
