# Supplementary material for: Early autonomous patterning of the anteroposterior axis in gastruloids
Source: Development. 2024 Nov 18;151(22):dev202171. doi: 10.1242/dev.202171 (PMC11607688; doi:10.1242/dev.202171)
Supplement: Table S15. Summary of GO-term analysis results for the 72hpa Sox2+ population. [file develop-151-202171-TableS15.xlsx]

## Sheet: SuppTable15
	ID	Description	GeneRatio	BgRatio	pvalue	p.adjust	qvalue	geneID	Count
GO:1990830	GO:1990830	cellular response to leukemia inhibitory factor	37/381	311/28814	2.76039e-24	6.10815e-21	4.39991e-21	Spp1/Zfp42/Nr5a2/Mkrn1/Syngr1/Adam23/Sycp3/Pou5f1/Mcf2/Mybl2/Klf5/Pmm1/Arid5b/Kat6b/Rif1/Jarid2/Ubxn2a/Ina/Mtf2/Pml/Kdm5b/Gclm/Mrpl15/Pfkp/Phc1/Xrcc5/Ctbp2/Kdm3a/Enah/Eed/Bcat2/Rnf138/Gldc/Mga/Eef1e1/Hells/Cth	37
GO:1990823	GO:1990823	response to leukemia inhibitory factor	37/381	312/28814	3.09509e-24	6.10815e-21	4.39991e-21	Spp1/Zfp42/Nr5a2/Mkrn1/Syngr1/Adam23/Sycp3/Pou5f1/Mcf2/Mybl2/Klf5/Pmm1/Arid5b/Kat6b/Rif1/Jarid2/Ubxn2a/Ina/Mtf2/Pml/Kdm5b/Gclm/Mrpl15/Pfkp/Phc1/Xrcc5/Ctbp2/Kdm3a/Enah/Eed/Bcat2/Rnf138/Gldc/Mga/Eef1e1/Hells/Cth	37
GO:0016570	GO:0016570	histone modification	31/381	495/28814	1.05916e-12	1.3935e-09	1.00378e-09	Dppa2/Jade1/Pou5f1/Kat6b/Hat1/Rif1/Jarid2/Mta3/Mtf2/Pml/Rest/Kdm5b/Smarcad1/Tet1/Baz2a/Phc1/Usp7/Taf7/Trp53/Kdm3a/Eed/Ccnb1/L3mbtl2/Cul4b/Rbbp7/Ogt/Incenp/Jmjd1c/Chd3/Atrx/Morf4l2	31
GO:0040029	GO:0040029	regulation of gene expression, epigenetic	17/381	167/28814	9.87237e-11	8.44441e-08	6.0828e-08	Morc1/Klf2/Tfap2c/Zfp42/Dppa3/Tsix/Hat1/Gpx1/Rif1/Jarid2/Tet1/Baz2a/Cenpv/Eed/Mphosph8/Ogt/Hells	17
GO:0051054	GO:0051054	positive regulation of DNA metabolic process	22/381	299/28814	1.06973e-10	8.44441e-08	6.0828e-08	Ooep/Hsp90aa1/Rif1/Pml/Tigar/Rfc5/Parp1/Bax/Dkc1/Xrcc5/Gnl3/Usp7/Hmces/Dbf4/Ino80e/Usp9x/Msh2/Faf1/Cst3/Pnp/Atrx/Morf4l2	22
GO:0006749	GO:0006749	glutathione metabolic process	12/381	81/28814	7.48913e-10	4.92284e-07	3.54609e-07	Gstm3/Gstm2/Gsta4/Gstm1/Gpx1/Gpx4/Sod2/Glo1/Gclm/Gsr/Gss/Cth	12
GO:0044282	GO:0044282	small molecule catabolic process	22/381	334/28814	8.73066e-10	4.92284e-07	3.54609e-07	Tdh/Pipox/Apoe/Glo1/Tigar/Gnpda1/Pfkp/Cbs/Eno1/Impa2/Gpi1/Acadm/Hibadh/Trp53/Renbp/Gcat/Bcat2/Glud1/Cbr3/Gldc/Upp1/Pnp	22
GO:0097193	GO:0097193	intrinsic apoptotic signaling pathway	20/381	308/28814	6.56294e-09	3.23799e-06	2.33243e-06	Hspb1/Sfn/Pycard/Pdk1/Gpx1/Sod2/Pml/Crip1/Eno1/Parp1/Bax/Msh6/Mif/Trp53/Rrn3/Mcl1/Aldh2/Msh2/Pnp/Hells	20
GO:0002181	GO:0002181	cytoplasmic translation	12/381	101/28814	9.95823e-09	4.36724e-06	3.14587e-06	Rps23/Mif4gd/Rpl30/Rpl8/Rps21/Rpl22/Rplp2/Rpsa/Rpl13a/Rps29/Eif2s2/Pkm	12
GO:0019827	GO:0019827	stem cell population maintenance	15/381	173/28814	1.15294e-08	4.55067e-06	3.278e-06	Sox2/Nanog/Tfap2c/Tcl1/Esrrb/Dppa2/Pou5f1/Rif1/Mtf2/Rest/Tet1/Gnl3/Kdm3a/Nodal/Jmjd1c	15
GO:0006575	GO:0006575	cellular modified amino acid metabolic process	16/381	203/28814	1.46768e-08	4.88514e-06	3.51893e-06	Gstm3/Gstm2/Ckb/Gsta4/Pipox/Gstm1/Gpx1/Gpx4/Sod2/Glo1/Gclm/Gsr/Gss/Acadm/Gart/Cth	16
GO:0098727	GO:0098727	maintenance of cell number	15/381	177/28814	1.57134e-08	4.88514e-06	3.51893e-06	Sox2/Nanog/Tfap2c/Tcl1/Esrrb/Dppa2/Pou5f1/Rif1/Mtf2/Rest/Tet1/Gnl3/Kdm3a/Nodal/Jmjd1c	15
GO:0046034	GO:0046034	ATP metabolic process	18/381	263/28814	1.68147e-08	4.88514e-06	3.51893e-06	Esrrb/Chchd10/Atp1b1/Hspa8/Tigar/Pfkp/Eno1/Parp1/Gapdh/Slc25a13/Gpi1/Trp53/Cox5a/Pkm/Ccnb1/Aldoa/Msh2/Ogt	18
GO:0006304	GO:0006304	DNA modification	12/381	106/28814	1.73276e-08	4.88514e-06	3.51893e-06	Morc1/Tdrd12/Dppa3/Exosc5/Apobec3/Parp1/Tet1/Baz2a/Usp7/Mphosph8/Usp9x/Hells	12
GO:0048145	GO:0048145	regulation of fibroblast proliferation	12/381	109/28814	2.38107e-08	6.26538e-06	4.51316e-06	Pdgfa/Pla2g1b/Tdgf1/Sod2/Pml/Bax/Mif/Trp53/Wapl/Rnaseh2b/Ccnb1/Tgif1	12
GO:0019674	GO:0019674	NAD metabolic process	7/381	25/28814	2.61921e-08	6.46125e-06	4.65426e-06	Nqo1/Tigar/Ldhb/Pfkp/Eno1/Gpi1/Trp53	7
GO:0048144	GO:0048144	fibroblast proliferation	12/381	112/28814	3.23901e-08	7.52023e-06	5.41707e-06	Pdgfa/Pla2g1b/Tdgf1/Sod2/Pml/Bax/Mif/Trp53/Wapl/Rnaseh2b/Ccnb1/Tgif1	12
GO:0008630	GO:0008630	intrinsic apoptotic signaling pathway in response to DNA damage	12/381	113/28814	3.58118e-08	7.85274e-06	5.65659e-06	Sfn/Pycard/Sod2/Pml/Crip1/Bax/Msh6/Mif/Trp53/Mcl1/Msh2/Pnp	12
GO:0044728	GO:0044728	DNA methylation or demethylation	11/381	93/28814	4.3278e-08	8.99043e-06	6.47611e-06	Morc1/Tdrd12/Dppa3/Apobec3/Parp1/Tet1/Baz2a/Usp7/Mphosph8/Usp9x/Hells	11
GO:0031060	GO:0031060	regulation of histone methylation	11/381	95/28814	5.41404e-08	1.06846e-05	7.69648e-06	Dppa2/Rif1/Jarid2/Mtf2/Tet1/Baz2a/Kdm3a/Eed/L3mbtl2/Ogt/Atrx	11
GO:0031497	GO:0031497	chromatin assembly	14/381	168/28814	5.86616e-08	1.10256e-05	7.9421e-06	Zfp42/Dppa3/Kat6b/Hat1/Rif1/Set/Tet1/Baz2a/Cenpv/Trp53/Mphosph8/Spty2d1/Hells/Atrx	14
GO:0031056	GO:0031056	regulation of histone modification	15/381	197/28814	6.5694e-08	1.17861e-05	8.48993e-06	Dppa2/Rif1/Jarid2/Mtf2/Pml/Tet1/Baz2a/Taf7/Trp53/Kdm3a/Eed/Ccnb1/L3mbtl2/Ogt/Atrx	15
GO:0072331	GO:0072331	signal transduction by p53 class mediator	13/381	150/28814	1.10273e-07	1.89238e-05	1.36315e-05	Pycard/Acer2/Rps20/Pml/Bax/Mif/Trp53/Dyrk3/Rrn3/Eef1e1/Pak1ip1/Msh2/Atrx	13
GO:0008631	GO:0008631	intrinsic apoptotic signaling pathway in response to oxidative stress	8/381	46/28814	1.46137e-07	2.40335e-05	1.73121e-05	Hspb1/Pdk1/Gpx1/Sod2/Pml/Parp1/Mcl1/Aldh2	8
GO:0006979	GO:0006979	response to oxidative stress	21/381	409/28814	1.56077e-07	2.46415e-05	1.77501e-05	Hspb1/Pdk1/Nqo1/Apoe/Gpx1/Gpx4/Sod2/Pml/Gpx2/Rest/Gclm/Parp1/Msrb2/Gsr/Ucp2/Trp53/Mcl1/Etv5/Gab1/Aldh2/Cst3	21
GO:1901605	GO:1901605	alpha-amino acid metabolic process	14/381	184/28814	1.82088e-07	2.76424e-05	1.99118e-05	Tdh/Pipox/Tst/Asns/Gclm/Cbs/Hibadh/Sephs2/Gcat/Bcat2/Glud1/Gldc/Gart/Cth	14
GO:0051258	GO:0051258	protein polymerization	17/381	276/28814	1.92262e-07	2.81059e-05	2.02456e-05	Hsp90aa1/Pycard/Pecam1/Kank3/Gpx4/Trim6/Mtss1/Mzt1/Msrb2/Fbxo5/Diaph1/Ube2s/Mphosph8/Twf2/Sgk1/Stmn2/Ube2c	17
GO:0010332	GO:0010332	response to gamma radiation	8/381	49/28814	2.43992e-07	3.43941e-05	2.47753e-05	Gpx1/Sod2/Pml/Tigar/Bax/Xrcc5/Trp53/Pnp	8
GO:0006275	GO:0006275	regulation of DNA replication	12/381	137/28814	3.0323e-07	4.12707e-05	2.97287e-05	Jade1/Terf1/Rfc5/Esco2/Fbxo5/Trp53/Wapl/Dbf4/Ino80e/Faf1/Cst3/Atrx	12
GO:0048146	GO:0048146	positive regulation of fibroblast proliferation	9/381	71/28814	4.06618e-07	5.34974e-05	3.8536e-05	Pdgfa/Pla2g1b/Tdgf1/Pml/Mif/Wapl/Rnaseh2b/Ccnb1/Tgif1	9
GO:0006520	GO:0006520	cellular amino acid metabolic process	16/381	259/28814	4.23448e-07	5.39145e-05	3.88364e-05	Tdh/Dpys/Pipox/Tst/Asns/Gclm/Cbs/Hibadh/Sephs2/Gcat/Bcat2/Glud1/Sars/Gldc/Gart/Cth	16
GO:0006338	GO:0006338	chromatin remodeling	15/381	229/28814	4.63574e-07	5.54757e-05	3.9961e-05	Sycp3/Kat6b/Jarid2/Mta3/Set/Kdm5b/Smarcad1/Baz2a/Cenpv/Spty2d1/Ino80e/Rbbp7/Hells/Chd3/Atrx	15
GO:0009259	GO:0009259	ribonucleotide metabolic process	19/381	364/28814	4.76609e-07	5.54757e-05	3.9961e-05	Esrrb/Dpys/Pipox/Pdk1/Tigar/Pfkp/Eno1/Parp1/Gapdh/Slc25a13/Gpi1/Hprt/Pkm/Rnaseh2b/Aldoa/Upp1/Ogt/Gart/Pnp	19
GO:0009069	GO:0009069	serine family amino acid metabolic process	7/381	37/28814	4.8935e-07	5.54757e-05	3.9961e-05	Tst/Gclm/Cbs/Sephs2/Gldc/Gart/Cth	7
GO:2001020	GO:2001020	regulation of response to DNA damage stimulus	16/381	262/28814	4.93917e-07	5.54757e-05	3.9961e-05	Ooep/Rif1/Pml/Tigar/Parp1/Mif/Fbxo5/Trp53/Dyrk3/Mcl1/Fxr1/Rnaseh2b/Ino80e/Eef1e1/Pnp/Morf4l2	16
GO:0031058	GO:0031058	positive regulation of histone modification	11/381	118/28814	5.05985e-07	5.54757e-05	3.9961e-05	Rif1/Jarid2/Mtf2/Pml/Tet1/Baz2a/Trp53/Eed/Ccnb1/L3mbtl2/Ogt	11
GO:0006090	GO:0006090	pyruvate metabolic process	11/381	119/28814	5.50998e-07	5.8778e-05	4.23398e-05	Esrrb/Pdk1/Tigar/Ldhb/Pfkp/Eno1/Gapdh/Gpi1/Pkm/Aldoa/Ogt	11
GO:2001233	GO:2001233	regulation of apoptotic signaling pathway	20/381	406/28814	5.92413e-07	6.1533e-05	4.43243e-05	Hspb1/Pycard/Lgals3/Nanos3/Gpx1/Sod2/Pml/Gclm/Eno1/Parp1/Bax/Mif/Trp53/Hmgb2/Rrn3/Mcl1/Eef1e1/Faf1/Hells/Cth	20
GO:0034502	GO:0034502	protein localization to chromosome	10/381	98/28814	7.24017e-07	7.32742e-05	5.27819e-05	Rcc2/Jarid2/Pml/Terf1/Dkc1/Gnl3/Esco2/Wapl/Msh2/Atrx	10
GO:0019693	GO:0019693	ribose phosphate metabolic process	19/381	376/28814	7.76301e-07	7.47332e-05	5.38329e-05	Esrrb/Dpys/Pipox/Pdk1/Tigar/Pfkp/Eno1/Parp1/Gapdh/Slc25a13/Gpi1/Hprt/Pkm/Rnaseh2b/Aldoa/Upp1/Ogt/Gart/Pnp	19
GO:0032259	GO:0032259	methylation	19/381	376/28814	7.76301e-07	7.47332e-05	5.38329e-05	Morc1/Tdrd12/Dppa3/Dppa2/Rif1/Jarid2/Mtf2/Parp1/Tet1/Baz2a/Eef2kmt/Kdm3a/Eed/Mphosph8/L3mbtl2/Comtd1/Ogt/Hells/Atrx	19
GO:0033044	GO:0033044	regulation of chromosome organization	14/381	208/28814	8.08466e-07	7.59765e-05	5.47285e-05	Pml/Terf1/Parp1/Dkc1/Xrcc5/Gnl3/Cenpv/Fbxo5/Wapl/Mphosph8/Ccnb1/Ino80e/Atrx/Ube2c	14
GO:0031062	GO:0031062	positive regulation of histone methylation	8/381	58/28814	9.34964e-07	8.5821e-05	6.18197e-05	Rif1/Jarid2/Mtf2/Tet1/Baz2a/Eed/L3mbtl2/Ogt	8
GO:0036473	GO:0036473	cell death in response to oxidative stress	10/381	102/28814	1.0508e-06	9.42618e-05	6.79e-05	Hspb1/Pdk1/Gpx1/Sod2/Pml/Rest/Parp1/Trp53/Mcl1/Aldh2	10
GO:0051402	GO:0051402	neuron apoptotic process	17/381	318/28814	1.3828e-06	0.000121287	8.73672e-05	Mt1/Mybl2/Nqo1/Apoe/Gpx1/Sod2/Set/Gclm/Parp1/Bax/Gapdh/Hdgf/Gpi1/Trp53/Mcl1/Grn/Msh2	17
GO:0030522	GO:0030522	intracellular receptor signaling pathway	14/381	220/28814	1.57592e-06	0.000135221	9.74044e-05	Klf2/Nr0b1/Ddx58/Klf9/Pml/Parp1/Taf7/Ctbp2/Kdm3a/Pim1/Nodal/Tgif1/Actn4/Nfkbia	14
GO:0018205	GO:0018205	peptidyl-lysine modification	19/381	395/28814	1.61312e-06	0.000135468	9.75821e-05	Jade1/Pou5f1/Kat6b/Hat1/Rif1/Jarid2/Mtf2/Pml/Uba2/Baz2a/Gnl3/Taf7/Kdm3a/Eed/L3mbtl2/Ogt/Cth/Atrx/Morf4l2	19
GO:0031507	GO:0031507	heterochromatin assembly	9/381	84/28814	1.72829e-06	0.000142116	0.000102371	Zfp42/Dppa3/Hat1/Rif1/Tet1/Baz2a/Cenpv/Mphosph8/Hells	9
GO:0006091	GO:0006091	generation of precursor metabolites and energy	20/381	436/28814	1.77781e-06	0.000143204	0.000103155	Esrrb/Chchd10/Cisd1/Sod2/Tigar/Gnpda1/Pfkp/Eno1/Bax/Gapdh/Slc25a13/Gpi1/Acadm/Trp53/Cox5a/Pkm/Ccnb1/Aldoa/Msh2/Ogt	20
GO:1901361	GO:1901361	organic cyclic compound catabolic process	21/381	477/28814	1.87975e-06	0.000147503	0.000106252	Spp1/Hsd17b14/Ephx2/Dpys/Dnd1/Nanos3/Apoe/Mov10/Dis3/Exosc5/Bax/Tet1/Dkc1/Hprt/Grsf1/Fxr1/Rnaseh2b/Blvrb/Ttc5/Upp1/Pnp	21
GO:0070997	GO:0070997	neuron death	20/381	438/28814	1.90592e-06	0.000147503	0.000106252	Mt1/Alg13/Mybl2/Nqo1/Apoe/Gpx1/Sod2/Rest/Set/Tigar/Gclm/Parp1/Bax/Gapdh/Hdgf/Gpi1/Trp53/Mcl1/Grn/Msh2	20
GO:0019318	GO:0019318	hexose metabolic process	15/381	257/28814	1.97336e-06	0.000149786	0.000107896	Esrrb/Pmm1/Pdk1/Tigar/Gnpda1/Pfkp/Eno1/Gapdh/Usp7/Gpi1/Acadm/Trp53/Pkm/Aldoa/Ogt	15
GO:0006007	GO:0006007	glucose catabolic process	5/381	17/28814	2.13778e-06	0.000159204	0.00011468	Tigar/Pfkp/Eno1/Gpi1/Trp53	5
GO:0043414	GO:0043414	macromolecule methylation	17/381	329/28814	2.1934e-06	0.000160322	0.000115485	Morc1/Tdrd12/Dppa3/Dppa2/Rif1/Jarid2/Mtf2/Parp1/Tet1/Baz2a/Kdm3a/Eed/Mphosph8/L3mbtl2/Ogt/Hells/Atrx	17
GO:0022613	GO:0022613	ribonucleoprotein complex biogenesis	19/381	406/28814	2.41155e-06	0.000173062	0.000124662	Hsp90aa1/Rpl14/Rps21/Dis3/Rps5/Rpp25/Exosc5/Rpsa/Rpl13a/Ppan/Dkc1/Xrcc5/Eif2s2/Rrn3/Nop58/Cul4b/Pak1ip1/Nmd3/Utp14a	19
GO:0016052	GO:0016052	carbohydrate catabolic process	11/381	140/28814	2.76782e-06	0.00019302	0.000139039	Esrrb/Hexb/Tigar/Pfkp/Eno1/Gapdh/Gpi1/Trp53/Pkm/Aldoa/Ogt	11
GO:0042254	GO:0042254	ribosome biogenesis	16/381	299/28814	2.78747e-06	0.00019302	0.000139039	Rpl14/Rps21/Dis3/Rps5/Rpp25/Exosc5/Rpsa/Ppan/Dkc1/Xrcc5/Rrn3/Nop58/Cul4b/Pak1ip1/Nmd3/Utp14a	16
GO:0070988	GO:0070988	demethylation	8/381	67/28814	2.86863e-06	0.000195215	0.00014062	Dppa3/Kdm5b/Apobec3/Tet1/Usp7/Kdm3a/Usp9x/Jmjd1c	8
GO:0006096	GO:0006096	glycolytic process	9/381	90/28814	3.09265e-06	0.000206893	0.000149032	Esrrb/Tigar/Pfkp/Eno1/Gapdh/Gpi1/Pkm/Aldoa/Ogt	9
GO:0006757	GO:0006757	ATP generation from ADP	9/381	91/28814	3.39251e-06	0.000213799	0.000154007	Esrrb/Tigar/Pfkp/Eno1/Gapdh/Gpi1/Pkm/Aldoa/Ogt	9
GO:0045814	GO:0045814	negative regulation of gene expression, epigenetic	9/381	91/28814	3.39251e-06	0.000213799	0.000154007	Zfp42/Dppa3/Hat1/Rif1/Tet1/Baz2a/Cenpv/Mphosph8/Hells	9
GO:0007059	GO:0007059	chromosome segregation	17/381	340/28814	3.41045e-06	0.000213799	0.000154007	Tex19.1/Sycp3/Rcc2/Bex4/Terf1/Smarcad1/Esco2/Fbxo5/Syce2/Pibf1/Wapl/Ccnb1/Usp9x/Spc24/Incenp/Atrx/Ube2c	17
GO:0002064	GO:0002064	epithelial cell development	14/381	235/28814	3.41255e-06	0.000213799	0.000154007	Tfap2c/Tfcp2l1/Sfn/Klf5/Pecam1/Rab25/Gpx1/Col18a1/Ezr/Tigar/Spint2/Tjp2/Jmjd1c/Atrx	14
GO:0006734	GO:0006734	NADH metabolic process	6/381	32/28814	3.48201e-06	0.000214742	0.000154686	Nqo1/Tigar/Pfkp/Eno1/Gpi1/Trp53	6
GO:0032200	GO:0032200	telomere organization	11/381	145/28814	3.89452e-06	0.000236487	0.00017035	Hsp90aa1/Hat1/Rif1/Pml/Terf1/Parp1/Dkc1/Xrcc5/Gnl3/Ino80e/Atrx	11
GO:0070828	GO:0070828	heterochromatin organization	9/381	93/28814	4.06782e-06	0.000243268	0.000175234	Zfp42/Dppa3/Hat1/Rif1/Tet1/Baz2a/Cenpv/Mphosph8/Hells	9
GO:0005996	GO:0005996	monosaccharide metabolic process	15/381	273/28814	4.13679e-06	0.0002437	0.000175545	Esrrb/Pmm1/Pdk1/Tigar/Gnpda1/Pfkp/Eno1/Gapdh/Usp7/Gpi1/Acadm/Trp53/Pkm/Aldoa/Ogt	15
GO:0044030	GO:0044030	regulation of DNA methylation	6/381	33/28814	4.20857e-06	0.000244283	0.000175965	Morc1/Dppa3/Parp1/Tet1/Baz2a/Mphosph8	6
GO:2001242	GO:2001242	regulation of intrinsic apoptotic signaling pathway	12/381	177/28814	4.58518e-06	0.000261603	0.000188442	Hspb1/Pycard/Gpx1/Sod2/Eno1/Parp1/Bax/Mif/Trp53/Rrn3/Mcl1/Hells	12
GO:0008637	GO:0008637	apoptotic mitochondrial changes	10/381	120/28814	4.63953e-06	0.000261603	0.000188442	Sfn/Chchd10/Pycard/Gpx1/Sod2/Gclm/Bax/Trp53/Mcl1/Pnp	10
GO:0006260	GO:0006260	DNA replication	15/381	277/28814	4.93438e-06	0.00027431	0.000197595	Ooep/Jade1/Terf1/Tbrg1/Rfc5/Esco2/Fbxo5/Trp53/Wapl/Dbf4/Ino80e/Faf1/Rbbp7/Cst3/Atrx	15
GO:0043254	GO:0043254	regulation of protein-containing complex assembly	19/381	429/28814	5.33791e-06	0.000292621	0.000210785	Tcl1/Hsp90aa1/Pycard/Pecam1/Lgals3/Apoe/Kank3/Terf1/Rpl13a/Parp1/Ulk1/Bax/Prkcz/Trp53/Mphosph8/Twf2/Faf1/Sgk1/Stmn2	19
GO:1901214	GO:1901214	regulation of neuron death	18/381	392/28814	5.76276e-06	0.000304718	0.000219499	Mt1/Alg13/Mybl2/Nqo1/Apoe/Sod2/Rest/Set/Tigar/Gclm/Parp1/Bax/Hdgf/Gpi1/Trp53/Mcl1/Grn/Msh2	18
GO:2001234	GO:2001234	negative regulation of apoptotic signaling pathway	14/381	246/28814	5.78474e-06	0.000304718	0.000219499	Hspb1/Lgals3/Nanos3/Gpx1/Sod2/Gclm/Eno1/Bax/Mif/Hmgb2/Rrn3/Mcl1/Hells/Cth	14
GO:0006476	GO:0006476	protein deacetylation	10/381	123/28814	5.79018e-06	0.000304718	0.000219499	Mta3/Bex4/Pml/Rest/Smarcad1/Baz2a/Trp53/Rbbp7/Chd3/Morf4l2	10
GO:0045787	GO:0045787	positive regulation of cell cycle	17/381	355/28814	6.04311e-06	0.000313844	0.000226073	Ooep/Nanog/Sox15/Rcc2/Mta3/Asns/Cenpv/Kif20b/Fbxo5/Trp53/Dyrk3/Pim1/Dbf4/Ccnb1/Cul4b/Atrx/Ube2c	17
GO:0043523	GO:0043523	regulation of neuron apoptotic process	15/381	283/28814	6.38884e-06	0.00032749	0.000235902	Mt1/Mybl2/Nqo1/Apoe/Sod2/Set/Gclm/Parp1/Bax/Hdgf/Gpi1/Trp53/Mcl1/Grn/Msh2	15
GO:0046031	GO:0046031	ADP metabolic process	9/381	99/28814	6.82905e-06	0.000345567	0.000248924	Esrrb/Tigar/Pfkp/Eno1/Gapdh/Gpi1/Pkm/Aldoa/Ogt	9
GO:0016575	GO:0016575	histone deacetylation	9/381	100/28814	7.41799e-06	0.000364422	0.000262506	Mta3/Pml/Rest/Smarcad1/Baz2a/Trp53/Rbbp7/Chd3/Morf4l2	9
GO:0006305	GO:0006305	DNA alkylation	8/381	76/28814	7.47864e-06	0.000364422	0.000262506	Morc1/Tdrd12/Dppa3/Parp1/Tet1/Baz2a/Mphosph8/Hells	8
GO:0006306	GO:0006306	DNA methylation	8/381	76/28814	7.47864e-06	0.000364422	0.000262506	Morc1/Tdrd12/Dppa3/Parp1/Tet1/Baz2a/Mphosph8/Hells	8
GO:0051053	GO:0051053	negative regulation of DNA metabolic process	11/381	156/28814	7.86804e-06	0.000378721	0.000272806	Dppa3/Rif1/Pml/Terf1/Parp1/Xrcc5/Msh6/Fbxo5/Trp53/Wapl/Msh2	11
GO:0052547	GO:0052547	regulation of peptidase activity	19/381	443/28814	8.4165e-06	0.00040024	0.000288306	Sox2/Cldn4/Sfn/Pycard/Wfdc2/Timp1/Gpx1/Acer2/Pml/Rest/Spint2/Bax/Gapdh/Ubxn1/Gpi1/Grn/Nodal/Renbp/Cst3	19
GO:0000280	GO:0000280	nuclear division	19/381	445/28814	8.96747e-06	0.00041712	0.000300465	Ooep/Tdrd12/Hsf2bp/Tex19.1/Sycp3/Mybl2/Mzt1/Terf1/Bora/Kif20b/Fbxo5/Syce2/Pibf1/Ube2s/Ccnb1/Cks2/Incenp/Atrx/Ube2c	19
GO:0006790	GO:0006790	sulfur compound metabolic process	16/381	328/28814	8.99722e-06	0.00041712	0.000300465	Gstm3/Gstm2/Gsta4/Pipox/Gstm1/Pdk1/Gpx1/Tst/Gpx4/Sod2/Glo1/Gclm/Cbs/Gsr/Gss/Cth	16
GO:1901606	GO:1901606	alpha-amino acid catabolic process	8/381	78/28814	9.0885e-06	0.00041712	0.000300465	Tdh/Pipox/Cbs/Hibadh/Gcat/Bcat2/Glud1/Gldc	8
GO:0140719	GO:0140719	constitutive heterochromatin assembly	4/381	11/28814	9.22735e-06	0.000418625	0.000301549	Hat1/Rif1/Cenpv/Hells	4
GO:0009135	GO:0009135	purine nucleoside diphosphate metabolic process	9/381	103/28814	9.45264e-06	0.000418851	0.000301713	Esrrb/Tigar/Pfkp/Eno1/Gapdh/Gpi1/Pkm/Aldoa/Ogt	9
GO:0009179	GO:0009179	purine ribonucleoside diphosphate metabolic process	9/381	103/28814	9.45264e-06	0.000418851	0.000301713	Esrrb/Tigar/Pfkp/Eno1/Gapdh/Gpi1/Pkm/Aldoa/Ogt	9
GO:0009117	GO:0009117	nucleotide metabolic process	19/381	447/28814	9.55069e-06	0.000418851	0.000301713	Esrrb/Dpys/Pipox/Pdk1/Tigar/Pfkp/Eno1/Parp1/Gapdh/Slc25a13/Gpi1/Hprt/Pkm/Rnaseh2b/Aldoa/Upp1/Ogt/Gart/Pnp	19
GO:0006165	GO:0006165	nucleoside diphosphate phosphorylation	9/381	104/28814	1.0229e-05	0.000443668	0.000319589	Esrrb/Tigar/Pfkp/Eno1/Gapdh/Gpi1/Pkm/Aldoa/Ogt	9
GO:0010639	GO:0010639	negative regulation of organelle organization	17/381	373/28814	1.1516e-05	0.000494063	0.00035589	Pecam1/Lima1/Gpx1/Kank3/Pml/Tigar/Terf1/Parp1/Fbxo5/Trp53/Wapl/Mphosph8/Ccnb1/Twf2/Sgk1/Atrx/Stmn2	17
GO:0006753	GO:0006753	nucleoside phosphate metabolic process	19/381	455/28814	1.22403e-05	0.000519491	0.000374207	Esrrb/Dpys/Pipox/Pdk1/Tigar/Pfkp/Eno1/Parp1/Gapdh/Slc25a13/Gpi1/Hprt/Pkm/Rnaseh2b/Aldoa/Upp1/Ogt/Gart/Pnp	19
GO:0046939	GO:0046939	nucleotide phosphorylation	9/381	107/28814	1.2893e-05	0.000537678	0.000387308	Esrrb/Tigar/Pfkp/Eno1/Gapdh/Gpi1/Pkm/Aldoa/Ogt	9
GO:1901796	GO:1901796	regulation of signal transduction by p53 class mediator	8/381	82/28814	1.31957e-05	0.000537678	0.000387308	Rps20/Pml/Mif/Trp53/Dyrk3/Rrn3/Eef1e1/Pak1ip1	8
GO:0035601	GO:0035601	protein deacylation	10/381	135/28814	1.32138e-05	0.000537678	0.000387308	Mta3/Bex4/Pml/Rest/Smarcad1/Baz2a/Trp53/Rbbp7/Chd3/Morf4l2	10
GO:0098732	GO:0098732	macromolecule deacylation	10/381	135/28814	1.32138e-05	0.000537678	0.000387308	Mta3/Bex4/Pml/Rest/Smarcad1/Baz2a/Trp53/Rbbp7/Chd3/Morf4l2	10
GO:0080111	GO:0080111	DNA demethylation	5/381	24/28814	1.36063e-05	0.000546063	0.000393348	Dppa3/Apobec3/Tet1/Usp7/Usp9x	5
GO:0006534	GO:0006534	cysteine metabolic process	4/381	12/28814	1.36965e-05	0.000546063	0.000393348	Tst/Gclm/Cbs/Cth	4
GO:0016571	GO:0016571	histone methylation	11/381	167/28814	1.49925e-05	0.000591753	0.00042626	Dppa2/Rif1/Jarid2/Mtf2/Tet1/Baz2a/Kdm3a/Eed/L3mbtl2/Ogt/Atrx	11
GO:0009150	GO:0009150	purine ribonucleotide metabolic process	16/381	345/28814	1.67988e-05	0.000656485	0.000472888	Esrrb/Pipox/Pdk1/Tigar/Pfkp/Eno1/Parp1/Gapdh/Slc25a13/Gpi1/Hprt/Pkm/Aldoa/Ogt/Gart/Pnp	16
GO:0000723	GO:0000723	telomere maintenance	10/381	140/28814	1.81582e-05	0.000702652	0.000506144	Hsp90aa1/Rif1/Pml/Terf1/Parp1/Dkc1/Xrcc5/Gnl3/Ino80e/Atrx	10
GO:0019320	GO:0019320	hexose catabolic process	5/381	26/28814	2.06045e-05	0.000781979	0.000563286	Tigar/Pfkp/Eno1/Gpi1/Trp53	5
GO:0035510	GO:0035510	DNA dealkylation	5/381	26/28814	2.06045e-05	0.000781979	0.000563286	Dppa3/Apobec3/Tet1/Usp7/Usp9x	5
GO:0048863	GO:0048863	stem cell differentiation	13/381	240/28814	2.09678e-05	0.000782878	0.000563934	Sox2/Nanog/Esrrb/Pou5f1/Jarid2/Mtf2/Trim6/Rest/Epcam/Xrcc5/Trp53/Kdm3a/L3mbtl2	13
GO:0031647	GO:0031647	regulation of protein stability	15/381	313/28814	2.10248e-05	0.000782878	0.000563934	Hsp90aa1/Pycard/Atp1b1/Hspa8/Fbxl3/Pml/Sugt1/Tbrg1/Gapdh/Usp7/Trp53/Pim1/Grn/Tomm7/Usp9x	15
GO:0009185	GO:0009185	ribonucleoside diphosphate metabolic process	9/381	114/28814	2.14943e-05	0.000792879	0.000571138	Esrrb/Tigar/Pfkp/Eno1/Gapdh/Gpi1/Pkm/Aldoa/Ogt	9
GO:0098813	GO:0098813	nuclear chromosome segregation	14/381	277/28814	2.20167e-05	0.000804631	0.000579603	Tex19.1/Sycp3/Rcc2/Terf1/Esco2/Fbxo5/Syce2/Pibf1/Wapl/Ccnb1/Spc24/Incenp/Atrx/Ube2c	14
GO:0048732	GO:0048732	gland development	19/381	476/28814	2.28187e-05	0.000826287	0.000595202	Sox2/Tfap2c/Cbx7/Tfcp2l1/Pdgfa/Nr0b1/Elf3/Socs2/Arid5b/Gpx1/Jarid2/Sod2/Pml/Kdm5b/Bax/Acadm/Etv5/Pkm/Nodal	19
GO:1901136	GO:1901136	carbohydrate derivative catabolic process	10/381	147/28814	2.77012e-05	0.000993969	0.000715989	Dpys/Manba/Pglyrp1/Hexb/Gnpda1/Hexa/Hprt/Renbp/Upp1/Pnp	10
GO:0006310	GO:0006310	DNA recombination	15/381	321/28814	2.81566e-05	0.00100121	0.000721205	Ooep/Hsf2bp/Tex19.1/Sycp3/Rif1/Smarcad1/Parp1/Xrcc5/Msh6/Hmces/Hmgb2/Ung/Rnf138/Msh2/Morf4l2	15
GO:0030330	GO:0030330	DNA damage response, signal transduction by p53 class mediator	7/381	67/28814	2.94124e-05	0.00103653	0.000746644	Acer2/Pml/Mif/Trp53/Dyrk3/Eef1e1/Atrx	7
GO:0046365	GO:0046365	monosaccharide catabolic process	5/381	28/28814	3.01227e-05	0.00104293	0.000751259	Tigar/Pfkp/Eno1/Gpi1/Trp53	5
GO:1902175	GO:1902175	regulation of oxidative stress-induced intrinsic apoptotic signaling pathway	5/381	28/28814	3.01227e-05	0.00104293	0.000751259	Hspb1/Gpx1/Sod2/Parp1/Mcl1	5
GO:0009411	GO:0009411	response to UV	10/381	149/28814	3.11125e-05	0.00106784	0.000769199	Timp1/Gpx1/Pml/Crip1/Parp1/Bax/Msh6/Trp53/Cul4b/Msh2	10
GO:0051346	GO:0051346	negative regulation of hydrolase activity	16/381	366/28814	3.43657e-05	0.00116932	0.000842302	Apoc1/Sfn/Pecam1/Rcc2/Wfdc2/Timp1/Gpx1/Spint2/Terf1/Gapdh/Ubxn1/Prkcz/Gpi1/Grn/Renbp/Cst3	16
GO:0032204	GO:0032204	regulation of telomere maintenance	8/381	94/28814	3.59177e-05	0.00120434	0.000867525	Pml/Terf1/Parp1/Dkc1/Xrcc5/Gnl3/Ino80e/Atrx	8
GO:0048384	GO:0048384	retinoic acid receptor signaling pathway	5/381	29/28814	3.6005e-05	0.00120434	0.000867525	Klf2/Pml/Ctbp2/Tgif1/Actn4	5
GO:1904814	GO:1904814	regulation of protein localization to chromosome, telomeric region	4/381	15/28814	3.65998e-05	0.00121278	0.000873603	Pml/Terf1/Dkc1/Gnl3	4
GO:0009636	GO:0009636	response to toxic substance	9/381	122/28814	3.68718e-05	0.00121278	0.000873603	Mt2/Ephx2/Mt1/Gpx1/Sod2/Bax/Pim1/Wapl/Aldh2	9
GO:0019439	GO:0019439	aromatic compound catabolic process	18/381	451/28814	3.74108e-05	0.00122033	0.000879047	Ephx2/Dpys/Dnd1/Nanos3/Mov10/Dis3/Exosc5/Bax/Tet1/Dkc1/Hprt/Grsf1/Fxr1/Rnaseh2b/Blvrb/Ttc5/Upp1/Pnp	18
GO:0006163	GO:0006163	purine nucleotide metabolic process	16/381	369/28814	3.78898e-05	0.00122583	0.000883006	Esrrb/Pipox/Pdk1/Tigar/Pfkp/Eno1/Parp1/Gapdh/Slc25a13/Gpi1/Hprt/Pkm/Aldoa/Ogt/Gart/Pnp	16
GO:0009063	GO:0009063	cellular amino acid catabolic process	8/381	95/28814	3.87741e-05	0.00124424	0.000896266	Tdh/Pipox/Cbs/Hibadh/Gcat/Bcat2/Glud1/Gldc	8
GO:0048285	GO:0048285	organelle fission	19/381	498/28814	4.20555e-05	0.00133865	0.000964277	Ooep/Tdrd12/Hsf2bp/Tex19.1/Sycp3/Mybl2/Mzt1/Terf1/Bora/Kif20b/Fbxo5/Syce2/Pibf1/Ube2s/Ccnb1/Cks2/Incenp/Atrx/Ube2c	19
GO:0031331	GO:0031331	positive regulation of cellular catabolic process	18/381	461/28814	4.96382e-05	0.00156663	0.0011285	Triml2/Esrrb/Triml1/Hsp90aa1/Dnd1/Nanos3/Apoe/Mov10/Ezr/Trim6/Trim13/Exosc5/Fbxo22/Ulk1/Bax/Grsf1/Ttc5/Faf1	18
GO:1901215	GO:1901215	negative regulation of neuron death	13/381	261/28814	5.00178e-05	0.00156663	0.0011285	Mt1/Alg13/Apoe/Sod2/Rest/Set/Tigar/Gclm/Bax/Hdgf/Gpi1/Grn/Msh2	13
GO:0070198	GO:0070198	protein localization to chromosome, telomeric region	5/381	31/28814	5.04084e-05	0.00156663	0.0011285	Pml/Terf1/Dkc1/Gnl3/Atrx	5
GO:0006006	GO:0006006	glucose metabolic process	12/381	226/28814	5.25795e-05	0.00162134	0.00116791	Esrrb/Pdk1/Tigar/Pfkp/Eno1/Gapdh/Usp7/Gpi1/Acadm/Trp53/Pkm/Ogt	12
GO:0032196	GO:0032196	transposition	5/381	32/28814	5.90984e-05	0.00179432	0.00129251	Morc1/L1td1/Tex19.1/Mov10/Apobec3	5
GO:1902751	GO:1902751	positive regulation of cell cycle G2/M phase transition	5/381	32/28814	5.90984e-05	0.00179432	0.00129251	Rcc2/Mta3/Fbxo5/Dyrk3/Ccnb1	5
GO:2001243	GO:2001243	negative regulation of intrinsic apoptotic signaling pathway	8/381	101/28814	6.01896e-05	0.0018135	0.00130632	Hspb1/Gpx1/Sod2/Eno1/Mif/Rrn3/Mcl1/Hells	8
GO:0009132	GO:0009132	nucleoside diphosphate metabolic process	9/381	130/28814	6.06835e-05	0.00181453	0.00130707	Esrrb/Tigar/Pfkp/Eno1/Gapdh/Gpi1/Pkm/Aldoa/Ogt	9
GO:0050821	GO:0050821	protein stabilization	11/381	195/28814	6.2416e-05	0.00182987	0.00131812	Hsp90aa1/Atp1b1/Pml/Sugt1/Tbrg1/Gapdh/Usp7/Trp53/Pim1/Grn/Usp9x	11
GO:0061615	GO:0061615	glycolytic process through fructose-6-phosphate	4/381	17/28814	6.24923e-05	0.00182987	0.00131812	Pfkp/Eno1/Gpi1/Aldoa	4
GO:0006302	GO:0006302	double-strand break repair	13/381	267/28814	6.30511e-05	0.00182987	0.00131812	Ooep/Hsf2bp/Rif1/Pml/Smarcad1/Parp1/Xrcc5/Esco2/Hmces/Trp53/Rnf138/Msh2/Morf4l2	13
GO:0090068	GO:0090068	positive regulation of cell cycle process	13/381	267/28814	6.30511e-05	0.00182987	0.00131812	Ooep/Sox15/Rcc2/Mta3/Cenpv/Kif20b/Fbxo5/Dyrk3/Dbf4/Ccnb1/Cul4b/Atrx/Ube2c	13
GO:1901216	GO:1901216	positive regulation of neuron death	9/381	131/28814	6.44121e-05	0.00185573	0.00133674	Mybl2/Nqo1/Apoe/Rest/Parp1/Bax/Trp53/Mcl1/Grn	9
GO:0044270	GO:0044270	cellular nitrogen compound catabolic process	17/381	428/28814	6.49565e-05	0.00185785	0.00133827	Dpys/Dnd1/Nanos3/Mov10/Dis3/Exosc5/Bax/Tet1/Dkc1/Hprt/Grsf1/Fxr1/Rnaseh2b/Blvrb/Ttc5/Upp1/Pnp	17
GO:0009260	GO:0009260	ribonucleotide biosynthetic process	10/381	163/28814	6.66702e-05	0.00188427	0.0013573	Pdk1/Eno1/Parp1/Slc25a13/Hprt/Pkm/Aldoa/Upp1/Gart/Pnp	10
GO:0046700	GO:0046700	heterocycle catabolic process	17/381	429/28814	6.68349e-05	0.00188427	0.0013573	Dpys/Dnd1/Nanos3/Mov10/Dis3/Exosc5/Bax/Tet1/Dkc1/Hprt/Grsf1/Fxr1/Rnaseh2b/Blvrb/Ttc5/Upp1/Pnp	17
GO:0002230	GO:0002230	positive regulation of defense response to virus by host	5/381	33/28814	6.89002e-05	0.00191513	0.00137954	Hsp90aa1/Pycard/Ddx58/Trim6/Pml	5
GO:0010847	GO:0010847	regulation of chromatin assembly	5/381	33/28814	6.89002e-05	0.00191513	0.00137954	Zfp42/Dppa3/Tet1/Mphosph8/Spty2d1	5
GO:0008154	GO:0008154	actin polymerization or depolymerization	11/381	198/28814	7.16001e-05	0.00197626	0.00142357	Pycard/Pecam1/Lima1/Kank3/Dstn/Mtss1/Msrb2/Enah/Diaph1/Mphosph8/Twf2	11
GO:0010212	GO:0010212	response to ionizing radiation	9/381	134/28814	7.67754e-05	0.00208988	0.00150541	Gpx1/Sod2/Pml/Tigar/Bax/Xrcc5/Trp53/Msh2/Pnp	9
GO:0045931	GO:0045931	positive regulation of mitotic cell cycle	9/381	134/28814	7.67754e-05	0.00208988	0.00150541	Nanog/Rcc2/Mta3/Asns/Fbxo5/Dbf4/Ccnb1/Cul4b/Ube2c	9
GO:0072521	GO:0072521	purine-containing compound metabolic process	16/381	392/28814	7.73183e-05	0.00209024	0.00150567	Esrrb/Pipox/Pdk1/Tigar/Pfkp/Eno1/Parp1/Gapdh/Slc25a13/Gpi1/Hprt/Pkm/Aldoa/Ogt/Gart/Pnp	16
GO:0007346	GO:0007346	regulation of mitotic cell cycle	18/381	479/28814	8.08e-05	0.00216951	0.00156277	Nanog/Jade1/Rcc2/Mta3/Asns/Bex4/Pml/Bora/Kif20b/Fbxo5/Trp53/Rnaseh2b/Dbf4/Ccnb1/Cul4b/Msh2/Cks2/Ube2c	18
GO:0034599	GO:0034599	cellular response to oxidative stress	13/381	274/28814	8.18977e-05	0.00218412	0.0015733	Hspb1/Pdk1/Nqo1/Gpx1/Sod2/Pml/Rest/Parp1/Gsr/Trp53/Mcl1/Etv5/Aldh2	13
GO:0048608	GO:0048608	reproductive structure development	18/381	484/28814	9.20718e-05	0.00243898	0.00175688	Sox2/Nanog/Esrrb/Nr0b1/Sox15/Tex19.1/Gjb3/Arid5b/Spint2/Kdm5b/Bax/Eif2s2/Hmgb2/Gab1/Nodal/Msh2/Jmjd1c/Atrx	18
GO:1903201	GO:1903201	regulation of oxidative stress-induced cell death	7/381	80/28814	9.27614e-05	0.00244086	0.00175823	Hspb1/Gpx1/Sod2/Rest/Parp1/Trp53/Mcl1	7
GO:0061458	GO:0061458	reproductive system development	18/381	488/28814	0.000102065	0.00266789	0.00192177	Sox2/Nanog/Esrrb/Nr0b1/Sox15/Tex19.1/Gjb3/Arid5b/Spint2/Kdm5b/Bax/Eif2s2/Hmgb2/Gab1/Nodal/Msh2/Jmjd1c/Atrx	18
GO:0046390	GO:0046390	ribose phosphate biosynthetic process	10/381	172/28814	0.000104333	0.00269153	0.0019388	Pdk1/Eno1/Parp1/Slc25a13/Hprt/Pkm/Aldoa/Upp1/Gart/Pnp	10
GO:0046661	GO:0046661	male sex differentiation	10/381	172/28814	0.000104333	0.00269153	0.0019388	Sox2/Nr0b1/Tex19.1/Arid5b/Bax/Eif2s2/Hmgb2/Msh2/Jmjd1c/Atrx	10
GO:0006479	GO:0006479	protein methylation	11/381	207/28814	0.000106414	0.00270978	0.00195195	Dppa2/Rif1/Jarid2/Mtf2/Tet1/Baz2a/Kdm3a/Eed/L3mbtl2/Ogt/Atrx	11
GO:0008213	GO:0008213	protein alkylation	11/381	207/28814	0.000106414	0.00270978	0.00195195	Dppa2/Rif1/Jarid2/Mtf2/Tet1/Baz2a/Kdm3a/Eed/L3mbtl2/Ogt/Atrx	11
GO:1903829	GO:1903829	positive regulation of protein localization	18/381	491/28814	0.000110176	0.00278758	0.00200799	Trh/Sfn/Pecam1/Stx3/Lgals3/Ezr/Pml/Jup/Parp1/Tm7sf3/Dkc1/Prkcz/Gnl3/Kif20b/Tomm7/Glud1/Nmd3/Ogt	18
GO:0008584	GO:0008584	male gonad development	9/381	141/28814	0.000113559	0.0028549	0.00205648	Nr0b1/Tex19.1/Arid5b/Bax/Eif2s2/Hmgb2/Msh2/Jmjd1c/Atrx	9
GO:0009991	GO:0009991	response to extracellular stimulus	16/381	406/28814	0.000116011	0.00287282	0.00206939	Gdf3/Spp1/Myh13/Alpl/Apoe/Asns/Sod2/Cbs/Ppan/Fbxo22/Ulk1/Acadm/Trp53/Pim1/Ttc5/Slc2a1	16
GO:0010761	GO:0010761	fibroblast migration	6/381	58/28814	0.000116456	0.00287282	0.00206939	Sdc4/Akap12/Rcc2/Arid5b/Pml/Pdlim1	6
GO:0051055	GO:0051055	negative regulation of lipid biosynthetic process	6/381	58/28814	0.000116456	0.00287282	0.00206939	Pdgfa/Nr0b1/Apoc1/Apoe/Rest/Pibf1	6
GO:0046546	GO:0046546	development of primary male sexual characteristics	9/381	142/28814	0.000119854	0.00293828	0.00211654	Nr0b1/Tex19.1/Arid5b/Bax/Eif2s2/Hmgb2/Msh2/Jmjd1c/Atrx	9
GO:0000002	GO:0000002	mitochondrial genome maintenance	5/381	37/28814	0.000121174	0.00295231	0.00212665	Mrpl15/Parp1/Trp53/Slc25a36/Mrpl17	5
GO:0006089	GO:0006089	lactate metabolic process	4/381	20/28814	0.000123286	0.00298533	0.00215043	Glo1/Tigar/Ldhb/Trp53	4
GO:0001667	GO:0001667	ameboidal-type cell migration	17/381	452/28814	0.000125516	0.00302079	0.00217598	Hspb1/Sdc4/Pecam1/Akap12/Rab25/Rcc2/Arid5b/Apoe/Timp1/Gpx1/Pml/Jup/Cenpv/Gpi1/Grn/Nodal/Pdlim1	17
GO:0072332	GO:0072332	intrinsic apoptotic signaling pathway by p53 class mediator	7/381	84/28814	0.000126423	0.00302419	0.00217843	Pycard/Pml/Bax/Mif/Trp53/Rrn3/Msh2	7
GO:0034248	GO:0034248	regulation of cellular amide metabolic process	17/381	453/28814	0.000128865	0.00306404	0.00220713	Dnd1/Pdk1/Nanos3/Apoe/Mif4gd/Mov10/Aplp1/Rpl22/Pml/Tigar/Eif4e2/Exosc5/Rpl13a/Gapdh/Trp53/Pkm/Fxr1	17
GO:0060443	GO:0060443	mammary gland morphogenesis	6/381	60/28814	0.000140884	0.00332975	0.00239853	Tfap2c/Elf3/Pml/Kdm5b/Bax/Etv5	6
GO:0010563	GO:0010563	negative regulation of phosphorus metabolic process	17/381	457/28814	0.000143058	0.00334113	0.00240673	Hspb1/Pdgfa/Sh3gl2/Apoc1/Pycard/Pecam1/Apoe/Tigar/Parp1/Bax/Prkcz/Stk38/Taf7/Trp53/Pibf1/Ccnb1/Ogt	17
GO:0045936	GO:0045936	negative regulation of phosphate metabolic process	17/381	457/28814	0.000143058	0.00334113	0.00240673	Hspb1/Pdgfa/Sh3gl2/Apoc1/Pycard/Pecam1/Apoe/Tigar/Parp1/Bax/Prkcz/Stk38/Taf7/Trp53/Pibf1/Ccnb1/Ogt	17
GO:0042026	GO:0042026	protein refolding	4/381	21/28814	0.000150711	0.00349251	0.00251577	Hspb1/Hsp90aa1/Hspa8/Hspa14	4
GO:0031667	GO:0031667	response to nutrient levels	15/381	373/28814	0.00015131	0.00349251	0.00251577	Gdf3/Spp1/Myh13/Alpl/Apoe/Asns/Sod2/Cbs/Fbxo22/Ulk1/Acadm/Trp53/Pim1/Ttc5/Slc2a1	15
GO:0051881	GO:0051881	regulation of mitochondrial membrane potential	7/381	87/28814	0.000157674	0.00361826	0.00260636	Tcl1/Sod2/Gclm/Parp1/Bax/Ucp2/Slc25a36	7
GO:2001251	GO:2001251	negative regulation of chromosome organization	7/381	88/28814	0.000169381	0.00386443	0.00278368	Pml/Terf1/Parp1/Fbxo5/Wapl/Ccnb1/Atrx	7
GO:0065004	GO:0065004	protein-DNA complex assembly	9/381	149/28814	0.000172616	0.00391216	0.00281806	Kat6b/Set/Terf1/Cenpv/Taf7/Trp53/Spty2d1/Hells/Atrx	9
GO:0062197	GO:0062197	cellular response to chemical stress	14/381	336/28814	0.000173455	0.00391216	0.00281806	Hspb1/Pdk1/Nqo1/Gpx1/Sod2/Pml/Rest/Parp1/Gsr/Xrcc5/Trp53/Mcl1/Etv5/Aldh2	14
GO:0046395	GO:0046395	carboxylic acid catabolic process	11/381	219/28814	0.000174527	0.00391398	0.00281937	Tdh/Pipox/Gnpda1/Cbs/Acadm/Hibadh/Renbp/Gcat/Bcat2/Glud1/Gldc	11
GO:0042398	GO:0042398	cellular modified amino acid biosynthetic process	5/381	40/28814	0.000177072	0.00392642	0.00282833	Ckb/Gclm/Gss/Acadm/Gart	5
GO:0051567	GO:0051567	histone H3-K9 methylation	5/381	40/28814	0.000177072	0.00392642	0.00282833	Rif1/Jarid2/Baz2a/Kdm3a/Atrx	5
GO:2001022	GO:2001022	positive regulation of response to DNA damage stimulus	9/381	150/28814	0.000181531	0.00399715	0.00287929	Ooep/Rif1/Tigar/Parp1/Fxr1/Ino80e/Eef1e1/Pnp/Morf4l2	9
GO:0009158	GO:0009158	ribonucleoside monophosphate catabolic process	4/381	22/28814	0.000182287	0.00399715	0.00287929	Dpys/Hprt/Upp1/Pnp	4
GO:0016054	GO:0016054	organic acid catabolic process	11/381	221/28814	0.000188874	0.0040713	0.00293269	Tdh/Pipox/Gnpda1/Cbs/Acadm/Hibadh/Renbp/Gcat/Bcat2/Glud1/Gldc	11
GO:1903046	GO:1903046	meiotic cell cycle process	11/381	221/28814	0.000188874	0.0040713	0.00293269	Ooep/Tdrd12/Hsf2bp/Tex19.1/Sycp3/Terf1/Fbxo5/Syce2/Cks2/Incenp/Atrx	11
GO:0007051	GO:0007051	spindle organization	10/381	185/28814	0.000189486	0.0040713	0.00293269	Mybl2/Ezr/Mzt1/Bora/Fbxo5/Pibf1/Ccnb1/Incenp/Chd3/Atrx	10
GO:0009152	GO:0009152	purine ribonucleotide biosynthetic process	9/381	151/28814	0.000190826	0.0040713	0.00293269	Pdk1/Eno1/Parp1/Slc25a13/Hprt/Pkm/Aldoa/Gart/Pnp	9
GO:0044839	GO:0044839	cell cycle G2/M phase transition	9/381	151/28814	0.000190826	0.0040713	0.00293269	Esrrb/Rcc2/Mta3/Fbxl3/Fbxo5/Trp53/Dyrk3/Rnaseh2b/Ccnb1	9
GO:0031333	GO:0031333	negative regulation of protein-containing complex assembly	9/381	152/28814	0.000200514	0.00425498	0.00306501	Pecam1/Kank3/Rpl13a/Ulk1/Prkcz/Mphosph8/Twf2/Sgk1/Stmn2	9
GO:0032526	GO:0032526	response to retinoic acid	7/381	91/28814	0.000208779	0.00438326	0.00315741	Sox2/Triml2/Nanog/Pou5f1/Acer2/Phc1/Twf2	7
GO:1900407	GO:1900407	regulation of cellular response to oxidative stress	7/381	91/28814	0.000208779	0.00438326	0.00315741	Hspb1/Gpx1/Sod2/Rest/Parp1/Trp53/Mcl1	7
GO:1901989	GO:1901989	positive regulation of cell cycle phase transition	8/381	121/28814	0.000213247	0.00445337	0.00320792	Rcc2/Mta3/Fbxo5/Dyrk3/Dbf4/Ccnb1/Cul4b/Ube2c	8
GO:0006081	GO:0006081	cellular aldehyde metabolic process	6/381	65/28814	0.000219912	0.00456837	0.00329076	Alpl/Glo1/Rest/Kdm3a/Aldh2/Aldoa	6
GO:1902275	GO:1902275	regulation of chromatin organization	5/381	42/28814	0.000224017	0.00462928	0.00333463	Zfp42/Dppa3/Tet1/Mphosph8/Spty2d1	5
GO:0009314	GO:0009314	response to radiation	16/381	431/28814	0.000228189	0.00469095	0.00337905	Timp1/Gpx1/Fbxl3/Sod2/Pml/Tigar/Crip1/Parp1/Bax/Xrcc5/Msh6/Trp53/Cul4b/Msh2/Sgk1/Pnp	16
GO:0043524	GO:0043524	negative regulation of neuron apoptotic process	10/381	190/28814	0.000235008	0.00478132	0.00344415	Mt1/Apoe/Sod2/Set/Gclm/Bax/Hdgf/Gpi1/Grn/Msh2	10
GO:0071824	GO:0071824	protein-DNA complex subunit organization	10/381	190/28814	0.000235008	0.00478132	0.00344415	Sycp3/Kat6b/Set/Terf1/Cenpv/Taf7/Trp53/Spty2d1/Hells/Atrx	10
GO:0048545	GO:0048545	response to steroid hormone	11/381	227/28814	0.000238055	0.00481773	0.00347038	Spp1/Nr0b1/Alpl/Klf9/Rest/Parp1/Taf7/Kdm3a/Hmgb2/Nodal/Sgk1	11
GO:0001836	GO:0001836	release of cytochrome c from mitochondria	6/381	66/28814	0.000239239	0.00481773	0.00347038	Sfn/Pycard/Gpx1/Sod2/Bax/Trp53	6
GO:0006735	GO:0006735	NADH regeneration	3/381	10/28814	0.000256897	0.00506986	0.00365199	Pfkp/Eno1/Gpi1	3
GO:0061621	GO:0061621	canonical glycolysis	3/381	10/28814	0.000256897	0.00506986	0.00365199	Pfkp/Eno1/Gpi1	3
GO:0061718	GO:0061718	glucose catabolic process to pyruvate	3/381	10/28814	0.000256897	0.00506986	0.00365199	Pfkp/Eno1/Gpi1	3
GO:0070933	GO:0070933	histone H4 deacetylation	3/381	10/28814	0.000256897	0.00506986	0.00365199	Rest/Smarcad1/Baz2a	3
GO:0051090	GO:0051090	regulation of DNA-binding transcription factor activity	16/381	436/28814	0.000259459	0.0050779	0.00365779	Triml2/Triml1/Nr0b1/Pycard/Arid5b/Ddx58/Trim6/Trim13/Jup/Prkcz/Usp7/Pim1/Nodal/Faf1/Nfkbia/Cth	16
GO:0032206	GO:0032206	positive regulation of telomere maintenance	6/381	67/28814	0.000259878	0.0050779	0.00365779	Pml/Dkc1/Xrcc5/Gnl3/Ino80e/Atrx	6
GO:0002702	GO:0002702	positive regulation of production of molecular mediator of immune response	8/381	125/28814	0.000266336	0.00515308	0.00371194	Rif1/Ddx58/Trim6/Prkcz/Mif/Hmces/Gpi1/Msh2	8
GO:0051261	GO:0051261	protein depolymerization	8/381	125/28814	0.000266336	0.00515308	0.00371194	Sh3gl2/Lima1/Hspa8/Dstn/Mphosph8/Twf2/Sgk1/Stmn2	8
GO:0044403	GO:0044403	biological process involved in symbiotic interaction	12/381	272/28814	0.000297802	0.005715	0.00411671	Triml2/Triml1/Pglyrp1/Apoe/Gpx1/Ifitm3/Hspa8/Trim6/Gpx2/Rest/Gapdh/Ifitm1	12
GO:0051302	GO:0051302	regulation of cell division	10/381	196/28814	0.000301406	0.005715	0.00411671	Ooep/Nanog/Esrrb/Pdgfa/Sfn/Pou5f1/Cenpv/Kif20b/Klhl13/Incenp	10
GO:0016032	GO:0016032	viral process	14/381	355/28814	0.000303805	0.005715	0.00411671	Triml2/Nr5a2/Triml1/Apoe/Ifitm3/Hspa8/Trim6/Pml/Rest/Apobec3/Bax/Trp53/Mphosph8/Ifitm1	14
GO:0009206	GO:0009206	purine ribonucleoside triphosphate biosynthetic process	6/381	69/28814	0.000305339	0.005715	0.00411671	Eno1/Parp1/Slc25a13/Pkm/Aldoa/Pnp	6
GO:0001829	GO:0001829	trophectodermal cell differentiation	4/381	25/28814	0.000305514	0.005715	0.00411671	Tfap2c/Esrrb/Pou5f1/Nodal	4
GO:0007263	GO:0007263	nitric oxide mediated signal transduction	4/381	25/28814	0.000305514	0.005715	0.00411671	Mt2/Mt1/Apoe/Cbs	4
GO:0009125	GO:0009125	nucleoside monophosphate catabolic process	4/381	25/28814	0.000305514	0.005715	0.00411671	Dpys/Hprt/Upp1/Pnp	4
GO:0034655	GO:0034655	nucleobase-containing compound catabolic process	15/381	399/28814	0.000311296	0.00574478	0.00413816	Dpys/Dnd1/Nanos3/Mov10/Dis3/Exosc5/Bax/Dkc1/Hprt/Grsf1/Fxr1/Rnaseh2b/Ttc5/Upp1/Pnp	15
GO:0042771	GO:0042771	intrinsic apoptotic signaling pathway in response to DNA damage by p53 class mediator	5/381	45/28814	0.000311473	0.00574478	0.00413816	Pycard/Pml/Mif/Trp53/Msh2	5
GO:0050691	GO:0050691	regulation of defense response to virus by host	5/381	45/28814	0.000311473	0.00574478	0.00413816	Hsp90aa1/Pycard/Ddx58/Trim6/Pml	5
GO:2000278	GO:2000278	regulation of DNA biosynthetic process	8/381	129/28814	0.000329774	0.00598609	0.00431198	Jade1/Hsp90aa1/Pml/Terf1/Rfc5/Dkc1/Xrcc5/Trp53	8
GO:0062014	GO:0062014	negative regulation of small molecule metabolic process	7/381	98/28814	0.000329813	0.00598609	0.00431198	Apoc1/Apoe/Rest/Tigar/Parp1/Trp53/Pibf1	7
GO:0009145	GO:0009145	purine nucleoside triphosphate biosynthetic process	6/381	70/28814	0.00033029	0.00598609	0.00431198	Eno1/Parp1/Slc25a13/Pkm/Aldoa/Pnp	6
GO:0045861	GO:0045861	negative regulation of proteolysis	14/381	358/28814	0.000330623	0.00598609	0.00431198	Sfn/Wfdc2/Timp1/Gpx1/Pml/Spint2/Gapdh/Ubxn1/Usp7/Gpi1/Trp53/Renbp/Ogt/Cst3	14
GO:0010992	GO:0010992	ubiquitin recycling	3/381	11/28814	0.000349773	0.00626473	0.0045127	Trim6/Ube2s/Ube2c	3
GO:0060056	GO:0060056	mammary gland involution	3/381	11/28814	0.000349773	0.00626473	0.0045127	Elf3/Pml/Bax	3
GO:1901992	GO:1901992	positive regulation of mitotic cell cycle phase transition	7/381	99/28814	0.000350938	0.00626473	0.0045127	Rcc2/Mta3/Fbxo5/Dbf4/Ccnb1/Cul4b/Ube2c	7
GO:0009755	GO:0009755	hormone-mediated signaling pathway	9/381	164/28814	0.000352362	0.00626473	0.0045127	Nr5a2/Nr0b1/Trh/Klf9/Parp1/Taf7/Kdm3a/Nodal/Sgk1	9
GO:1902882	GO:1902882	regulation of response to oxidative stress	7/381	100/28814	0.000373133	0.00660428	0.00475729	Hspb1/Gpx1/Sod2/Rest/Parp1/Trp53/Mcl1	7
GO:0140013	GO:0140013	meiotic nuclear division	10/381	202/28814	0.000382801	0.00674517	0.00485877	Ooep/Tdrd12/Hsf2bp/Tex19.1/Sycp3/Terf1/Fbxo5/Syce2/Cks2/Incenp	10
GO:0009201	GO:0009201	ribonucleoside triphosphate biosynthetic process	6/381	72/28814	0.000384967	0.00675318	0.00486455	Eno1/Parp1/Slc25a13/Pkm/Aldoa/Pnp	6
GO:1901071	GO:1901071	glucosamine-containing compound metabolic process	4/381	27/28814	0.000415108	0.00722102	0.00520154	Hexb/Gnpda1/Renbp/Ogt	4
GO:0006164	GO:0006164	purine nucleotide biosynthetic process	9/381	168/28814	0.000420301	0.00722102	0.00520154	Pdk1/Eno1/Parp1/Slc25a13/Hprt/Pkm/Aldoa/Gart/Pnp	9
GO:0042770	GO:0042770	signal transduction in response to DNA damage	9/381	168/28814	0.000420301	0.00722102	0.00520154	Acer2/Pml/Mif/Trp53/Dyrk3/Rnaseh2b/Eef1e1/Msh2/Atrx	9
GO:0003382	GO:0003382	epithelial cell morphogenesis	5/381	48/28814	0.000422613	0.00722102	0.00520154	Pecam1/Rab25/Col18a1/Spint2/Jmjd1c	5
GO:0043403	GO:0043403	skeletal muscle tissue regeneration	5/381	48/28814	0.000422613	0.00722102	0.00520154	Sox15/Klf5/Gpx1/Cd9/Pkm	5
GO:0051972	GO:0051972	regulation of telomerase activity	5/381	48/28814	0.000422613	0.00722102	0.00520154	Hsp90aa1/Pml/Terf1/Dkc1/Trp53	5
GO:0000018	GO:0000018	regulation of DNA recombination	8/381	134/28814	0.000425865	0.00724521	0.00521897	Ooep/Rif1/Smarcad1/Parp1/Msh6/Hmces/Msh2/Morf4l2	8
GO:0007015	GO:0007015	actin filament organization	16/381	458/28814	0.000445228	0.0074854	0.00539199	Ooep/Pycard/Sdc4/Pecam1/Lima1/Kank3/Ezr/Dstn/Mtss1/Msrb2/Enah/Diaph1/Mphosph8/Pdlim1/Twf2/Actn4	16
GO:0010833	GO:0010833	telomere maintenance via telomere lengthening	6/381	74/28814	0.000446472	0.0074854	0.00539199	Hsp90aa1/Pml/Terf1/Parp1/Dkc1/Xrcc5	6
GO:0045911	GO:0045911	positive regulation of DNA recombination	6/381	74/28814	0.000446472	0.0074854	0.00539199	Ooep/Rif1/Parp1/Hmces/Msh2/Morf4l2	6
GO:0034968	GO:0034968	histone lysine methylation	8/381	135/28814	0.000447569	0.0074854	0.00539199	Rif1/Jarid2/Mtf2/Baz2a/Kdm3a/Eed/Ogt/Atrx	8
GO:2001236	GO:2001236	regulation of extrinsic apoptotic signaling pathway	9/381	170/28814	0.00045811	0.00759466	0.00547069	Pycard/Lgals3/Gpx1/Pml/Gclm/Bax/Hmgb2/Mcl1/Faf1	9
GO:0009068	GO:0009068	aspartate family amino acid catabolic process	3/381	12/28814	0.000461799	0.00759466	0.00547069	Tdh/Pipox/Gcat	3
GO:0030388	GO:0030388	fructose 1,6-bisphosphate metabolic process	3/381	12/28814	0.000461799	0.00759466	0.00547069	Tigar/Pfkp/Aldoa	3
GO:0072531	GO:0072531	pyrimidine-containing compound transmembrane transport	3/381	12/28814	0.000461799	0.00759466	0.00547069	Slc28a1/Slc29a1/Slc25a36	3
GO:0062012	GO:0062012	regulation of small molecule metabolic process	14/381	371/28814	0.000471557	0.00772125	0.00556188	Esrrb/Ephx2/Apoc1/Pdk1/Apoe/Rest/Tigar/Eno1/Parp1/Usp7/Acadm/Trp53/Pibf1/Ogt	14
GO:2001252	GO:2001252	positive regulation of chromosome organization	7/381	104/28814	0.000473409	0.00772125	0.00556188	Pml/Dkc1/Xrcc5/Gnl3/Mphosph8/Ino80e/Atrx	7
GO:0050688	GO:0050688	regulation of defense response to virus	6/381	76/28814	0.000515378	0.00837118	0.00603005	Hsp90aa1/Pycard/Ddx58/Trim6/Pml/Apobec3	6
GO:0043281	GO:0043281	regulation of cysteine-type endopeptidase activity involved in apoptotic process	10/381	210/28814	0.000519077	0.00839264	0.00604551	Sox2/Sfn/Pycard/Gpx1/Acer2/Pml/Rest/Bax/Gpi1/Nodal	10
GO:0031330	GO:0031330	negative regulation of cellular catabolic process	11/381	249/28814	0.000520952	0.00839264	0.00604551	Apoc1/Dnd1/Timp1/Pml/Tigar/Dkc1/Ubxn1/Usp7/Trp53/Mcl1/Ogt	11
GO:0044772	GO:0044772	mitotic cell cycle phase transition	15/381	420/28814	0.000531145	0.00852207	0.00613873	Esrrb/Jade1/Rcc2/Mta3/Fbxl3/Pml/Fbxo5/Trp53/Ube2s/Rnaseh2b/Dbf4/Ccnb1/Cul4b/Cks2/Ube2c	15
GO:0008156	GO:0008156	negative regulation of DNA replication	4/381	29/28814	0.000550195	0.00858347	0.00618297	Terf1/Fbxo5/Trp53/Wapl	4
GO:0010528	GO:0010528	regulation of transposition	4/381	29/28814	0.000550195	0.00858347	0.00618297	Morc1/Tex19.1/Mov10/Apobec3	4
GO:0010529	GO:0010529	negative regulation of transposition	4/381	29/28814	0.000550195	0.00858347	0.00618297	Morc1/Tex19.1/Mov10/Apobec3	4
GO:0010971	GO:0010971	positive regulation of G2/M transition of mitotic cell cycle	4/381	29/28814	0.000550195	0.00858347	0.00618297	Rcc2/Mta3/Fbxo5/Ccnb1	4
GO:0035987	GO:0035987	endodermal cell differentiation	4/381	29/28814	0.000550195	0.00858347	0.00618297	Sox2/Nanog/Pou5f1/Nodal	4
GO:0051570	GO:0051570	regulation of histone H3-K9 methylation	4/381	29/28814	0.000550195	0.00858347	0.00618297	Rif1/Jarid2/Kdm3a/Atrx	4
GO:0060444	GO:0060444	branching involved in mammary gland duct morphogenesis	4/381	29/28814	0.000550195	0.00858347	0.00618297	Tfap2c/Pml/Kdm5b/Etv5	4
GO:0061647	GO:0061647	histone H3-K9 modification	5/381	51/28814	0.000561304	0.00872231	0.00628297	Rif1/Jarid2/Baz2a/Kdm3a/Atrx	5
GO:0072522	GO:0072522	purine-containing compound biosynthetic process	9/381	175/28814	0.000565004	0.00874537	0.00629959	Pdk1/Eno1/Parp1/Slc25a13/Hprt/Pkm/Aldoa/Gart/Pnp	9
GO:0061180	GO:0061180	mammary gland epithelium development	6/381	78/28814	0.000592283	0.00902444	0.00650061	Tfap2c/Gpx1/Pml/Kdm5b/Bax/Etv5	6
GO:0048385	GO:0048385	regulation of retinoic acid receptor signaling pathway	3/381	13/28814	0.000594465	0.00902444	0.00650061	Klf2/Ctbp2/Tgif1	3
GO:0051974	GO:0051974	negative regulation of telomerase activity	3/381	13/28814	0.000594465	0.00902444	0.00650061	Pml/Terf1/Trp53	3
GO:0061620	GO:0061620	glycolytic process through glucose-6-phosphate	3/381	13/28814	0.000594465	0.00902444	0.00650061	Pfkp/Eno1/Gpi1	3
GO:1904816	GO:1904816	positive regulation of protein localization to chromosome, telomeric region	3/381	13/28814	0.000594465	0.00902444	0.00650061	Pml/Dkc1/Gnl3	3
GO:0046596	GO:0046596	regulation of viral entry into host cell	5/381	52/28814	0.000614356	0.00929067	0.00669238	Triml2/Triml1/Ifitm3/Trim6/Ifitm1	5
GO:0009165	GO:0009165	nucleotide biosynthetic process	10/381	215/28814	0.000623065	0.00932241	0.00671525	Pdk1/Eno1/Parp1/Slc25a13/Hprt/Pkm/Aldoa/Upp1/Gart/Pnp	10
GO:0006997	GO:0006997	nucleus organization	8/381	142/28814	0.000625939	0.00932241	0.00671525	Sycp3/Ubxn2a/Pml/Baz2a/Dyrk3/Kdm3a/Hmgb2/Rrn3	8
GO:0008340	GO:0008340	determination of adult lifespan	4/381	30/28814	0.000628265	0.00932241	0.00671525	Tfcp2l1/Msh6/Trp53/Msh2	4
GO:0031445	GO:0031445	regulation of heterochromatin assembly	4/381	30/28814	0.000628265	0.00932241	0.00671525	Zfp42/Dppa3/Tet1/Mphosph8	4
GO:0120261	GO:0120261	regulation of heterochromatin organization	4/381	30/28814	0.000628265	0.00932241	0.00671525	Zfp42/Dppa3/Tet1/Mphosph8	4
GO:1902904	GO:1902904	negative regulation of supramolecular fiber organization	9/381	178/28814	0.000638396	0.00943726	0.00679798	Pecam1/Lima1/Apoe/Kank3/Hspa8/Mphosph8/Twf2/Sgk1/Stmn2	9
GO:0001666	GO:0001666	response to hypoxia	10/381	216/28814	0.000645799	0.00951107	0.00685115	Atp1b1/Pdk1/Pml/Rest/Tigar/Cbs/Eno1/Ucp2/Trp53/Ogt	10
GO:1903313	GO:1903313	positive regulation of mRNA metabolic process	8/381	143/28814	0.000655539	0.00961863	0.00692862	Rbmxl2/Dnd1/Nanos3/Mov10/Hspa8/Exosc5/Ttc5/Ccnb1	8
GO:0007369	GO:0007369	gastrulation	9/381	179/28814	0.000664524	0.00971435	0.00699758	Sox2/Gdf3/Nanog/Pou5f1/Tdgf1/Gpi1/Trp53/Nodal/Tgif1	9
GO:2000113	GO:2000113	negative regulation of cellular macromolecule biosynthetic process	10/381	217/28814	0.000669213	0.00973804	0.00701464	Dnd1/Nanos3/Acer2/Mov10/Pml/Eif4e2/Exosc5/Rpl13a/Gapdh/Fxr1	10
GO:0031057	GO:0031057	negative regulation of histone modification	5/381	53/28814	0.000671078	0.00973804	0.00701464	Jarid2/Mtf2/Taf7/Kdm3a/L3mbtl2	5
GO:0007281	GO:0007281	germ cell development	14/381	386/28814	0.00069493	0.0100059	0.00720755	Zfp42/Sycp3/Dnd1/Hexb/Rnf17/Jam2/Nanos3/Bax/Fbxo5/Kdm3a/Hmgb2/Etv5/Ccnb1/Msh2	14
GO:0030004	GO:0030004	cellular monovalent inorganic cation homeostasis	7/381	111/28814	0.000699675	0.0100059	0.00720755	Spp1/Slc9b1/Atp1b1/Cln5/Trp53/Grn/Sgk1	7
GO:0045739	GO:0045739	positive regulation of DNA repair	7/381	111/28814	0.000699675	0.0100059	0.00720755	Ooep/Rif1/Tigar/Parp1/Ino80e/Pnp/Morf4l2	7
GO:1902749	GO:1902749	regulation of cell cycle G2/M phase transition	7/381	111/28814	0.000699675	0.0100059	0.00720755	Rcc2/Mta3/Fbxo5/Trp53/Dyrk3/Rnaseh2b/Ccnb1	7
GO:0060795	GO:0060795	cell fate commitment involved in formation of primary germ layer	4/381	31/28814	0.000713873	0.010172	0.00732727	Sox2/Nanog/Pou5f1/Nodal	4
GO:0034249	GO:0034249	negative regulation of cellular amide metabolic process	10/381	219/28814	0.000718147	0.0101961	0.00734462	Dnd1/Nanos3/Apoe/Mov10/Pml/Eif4e2/Exosc5/Rpl13a/Gapdh/Fxr1	10
GO:1900542	GO:1900542	regulation of purine nucleotide metabolic process	6/381	81/28814	0.000723999	0.0102424	0.00737793	Esrrb/Pdk1/Tigar/Eno1/Parp1/Ogt	6
GO:0009161	GO:0009161	ribonucleoside monophosphate metabolic process	5/381	54/28814	0.000731629	0.0103134	0.00742906	Dpys/Hprt/Upp1/Gart/Pnp	5
GO:1901293	GO:1901293	nucleoside phosphate biosynthetic process	10/381	220/28814	0.000743698	0.0103757	0.00747396	Pdk1/Eno1/Parp1/Slc25a13/Hprt/Pkm/Aldoa/Upp1/Gart/Pnp	10
GO:0071897	GO:0071897	DNA biosynthetic process	9/381	182/28814	0.000748197	0.0103757	0.00747396	Sycp3/Jade1/Hsp90aa1/Pml/Terf1/Rfc5/Dkc1/Xrcc5/Trp53	9
GO:0016446	GO:0016446	somatic hypermutation of immunoglobulin genes	3/381	14/28814	0.000749195	0.0103757	0.00747396	Msh6/Ung/Msh2	3
GO:0050667	GO:0050667	homocysteine metabolic process	3/381	14/28814	0.000749195	0.0103757	0.00747396	Tst/Cbs/Cth	3
GO:0061085	GO:0061085	regulation of histone H3-K27 methylation	3/381	14/28814	0.000749195	0.0103757	0.00747396	Mtf2/Eed/Ogt	3
GO:2000112	GO:2000112	regulation of cellular macromolecule biosynthetic process	16/381	481/28814	0.000751904	0.0103768	0.00747476	Esrrb/Dnd1/Nanos3/Acer2/Mif4gd/Mov10/Aplp1/Rpl22/Pml/Eif4e2/Exosc5/Rpl13a/Ulk1/Gapdh/Pkm/Fxr1	16
GO:0090407	GO:0090407	organophosphate biosynthetic process	16/381	482/28814	0.000768557	0.0105152	0.00757445	Pdgfa/Ckb/Hexb/Socs2/Pdk1/Eno1/Parp1/Slc25a13/Impa2/Etnk1/Hprt/Pkm/Aldoa/Upp1/Gart/Pnp	16
GO:0006473	GO:0006473	protein acetylation	10/381	221/28814	0.000769993	0.0105152	0.00757445	Jade1/Pou5f1/Kat6b/Hat1/Pml/Esco2/Taf7/L3mbtl2/Ogt/Morf4l2	10
GO:0006140	GO:0006140	regulation of nucleotide metabolic process	6/381	82/28814	0.000772588	0.0105152	0.00757445	Esrrb/Pdk1/Tigar/Eno1/Parp1/Ogt	6
GO:0009142	GO:0009142	nucleoside triphosphate biosynthetic process	6/381	82/28814	0.000772588	0.0105152	0.00757445	Eno1/Parp1/Slc25a13/Pkm/Aldoa/Pnp	6
GO:1903900	GO:1903900	regulation of viral life cycle	8/381	147/28814	0.000785436	0.0106533	0.00767395	Triml2/Nr5a2/Triml1/Ifitm3/Trim6/Apobec3/Mphosph8/Ifitm1	8
GO:0000096	GO:0000096	sulfur amino acid metabolic process	4/381	32/28814	0.000807412	0.0109139	0.00786165	Tst/Gclm/Cbs/Cth	4
GO:0019319	GO:0019319	hexose biosynthetic process	6/381	83/28814	0.000823657	0.0110955	0.00799245	Gnpda1/Gapdh/Usp7/Gpi1/Acadm/Ogt	6
GO:0042176	GO:0042176	regulation of protein catabolic process	14/381	393/28814	0.000826525	0.0110962	0.007993	Hsp90aa1/Apoe/Timp1/Gpx1/Ubxn2a/Ezr/Pml/Fbxo22/Ubxn1/Usp7/Cul4b/Mycbp2/Faf1/Ogt	14
GO:0032272	GO:0032272	negative regulation of protein polymerization	6/381	84/28814	0.00087729	0.0117378	0.00845517	Pecam1/Kank3/Mphosph8/Twf2/Sgk1/Stmn2	6
GO:1903311	GO:1903311	regulation of mRNA metabolic process	12/381	308/28814	0.000894111	0.0118838	0.00856032	Rbmxl2/Dnd1/Nanos3/Mov10/Hspa8/Rest/Exosc5/Fxr1/Ttc5/Ccnb1/Rbm25/Malat1	12
GO:0018022	GO:0018022	peptidyl-lysine methylation	8/381	150/28814	0.000895823	0.0118838	0.00856032	Rif1/Jarid2/Mtf2/Baz2a/Kdm3a/Eed/Ogt/Atrx	8
GO:0071900	GO:0071900	regulation of protein serine/threonine kinase activity	13/381	352/28814	0.000905906	0.0118838	0.00856032	Tcl1/Pdgfa/Sfn/Pycard/Tdgf1/Apoe/Cbs/Stk38/Mif/Pim1/Gab1/Ccnb1/Incenp	13
GO:0009112	GO:0009112	nucleobase metabolic process	4/381	33/28814	0.000909276	0.0118838	0.00856032	Dpys/Hprt/Gart/Pnp	4
GO:0009156	GO:0009156	ribonucleoside monophosphate biosynthetic process	4/381	33/28814	0.000909276	0.0118838	0.00856032	Hprt/Upp1/Gart/Pnp	4
GO:0033598	GO:0033598	mammary gland epithelial cell proliferation	4/381	33/28814	0.000909276	0.0118838	0.00856032	Tfap2c/Gpx1/Kdm5b/Bax	4
GO:0071168	GO:0071168	protein localization to chromatin	4/381	33/28814	0.000909276	0.0118838	0.00856032	Jarid2/Esco2/Wapl/Msh2	4
GO:0001711	GO:0001711	endodermal cell fate commitment	3/381	15/28814	0.000927343	0.0119226	0.00858822	Sox2/Nanog/Pou5f1	3
GO:0002566	GO:0002566	somatic diversification of immune receptors via somatic mutation	3/381	15/28814	0.000927343	0.0119226	0.00858822	Msh6/Ung/Msh2	3
GO:0006167	GO:0006167	AMP biosynthetic process	3/381	15/28814	0.000927343	0.0119226	0.00858822	Hprt/Gart/Pnp	3
GO:0006188	GO:0006188	IMP biosynthetic process	3/381	15/28814	0.000927343	0.0119226	0.00858822	Hprt/Gart/Pnp	3
GO:0032530	GO:0032530	regulation of microvillus organization	3/381	15/28814	0.000927343	0.0119226	0.00858822	Klf5/Ezr/Twf2	3
GO:0052372	GO:0052372	modulation by symbiont of entry into host	5/381	57/28814	0.000937868	0.0119412	0.00860164	Triml2/Triml1/Ifitm3/Trim6/Ifitm1	5
GO:0098754	GO:0098754	detoxification	5/381	57/28814	0.000937868	0.0119412	0.00860164	Mt2/Mt1/Sod2/Pim1/Aldh2	5
GO:1901607	GO:1901607	alpha-amino acid biosynthetic process	5/381	57/28814	0.000937868	0.0119412	0.00860164	Asns/Cbs/Sephs2/Bcat2/Cth	5
GO:0043525	GO:0043525	positive regulation of neuron apoptotic process	6/381	86/28814	0.000992595	0.0125973	0.00907429	Mybl2/Nqo1/Bax/Trp53/Mcl1/Grn	6
GO:0015980	GO:0015980	energy derivation by oxidation of organic compounds	12/381	312/28814	0.000999001	0.0126026	0.00907808	Esrrb/Chchd10/Cisd1/Sod2/Tigar/Bax/Slc25a13/Acadm/Trp53/Cox5a/Ccnb1/Msh2	12
GO:1901987	GO:1901987	regulation of cell cycle phase transition	14/381	401/28814	0.0010021	0.0126026	0.00907808	Sox2/Jade1/Rcc2/Mta3/Pml/Fbxo5/Trp53/Dyrk3/Rnaseh2b/Dbf4/Ccnb1/Cul4b/Msh2/Ube2c	14
GO:0043401	GO:0043401	steroid hormone mediated signaling pathway	7/381	118/28814	0.00100414	0.0126026	0.00907808	Nr0b1/Klf9/Parp1/Taf7/Kdm3a/Nodal/Sgk1	7
GO:0000819	GO:0000819	sister chromatid segregation	9/381	190/28814	0.00101405	0.0126026	0.00907808	Sycp3/Esco2/Fbxo5/Pibf1/Wapl/Ccnb1/Incenp/Atrx/Ube2c	9
GO:0018394	GO:0018394	peptidyl-lysine acetylation	9/381	190/28814	0.00101405	0.0126026	0.00907808	Jade1/Pou5f1/Kat6b/Hat1/Pml/Taf7/L3mbtl2/Ogt/Morf4l2	9
GO:0006754	GO:0006754	ATP biosynthetic process	5/381	58/28814	0.00101536	0.0126026	0.00907808	Eno1/Parp1/Slc25a13/Pkm/Aldoa	5
GO:1904356	GO:1904356	regulation of telomere maintenance via telomere lengthening	5/381	58/28814	0.00101536	0.0126026	0.00907808	Pml/Terf1/Parp1/Dkc1/Xrcc5	5
GO:0045862	GO:0045862	positive regulation of proteolysis	13/381	357/28814	0.00102948	0.0127378	0.00917545	Cldn4/Pycard/Apoe/Acer2/Hspa8/Pml/Rest/Eno1/Fbxo22/Bax/Grn/Nodal/Ogt	13
GO:0009205	GO:0009205	purine ribonucleoside triphosphate metabolic process	6/381	87/28814	0.00105444	0.0129419	0.00932248	Eno1/Parp1/Slc25a13/Pkm/Aldoa/Pnp	6
GO:0045860	GO:0045860	positive regulation of protein kinase activity	13/381	358/28814	0.00105581	0.0129419	0.00932248	Tcl1/Pdgfa/Hsp90aa1/Sdc4/Tdgf1/Prkcz/Xrcc5/Bora/Mif/Pim1/Pibf1/Gab1/Incenp	13
GO:0052548	GO:0052548	regulation of endopeptidase activity	13/381	358/28814	0.00105581	0.0129419	0.00932248	Sox2/Sfn/Pycard/Timp1/Gpx1/Acer2/Pml/Rest/Bax/Gapdh/Gpi1/Nodal/Renbp	13
GO:0051091	GO:0051091	positive regulation of DNA-binding transcription factor activity	11/381	272/28814	0.00107404	0.0131246	0.0094541	Triml2/Triml1/Pycard/Arid5b/Ddx58/Trim6/Trim13/Jup/Prkcz/Nodal/Cth	11
GO:0009895	GO:0009895	negative regulation of catabolic process	12/381	315/28814	0.00108422	0.0131667	0.00948443	Apoc1/Dnd1/Timp1/Pml/Tigar/Dkc1/Ubxn1/Usp7/Trp53/Mcl1/Mycbp2/Ogt	12
GO:0001825	GO:0001825	blastocyst formation	5/381	59/28814	0.0010975	0.0131667	0.00948443	Tfap2c/Esrrb/Pou5f1/Tet1/Nodal	5
GO:0002204	GO:0002204	somatic recombination of immunoglobulin genes involved in immune response	5/381	59/28814	0.0010975	0.0131667	0.00948443	Rif1/Msh6/Hmces/Ung/Msh2	5
GO:0002208	GO:0002208	somatic diversification of immunoglobulins involved in immune response	5/381	59/28814	0.0010975	0.0131667	0.00948443	Rif1/Msh6/Hmces/Ung/Msh2	5
GO:0045071	GO:0045071	negative regulation of viral genome replication	5/381	59/28814	0.0010975	0.0131667	0.00948443	Ifitm3/Trim6/Apobec3/Mphosph8/Ifitm1	5
GO:0045190	GO:0045190	isotype switching	5/381	59/28814	0.0010975	0.0131667	0.00948443	Rif1/Msh6/Hmces/Ung/Msh2	5
GO:0006044	GO:0006044	N-acetylglucosamine metabolic process	3/381	16/28814	0.0011302	0.0134771	0.00970798	Hexb/Gnpda1/Renbp	3
GO:0009070	GO:0009070	serine family amino acid biosynthetic process	3/381	16/28814	0.0011302	0.0134771	0.00970798	Cbs/Sephs2/Cth	3
GO:0031099	GO:0031099	regeneration	8/381	156/28814	0.00115385	0.0137176	0.00988127	Sox15/Klf5/Gpx1/Cd9/Bex1/Ulk1/Pkm/Grn	8
GO:0006278	GO:0006278	RNA-templated DNA biosynthetic process	5/381	60/28814	0.00118447	0.0139849	0.0100738	Hsp90aa1/Pml/Terf1/Dkc1/Xrcc5	5
GO:0007004	GO:0007004	telomere maintenance via telomerase	5/381	60/28814	0.00118447	0.0139849	0.0100738	Hsp90aa1/Pml/Terf1/Dkc1/Xrcc5	5
GO:0034644	GO:0034644	cellular response to UV	6/381	89/28814	0.00118697	0.0139849	0.0100738	Timp1/Crip1/Parp1/Bax/Trp53/Cul4b	6
GO:0003018	GO:0003018	vascular process in circulatory system	10/381	235/28814	0.00122588	0.0143582	0.0103427	Klf2/Sh3gl2/Akap12/Apoe/Gpx1/Sod2/Gclm/Tjp2/Cbs/Slc2a1	10
GO:0018209	GO:0018209	peptidyl-serine modification	13/381	364/28814	0.00122592	0.0143582	0.0103427	Tcl1/Hsp90aa1/Pdk1/Trim6/Parp1/Ulk1/Bax/Prkcz/Stk38/Mif/Dyrk3/Ogt/Sgk1	13
GO:0001824	GO:0001824	blastocyst development	8/381	158/28814	0.00125193	0.0145575	0.0104863	Tfap2c/Esrrb/Pou5f1/Elf3/Atp1b1/Tet1/Grn/Nodal	8
GO:0046364	GO:0046364	monosaccharide biosynthetic process	6/381	90/28814	0.00125783	0.0145575	0.0104863	Gnpda1/Gapdh/Usp7/Gpi1/Acadm/Ogt	6
GO:0017148	GO:0017148	negative regulation of translation	9/381	196/28814	0.0012599	0.0145575	0.0104863	Dnd1/Nanos3/Mov10/Pml/Eif4e2/Exosc5/Rpl13a/Gapdh/Fxr1	9
GO:0000423	GO:0000423	mitophagy	4/381	36/28814	0.00126876	0.0145575	0.0104863	Tigar/Ulk1/Trp53/Tomm7	4
GO:0010043	GO:0010043	response to zinc ion	4/381	36/28814	0.00126876	0.0145575	0.0104863	Mt2/Mt1/Slc30a2/Crip1	4
GO:0033273	GO:0033273	response to vitamin	4/381	36/28814	0.00126876	0.0145575	0.0104863	Spp1/Alpl/Cbs/Pim1	4
GO:0140718	GO:0140718	facultative heterochromatin assembly	4/381	36/28814	0.00126876	0.0145575	0.0104863	Tet1/Baz2a/Mphosph8/Hells	4
GO:0009416	GO:0009416	response to light stimulus	12/381	321/28814	0.00127283	0.0145609	0.0104887	Timp1/Gpx1/Fbxl3/Pml/Crip1/Parp1/Bax/Msh6/Trp53/Cul4b/Msh2/Sgk1	12
GO:2000142	GO:2000142	regulation of DNA-templated transcription, initiation	5/381	61/28814	0.00127643	0.0145609	0.0104887	Morc1/Pou5f1/Taf7/Trp53/Rrn3	5
GO:0002821	GO:0002821	positive regulation of adaptive immune response	8/381	159/28814	0.0013034	0.014813	0.0106703	Pycard/Rif1/Hspa8/Prkcz/Mif/Hmces/Msh2/Pnp	8
GO:0031668	GO:0031668	cellular response to extracellular stimulus	10/381	237/28814	0.00130603	0.014813	0.0106703	Myh13/Asns/Cbs/Ppan/Fbxo22/Ulk1/Trp53/Pim1/Ttc5/Slc2a1	10
GO:0009199	GO:0009199	ribonucleoside triphosphate metabolic process	6/381	91/28814	0.00133188	0.014977	0.0107884	Eno1/Parp1/Slc25a13/Pkm/Aldoa/Pnp	6
GO:0045069	GO:0045069	regulation of viral genome replication	6/381	91/28814	0.00133188	0.014977	0.0107884	Nr5a2/Ifitm3/Trim6/Apobec3/Mphosph8/Ifitm1	6
GO:1903578	GO:1903578	regulation of ATP metabolic process	6/381	91/28814	0.00133188	0.014977	0.0107884	Esrrb/Tigar/Eno1/Parp1/Trp53/Ogt	6
GO:0001710	GO:0001710	mesodermal cell fate commitment	3/381	17/28814	0.001359	0.0151097	0.0108841	Nanog/Pou5f1/Nodal	3
GO:0006177	GO:0006177	GMP biosynthetic process	3/381	17/28814	0.001359	0.0151097	0.0108841	Hprt/Gart/Pnp	3
GO:0038092	GO:0038092	nodal signaling pathway	3/381	17/28814	0.001359	0.0151097	0.0108841	Tdgf1/Nodal/Tgif1	3
GO:0071498	GO:0071498	cellular response to fluid shear stress	3/381	17/28814	0.001359	0.0151097	0.0108841	Spp1/Klf2/Mtss1	3
GO:0008652	GO:0008652	cellular amino acid biosynthetic process	5/381	62/28814	0.00137355	0.0152287	0.0109697	Asns/Cbs/Sephs2/Bcat2/Cth	5
GO:0140014	GO:0140014	mitotic nuclear division	11/381	281/28814	0.00139326	0.0154039	0.011096	Mybl2/Mzt1/Bora/Kif20b/Fbxo5/Pibf1/Ube2s/Ccnb1/Incenp/Atrx/Ube2c	11
GO:0009066	GO:0009066	aspartate family amino acid metabolic process	4/381	37/28814	0.00140786	0.0154356	0.0111188	Tdh/Pipox/Asns/Gcat	4
GO:0043516	GO:0043516	regulation of DNA damage response, signal transduction by p53 class mediator	4/381	37/28814	0.00140786	0.0154356	0.0111188	Mif/Trp53/Dyrk3/Eef1e1	4
GO:0046686	GO:0046686	response to cadmium ion	4/381	37/28814	0.00140786	0.0154356	0.0111188	Sox2/Mt2/Mt1/Gss	4
GO:0009410	GO:0009410	response to xenobiotic stimulus	12/381	325/28814	0.00141308	0.0154499	0.0111291	Gstm3/Gstm2/Gsta4/Gstm1/Nqo1/Gpx1/Sod2/Rest/Tigar/Gclm/Trp53/Pnp	12
GO:0008406	GO:0008406	gonad development	10/381	240/28814	0.00143422	0.0155946	0.0112334	Nanog/Nr0b1/Tex19.1/Arid5b/Bax/Eif2s2/Hmgb2/Msh2/Jmjd1c/Atrx	10
GO:2000116	GO:2000116	regulation of cysteine-type endopeptidase activity	10/381	240/28814	0.00143422	0.0155946	0.0112334	Sox2/Sfn/Pycard/Gpx1/Acer2/Pml/Rest/Bax/Gpi1/Nodal	10
GO:0036293	GO:0036293	response to decreased oxygen levels	10/381	243/28814	0.00157245	0.0170507	0.0122822	Atp1b1/Pdk1/Pml/Rest/Tigar/Cbs/Eno1/Ucp2/Trp53/Ogt	10
GO:0006282	GO:0006282	regulation of DNA repair	8/381	164/28814	0.00158657	0.0171567	0.0123586	Ooep/Rif1/Pml/Tigar/Parp1/Ino80e/Pnp/Morf4l2	8
GO:0019079	GO:0019079	viral genome replication	7/381	128/28814	0.00160969	0.0173206	0.0124766	Nr5a2/Ifitm3/Hspa8/Trim6/Apobec3/Mphosph8/Ifitm1	7
GO:0046184	GO:0046184	aldehyde biosynthetic process	3/381	18/28814	0.00161489	0.0173206	0.0124766	Rest/Kdm3a/Aldoa	3
GO:1902176	GO:1902176	negative regulation of oxidative stress-induced intrinsic apoptotic signaling pathway	3/381	18/28814	0.00161489	0.0173206	0.0124766	Hspb1/Gpx1/Sod2	3
GO:0045137	GO:0045137	development of primary sexual characteristics	10/381	244/28814	0.00162086	0.0173375	0.0124888	Nanog/Nr0b1/Tex19.1/Arid5b/Bax/Eif2s2/Hmgb2/Msh2/Jmjd1c/Atrx	10
GO:0030879	GO:0030879	mammary gland development	8/381	165/28814	0.00164864	0.017587	0.0126685	Tfap2c/Elf3/Socs2/Gpx1/Pml/Kdm5b/Bax/Etv5	8
GO:0009144	GO:0009144	purine nucleoside triphosphate metabolic process	6/381	95/28814	0.00166185	0.0176801	0.0127356	Eno1/Parp1/Slc25a13/Pkm/Aldoa/Pnp	6
GO:0006397	GO:0006397	mRNA processing	15/381	472/28814	0.00170237	0.0180273	0.0129857	Rbmxl2/Cpsf4l/Lgals3/Dhx16/Aplp1/Hspa8/Rbm26/Rest/Bcas2/Grsf1/Fxr1/Ccnb1/Rbm25/Malat1/Snrpn	15
GO:0071383	GO:0071383	cellular response to steroid hormone stimulus	8/381	166/28814	0.00171262	0.0180273	0.0129857	Nr0b1/Klf9/Rest/Parp1/Taf7/Kdm3a/Nodal/Sgk1	8
GO:0001706	GO:0001706	endoderm formation	4/381	39/28814	0.00171732	0.0180273	0.0129857	Sox2/Nanog/Pou5f1/Nodal	4
GO:0009651	GO:0009651	response to salt stress	4/381	39/28814	0.00171732	0.0180273	0.0129857	Bax/Xrcc5/Anxa7/Trp53	4
GO:2000036	GO:2000036	regulation of stem cell population maintenance	4/381	39/28814	0.00171732	0.0180273	0.0129857	Tcl1/Esrrb/Rest/Kdm3a	4
GO:0016573	GO:0016573	histone acetylation	8/381	167/28814	0.00177854	0.0186204	0.0134129	Jade1/Pou5f1/Kat6b/Hat1/Taf7/L3mbtl2/Ogt/Morf4l2	8
GO:0022411	GO:0022411	cellular component disassembly	14/381	427/28814	0.00180373	0.0188342	0.0135669	Sh3gl2/Lima1/Hspa8/Dstn/Tigar/Ulk1/Bax/Trp53/Dyrk3/Tomm7/Mphosph8/Twf2/Sgk1/Stmn2	14
GO:0010544	GO:0010544	negative regulation of platelet activation	3/381	19/28814	0.001899	0.0197246	0.0142083	Pdgfa/Apoe/Cd9	3
GO:0071514	GO:0071514	genomic imprinting	3/381	19/28814	0.001899	0.0197246	0.0142083	Zfp42/Dppa3/Tet1	3
GO:0030041	GO:0030041	actin filament polymerization	8/381	169/28814	0.0019164	0.0197778	0.0142466	Pycard/Pecam1/Kank3/Mtss1/Msrb2/Diaph1/Mphosph8/Twf2	8
GO:0007127	GO:0007127	meiosis I	7/381	132/28814	0.00191916	0.0197778	0.0142466	Hsf2bp/Tex19.1/Sycp3/Terf1/Fbxo5/Syce2/Cks2	7
GO:0010906	GO:0010906	regulation of glucose metabolic process	7/381	132/28814	0.00191916	0.0197778	0.0142466	Esrrb/Pdk1/Tigar/Usp7/Acadm/Trp53/Ogt	7
GO:1903362	GO:1903362	regulation of cellular protein catabolic process	10/381	250/28814	0.0019373	0.019866	0.0143101	Hsp90aa1/Apoe/Gpx1/Ezr/Pml/Fbxo22/Ubxn1/Usp7/Faf1/Ogt	10
GO:0009123	GO:0009123	nucleoside monophosphate metabolic process	5/381	67/28814	0.00194281	0.019866	0.0143101	Dpys/Hprt/Upp1/Gart/Pnp	5
GO:0043903	GO:0043903	regulation of biological process involved in symbiotic interaction	5/381	67/28814	0.00194281	0.019866	0.0143101	Triml2/Triml1/Ifitm3/Trim6/Ifitm1	5
GO:0071826	GO:0071826	ribonucleoprotein complex subunit organization	8/381	170/28814	0.00198841	0.0202797	0.0146082	Hsp90aa1/Rps5/Rpsa/Rpl13a/Ppan/Xrcc5/Dyrk3/Eif2s2	8
GO:0018105	GO:0018105	peptidyl-serine phosphorylation	12/381	339/28814	0.00200815	0.0204283	0.0147152	Tcl1/Hsp90aa1/Pdk1/Trim6/Ulk1/Bax/Prkcz/Stk38/Mif/Dyrk3/Ogt/Sgk1	12
GO:0010038	GO:0010038	response to metal ion	11/381	295/28814	0.00204137	0.0206597	0.0148819	Sox2/Mt2/Mt1/Slc30a2/Tigar/Crip1/Rasgrp2/Slc25a13/Gss/Anxa7/Glud1	11
GO:0046394	GO:0046394	carboxylic acid biosynthetic process	11/381	295/28814	0.00204137	0.0206597	0.0148819	Apoc1/Pla2g1b/Asns/Ldhb/Cbs/Mif/Pibf1/Sephs2/Pkm/Bcat2/Cth	11
GO:0050792	GO:0050792	regulation of viral process	8/381	171/28814	0.00206254	0.0208206	0.0149978	Triml2/Nr5a2/Triml1/Ifitm3/Trim6/Apobec3/Mphosph8/Ifitm1	8
GO:0060603	GO:0060603	mammary gland duct morphogenesis	4/381	41/28814	0.00207105	0.020836	0.0150089	Tfap2c/Pml/Kdm5b/Etv5	4
GO:0016447	GO:0016447	somatic recombination of immunoglobulin gene segments	5/381	68/28814	0.00207463	0.020836	0.0150089	Rif1/Msh6/Hmces/Ung/Msh2	5
GO:0016053	GO:0016053	organic acid biosynthetic process	11/381	296/28814	0.00209573	0.0209946	0.0151231	Apoc1/Pla2g1b/Asns/Ldhb/Cbs/Mif/Pibf1/Sephs2/Pkm/Bcat2/Cth	11
GO:0033674	GO:0033674	positive regulation of kinase activity	14/381	435/28814	0.00213768	0.0213606	0.0153868	Tcl1/Pdgfa/Hsp90aa1/Sdc4/Tdgf1/Tigar/Prkcz/Xrcc5/Bora/Mif/Pim1/Pibf1/Gab1/Incenp	14
GO:1902903	GO:1902903	regulation of supramolecular fiber organization	13/381	388/28814	0.00215156	0.021445	0.0154476	Pycard/Sdc4/Pecam1/Lima1/Apoe/Kank3/Hspa8/Dstn/Mtss1/Mphosph8/Twf2/Sgk1/Stmn2	13
GO:0000028	GO:0000028	ribosomal small subunit assembly	3/381	20/28814	0.00221236	0.0217219	0.015647	Rps5/Rpsa/Xrcc5	3
GO:0006144	GO:0006144	purine nucleobase metabolic process	3/381	20/28814	0.00221236	0.0217219	0.015647	Hprt/Gart/Pnp	3
GO:0009159	GO:0009159	deoxyribonucleoside monophosphate catabolic process	3/381	20/28814	0.00221236	0.0217219	0.015647	Dpys/Upp1/Pnp	3
GO:0033599	GO:0033599	regulation of mammary gland epithelial cell proliferation	3/381	20/28814	0.00221236	0.0217219	0.015647	Gpx1/Kdm5b/Bax	3
GO:0043116	GO:0043116	negative regulation of vascular permeability	3/381	20/28814	0.00221236	0.0217219	0.015647	Sh3gl2/Akap12/Apoe	3
GO:0046514	GO:0046514	ceramide catabolic process	3/381	20/28814	0.00221236	0.0217219	0.015647	Hexb/Acer2/Hexa	3
GO:0000086	GO:0000086	G2/M transition of mitotic cell cycle	7/381	136/28814	0.00227283	0.0221503	0.0159556	Esrrb/Rcc2/Mta3/Fbxl3/Fbxo5/Rnaseh2b/Ccnb1	7
GO:0009791	GO:0009791	post-embryonic development	7/381	136/28814	0.00227283	0.0221503	0.0159556	Arid5b/Sod2/Kdm5b/Bax/Acadm/Usp9x/Atrx	7
GO:0061982	GO:0061982	meiosis I cell cycle process	7/381	136/28814	0.00227283	0.0221503	0.0159556	Hsf2bp/Tex19.1/Sycp3/Terf1/Fbxo5/Syce2/Cks2	7
GO:0042246	GO:0042246	tissue regeneration	5/381	70/28814	0.00235767	0.0228642	0.0164698	Sox15/Klf5/Gpx1/Cd9/Pkm	5
GO:0043462	GO:0043462	regulation of ATP-dependent activity	5/381	70/28814	0.00235767	0.0228642	0.0164698	Atp1b1/1810037I17Rik/Msh6/Msh2/Ahsa1	5
GO:0009566	GO:0009566	fertilization	9/381	215/28814	0.00237083	0.0229354	0.0165212	Ooep/Tdrd12/Slc9b1/Hexb/Cd9/Kdm5b/Gnpda1/Bax/Aldoa	9
GO:0032535	GO:0032535	regulation of cellular component size	13/381	393/28814	0.00240312	0.0231909	0.0167052	Pycard/Pecam1/Lima1/Apoe/Kank3/Ezr/Dstn/Rpl4/Ulk1/Anxa7/Mphosph8/Twf2/Ogt	13
GO:0070482	GO:0070482	response to oxygen levels	11/381	302/28814	0.00244714	0.0235582	0.0169698	Atp1b1/Pdk1/Sod2/Pml/Rest/Tigar/Cbs/Eno1/Ucp2/Trp53/Ogt	11
GO:0009124	GO:0009124	nucleoside monophosphate biosynthetic process	4/381	43/28814	0.00247211	0.023683	0.0170597	Hprt/Upp1/Gart/Pnp	4
GO:0032781	GO:0032781	positive regulation of ATP-dependent activity	4/381	43/28814	0.00247211	0.023683	0.0170597	Atp1b1/Msh6/Msh2/Ahsa1	4
GO:0006417	GO:0006417	regulation of translation	13/381	395/28814	0.00251027	0.0239325	0.0172394	Dnd1/Nanos3/Mif4gd/Mov10/Aplp1/Rpl22/Pml/Eif4e2/Exosc5/Rpl13a/Gapdh/Pkm/Fxr1	13
GO:0060562	GO:0060562	epithelial tube morphogenesis	13/381	395/28814	0.00251027	0.0239325	0.0172394	Sox2/Tfap2c/Sdc4/Pml/Spint2/Kdm5b/Mtss1/Kif20b/Enah/Etv5/Nodal/Mycn/Tgif1	13
GO:0002700	GO:0002700	regulation of production of molecular mediator of immune response	8/381	177/28814	0.00255415	0.0241349	0.0173852	Rif1/Ddx58/Trim6/Prkcz/Mif/Hmces/Gpi1/Msh2	8
GO:0006475	GO:0006475	internal protein amino acid acetylation	8/381	177/28814	0.00255415	0.0241349	0.0173852	Jade1/Pou5f1/Kat6b/Hat1/Taf7/L3mbtl2/Ogt/Morf4l2	8
GO:0018393	GO:0018393	internal peptidyl-lysine acetylation	8/381	177/28814	0.00255415	0.0241349	0.0173852	Jade1/Pou5f1/Kat6b/Hat1/Taf7/L3mbtl2/Ogt/Morf4l2	8
GO:0051204	GO:0051204	protein insertion into mitochondrial membrane	3/381	21/28814	0.00255597	0.0241349	0.0173852	Hsp90aa1/Bax/Agk	3
GO:0051098	GO:0051098	regulation of binding	13/381	397/28814	0.00262131	0.0246929	0.0177871	Cln5/Apoe/1810037I17Rik/Trim6/Rest/Eno1/Parp1/Bax/Lrpap1/Ctbp2/Hmgb2/Wapl/Nmd3	13
GO:0019058	GO:0019058	viral life cycle	10/381	261/28814	0.00264606	0.0248666	0.0179123	Triml2/Nr5a2/Triml1/Apoe/Ifitm3/Hspa8/Trim6/Apobec3/Mphosph8/Ifitm1	10
GO:0043967	GO:0043967	histone H4 acetylation	5/381	72/28814	0.00266778	0.0250112	0.0180164	Jade1/Hat1/Taf7/Ogt/Morf4l2	5
GO:0017145	GO:0017145	stem cell division	4/381	44/28814	0.00269133	0.0251722	0.0181324	Nanog/Esrrb/Gnl3/Etv5	4
GO:0010466	GO:0010466	negative regulation of peptidase activity	10/381	262/28814	0.0027196	0.0253765	0.0182796	Sfn/Wfdc2/Timp1/Gpx1/Spint2/Gapdh/Ubxn1/Gpi1/Renbp/Cst3	10
GO:0001933	GO:0001933	negative regulation of protein phosphorylation	12/381	352/28814	0.00273123	0.0254249	0.0183144	Hspb1/Sh3gl2/Pycard/Pecam1/Apoe/Bax/Prkcz/Stk38/Taf7/Pibf1/Ccnb1/Ogt	12
GO:0043543	GO:0043543	protein acylation	10/381	263/28814	0.00279477	0.0258394	0.018613	Jade1/Pou5f1/Kat6b/Hat1/Pml/Esco2/Taf7/L3mbtl2/Ogt/Morf4l2	10
GO:0051348	GO:0051348	negative regulation of transferase activity	10/381	263/28814	0.00279477	0.0258394	0.018613	Hspb1/Pycard/Apoe/Pml/Tigar/Terf1/Stk38/Taf7/Fbxo5/Trp53	10
GO:0042326	GO:0042326	negative regulation of phosphorylation	13/381	400/28814	0.00279539	0.0258394	0.018613	Hspb1/Sh3gl2/Pycard/Pecam1/Apoe/Tigar/Bax/Prkcz/Stk38/Taf7/Pibf1/Ccnb1/Ogt	13
GO:0010952	GO:0010952	positive regulation of peptidase activity	8/381	180/28814	0.00283206	0.0260689	0.0187783	Cldn4/Pycard/Acer2/Pml/Rest/Bax/Grn/Nodal	8
GO:0007566	GO:0007566	embryo implantation	5/381	73/28814	0.00283343	0.0260689	0.0187783	Ooep/Timp1/Klf9/Grn/Nodal	5
GO:0045833	GO:0045833	negative regulation of lipid metabolic process	6/381	106/28814	0.00289096	0.0265363	0.019115	Pdgfa/Nr0b1/Apoc1/Apoe/Rest/Pibf1	6
GO:0006040	GO:0006040	amino sugar metabolic process	4/381	45/28814	0.00292351	0.0266426	0.0191916	Hexb/Gnpda1/Renbp/Ogt	4
GO:0009261	GO:0009261	ribonucleotide catabolic process	4/381	45/28814	0.00292351	0.0266426	0.0191916	Dpys/Hprt/Upp1/Pnp	4
GO:0000303	GO:0000303	response to superoxide	3/381	22/28814	0.00293076	0.0266426	0.0191916	Sod2/Parp1/Ucp2	3
GO:0072529	GO:0072529	pyrimidine-containing compound catabolic process	3/381	22/28814	0.00293076	0.0266426	0.0191916	Dpys/Tet1/Upp1	3
GO:0002285	GO:0002285	lymphocyte activation involved in immune response	9/381	222/28814	0.00293629	0.0266426	0.0191916	Pglyrp1/Lgals3/Rif1/Prkcz/Msh6/Hmces/Trp53/Ung/Msh2	9
GO:0001885	GO:0001885	endothelial cell development	5/381	74/28814	0.0030064	0.0272162	0.0196048	Pecam1/Gpx1/Col18a1/Ezr/Tjp2	5
GO:0071456	GO:0071456	cellular response to hypoxia	6/381	107/28814	0.00302932	0.0273609	0.019709	Pdk1/Tigar/Cbs/Eno1/Trp53/Ogt	6
GO:1901990	GO:1901990	regulation of mitotic cell cycle phase transition	11/381	311/28814	0.00306231	0.0275957	0.0198781	Jade1/Rcc2/Mta3/Pml/Fbxo5/Trp53/Rnaseh2b/Dbf4/Ccnb1/Cul4b/Ube2c	11
GO:0031123	GO:0031123	RNA 3'-end processing	6/381	108/28814	0.00317257	0.0285228	0.0205459	Cpsf4l/Rps21/Aplp1/Exosc5/Dkc1/Ccnb1	6
GO:0007492	GO:0007492	endoderm development	5/381	75/28814	0.00318686	0.0285228	0.0205459	Sox2/Gdf3/Nanog/Pou5f1/Nodal	5
GO:0016445	GO:0016445	somatic diversification of immunoglobulins	5/381	75/28814	0.00318686	0.0285228	0.0205459	Rif1/Msh6/Hmces/Ung/Msh2	5
GO:0050866	GO:0050866	negative regulation of cell activation	9/381	225/28814	0.00320904	0.0286563	0.0206421	Hspb1/Pdgfa/Pglyrp1/Sdc4/Lgals3/Apoe/Cd9/Pibf1/Grn	9
GO:0000305	GO:0000305	response to oxygen radical	3/381	23/28814	0.00333762	0.0296036	0.0213244	Sod2/Parp1/Ucp2	3
GO:0009168	GO:0009168	purine ribonucleoside monophosphate biosynthetic process	3/381	23/28814	0.00333762	0.0296036	0.0213244	Hprt/Gart/Pnp	3
GO:0051156	GO:0051156	glucose 6-phosphate metabolic process	3/381	23/28814	0.00333762	0.0296036	0.0213244	Tigar/Gpi1/Trp53	3
GO:0043114	GO:0043114	regulation of vascular permeability	4/381	47/28814	0.00342821	0.0303389	0.0218541	Sh3gl2/Akap12/Apoe/Tjp2	4
GO:0007548	GO:0007548	sex differentiation	11/381	317/28814	0.00353743	0.0312354	0.0224999	Sox2/Nanog/Nr0b1/Tex19.1/Arid5b/Bax/Eif2s2/Hmgb2/Msh2/Jmjd1c/Atrx	11
GO:0007040	GO:0007040	lysosome organization	5/381	77/28814	0.00357098	0.031333	0.0225703	Hexb/Cln5/Hspa8/Hexa/Grn	5
GO:0080171	GO:0080171	lytic vacuole organization	5/381	77/28814	0.00357098	0.031333	0.0225703	Hexb/Cln5/Hspa8/Hexa/Grn	5
GO:0042594	GO:0042594	response to starvation	8/381	187/28814	0.0035723	0.031333	0.0225703	Myh13/Asns/Fbxo22/Ulk1/Acadm/Trp53/Ttc5/Slc2a1	8
GO:0001558	GO:0001558	regulation of cell growth	14/381	461/28814	0.00359433	0.0313957	0.0226154	Sfn/Jade1/Socs2/Apoe/Pml/Rpl4/Eno1/Ppan/Ulk1/Trp53/Twf2/Rbbp7/Sgk1/Cth	14
GO:0007163	GO:0007163	establishment or maintenance of cell polarity	9/381	229/28814	0.00360331	0.0313957	0.0226154	Ooep/Hsp90aa1/Crb3/Ezr/Spint2/Prkcz/Kif20b/Pdlim1/Dst	9
GO:0007249	GO:0007249	I-kappaB kinase/NF-kappaB signaling	9/381	229/28814	0.00360331	0.0313957	0.0226154	Triml2/Hspb1/Triml1/Pycard/Trim6/Trim13/Gapdh/Nfkbia/Cth	9
GO:0030518	GO:0030518	intracellular steroid hormone receptor signaling pathway	6/381	111/28814	0.00363269	0.0315126	0.0226996	Nr0b1/Klf9/Parp1/Taf7/Kdm3a/Nodal	6
GO:0071482	GO:0071482	cellular response to light stimulus	6/381	111/28814	0.00363269	0.0315126	0.0226996	Timp1/Crip1/Parp1/Bax/Trp53/Cul4b	6
GO:0002562	GO:0002562	somatic diversification of immune receptors via germline recombination within a single locus	5/381	78/28814	0.003775	0.0322277	0.0232147	Rif1/Msh6/Hmces/Ung/Msh2	5
GO:0016444	GO:0016444	somatic cell DNA recombination	5/381	78/28814	0.003775	0.0322277	0.0232147	Rif1/Msh6/Hmces/Ung/Msh2	5
GO:0034405	GO:0034405	response to fluid shear stress	3/381	24/28814	0.00377738	0.0322277	0.0232147	Spp1/Klf2/Mtss1	3
GO:0043173	GO:0043173	nucleotide salvage	3/381	24/28814	0.00377738	0.0322277	0.0232147	Hprt/Upp1/Pnp	3
GO:0046040	GO:0046040	IMP metabolic process	3/381	24/28814	0.00377738	0.0322277	0.0232147	Hprt/Gart/Pnp	3
GO:0048333	GO:0048333	mesodermal cell differentiation	3/381	24/28814	0.00377738	0.0322277	0.0232147	Nanog/Pou5f1/Nodal	3
GO:0051450	GO:0051450	myoblast proliferation	3/381	24/28814	0.00377738	0.0322277	0.0232147	Sox15/Gpx1/Malat1	3
GO:0034504	GO:0034504	protein localization to nucleus	11/381	320/28814	0.00379619	0.0322277	0.0232147	Chchd10/Hspa8/Pml/Jup/Tbrg1/Parp1/Hdgf/Trp53/Nmd3/Ogt/Nfkbia	11
GO:0048024	GO:0048024	regulation of mRNA splicing, via spliceosome	6/381	112/28814	0.00379654	0.0322277	0.0232147	Rbmxl2/Hspa8/Rest/Fxr1/Rbm25/Malat1	6
GO:0006914	GO:0006914	autophagy	14/381	464/28814	0.00380494	0.0322277	0.0232147	Triml2/Triml1/Pycard/Acer2/Ubxn2a/Hspa8/Trim6/Trim13/Tigar/Ulk1/Anxa7/Trp53/Mcl1/Tomm7	14
GO:0061919	GO:0061919	process utilizing autophagic mechanism	14/381	464/28814	0.00380494	0.0322277	0.0232147	Triml2/Triml1/Pycard/Acer2/Ubxn2a/Hspa8/Trim6/Trim13/Tigar/Ulk1/Anxa7/Trp53/Mcl1/Tomm7	14
GO:0050684	GO:0050684	regulation of mRNA processing	7/381	150/28814	0.0039186	0.0331193	0.023857	Rbmxl2/Hspa8/Rest/Fxr1/Ccnb1/Rbm25/Malat1	7
GO:0070192	GO:0070192	chromosome organization involved in meiotic cell cycle	5/381	79/28814	0.00398724	0.0335712	0.0241825	Tex19.1/Sycp3/Terf1/Syce2/Atrx	5
GO:0032210	GO:0032210	regulation of telomere maintenance via telomerase	4/381	49/28814	0.00398908	0.0335712	0.0241825	Pml/Terf1/Dkc1/Xrcc5	4
GO:0043122	GO:0043122	regulation of I-kappaB kinase/NF-kappaB signaling	8/381	191/28814	0.00405786	0.0340774	0.0245471	Triml2/Hspb1/Triml1/Pycard/Trim6/Trim13/Gapdh/Cth	8
GO:0002831	GO:0002831	regulation of response to biotic stimulus	12/381	371/28814	0.00415578	0.034809	0.0250741	Hsp90aa1/Pycard/Apoe/Ddx58/Trim6/Pml/Tigar/Apobec3/Xrcc5/Mif/Hmgb2/Grn	12
GO:0006094	GO:0006094	gluconeogenesis	5/381	80/28814	0.00420787	0.034809	0.0250741	Gapdh/Usp7/Gpi1/Acadm/Ogt	5
GO:0009880	GO:0009880	embryonic pattern specification	5/381	80/28814	0.00420787	0.034809	0.0250741	Gdf3/Ooep/Nanog/Tdgf1/Nodal	5
GO:0070228	GO:0070228	regulation of lymphocyte apoptotic process	5/381	80/28814	0.00420787	0.034809	0.0250741	Lgals3/Bax/Mif/Trp53/Pnp	5
GO:1990542	GO:1990542	mitochondrial transmembrane transport	5/381	80/28814	0.00420787	0.034809	0.0250741	Tst/Slc25a13/Ucp2/Tomm7/Slc25a36	5
GO:0009127	GO:0009127	purine nucleoside monophosphate biosynthetic process	3/381	25/28814	0.00425081	0.034809	0.0250741	Hprt/Gart/Pnp	3
GO:0010894	GO:0010894	negative regulation of steroid biosynthetic process	3/381	25/28814	0.00425081	0.034809	0.0250741	Nr0b1/Apoe/Rest	3
GO:0046037	GO:0046037	GMP metabolic process	3/381	25/28814	0.00425081	0.034809	0.0250741	Hprt/Gart/Pnp	3
GO:0070734	GO:0070734	histone H3-K27 methylation	3/381	25/28814	0.00425081	0.034809	0.0250741	Mtf2/Eed/Ogt	3
GO:0090151	GO:0090151	establishment of protein localization to mitochondrial membrane	3/381	25/28814	0.00425081	0.034809	0.0250741	Hsp90aa1/Bax/Agk	3
GO:0150105	GO:0150105	protein localization to cell-cell junction	3/381	25/28814	0.00425081	0.034809	0.0250741	Pecam1/Tjp2/Actn4	3
GO:1904357	GO:1904357	negative regulation of telomere maintenance via telomere lengthening	3/381	25/28814	0.00425081	0.034809	0.0250741	Pml/Terf1/Parp1	3
GO:0051099	GO:0051099	positive regulation of binding	8/381	193/28814	0.00431896	0.0352377	0.0253829	Cln5/Apoe/Trim6/Eno1/Parp1/Ctbp2/Hmgb2/Nmd3	8
GO:0009141	GO:0009141	nucleoside triphosphate metabolic process	6/381	115/28814	0.00432101	0.0352377	0.0253829	Eno1/Parp1/Slc25a13/Pkm/Aldoa/Pnp	6
GO:0006839	GO:0006839	mitochondrial transport	7/381	153/28814	0.00436583	0.0355298	0.0255933	Chchd10/Hsp90aa1/Bax/Agk/Ucp2/Trp53/Tomm7	7
GO:0051607	GO:0051607	defense response to virus	10/381	281/28814	0.00445603	0.0360649	0.0259788	Hsp90aa1/Pycard/Ddx58/Ifitm3/Mov10/Trim6/Pml/Exosc5/Apobec3/Ifitm1	10
GO:0060560	GO:0060560	developmental growth involved in morphogenesis	10/381	281/28814	0.00445603	0.0360649	0.0259788	Tfap2c/Sh3gl2/Hsp90aa1/Apoe/Kdm5b/Rpl4/Ulk1/Prkcz/Twf2/Usp9x	10
GO:0002366	GO:0002366	leukocyte activation involved in immune response	11/381	327/28814	0.004459	0.0360649	0.0259788	Pycard/Pglyrp1/Lgals3/Rif1/Prkcz/Msh6/Hmces/Trp53/Ung/Grn/Msh2	11
GO:0046434	GO:0046434	organophosphate catabolic process	7/381	154/28814	0.00452316	0.036509	0.0262987	Apoc1/Dpys/Pla2g1b/Impa2/Hprt/Upp1/Pnp	7
GO:0140546	GO:0140546	defense response to symbiont	10/381	282/28814	0.00456717	0.036789	0.0265004	Hsp90aa1/Pycard/Ddx58/Ifitm3/Mov10/Trim6/Pml/Exosc5/Apobec3/Ifitm1	10
GO:0045740	GO:0045740	positive regulation of DNA replication	4/381	51/28814	0.00460892	0.0369744	0.0266339	Dbf4/Faf1/Cst3/Atrx	4
GO:0090329	GO:0090329	regulation of DNA-templated DNA replication	4/381	51/28814	0.00460892	0.0369744	0.0266339	Rfc5/Fbxo5/Dbf4/Atrx	4
GO:0010506	GO:0010506	regulation of autophagy	10/381	283/28814	0.00468048	0.0374723	0.0269926	Triml2/Triml1/Pycard/Acer2/Trim6/Trim13/Tigar/Ulk1/Trp53/Mcl1	10
GO:0001892	GO:0001892	embryonic placenta development	6/381	117/28814	0.00469916	0.0375457	0.0270455	Esrrb/Sox15/Tex19.1/Spint2/Gab1/Nodal	6
GO:0032984	GO:0032984	protein-containing complex disassembly	9/381	239/28814	0.00475618	0.0376401	0.0271135	Sh3gl2/Lima1/Hspa8/Dstn/Dyrk3/Mphosph8/Twf2/Sgk1/Stmn2	9
GO:0006883	GO:0006883	cellular sodium ion homeostasis	3/381	26/28814	0.00475866	0.0376401	0.0271135	Spp1/Atp1b1/Sgk1	3
GO:0045939	GO:0045939	negative regulation of steroid metabolic process	3/381	26/28814	0.00475866	0.0376401	0.0271135	Nr0b1/Apoe/Rest	3
GO:0046386	GO:0046386	deoxyribose phosphate catabolic process	3/381	26/28814	0.00475866	0.0376401	0.0271135	Dpys/Upp1/Pnp	3
GO:0071276	GO:0071276	cellular response to cadmium ion	3/381	26/28814	0.00475866	0.0376401	0.0271135	Sox2/Mt2/Mt1	3
GO:0002263	GO:0002263	cell activation involved in immune response	11/381	331/28814	0.00487716	0.0384688	0.0277104	Pycard/Pglyrp1/Lgals3/Rif1/Prkcz/Msh6/Hmces/Trp53/Ung/Grn/Msh2	11
GO:0006986	GO:0006986	response to unfolded protein	6/381	118/28814	0.00489711	0.0384688	0.0277104	Hspb1/Hsp90aa1/Hspa8/Tm7sf3/Bax/Hspa14	6
GO:0006401	GO:0006401	RNA catabolic process	10/381	285/28814	0.00491373	0.0384688	0.0277104	Dnd1/Nanos3/Mov10/Dis3/Exosc5/Dkc1/Grsf1/Fxr1/Rnaseh2b/Ttc5	10
GO:0002381	GO:0002381	immunoglobulin production involved in immunoglobulin-mediated immune response	5/381	83/28814	0.0049219	0.0384688	0.0277104	Rif1/Msh6/Hmces/Ung/Msh2	5
GO:0008625	GO:0008625	extrinsic apoptotic signaling pathway via death domain receptors	5/381	83/28814	0.0049219	0.0384688	0.0277104	Lgals3/Gpx1/Bax/Hmgb2/Faf1	5
GO:0033209	GO:0033209	tumor necrosis factor-mediated signaling pathway	5/381	83/28814	0.0049219	0.0384688	0.0277104	Pycard/Tjp2/Trp53/Actn4/Nfkbia	5
GO:1902041	GO:1902041	regulation of extrinsic apoptotic signaling pathway via death domain receptors	4/381	52/28814	0.0049418	0.0384719	0.0277126	Lgals3/Gpx1/Hmgb2/Faf1	4
GO:2000059	GO:2000059	negative regulation of ubiquitin-dependent protein catabolic process	4/381	52/28814	0.0049418	0.0384719	0.0277126	Pml/Ubxn1/Usp7/Ogt	4
GO:0022612	GO:0022612	gland morphogenesis	7/381	157/28814	0.00502087	0.0388576	0.0279904	Tfap2c/Pdgfa/Elf3/Pml/Kdm5b/Bax/Etv5	7
GO:0051092	GO:0051092	positive regulation of NF-kappaB transcription factor activity	7/381	157/28814	0.00502087	0.0388576	0.0279904	Triml2/Triml1/Pycard/Trim6/Trim13/Prkcz/Cth	7
GO:2001235	GO:2001235	positive regulation of apoptotic signaling pathway	7/381	157/28814	0.00502087	0.0388576	0.0279904	Pycard/Pml/Bax/Trp53/Mcl1/Eef1e1/Faf1	7
GO:0014020	GO:0014020	primary neural tube formation	6/381	119/28814	0.00510112	0.0393244	0.0283267	Sdc4/Spint2/Kif20b/Enah/Nodal/Tgif1	6
GO:0051702	GO:0051702	biological process involved in interaction with symbiont	6/381	119/28814	0.00510112	0.0393244	0.0283267	Apoe/Gpx1/Hspa8/Gpx2/Rest/Gapdh	6
GO:0140694	GO:0140694	non-membrane-bounded organelle assembly	12/381	381/28814	0.00511581	0.0393608	0.0283529	Mybl2/Rps23/Ezr/Rps5/Mzt1/Rpsa/Ppan/Xrcc5/Fbxo5/Csrp2/Pibf1/Incenp	12
GO:0097191	GO:0097191	extrinsic apoptotic signaling pathway	9/381	242/28814	0.00515266	0.0395672	0.0285016	Pycard/Lgals3/Gpx1/Pml/Gclm/Bax/Hmgb2/Mcl1/Faf1	9
GO:0072089	GO:0072089	stem cell proliferation	5/381	84/28814	0.00517789	0.0396838	0.0285856	Dppa2/Epcam/Hmgb2/Pim1/L3mbtl2	5
GO:0051321	GO:0051321	meiotic cell cycle	11/381	334/28814	0.00521071	0.0398579	0.028711	Ooep/Tdrd12/Hsf2bp/Tex19.1/Sycp3/Terf1/Fbxo5/Syce2/Cks2/Incenp/Atrx	11
GO:0072091	GO:0072091	regulation of stem cell proliferation	4/381	53/28814	0.00529043	0.0398579	0.028711	Dppa2/Epcam/Hmgb2/Pim1	4
GO:0090199	GO:0090199	regulation of release of cytochrome c from mitochondria	4/381	53/28814	0.00529043	0.0398579	0.028711	Pycard/Gpx1/Bax/Trp53	4
GO:0002183	GO:0002183	cytoplasmic translational initiation	3/381	27/28814	0.0053016	0.0398579	0.028711	Mif4gd/Rpl13a/Eif2s2	3
GO:0006346	GO:0006346	DNA methylation-dependent heterochromatin assembly	3/381	27/28814	0.0053016	0.0398579	0.028711	Tet1/Mphosph8/Hells	3
GO:0006706	GO:0006706	steroid catabolic process	3/381	27/28814	0.0053016	0.0398579	0.028711	Spp1/Hsd17b14/Apoe	3
GO:0009264	GO:0009264	deoxyribonucleotide catabolic process	3/381	27/28814	0.0053016	0.0398579	0.028711	Dpys/Upp1/Pnp	3
GO:0010165	GO:0010165	response to X-ray	3/381	27/28814	0.0053016	0.0398579	0.028711	Xrcc5/Trp53/Msh2	3
GO:0031061	GO:0031061	negative regulation of histone methylation	3/381	27/28814	0.0053016	0.0398579	0.028711	Jarid2/Mtf2/Kdm3a	3
GO:0032528	GO:0032528	microvillus organization	3/381	27/28814	0.0053016	0.0398579	0.028711	Klf5/Ezr/Twf2	3
GO:0010948	GO:0010948	negative regulation of cell cycle process	10/381	289/28814	0.00540756	0.0405772	0.0292292	Sox2/Jade1/Pml/Fbxo5/Trp53/Wapl/Rnaseh2b/Ccnb1/Msh2/Atrx	10
GO:1902414	GO:1902414	protein localization to cell junction	6/381	121/28814	0.00552773	0.0414003	0.029822	Hspb1/Pecam1/Stx3/Tjp2/Prkcz/Actn4	6
GO:0009615	GO:0009615	response to virus	11/381	337/28814	0.00556205	0.0415784	0.0299503	Hsp90aa1/Pycard/Ddx58/Ifitm3/Mov10/Trim6/Pml/Exosc5/Apobec3/Bax/Ifitm1	11
GO:0072593	GO:0072593	reactive oxygen species metabolic process	9/381	245/28814	0.0055743	0.0415912	0.0299596	Nqo1/Gpx1/Sod2/Tigar/Cbs/Trp53/Mycn/Aldh2/Ogt	9
GO:1903202	GO:1903202	negative regulation of oxidative stress-induced cell death	4/381	54/28814	0.00565513	0.0421147	0.0303366	Hspb1/Gpx1/Sod2/Rest	4
GO:0022604	GO:0022604	regulation of cell morphogenesis	11/381	338/28814	0.00568323	0.0422442	0.03043	Cldn4/Hexb/Rcc2/Mov10/Ezr/Myo10/Anxa7/Diaph1/Aldoa/Actn4/Sgk1	11
GO:0002200	GO:0002200	somatic diversification of immune receptors	5/381	86/28814	0.00571789	0.0423819	0.0305291	Rif1/Msh6/Hmces/Ung/Msh2	5
GO:0002697	GO:0002697	regulation of immune effector process	13/381	436/28814	0.00572322	0.0423819	0.0305291	Pglyrp1/Lgals3/Rif1/Ddx58/Hspa8/Trim6/Prkcz/Mif/Hmces/Gpi1/Grn/Msh2/Pnp	13
GO:0042177	GO:0042177	negative regulation of protein catabolic process	6/381	122/28814	0.00575055	0.0425045	0.0306174	Timp1/Pml/Ubxn1/Usp7/Mycbp2/Ogt	6
GO:0006882	GO:0006882	cellular zinc ion homeostasis	3/381	28/28814	0.00588028	0.0430602	0.0310178	Mt2/Mt1/Slc30a2	3
GO:0016577	GO:0016577	histone demethylation	3/381	28/28814	0.00588028	0.0430602	0.0310178	Kdm5b/Kdm3a/Jmjd1c	3
GO:0031065	GO:0031065	positive regulation of histone deacetylation	3/381	28/28814	0.00588028	0.0430602	0.0310178	Pml/Baz2a/Trp53	3
GO:0070076	GO:0070076	histone lysine demethylation	3/381	28/28814	0.00588028	0.0430602	0.0310178	Kdm5b/Kdm3a/Jmjd1c	3
GO:2000737	GO:2000737	negative regulation of stem cell differentiation	3/381	28/28814	0.00588028	0.0430602	0.0310178	Esrrb/Trim6/Rest	3
GO:0022618	GO:0022618	ribonucleoprotein complex assembly	7/381	162/28814	0.00594044	0.0434202	0.0312771	Hsp90aa1/Rps5/Rpsa/Rpl13a/Ppan/Xrcc5/Eif2s2	7
GO:1990138	GO:1990138	neuron projection extension	8/381	204/28814	0.00599359	0.0437277	0.0314986	Sh3gl2/Hsp90aa1/Apoe/Rpl4/Ulk1/Prkcz/Twf2/Usp9x	8
GO:0016072	GO:0016072	rRNA metabolic process	9/381	248/28814	0.00602213	0.0438549	0.0315902	Rpl14/Rps21/Dis3/Rpp25/Exosc5/Ppan/Dkc1/Trp53/Utp14a	9
GO:0007062	GO:0007062	sister chromatid cohesion	4/381	55/28814	0.00603622	0.0438766	0.0316058	Sycp3/Esco2/Wapl/Atrx	4
GO:0043484	GO:0043484	regulation of RNA splicing	7/381	163/28814	0.00613851	0.0445381	0.0320823	Rbmxl2/Hspa8/Rest/Grsf1/Fxr1/Rbm25/Malat1	7
GO:0031669	GO:0031669	cellular response to nutrient levels	8/381	205/28814	0.00616727	0.0446561	0.0321673	Myh13/Asns/Fbxo22/Ulk1/Trp53/Pim1/Ttc5/Slc2a1	8
GO:0001763	GO:0001763	morphogenesis of a branching structure	9/381	249/28814	0.00617741	0.0446561	0.0321673	Sox2/Tfap2c/Pdgfa/Tdgf1/Pml/Spint2/Kdm5b/Etv5/Mycn	9
GO:0051235	GO:0051235	maintenance of location	11/381	342/28814	0.0061889	0.0446574	0.0321682	Chchd10/Hexb/Slc30a2/Apoe/Pml/Hexa/Bax/Diaph1/Twf2/Faf1/Nfkbia	11
GO:0007178	GO:0007178	transmembrane receptor protein serine/threonine kinase signaling pathway	12/381	391/28814	0.00624496	0.0449797	0.0324004	Gdf3/Nanog/Tdgf1/Ltbp4/Pml/Hexa/Parp1/Trp53/Lefty2/Nodal/Usp9x/Tgif1	12
GO:0010721	GO:0010721	negative regulation of cell development	8/381	206/28814	0.00634474	0.0455322	0.0327984	Rcc2/Rest/Tjp2/Ulk1/Trp53/Nodal/Mycn/Actn4	8
GO:0031334	GO:0031334	positive regulation of protein-containing complex assembly	8/381	206/28814	0.00634474	0.0455322	0.0327984	Tcl1/Hsp90aa1/Pycard/Lgals3/Terf1/Bax/Trp53/Faf1	8
GO:0030834	GO:0030834	regulation of actin filament depolymerization	4/381	56/28814	0.00643402	0.0460891	0.0331995	Lima1/Dstn/Mphosph8/Twf2	4
GO:0055069	GO:0055069	zinc ion homeostasis	3/381	29/28814	0.00649529	0.0464437	0.033455	Mt2/Mt1/Slc30a2	3
GO:0008064	GO:0008064	regulation of actin polymerization or depolymerization	7/381	165/28814	0.00654937	0.0466613	0.0336117	Pycard/Pecam1/Lima1/Kank3/Dstn/Mphosph8/Twf2	7
GO:0010675	GO:0010675	regulation of cellular carbohydrate metabolic process	7/381	165/28814	0.00654937	0.0466613	0.0336117	Esrrb/Pdk1/Tigar/Usp7/Acadm/Trp53/Ogt	7
GO:0032271	GO:0032271	regulation of protein polymerization	8/381	209/28814	0.00690046	0.0488565	0.035193	Hsp90aa1/Pycard/Pecam1/Kank3/Mphosph8/Twf2/Sgk1/Stmn2	8
GO:0043123	GO:0043123	positive regulation of I-kappaB kinase/NF-kappaB signaling	6/381	127/28814	0.00696406	0.0488565	0.035193	Triml2/Triml1/Trim6/Trim13/Gapdh/Cth	6
GO:0043280	GO:0043280	positive regulation of cysteine-type endopeptidase activity involved in apoptotic process	6/381	127/28814	0.00696406	0.0488565	0.035193	Pycard/Acer2/Pml/Rest/Bax/Nodal	6
GO:0009267	GO:0009267	cellular response to starvation	7/381	167/28814	0.00698035	0.0488565	0.035193	Myh13/Asns/Fbxo22/Ulk1/Trp53/Ttc5/Slc2a1	7
GO:1903320	GO:1903320	regulation of protein modification by small protein conjugation or removal	9/381	254/28814	0.00700057	0.0488565	0.035193	Hsp90aa1/Ubxn2a/Uba2/Ubxn1/Gnl3/Fbxo5/Ube2s/Mycbp2/Ogt	9
GO:0071496	GO:0071496	cellular response to external stimulus	10/381	301/28814	0.00712489	0.0488565	0.035193	Myh13/Asns/Cbs/Ppan/Fbxo22/Ulk1/Trp53/Pim1/Ttc5/Slc2a1	10
GO:0007289	GO:0007289	spermatid nucleus differentiation	3/381	30/28814	0.00714718	0.0488565	0.035193	Sycp3/Kdm3a/Hmgb2	3
GO:0030149	GO:0030149	sphingolipid catabolic process	3/381	30/28814	0.00714718	0.0488565	0.035193	Hexb/Acer2/Hexa	3
GO:0043153	GO:0043153	entrainment of circadian clock by photoperiod	3/381	30/28814	0.00714718	0.0488565	0.035193	Fbxl3/Pml/Trp53	3
GO:0046033	GO:0046033	AMP metabolic process	3/381	30/28814	0.00714718	0.0488565	0.035193	Hprt/Gart/Pnp	3
GO:0090200	GO:0090200	positive regulation of release of cytochrome c from mitochondria	3/381	30/28814	0.00714718	0.0488565	0.035193	Pycard/Bax/Trp53	3
GO:0030832	GO:0030832	regulation of actin filament length	7/381	168/28814	0.00720357	0.0488565	0.035193	Pycard/Pecam1/Lima1/Kank3/Dstn/Mphosph8/Twf2	7
GO:0055067	GO:0055067	monovalent inorganic cation homeostasis	7/381	168/28814	0.00720357	0.0488565	0.035193	Spp1/Slc9b1/Atp1b1/Cln5/Trp53/Grn/Sgk1	7
GO:0042752	GO:0042752	regulation of circadian rhythm	6/381	128/28814	0.00722739	0.0488565	0.035193	Fbxl3/Pml/Kdm5b/Usp7/Trp53/Usp9x	6
GO:0042311	GO:0042311	vasodilation	4/381	58/28814	0.00728093	0.0488565	0.035193	Klf2/Apoe/Gpx1/Sod2	4
GO:0043470	GO:0043470	regulation of carbohydrate catabolic process	4/381	58/28814	0.00728093	0.0488565	0.035193	Esrrb/Tigar/Trp53/Ogt	4
GO:0006054	GO:0006054	N-acetylneuraminate metabolic process	2/381	10/28814	0.00731548	0.0488565	0.035193	Gnpda1/Renbp	2
GO:0007128	GO:0007128	meiotic prophase I	2/381	10/28814	0.00731548	0.0488565	0.035193	Terf1/Xrcc5	2
GO:0009131	GO:0009131	pyrimidine nucleoside monophosphate catabolic process	2/381	10/28814	0.00731548	0.0488565	0.035193	Dpys/Upp1	2
GO:0009163	GO:0009163	nucleoside biosynthetic process	2/381	10/28814	0.00731548	0.0488565	0.035193	Hprt/Pnp	2
GO:0009178	GO:0009178	pyrimidine deoxyribonucleoside monophosphate catabolic process	2/381	10/28814	0.00731548	0.0488565	0.035193	Dpys/Upp1	2
GO:0010216	GO:0010216	maintenance of DNA methylation	2/381	10/28814	0.00731548	0.0488565	0.035193	Usp7/Hells	2
GO:0014908	GO:0014908	myotube differentiation involved in skeletal muscle regeneration	2/381	10/28814	0.00731548	0.0488565	0.035193	Klf5/Cd9	2
GO:0015858	GO:0015858	nucleoside transport	2/381	10/28814	0.00731548	0.0488565	0.035193	Slc28a1/Slc29a1	2
GO:0034404	GO:0034404	nucleobase-containing small molecule biosynthetic process	2/381	10/28814	0.00731548	0.0488565	0.035193	Hprt/Pnp	2
GO:0036480	GO:0036480	neuron intrinsic apoptotic signaling pathway in response to oxidative stress	2/381	10/28814	0.00731548	0.0488565	0.035193	Parp1/Mcl1	2
GO:0042451	GO:0042451	purine nucleoside biosynthetic process	2/381	10/28814	0.00731548	0.0488565	0.035193	Hprt/Pnp	2
GO:0042455	GO:0042455	ribonucleoside biosynthetic process	2/381	10/28814	0.00731548	0.0488565	0.035193	Hprt/Pnp	2
GO:0045955	GO:0045955	negative regulation of calcium ion-dependent exocytosis	2/381	10/28814	0.00731548	0.0488565	0.035193	Pou5f1/Rest	2
GO:0046129	GO:0046129	purine ribonucleoside biosynthetic process	2/381	10/28814	0.00731548	0.0488565	0.035193	Hprt/Pnp	2
GO:0051095	GO:0051095	regulation of helicase activity	2/381	10/28814	0.00731548	0.0488565	0.035193	Msh6/Msh2	2
GO:0051324	GO:0051324	prophase	2/381	10/28814	0.00731548	0.0488565	0.035193	Terf1/Xrcc5	2
GO:0060484	GO:0060484	lung-associated mesenchyme development	2/381	10/28814	0.00731548	0.0488565	0.035193	Dppa4/Dppa2	2
GO:0061687	GO:0061687	detoxification of inorganic compound	2/381	10/28814	0.00731548	0.0488565	0.035193	Mt2/Mt1	2
GO:0090009	GO:0090009	primitive streak formation	2/381	10/28814	0.00731548	0.0488565	0.035193	Gdf3/Nodal	2
GO:0097501	GO:0097501	stress response to metal ion	2/381	10/28814	0.00731548	0.0488565	0.035193	Mt2/Mt1	2
GO:1903376	GO:1903376	regulation of oxidative stress-induced neuron intrinsic apoptotic signaling pathway	2/381	10/28814	0.00731548	0.0488565	0.035193	Parp1/Mcl1	2
GO:0001952	GO:0001952	regulation of cell-matrix adhesion	6/381	129/28814	0.00749785	0.0499899	0.0360094	Sdc4/Rcc2/Tdgf1/Acer2/Jup/Prkcz	6
GO:0002639	GO:0002639	positive regulation of immunoglobulin production	4/381	59/28814	0.00773064	0.051455	0.0370648	Rif1/Hmces/Gpi1/Msh2	4
GO:0009162	GO:0009162	deoxyribonucleoside monophosphate metabolic process	3/381	31/28814	0.00783647	0.0517233	0.037258	Dpys/Upp1/Pnp	3
GO:0009648	GO:0009648	photoperiodism	3/381	31/28814	0.00783647	0.0517233	0.037258	Fbxl3/Pml/Trp53	3
GO:0070979	GO:0070979	protein K11-linked ubiquitination	3/381	31/28814	0.00783647	0.0517233	0.037258	Ube2t/Ube2s/Ube2c	3
GO:1901798	GO:1901798	positive regulation of signal transduction by p53 class mediator	3/381	31/28814	0.00783647	0.0517233	0.037258	Rps20/Pml/Eef1e1	3
GO:1903579	GO:1903579	negative regulation of ATP metabolic process	3/381	31/28814	0.00783647	0.0517233	0.037258	Tigar/Parp1/Trp53	3
GO:0006364	GO:0006364	rRNA processing	8/381	214/28814	0.00790742	0.0521016	0.0375306	Rpl14/Rps21/Dis3/Rpp25/Exosc5/Ppan/Dkc1/Utp14a	8
GO:0044272	GO:0044272	sulfur compound biosynthetic process	5/381	93/28814	0.00792018	0.0521016	0.0375306	Pdk1/Gclm/Cbs/Gss/Cth	5
GO:0050767	GO:0050767	regulation of neurogenesis	13/381	455/28814	0.00804829	0.0528487	0.0380687	Sox2/Apoe/Rest/Bex1/Rpl4/Ulk1/Xrcc5/Trp53/Hmgb2/Etv5/Mycn/Twf2/Sgk1	13
GO:0016579	GO:0016579	protein deubiquitination	6/381	131/28814	0.00806054	0.0528487	0.0380687	Uchl3/Ubxn1/Usp7/Taf7/Usp48/Usp9x	6
GO:0045765	GO:0045765	regulation of angiogenesis	10/381	307/28814	0.00812828	0.0532045	0.038325	Klf2/Hspb1/Lgals3/Pml/Jup/Pkm/Gab1/Grn/Nodal/Sars	10
GO:0000381	GO:0000381	regulation of alternative mRNA splicing, via spliceosome	4/381	60/28814	0.00819822	0.0533967	0.0384634	Rest/Fxr1/Rbm25/Malat1	4
GO:0030042	GO:0030042	actin filament depolymerization	4/381	60/28814	0.00819822	0.0533967	0.0384634	Lima1/Dstn/Mphosph8/Twf2	4
GO:2001238	GO:2001238	positive regulation of extrinsic apoptotic signaling pathway	4/381	60/28814	0.00819822	0.0533967	0.0384634	Pycard/Pml/Bax/Faf1	4
GO:0051983	GO:0051983	regulation of chromosome segregation	5/381	94/28814	0.00827671	0.053819	0.0387677	Rcc2/Fbxo5/Wapl/Ccnb1/Ube2c	5
GO:0045216	GO:0045216	cell-cell junction organization	8/381	216/28814	0.00833968	0.0541367	0.0389965	Cldn4/Pecam1/Cd9/Crb3/Mtss1/Jup/Tjp2/Actn4	8
GO:0036294	GO:0036294	cellular response to decreased oxygen levels	6/381	132/28814	0.00835298	0.0541367	0.0389965	Pdk1/Tigar/Cbs/Eno1/Trp53/Ogt	6
GO:0051017	GO:0051017	actin filament bundle assembly	7/381	173/28814	0.00839974	0.0543505	0.0391505	Sdc4/Lima1/Kank3/Ezr/Mtss1/Pdlim1/Actn4	7
GO:0002699	GO:0002699	positive regulation of immune effector process	10/381	309/28814	0.00848583	0.0547821	0.0394614	Rif1/Ddx58/Hspa8/Trim6/Prkcz/Mif/Hmces/Gpi1/Msh2/Pnp	10
GO:0006482	GO:0006482	protein demethylation	3/381	32/28814	0.00856361	0.0547821	0.0394614	Kdm5b/Kdm3a/Jmjd1c	3
GO:0007007	GO:0007007	inner mitochondrial membrane organization	3/381	32/28814	0.00856361	0.0547821	0.0394614	Chchd10/Bax/Agk	3
GO:0008214	GO:0008214	protein dealkylation	3/381	32/28814	0.00856361	0.0547821	0.0394614	Kdm5b/Kdm3a/Jmjd1c	3
GO:0009649	GO:0009649	entrainment of circadian clock	3/381	32/28814	0.00856361	0.0547821	0.0394614	Fbxl3/Pml/Trp53	3
GO:0045830	GO:0045830	positive regulation of isotype switching	3/381	32/28814	0.00856361	0.0547821	0.0394614	Rif1/Hmces/Msh2	3
GO:0051150	GO:0051150	regulation of smooth muscle cell differentiation	3/381	32/28814	0.00856361	0.0547821	0.0394614	Sod2/Rbpms2/Cth	3
GO:1901879	GO:1901879	regulation of protein depolymerization	5/381	95/28814	0.0086442	0.0552082	0.0397683	Lima1/Dstn/Mphosph8/Twf2/Stmn2	5
GO:0045682	GO:0045682	regulation of epidermis development	4/381	61/28814	0.00868396	0.0552832	0.0398224	Gdf3/Tfap2c/Sfn/Mycn	4
GO:0070231	GO:0070231	T cell apoptotic process	4/381	61/28814	0.00868396	0.0552832	0.0398224	Lgals3/Bax/Trp53/Pnp	4
GO:1901342	GO:1901342	regulation of vasculature development	10/381	311/28814	0.00885535	0.055442	0.0399368	Klf2/Hspb1/Lgals3/Pml/Jup/Pkm/Gab1/Grn/Nodal/Sars	10
GO:0009222	GO:0009222	pyrimidine ribonucleotide catabolic process	2/381	11/28814	0.00886342	0.055442	0.0399368	Dpys/Upp1	2
GO:0019372	GO:0019372	lipoxygenase pathway	2/381	11/28814	0.00886342	0.055442	0.0399368	Gpx1/Gpx4	2
GO:0031055	GO:0031055	chromatin remodeling at centromere	2/381	11/28814	0.00886342	0.055442	0.0399368	Cenpv/Hells	2
GO:0032263	GO:0032263	GMP salvage	2/381	11/28814	0.00886342	0.055442	0.0399368	Hprt/Pnp	2
GO:0032815	GO:0032815	negative regulation of natural killer cell activation	2/381	11/28814	0.00886342	0.055442	0.0399368	Pglyrp1/Pibf1	2
GO:0070203	GO:0070203	regulation of establishment of protein localization to telomere	2/381	11/28814	0.00886342	0.055442	0.0399368	Terf1/Dkc1	2
GO:1903332	GO:1903332	regulation of protein folding	2/381	11/28814	0.00886342	0.055442	0.0399368	Hspa8/Grn	2
GO:1905288	GO:1905288	vascular associated smooth muscle cell apoptotic process	2/381	11/28814	0.00886342	0.055442	0.0399368	Sod2/Gapdh	2
GO:1905459	GO:1905459	regulation of vascular associated smooth muscle cell apoptotic process	2/381	11/28814	0.00886342	0.055442	0.0399368	Sod2/Gapdh	2
GO:1990144	GO:1990144	intrinsic apoptotic signaling pathway in response to hypoxia	2/381	11/28814	0.00886342	0.055442	0.0399368	Eno1/Trp53	2
GO:0045444	GO:0045444	fat cell differentiation	9/381	264/28814	0.00889643	0.0555604	0.0400221	Gdf3/Klf5/Arid5b/Gpx1/Sod2/Uchl3/Ctbp2/Pim1/Arl4a	9
GO:0001841	GO:0001841	neural tube formation	6/381	134/28814	0.0089606	0.0558728	0.0402471	Sdc4/Spint2/Kif20b/Enah/Nodal/Tgif1	6
GO:0002312	GO:0002312	B cell activation involved in immune response	5/381	96/28814	0.00902282	0.056172	0.0404626	Rif1/Msh6/Hmces/Ung/Msh2	5
GO:0007626	GO:0007626	locomotory behavior	9/381	265/28814	0.00910548	0.0565973	0.040769	Trh/Hexb/Apoe/Sod2/Uchl3/Hexa/Hprt/Etv5/Grn	9
GO:0051494	GO:0051494	negative regulation of cytoskeleton organization	7/381	176/28814	0.00918412	0.0569069	0.040992	Pecam1/Lima1/Kank3/Mphosph8/Twf2/Sgk1/Stmn2	7
GO:0061572	GO:0061572	actin filament bundle organization	7/381	176/28814	0.00918412	0.0569069	0.040992	Sdc4/Lima1/Kank3/Ezr/Mtss1/Pdlim1/Actn4	7
GO:0007162	GO:0007162	negative regulation of cell adhesion	10/381	313/28814	0.00923709	0.0571454	0.0411638	Hspb1/Sdc4/Lgals3/Rcc2/Jam2/Acer2/Cd9/Spint2/Epcam/Actn4	10
GO:1902253	GO:1902253	regulation of intrinsic apoptotic signaling pathway by p53 class mediator	3/381	33/28814	0.00932904	0.057624	0.0415085	Mif/Trp53/Rrn3	3
GO:0010660	GO:0010660	regulation of muscle cell apoptotic process	5/381	97/28814	0.00941273	0.0579595	0.0417502	Hspa8/Sod2/Tigar/Gapdh/Trp53	5
GO:0090559	GO:0090559	regulation of membrane permeability	5/381	97/28814	0.00941273	0.0579595	0.0417502	Chchd10/Hspa8/Tjp2/Bax/Trp53	5
GO:0071478	GO:0071478	cellular response to radiation	7/381	177/28814	0.00945712	0.0581421	0.0418817	Timp1/Crip1/Parp1/Bax/Xrcc5/Trp53/Cul4b	7
GO:0007623	GO:0007623	circadian rhythm	8/381	221/28814	0.00949771	0.0583009	0.0419961	Fbxl3/Pml/Kdm5b/Usp7/Trp53/Usp9x/Mycbp2/Ogt	8
GO:1905517	GO:1905517	macrophage migration	4/381	63/28814	0.00971098	0.0595175	0.0428724	Lgals3/Cd9/Rpl13a/Mif	4
GO:0001890	GO:0001890	placenta development	7/381	178/28814	0.009736	0.0595783	0.0429163	Esrrb/Sox15/Tex19.1/Gjb3/Spint2/Gab1/Nodal	7
GO:0045333	GO:0045333	cellular respiration	8/381	223/28814	0.00999297	0.0610561	0.0439808	Chchd10/Cisd1/Sod2/Bax/Slc25a13/Cox5a/Ccnb1/Msh2	8
GO:0022407	GO:0022407	regulation of cell-cell adhesion	13/381	468/28814	0.0100284	0.0611777	0.0440684	Sox2/Hspb1/Hsp90aa1/Pycard/Sdc4/Lgals3/Cd9/Spint2/Epcam/Myo10/Prkcz/Nodal/Pnp	13
GO:0009119	GO:0009119	ribonucleoside metabolic process	3/381	34/28814	0.0101332	0.0613429	0.0441874	Hprt/Upp1/Pnp	3
GO:0032205	GO:0032205	negative regulation of telomere maintenance	3/381	34/28814	0.0101332	0.0613429	0.0441874	Pml/Terf1/Parp1	3
GO:0043094	GO:0043094	cellular metabolic compound salvage	3/381	34/28814	0.0101332	0.0613429	0.0441874	Hprt/Upp1/Pnp	3
GO:0046466	GO:0046466	membrane lipid catabolic process	3/381	34/28814	0.0101332	0.0613429	0.0441874	Hexb/Acer2/Hexa	3
GO:1901797	GO:1901797	negative regulation of signal transduction by p53 class mediator	3/381	34/28814	0.0101332	0.0613429	0.0441874	Mif/Dyrk3/Rrn3	3
GO:0042255	GO:0042255	ribosome assembly	4/381	64/28814	0.0102528	0.061972	0.0446405	Rps5/Rpsa/Ppan/Xrcc5	4
GO:0006000	GO:0006000	fructose metabolic process	2/381	12/28814	0.0105437	0.0621137	0.0447426	Gnpda1/Aldoa	2
GO:0006020	GO:0006020	inositol metabolic process	2/381	12/28814	0.0105437	0.0621137	0.0447426	Impa2/Itpk1	2
GO:0006977	GO:0006977	DNA damage response, signal transduction by p53 class mediator resulting in cell cycle arrest	2/381	12/28814	0.0105437	0.0621137	0.0447426	Pml/Trp53	2
GO:0007042	GO:0007042	lysosomal lumen acidification	2/381	12/28814	0.0105437	0.0621137	0.0447426	Cln5/Grn	2
GO:0009223	GO:0009223	pyrimidine deoxyribonucleotide catabolic process	2/381	12/28814	0.0105437	0.0621137	0.0447426	Dpys/Upp1	2
GO:0010985	GO:0010985	negative regulation of lipoprotein particle clearance	2/381	12/28814	0.0105437	0.0621137	0.0447426	Apoc1/Lrpap1	2
GO:0033262	GO:0033262	regulation of nuclear cell cycle DNA replication	2/381	12/28814	0.0105437	0.0621137	0.0447426	Dbf4/Atrx	2
GO:0043471	GO:0043471	regulation of cellular carbohydrate catabolic process	2/381	12/28814	0.0105437	0.0621137	0.0447426	Tigar/Trp53	2
GO:0045869	GO:0045869	negative regulation of single stranded viral RNA replication via double stranded DNA intermediate	2/381	12/28814	0.0105437	0.0621137	0.0447426	Apobec3/Mphosph8	2
GO:0051574	GO:0051574	positive regulation of histone H3-K9 methylation	2/381	12/28814	0.0105437	0.0621137	0.0447426	Rif1/Jarid2	2
GO:0060623	GO:0060623	regulation of chromosome condensation	2/381	12/28814	0.0105437	0.0621137	0.0447426	Wapl/Ccnb1	2
GO:0070202	GO:0070202	regulation of establishment of protein localization to chromosome	2/381	12/28814	0.0105437	0.0621137	0.0447426	Terf1/Dkc1	2
GO:0098762	GO:0098762	meiotic cell cycle phase	2/381	12/28814	0.0105437	0.0621137	0.0447426	Terf1/Xrcc5	2
GO:0098764	GO:0098764	meiosis I cell cycle phase	2/381	12/28814	0.0105437	0.0621137	0.0447426	Terf1/Xrcc5	2
GO:1902459	GO:1902459	positive regulation of stem cell population maintenance	2/381	12/28814	0.0105437	0.0621137	0.0447426	Esrrb/Rest	2
GO:1902947	GO:1902947	regulation of tau-protein kinase activity	2/381	12/28814	0.0105437	0.0621137	0.0447426	Hsp90aa1/Apoe	2
GO:2000288	GO:2000288	positive regulation of myoblast proliferation	2/381	12/28814	0.0105437	0.0621137	0.0447426	Sox15/Malat1	2
GO:0010389	GO:0010389	regulation of G2/M transition of mitotic cell cycle	5/381	100/28814	0.0106518	0.0624703	0.0449994	Rcc2/Mta3/Fbxo5/Rnaseh2b/Ccnb1	5
GO:0051304	GO:0051304	chromosome separation	5/381	100/28814	0.0106518	0.0624703	0.0449994	Sycp3/Smarcad1/Fbxo5/Ccnb1/Ube2c	5
GO:0061014	GO:0061014	positive regulation of mRNA catabolic process	5/381	100/28814	0.0106518	0.0624703	0.0449994	Dnd1/Nanos3/Mov10/Exosc5/Ttc5	5
GO:0001954	GO:0001954	positive regulation of cell-matrix adhesion	4/381	65/28814	0.0108138	0.063139	0.0454811	Sdc4/Tdgf1/Jup/Prkcz	4
GO:0009166	GO:0009166	nucleotide catabolic process	4/381	65/28814	0.0108138	0.063139	0.0454811	Dpys/Hprt/Upp1/Pnp	4
GO:2000781	GO:2000781	positive regulation of double-strand break repair	4/381	65/28814	0.0108138	0.063139	0.0454811	Ooep/Rif1/Parp1/Morf4l2	4
GO:0035966	GO:0035966	response to topologically incorrect protein	6/381	140/28814	0.0109726	0.063711	0.0458932	Hspb1/Hsp90aa1/Hspa8/Tm7sf3/Bax/Hspa14	6
GO:0008608	GO:0008608	attachment of spindle microtubules to kinetochore	3/381	35/28814	0.0109763	0.063711	0.0458932	Rcc2/Ccnb1/Spc24	3
GO:0048147	GO:0048147	negative regulation of fibroblast proliferation	3/381	35/28814	0.0109763	0.063711	0.0458932	Sod2/Bax/Trp53	3
GO:1903203	GO:1903203	regulation of oxidative stress-induced neuron death	3/381	35/28814	0.0109763	0.063711	0.0458932	Rest/Parp1/Mcl1	3
GO:0010810	GO:0010810	regulation of cell-substrate adhesion	8/381	227/28814	0.0110407	0.0639907	0.0460946	Spp1/Sdc4/Rcc2/Tdgf1/Acer2/Jup/Prkcz/Actn4	8
GO:0045927	GO:0045927	positive regulation of growth	10/381	322/28814	0.0111129	0.0643147	0.046328	Tfcp2l1/Sox15/Sfn/Apoe/Ezr/Rpl4/Pim1/Ccnb1/Twf2/Sgk1	10
GO:0045766	GO:0045766	positive regulation of angiogenesis	7/381	183/28814	0.0112212	0.0647518	0.0466429	Hspb1/Lgals3/Jup/Pkm/Gab1/Grn/Nodal	7
GO:1904018	GO:1904018	positive regulation of vasculature development	7/381	183/28814	0.0112212	0.0647518	0.0466429	Hspb1/Lgals3/Jup/Pkm/Gab1/Grn/Nodal	7
GO:0002720	GO:0002720	positive regulation of cytokine production involved in immune response	4/381	66/28814	0.0113942	0.0653676	0.0470865	Ddx58/Trim6/Prkcz/Mif	4
GO:0015909	GO:0015909	long-chain fatty acid transport	4/381	66/28814	0.0113942	0.0653676	0.0470865	Pla2g1b/Apoe/Mif/Slc2a1	4
GO:0090311	GO:0090311	regulation of protein deacetylation	4/381	66/28814	0.0113942	0.0653676	0.0470865	Bex4/Pml/Baz2a/Trp53	4
GO:1903051	GO:1903051	negative regulation of proteolysis involved in cellular protein catabolic process	4/381	66/28814	0.0113942	0.0653676	0.0470865	Pml/Ubxn1/Usp7/Ogt	4
GO:0001708	GO:0001708	cell fate specification	5/381	102/28814	0.011537	0.0657095	0.0473328	Sox2/Nanog/Pou5f1/Nodal/Mga	5
GO:0010657	GO:0010657	muscle cell apoptotic process	5/381	102/28814	0.011537	0.0657095	0.0473328	Hspa8/Sod2/Tigar/Gapdh/Trp53	5
GO:0045185	GO:0045185	maintenance of protein location	5/381	102/28814	0.011537	0.0657095	0.0473328	Chchd10/Pml/Twf2/Faf1/Nfkbia	5
GO:0048525	GO:0048525	negative regulation of viral process	5/381	102/28814	0.011537	0.0657095	0.0473328	Ifitm3/Trim6/Apobec3/Mphosph8/Ifitm1	5
GO:0060395	GO:0060395	SMAD protein signal transduction	5/381	102/28814	0.011537	0.0657095	0.0473328	Gdf3/Hexa/Parp1/Lefty2/Nodal	5
GO:0110053	GO:0110053	regulation of actin filament organization	9/381	276/28814	0.0116579	0.0663025	0.0477599	Pycard/Sdc4/Pecam1/Lima1/Kank3/Dstn/Mtss1/Mphosph8/Twf2	9
GO:0048675	GO:0048675	axon extension	6/381	142/28814	0.011709	0.0664968	0.0478999	Hsp90aa1/Apoe/Rpl4/Ulk1/Twf2/Usp9x	6
GO:0009048	GO:0009048	dosage compensation by inactivation of X chromosome	3/381	36/28814	0.0118588	0.0670594	0.0483052	Tsix/Jarid2/Ogt	3
GO:0090312	GO:0090312	positive regulation of protein deacetylation	3/381	36/28814	0.0118588	0.0670594	0.0483052	Pml/Baz2a/Trp53	3
GO:0016331	GO:0016331	morphogenesis of embryonic epithelium	7/381	185/28814	0.011859	0.0670594	0.0483052	Sdc4/Spint2/Kif20b/Enah/Nodal/Grsf1/Tgif1	7
GO:0061138	GO:0061138	morphogenesis of a branching epithelium	8/381	230/28814	0.0118782	0.0670719	0.0483142	Sox2/Tfap2c/Pdgfa/Pml/Spint2/Kdm5b/Etv5/Mycn	8
GO:0001707	GO:0001707	mesoderm formation	4/381	67/28814	0.0119943	0.0670761	0.0483172	Nanog/Pou5f1/Gpi1/Nodal	4
GO:0032608	GO:0032608	interferon-beta production	4/381	67/28814	0.0119943	0.0670761	0.0483172	Hsp90aa1/Pycard/Ddx58/Hmgb2	4
GO:0032648	GO:0032648	regulation of interferon-beta production	4/381	67/28814	0.0119943	0.0670761	0.0483172	Hsp90aa1/Pycard/Ddx58/Hmgb2	4
GO:0090398	GO:0090398	cellular senescence	4/381	67/28814	0.0119943	0.0670761	0.0483172	Pml/Fbxo5/Trp53/Eef1e1	4
GO:2000736	GO:2000736	regulation of stem cell differentiation	4/381	67/28814	0.0119943	0.0670761	0.0483172	Esrrb/Trim6/Rest/Kdm3a	4
GO:0001704	GO:0001704	formation of primary germ layer	5/381	103/28814	0.0119979	0.0670761	0.0483172	Sox2/Nanog/Pou5f1/Gpi1/Nodal	5
GO:0032479	GO:0032479	regulation of type I interferon production	5/381	103/28814	0.0119979	0.0670761	0.0483172	Hsp90aa1/Pycard/Ddx58/Gapdh/Hmgb2	5
GO:0007179	GO:0007179	transforming growth factor beta receptor signaling pathway	7/381	186/28814	0.0121875	0.0675292	0.0486436	Tdgf1/Ltbp4/Pml/Parp1/Trp53/Nodal/Usp9x	7
GO:0000279	GO:0000279	M phase	2/381	13/28814	0.0123527	0.0675292	0.0486436	Terf1/Xrcc5	2
GO:0001731	GO:0001731	formation of translation preinitiation complex	2/381	13/28814	0.0123527	0.0675292	0.0486436	Rpl13a/Eif2s2	2
GO:0006098	GO:0006098	pentose-phosphate shunt	2/381	13/28814	0.0123527	0.0675292	0.0486436	Tigar/Trp53	2
GO:0009071	GO:0009071	serine family amino acid catabolic process	2/381	13/28814	0.0123527	0.0675292	0.0486436	Cbs/Gldc	2
GO:0010739	GO:0010739	positive regulation of protein kinase A signaling	2/381	13/28814	0.0123527	0.0675292	0.0486436	Akap12/Mif	2
GO:0031126	GO:0031126	sno(s)RNA 3'-end processing	2/381	13/28814	0.0123527	0.0675292	0.0486436	Exosc5/Dkc1	2
GO:0033169	GO:0033169	histone H3-K9 demethylation	2/381	13/28814	0.0123527	0.0675292	0.0486436	Kdm3a/Jmjd1c	2
GO:0042994	GO:0042994	cytoplasmic sequestering of transcription factor	2/381	13/28814	0.0123527	0.0675292	0.0486436	Faf1/Nfkbia	2
GO:0060179	GO:0060179	male mating behavior	2/381	13/28814	0.0123527	0.0675292	0.0486436	Hexb/Grn	2
GO:0060965	GO:0060965	negative regulation of miRNA-mediated gene silencing	2/381	13/28814	0.0123527	0.0675292	0.0486436	Dnd1/Trp53	2
GO:0071236	GO:0071236	cellular response to antibiotic	2/381	13/28814	0.0123527	0.0675292	0.0486436	Crip1/Trp53	2
GO:1901524	GO:1901524	regulation of mitophagy	2/381	13/28814	0.0123527	0.0675292	0.0486436	Tigar/Trp53	2
GO:1901659	GO:1901659	glycosyl compound biosynthetic process	2/381	13/28814	0.0123527	0.0675292	0.0486436	Hprt/Pnp	2
GO:1902931	GO:1902931	negative regulation of alcohol biosynthetic process	2/381	13/28814	0.0123527	0.0675292	0.0486436	Apoe/Rest	2
GO:1905048	GO:1905048	regulation of metallopeptidase activity	2/381	13/28814	0.0123527	0.0675292	0.0486436	Cldn4/Timp1	2
GO:0070227	GO:0070227	lymphocyte apoptotic process	5/381	104/28814	0.0124711	0.068034	0.0490072	Lgals3/Bax/Mif/Trp53/Pnp	5
GO:0010821	GO:0010821	regulation of mitochondrion organization	6/381	144/28814	0.0124795	0.068034	0.0490072	Chchd10/Pycard/Gpx1/Tigar/Bax/Trp53	6
GO:0007033	GO:0007033	vacuole organization	7/381	187/28814	0.0125226	0.0681745	0.0491084	Hexb/Cln5/Ubxn2a/Hspa8/Hexa/Ulk1/Grn	7
GO:0007584	GO:0007584	response to nutrient	4/381	68/28814	0.0126143	0.068297	0.0491966	Spp1/Alpl/Cbs/Pim1	4
GO:0030837	GO:0030837	negative regulation of actin filament polymerization	4/381	68/28814	0.0126143	0.068297	0.0491966	Pecam1/Kank3/Mphosph8/Twf2	4
GO:0032481	GO:0032481	positive regulation of type I interferon production	4/381	68/28814	0.0126143	0.068297	0.0491966	Hsp90aa1/Ddx58/Gapdh/Hmgb2	4
GO:1905710	GO:1905710	positive regulation of membrane permeability	4/381	68/28814	0.0126143	0.068297	0.0491966	Chchd10/Hspa8/Bax/Trp53	4
GO:0043161	GO:0043161	proteasome-mediated ubiquitin-dependent protein catabolic process	12/381	430/28814	0.0126442	0.0683556	0.0492389	Ubxn2a/Fbxl3/Trim13/Pml/Fbxo22/Ubxn1/Usp7/Ube2s/Cul4b/Faf1/Ogt/Ube2c	12
GO:0016042	GO:0016042	lipid catabolic process	10/381	329/28814	0.0127613	0.0683556	0.0492389	Spp1/Pla1a/Hsd17b14/Apoc1/Pla2g1b/Hexb/Apoe/Acer2/Hexa/Acadm	10
GO:0017038	GO:0017038	protein import	8/381	233/28814	0.0127616	0.0683556	0.0492389	Hsp90aa1/Apoe/Hspa8/Pml/Jup/Trp53/Tomm7/Nfkbia	8
GO:0010661	GO:0010661	positive regulation of muscle cell apoptotic process	3/381	37/28814	0.012781	0.0683556	0.0492389	Sod2/Tigar/Trp53	3
GO:0030808	GO:0030808	regulation of nucleotide biosynthetic process	3/381	37/28814	0.012781	0.0683556	0.0492389	Pdk1/Eno1/Parp1	3
GO:0032435	GO:0032435	negative regulation of proteasomal ubiquitin-dependent protein catabolic process	3/381	37/28814	0.012781	0.0683556	0.0492389	Ubxn1/Usp7/Ogt	3
GO:0036475	GO:0036475	neuron death in response to oxidative stress	3/381	37/28814	0.012781	0.0683556	0.0492389	Rest/Parp1/Mcl1	3
GO:0046677	GO:0046677	response to antibiotic	3/381	37/28814	0.012781	0.0683556	0.0492389	Alpl/Crip1/Trp53	3
GO:1900371	GO:1900371	regulation of purine nucleotide biosynthetic process	3/381	37/28814	0.012781	0.0683556	0.0492389	Pdk1/Eno1/Parp1	3
GO:0046718	GO:0046718	viral entry into host cell	5/381	105/28814	0.0129568	0.0689556	0.0496711	Triml2/Triml1/Ifitm3/Trim6/Ifitm1	5
GO:2001237	GO:2001237	negative regulation of extrinsic apoptotic signaling pathway	5/381	105/28814	0.0129568	0.0689556	0.0496711	Lgals3/Gpx1/Gclm/Hmgb2/Mcl1	5
GO:0000375	GO:0000375	RNA splicing, via transesterification reactions	9/381	281/28814	0.0129805	0.0689556	0.0496711	Rbmxl2/Dhx16/Hspa8/Rest/Bcas2/Fxr1/Rbm25/Malat1/Snrpn	9
GO:0000377	GO:0000377	RNA splicing, via transesterification reactions with bulged adenosine as nucleophile	9/381	281/28814	0.0129805	0.0689556	0.0496711	Rbmxl2/Dhx16/Hspa8/Rest/Bcas2/Fxr1/Rbm25/Malat1/Snrpn	9
GO:0000398	GO:0000398	mRNA splicing, via spliceosome	9/381	281/28814	0.0129805	0.0689556	0.0496711	Rbmxl2/Dhx16/Hspa8/Rest/Bcas2/Fxr1/Rbm25/Malat1/Snrpn	9
GO:0007160	GO:0007160	cell-matrix adhesion	8/381	234/28814	0.0130665	0.069319	0.0499328	Sdc4/Pecam1/Rcc2/Tdgf1/Acer2/Jup/Prkcz/Nid2	8
GO:0045600	GO:0045600	positive regulation of fat cell differentiation	4/381	69/28814	0.0132543	0.0702213	0.0505828	Gdf3/Klf5/Uchl3/Pim1	4
GO:0006352	GO:0006352	DNA-templated transcription, initiation	5/381	106/28814	0.0134551	0.0711894	0.0512801	Morc1/Pou5f1/Taf7/Trp53/Rrn3	5
GO:0002705	GO:0002705	positive regulation of leukocyte mediated immunity	7/381	190/28814	0.0135674	0.0715919	0.05157	Rif1/Ddx58/Hspa8/Prkcz/Hmces/Msh2/Pnp	7
GO:0031047	GO:0031047	gene silencing by RNA	7/381	190/28814	0.0135674	0.0715919	0.05157	Morc1/Tdrd12/Dnd1/Mov10/Eif4e2/Trp53/Fxr1	7
GO:0002819	GO:0002819	regulation of adaptive immune response	8/381	236/28814	0.0136922	0.0717508	0.0516845	Pycard/Rif1/Hspa8/Prkcz/Mif/Hmces/Msh2/Pnp	8
GO:0030324	GO:0030324	lung development	8/381	236/28814	0.0136922	0.0717508	0.0516845	Sox2/Klf2/Pdgfa/Dppa4/Dppa2/Rpl13a/Nodal/Mycn	8
GO:0043467	GO:0043467	regulation of generation of precursor metabolites and energy	6/381	147/28814	0.0137011	0.0717508	0.0516845	Esrrb/Cisd1/Tigar/Trp53/Ccnb1/Ogt	6
GO:0007549	GO:0007549	dosage compensation	3/381	38/28814	0.013743	0.0717508	0.0516845	Tsix/Jarid2/Ogt	3
GO:0010737	GO:0010737	protein kinase A signaling	3/381	38/28814	0.013743	0.0717508	0.0516845	Akap12/Ezr/Mif	3
GO:0034381	GO:0034381	plasma lipoprotein particle clearance	3/381	38/28814	0.013743	0.0717508	0.0516845	Apoc1/Apoe/Lrpap1	3
GO:0044786	GO:0044786	cell cycle DNA replication	3/381	38/28814	0.013743	0.0717508	0.0516845	Fbxo5/Dbf4/Atrx	3
GO:1905168	GO:1905168	positive regulation of double-strand break repair via homologous recombination	3/381	38/28814	0.013743	0.0717508	0.0516845	Ooep/Parp1/Morf4l2	3
GO:0010569	GO:0010569	regulation of double-strand break repair via homologous recombination	4/381	70/28814	0.0139148	0.072017	0.0518763	Ooep/Rif1/Parp1/Morf4l2	4
GO:0050885	GO:0050885	neuromuscular process controlling balance	4/381	70/28814	0.0139148	0.072017	0.0518763	Sox2/Hexb/Rest/Hexa	4
GO:0007006	GO:0007006	mitochondrial membrane organization	5/381	107/28814	0.0139662	0.072017	0.0518763	Chchd10/Hsp90aa1/Bax/Agk/Trp53	5
GO:0032606	GO:0032606	type I interferon production	5/381	107/28814	0.0139662	0.072017	0.0518763	Hsp90aa1/Pycard/Ddx58/Gapdh/Hmgb2	5
GO:0071453	GO:0071453	cellular response to oxygen levels	6/381	148/28814	0.0141262	0.072017	0.0518763	Pdk1/Tigar/Cbs/Eno1/Trp53/Ogt	6
GO:0006002	GO:0006002	fructose 6-phosphate metabolic process	2/381	14/28814	0.0142866	0.072017	0.0518763	Gnpda1/Pfkp	2
GO:0006750	GO:0006750	glutathione biosynthetic process	2/381	14/28814	0.0142866	0.072017	0.0518763	Gclm/Gss	2
GO:0007144	GO:0007144	female meiosis I	2/381	14/28814	0.0142866	0.072017	0.0518763	Hsf2bp/Fbxo5	2
GO:0009173	GO:0009173	pyrimidine ribonucleoside monophosphate metabolic process	2/381	14/28814	0.0142866	0.072017	0.0518763	Dpys/Upp1	2
GO:0016081	GO:0016081	synaptic vesicle docking	2/381	14/28814	0.0142866	0.072017	0.0518763	Stx3/Ctbp2	2
GO:0030644	GO:0030644	cellular chloride ion homeostasis	2/381	14/28814	0.0142866	0.072017	0.0518763	Spp1/Ckb	2
GO:0032536	GO:0032536	regulation of cell projection size	2/381	14/28814	0.0142866	0.072017	0.0518763	Ezr/Twf2	2
GO:0045091	GO:0045091	regulation of single stranded viral RNA replication via double stranded DNA intermediate	2/381	14/28814	0.0142866	0.072017	0.0518763	Apobec3/Mphosph8	2
GO:0046049	GO:0046049	UMP metabolic process	2/381	14/28814	0.0142866	0.072017	0.0518763	Dpys/Upp1	2
GO:0046073	GO:0046073	dTMP metabolic process	2/381	14/28814	0.0142866	0.072017	0.0518763	Dpys/Upp1	2
GO:0046479	GO:0046479	glycosphingolipid catabolic process	2/381	14/28814	0.0142866	0.072017	0.0518763	Hexb/Hexa	2
GO:0048733	GO:0048733	sebaceous gland development	2/381	14/28814	0.0142866	0.072017	0.0518763	Tfap2c/Cbx7	2
GO:0051152	GO:0051152	positive regulation of smooth muscle cell differentiation	2/381	14/28814	0.0142866	0.072017	0.0518763	Sod2/Cth	2
GO:0051988	GO:0051988	regulation of attachment of spindle microtubules to kinetochore	2/381	14/28814	0.0142866	0.072017	0.0518763	Rcc2/Ccnb1	2
GO:0060149	GO:0060149	negative regulation of post-transcriptional gene silencing	2/381	14/28814	0.0142866	0.072017	0.0518763	Dnd1/Trp53	2
GO:0060967	GO:0060967	negative regulation of gene silencing by RNA	2/381	14/28814	0.0142866	0.072017	0.0518763	Dnd1/Trp53	2
GO:0071294	GO:0071294	cellular response to zinc ion	2/381	14/28814	0.0142866	0.072017	0.0518763	Mt2/Mt1	2
GO:1900025	GO:1900025	negative regulation of substrate adhesion-dependent cell spreading	2/381	14/28814	0.0142866	0.072017	0.0518763	Rcc2/Actn4	2
GO:1900038	GO:1900038	negative regulation of cellular response to hypoxia	2/381	14/28814	0.0142866	0.072017	0.0518763	Eno1/Ogt	2
GO:1900369	GO:1900369	negative regulation of post-transcriptional gene silencing by RNA	2/381	14/28814	0.0142866	0.072017	0.0518763	Dnd1/Trp53	2
GO:1905063	GO:1905063	regulation of vascular associated smooth muscle cell differentiation	2/381	14/28814	0.0142866	0.072017	0.0518763	Sod2/Cth	2
GO:2000105	GO:2000105	positive regulation of DNA-templated DNA replication	2/381	14/28814	0.0142866	0.072017	0.0518763	Dbf4/Atrx	2
GO:2001056	GO:2001056	positive regulation of cysteine-type endopeptidase activity	6/381	149/28814	0.0145604	0.0732941	0.0527962	Pycard/Acer2/Pml/Rest/Bax/Nodal	6
GO:0045143	GO:0045143	homologous chromosome segregation	4/381	71/28814	0.0145957	0.0732941	0.0527962	Tex19.1/Sycp3/Terf1/Syce2	4
GO:0048332	GO:0048332	mesoderm morphogenesis	4/381	71/28814	0.0145957	0.0732941	0.0527962	Nanog/Pou5f1/Gpi1/Nodal	4
GO:0030323	GO:0030323	respiratory tube development	8/381	239/28814	0.0146714	0.0734974	0.0529426	Sox2/Klf2/Pdgfa/Dppa4/Dppa2/Rpl13a/Nodal/Mycn	8
GO:0002833	GO:0002833	positive regulation of response to biotic stimulus	7/381	193/28814	0.0146734	0.0734974	0.0529426	Hsp90aa1/Pycard/Trim6/Xrcc5/Mif/Hmgb2/Grn	7
GO:0045165	GO:0045165	cell fate commitment	9/381	287/28814	0.0147111	0.0735765	0.0529997	Sox2/Gdf3/Nanog/Tfap2c/Pou5f1/Pml/Trp53/Nodal/Mga	9
GO:0002931	GO:0002931	response to ischemia	3/381	39/28814	0.0147451	0.0735765	0.0529997	Rest/Tigar/Trp53	3
GO:0009167	GO:0009167	purine ribonucleoside monophosphate metabolic process	3/381	39/28814	0.0147451	0.0735765	0.0529997	Hprt/Gart/Pnp	3
GO:1904951	GO:1904951	positive regulation of establishment of protein localization	10/381	337/28814	0.0148633	0.0740727	0.0533571	Trh/Sfn/Ezr/Jup/Tm7sf3/Dkc1/Prkcz/Kif20b/Tomm7/Glud1	10
GO:0044409	GO:0044409	entry into host	5/381	109/28814	0.0150271	0.0747003	0.0538091	Triml2/Triml1/Ifitm3/Trim6/Ifitm1	5
GO:2000779	GO:2000779	regulation of double-strand break repair	5/381	109/28814	0.0150271	0.0747003	0.0538091	Ooep/Rif1/Pml/Parp1/Morf4l2	5
GO:0051701	GO:0051701	biological process involved in interaction with host	6/381	151/28814	0.0154565	0.0767381	0.0552771	Triml2/Triml1/Pglyrp1/Ifitm3/Trim6/Ifitm1	6
GO:0032760	GO:0032760	positive regulation of tumor necrosis factor production	5/381	110/28814	0.0155773	0.0772405	0.0556389	Hspb1/Pycard/Akap12/Ddx58/Mif	5
GO:0006739	GO:0006739	NADP metabolic process	3/381	40/28814	0.0157876	0.0780871	0.0562488	Nqo1/Tigar/Trp53	3
GO:0043628	GO:0043628	ncRNA 3'-end processing	3/381	40/28814	0.0157876	0.0780871	0.0562488	Rps21/Exosc5/Dkc1	3
GO:0002824	GO:0002824	positive regulation of adaptive immune response based on somatic recombination of immune receptors built from immunoglobulin superfamily domains	6/381	152/28814	0.0159186	0.0786366	0.0566446	Rif1/Hspa8/Prkcz/Hmces/Msh2/Pnp	6
GO:0042274	GO:0042274	ribosomal small subunit biogenesis	4/381	73/28814	0.0160199	0.0786603	0.0566617	Rps21/Rps5/Rpsa/Xrcc5	4
GO:0043954	GO:0043954	cellular component maintenance	4/381	73/28814	0.0160199	0.0786603	0.0566617	Chchd10/Apoe/Hspa8/Mtss1	4
GO:0048678	GO:0048678	response to axon injury	4/381	73/28814	0.0160199	0.0786603	0.0566617	Sod2/Bex1/Bax/Grn	4
GO:0098586	GO:0098586	cellular response to virus	4/381	73/28814	0.0160199	0.0786603	0.0566617	Hsp90aa1/Ddx58/Trim6/Bax	4
GO:0000097	GO:0000097	sulfur amino acid biosynthetic process	2/381	15/28814	0.0163419	0.0786603	0.0566617	Cbs/Cth	2
GO:0006244	GO:0006244	pyrimidine nucleotide catabolic process	2/381	15/28814	0.0163419	0.0786603	0.0566617	Dpys/Upp1	2
GO:0009169	GO:0009169	purine ribonucleoside monophosphate catabolic process	2/381	15/28814	0.0163419	0.0786603	0.0566617	Hprt/Pnp	2
GO:0010771	GO:0010771	negative regulation of cell morphogenesis involved in differentiation	2/381	15/28814	0.0163419	0.0786603	0.0566617	Rcc2/Actn4	2
GO:0010839	GO:0010839	negative regulation of keratinocyte proliferation	2/381	15/28814	0.0163419	0.0786603	0.0566617	Sfn/Klf9	2
GO:0019377	GO:0019377	glycolipid catabolic process	2/381	15/28814	0.0163419	0.0786603	0.0566617	Hexb/Hexa	2
GO:0030320	GO:0030320	cellular monovalent inorganic anion homeostasis	2/381	15/28814	0.0163419	0.0786603	0.0566617	Spp1/Ckb	2
GO:0033235	GO:0033235	positive regulation of protein sumoylation	2/381	15/28814	0.0163419	0.0786603	0.0566617	Uba2/Gnl3	2
GO:0033280	GO:0033280	response to vitamin D	2/381	15/28814	0.0163419	0.0786603	0.0566617	Spp1/Pim1	2
GO:0033700	GO:0033700	phospholipid efflux	2/381	15/28814	0.0163419	0.0786603	0.0566617	Apoc1/Apoe	2
GO:0039692	GO:0039692	single stranded viral RNA replication via double stranded DNA intermediate	2/381	15/28814	0.0163419	0.0786603	0.0566617	Apobec3/Mphosph8	2
GO:0042182	GO:0042182	ketone catabolic process	2/381	15/28814	0.0163419	0.0786603	0.0566617	Glo1/Cbr3	2
GO:0043144	GO:0043144	sno(s)RNA processing	2/381	15/28814	0.0163419	0.0786603	0.0566617	Exosc5/Dkc1	2
GO:0046185	GO:0046185	aldehyde catabolic process	2/381	15/28814	0.0163419	0.0786603	0.0566617	Glo1/Aldh2	2
GO:0110096	GO:0110096	cellular response to aldehyde	2/381	15/28814	0.0163419	0.0786603	0.0566617	Aldh2/Sgk1	2
GO:1901163	GO:1901163	regulation of trophoblast cell migration	2/381	15/28814	0.0163419	0.0786603	0.0566617	Timp1/Nodal	2
GO:2000035	GO:2000035	regulation of stem cell division	2/381	15/28814	0.0163419	0.0786603	0.0566617	Nanog/Esrrb	2
GO:0070646	GO:0070646	protein modification by small protein removal	6/381	153/28814	0.0163901	0.0787963	0.0567597	Uchl3/Ubxn1/Usp7/Taf7/Usp48/Usp9x	6
GO:0044262	GO:0044262	cellular carbohydrate metabolic process	9/381	293/28814	0.0166063	0.0796503	0.0573748	Esrrb/Pdk1/Tigar/Impa2/Usp7/Itpk1/Acadm/Trp53/Ogt	9
GO:0006109	GO:0006109	regulation of carbohydrate metabolic process	7/381	198/28814	0.0166572	0.0796503	0.0573748	Esrrb/Pdk1/Tigar/Usp7/Acadm/Trp53/Ogt	7
GO:0021915	GO:0021915	neural tube development	7/381	198/28814	0.0166572	0.0796503	0.0573748	Sdc4/Spint2/Itpk1/Kif20b/Enah/Nodal/Tgif1	7
GO:0001843	GO:0001843	neural tube closure	5/381	112/28814	0.0167175	0.0796503	0.0573748	Sdc4/Spint2/Kif20b/Enah/Tgif1	5
GO:1903008	GO:1903008	organelle disassembly	5/381	112/28814	0.0167175	0.0796503	0.0573748	Tigar/Ulk1/Trp53/Dyrk3/Tomm7	5
GO:1903557	GO:1903557	positive regulation of tumor necrosis factor superfamily cytokine production	5/381	112/28814	0.0167175	0.0796503	0.0573748	Hspb1/Pycard/Akap12/Ddx58/Mif	5
GO:0043966	GO:0043966	histone H3 acetylation	4/381	74/28814	0.0167635	0.0796503	0.0573748	Jade1/Pou5f1/Kat6b/Taf7	4
GO:0051453	GO:0051453	regulation of intracellular pH	4/381	74/28814	0.0167635	0.0796503	0.0573748	Slc9b1/Cln5/Trp53/Grn	4
GO:0010762	GO:0010762	regulation of fibroblast migration	3/381	41/28814	0.0168704	0.0796503	0.0573748	Sdc4/Akap12/Rcc2	3
GO:0032733	GO:0032733	positive regulation of interleukin-10 production	3/381	41/28814	0.0168704	0.0796503	0.0573748	Pycard/Prkcz/Pibf1	3
GO:0035794	GO:0035794	positive regulation of mitochondrial membrane permeability	3/381	41/28814	0.0168704	0.0796503	0.0573748	Chchd10/Bax/Trp53	3
GO:0060964	GO:0060964	regulation of miRNA-mediated gene silencing	3/381	41/28814	0.0168704	0.0796503	0.0573748	Dnd1/Trp53/Fxr1	3
GO:1902692	GO:1902692	regulation of neuroblast proliferation	3/381	41/28814	0.0168704	0.0796503	0.0573748	Sox2/Bex1/Trp53	3
GO:2000279	GO:2000279	negative regulation of DNA biosynthetic process	3/381	41/28814	0.0168704	0.0796503	0.0573748	Pml/Terf1/Trp53	3
GO:2000772	GO:2000772	regulation of cellular senescence	3/381	41/28814	0.0168704	0.0796503	0.0573748	Fbxo5/Trp53/Eef1e1	3
GO:0016051	GO:0016051	carbohydrate biosynthetic process	7/381	199/28814	0.0170757	0.0805228	0.0580033	Esrrb/Gnpda1/Gapdh/Usp7/Gpi1/Acadm/Ogt	7
GO:0035282	GO:0035282	segmentation	5/381	113/28814	0.0173079	0.0813263	0.0585821	Gdf3/Tdgf1/Mtf2/Trp53/Ifitm1	5
GO:0060606	GO:0060606	tube closure	5/381	113/28814	0.0173079	0.0813263	0.0585821	Sdc4/Spint2/Kif20b/Enah/Tgif1	5
GO:2000106	GO:2000106	regulation of leukocyte apoptotic process	5/381	113/28814	0.0173079	0.0813263	0.0585821	Lgals3/Bax/Mif/Trp53/Pnp	5
GO:0043405	GO:0043405	regulation of MAP kinase activity	7/381	200/28814	0.0175014	0.0820793	0.0591245	Pdgfa/Tdgf1/Apoe/Cbs/Stk38/Mif/Gab1	7
GO:1901292	GO:1901292	nucleoside phosphate catabolic process	4/381	75/28814	0.0175284	0.0820793	0.0591245	Dpys/Hprt/Upp1/Pnp	4
GO:1901988	GO:1901988	negative regulation of cell cycle phase transition	8/381	247/28814	0.0175305	0.0820793	0.0591245	Sox2/Jade1/Pml/Fbxo5/Trp53/Rnaseh2b/Ccnb1/Msh2	8
GO:0001838	GO:0001838	embryonic epithelial tube formation	6/381	156/28814	0.0178624	0.0835342	0.0601725	Sdc4/Spint2/Kif20b/Enah/Nodal/Tgif1	6
GO:0007143	GO:0007143	female meiotic nuclear division	3/381	42/28814	0.0179939	0.0837523	0.0603296	Hsf2bp/Sycp3/Fbxo5	3
GO:0009126	GO:0009126	purine nucleoside monophosphate metabolic process	3/381	42/28814	0.0179939	0.0837523	0.0603296	Hprt/Gart/Pnp	3
GO:1902108	GO:1902108	regulation of mitochondrial membrane permeability involved in apoptotic process	3/381	42/28814	0.0179939	0.0837523	0.0603296	Chchd10/Bax/Trp53	3
GO:1990748	GO:1990748	cellular detoxification	3/381	42/28814	0.0179939	0.0837523	0.0603296	Sod2/Pim1/Aldh2	3
GO:0000380	GO:0000380	alternative mRNA splicing, via spliceosome	4/381	76/28814	0.0183147	0.0840951	0.0605766	Rest/Fxr1/Rbm25/Malat1	4
GO:0031640	GO:0031640	killing of cells of another organism	4/381	76/28814	0.0183147	0.0840951	0.0605766	Pglyrp1/Lgals3/Rpl30/Gapdh	4
GO:0008360	GO:0008360	regulation of cell shape	6/381	157/28814	0.0183726	0.0840951	0.0605766	Hexb/Ezr/Myo10/Anxa7/Diaph1/Aldoa	6
GO:0044706	GO:0044706	multi-multicellular organism process	7/381	202/28814	0.0183754	0.0840951	0.0605766	Ooep/Hexb/Timp1/Klf9/Cbs/Grn/Nodal	7
GO:0006544	GO:0006544	glycine metabolic process	2/381	16/28814	0.018515	0.0840951	0.0605766	Gldc/Gart	2
GO:0006740	GO:0006740	NADPH regeneration	2/381	16/28814	0.018515	0.0840951	0.0605766	Tigar/Trp53	2
GO:0007000	GO:0007000	nucleolus organization	2/381	16/28814	0.018515	0.0840951	0.0605766	Baz2a/Rrn3	2
GO:0007028	GO:0007028	cytoplasm organization	2/381	16/28814	0.018515	0.0840951	0.0605766	Tfcp2l1/Rrn3	2
GO:0009128	GO:0009128	purine nucleoside monophosphate catabolic process	2/381	16/28814	0.018515	0.0840951	0.0605766	Hprt/Pnp	2
GO:0019184	GO:0019184	nonribosomal peptide biosynthetic process	2/381	16/28814	0.018515	0.0840951	0.0605766	Gclm/Gss	2
GO:0031115	GO:0031115	negative regulation of microtubule polymerization	2/381	16/28814	0.018515	0.0840951	0.0605766	Sgk1/Stmn2	2
GO:0042454	GO:0042454	ribonucleoside catabolic process	2/381	16/28814	0.018515	0.0840951	0.0605766	Upp1/Pnp	2
GO:0043518	GO:0043518	negative regulation of DNA damage response, signal transduction by p53 class mediator	2/381	16/28814	0.018515	0.0840951	0.0605766	Mif/Dyrk3	2
GO:0043981	GO:0043981	histone H4-K5 acetylation	2/381	16/28814	0.018515	0.0840951	0.0605766	Jade1/Ogt	2
GO:0043982	GO:0043982	histone H4-K8 acetylation	2/381	16/28814	0.018515	0.0840951	0.0605766	Jade1/Ogt	2
GO:0044794	GO:0044794	positive regulation by host of viral process	2/381	16/28814	0.018515	0.0840951	0.0605766	Apoe/Hspa8	2
GO:0045717	GO:0045717	negative regulation of fatty acid biosynthetic process	2/381	16/28814	0.018515	0.0840951	0.0605766	Apoc1/Pibf1	2
GO:0046112	GO:0046112	nucleobase biosynthetic process	2/381	16/28814	0.018515	0.0840951	0.0605766	Hprt/Gart	2
GO:0061450	GO:0061450	trophoblast cell migration	2/381	16/28814	0.018515	0.0840951	0.0605766	Timp1/Nodal	2
GO:0106380	GO:0106380	purine ribonucleotide salvage	2/381	16/28814	0.018515	0.0840951	0.0605766	Hprt/Pnp	2
GO:1902337	GO:1902337	regulation of apoptotic process involved in morphogenesis	2/381	16/28814	0.018515	0.0840951	0.0605766	Pml/Bax	2
GO:0048771	GO:0048771	tissue remodeling	7/381	203/28814	0.0188237	0.0853989	0.0615157	Spp1/Elf3/Timp1/Pml/Cbs/Bax/Trp53	7
GO:0010822	GO:0010822	positive regulation of mitochondrion organization	4/381	77/28814	0.0191225	0.0858451	0.0618371	Chchd10/Pycard/Bax/Trp53	4
GO:0061912	GO:0061912	selective autophagy	4/381	77/28814	0.0191225	0.0858451	0.0618371	Tigar/Ulk1/Trp53/Tomm7	4
GO:1903363	GO:1903363	negative regulation of cellular protein catabolic process	4/381	77/28814	0.0191225	0.0858451	0.0618371	Pml/Ubxn1/Usp7/Ogt	4
GO:2001021	GO:2001021	negative regulation of response to DNA damage stimulus	4/381	77/28814	0.0191225	0.0858451	0.0618371	Rif1/Mif/Fbxo5/Dyrk3	4
GO:0032924	GO:0032924	activin receptor signaling pathway	3/381	43/28814	0.019158	0.0858451	0.0618371	Tdgf1/Nodal/Tgif1	3
GO:0034331	GO:0034331	cell junction maintenance	3/381	43/28814	0.019158	0.0858451	0.0618371	Chchd10/Hspa8/Mtss1	3
GO:0045191	GO:0045191	regulation of isotype switching	3/381	43/28814	0.019158	0.0858451	0.0618371	Rif1/Hmces/Msh2	3
GO:0050892	GO:0050892	intestinal absorption	3/381	43/28814	0.019158	0.0858451	0.0618371	Lima1/Ezr/Tjp2	3
GO:0060147	GO:0060147	regulation of post-transcriptional gene silencing	3/381	43/28814	0.019158	0.0858451	0.0618371	Dnd1/Trp53/Fxr1	3
GO:1900368	GO:1900368	regulation of post-transcriptional gene silencing by RNA	3/381	43/28814	0.019158	0.0858451	0.0618371	Dnd1/Trp53/Fxr1	3
GO:0034728	GO:0034728	nucleosome organization	5/381	116/28814	0.0191613	0.0858451	0.0618371	Sycp3/Kat6b/Set/Spty2d1/Atrx	5
GO:0008380	GO:0008380	RNA splicing	11/381	404/28814	0.019467	0.087116	0.0627526	Rbmxl2/Lgals3/Dhx16/Hspa8/Rest/Bcas2/Grsf1/Fxr1/Rbm25/Malat1/Snrpn	11
GO:0050678	GO:0050678	regulation of epithelial cell proliferation	11/381	405/28814	0.019783	0.0883365	0.0636318	Sox2/Sfn/Apoe/Gpx1/Klf9/Kdm5b/Mtss1/Bax/Hmgb2/Grn/Nodal	11
GO:0045446	GO:0045446	endothelial cell differentiation	5/381	117/28814	0.0198069	0.0883365	0.0636318	Pecam1/Gpx1/Col18a1/Ezr/Tjp2	5
GO:0051225	GO:0051225	spindle assembly	5/381	117/28814	0.0198069	0.0883365	0.0636318	Mybl2/Mzt1/Fbxo5/Pibf1/Incenp	5
GO:0006334	GO:0006334	nucleosome assembly	4/381	78/28814	0.0199521	0.0887323	0.0639169	Kat6b/Set/Spty2d1/Atrx	4
GO:0006919	GO:0006919	activation of cysteine-type endopeptidase activity involved in apoptotic process	4/381	78/28814	0.0199521	0.0887323	0.0639169	Pycard/Acer2/Pml/Bax	4
GO:2000377	GO:2000377	regulation of reactive oxygen species metabolic process	6/381	160/28814	0.0199631	0.0887323	0.0639169	Sod2/Tigar/Trp53/Mycn/Aldh2/Ogt	6
GO:0007616	GO:0007616	long-term memory	3/381	44/28814	0.0203629	0.0902047	0.0649775	Apoe/Prkcz/Sgk1	3
GO:0050685	GO:0050685	positive regulation of mRNA processing	3/381	44/28814	0.0203629	0.0902047	0.0649775	Rbmxl2/Hspa8/Ccnb1	3
GO:0070232	GO:0070232	regulation of T cell apoptotic process	3/381	44/28814	0.0203629	0.0902047	0.0649775	Lgals3/Trp53/Pnp	3
GO:0000070	GO:0000070	mitotic sister chromatid segregation	6/381	161/28814	0.0205134	0.0906311	0.0652847	Fbxo5/Pibf1/Ccnb1/Incenp/Atrx/Ube2c	6
GO:0071902	GO:0071902	positive regulation of protein serine/threonine kinase activity	7/381	207/28814	0.0206935	0.0906311	0.0652847	Tcl1/Pdgfa/Tdgf1/Mif/Pim1/Gab1/Incenp	7
GO:0000729	GO:0000729	DNA double-strand break processing	2/381	17/28814	0.0208025	0.0906311	0.0652847	Smarcad1/Rnf138	2
GO:0001886	GO:0001886	endothelial cell morphogenesis	2/381	17/28814	0.0208025	0.0906311	0.0652847	Pecam1/Col18a1	2
GO:0003334	GO:0003334	keratinocyte development	2/381	17/28814	0.0208025	0.0906311	0.0652847	Tfap2c/Sfn	2
GO:0009176	GO:0009176	pyrimidine deoxyribonucleoside monophosphate metabolic process	2/381	17/28814	0.0208025	0.0906311	0.0652847	Dpys/Upp1	2
GO:0010224	GO:0010224	response to UV-B	2/381	17/28814	0.0208025	0.0906311	0.0652847	Crip1/Msh2	2
GO:0045947	GO:0045947	negative regulation of translational initiation	2/381	17/28814	0.0208025	0.0906311	0.0652847	Pml/Rpl13a	2
GO:0046415	GO:0046415	urate metabolic process	2/381	17/28814	0.0208025	0.0906311	0.0652847	Spp1/Pnp	2
GO:0098760	GO:0098760	response to interleukin-7	2/381	17/28814	0.0208025	0.0906311	0.0652847	Eno1/Hdgf	2
GO:0098761	GO:0098761	cellular response to interleukin-7	2/381	17/28814	0.0208025	0.0906311	0.0652847	Eno1/Hdgf	2
GO:1904748	GO:1904748	regulation of apoptotic process involved in development	2/381	17/28814	0.0208025	0.0906311	0.0652847	Pml/Bax	2
GO:2000291	GO:2000291	regulation of myoblast proliferation	2/381	17/28814	0.0208025	0.0906311	0.0652847	Sox15/Malat1	2
GO:0000422	GO:0000422	autophagy of mitochondrion	4/381	79/28814	0.0208036	0.0906311	0.0652847	Tigar/Ulk1/Trp53/Tomm7	4
GO:0061726	GO:0061726	mitochondrion disassembly	4/381	79/28814	0.0208036	0.0906311	0.0652847	Tigar/Ulk1/Trp53/Tomm7	4
GO:0045666	GO:0045666	positive regulation of neuron differentiation	5/381	119/28814	0.0211406	0.0919975	0.0662689	Sox2/Socs2/Rest/Etv5/Tgif1	5
GO:0031063	GO:0031063	regulation of histone deacetylation	3/381	45/28814	0.0216086	0.0936214	0.0674387	Pml/Baz2a/Trp53	3
GO:0060966	GO:0060966	regulation of gene silencing by RNA	3/381	45/28814	0.0216086	0.0936214	0.0674387	Dnd1/Trp53/Fxr1	3
GO:0071385	GO:0071385	cellular response to glucocorticoid stimulus	3/381	45/28814	0.0216086	0.0936214	0.0674387	Klf9/Rest/Sgk1	3
GO:0071825	GO:0071825	protein-lipid complex subunit organization	3/381	45/28814	0.0216086	0.0936214	0.0674387	Sh3gl2/Apoc1/Apoe	3
GO:2000573	GO:2000573	positive regulation of DNA biosynthetic process	4/381	80/28814	0.0216771	0.0938151	0.0675782	Hsp90aa1/Rfc5/Dkc1/Xrcc5	4
GO:0048511	GO:0048511	rhythmic process	9/381	307/28814	0.0217149	0.0938759	0.067622	Klf9/Fbxl3/Pml/Kdm5b/Usp7/Trp53/Usp9x/Mycbp2/Ogt	9
GO:0007498	GO:0007498	mesoderm development	5/381	120/28814	0.0218288	0.094265	0.0679023	Gdf3/Nanog/Pou5f1/Gpi1/Nodal	5
GO:0007338	GO:0007338	single fertilization	6/381	164/28814	0.0222258	0.0958745	0.0690616	Slc9b1/Hexb/Cd9/Kdm5b/Gnpda1/Aldoa	6
GO:0006413	GO:0006413	translational initiation	5/381	121/28814	0.0225314	0.0968415	0.0697582	Mif4gd/Pml/Eif4e2/Rpl13a/Eif2s2	5
GO:0007052	GO:0007052	mitotic spindle organization	5/381	121/28814	0.0225314	0.0968415	0.0697582	Mybl2/Mzt1/Bora/Pibf1/Ccnb1	5
GO:0032088	GO:0032088	negative regulation of NF-kappaB transcription factor activity	4/381	81/28814	0.0225726	0.0968415	0.0697582	Pycard/Usp7/Faf1/Nfkbia	4
GO:1901880	GO:1901880	negative regulation of protein depolymerization	4/381	81/28814	0.0225726	0.0968415	0.0697582	Lima1/Mphosph8/Twf2/Stmn2	4
GO:1902807	GO:1902807	negative regulation of cell cycle G1/S phase transition	4/381	81/28814	0.0225726	0.0968415	0.0697582	Sox2/Jade1/Pml/Trp53	4
GO:0002708	GO:0002708	positive regulation of lymphocyte mediated immunity	6/381	165/28814	0.0228173	0.0972123	0.0700253	Rif1/Hspa8/Prkcz/Hmces/Msh2/Pnp	6
GO:0060261	GO:0060261	positive regulation of transcription initiation from RNA polymerase II promoter	3/381	46/28814	0.0228951	0.0972123	0.0700253	Pou5f1/Taf7/Trp53	3
GO:0097300	GO:0097300	programmed necrotic cell death	3/381	46/28814	0.0228951	0.0972123	0.0700253	Bax/Itpk1/Trp53	3
GO:0042391	GO:0042391	regulation of membrane potential	12/381	469/28814	0.0231722	0.0972123	0.0700253	Tcl1/Chchd10/Atp1b1/Slc29a1/Sod2/Gclm/Jup/Parp1/Bax/Prkcz/Ucp2/Slc25a36	12
GO:0002862	GO:0002862	negative regulation of inflammatory response to antigenic stimulus	2/381	18/28814	0.0232009	0.0972123	0.0700253	Gpx1/Gpx2	2
GO:0007398	GO:0007398	ectoderm development	2/381	18/28814	0.0232009	0.0972123	0.0700253	Pou5f1/L3mbtl2	2
GO:0010470	GO:0010470	regulation of gastrulation	2/381	18/28814	0.0232009	0.0972123	0.0700253	Nodal/Tgif1	2
GO:0016074	GO:0016074	sno(s)RNA metabolic process	2/381	18/28814	0.0232009	0.0972123	0.0700253	Exosc5/Dkc1	2
GO:0030575	GO:0030575	nuclear body organization	2/381	18/28814	0.0232009	0.0972123	0.0700253	Pml/Dyrk3	2
GO:0031145	GO:0031145	anaphase-promoting complex-dependent catabolic process	2/381	18/28814	0.0232009	0.0972123	0.0700253	Ube2s/Ube2c	2
GO:0032261	GO:0032261	purine nucleotide salvage	2/381	18/28814	0.0232009	0.0972123	0.0700253	Hprt/Pnp	2
GO:0035633	GO:0035633	maintenance of blood-brain barrier	2/381	18/28814	0.0232009	0.0972123	0.0700253	Sh3gl2/Tjp2	2
GO:0035751	GO:0035751	regulation of lysosomal lumen pH	2/381	18/28814	0.0232009	0.0972123	0.0700253	Cln5/Grn	2
GO:0046348	GO:0046348	amino sugar catabolic process	2/381	18/28814	0.0232009	0.0972123	0.0700253	Gnpda1/Renbp	2
GO:0060391	GO:0060391	positive regulation of SMAD protein signal transduction	2/381	18/28814	0.0232009	0.0972123	0.0700253	Parp1/Nodal	2
GO:0060576	GO:0060576	intestinal epithelial cell development	2/381	18/28814	0.0232009	0.0972123	0.0700253	Klf5/Tigar	2
GO:0061158	GO:0061158	3'-UTR-mediated mRNA destabilization	2/381	18/28814	0.0232009	0.0972123	0.0700253	Dnd1/Mov10	2
GO:0070200	GO:0070200	establishment of protein localization to telomere	2/381	18/28814	0.0232009	0.0972123	0.0700253	Terf1/Dkc1	2
GO:0071280	GO:0071280	cellular response to copper ion	2/381	18/28814	0.0232009	0.0972123	0.0700253	Mt2/Mt1	2
GO:0090308	GO:0090308	regulation of DNA methylation-dependent heterochromatin assembly	2/381	18/28814	0.0232009	0.0972123	0.0700253	Tet1/Mphosph8	2
GO:1900221	GO:1900221	regulation of amyloid-beta clearance	2/381	18/28814	0.0232009	0.0972123	0.0700253	Apoe/Lrpap1	2
GO:1901881	GO:1901881	positive regulation of protein depolymerization	2/381	18/28814	0.0232009	0.0972123	0.0700253	Dstn/Stmn2	2
GO:0033135	GO:0033135	regulation of peptidyl-serine phosphorylation	6/381	166/28814	0.0234194	0.0980237	0.0706098	Tcl1/Hsp90aa1/Trim6/Bax/Mif/Ogt	6
GO:0030641	GO:0030641	regulation of cellular pH	4/381	82/28814	0.0234905	0.0981131	0.0706742	Slc9b1/Cln5/Trp53/Grn	4
GO:0051303	GO:0051303	establishment of chromosome localization	4/381	82/28814	0.0234905	0.0981131	0.0706742	Terf1/Pibf1/Ccnb1/Incenp	4
GO:0032368	GO:0032368	regulation of lipid transport	5/381	123/28814	0.0239803	0.099952	0.0719988	Spp1/Apoc1/Apoe/Kdm5b/Mif	5
GO:0006457	GO:0006457	protein folding	6/381	167/28814	0.024032	0.099952	0.0719988	Hspb1/Hsp90aa1/Hspa8/Grn/Hspa14/Ahsa1	6
GO:0072175	GO:0072175	epithelial tube formation	6/381	167/28814	0.024032	0.099952	0.0719988	Sdc4/Spint2/Kif20b/Enah/Nodal/Tgif1	6
GO:1905952	GO:1905952	regulation of lipid localization	6/381	167/28814	0.024032	0.099952	0.0719988	Spp1/Apoc1/Apoe/Kdm5b/Mif/Nfkbia	6
GO:0006110	GO:0006110	regulation of glycolytic process	3/381	47/28814	0.0242224	0.100006	0.0720376	Esrrb/Tigar/Ogt	3
GO:0007628	GO:0007628	adult walking behavior	3/381	47/28814	0.0242224	0.100006	0.0720376	Trh/Uchl3/Hexa	3
GO:0009394	GO:0009394	2'-deoxyribonucleotide metabolic process	3/381	47/28814	0.0242224	0.100006	0.0720376	Dpys/Upp1/Pnp	3
GO:0010543	GO:0010543	regulation of platelet activation	3/381	47/28814	0.0242224	0.100006	0.0720376	Pdgfa/Apoe/Cd9	3
GO:0019692	GO:0019692	deoxyribose phosphate metabolic process	3/381	47/28814	0.0242224	0.100006	0.0720376	Dpys/Upp1/Pnp	3
GO:0030835	GO:0030835	negative regulation of actin filament depolymerization	3/381	47/28814	0.0242224	0.100006	0.0720376	Lima1/Mphosph8/Twf2	3
GO:0045910	GO:0045910	negative regulation of DNA recombination	3/381	47/28814	0.0242224	0.100006	0.0720376	Rif1/Msh6/Msh2	3
GO:0051262	GO:0051262	protein tetramerization	4/381	83/28814	0.0244306	0.100655	0.0725054	Sod2/Hprt/Trp53/Cth	4
GO:0051384	GO:0051384	response to glucocorticoid	4/381	83/28814	0.0244306	0.100655	0.0725054	Alpl/Klf9/Rest/Sgk1	4
GO:0007292	GO:0007292	female gamete generation	6/381	169/28814	0.0252893	0.10322	0.0743531	Hsf2bp/Sycp3/Hexb/Nanos3/Fbxo5/Ccnb1	6
GO:0045926	GO:0045926	negative regulation of growth	8/381	265/28814	0.0253891	0.10322	0.0743531	Socs2/Jarid2/Pml/Eno1/Ulk1/Trp53/Rbbp7/Cth	8
GO:0008088	GO:0008088	axo-dendritic transport	4/381	84/28814	0.0253933	0.10322	0.0743531	Hspb1/Ap3b2/Hspa8/Dst	4
GO:0050000	GO:0050000	chromosome localization	4/381	84/28814	0.0253933	0.10322	0.0743531	Terf1/Pibf1/Ccnb1/Incenp	4
GO:0030195	GO:0030195	negative regulation of blood coagulation	3/381	48/28814	0.0255904	0.10322	0.0743531	Pdgfa/Apoe/Cd9	3
GO:0032728	GO:0032728	positive regulation of interferon-beta production	3/381	48/28814	0.0255904	0.10322	0.0743531	Hsp90aa1/Ddx58/Hmgb2	3
GO:0048246	GO:0048246	macrophage chemotaxis	3/381	48/28814	0.0255904	0.10322	0.0743531	Lgals3/Rpl13a/Mif	3
GO:0050856	GO:0050856	regulation of T cell receptor signaling pathway	3/381	48/28814	0.0255904	0.10322	0.0743531	Lgals3/Ezr/Usp9x	3
GO:0050673	GO:0050673	epithelial cell proliferation	12/381	476/28814	0.0255969	0.10322	0.0743531	Sox2/Tfap2c/Sfn/Apoe/Gpx1/Klf9/Kdm5b/Mtss1/Bax/Hmgb2/Grn/Nodal	12
GO:0000212	GO:0000212	meiotic spindle organization	2/381	19/28814	0.025707	0.10322	0.0743531	Fbxo5/Atrx	2
GO:0009886	GO:0009886	post-embryonic animal morphogenesis	2/381	19/28814	0.025707	0.10322	0.0743531	Bax/Atrx	2
GO:0030011	GO:0030011	maintenance of cell polarity	2/381	19/28814	0.025707	0.10322	0.0743531	Pdlim1/Dst	2
GO:0032211	GO:0032211	negative regulation of telomere maintenance via telomerase	2/381	19/28814	0.025707	0.10322	0.0743531	Pml/Terf1	2
GO:0035067	GO:0035067	negative regulation of histone acetylation	2/381	19/28814	0.025707	0.10322	0.0743531	Taf7/L3mbtl2	2
GO:0035372	GO:0035372	protein localization to microtubule	2/381	19/28814	0.025707	0.10322	0.0743531	Kif20b/Diaph1	2
GO:0035641	GO:0035641	locomotory exploration behavior	2/381	19/28814	0.025707	0.10322	0.0743531	Apoe/Grn	2
GO:0043046	GO:0043046	DNA methylation involved in gamete generation	2/381	19/28814	0.025707	0.10322	0.0743531	Morc1/Tdrd12	2
GO:0045836	GO:0045836	positive regulation of meiotic nuclear division	2/381	19/28814	0.025707	0.10322	0.0743531	Ooep/Fbxo5	2
GO:0055062	GO:0055062	phosphate ion homeostasis	2/381	19/28814	0.025707	0.10322	0.0743531	Spp1/Alpl	2
GO:0060081	GO:0060081	membrane hyperpolarization	2/381	19/28814	0.025707	0.10322	0.0743531	Sod2/Prkcz	2
GO:0071450	GO:0071450	cellular response to oxygen radical	2/381	19/28814	0.025707	0.10322	0.0743531	Sod2/Parp1	2
GO:0071451	GO:0071451	cellular response to superoxide	2/381	19/28814	0.025707	0.10322	0.0743531	Sod2/Parp1	2
GO:0072506	GO:0072506	trivalent inorganic anion homeostasis	2/381	19/28814	0.025707	0.10322	0.0743531	Spp1/Alpl	2
GO:0099558	GO:0099558	maintenance of synapse structure	2/381	19/28814	0.025707	0.10322	0.0743531	Chchd10/Hspa8	2
GO:1900037	GO:1900037	regulation of cellular response to hypoxia	2/381	19/28814	0.025707	0.10322	0.0743531	Eno1/Ogt	2
GO:0006898	GO:0006898	receptor-mediated endocytosis	8/381	266/28814	0.0258874	0.103605	0.0746302	Sh3gl2/Apoc1/Apoe/Ifitm3/Cd9/Ezr/Ulk1/Lrpap1	8
GO:1903050	GO:1903050	regulation of proteolysis involved in cellular protein catabolic process	7/381	217/28814	0.0259255	0.103605	0.0746302	Apoe/Gpx1/Pml/Fbxo22/Ubxn1/Usp7/Ogt	7
GO:0007565	GO:0007565	female pregnancy	6/381	170/28814	0.0259341	0.103605	0.0746302	Ooep/Timp1/Klf9/Cbs/Grn/Nodal	6
GO:0010950	GO:0010950	positive regulation of endopeptidase activity	6/381	170/28814	0.0259341	0.103605	0.0746302	Pycard/Acer2/Pml/Rest/Bax/Nodal	6
GO:0043433	GO:0043433	negative regulation of DNA-binding transcription factor activity	6/381	170/28814	0.0259341	0.103605	0.0746302	Nr0b1/Pycard/Usp7/Pim1/Faf1/Nfkbia	6
GO:0060541	GO:0060541	respiratory system development	8/381	267/28814	0.0263925	0.10533	0.0758726	Sox2/Klf2/Pdgfa/Dppa4/Dppa2/Rpl13a/Nodal/Mycn	8
GO:0019730	GO:0019730	antimicrobial humoral response	6/381	171/28814	0.0265897	0.105903	0.0762852	Pglyrp1/Pla2g1b/Lgals3/Wfdc2/Rpl30/Gapdh	6
GO:1902806	GO:1902806	regulation of cell cycle G1/S phase transition	6/381	171/28814	0.0265897	0.105903	0.0762852	Sox2/Jade1/Pml/Trp53/Dbf4/Cul4b	6
GO:0009262	GO:0009262	deoxyribonucleotide metabolic process	3/381	49/28814	0.0269992	0.106779	0.0769168	Dpys/Upp1/Pnp	3
GO:0044848	GO:0044848	biological phase	3/381	49/28814	0.0269992	0.106779	0.0769168	Terf1/Xrcc5/Jmjd1c	3
GO:0045429	GO:0045429	positive regulation of nitric oxide biosynthetic process	3/381	49/28814	0.0269992	0.106779	0.0769168	Klf2/Hsp90aa1/Sod2	3
GO:0071384	GO:0071384	cellular response to corticosteroid stimulus	3/381	49/28814	0.0269992	0.106779	0.0769168	Klf9/Rest/Sgk1	3
GO:0097237	GO:0097237	cellular response to toxic substance	3/381	49/28814	0.0269992	0.106779	0.0769168	Sod2/Pim1/Aldh2	3
GO:1900047	GO:1900047	negative regulation of hemostasis	3/381	49/28814	0.0269992	0.106779	0.0769168	Pdgfa/Apoe/Cd9	3
GO:1901799	GO:1901799	negative regulation of proteasomal protein catabolic process	3/381	49/28814	0.0269992	0.106779	0.0769168	Ubxn1/Usp7/Ogt	3
GO:0045786	GO:0045786	negative regulation of cell cycle	10/381	372/28814	0.0271854	0.107408	0.0773699	Sox2/Jade1/Pml/Fbxo5/Trp53/Wapl/Rnaseh2b/Ccnb1/Msh2/Atrx	10
GO:0072594	GO:0072594	establishment of protein localization to organelle	11/381	426/28814	0.0273305	0.107874	0.0777051	Hsp90aa1/Hspa8/Pml/Jup/Terf1/Bax/Dkc1/Agk/Trp53/Tomm7/Nfkbia	11
GO:0046785	GO:0046785	microtubule polymerization	4/381	86/28814	0.0273863	0.107986	0.0777858	Mzt1/Fbxo5/Sgk1/Stmn2	4
GO:0031589	GO:0031589	cell-substrate adhesion	10/381	373/28814	0.0276201	0.108725	0.0783181	Spp1/Sdc4/Pecam1/Rcc2/Tdgf1/Acer2/Jup/Prkcz/Nid2/Actn4	10
GO:0031396	GO:0031396	regulation of protein ubiquitination	7/381	220/28814	0.0276564	0.108725	0.0783181	Hsp90aa1/Ubxn2a/Ubxn1/Fbxo5/Ube2s/Mycbp2/Ogt	7
GO:0048639	GO:0048639	positive regulation of developmental growth	7/381	220/28814	0.0276564	0.108725	0.0783181	Sox15/Apoe/Ezr/Rpl4/Pim1/Ccnb1/Twf2	7
GO:0051656	GO:0051656	establishment of organelle localization	11/381	427/28814	0.0277353	0.108927	0.0784637	Ooep/Sdc4/Ap3b2/Ezr/Terf1/Prkcz/Pibf1/Ccnb1/Nmd3/Actn4/Incenp	11
GO:0045785	GO:0045785	positive regulation of cell adhesion	12/381	482/28814	0.0278189	0.109112	0.0785974	Sox2/Spp1/Hsp90aa1/Pycard/Sdc4/Stx3/Tdgf1/Jup/Myo10/Prkcz/Nodal/Pnp	12
GO:0031109	GO:0031109	microtubule polymerization or depolymerization	5/381	128/28814	0.0278609	0.109112	0.0785974	Mzt1/Fbxo5/Dst/Sgk1/Stmn2	5
GO:0051222	GO:0051222	positive regulation of protein transport	9/381	321/28814	0.0278655	0.109112	0.0785974	Trh/Sfn/Ezr/Jup/Tm7sf3/Prkcz/Kif20b/Tomm7/Glud1	9
GO:0035296	GO:0035296	regulation of tube diameter	6/381	173/28814	0.0279337	0.109163	0.0786335	Klf2/Apoe/Gpx1/Sod2/Gclm/Cbs	6
GO:0097746	GO:0097746	blood vessel diameter maintenance	6/381	173/28814	0.0279337	0.109163	0.0786335	Klf2/Apoe/Gpx1/Sod2/Gclm/Cbs	6
GO:0006336	GO:0006336	DNA replication-independent chromatin assembly	2/381	20/28814	0.0283175	0.109977	0.0792203	Hat1/Atrx	2
GO:0006541	GO:0006541	glutamine metabolic process	2/381	20/28814	0.0283175	0.109977	0.0792203	Asns/Glud1	2
GO:0007063	GO:0007063	regulation of sister chromatid cohesion	2/381	20/28814	0.0283175	0.109977	0.0792203	Wapl/Atrx	2
GO:0009083	GO:0009083	branched-chain amino acid catabolic process	2/381	20/28814	0.0283175	0.109977	0.0792203	Hibadh/Bcat2	2
GO:0034349	GO:0034349	glial cell apoptotic process	2/381	20/28814	0.0283175	0.109977	0.0792203	Akap12/Trp53	2
GO:0044090	GO:0044090	positive regulation of vacuole organization	2/381	20/28814	0.0283175	0.109977	0.0792203	Ulk1/Grn	2
GO:1902893	GO:1902893	regulation of miRNA transcription	4/381	87/28814	0.0284169	0.109977	0.0792203	Klf5/Rest/Gnl3/Trp53	4
GO:0010862	GO:0010862	positive regulation of pathway-restricted SMAD protein phosphorylation	3/381	50/28814	0.0284486	0.109977	0.0792203	Gdf3/Lefty2/Nodal	3
GO:0045806	GO:0045806	negative regulation of endocytosis	3/381	50/28814	0.0284486	0.109977	0.0792203	Apoc1/Lgals3/Lrpap1	3
GO:0050819	GO:0050819	negative regulation of coagulation	3/381	50/28814	0.0284486	0.109977	0.0792203	Pdgfa/Apoe/Cd9	3
GO:0090659	GO:0090659	walking behavior	3/381	50/28814	0.0284486	0.109977	0.0792203	Trh/Uchl3/Hexa	3
GO:0035150	GO:0035150	regulation of tube size	6/381	174/28814	0.0286222	0.110432	0.0795477	Klf2/Apoe/Gpx1/Sod2/Gclm/Cbs	6
GO:0043487	GO:0043487	regulation of RNA stability	6/381	174/28814	0.0286222	0.110432	0.0795477	Dnd1/Nanos3/Mov10/Exosc5/Dkc1/Fxr1	6
GO:0001889	GO:0001889	liver development	5/381	129/28814	0.028682	0.110554	0.0796361	Jarid2/Sod2/Acadm/Pkm/Nodal	5
GO:0002637	GO:0002637	regulation of immunoglobulin production	4/381	88/28814	0.0294702	0.113482	0.0817449	Rif1/Hmces/Gpi1/Msh2	4
GO:0052126	GO:0052126	movement in host environment	5/381	130/28814	0.0295182	0.113556	0.0817982	Triml2/Triml1/Ifitm3/Trim6/Ifitm1	5
GO:0006687	GO:0006687	glycosphingolipid metabolic process	3/381	51/28814	0.0299386	0.114726	0.082641	Hexb/Hexa/Bax	3
GO:0042149	GO:0042149	cellular response to glucose starvation	3/381	51/28814	0.0299386	0.114726	0.082641	Asns/Trp53/Slc2a1	3
GO:0051289	GO:0051289	protein homotetramerization	3/381	51/28814	0.0299386	0.114726	0.082641	Sod2/Hprt/Cth	3
GO:1904407	GO:1904407	positive regulation of nitric oxide metabolic process	3/381	51/28814	0.0299386	0.114726	0.082641	Klf2/Hsp90aa1/Sod2	3
GO:0034620	GO:0034620	cellular response to unfolded protein	4/381	89/28814	0.0305464	0.116828	0.0841554	Hspa8/Tm7sf3/Bax/Hspa14	4
GO:0061614	GO:0061614	miRNA transcription	4/381	89/28814	0.0305464	0.116828	0.0841554	Klf5/Rest/Gnl3/Trp53	4
GO:0051651	GO:0051651	maintenance of location in cell	7/381	225/28814	0.0307126	0.117311	0.084503	Chchd10/Slc30a2/Apoe/Pml/Bax/Diaph1/Twf2	7
GO:0010666	GO:0010666	positive regulation of cardiac muscle cell apoptotic process	2/381	21/28814	0.0310293	0.117311	0.084503	Tigar/Trp53	2
GO:0016075	GO:0016075	rRNA catabolic process	2/381	21/28814	0.0310293	0.117311	0.084503	Dis3/Exosc5	2
GO:0034724	GO:0034724	DNA replication-independent chromatin organization	2/381	21/28814	0.0310293	0.117311	0.084503	Hat1/Atrx	2
GO:0043101	GO:0043101	purine-containing compound salvage	2/381	21/28814	0.0310293	0.117311	0.084503	Hprt/Pnp	2
GO:0043117	GO:0043117	positive regulation of vascular permeability	2/381	21/28814	0.0310293	0.117311	0.084503	Apoe/Tjp2	2
GO:0046653	GO:0046653	tetrahydrofolate metabolic process	2/381	21/28814	0.0310293	0.117311	0.084503	Pipox/Gart	2
GO:0051900	GO:0051900	regulation of mitochondrial depolarization	2/381	21/28814	0.0310293	0.117311	0.084503	Gclm/Parp1	2
GO:0070230	GO:0070230	positive regulation of lymphocyte apoptotic process	2/381	21/28814	0.0310293	0.117311	0.084503	Bax/Trp53	2
GO:0072520	GO:0072520	seminiferous tubule development	2/381	21/28814	0.0310293	0.117311	0.084503	Jmjd1c/Atrx	2
GO:0090594	GO:0090594	inflammatory response to wounding	2/381	21/28814	0.0310293	0.117311	0.084503	Timp1/Grn	2
GO:1903209	GO:1903209	positive regulation of oxidative stress-induced cell death	2/381	21/28814	0.0310293	0.117311	0.084503	Rest/Mcl1	2
GO:0043244	GO:0043244	regulation of protein-containing complex disassembly	5/381	132/28814	0.0312365	0.117869	0.0849047	Lima1/Dstn/Mphosph8/Twf2/Stmn2	5
GO:0061008	GO:0061008	hepaticobiliary system development	5/381	132/28814	0.0312365	0.117869	0.0849047	Jarid2/Sod2/Acadm/Pkm/Nodal	5
GO:0071560	GO:0071560	cellular response to transforming growth factor beta stimulus	7/381	226/28814	0.03135	0.118026	0.0850184	Tdgf1/Ltbp4/Pml/Parp1/Trp53/Nodal/Usp9x	7
GO:0055081	GO:0055081	anion homeostasis	3/381	52/28814	0.031469	0.118026	0.0850184	Spp1/Alpl/Ckb	3
GO:0060043	GO:0060043	regulation of cardiac muscle cell proliferation	3/381	52/28814	0.031469	0.118026	0.0850184	Jarid2/Pim1/Ccnb1	3
GO:0060260	GO:0060260	regulation of transcription initiation from RNA polymerase II promoter	3/381	52/28814	0.031469	0.118026	0.0850184	Pou5f1/Taf7/Trp53	3
GO:0061028	GO:0061028	establishment of endothelial barrier	3/381	52/28814	0.031469	0.118026	0.0850184	Pecam1/Ezr/Tjp2	3
GO:1905953	GO:1905953	negative regulation of lipid localization	3/381	52/28814	0.031469	0.118026	0.0850184	Apoc1/Apoe/Nfkbia	3
GO:0061013	GO:0061013	regulation of mRNA catabolic process	6/381	178/28814	0.0314876	0.118026	0.0850184	Dnd1/Nanos3/Mov10/Exosc5/Fxr1/Ttc5	6
GO:0019915	GO:0019915	lipid storage	4/381	90/28814	0.0316456	0.118393	0.0852828	Hexb/Apoe/Hexa/Nfkbia	4
GO:0031960	GO:0031960	response to corticosteroid	4/381	90/28814	0.0316456	0.118393	0.0852828	Alpl/Klf9/Rest/Sgk1	4
GO:0048588	GO:0048588	developmental cell growth	8/381	277/28814	0.0318251	0.118952	0.0856853	Sh3gl2/Hsp90aa1/Apoe/Rpl4/Ulk1/Prkcz/Twf2/Usp9x	8
GO:0002685	GO:0002685	regulation of leukocyte migration	7/381	227/28814	0.0319962	0.119366	0.0859832	Pycard/Pecam1/Lgals3/Jam2/Cd9/Mif/Trp53	7
GO:0070374	GO:0070374	positive regulation of ERK1 and ERK2 cascade	7/381	227/28814	0.0319962	0.119366	0.0859832	Pdgfa/Pycard/Akap12/Apoe/Prkcz/Mif/Nodal	7
GO:0003158	GO:0003158	endothelium development	5/381	133/28814	0.0321187	0.119597	0.0861495	Pecam1/Gpx1/Col18a1/Ezr/Tjp2	5
GO:0033559	GO:0033559	unsaturated fatty acid metabolic process	5/381	133/28814	0.0321187	0.119597	0.0861495	Ephx2/Gpx1/Gpx4/Mif/Pibf1	5
GO:0042692	GO:0042692	muscle cell differentiation	11/381	438/28814	0.0324771	0.120817	0.0870288	Klf5/Tdgf1/Gpx1/Cd9/Sod2/Fbxo22/Csrp2/Acadm/Actn4/Rbpms2/Cth	11
GO:0043542	GO:0043542	endothelial cell migration	7/381	228/28814	0.0326513	0.121351	0.0874131	Hspb1/Pecam1/Apoe/Gpx1/Jup/Gpi1/Grn	7
GO:0043242	GO:0043242	negative regulation of protein-containing complex disassembly	4/381	91/28814	0.0327677	0.121669	0.0876423	Lima1/Mphosph8/Twf2/Stmn2	4
GO:0061844	GO:0061844	antimicrobial humoral immune response mediated by antimicrobial peptide	5/381	134/28814	0.0330163	0.122105	0.0879562	Pglyrp1/Pla2g1b/Lgals3/Rpl30/Gapdh	5
GO:0007131	GO:0007131	reciprocal meiotic recombination	3/381	53/28814	0.0330397	0.122105	0.0879562	Hsf2bp/Tex19.1/Sycp3	3
GO:0140527	GO:0140527	reciprocal homologous recombination	3/381	53/28814	0.0330397	0.122105	0.0879562	Hsf2bp/Tex19.1/Sycp3	3
GO:2000144	GO:2000144	positive regulation of DNA-templated transcription, initiation	3/381	53/28814	0.0330397	0.122105	0.0879562	Pou5f1/Taf7/Trp53	3
GO:2000677	GO:2000677	regulation of transcription regulatory region DNA binding	3/381	53/28814	0.0330397	0.122105	0.0879562	Trim6/Rest/Parp1	3
GO:0002440	GO:0002440	production of molecular mediator of immune response	10/381	386/28814	0.0337297	0.123555	0.0890009	Rif1/Ddx58/Trim6/Prkcz/Msh6/Mif/Hmces/Gpi1/Ung/Msh2	10
GO:0007035	GO:0007035	vacuolar acidification	2/381	22/28814	0.0338391	0.123555	0.0890009	Cln5/Grn	2
GO:0008356	GO:0008356	asymmetric cell division	2/381	22/28814	0.0338391	0.123555	0.0890009	Pou5f1/Etv5	2
GO:0009164	GO:0009164	nucleoside catabolic process	2/381	22/28814	0.0338391	0.123555	0.0890009	Upp1/Pnp	2
GO:0009219	GO:0009219	pyrimidine deoxyribonucleotide metabolic process	2/381	22/28814	0.0338391	0.123555	0.0890009	Dpys/Upp1	2
GO:0010663	GO:0010663	positive regulation of striated muscle cell apoptotic process	2/381	22/28814	0.0338391	0.123555	0.0890009	Tigar/Trp53	2
GO:0035561	GO:0035561	regulation of chromatin binding	2/381	22/28814	0.0338391	0.123555	0.0890009	Ctbp2/Wapl	2
GO:0050910	GO:0050910	detection of mechanical stimulus involved in sensory perception of sound	2/381	22/28814	0.0338391	0.123555	0.0890009	Sox2/Rest	2
GO:0061081	GO:0061081	positive regulation of myeloid leukocyte cytokine production involved in immune response	2/381	22/28814	0.0338391	0.123555	0.0890009	Ddx58/Mif	2
GO:0070242	GO:0070242	thymocyte apoptotic process	2/381	22/28814	0.0338391	0.123555	0.0890009	Bax/Trp53	2
GO:0098780	GO:0098780	response to mitochondrial depolarisation	2/381	22/28814	0.0338391	0.123555	0.0890009	Ulk1/Tomm7	2
GO:0150104	GO:0150104	transport across blood-brain barrier	2/381	22/28814	0.0338391	0.123555	0.0890009	Apoe/Slc2a1	2
GO:1902254	GO:1902254	negative regulation of intrinsic apoptotic signaling pathway by p53 class mediator	2/381	22/28814	0.0338391	0.123555	0.0890009	Mif/Rrn3	2
GO:1900182	GO:1900182	positive regulation of protein localization to nucleus	4/381	92/28814	0.0339129	0.12371	0.0891124	Jup/Parp1/Nmd3/Ogt	4
GO:0071559	GO:0071559	response to transforming growth factor beta	7/381	230/28814	0.0339881	0.12387	0.0892277	Tdgf1/Ltbp4/Pml/Parp1/Trp53/Nodal/Usp9x	7
GO:0035148	GO:0035148	tube formation	6/381	182/28814	0.0345341	0.125244	0.0902172	Sdc4/Spint2/Kif20b/Enah/Nodal/Tgif1	6
GO:0051260	GO:0051260	protein homooligomerization	6/381	182/28814	0.0345341	0.125244	0.0902172	Pycard/Sod2/Mif/Kctd6/Hprt/Cth	6
GO:0002714	GO:0002714	positive regulation of B cell mediated immunity	3/381	54/28814	0.0346506	0.125244	0.0902172	Rif1/Hmces/Msh2	3
GO:0002891	GO:0002891	positive regulation of immunoglobulin mediated immune response	3/381	54/28814	0.0346506	0.125244	0.0902172	Rif1/Hmces/Msh2	3
GO:0035088	GO:0035088	establishment or maintenance of apical/basal cell polarity	3/381	54/28814	0.0346506	0.125244	0.0902172	Ooep/Crb3/Ezr	3
GO:0035825	GO:0035825	homologous recombination	3/381	54/28814	0.0346506	0.125244	0.0902172	Hsf2bp/Tex19.1/Sycp3	3
GO:0045604	GO:0045604	regulation of epidermal cell differentiation	3/381	54/28814	0.0346506	0.125244	0.0902172	Gdf3/Sfn/Mycn	3
GO:0045773	GO:0045773	positive regulation of axon extension	3/381	54/28814	0.0346506	0.125244	0.0902172	Apoe/Rpl4/Twf2	3
GO:0061245	GO:0061245	establishment or maintenance of bipolar cell polarity	3/381	54/28814	0.0346506	0.125244	0.0902172	Ooep/Crb3/Ezr	3
GO:0046651	GO:0046651	lymphocyte proliferation	9/381	335/28814	0.0351504	0.126934	0.0914347	Pycard/Sdc4/Lgals3/Bax/Mif/Hprt/Trp53/Pnp/Hells	9
GO:0031623	GO:0031623	receptor internalization	5/381	137/28814	0.0358022	0.129169	0.0930451	Sh3gl2/Cd9/Ezr/Ulk1/Lrpap1	5
GO:0044843	GO:0044843	cell cycle G1/S phase transition	7/381	233/28814	0.0360609	0.129793	0.0934942	Sox2/Esrrb/Jade1/Pml/Trp53/Dbf4/Cul4b	7
GO:0061136	GO:0061136	regulation of proteasomal protein catabolic process	6/381	184/28814	0.0361262	0.129793	0.0934942	Apoe/Gpx1/Fbxo22/Ubxn1/Usp7/Ogt	6
GO:0006970	GO:0006970	response to osmotic stress	4/381	94/28814	0.0362724	0.129793	0.0934942	Bax/Xrcc5/Anxa7/Trp53	4
GO:0022904	GO:0022904	respiratory electron transport chain	4/381	94/28814	0.0362724	0.129793	0.0934942	Sod2/Slc25a13/Cox5a/Ccnb1	4
GO:0006111	GO:0006111	regulation of gluconeogenesis	3/381	55/28814	0.0363014	0.129793	0.0934942	Usp7/Acadm/Ogt	3
GO:0010823	GO:0010823	negative regulation of mitochondrion organization	3/381	55/28814	0.0363014	0.129793	0.0934942	Gpx1/Tigar/Trp53	3
GO:0051205	GO:0051205	protein insertion into membrane	3/381	55/28814	0.0363014	0.129793	0.0934942	Hsp90aa1/Bax/Agk	3
GO:2000378	GO:2000378	negative regulation of reactive oxygen species metabolic process	3/381	55/28814	0.0363014	0.129793	0.0934942	Tigar/Trp53/Mycn	3
GO:0006907	GO:0006907	pinocytosis	2/381	23/28814	0.036744	0.129793	0.0934942	Pycard/Actn4	2
GO:0009129	GO:0009129	pyrimidine nucleoside monophosphate metabolic process	2/381	23/28814	0.036744	0.129793	0.0934942	Dpys/Upp1	2
GO:0010232	GO:0010232	vascular transport	2/381	23/28814	0.036744	0.129793	0.0934942	Apoe/Slc2a1	2
GO:0010738	GO:0010738	regulation of protein kinase A signaling	2/381	23/28814	0.036744	0.129793	0.0934942	Akap12/Mif	2
GO:0010984	GO:0010984	regulation of lipoprotein particle clearance	2/381	23/28814	0.036744	0.129793	0.0934942	Apoc1/Lrpap1	2
GO:0031571	GO:0031571	mitotic G1 DNA damage checkpoint signaling	2/381	23/28814	0.036744	0.129793	0.0934942	Pml/Trp53	2
GO:0042053	GO:0042053	regulation of dopamine metabolic process	2/381	23/28814	0.036744	0.129793	0.0934942	Hprt/Aldh2	2
GO:0046426	GO:0046426	negative regulation of receptor signaling pathway via JAK-STAT	2/381	23/28814	0.036744	0.129793	0.0934942	Socs2/Pibf1	2
GO:0051043	GO:0051043	regulation of membrane protein ectodomain proteolysis	2/381	23/28814	0.036744	0.129793	0.0934942	Apoe/Timp1	2
GO:0051220	GO:0051220	cytoplasmic sequestering of protein	2/381	23/28814	0.036744	0.129793	0.0934942	Faf1/Nfkbia	2
GO:1900543	GO:1900543	negative regulation of purine nucleotide metabolic process	2/381	23/28814	0.036744	0.129793	0.0934942	Tigar/Parp1	2
GO:1903428	GO:1903428	positive regulation of reactive oxygen species biosynthetic process	2/381	23/28814	0.036744	0.129793	0.0934942	Sod2/Ogt	2
GO:1904666	GO:1904666	regulation of ubiquitin protein ligase activity	2/381	23/28814	0.036744	0.129793	0.0934942	Fbxo5/Ube2s	2
GO:2000757	GO:2000757	negative regulation of peptidyl-lysine acetylation	2/381	23/28814	0.036744	0.129793	0.0934942	Taf7/L3mbtl2	2
GO:0055076	GO:0055076	transition metal ion homeostasis	5/381	138/28814	0.0367621	0.129793	0.0934942	Mt2/Mt1/Slc30a2/Frrs1/Sod2	5
GO:0030098	GO:0030098	lymphocyte differentiation	11/381	447/28814	0.0367642	0.129793	0.0934942	Hspb1/Hsp90aa1/Tpd52/Pglyrp1/Rpl22/Bax/Prkcz/Trp53/Msh2/Pnp/Hells	11
GO:0008202	GO:0008202	steroid metabolic process	9/381	338/28814	0.036867	0.130039	0.0936717	Spp1/Nr5a2/Nr0b1/Hsd17b14/Ephx2/Apoc1/Lima1/Apoe/Rest	9
GO:0071356	GO:0071356	cellular response to tumor necrosis factor	6/381	185/28814	0.0369396	0.130179	0.0937724	Tcl1/Pycard/Tjp2/Trp53/Actn4/Nfkbia	6
GO:0002683	GO:0002683	negative regulation of immune system process	11/381	448/28814	0.0372639	0.131205	0.0945114	Hspb1/Pglyrp1/Sdc4/Lgals3/Gpx1/Ezr/Gpx2/Tjp2/Mif/Pibf1/Grn	11
GO:0034470	GO:0034470	ncRNA processing	10/381	393/28814	0.0373844	0.131512	0.0947325	Rpl14/Rps21/Dis3/Rpp25/Exosc5/Ppan/Dkc1/Trp53/Grsf1/Utp14a	10
GO:0032943	GO:0032943	mononuclear cell proliferation	9/381	339/28814	0.0374517	0.131631	0.0948184	Pycard/Sdc4/Lgals3/Bax/Mif/Hprt/Trp53/Pnp/Hells	9
GO:0061157	GO:0061157	mRNA destabilization	4/381	95/28814	0.0374868	0.131637	0.0948229	Dnd1/Nanos3/Mov10/Exosc5	4
GO:0034341	GO:0034341	response to interferon-gamma	5/381	139/28814	0.0377377	0.132119	0.0951695	Ifitm3/Rpl13a/Gapdh/Trp53/Ifitm1	5
GO:0010876	GO:0010876	lipid localization	11/381	449/28814	0.0377684	0.132119	0.0951695	Spp1/Apoc1/Pla2g1b/Hexb/Lima1/Apoe/Kdm5b/Hexa/Mif/Nfkbia/Slc2a1	11
GO:0007129	GO:0007129	homologous chromosome pairing at meiosis	3/381	56/28814	0.037992	0.132119	0.0951695	Tex19.1/Sycp3/Syce2	3
GO:0007140	GO:0007140	male meiotic nuclear division	3/381	56/28814	0.037992	0.132119	0.0951695	Tdrd12/Hsf2bp/Tex19.1	3
GO:0009116	GO:0009116	nucleoside metabolic process	3/381	56/28814	0.037992	0.132119	0.0951695	Hprt/Upp1/Pnp	3
GO:0010665	GO:0010665	regulation of cardiac muscle cell apoptotic process	3/381	56/28814	0.037992	0.132119	0.0951695	Hspa8/Tigar/Trp53	3
GO:0035019	GO:0035019	somatic stem cell population maintenance	3/381	56/28814	0.037992	0.132119	0.0951695	Sox2/Tfap2c/Rest	3
GO:0060337	GO:0060337	type I interferon signaling pathway	3/381	56/28814	0.037992	0.132119	0.0951695	Ifitm3/Trim6/Ifitm1	3
GO:0071357	GO:0071357	cellular response to type I interferon	3/381	56/28814	0.037992	0.132119	0.0951695	Ifitm3/Trim6/Ifitm1	3
GO:0072527	GO:0072527	pyrimidine-containing compound metabolic process	3/381	56/28814	0.037992	0.132119	0.0951695	Dpys/Tet1/Upp1	3
GO:0072698	GO:0072698	protein localization to microtubule cytoskeleton	3/381	56/28814	0.037992	0.132119	0.0951695	Kif20b/Pibf1/Diaph1	3
GO:0042180	GO:0042180	cellular ketone metabolic process	7/381	236/28814	0.0382156	0.132779	0.0956453	Apoc1/Pdk1/Glo1/Rest/Pibf1/Cbr3/Aldoa	7
GO:0010951	GO:0010951	negative regulation of endopeptidase activity	6/381	187/28814	0.0386014	0.134002	0.0965259	Sfn/Timp1/Gpx1/Gapdh/Gpi1/Renbp	6
GO:0072655	GO:0072655	establishment of protein localization to mitochondrion	4/381	96/28814	0.0387244	0.134208	0.0966748	Hsp90aa1/Bax/Agk/Tomm7	4
GO:0010811	GO:0010811	positive regulation of cell-substrate adhesion	5/381	140/28814	0.038729	0.134208	0.0966748	Spp1/Sdc4/Tdgf1/Jup/Prkcz	5
GO:0001659	GO:0001659	temperature homeostasis	6/381	188/28814	0.0394499	0.135925	0.0979115	Alpl/Gpx1/Gpx2/Ucp2/Kdm3a/Ogt	6
GO:0044703	GO:0044703	multi-organism reproductive process	6/381	188/28814	0.0394499	0.135925	0.0979115	Ooep/Timp1/Klf9/Cbs/Grn/Nodal	6
GO:0050732	GO:0050732	negative regulation of peptidyl-tyrosine phosphorylation	3/381	57/28814	0.0397222	0.135925	0.0979115	Pecam1/Prkcz/Pibf1	3
GO:0140353	GO:0140353	lipid export from cell	3/381	57/28814	0.0397222	0.135925	0.0979115	Spp1/Kdm5b/Mif	3
GO:0071887	GO:0071887	leukocyte apoptotic process	5/381	141/28814	0.039736	0.135925	0.0979115	Lgals3/Bax/Mif/Trp53/Pnp	5
GO:0009081	GO:0009081	branched-chain amino acid metabolic process	2/381	24/28814	0.039741	0.135925	0.0979115	Hibadh/Bcat2	2
GO:0014075	GO:0014075	response to amine	2/381	24/28814	0.039741	0.135925	0.0979115	Nqo1/Hprt	2
GO:0022403	GO:0022403	cell cycle phase	2/381	24/28814	0.039741	0.135925	0.0979115	Terf1/Xrcc5	2
GO:0030002	GO:0030002	cellular anion homeostasis	2/381	24/28814	0.039741	0.135925	0.0979115	Spp1/Ckb	2
GO:0045980	GO:0045980	negative regulation of nucleotide metabolic process	2/381	24/28814	0.039741	0.135925	0.0979115	Tigar/Parp1	2
GO:0051882	GO:0051882	mitochondrial depolarization	2/381	24/28814	0.039741	0.135925	0.0979115	Gclm/Parp1	2
GO:0051984	GO:0051984	positive regulation of chromosome segregation	2/381	24/28814	0.039741	0.135925	0.0979115	Rcc2/Ccnb1	2
GO:0055064	GO:0055064	chloride ion homeostasis	2/381	24/28814	0.039741	0.135925	0.0979115	Spp1/Ckb	2
GO:0097150	GO:0097150	neuronal stem cell population maintenance	2/381	24/28814	0.039741	0.135925	0.0979115	Sox2/Rest	2
GO:2001169	GO:2001169	regulation of ATP biosynthetic process	2/381	24/28814	0.039741	0.135925	0.0979115	Eno1/Parp1	2
GO:0002718	GO:0002718	regulation of cytokine production involved in immune response	4/381	97/28814	0.0399851	0.136642	0.0984276	Ddx58/Trim6/Prkcz/Mif	4
GO:0015908	GO:0015908	fatty acid transport	4/381	98/28814	0.041269	0.140664	0.101325	Pla2g1b/Apoe/Mif/Slc2a1	4
GO:0042632	GO:0042632	cholesterol homeostasis	4/381	98/28814	0.041269	0.140664	0.101325	Nr5a2/Ephx2/Lima1/Apoe	4
GO:0120162	GO:0120162	positive regulation of cold-induced thermogenesis	4/381	98/28814	0.041269	0.140664	0.101325	Alpl/Ucp2/Kdm3a/Ogt	4
GO:0002218	GO:0002218	activation of innate immune response	3/381	58/28814	0.0414917	0.141058	0.101609	Hsp90aa1/Pycard/Xrcc5	3
GO:0021587	GO:0021587	cerebellum morphogenesis	3/381	58/28814	0.0414917	0.141058	0.101609	Cbs/Ulk1/Usp9x	3
GO:0030071	GO:0030071	regulation of mitotic metaphase/anaphase transition	3/381	58/28814	0.0414917	0.141058	0.101609	Fbxo5/Ccnb1/Ube2c	3
GO:0051783	GO:0051783	regulation of nuclear division	5/381	143/28814	0.0417977	0.141975	0.10227	Ooep/Bora/Kif20b/Fbxo5/Ccnb1	5
GO:0045664	GO:0045664	regulation of neuron differentiation	7/381	241/28814	0.0419914	0.142511	0.102655	Sox2/Socs2/Rest/Bex1/Etv5/Mycn/Tgif1	7
GO:0000302	GO:0000302	response to reactive oxygen species	6/381	191/28814	0.0420661	0.142642	0.10275	Nqo1/Gpx1/Sod2/Parp1/Ucp2/Trp53	6
GO:0048638	GO:0048638	regulation of developmental growth	10/381	402/28814	0.0424749	0.142853	0.102902	Sox15/Socs2/Apoe/Jarid2/Ezr/Rpl4/Ulk1/Pim1/Ccnb1/Twf2	10
GO:0006672	GO:0006672	ceramide metabolic process	4/381	99/28814	0.042576	0.142853	0.102902	Hexb/Acer2/Hexa/Agk	4
GO:0050779	GO:0050779	RNA destabilization	4/381	99/28814	0.042576	0.142853	0.102902	Dnd1/Nanos3/Mov10/Exosc5	4
GO:0055092	GO:0055092	sterol homeostasis	4/381	99/28814	0.042576	0.142853	0.102902	Nr5a2/Ephx2/Lima1/Apoe	4
GO:0045088	GO:0045088	regulation of innate immune response	7/381	242/28814	0.0427745	0.142853	0.102902	Hsp90aa1/Pycard/Apoe/Trim6/Xrcc5/Hmgb2/Grn	7
GO:0006298	GO:0006298	mismatch repair	2/381	25/28814	0.0428271	0.142853	0.102902	Msh6/Msh2	2
GO:0007130	GO:0007130	synaptonemal complex assembly	2/381	25/28814	0.0428271	0.142853	0.102902	Sycp3/Syce2	2
GO:0030325	GO:0030325	adrenal gland development	2/381	25/28814	0.0428271	0.142853	0.102902	Nr0b1/Arid5b	2
GO:0042069	GO:0042069	regulation of catecholamine metabolic process	2/381	25/28814	0.0428271	0.142853	0.102902	Hprt/Aldh2	2
GO:0044819	GO:0044819	mitotic G1/S transition checkpoint signaling	2/381	25/28814	0.0428271	0.142853	0.102902	Pml/Trp53	2
GO:0050860	GO:0050860	negative regulation of T cell receptor signaling pathway	2/381	25/28814	0.0428271	0.142853	0.102902	Lgals3/Ezr	2
GO:0051457	GO:0051457	maintenance of protein location in nucleus	2/381	25/28814	0.0428271	0.142853	0.102902	Chchd10/Pml	2
GO:0055083	GO:0055083	monovalent inorganic anion homeostasis	2/381	25/28814	0.0428271	0.142853	0.102902	Spp1/Ckb	2
GO:0060575	GO:0060575	intestinal epithelial cell differentiation	2/381	25/28814	0.0428271	0.142853	0.102902	Klf5/Tigar	2
GO:1901984	GO:1901984	negative regulation of protein acetylation	2/381	25/28814	0.0428271	0.142853	0.102902	Taf7/L3mbtl2	2
GO:1903306	GO:1903306	negative regulation of regulated secretory pathway	2/381	25/28814	0.0428271	0.142853	0.102902	Pou5f1/Rest	2
GO:2000637	GO:2000637	positive regulation of miRNA-mediated gene silencing	2/381	25/28814	0.0428271	0.142853	0.102902	Trp53/Fxr1	2
GO:2000679	GO:2000679	positive regulation of transcription regulatory region DNA binding	2/381	25/28814	0.0428271	0.142853	0.102902	Trim6/Parp1	2
GO:0006665	GO:0006665	sphingolipid metabolic process	5/381	144/28814	0.0428523	0.142853	0.102902	Hexb/Acer2/Hexa/Bax/Agk	5
GO:0050728	GO:0050728	negative regulation of inflammatory response	5/381	144/28814	0.0428523	0.142853	0.102902	Pglyrp1/Apoe/Gpx1/Gpx2/Grn	5
GO:0048754	GO:0048754	branching morphogenesis of an epithelial tube	6/381	192/28814	0.0429618	0.143097	0.103078	Sox2/Tfap2c/Pml/Kdm5b/Etv5/Mycn	6
GO:0009948	GO:0009948	anterior/posterior axis specification	3/381	59/28814	0.0433004	0.14374	0.103541	Gdf3/Tdgf1/Nodal	3
GO:0010662	GO:0010662	regulation of striated muscle cell apoptotic process	3/381	59/28814	0.0433004	0.14374	0.103541	Hspa8/Tigar/Trp53	3
GO:0043388	GO:0043388	positive regulation of DNA binding	3/381	59/28814	0.0433004	0.14374	0.103541	Trim6/Parp1/Hmgb2	3
GO:0046902	GO:0046902	regulation of mitochondrial membrane permeability	3/381	59/28814	0.0433004	0.14374	0.103541	Chchd10/Bax/Trp53	3
GO:0006885	GO:0006885	regulation of pH	4/381	100/28814	0.0439062	0.145628	0.104901	Slc9b1/Cln5/Trp53/Grn	4
GO:0001818	GO:0001818	negative regulation of cytokine production	8/381	296/28814	0.0441556	0.146333	0.105408	Klf2/Pycard/Pglyrp1/Ezr/Pml/Parp1/Pibf1/Sars	8
GO:0050727	GO:0050727	regulation of inflammatory response	9/381	351/28814	0.0449675	0.148662	0.107086	Pycard/Pglyrp1/Apoe/Gpx1/Gpx4/Gpx2/Grn/Aldh2/Nfkbia	9
GO:0030833	GO:0030833	regulation of actin filament polymerization	5/381	146/28814	0.0450092	0.148662	0.107086	Pycard/Pecam1/Kank3/Mphosph8/Twf2	5
GO:1904950	GO:1904950	negative regulation of establishment of protein localization	5/381	146/28814	0.0450092	0.148662	0.107086	Apoe/Rest/Terf1/Ucp2/Ogt	5
GO:2000045	GO:2000045	regulation of G1/S transition of mitotic cell cycle	5/381	146/28814	0.0450092	0.148662	0.107086	Jade1/Pml/Trp53/Dbf4/Cul4b	5
GO:0010659	GO:0010659	cardiac muscle cell apoptotic process	3/381	60/28814	0.0451479	0.148747	0.107147	Hspa8/Tigar/Trp53	3
GO:0044380	GO:0044380	protein localization to cytoskeleton	3/381	60/28814	0.0451479	0.148747	0.107147	Kif20b/Pibf1/Diaph1	3
GO:0055078	GO:0055078	sodium ion homeostasis	3/381	60/28814	0.0451479	0.148747	0.107147	Spp1/Atp1b1/Sgk1	3
GO:0032147	GO:0032147	activation of protein kinase activity	4/381	101/28814	0.0452595	0.148866	0.107233	Tcl1/Prkcz/Bora/Pibf1	4
GO:0032465	GO:0032465	regulation of cytokinesis	4/381	101/28814	0.0452595	0.148866	0.107233	Cenpv/Kif20b/Klhl13/Incenp	4
GO:0050769	GO:0050769	positive regulation of neurogenesis	8/381	298/28814	0.0456134	0.149561	0.107734	Sox2/Apoe/Bex1/Rpl4/Xrcc5/Etv5/Twf2/Sgk1	8
GO:0001573	GO:0001573	ganglioside metabolic process	2/381	26/28814	0.0459995	0.149561	0.107734	Hexb/Hexa	2
GO:0006760	GO:0006760	folic acid-containing compound metabolic process	2/381	26/28814	0.0459995	0.149561	0.107734	Pipox/Gart	2
GO:0033233	GO:0033233	regulation of protein sumoylation	2/381	26/28814	0.0459995	0.149561	0.107734	Uba2/Gnl3	2
GO:0034656	GO:0034656	nucleobase-containing small molecule catabolic process	2/381	26/28814	0.0459995	0.149561	0.107734	Upp1/Pnp	2
GO:0060148	GO:0060148	positive regulation of post-transcriptional gene silencing	2/381	26/28814	0.0459995	0.149561	0.107734	Trp53/Fxr1	2
GO:0065005	GO:0065005	protein-lipid complex assembly	2/381	26/28814	0.0459995	0.149561	0.107734	Sh3gl2/Apoe	2
GO:0071459	GO:0071459	protein localization to chromosome, centromeric region	2/381	26/28814	0.0459995	0.149561	0.107734	Rcc2/Jarid2	2
GO:0097164	GO:0097164	ammonium ion metabolic process	2/381	26/28814	0.0459995	0.149561	0.107734	Trh/Aldh2	2
GO:1900370	GO:1900370	positive regulation of post-transcriptional gene silencing by RNA	2/381	26/28814	0.0459995	0.149561	0.107734	Trp53/Fxr1	2
GO:1903146	GO:1903146	regulation of autophagy of mitochondrion	2/381	26/28814	0.0459995	0.149561	0.107734	Tigar/Trp53	2
GO:1904893	GO:1904893	negative regulation of receptor signaling pathway via STAT	2/381	26/28814	0.0459995	0.149561	0.107734	Socs2/Pibf1	2
GO:2000765	GO:2000765	regulation of cytoplasmic translation	2/381	26/28814	0.0459995	0.149561	0.107734	Rpl13a/Pkm	2
GO:0032868	GO:0032868	response to insulin	7/381	246/28814	0.0460013	0.149561	0.107734	Uchl3/Parp1/Prkcz/Pkm/Ogt/Sgk1/Slc2a1	7
GO:1903364	GO:1903364	positive regulation of cellular protein catabolic process	5/381	147/28814	0.0461116	0.149796	0.107903	Hsp90aa1/Apoe/Ezr/Fbxo22/Faf1	5
GO:0070585	GO:0070585	protein localization to mitochondrion	4/381	102/28814	0.0466359	0.151375	0.10904	Hsp90aa1/Bax/Agk/Tomm7	4
GO:0007091	GO:0007091	metaphase/anaphase transition of mitotic cell cycle	3/381	61/28814	0.0470339	0.152291	0.1097	Fbxo5/Ccnb1/Ube2c	3
GO:0010812	GO:0010812	negative regulation of cell-substrate adhesion	3/381	61/28814	0.0470339	0.152291	0.1097	Rcc2/Acer2/Actn4	3
GO:1902099	GO:1902099	regulation of metaphase/anaphase transition of cell cycle	3/381	61/28814	0.0470339	0.152291	0.1097	Fbxo5/Ccnb1/Ube2c	3
GO:0006261	GO:0006261	DNA-templated DNA replication	5/381	148/28814	0.04723	0.152551	0.109887	Ooep/Rfc5/Fbxo5/Dbf4/Atrx	5
GO:0045089	GO:0045089	positive regulation of innate immune response	5/381	148/28814	0.04723	0.152551	0.109887	Hsp90aa1/Pycard/Trim6/Xrcc5/Hmgb2	5
GO:1902850	GO:1902850	microtubule cytoskeleton organization involved in mitosis	5/381	148/28814	0.04723	0.152551	0.109887	Mybl2/Mzt1/Bora/Pibf1/Ccnb1	5
GO:0051259	GO:0051259	protein complex oligomerization	7/381	248/28814	0.0476716	0.153851	0.110824	Pycard/Sod2/Mif/Kctd6/Hprt/Trp53/Cth	7
GO:0045132	GO:0045132	meiotic chromosome segregation	4/381	103/28814	0.0480354	0.154898	0.111579	Tex19.1/Sycp3/Terf1/Syce2	4
GO:0045598	GO:0045598	regulation of fat cell differentiation	5/381	149/28814	0.0483644	0.155832	0.112251	Gdf3/Klf5/Sod2/Uchl3/Pim1	5
GO:0030705	GO:0030705	cytoskeleton-dependent intracellular transport	6/381	198/28814	0.0485872	0.156279	0.112573	Hspb1/Ap3b2/Hspa8/Prkcz/Dst/Actn4	6
GO:0050905	GO:0050905	neuromuscular process	6/381	198/28814	0.0485872	0.156279	0.112573	Sox2/Hexb/Rest/Hexa/Parp1/Mycbp2	6
GO:0006446	GO:0006446	regulation of translational initiation	3/381	62/28814	0.0489583	0.156279	0.112573	Mif4gd/Pml/Rpl13a	3
GO:0010965	GO:0010965	regulation of mitotic sister chromatid separation	3/381	62/28814	0.0489583	0.156279	0.112573	Fbxo5/Ccnb1/Ube2c	3
GO:0021575	GO:0021575	hindbrain morphogenesis	3/381	62/28814	0.0489583	0.156279	0.112573	Cbs/Ulk1/Usp9x	3
GO:0031102	GO:0031102	neuron projection regeneration	3/381	62/28814	0.0489583	0.156279	0.112573	Bex1/Ulk1/Grn	3
GO:0034340	GO:0034340	response to type I interferon	3/381	62/28814	0.0489583	0.156279	0.112573	Ifitm3/Trim6/Ifitm1	3
GO:0050982	GO:0050982	detection of mechanical stimulus	3/381	62/28814	0.0489583	0.156279	0.112573	Sox2/Rest/Jup	3
GO:1903078	GO:1903078	positive regulation of protein localization to plasma membrane	3/381	62/28814	0.0489583	0.156279	0.112573	Stx3/Lgals3/Ezr	3
GO:0006536	GO:0006536	glutamate metabolic process	2/381	27/28814	0.0492553	0.156279	0.112573	Gclm/Glud1	2
GO:0023019	GO:0023019	signal transduction involved in regulation of gene expression	2/381	27/28814	0.0492553	0.156279	0.112573	Epcam/Parp1	2
GO:0032042	GO:0032042	mitochondrial DNA metabolic process	2/381	27/28814	0.0492553	0.156279	0.112573	Parp1/Trp53	2
GO:0032069	GO:0032069	regulation of nuclease activity	2/381	27/28814	0.0492553	0.156279	0.112573	Terf1/Hmgb2	2
GO:0034368	GO:0034368	protein-lipid complex remodeling	2/381	27/28814	0.0492553	0.156279	0.112573	Apoc1/Apoe	2
GO:0034369	GO:0034369	plasma lipoprotein particle remodeling	2/381	27/28814	0.0492553	0.156279	0.112573	Apoc1/Apoe	2
GO:0036003	GO:0036003	positive regulation of transcription from RNA polymerase II promoter in response to stress	2/381	27/28814	0.0492553	0.156279	0.112573	Klf2/Trp53	2
GO:0051016	GO:0051016	barbed-end actin filament capping	2/381	27/28814	0.0492553	0.156279	0.112573	Mphosph8/Twf2	2
GO:0060008	GO:0060008	Sertoli cell differentiation	2/381	27/28814	0.0492553	0.156279	0.112573	Nr0b1/Atrx	2
GO:0070199	GO:0070199	establishment of protein localization to chromosome	2/381	27/28814	0.0492553	0.156279	0.112573	Terf1/Dkc1	2
GO:0022900	GO:0022900	electron transport chain	4/381	104/28814	0.049458	0.156796	0.112945	Sod2/Slc25a13/Cox5a/Ccnb1	4
GO:0032970	GO:0032970	regulation of actin filament-based process	10/381	414/28814	0.0499711	0.158295	0.114025	Pycard/Sdc4/Pecam1/Lima1/Kank3/Dstn/Mtss1/Jup/Mphosph8/Twf2	10
GO:0010508	GO:0010508	positive regulation of autophagy	5/381	151/28814	0.0506811	0.160416	0.115553	Triml2/Triml1/Trim6/Trim13/Ulk1	5
GO:0009064	GO:0009064	glutamine family amino acid metabolic process	3/381	63/28814	0.0509207	0.160659	0.115728	Asns/Gclm/Glud1	3
GO:0010658	GO:0010658	striated muscle cell apoptotic process	3/381	63/28814	0.0509207	0.160659	0.115728	Hspa8/Tigar/Trp53	3
GO:0031124	GO:0031124	mRNA 3'-end processing	3/381	63/28814	0.0509207	0.160659	0.115728	Cpsf4l/Aplp1/Ccnb1	3
GO:0032653	GO:0032653	regulation of interleukin-10 production	3/381	63/28814	0.0509207	0.160659	0.115728	Pycard/Prkcz/Pibf1	3
GO:0002695	GO:0002695	negative regulation of leukocyte activation	6/381	202/28814	0.0525783	0.163698	0.117917	Hspb1/Pglyrp1/Sdc4/Lgals3/Pibf1/Grn	6
GO:0002052	GO:0002052	positive regulation of neuroblast proliferation	2/381	28/28814	0.0525918	0.163698	0.117917	Sox2/Bex1	2
GO:0010458	GO:0010458	exit from mitosis	2/381	28/28814	0.0525918	0.163698	0.117917	Ube2s/Ube2c	2
GO:0032148	GO:0032148	activation of protein kinase B activity	2/381	28/28814	0.0525918	0.163698	0.117917	Tcl1/Prkcz	2
GO:0032469	GO:0032469	endoplasmic reticulum calcium ion homeostasis	2/381	28/28814	0.0525918	0.163698	0.117917	Pml/Bax	2
GO:0034390	GO:0034390	smooth muscle cell apoptotic process	2/381	28/28814	0.0525918	0.163698	0.117917	Sod2/Gapdh	2
GO:0034391	GO:0034391	regulation of smooth muscle cell apoptotic process	2/381	28/28814	0.0525918	0.163698	0.117917	Sod2/Gapdh	2
GO:0042178	GO:0042178	xenobiotic catabolic process	2/381	28/28814	0.0525918	0.163698	0.117917	Gstm2/Gstm1	2
GO:0043247	GO:0043247	telomere maintenance in response to DNA damage	2/381	28/28814	0.0525918	0.163698	0.117917	Rif1/Ino80e	2
GO:0043486	GO:0043486	histone exchange	2/381	28/28814	0.0525918	0.163698	0.117917	Sycp3/Spty2d1	2
GO:0046128	GO:0046128	purine ribonucleoside metabolic process	2/381	28/28814	0.0525918	0.163698	0.117917	Hprt/Pnp	2
GO:0046688	GO:0046688	response to copper ion	2/381	28/28814	0.0525918	0.163698	0.117917	Mt2/Mt1	2
GO:0048499	GO:0048499	synaptic vesicle membrane organization	2/381	28/28814	0.0525918	0.163698	0.117917	Syngr1/Stx3	2
GO:0070193	GO:0070193	synaptonemal complex organization	2/381	28/28814	0.0525918	0.163698	0.117917	Sycp3/Syce2	2
GO:0071480	GO:0071480	cellular response to gamma radiation	2/381	28/28814	0.0525918	0.163698	0.117917	Xrcc5/Trp53	2
GO:2000178	GO:2000178	negative regulation of neural precursor cell proliferation	2/381	28/28814	0.0525918	0.163698	0.117917	Spint2/Trp53	2
GO:0000209	GO:0000209	protein polyubiquitination	7/381	254/28814	0.0529126	0.163698	0.117917	Triml2/Triml1/Trim6/Fbxo22/Ube2t/Ube2s/Ube2c	7
GO:0006303	GO:0006303	double-strand break repair via nonhomologous end joining	3/381	64/28814	0.0529207	0.163698	0.117917	Rif1/Xrcc5/Hmces	3
GO:0033344	GO:0033344	cholesterol efflux	3/381	64/28814	0.0529207	0.163698	0.117917	Apoc1/Apoe/Nfkbia	3
GO:0035456	GO:0035456	response to interferon-beta	3/381	64/28814	0.0529207	0.163698	0.117917	Ifitm3/Trim6/Ifitm1	3
GO:0044784	GO:0044784	metaphase/anaphase transition of cell cycle	3/381	64/28814	0.0529207	0.163698	0.117917	Fbxo5/Ccnb1/Ube2c	3
GO:0051310	GO:0051310	metaphase plate congression	3/381	64/28814	0.0529207	0.163698	0.117917	Pibf1/Ccnb1/Incenp	3
GO:0060393	GO:0060393	regulation of pathway-restricted SMAD protein phosphorylation	3/381	64/28814	0.0529207	0.163698	0.117917	Gdf3/Lefty2/Nodal	3
GO:0061077	GO:0061077	chaperone-mediated protein folding	3/381	64/28814	0.0529207	0.163698	0.117917	Hspb1/Hspa8/Hspa14	3
GO:0070059	GO:0070059	intrinsic apoptotic signaling pathway in response to endoplasmic reticulum stress	3/381	64/28814	0.0529207	0.163698	0.117917	Pml/Bax/Trp53	3
GO:0046890	GO:0046890	regulation of lipid biosynthetic process	6/381	203/28814	0.0536064	0.165689	0.119351	Pdgfa/Nr0b1/Apoc1/Apoe/Rest/Pibf1	6
GO:1901652	GO:1901652	response to peptide	10/381	420/28814	0.0540316	0.166872	0.120204	Socs2/Uchl3/Parp1/Prkcz/Trp53/Pkm/Ogt/Nfkbia/Sgk1/Slc2a1	10
GO:0030308	GO:0030308	negative regulation of cell growth	6/381	204/28814	0.0546466	0.168285	0.121222	Pml/Eno1/Ulk1/Trp53/Rbbp7/Cth	6
GO:0031503	GO:0031503	protein-containing complex localization	6/381	204/28814	0.0546466	0.168285	0.121222	Stx3/Rcc2/Ezr/Mzt1/Prkcz/Nmd3	6
GO:0034612	GO:0034612	response to tumor necrosis factor	6/381	204/28814	0.0546466	0.168285	0.121222	Tcl1/Pycard/Tjp2/Trp53/Actn4/Nfkbia	6
GO:0090092	GO:0090092	regulation of transmembrane receptor protein serine/threonine kinase signaling pathway	7/381	256/28814	0.0547368	0.168285	0.121222	Gdf3/Nanog/Tdgf1/Parp1/Trp53/Lefty2/Nodal	7
GO:0032613	GO:0032613	interleukin-10 production	3/381	65/28814	0.0549581	0.168285	0.121222	Pycard/Prkcz/Pibf1	3
GO:0048008	GO:0048008	platelet-derived growth factor receptor signaling pathway	3/381	65/28814	0.0549581	0.168285	0.121222	Pdgfa/Arid5b/Gab1	3
GO:0050854	GO:0050854	regulation of antigen receptor-mediated signaling pathway	3/381	65/28814	0.0549581	0.168285	0.121222	Lgals3/Ezr/Usp9x	3
GO:0051306	GO:0051306	mitotic sister chromatid separation	3/381	65/28814	0.0549581	0.168285	0.121222	Fbxo5/Ccnb1/Ube2c	3
GO:0060038	GO:0060038	cardiac muscle cell proliferation	3/381	65/28814	0.0549581	0.168285	0.121222	Jarid2/Pim1/Ccnb1	3
GO:0070265	GO:0070265	necrotic cell death	3/381	65/28814	0.0549581	0.168285	0.121222	Bax/Itpk1/Trp53	3
GO:0098930	GO:0098930	axonal transport	3/381	65/28814	0.0549581	0.168285	0.121222	Hspb1/Ap3b2/Dst	3
GO:0006576	GO:0006576	cellular biogenic amine metabolic process	4/381	108/28814	0.055378	0.169439	0.122053	Trh/Sat1/Hprt/Aldh2	4
GO:0007043	GO:0007043	cell-cell junction assembly	5/381	155/28814	0.0555069	0.169702	0.122242	Cldn4/Pecam1/Cd9/Jup/Actn4	5
GO:0048515	GO:0048515	spermatid differentiation	7/381	257/28814	0.0556635	0.170026	0.122475	Zfp42/Sycp3/Rnf17/Jam2/Bax/Kdm3a/Hmgb2	7
GO:0032956	GO:0032956	regulation of actin cytoskeleton organization	9/381	366/28814	0.0556988	0.170026	0.122475	Pycard/Sdc4/Pecam1/Lima1/Kank3/Dstn/Mtss1/Mphosph8/Twf2	9
GO:0009218	GO:0009218	pyrimidine ribonucleotide metabolic process	2/381	29/28814	0.0560064	0.170306	0.122677	Dpys/Upp1	2
GO:0034367	GO:0034367	protein-containing complex remodeling	2/381	29/28814	0.0560064	0.170306	0.122677	Apoc1/Apoe	2
GO:0060045	GO:0060045	positive regulation of cardiac muscle cell proliferation	2/381	29/28814	0.0560064	0.170306	0.122677	Pim1/Ccnb1	2
GO:0090502	GO:0090502	RNA phosphodiester bond hydrolysis, endonucleolytic	2/381	29/28814	0.0560064	0.170306	0.122677	Rps21/Lactb2	2
GO:1903649	GO:1903649	regulation of cytoplasmic transport	2/381	29/28814	0.0560064	0.170306	0.122677	Ezr/Usp7	2
GO:0000082	GO:0000082	G1/S transition of mitotic cell cycle	6/381	206/28814	0.0567635	0.172475	0.12424	Esrrb/Jade1/Pml/Trp53/Dbf4/Cul4b	6
GO:0000077	GO:0000077	DNA damage checkpoint signaling	4/381	109/28814	0.0569152	0.172538	0.124285	Pml/Trp53/Rnaseh2b/Msh2	4
GO:0035967	GO:0035967	cellular response to topologically incorrect protein	4/381	109/28814	0.0569152	0.172538	0.124285	Hspa8/Tm7sf3/Bax/Hspa14	4
GO:0043255	GO:0043255	regulation of carbohydrate biosynthetic process	4/381	109/28814	0.0569152	0.172538	0.124285	Esrrb/Usp7/Acadm/Ogt	4
GO:0051851	GO:0051851	modulation by host of symbiont process	3/381	66/28814	0.0570326	0.172761	0.124446	Apoe/Hspa8/Rest	3
GO:0070661	GO:0070661	leukocyte proliferation	9/381	368/28814	0.0572449	0.173271	0.124813	Pycard/Sdc4/Lgals3/Bax/Mif/Hprt/Trp53/Pnp/Hells	9
GO:0033002	GO:0033002	muscle cell proliferation	7/381	259/28814	0.057546	0.173807	0.125199	Apoe/Jarid2/Sod2/Xrcc5/Trp53/Pim1/Ccnb1	7
GO:0010631	GO:0010631	epithelial cell migration	8/381	313/28814	0.057554	0.173807	0.125199	Hspb1/Pecam1/Rab25/Apoe/Gpx1/Jup/Gpi1/Grn	8
GO:1901653	GO:1901653	cellular response to peptide	8/381	313/28814	0.057554	0.173807	0.125199	Socs2/Uchl3/Parp1/Prkcz/Trp53/Pkm/Ogt/Sgk1	8
GO:0021953	GO:0021953	central nervous system neuron differentiation	6/381	207/28814	0.0578402	0.174538	0.125725	Sox2/Tfap2c/Hsp90aa1/Ulk1/Hprt/Mycbp2	6
GO:0002687	GO:0002687	positive regulation of leukocyte migration	5/381	157/28814	0.0580159	0.174801	0.125915	Pycard/Pecam1/Lgals3/Jam2/Trp53	5
GO:0030856	GO:0030856	regulation of epithelial cell differentiation	5/381	157/28814	0.0580159	0.174801	0.125915	Sox2/Gdf3/Sfn/Nodal/Mycn	5
GO:0051271	GO:0051271	negative regulation of cellular component movement	8/381	314/28814	0.0584141	0.175866	0.126682	Apoe/Timp1/Cd9/Spint2/Jup/Mif/Nodal/Actn4	8
GO:0007088	GO:0007088	regulation of mitotic nuclear division	4/381	110/28814	0.0584751	0.175916	0.126718	Bora/Kif20b/Fbxo5/Ccnb1	4
GO:0022408	GO:0022408	negative regulation of cell-cell adhesion	6/381	208/28814	0.0589291	0.176877	0.12741	Hspb1/Sdc4/Lgals3/Cd9/Spint2/Epcam	6
GO:0032869	GO:0032869	cellular response to insulin stimulus	6/381	208/28814	0.0589291	0.176877	0.12741	Uchl3/Parp1/Prkcz/Pkm/Ogt/Sgk1	6
GO:0072330	GO:0072330	monocarboxylic acid biosynthetic process	6/381	208/28814	0.0589291	0.176877	0.12741	Apoc1/Pla2g1b/Ldhb/Mif/Pibf1/Pkm	6
GO:0030193	GO:0030193	regulation of blood coagulation	3/381	67/28814	0.0591438	0.176965	0.127474	Pdgfa/Apoe/Cd9	3
GO:0042440	GO:0042440	pigment metabolic process	3/381	67/28814	0.0591438	0.176965	0.127474	Sox2/Blvrb/Slc25a39	3
GO:0090132	GO:0090132	epithelium migration	8/381	315/28814	0.0592823	0.176965	0.127474	Hspb1/Pecam1/Rab25/Apoe/Gpx1/Jup/Gpi1/Grn	8
GO:0000724	GO:0000724	double-strand break repair via homologous recombination	5/381	158/28814	0.0592944	0.176965	0.127474	Ooep/Rif1/Parp1/Rnf138/Morf4l2	5
GO:0001906	GO:0001906	cell killing	7/381	261/28814	0.0594675	0.176965	0.127474	Pglyrp1/Lgals3/Rpl30/Hspa8/Gapdh/Hprt/Pnp	7
GO:0001516	GO:0001516	prostaglandin biosynthetic process	2/381	30/28814	0.0594963	0.176965	0.127474	Mif/Pibf1	2
GO:0032369	GO:0032369	negative regulation of lipid transport	2/381	30/28814	0.0594963	0.176965	0.127474	Apoc1/Apoe	2
GO:0034508	GO:0034508	centromere complex assembly	2/381	30/28814	0.0594963	0.176965	0.127474	Cenpv/Hells	2
GO:0046457	GO:0046457	prostanoid biosynthetic process	2/381	30/28814	0.0594963	0.176965	0.127474	Mif/Pibf1	2
GO:0048261	GO:0048261	negative regulation of receptor-mediated endocytosis	2/381	30/28814	0.0594963	0.176965	0.127474	Apoc1/Lrpap1	2
GO:0051446	GO:0051446	positive regulation of meiotic cell cycle	2/381	30/28814	0.0594963	0.176965	0.127474	Ooep/Fbxo5	2
GO:1901658	GO:1901658	glycosyl compound catabolic process	2/381	30/28814	0.0594963	0.176965	0.127474	Upp1/Pnp	2
GO:0021549	GO:0021549	cerebellum development	4/381	111/28814	0.0600577	0.178365	0.128483	Cbs/Ulk1/Trp53/Usp9x	4
GO:0046916	GO:0046916	cellular transition metal ion homeostasis	4/381	111/28814	0.0600577	0.178365	0.128483	Mt2/Mt1/Slc30a2/Frrs1	4
GO:0090130	GO:0090130	tissue migration	8/381	317/28814	0.0610431	0.181156	0.130493	Hspb1/Pecam1/Rab25/Apoe/Gpx1/Jup/Gpi1/Grn	8
GO:0006801	GO:0006801	superoxide metabolic process	3/381	68/28814	0.0612913	0.181211	0.130532	Nqo1/Sod2/Cbs	3
GO:0060389	GO:0060389	pathway-restricted SMAD protein phosphorylation	3/381	68/28814	0.0612913	0.181211	0.130532	Gdf3/Lefty2/Nodal	3
GO:0090307	GO:0090307	mitotic spindle assembly	3/381	68/28814	0.0612913	0.181211	0.130532	Mybl2/Mzt1/Pibf1	3
GO:0090501	GO:0090501	RNA phosphodiester bond hydrolysis	3/381	68/28814	0.0612913	0.181211	0.130532	Cpsf4l/Rps21/Lactb2	3
GO:0097006	GO:0097006	regulation of plasma lipoprotein particle levels	3/381	68/28814	0.0612913	0.181211	0.130532	Apoc1/Apoe/Lrpap1	3
GO:0000725	GO:0000725	recombinational repair	5/381	160/28814	0.0618995	0.182735	0.13163	Ooep/Rif1/Parp1/Rnf138/Morf4l2	5
GO:0043488	GO:0043488	regulation of mRNA stability	5/381	160/28814	0.0618995	0.182735	0.13163	Dnd1/Nanos3/Mov10/Exosc5/Fxr1	5
GO:0042060	GO:0042060	wound healing	9/381	374/28814	0.0620486	0.183039	0.131849	Pdgfa/Cldn4/Sdc4/Pecam1/Apoe/Timp1/Gpx1/Cd9/Dst	9
GO:0007389	GO:0007389	pattern specification process	11/381	490/28814	0.06274	0.18423	0.132707	Gdf3/Ooep/Nanog/Tdgf1/Mtf2/Trp53/Nodal/Grsf1/Eed/Tgif1/Ifitm1	11
GO:0001832	GO:0001832	blastocyst growth	2/381	31/28814	0.0630591	0.18423	0.132707	Esrrb/Pou5f1	2
GO:0010453	GO:0010453	regulation of cell fate commitment	2/381	31/28814	0.0630591	0.18423	0.132707	Gdf3/Nanog	2
GO:0033137	GO:0033137	negative regulation of peptidyl-serine phosphorylation	2/381	31/28814	0.0630591	0.18423	0.132707	Bax/Ogt	2
GO:0035455	GO:0035455	response to interferon-alpha	2/381	31/28814	0.0630591	0.18423	0.132707	Ifitm3/Ifitm1	2
GO:0042558	GO:0042558	pteridine-containing compound metabolic process	2/381	31/28814	0.0630591	0.18423	0.132707	Pipox/Gart	2
GO:0045454	GO:0045454	cell redox homeostasis	2/381	31/28814	0.0630591	0.18423	0.132707	Gpx1/Gsr	2
GO:0045922	GO:0045922	negative regulation of fatty acid metabolic process	2/381	31/28814	0.0630591	0.18423	0.132707	Apoc1/Pibf1	2
GO:0046597	GO:0046597	negative regulation of viral entry into host cell	2/381	31/28814	0.0630591	0.18423	0.132707	Ifitm3/Ifitm1	2
GO:0050858	GO:0050858	negative regulation of antigen receptor-mediated signaling pathway	2/381	31/28814	0.0630591	0.18423	0.132707	Lgals3/Ezr	2
GO:0051123	GO:0051123	RNA polymerase II preinitiation complex assembly	2/381	31/28814	0.0630591	0.18423	0.132707	Taf7/Trp53	2
GO:0061082	GO:0061082	myeloid leukocyte cytokine production	2/381	31/28814	0.0630591	0.18423	0.132707	Ddx58/Mif	2
GO:2000648	GO:2000648	positive regulation of stem cell proliferation	2/381	31/28814	0.0630591	0.18423	0.132707	Dppa2/Epcam	2
GO:0048477	GO:0048477	oogenesis	4/381	113/28814	0.0632906	0.184352	0.132795	Hexb/Nanos3/Fbxo5/Ccnb1	4
GO:0032507	GO:0032507	maintenance of protein location in cell	3/381	69/28814	0.0634748	0.184352	0.132795	Chchd10/Pml/Twf2	3
GO:0033045	GO:0033045	regulation of sister chromatid segregation	3/381	69/28814	0.0634748	0.184352	0.132795	Fbxo5/Ccnb1/Ube2c	3
GO:0060425	GO:0060425	lung morphogenesis	3/381	69/28814	0.0634748	0.184352	0.132795	Sox2/Rpl13a/Nodal	3
GO:0071677	GO:0071677	positive regulation of mononuclear cell migration	3/381	69/28814	0.0634748	0.184352	0.132795	Pycard/Lgals3/Jam2	3
GO:1900046	GO:1900046	regulation of hemostasis	3/381	69/28814	0.0634748	0.184352	0.132795	Pdgfa/Apoe/Cd9	3
GO:1904377	GO:1904377	positive regulation of protein localization to cell periphery	3/381	69/28814	0.0634748	0.184352	0.132795	Stx3/Lgals3/Ezr	3
GO:2000242	GO:2000242	negative regulation of reproductive process	3/381	69/28814	0.0634748	0.184352	0.132795	Timp1/Fbxo5/Nodal	3
GO:0060537	GO:0060537	muscle tissue development	11/381	493/28814	0.06491	0.188382	0.135698	Mylpf/Sox15/Klf5/Tdgf1/Gpx1/Jarid2/Fbxo22/Csrp2/Acadm/Pim1/Ccnb1	11
GO:0048662	GO:0048662	negative regulation of smooth muscle cell proliferation	3/381	70/28814	0.0656939	0.190449	0.137187	Apoe/Sod2/Trp53	3
GO:0008361	GO:0008361	regulation of cell size	6/381	214/28814	0.0657187	0.190449	0.137187	Apoe/Rpl4/Ulk1/Anxa7/Twf2/Ogt	6
GO:1903131	GO:1903131	mononuclear cell differentiation	11/381	495/28814	0.0663835	0.191605	0.13802	Hspb1/Hsp90aa1/Tpd52/Pglyrp1/Rpl22/Bax/Prkcz/Trp53/Msh2/Pnp/Hells	11
GO:0002367	GO:0002367	cytokine production involved in immune response	4/381	115/28814	0.0666132	0.191605	0.13802	Ddx58/Trim6/Prkcz/Mif	4
GO:0010574	GO:0010574	regulation of vascular endothelial growth factor production	2/381	32/28814	0.0666921	0.191605	0.13802	Nodal/Sars	2
GO:0010875	GO:0010875	positive regulation of cholesterol efflux	2/381	32/28814	0.0666921	0.191605	0.13802	Apoe/Nfkbia	2
GO:0016242	GO:0016242	negative regulation of macroautophagy	2/381	32/28814	0.0666921	0.191605	0.13802	Tigar/Trp53	2
GO:0034260	GO:0034260	negative regulation of GTPase activity	2/381	32/28814	0.0666921	0.191605	0.13802	Pecam1/Rcc2	2
GO:0048011	GO:0048011	neurotrophin TRK receptor signaling pathway	2/381	32/28814	0.0666921	0.191605	0.13802	Bex1/Ulk1	2
GO:0051085	GO:0051085	chaperone cofactor-dependent protein refolding	2/381	32/28814	0.0666921	0.191605	0.13802	Hspa8/Hspa14	2
GO:0060390	GO:0060390	regulation of SMAD protein signal transduction	2/381	32/28814	0.0666921	0.191605	0.13802	Parp1/Nodal	2
GO:0060561	GO:0060561	apoptotic process involved in morphogenesis	2/381	32/28814	0.0666921	0.191605	0.13802	Pml/Bax	2
GO:1902042	GO:1902042	negative regulation of extrinsic apoptotic signaling pathway via death domain receptors	2/381	32/28814	0.0666921	0.191605	0.13802	Gpx1/Hmgb2	2
GO:0042113	GO:0042113	B cell activation	10/381	437/28814	0.0667003	0.191605	0.13802	Tpd52/Rif1/Bax/Msh6/Mif/Hmces/Trp53/Ung/Msh2/Pnp	10
GO:0050900	GO:0050900	leukocyte migration	9/381	380/28814	0.0671022	0.19262	0.138751	Spp1/Pycard/Pecam1/Lgals3/Jam2/Cd9/Rpl13a/Mif/Trp53	9
GO:1990845	GO:1990845	adaptive thermogenesis	5/381	164/28814	0.0673009	0.19305	0.13906	Alpl/Ckb/Ucp2/Kdm3a/Ogt	5
GO:0071375	GO:0071375	cellular response to peptide hormone stimulus	7/381	269/28814	0.0675453	0.19361	0.139464	Socs2/Uchl3/Parp1/Prkcz/Pkm/Ogt/Sgk1	7
GO:0001913	GO:0001913	T cell mediated cytotoxicity	3/381	71/28814	0.0679482	0.19392	0.139687	Hspa8/Hprt/Pnp	3
GO:0042273	GO:0042273	ribosomal large subunit biogenesis	3/381	71/28814	0.0679482	0.19392	0.139687	Rpl14/Ppan/Pak1ip1	3
GO:0050818	GO:0050818	regulation of coagulation	3/381	71/28814	0.0679482	0.19392	0.139687	Pdgfa/Apoe/Cd9	3
GO:1902895	GO:1902895	positive regulation of miRNA transcription	3/381	71/28814	0.0679482	0.19392	0.139687	Klf5/Gnl3/Trp53	3
GO:2000134	GO:2000134	negative regulation of G1/S transition of mitotic cell cycle	3/381	71/28814	0.0679482	0.19392	0.139687	Jade1/Pml/Trp53	3
GO:2001244	GO:2001244	positive regulation of intrinsic apoptotic signaling pathway	3/381	71/28814	0.0679482	0.19392	0.139687	Bax/Trp53/Mcl1	3
GO:0006119	GO:0006119	oxidative phosphorylation	4/381	116/28814	0.0683079	0.194385	0.140022	Chchd10/Cox5a/Ccnb1/Msh2	4
GO:0016241	GO:0016241	regulation of macroautophagy	4/381	116/28814	0.0683079	0.194385	0.140022	Trim13/Tigar/Ulk1/Trp53	4
GO:0031570	GO:0031570	DNA integrity checkpoint signaling	4/381	116/28814	0.0683079	0.194385	0.140022	Pml/Trp53/Rnaseh2b/Msh2	4
GO:0043534	GO:0043534	blood vessel endothelial cell migration	4/381	116/28814	0.0683079	0.194385	0.140022	Hspb1/Apoe/Gpx1/Jup	4
GO:2000058	GO:2000058	regulation of ubiquitin-dependent protein catabolic process	5/381	165/28814	0.0686911	0.195334	0.140706	Pml/Fbxo22/Ubxn1/Usp7/Ogt	5
GO:0070372	GO:0070372	regulation of ERK1 and ERK2 cascade	8/381	326/28814	0.0693704	0.197124	0.141995	Pdgfa/Pycard/Akap12/Apoe/Ezr/Prkcz/Mif/Nodal	8
GO:0007159	GO:0007159	leukocyte cell-cell adhesion	9/381	383/28814	0.0697235	0.197611	0.142346	Hspb1/Hsp90aa1/Pycard/Sdc4/Pecam1/Lgals3/Jam2/Prkcz/Pnp	9
GO:0019218	GO:0019218	regulation of steroid metabolic process	4/381	117/28814	0.0700248	0.197611	0.142346	Nr0b1/Ephx2/Apoe/Rest	4
GO:0006367	GO:0006367	transcription initiation from RNA polymerase II promoter	3/381	72/28814	0.0702374	0.197611	0.142346	Pou5f1/Taf7/Trp53	3
GO:0007405	GO:0007405	neuroblast proliferation	3/381	72/28814	0.0702374	0.197611	0.142346	Sox2/Bex1/Trp53	3
GO:0010507	GO:0010507	negative regulation of autophagy	3/381	72/28814	0.0702374	0.197611	0.142346	Tigar/Trp53/Mcl1	3
GO:0032922	GO:0032922	circadian regulation of gene expression	3/381	72/28814	0.0702374	0.197611	0.142346	Pml/Mycbp2/Ogt	3
GO:0045428	GO:0045428	regulation of nitric oxide biosynthetic process	3/381	72/28814	0.0702374	0.197611	0.142346	Klf2/Hsp90aa1/Sod2	3
GO:2000756	GO:2000756	regulation of peptidyl-lysine acetylation	3/381	72/28814	0.0702374	0.197611	0.142346	Pml/Taf7/L3mbtl2	3
GO:0002902	GO:0002902	regulation of B cell apoptotic process	2/381	33/28814	0.070393	0.197611	0.142346	Bax/Mif	2
GO:0032212	GO:0032212	positive regulation of telomere maintenance via telomerase	2/381	33/28814	0.070393	0.197611	0.142346	Dkc1/Xrcc5	2
GO:0033260	GO:0033260	nuclear DNA replication	2/381	33/28814	0.070393	0.197611	0.142346	Dbf4/Atrx	2
GO:0035520	GO:0035520	monoubiquitinated protein deubiquitination	2/381	33/28814	0.070393	0.197611	0.142346	Usp7/Taf7	2
GO:0039694	GO:0039694	viral RNA genome replication	2/381	33/28814	0.070393	0.197611	0.142346	Apobec3/Mphosph8	2
GO:0048026	GO:0048026	positive regulation of mRNA splicing, via spliceosome	2/381	33/28814	0.070393	0.197611	0.142346	Rbmxl2/Hspa8	2
GO:0060706	GO:0060706	cell differentiation involved in embryonic placenta development	2/381	33/28814	0.070393	0.197611	0.142346	Sox15/Spint2	2
GO:0097345	GO:0097345	mitochondrial outer membrane permeabilization	2/381	33/28814	0.070393	0.197611	0.142346	Chchd10/Bax	2
GO:2000108	GO:2000108	positive regulation of leukocyte apoptotic process	2/381	33/28814	0.070393	0.197611	0.142346	Bax/Trp53	2
GO:0003002	GO:0003002	regionalization	9/381	385/28814	0.071506	0.200486	0.144417	Gdf3/Tdgf1/Mtf2/Trp53/Nodal/Grsf1/Eed/Tgif1/Ifitm1	9
GO:0010970	GO:0010970	transport along microtubule	5/381	167/28814	0.0715188	0.200486	0.144417	Hspb1/Ap3b2/Hspa8/Prkcz/Dst	5
GO:0051897	GO:0051897	positive regulation of protein kinase B signaling	4/381	118/28814	0.0717636	0.20103	0.144809	Pdgfa/Pou5f1/Hsp90aa1/Gpx1	4
GO:0000079	GO:0000079	regulation of cyclin-dependent protein serine/threonine kinase activity	3/381	73/28814	0.072561	0.202975	0.14621	Sfn/Pim1/Ccnb1	3
GO:0061045	GO:0061045	negative regulation of wound healing	3/381	73/28814	0.072561	0.202975	0.14621	Pdgfa/Apoe/Cd9	3
GO:0002822	GO:0002822	regulation of adaptive immune response based on somatic recombination of immune receptors built from immunoglobulin superfamily domains	6/381	220/28814	0.0729473	0.203912	0.146884	Rif1/Hspa8/Prkcz/Hmces/Msh2/Pnp	6
GO:0071214	GO:0071214	cellular response to abiotic stimulus	8/381	330/28814	0.0732844	0.204564	0.147354	Timp1/Rest/Crip1/Parp1/Bax/Xrcc5/Trp53/Cul4b	8
GO:0104004	GO:0104004	cellular response to environmental stimulus	8/381	330/28814	0.0732844	0.204564	0.147354	Timp1/Rest/Crip1/Parp1/Bax/Xrcc5/Trp53/Cul4b	8
GO:0044788	GO:0044788	modulation by host of viral process	2/381	34/28814	0.0741592	0.205986	0.148379	Apoe/Hspa8	2
GO:0045920	GO:0045920	negative regulation of exocytosis	2/381	34/28814	0.0741592	0.205986	0.148379	Pou5f1/Rest	2
GO:0050482	GO:0050482	arachidonic acid secretion	2/381	34/28814	0.0741592	0.205986	0.148379	Pla2g1b/Mif	2
GO:0051973	GO:0051973	positive regulation of telomerase activity	2/381	34/28814	0.0741592	0.205986	0.148379	Hsp90aa1/Dkc1	2
GO:0055094	GO:0055094	response to lipoprotein particle	2/381	34/28814	0.0741592	0.205986	0.148379	Apoe/Cd9	2
GO:1903901	GO:1903901	negative regulation of viral life cycle	2/381	34/28814	0.0741592	0.205986	0.148379	Ifitm3/Ifitm1	2
GO:1903963	GO:1903963	arachidonate transport	2/381	34/28814	0.0741592	0.205986	0.148379	Pla2g1b/Mif	2
GO:0051100	GO:0051100	negative regulation of binding	5/381	169/28814	0.0744096	0.206391	0.148671	1810037I17Rik/Rest/Bax/Lrpap1/Wapl	5
GO:0071248	GO:0071248	cellular response to metal ion	5/381	169/28814	0.0744096	0.206391	0.148671	Sox2/Mt2/Mt1/Tigar/Rasgrp2	5
GO:0030104	GO:0030104	water homeostasis	3/381	74/28814	0.0749187	0.207512	0.149478	Cldn4/Sfn/Anxa7	3
GO:0099518	GO:0099518	vesicle cytoskeletal trafficking	3/381	74/28814	0.0749187	0.207512	0.149478	Ap3b2/Prkcz/Actn4	3
GO:0018107	GO:0018107	peptidyl-threonine phosphorylation	4/381	120/28814	0.0753071	0.208295	0.150042	Trim6/Ulk1/Dyrk3/Ogt	4
GO:2000177	GO:2000177	regulation of neural precursor cell proliferation	4/381	120/28814	0.0753071	0.208295	0.150042	Sox2/Bex1/Spint2/Trp53	4
GO:0002244	GO:0002244	hematopoietic progenitor cell differentiation	5/381	170/28814	0.0758785	0.209435	0.150863	Rest/Apobec3/Xrcc5/Esco2/Trp53	5
GO:0009266	GO:0009266	response to temperature stimulus	5/381	170/28814	0.0758785	0.209435	0.150863	Hspb1/Hsp90aa1/Ucp2/Acadm/Rbbp7	5
GO:0051250	GO:0051250	negative regulation of lymphocyte activation	5/381	170/28814	0.0758785	0.209435	0.150863	Hspb1/Pglyrp1/Sdc4/Lgals3/Pibf1	5
GO:0035264	GO:0035264	multicellular organism growth	6/381	223/28814	0.0767258	0.211626	0.152441	Klf2/Socs2/Arid5b/Ezr/Trp53/Atrx	6
GO:0044106	GO:0044106	cellular amine metabolic process	4/381	121/28814	0.0771113	0.212201	0.152856	Trh/Sat1/Hprt/Aldh2	4
GO:0090100	GO:0090100	positive regulation of transmembrane receptor protein serine/threonine kinase signaling pathway	4/381	121/28814	0.0771113	0.212201	0.152856	Gdf3/Parp1/Lefty2/Nodal	4
GO:0030301	GO:0030301	cholesterol transport	3/381	75/28814	0.0773099	0.212201	0.152856	Apoc1/Lima1/Apoe	3
GO:0006913	GO:0006913	nucleocytoplasmic transport	8/381	334/28814	0.0773299	0.212201	0.152856	Sfn/Hspa8/Pml/Jup/Fbxo22/Trp53/Nmd3/Nfkbia	8
GO:0051169	GO:0051169	nuclear transport	8/381	334/28814	0.0773299	0.212201	0.152856	Sfn/Hspa8/Pml/Jup/Fbxo22/Trp53/Nmd3/Nfkbia	8
GO:1901991	GO:1901991	negative regulation of mitotic cell cycle phase transition	5/381	171/28814	0.0773631	0.212201	0.152856	Jade1/Pml/Fbxo5/Trp53/Ccnb1	5
GO:0001556	GO:0001556	oocyte maturation	2/381	35/28814	0.0779885	0.212201	0.152856	Fbxo5/Ccnb1	2
GO:0001702	GO:0001702	gastrulation with mouth forming second	2/381	35/28814	0.0779885	0.212201	0.152856	Gdf3/Nodal	2
GO:0001958	GO:0001958	endochondral ossification	2/381	35/28814	0.0779885	0.212201	0.152856	Alpl/Cbs	2
GO:0006084	GO:0006084	acetyl-CoA metabolic process	2/381	35/28814	0.0779885	0.212201	0.152856	Pipox/Pdk1	2
GO:0010837	GO:0010837	regulation of keratinocyte proliferation	2/381	35/28814	0.0779885	0.212201	0.152856	Sfn/Klf9	2
GO:0036075	GO:0036075	replacement ossification	2/381	35/28814	0.0779885	0.212201	0.152856	Alpl/Cbs	2
GO:0042278	GO:0042278	purine nucleoside metabolic process	2/381	35/28814	0.0779885	0.212201	0.152856	Hprt/Pnp	2
GO:0043243	GO:0043243	positive regulation of protein-containing complex disassembly	2/381	35/28814	0.0779885	0.212201	0.152856	Dstn/Stmn2	2
GO:0043537	GO:0043537	negative regulation of blood vessel endothelial cell migration	2/381	35/28814	0.0779885	0.212201	0.152856	Apoe/Jup	2
GO:0044275	GO:0044275	cellular carbohydrate catabolic process	2/381	35/28814	0.0779885	0.212201	0.152856	Tigar/Trp53	2
GO:0061436	GO:0061436	establishment of skin barrier	2/381	35/28814	0.0779885	0.212201	0.152856	Cldn4/Sfn	2
GO:1990089	GO:1990089	response to nerve growth factor	2/381	35/28814	0.0779885	0.212201	0.152856	Sh3gl2/Stmn2	2
GO:1990090	GO:1990090	cellular response to nerve growth factor stimulus	2/381	35/28814	0.0779885	0.212201	0.152856	Sh3gl2/Stmn2	2
GO:0044242	GO:0044242	cellular lipid catabolic process	6/381	224/28814	0.0780095	0.212201	0.152856	Apoc1/Pla2g1b/Hexb/Acer2/Hexa/Acadm	6
GO:0010976	GO:0010976	positive regulation of neuron projection development	6/381	225/28814	0.0793053	0.215114	0.154954	Hspb1/Apoe/Rrn3/Grn/Twf2/Stmn2	6
GO:0045732	GO:0045732	positive regulation of protein catabolic process	6/381	225/28814	0.0793053	0.215114	0.154954	Hsp90aa1/Apoe/Ezr/Fbxo22/Cul4b/Faf1	6
GO:0006605	GO:0006605	protein targeting	7/381	280/28814	0.0796787	0.215114	0.154954	Syngr1/Hsp90aa1/Hspa8/Pml/Agk/Tomm7/Ogt	7
GO:0001756	GO:0001756	somitogenesis	3/381	76/28814	0.0797344	0.215114	0.154954	Gdf3/Trp53/Ifitm1	3
GO:0002712	GO:0002712	regulation of B cell mediated immunity	3/381	76/28814	0.0797344	0.215114	0.154954	Rif1/Hmces/Msh2	3
GO:0002889	GO:0002889	regulation of immunoglobulin mediated immune response	3/381	76/28814	0.0797344	0.215114	0.154954	Rif1/Hmces/Msh2	3
GO:0006626	GO:0006626	protein targeting to mitochondrion	3/381	76/28814	0.0797344	0.215114	0.154954	Hsp90aa1/Agk/Tomm7	3
GO:0032370	GO:0032370	positive regulation of lipid transport	3/381	76/28814	0.0797344	0.215114	0.154954	Spp1/Apoe/Mif	3
GO:0046847	GO:0046847	filopodium assembly	3/381	76/28814	0.0797344	0.215114	0.154954	Ezr/Myo10/Fxr1	3
GO:0080164	GO:0080164	regulation of nitric oxide metabolic process	3/381	76/28814	0.0797344	0.215114	0.154954	Klf2/Hsp90aa1/Sod2	3
GO:1904029	GO:1904029	regulation of cyclin-dependent protein kinase activity	3/381	76/28814	0.0797344	0.215114	0.154954	Sfn/Pim1/Ccnb1	3
GO:1905818	GO:1905818	regulation of chromosome separation	3/381	76/28814	0.0797344	0.215114	0.154954	Fbxo5/Ccnb1/Ube2c	3
GO:0050680	GO:0050680	negative regulation of epithelial cell proliferation	5/381	173/28814	0.0803791	0.216557	0.155993	Sox2/Sfn/Apoe/Klf9/Mtss1	5
GO:1903531	GO:1903531	negative regulation of secretion by cell	5/381	173/28814	0.0803791	0.216557	0.155993	Trh/Pou5f1/Apoe/Rest/Ucp2	5
GO:0042098	GO:0042098	T cell proliferation	6/381	226/28814	0.0806132	0.21704	0.156341	Pycard/Sdc4/Lgals3/Bax/Trp53/Pnp	6
GO:0042542	GO:0042542	response to hydrogen peroxide	4/381	123/28814	0.0807845	0.217353	0.156567	Nqo1/Gpx1/Sod2/Trp53	4
GO:0002053	GO:0002053	positive regulation of mesenchymal cell proliferation	2/381	36/28814	0.0818784	0.218507	0.157398	Pdgfa/Mycn	2
GO:0009154	GO:0009154	purine ribonucleotide catabolic process	2/381	36/28814	0.0818784	0.218507	0.157398	Hprt/Pnp	2
GO:0010573	GO:0010573	vascular endothelial growth factor production	2/381	36/28814	0.0818784	0.218507	0.157398	Nodal/Sars	2
GO:0042168	GO:0042168	heme metabolic process	2/381	36/28814	0.0818784	0.218507	0.157398	Blvrb/Slc25a39	2
GO:0070266	GO:0070266	necroptotic process	2/381	36/28814	0.0818784	0.218507	0.157398	Itpk1/Trp53	2
GO:0070897	GO:0070897	transcription preinitiation complex assembly	2/381	36/28814	0.0818784	0.218507	0.157398	Taf7/Trp53	2
GO:0072524	GO:0072524	pyridine-containing compound metabolic process	2/381	36/28814	0.0818784	0.218507	0.157398	Alpl/Pnp	2
GO:0097242	GO:0097242	amyloid-beta clearance	2/381	36/28814	0.0818784	0.218507	0.157398	Apoe/Lrpap1	2
GO:1902110	GO:1902110	positive regulation of mitochondrial membrane permeability involved in apoptotic process	2/381	36/28814	0.0818784	0.218507	0.157398	Chchd10/Bax	2
GO:1904037	GO:1904037	positive regulation of epithelial cell apoptotic process	2/381	36/28814	0.0818784	0.218507	0.157398	Pla2g1b/Col18a1	2
GO:0010594	GO:0010594	regulation of endothelial cell migration	5/381	174/28814	0.0819104	0.218507	0.157398	Hspb1/Apoe/Jup/Gpi1/Grn	5
GO:1903034	GO:1903034	regulation of response to wounding	5/381	174/28814	0.0819104	0.218507	0.157398	Pdgfa/Cldn4/Apoe/Cd9/Grn	5
GO:0033673	GO:0033673	negative regulation of kinase activity	6/381	227/28814	0.0819331	0.218507	0.157398	Hspb1/Pycard/Apoe/Tigar/Stk38/Taf7	6
GO:0002437	GO:0002437	inflammatory response to antigenic stimulus	3/381	77/28814	0.0821916	0.2189	0.157681	Gpx1/Gpx2/Hmgb2	3
GO:1901657	GO:1901657	glycosyl compound metabolic process	3/381	77/28814	0.0821916	0.2189	0.157681	Hprt/Upp1/Pnp	3
GO:0000075	GO:0000075	cell cycle checkpoint signaling	5/381	175/28814	0.0834571	0.221971	0.159893	Pml/Trp53/Rnaseh2b/Ccnb1/Msh2	5
GO:0030183	GO:0030183	B cell differentiation	5/381	175/28814	0.0834571	0.221971	0.159893	Tpd52/Bax/Trp53/Msh2/Pnp	5
GO:0022037	GO:0022037	metencephalon development	4/381	125/28814	0.0845429	0.224708	0.161864	Cbs/Ulk1/Trp53/Usp9x	4
GO:0044773	GO:0044773	mitotic DNA damage checkpoint signaling	3/381	78/28814	0.0846812	0.224773	0.161911	Pml/Trp53/Msh2	3
GO:2000379	GO:2000379	positive regulation of reactive oxygen species metabolic process	3/381	78/28814	0.0846812	0.224773	0.161911	Sod2/Trp53/Ogt	3
GO:0032103	GO:0032103	positive regulation of response to external stimulus	10/381	458/28814	0.0847809	0.224886	0.161993	Hspb1/Hsp90aa1/Pycard/Stx3/Trim6/Xrcc5/Mif/Hmgb2/Grn/Nfkbia	10
GO:0030509	GO:0030509	BMP signaling pathway	5/381	176/28814	0.0850192	0.225367	0.162339	Gdf3/Nanog/Lefty2/Nodal/Usp9x	5
GO:0035640	GO:0035640	exploration behavior	2/381	37/28814	0.0858269	0.226594	0.163224	Apoe/Grn	2
GO:0040020	GO:0040020	regulation of meiotic nuclear division	2/381	37/28814	0.0858269	0.226594	0.163224	Ooep/Fbxo5	2
GO:0051084	GO:0051084	'de novo' post-translational protein folding	2/381	37/28814	0.0858269	0.226594	0.163224	Hspa8/Hspa14	2
GO:0060218	GO:0060218	hematopoietic stem cell differentiation	2/381	37/28814	0.0858269	0.226594	0.163224	Xrcc5/Trp53	2
GO:0071402	GO:0071402	cellular response to lipoprotein particle stimulus	2/381	37/28814	0.0858269	0.226594	0.163224	Apoe/Cd9	2
GO:1904358	GO:1904358	positive regulation of telomere maintenance via telomere lengthening	2/381	37/28814	0.0858269	0.226594	0.163224	Dkc1/Xrcc5	2
GO:0045930	GO:0045930	negative regulation of mitotic cell cycle	6/381	230/28814	0.0859649	0.226656	0.163268	Jade1/Pml/Fbxo5/Trp53/Ccnb1/Msh2	6
GO:0097529	GO:0097529	myeloid leukocyte migration	6/381	230/28814	0.0859649	0.226656	0.163268	Spp1/Pecam1/Lgals3/Cd9/Rpl13a/Mif	6
GO:0009308	GO:0009308	amine metabolic process	4/381	126/28814	0.0864536	0.22764	0.163977	Trh/Sat1/Hprt/Aldh2	4
GO:0048565	GO:0048565	digestive tract development	4/381	126/28814	0.0864536	0.22764	0.163977	Pdgfa/Klf5/Tigar/Nodal	4
GO:0009988	GO:0009988	cell-cell recognition	3/381	79/28814	0.0872027	0.229306	0.165177	Lgals3/Cd9/Aldoa	3
GO:0033143	GO:0033143	regulation of intracellular steroid hormone receptor signaling pathway	3/381	79/28814	0.0872027	0.229306	0.165177	Nr0b1/Parp1/Nodal	3
GO:0006606	GO:0006606	protein import into nucleus	5/381	178/28814	0.0881894	0.231747	0.166935	Hspa8/Pml/Jup/Trp53/Nfkbia	5
GO:0051101	GO:0051101	regulation of DNA binding	4/381	127/28814	0.0883853	0.232107	0.167195	Trim6/Rest/Parp1/Hmgb2	4
GO:0002706	GO:0002706	regulation of lymphocyte mediated immunity	6/381	232/28814	0.0887126	0.232811	0.167702	Rif1/Hspa8/Prkcz/Hmces/Msh2/Pnp	6
GO:0006066	GO:0006066	alcohol metabolic process	8/381	345/28814	0.0891325	0.233758	0.168384	Ephx2/Apoc1/Lima1/Apoe/Acer2/Rest/Impa2/Itpk1	8
GO:0051145	GO:0051145	smooth muscle cell differentiation	3/381	80/28814	0.0897556	0.234656	0.169031	Sod2/Rbpms2/Cth	3
GO:0001953	GO:0001953	negative regulation of cell-matrix adhesion	2/381	38/28814	0.0898315	0.234656	0.169031	Rcc2/Acer2	2
GO:0006458	GO:0006458	'de novo' protein folding	2/381	38/28814	0.0898315	0.234656	0.169031	Hspa8/Hspa14	2
GO:0034661	GO:0034661	ncRNA catabolic process	2/381	38/28814	0.0898315	0.234656	0.169031	Dis3/Exosc5	2
GO:0070528	GO:0070528	protein kinase C signaling	2/381	38/28814	0.0898315	0.234656	0.169031	Akap12/Prkcz	2
GO:1902686	GO:1902686	mitochondrial outer membrane permeabilization involved in programmed cell death	2/381	38/28814	0.0898315	0.234656	0.169031	Chchd10/Bax	2
GO:0018210	GO:0018210	peptidyl-threonine modification	4/381	128/28814	0.0903377	0.235666	0.169758	Trim6/Ulk1/Dyrk3/Ogt	4
GO:0061387	GO:0061387	regulation of extent of cell growth	4/381	128/28814	0.0903377	0.235666	0.169758	Apoe/Rpl4/Ulk1/Twf2	4
GO:0071466	GO:0071466	cellular response to xenobiotic stimulus	5/381	180/28814	0.0914205	0.238333	0.17168	Gstm3/Gstm2/Gsta4/Gstm1/Rest	5
GO:0090101	GO:0090101	negative regulation of transmembrane receptor protein serine/threonine kinase signaling pathway	4/381	129/28814	0.0923107	0.240253	0.173063	Gdf3/Nanog/Tdgf1/Trp53	4
GO:0015918	GO:0015918	sterol transport	3/381	81/28814	0.0923396	0.240253	0.173063	Apoc1/Lima1/Apoe	3
GO:0050709	GO:0050709	negative regulation of protein secretion	3/381	81/28814	0.0923396	0.240253	0.173063	Apoe/Rest/Ucp2	3
GO:0009952	GO:0009952	anterior/posterior pattern specification	6/381	235/28814	0.0929231	0.241612	0.174042	Gdf3/Tdgf1/Trp53/Nodal/Grsf1/Ifitm1	6
GO:0060041	GO:0060041	retina development in camera-type eye	5/381	181/28814	0.0930587	0.241806	0.174181	Sox2/Uchl3/Bax/Grn/Tgif1	5
GO:0070371	GO:0070371	ERK1 and ERK2 cascade	8/381	349/28814	0.0936699	0.242847	0.174931	Pdgfa/Pycard/Akap12/Apoe/Ezr/Prkcz/Mif/Nodal	8
GO:0033238	GO:0033238	regulation of cellular amine metabolic process	2/381	39/28814	0.0938902	0.242847	0.174931	Hprt/Aldh2	2
GO:0045981	GO:0045981	positive regulation of nucleotide metabolic process	2/381	39/28814	0.0938902	0.242847	0.174931	Esrrb/Eno1	2
GO:0051180	GO:0051180	vitamin transport	2/381	39/28814	0.0938902	0.242847	0.174931	Slc2a3/Slc2a1	2
GO:1900544	GO:1900544	positive regulation of purine nucleotide metabolic process	2/381	39/28814	0.0938902	0.242847	0.174931	Esrrb/Eno1	2
GO:1901976	GO:1901976	regulation of cell cycle checkpoint	2/381	39/28814	0.0938902	0.242847	0.174931	Rnaseh2b/Ccnb1	2
GO:2000403	GO:2000403	positive regulation of lymphocyte migration	2/381	39/28814	0.0938902	0.242847	0.174931	Pycard/Jam2	2
GO:0033138	GO:0033138	positive regulation of peptidyl-serine phosphorylation	4/381	130/28814	0.0943041	0.243598	0.175472	Tcl1/Hsp90aa1/Trim6/Mif	4
GO:0043406	GO:0043406	positive regulation of MAP kinase activity	4/381	130/28814	0.0943041	0.243598	0.175472	Pdgfa/Tdgf1/Mif/Gab1	4
GO:0000910	GO:0000910	cytokinesis	5/381	182/28814	0.094712	0.244318	0.175991	Dstn/Cenpv/Kif20b/Klhl13/Incenp	5
GO:0051170	GO:0051170	import into nucleus	5/381	182/28814	0.094712	0.244318	0.175991	Hspa8/Pml/Jup/Trp53/Nfkbia	5
GO:0002711	GO:0002711	positive regulation of T cell mediated immunity	3/381	82/28814	0.0949541	0.244318	0.175991	Hspa8/Prkcz/Pnp	3
GO:0014855	GO:0014855	striated muscle cell proliferation	3/381	82/28814	0.0949541	0.244318	0.175991	Jarid2/Pim1/Ccnb1	3
GO:0044774	GO:0044774	mitotic DNA integrity checkpoint signaling	3/381	82/28814	0.0949541	0.244318	0.175991	Pml/Trp53/Msh2	3
GO:0070830	GO:0070830	bicellular tight junction assembly	3/381	82/28814	0.0949541	0.244318	0.175991	Cldn4/Pecam1/Actn4	3
GO:0030100	GO:0030100	regulation of endocytosis	6/381	237/28814	0.0957892	0.246306	0.177423	Sh3gl2/Apoc1/Lgals3/Apoe/Lrpap1/Actn4	6
GO:1902905	GO:1902905	positive regulation of supramolecular fiber organization	5/381	183/28814	0.0963802	0.247664	0.178401	Pycard/Sdc4/Dstn/Mtss1/Stmn2	5
GO:0050810	GO:0050810	regulation of steroid biosynthetic process	3/381	83/28814	0.0975988	0.249555	0.179763	Nr0b1/Apoe/Rest	3
GO:0055021	GO:0055021	regulation of cardiac muscle tissue growth	3/381	83/28814	0.0975988	0.249555	0.179763	Jarid2/Pim1/Ccnb1	3
GO:0001782	GO:0001782	B cell homeostasis	2/381	40/28814	0.0980009	0.249555	0.179763	Bax/Mif	2
GO:0002021	GO:0002021	response to dietary excess	2/381	40/28814	0.0980009	0.249555	0.179763	Gdf3/Apoe	2
GO:0002861	GO:0002861	regulation of inflammatory response to antigenic stimulus	2/381	40/28814	0.0980009	0.249555	0.179763	Gpx1/Gpx2	2
GO:0006195	GO:0006195	purine nucleotide catabolic process	2/381	40/28814	0.0980009	0.249555	0.179763	Hprt/Pnp	2
GO:0006284	GO:0006284	base-excision repair	2/381	40/28814	0.0980009	0.249555	0.179763	Parp1/Ung	2
GO:0016578	GO:0016578	histone deubiquitination	2/381	40/28814	0.0980009	0.249555	0.179763	Usp7/Taf7	2
GO:0030521	GO:0030521	androgen receptor signaling pathway	2/381	40/28814	0.0980009	0.249555	0.179763	Kdm3a/Nodal	2
GO:0031297	GO:0031297	replication fork processing	2/381	40/28814	0.0980009	0.249555	0.179763	Ooep/Atrx	2
GO:0033144	GO:0033144	negative regulation of intracellular steroid hormone receptor signaling pathway	2/381	40/28814	0.0980009	0.249555	0.179763	Nr0b1/Nodal	2
GO:0051452	GO:0051452	intracellular pH reduction	2/381	40/28814	0.0980009	0.249555	0.179763	Cln5/Grn	2
GO:1903580	GO:1903580	positive regulation of ATP metabolic process	2/381	40/28814	0.0980009	0.249555	0.179763	Esrrb/Eno1	2
GO:1903670	GO:1903670	regulation of sprouting angiogenesis	2/381	40/28814	0.0980009	0.249555	0.179763	Klf2/Pkm	2
GO:0015711	GO:0015711	organic anion transport	8/381	353/28814	0.0983375	0.25025	0.180264	Trh/Pla2g1b/Slc2a3/Slc7a3/Slc25a13/Mif/Mfsd10/Slc2a1	8
GO:0071241	GO:0071241	cellular response to inorganic substance	6/381	239/28814	0.0987021	0.251016	0.180816	Sox2/Mt2/Mt1/Tigar/Rasgrp2/Atrx	6
GO:0032680	GO:0032680	regulation of tumor necrosis factor production	5/381	185/28814	0.0997611	0.253546	0.182638	Hspb1/Pycard/Akap12/Ddx58/Mif	5
GO:0006809	GO:0006809	nitric oxide biosynthetic process	3/381	84/28814	0.100273	0.253866	0.182869	Klf2/Hsp90aa1/Sod2	3
GO:0007568	GO:0007568	aging	3/381	84/28814	0.100273	0.253866	0.182869	Alpl/Apoe/Sod2	3
GO:0034109	GO:0034109	homotypic cell-cell adhesion	3/381	84/28814	0.100273	0.253866	0.182869	Cd9/Jup/Tjp2	3
GO:0042147	GO:0042147	retrograde transport, endosome to Golgi	3/381	84/28814	0.100273	0.253866	0.182869	Cln5/Tbc1d10b/Usp7	3
GO:0043154	GO:0043154	negative regulation of cysteine-type endopeptidase activity involved in apoptotic process	3/381	84/28814	0.100273	0.253866	0.182869	Sfn/Gpx1/Gpi1	3
GO:1901983	GO:1901983	regulation of protein acetylation	3/381	84/28814	0.100273	0.253866	0.182869	Pml/Taf7/L3mbtl2	3
GO:0061041	GO:0061041	regulation of wound healing	4/381	133/28814	0.100405	0.254038	0.182992	Pdgfa/Cldn4/Apoe/Cd9	4
GO:0006643	GO:0006643	membrane lipid metabolic process	5/381	186/28814	0.101474	0.256508	0.184772	Hexb/Acer2/Hexa/Bax/Agk	5
GO:0010632	GO:0010632	regulation of epithelial cell migration	6/381	241/28814	0.101662	0.256508	0.184772	Hspb1/Rab25/Apoe/Jup/Gpi1/Grn	6
GO:0022409	GO:0022409	positive regulation of cell-cell adhesion	7/381	298/28814	0.10208	0.256508	0.184772	Sox2/Hsp90aa1/Pycard/Myo10/Prkcz/Nodal/Pnp	7
GO:0006220	GO:0006220	pyrimidine nucleotide metabolic process	2/381	41/28814	0.102161	0.256508	0.184772	Dpys/Upp1	2
GO:0006636	GO:0006636	unsaturated fatty acid biosynthetic process	2/381	41/28814	0.102161	0.256508	0.184772	Mif/Pibf1	2
GO:0007431	GO:0007431	salivary gland development	2/381	41/28814	0.102161	0.256508	0.184772	Tfcp2l1/Pdgfa	2
GO:0033561	GO:0033561	regulation of water loss via skin	2/381	41/28814	0.102161	0.256508	0.184772	Cldn4/Sfn	2
GO:0035886	GO:0035886	vascular associated smooth muscle cell differentiation	2/381	41/28814	0.102161	0.256508	0.184772	Sod2/Cth	2
GO:0038179	GO:0038179	neurotrophin signaling pathway	2/381	41/28814	0.102161	0.256508	0.184772	Bex1/Ulk1	2
GO:0051693	GO:0051693	actin filament capping	2/381	41/28814	0.102161	0.256508	0.184772	Mphosph8/Twf2	2
GO:0071827	GO:0071827	plasma lipoprotein particle organization	2/381	41/28814	0.102161	0.256508	0.184772	Apoc1/Apoe	2
GO:0090181	GO:0090181	regulation of cholesterol metabolic process	2/381	41/28814	0.102161	0.256508	0.184772	Ephx2/Apoe	2
GO:0032388	GO:0032388	positive regulation of intracellular transport	5/381	187/28814	0.103201	0.258625	0.186296	Sfn/Ezr/Jup/Kif20b/Tomm7	5
GO:0071772	GO:0071772	response to BMP	5/381	187/28814	0.103201	0.258625	0.186296	Gdf3/Nanog/Lefty2/Nodal/Usp9x	5
GO:0071773	GO:0071773	cellular response to BMP stimulus	5/381	187/28814	0.103201	0.258625	0.186296	Gdf3/Nanog/Lefty2/Nodal/Usp9x	5
GO:0006402	GO:0006402	mRNA catabolic process	6/381	243/28814	0.104667	0.262133	0.188824	Dnd1/Nanos3/Mov10/Exosc5/Fxr1/Ttc5	6
GO:1903555	GO:1903555	regulation of tumor necrosis factor superfamily cytokine production	5/381	188/28814	0.104943	0.262656	0.1892	Hspb1/Pycard/Akap12/Ddx58/Mif	5
GO:0043434	GO:0043434	response to peptide hormone	8/381	359/28814	0.105581	0.26392	0.19011	Socs2/Uchl3/Parp1/Prkcz/Pkm/Ogt/Sgk1/Slc2a1	8
GO:0051962	GO:0051962	positive regulation of nervous system development	8/381	359/28814	0.105581	0.26392	0.19011	Sox2/Apoe/Bex1/Rpl4/Xrcc5/Etv5/Twf2/Sgk1	8
GO:0060113	GO:0060113	inner ear receptor cell differentiation	3/381	86/28814	0.105709	0.264071	0.190219	Sdc4/Rest/Mycn	3
GO:0006904	GO:0006904	vesicle docking involved in exocytosis	2/381	42/28814	0.10637	0.264884	0.190805	Stx3/Ctbp2	2
GO:0038084	GO:0038084	vascular endothelial growth factor signaling pathway	2/381	42/28814	0.10637	0.264884	0.190805	Hspb1/Gab1	2
GO:0045841	GO:0045841	negative regulation of mitotic metaphase/anaphase transition	2/381	42/28814	0.10637	0.264884	0.190805	Fbxo5/Ccnb1	2
GO:0072595	GO:0072595	maintenance of protein localization in organelle	2/381	42/28814	0.10637	0.264884	0.190805	Chchd10/Pml	2
GO:1903725	GO:1903725	regulation of phospholipid metabolic process	2/381	42/28814	0.10637	0.264884	0.190805	Pdgfa/Apoc1	2
GO:0007093	GO:0007093	mitotic cell cycle checkpoint signaling	4/381	136/28814	0.106684	0.265036	0.190914	Pml/Trp53/Ccnb1/Msh2	4
GO:0032434	GO:0032434	regulation of proteasomal ubiquitin-dependent protein catabolic process	4/381	136/28814	0.106684	0.265036	0.190914	Fbxo22/Ubxn1/Usp7/Ogt	4
GO:0030534	GO:0030534	adult behavior	5/381	189/28814	0.106699	0.265036	0.190914	Trh/Uchl3/Hexa/Parp1/Aldh2	5
GO:0050777	GO:0050777	negative regulation of immune response	5/381	189/28814	0.106699	0.265036	0.190914	Pglyrp1/Lgals3/Gpx1/Gpx2/Grn	5
GO:0031349	GO:0031349	positive regulation of defense response	7/381	302/28814	0.107481	0.266641	0.192071	Hsp90aa1/Pycard/Trim6/Xrcc5/Hmgb2/Grn/Nfkbia	7
GO:0072659	GO:0072659	protein localization to plasma membrane	7/381	302/28814	0.107481	0.266641	0.192071	Stx3/Lgals3/Atp1b1/Crb3/Ezr/Jup/Prkcz	7
GO:0016236	GO:0016236	macroautophagy	6/381	245/28814	0.107719	0.267065	0.192376	Ubxn2a/Trim13/Tigar/Ulk1/Trp53/Tomm7	6
GO:0019221	GO:0019221	cytokine-mediated signaling pathway	9/381	421/28814	0.108407	0.268252	0.193231	Pycard/Ifitm3/Trim6/Tjp2/Trp53/Gab1/Actn4/Nfkbia/Ifitm1	9
GO:0035418	GO:0035418	protein localization to synapse	3/381	87/28814	0.108469	0.268252	0.193231	Hspb1/Stx3/Prkcz	3
GO:0045995	GO:0045995	regulation of embryonic development	3/381	87/28814	0.108469	0.268252	0.193231	Nodal/Ino80e/Tgif1	3
GO:0050796	GO:0050796	regulation of insulin secretion	5/381	190/28814	0.10847	0.268252	0.193231	Trh/Rest/Tm7sf3/Ucp2/Glud1	5
GO:0002703	GO:0002703	regulation of leukocyte mediated immunity	7/381	304/28814	0.110237	0.271032	0.195234	Rif1/Ddx58/Hspa8/Prkcz/Hmces/Msh2/Pnp	7
GO:0050708	GO:0050708	regulation of protein secretion	7/381	304/28814	0.110237	0.271032	0.195234	Trh/Apoe/Ezr/Rest/Tm7sf3/Ucp2/Glud1	7
GO:0032640	GO:0032640	tumor necrosis factor production	5/381	191/28814	0.110255	0.271032	0.195234	Hspb1/Pycard/Akap12/Ddx58/Mif	5
GO:1903532	GO:1903532	positive regulation of secretion by cell	8/381	363/28814	0.110571	0.271032	0.195234	Spp1/Trh/Sdc4/Lgals3/Ezr/Tm7sf3/Mif/Glud1	8
GO:0001783	GO:0001783	B cell apoptotic process	2/381	43/28814	0.110624	0.271032	0.195234	Bax/Mif	2
GO:0006778	GO:0006778	porphyrin-containing compound metabolic process	2/381	43/28814	0.110624	0.271032	0.195234	Blvrb/Slc25a39	2
GO:0009309	GO:0009309	amine biosynthetic process	2/381	43/28814	0.110624	0.271032	0.195234	Sat1/Aldh2	2
GO:0010765	GO:0010765	positive regulation of sodium ion transport	2/381	43/28814	0.110624	0.271032	0.195234	Atp1b1/Sgk1	2
GO:0010874	GO:0010874	regulation of cholesterol efflux	2/381	43/28814	0.110624	0.271032	0.195234	Apoe/Nfkbia	2
GO:0016572	GO:0016572	histone phosphorylation	2/381	43/28814	0.110624	0.271032	0.195234	Ccnb1/Incenp	2
GO:0033046	GO:0033046	negative regulation of sister chromatid segregation	2/381	43/28814	0.110624	0.271032	0.195234	Fbxo5/Ccnb1	2
GO:0033048	GO:0033048	negative regulation of mitotic sister chromatid segregation	2/381	43/28814	0.110624	0.271032	0.195234	Fbxo5/Ccnb1	2
GO:0042181	GO:0042181	ketone biosynthetic process	2/381	43/28814	0.110624	0.271032	0.195234	Rest/Aldoa	2
GO:0042401	GO:0042401	cellular biogenic amine biosynthetic process	2/381	43/28814	0.110624	0.271032	0.195234	Sat1/Aldh2	2
GO:2000816	GO:2000816	negative regulation of mitotic sister chromatid separation	2/381	43/28814	0.110624	0.271032	0.195234	Fbxo5/Ccnb1	2
GO:0031397	GO:0031397	negative regulation of protein ubiquitination	3/381	88/28814	0.111257	0.272246	0.196108	Ubxn1/Fbxo5/Ogt	3
GO:0120192	GO:0120192	tight junction assembly	3/381	88/28814	0.111257	0.272246	0.196108	Cldn4/Pecam1/Actn4	3
GO:0007286	GO:0007286	spermatid development	6/381	248/28814	0.112382	0.274827	0.197968	Zfp42/Sycp3/Rnf17/Jam2/Kdm3a/Hmgb2	6
GO:0007517	GO:0007517	muscle organ development	8/381	365/28814	0.113113	0.276331	0.199051	Mylpf/Sox15/Klf5/Arid5b/Gpx1/Mtss1/Fbxo22/Fxr1	8
GO:0055123	GO:0055123	digestive system development	4/381	139/28814	0.113137	0.276331	0.199051	Pdgfa/Klf5/Tigar/Nodal	4
GO:0046883	GO:0046883	regulation of hormone secretion	7/381	307/28814	0.114442	0.279347	0.201223	Spp1/Trh/Rest/Kdm5b/Tm7sf3/Ucp2/Glud1	7
GO:0005978	GO:0005978	glycogen biosynthetic process	2/381	44/28814	0.114922	0.279481	0.20132	Esrrb/Acadm	2
GO:0009250	GO:0009250	glucan biosynthetic process	2/381	44/28814	0.114922	0.279481	0.20132	Esrrb/Acadm	2
GO:0010464	GO:0010464	regulation of mesenchymal cell proliferation	2/381	44/28814	0.114922	0.279481	0.20132	Pdgfa/Mycn	2
GO:0016925	GO:0016925	protein sumoylation	2/381	44/28814	0.114922	0.279481	0.20132	Uba2/Gnl3	2
GO:0021955	GO:0021955	central nervous system neuron axonogenesis	2/381	44/28814	0.114922	0.279481	0.20132	Hsp90aa1/Mycbp2	2
GO:1902100	GO:1902100	negative regulation of metaphase/anaphase transition of cell cycle	2/381	44/28814	0.114922	0.279481	0.20132	Fbxo5/Ccnb1	2
GO:0014902	GO:0014902	myotube differentiation	4/381	140/28814	0.115325	0.280289	0.201902	Klf5/Gpx1/Cd9/Fbxo22	4
GO:0071706	GO:0071706	tumor necrosis factor superfamily cytokine production	5/381	194/28814	0.115695	0.281014	0.202424	Hspb1/Pycard/Akap12/Ddx58/Mif	5
GO:0006664	GO:0006664	glycolipid metabolic process	3/381	90/28814	0.116915	0.283454	0.204182	Hexb/Hexa/Bax	3
GO:0045665	GO:0045665	negative regulation of neuron differentiation	3/381	90/28814	0.116915	0.283454	0.204182	Sox2/Rest/Bex1	3
GO:0046209	GO:0046209	nitric oxide metabolic process	3/381	90/28814	0.116915	0.283454	0.204182	Klf2/Hsp90aa1/Sod2	3
GO:0019932	GO:0019932	second-messenger-mediated signaling	7/381	309/28814	0.117292	0.284194	0.204714	Nr5a2/Mt2/Mt1/Atp1b1/Apoe/Cbs/Gapdh	7
GO:0051224	GO:0051224	negative regulation of protein transport	4/381	141/28814	0.117532	0.284427	0.204882	Apoe/Rest/Ucp2/Ogt	4
GO:1904375	GO:1904375	regulation of protein localization to cell periphery	4/381	141/28814	0.117532	0.284427	0.204882	Stx3/Lgals3/Ezr/Prkcz	4
GO:0006509	GO:0006509	membrane protein ectodomain proteolysis	2/381	45/28814	0.119262	0.287209	0.206887	Apoe/Timp1	2
GO:0017158	GO:0017158	regulation of calcium ion-dependent exocytosis	2/381	45/28814	0.119262	0.287209	0.206887	Pou5f1/Rest	2
GO:0030261	GO:0030261	chromosome condensation	2/381	45/28814	0.119262	0.287209	0.206887	Wapl/Ccnb1	2
GO:0044088	GO:0044088	regulation of vacuole organization	2/381	45/28814	0.119262	0.287209	0.206887	Ulk1/Grn	2
GO:1902742	GO:1902742	apoptotic process involved in development	2/381	45/28814	0.119262	0.287209	0.206887	Pml/Bax	2
GO:1905521	GO:1905521	regulation of macrophage migration	2/381	45/28814	0.119262	0.287209	0.206887	Cd9/Mif	2
GO:1905819	GO:1905819	negative regulation of chromosome separation	2/381	45/28814	0.119262	0.287209	0.206887	Fbxo5/Ccnb1	2
GO:0006690	GO:0006690	icosanoid metabolic process	4/381	142/28814	0.119758	0.287209	0.206887	Gpx1/Gpx4/Mif/Pibf1	4
GO:0032024	GO:0032024	positive regulation of insulin secretion	3/381	91/28814	0.119784	0.287209	0.206887	Trh/Tm7sf3/Glud1	3
GO:0043297	GO:0043297	apical junction assembly	3/381	91/28814	0.119784	0.287209	0.206887	Cldn4/Pecam1/Actn4	3
GO:0060420	GO:0060420	regulation of heart growth	3/381	91/28814	0.119784	0.287209	0.206887	Jarid2/Pim1/Ccnb1	3
GO:1903509	GO:1903509	liposaccharide metabolic process	3/381	91/28814	0.119784	0.287209	0.206887	Hexb/Hexa/Bax	3
GO:0007409	GO:0007409	axonogenesis	10/381	493/28814	0.120946	0.287209	0.206887	Hsp90aa1/Apoe/Aplp1/Rpl4/Ulk1/Enah/Twf2/Usp9x/Mycbp2/Dst	10
GO:0034614	GO:0034614	cellular response to reactive oxygen species	4/381	143/28814	0.122001	0.287209	0.206887	Nqo1/Sod2/Parp1/Trp53	4
GO:0046879	GO:0046879	hormone secretion	8/381	372/28814	0.122258	0.287209	0.206887	Spp1/Trh/Ltbp4/Rest/Kdm5b/Tm7sf3/Ucp2/Glud1	8
GO:1903035	GO:1903035	negative regulation of response to wounding	3/381	92/28814	0.122678	0.287209	0.206887	Pdgfa/Apoe/Cd9	3
GO:2001057	GO:2001057	reactive nitrogen species metabolic process	3/381	92/28814	0.122678	0.287209	0.206887	Klf2/Hsp90aa1/Sod2	3
GO:0000578	GO:0000578	embryonic axis specification	2/381	46/28814	0.123643	0.287209	0.206887	Gdf3/Tdgf1	2
GO:0033047	GO:0033047	regulation of mitotic sister chromatid segregation	2/381	46/28814	0.123643	0.287209	0.206887	Fbxo5/Ccnb1	2
GO:0042417	GO:0042417	dopamine metabolic process	2/381	46/28814	0.123643	0.287209	0.206887	Hprt/Aldh2	2
GO:0051985	GO:0051985	negative regulation of chromosome segregation	2/381	46/28814	0.123643	0.287209	0.206887	Fbxo5/Ccnb1	2
GO:0055023	GO:0055023	positive regulation of cardiac muscle tissue growth	2/381	46/28814	0.123643	0.287209	0.206887	Pim1/Ccnb1	2
GO:0060122	GO:0060122	inner ear receptor cell stereocilium organization	2/381	46/28814	0.123643	0.287209	0.206887	Sdc4/Rest	2
GO:0072523	GO:0072523	purine-containing compound catabolic process	2/381	46/28814	0.123643	0.287209	0.206887	Hprt/Pnp	2
GO:1900087	GO:1900087	positive regulation of G1/S transition of mitotic cell cycle	2/381	46/28814	0.123643	0.287209	0.206887	Dbf4/Cul4b	2
GO:1903432	GO:1903432	regulation of TORC1 signaling	2/381	46/28814	0.123643	0.287209	0.206887	Alg13/Dyrk3	2
GO:0015850	GO:0015850	organic hydroxy compound transport	6/381	255/28814	0.123653	0.287209	0.206887	Spp1/Apoc1/Lgals3/Lima1/Apoe/Kdm5b	6
GO:0060326	GO:0060326	cell chemotaxis	7/381	314/28814	0.124576	0.287209	0.206887	Spp1/Hspb1/Lgals3/Rpl13a/Mif/Hmgb2/Gab1	7
GO:0002934	GO:0002934	desmosome organization	1/381	10/28814	0.124649	0.287209	0.206887	Jup	1
GO:0006196	GO:0006196	AMP catabolic process	1/381	10/28814	0.124649	0.287209	0.206887	Pnp	1
GO:0006283	GO:0006283	transcription-coupled nucleotide-excision repair	1/381	10/28814	0.124649	0.287209	0.206887	Usp7	1
GO:0006450	GO:0006450	regulation of translational fidelity	1/381	10/28814	0.124649	0.287209	0.206887	Rps5	1
GO:0006707	GO:0006707	cholesterol catabolic process	1/381	10/28814	0.124649	0.287209	0.206887	Apoe	1
GO:0007567	GO:0007567	parturition	1/381	10/28814	0.124649	0.287209	0.206887	Nodal	1
GO:0009650	GO:0009650	UV protection	1/381	10/28814	0.124649	0.287209	0.206887	Gpx1	1
GO:0010745	GO:0010745	negative regulation of macrophage derived foam cell differentiation	1/381	10/28814	0.124649	0.287209	0.206887	Nfkbia	1
GO:0010873	GO:0010873	positive regulation of cholesterol esterification	1/381	10/28814	0.124649	0.287209	0.206887	Apoe	1
GO:0014062	GO:0014062	regulation of serotonin secretion	1/381	10/28814	0.124649	0.287209	0.206887	Lgals3	1
GO:0015802	GO:0015802	basic amino acid transport	1/381	10/28814	0.124649	0.287209	0.206887	Slc7a3	1
GO:0016127	GO:0016127	sterol catabolic process	1/381	10/28814	0.124649	0.287209	0.206887	Apoe	1
GO:0021684	GO:0021684	cerebellar granular layer formation	1/381	10/28814	0.124649	0.287209	0.206887	Ulk1	1
GO:0021707	GO:0021707	cerebellar granule cell differentiation	1/381	10/28814	0.124649	0.287209	0.206887	Ulk1	1
GO:0021877	GO:0021877	forebrain neuron fate commitment	1/381	10/28814	0.124649	0.287209	0.206887	Tfap2c	1
GO:0031118	GO:0031118	rRNA pseudouridine synthesis	1/381	10/28814	0.124649	0.287209	0.206887	Dkc1	1
GO:0031125	GO:0031125	rRNA 3'-end processing	1/381	10/28814	0.124649	0.287209	0.206887	Rps21	1
GO:0032927	GO:0032927	positive regulation of activin receptor signaling pathway	1/381	10/28814	0.124649	0.287209	0.206887	Nodal	1
GO:0033504	GO:0033504	floor plate development	1/381	10/28814	0.124649	0.287209	0.206887	Nodal	1
GO:0034372	GO:0034372	very-low-density lipoprotein particle remodeling	1/381	10/28814	0.124649	0.287209	0.206887	Apoe	1
GO:0034380	GO:0034380	high-density lipoprotein particle assembly	1/381	10/28814	0.124649	0.287209	0.206887	Apoe	1
GO:0035562	GO:0035562	negative regulation of chromatin binding	1/381	10/28814	0.124649	0.287209	0.206887	Wapl	1
GO:0043416	GO:0043416	regulation of skeletal muscle tissue regeneration	1/381	10/28814	0.124649	0.287209	0.206887	Sox15	1
GO:0045607	GO:0045607	regulation of inner ear auditory receptor cell differentiation	1/381	10/28814	0.124649	0.287209	0.206887	Mycn	1
GO:0045631	GO:0045631	regulation of mechanoreceptor differentiation	1/381	10/28814	0.124649	0.287209	0.206887	Mycn	1
GO:0045654	GO:0045654	positive regulation of megakaryocyte differentiation	1/381	10/28814	0.124649	0.287209	0.206887	Hmgb2	1
GO:0046053	GO:0046053	dAMP metabolic process	1/381	10/28814	0.124649	0.287209	0.206887	Pnp	1
GO:0046055	GO:0046055	dGMP catabolic process	1/381	10/28814	0.124649	0.287209	0.206887	Pnp	1
GO:0046130	GO:0046130	purine ribonucleoside catabolic process	1/381	10/28814	0.124649	0.287209	0.206887	Pnp	1
GO:0046834	GO:0046834	lipid phosphorylation	1/381	10/28814	0.124649	0.287209	0.206887	Agk	1
GO:0048539	GO:0048539	bone marrow development	1/381	10/28814	0.124649	0.287209	0.206887	Trp53	1
GO:0048671	GO:0048671	negative regulation of collateral sprouting	1/381	10/28814	0.124649	0.287209	0.206887	Ulk1	1
GO:0050847	GO:0050847	progesterone receptor signaling pathway	1/381	10/28814	0.124649	0.287209	0.206887	Klf9	1
GO:0050957	GO:0050957	equilibrioception	1/381	10/28814	0.124649	0.287209	0.206887	Sox2	1
GO:0051340	GO:0051340	regulation of ligase activity	1/381	10/28814	0.124649	0.287209	0.206887	Gclm	1
GO:0070561	GO:0070561	vitamin D receptor signaling pathway	1/381	10/28814	0.124649	0.287209	0.206887	Pim1	1
GO:0071257	GO:0071257	cellular response to electrical stimulus	1/381	10/28814	0.124649	0.287209	0.206887	Rest	1
GO:0090148	GO:0090148	membrane fission	1/381	10/28814	0.124649	0.287209	0.206887	Sh3gl2	1
GO:0090237	GO:0090237	regulation of arachidonic acid secretion	1/381	10/28814	0.124649	0.287209	0.206887	Mif	1
GO:0090306	GO:0090306	meiotic spindle assembly	1/381	10/28814	0.124649	0.287209	0.206887	Fbxo5	1
GO:0097067	GO:0097067	cellular response to thyroid hormone stimulus	1/381	10/28814	0.124649	0.287209	0.206887	Klf9	1
GO:0098779	GO:0098779	positive regulation of mitophagy in response to mitochondrial depolarization	1/381	10/28814	0.124649	0.287209	0.206887	Tomm7	1
GO:0099640	GO:0099640	axo-dendritic protein transport	1/381	10/28814	0.124649	0.287209	0.206887	Hspb1	1
GO:0110095	GO:0110095	cellular detoxification of aldehyde	1/381	10/28814	0.124649	0.287209	0.206887	Aldh2	1
GO:0150172	GO:0150172	regulation of phosphatidylcholine metabolic process	1/381	10/28814	0.124649	0.287209	0.206887	Apoc1	1
GO:1900103	GO:1900103	positive regulation of endoplasmic reticulum unfolded protein response	1/381	10/28814	0.124649	0.287209	0.206887	Bax	1
GO:1900119	GO:1900119	positive regulation of execution phase of apoptosis	1/381	10/28814	0.124649	0.287209	0.206887	Trp53	1
GO:1902033	GO:1902033	regulation of hematopoietic stem cell proliferation	1/381	10/28814	0.124649	0.287209	0.206887	Pim1	1
GO:1903749	GO:1903749	positive regulation of establishment of protein localization to mitochondrion	1/381	10/28814	0.124649	0.287209	0.206887	Tomm7	1
GO:1903799	GO:1903799	negative regulation of production of miRNAs involved in gene silencing by miRNA	1/381	10/28814	0.124649	0.287209	0.206887	Trp53	1
GO:1904851	GO:1904851	positive regulation of establishment of protein localization to telomere	1/381	10/28814	0.124649	0.287209	0.206887	Dkc1	1
GO:2000646	GO:2000646	positive regulation of receptor catabolic process	1/381	10/28814	0.124649	0.287209	0.206887	Apoe	1
GO:2000980	GO:2000980	regulation of inner ear receptor cell differentiation	1/381	10/28814	0.124649	0.287209	0.206887	Mycn	1
GO:2001269	GO:2001269	positive regulation of cysteine-type endopeptidase activity involved in apoptotic signaling pathway	1/381	10/28814	0.124649	0.287209	0.206887	Bax	1
GO:0061351	GO:0061351	neural precursor cell proliferation	5/381	199/28814	0.12504	0.287942	0.207414	Sox2/Bex1/Spint2/Trp53/Grn	5
GO:0030168	GO:0030168	platelet activation	3/381	93/28814	0.125598	0.288722	0.207976	Pdgfa/Apoe/Cd9	3
GO:0042490	GO:0042490	mechanoreceptor differentiation	3/381	93/28814	0.125598	0.288722	0.207976	Sdc4/Rest/Mycn	3
GO:0043535	GO:0043535	regulation of blood vessel endothelial cell migration	3/381	93/28814	0.125598	0.288722	0.207976	Hspb1/Apoe/Jup	3
GO:0008203	GO:0008203	cholesterol metabolic process	4/381	145/28814	0.126542	0.290553	0.209295	Ephx2/Apoc1/Lima1/Apoe	4
GO:0090316	GO:0090316	positive regulation of intracellular protein transport	4/381	145/28814	0.126542	0.290553	0.209295	Sfn/Jup/Kif20b/Tomm7	4
GO:1905475	GO:1905475	regulation of protein localization to membrane	5/381	200/28814	0.12695	0.291201	0.209762	Stx3/Lgals3/Ezr/Prkcz/Ogt	5
GO:0034976	GO:0034976	response to endoplasmic reticulum stress	6/381	257/28814	0.126971	0.291201	0.209762	Trim13/Pml/Bax/Ubxn1/Trp53/Faf1	6
GO:0021696	GO:0021696	cerebellar cortex morphogenesis	2/381	47/28814	0.128061	0.292341	0.210583	Ulk1/Usp9x	2
GO:0043616	GO:0043616	keratinocyte proliferation	2/381	47/28814	0.128061	0.292341	0.210583	Sfn/Klf9	2
GO:0045005	GO:0045005	DNA-templated DNA replication maintenance of fidelity	2/381	47/28814	0.128061	0.292341	0.210583	Ooep/Atrx	2
GO:0046164	GO:0046164	alcohol catabolic process	2/381	47/28814	0.128061	0.292341	0.210583	Apoe/Impa2	2
GO:0048741	GO:0048741	skeletal muscle fiber development	2/381	47/28814	0.128061	0.292341	0.210583	Gpx1/Fbxo22	2
GO:0050974	GO:0050974	detection of mechanical stimulus involved in sensory perception	2/381	47/28814	0.128061	0.292341	0.210583	Sox2/Rest	2
GO:0060135	GO:0060135	maternal process involved in female pregnancy	2/381	47/28814	0.128061	0.292341	0.210583	Cbs/Nodal	2
GO:0071300	GO:0071300	cellular response to retinoic acid	2/381	47/28814	0.128061	0.292341	0.210583	Phc1/Twf2	2
GO:0021954	GO:0021954	central nervous system neuron development	3/381	94/28814	0.128543	0.292426	0.210644	Hsp90aa1/Hprt/Mycbp2	3
GO:0030203	GO:0030203	glycosaminoglycan metabolic process	3/381	94/28814	0.128543	0.292426	0.210644	Pglyrp1/Hexb/Hexa	3
GO:0045445	GO:0045445	myoblast differentiation	3/381	94/28814	0.128543	0.292426	0.210644	Gdf3/Sox15/Rest	3
GO:0051899	GO:0051899	membrane depolarization	3/381	94/28814	0.128543	0.292426	0.210644	Gclm/Parp1/Prkcz	3
GO:0120193	GO:0120193	tight junction organization	3/381	94/28814	0.128543	0.292426	0.210644	Cldn4/Pecam1/Actn4	3
GO:2000117	GO:2000117	negative regulation of cysteine-type endopeptidase activity	3/381	94/28814	0.128543	0.292426	0.210644	Sfn/Gpx1/Gpi1	3
GO:0120161	GO:0120161	regulation of cold-induced thermogenesis	4/381	146/28814	0.128838	0.29267	0.21082	Alpl/Ucp2/Kdm3a/Ogt	4
GO:0002262	GO:0002262	myeloid cell homeostasis	5/381	201/28814	0.128873	0.29267	0.21082	Klf2/Bax/Gpi1/Dyrk3/Hmgb2	5
GO:0045619	GO:0045619	regulation of lymphocyte differentiation	5/381	201/28814	0.128873	0.29267	0.21082	Hspb1/Hsp90aa1/Pglyrp1/Prkcz/Pnp	5
GO:0010720	GO:0010720	positive regulation of cell development	8/381	378/28814	0.130399	0.295966	0.213194	Sox2/Apoe/Bex1/Rpl4/Xrcc5/Etv5/Twf2/Sgk1	8
GO:0051048	GO:0051048	negative regulation of secretion	5/381	202/28814	0.130809	0.296727	0.213742	Trh/Pou5f1/Apoe/Rest/Ucp2	5
GO:0002456	GO:0002456	T cell mediated immunity	4/381	147/28814	0.131152	0.297163	0.214057	Hspa8/Prkcz/Hprt/Pnp	4
GO:1903322	GO:1903322	positive regulation of protein modification by small protein conjugation or removal	4/381	147/28814	0.131152	0.297163	0.214057	Uba2/Gnl3/Ube2s/Mycbp2	4
GO:0032651	GO:0032651	regulation of interleukin-1 beta production	3/381	95/28814	0.131512	0.29756	0.214342	Hspb1/Pycard/Pml	3
GO:0061053	GO:0061053	somite development	3/381	95/28814	0.131512	0.29756	0.214342	Gdf3/Trp53/Ifitm1	3
GO:0000959	GO:0000959	mitochondrial RNA metabolic process	2/381	48/28814	0.132517	0.29756	0.214342	Chchd10/Grsf1	2
GO:0001941	GO:0001941	postsynaptic membrane organization	2/381	48/28814	0.132517	0.29756	0.214342	Apoe/Etv5	2
GO:0007080	GO:0007080	mitotic metaphase plate congression	2/381	48/28814	0.132517	0.29756	0.214342	Pibf1/Ccnb1	2
GO:0009409	GO:0009409	response to cold	2/381	48/28814	0.132517	0.29756	0.214342	Ucp2/Acadm	2
GO:0010799	GO:0010799	regulation of peptidyl-threonine phosphorylation	2/381	48/28814	0.132517	0.29756	0.214342	Trim6/Ogt	2
GO:0042304	GO:0042304	regulation of fatty acid biosynthetic process	2/381	48/28814	0.132517	0.29756	0.214342	Apoc1/Pibf1	2
GO:0006469	GO:0006469	negative regulation of protein kinase activity	5/381	203/28814	0.132759	0.29756	0.214342	Hspb1/Pycard/Apoe/Stk38/Taf7	5
GO:0034329	GO:0034329	cell junction assembly	9/381	441/28814	0.132787	0.29756	0.214342	Cldn4/Sdc4/Pecam1/Rcc2/Cd9/Crb3/Jup/Dst/Actn4	9
GO:0009914	GO:0009914	hormone transport	8/381	380/28814	0.133173	0.29756	0.214342	Spp1/Trh/Ltbp4/Rest/Kdm5b/Tm7sf3/Ucp2/Glud1	8
GO:0106106	GO:0106106	cold-induced thermogenesis	4/381	148/28814	0.133484	0.29756	0.214342	Alpl/Ucp2/Kdm3a/Ogt	4
GO:0007044	GO:0007044	cell-substrate junction assembly	3/381	96/28814	0.134505	0.29756	0.214342	Sdc4/Rcc2/Dst	3
GO:0031110	GO:0031110	regulation of microtubule polymerization or depolymerization	3/381	96/28814	0.134505	0.29756	0.214342	Dst/Sgk1/Stmn2	3
GO:0046486	GO:0046486	glycerolipid metabolic process	8/381	381/28814	0.134572	0.29756	0.214342	Pdgfa/Apoc1/Pla2g1b/Socs2/Apoe/Gpx1/Impa2/Etnk1	8
GO:0015849	GO:0015849	organic acid transport	7/381	321/28814	0.13515	0.29756	0.214342	Trh/Pla2g1b/Apoe/Slc7a3/Slc25a13/Mif/Slc2a1	7
GO:0035195	GO:0035195	miRNA-mediated gene silencing	4/381	149/28814	0.135832	0.29756	0.214342	Dnd1/Mov10/Trp53/Fxr1	4
GO:0019216	GO:0019216	regulation of lipid metabolic process	8/381	382/28814	0.135978	0.29756	0.214342	Pdgfa/Nr0b1/Ephx2/Apoc1/Pdk1/Apoe/Rest/Pibf1	8
GO:0002176	GO:0002176	male germ cell proliferation	1/381	11/28814	0.136228	0.29756	0.214342	Eif2s2	1
GO:0002679	GO:0002679	respiratory burst involved in defense response	1/381	11/28814	0.136228	0.29756	0.214342	Grn	1
GO:0006013	GO:0006013	mannose metabolic process	1/381	11/28814	0.136228	0.29756	0.214342	Pmm1	1
GO:0006183	GO:0006183	GTP biosynthetic process	1/381	11/28814	0.136228	0.29756	0.214342	Pnp	1
GO:0006646	GO:0006646	phosphatidylethanolamine biosynthetic process	1/381	11/28814	0.136228	0.29756	0.214342	Etnk1	1
GO:0009172	GO:0009172	purine deoxyribonucleoside monophosphate catabolic process	1/381	11/28814	0.136228	0.29756	0.214342	Pnp	1
GO:0009313	GO:0009313	oligosaccharide catabolic process	1/381	11/28814	0.136228	0.29756	0.214342	Hexb	1
GO:0010728	GO:0010728	regulation of hydrogen peroxide biosynthetic process	1/381	11/28814	0.136228	0.29756	0.214342	Sod2	1
GO:0010749	GO:0010749	regulation of nitric oxide mediated signal transduction	1/381	11/28814	0.136228	0.29756	0.214342	Cbs	1
GO:0015810	GO:0015810	aspartate transmembrane transport	1/381	11/28814	0.136228	0.29756	0.214342	Slc25a13	1
GO:0030643	GO:0030643	cellular phosphate ion homeostasis	1/381	11/28814	0.136228	0.29756	0.214342	Spp1	1
GO:0031077	GO:0031077	post-embryonic camera-type eye development	1/381	11/28814	0.136228	0.29756	0.214342	Bax	1
GO:0031442	GO:0031442	positive regulation of mRNA 3'-end processing	1/381	11/28814	0.136228	0.29756	0.214342	Ccnb1	1
GO:0031642	GO:0031642	negative regulation of myelination	1/381	11/28814	0.136228	0.29756	0.214342	Jam2	1
GO:0031943	GO:0031943	regulation of glucocorticoid metabolic process	1/381	11/28814	0.136228	0.29756	0.214342	Rest	1
GO:0032342	GO:0032342	aldosterone biosynthetic process	1/381	11/28814	0.136228	0.29756	0.214342	Rest	1
GO:0032353	GO:0032353	negative regulation of hormone biosynthetic process	1/381	11/28814	0.136228	0.29756	0.214342	Rest	1
GO:0033539	GO:0033539	fatty acid beta-oxidation using acyl-CoA dehydrogenase	1/381	11/28814	0.136228	0.29756	0.214342	Acadm	1
GO:0033629	GO:0033629	negative regulation of cell adhesion mediated by integrin	1/381	11/28814	0.136228	0.29756	0.214342	Acer2	1
GO:0034370	GO:0034370	triglyceride-rich lipoprotein particle remodeling	1/381	11/28814	0.136228	0.29756	0.214342	Apoe	1
GO:0034384	GO:0034384	high-density lipoprotein particle clearance	1/381	11/28814	0.136228	0.29756	0.214342	Apoe	1
GO:0034427	GO:0034427	nuclear-transcribed mRNA catabolic process, exonucleolytic, 3'-5'	1/381	11/28814	0.136228	0.29756	0.214342	Exosc5	1
GO:0034770	GO:0034770	histone H4-K20 methylation	1/381	11/28814	0.136228	0.29756	0.214342	Baz2a	1
GO:0035701	GO:0035701	hematopoietic stem cell migration	1/381	11/28814	0.136228	0.29756	0.214342	Jam2	1
GO:0045898	GO:0045898	regulation of RNA polymerase II transcription preinitiation complex assembly	1/381	11/28814	0.136228	0.29756	0.214342	Trp53	1
GO:0048149	GO:0048149	behavioral response to ethanol	1/381	11/28814	0.136228	0.29756	0.214342	Aldh2	1
GO:0048382	GO:0048382	mesendoderm development	1/381	11/28814	0.136228	0.29756	0.214342	Nodal	1
GO:0048505	GO:0048505	regulation of timing of cell differentiation	1/381	11/28814	0.136228	0.29756	0.214342	Nodal	1
GO:0048563	GO:0048563	post-embryonic animal organ morphogenesis	1/381	11/28814	0.136228	0.29756	0.214342	Bax	1
GO:0051901	GO:0051901	positive regulation of mitochondrial depolarization	1/381	11/28814	0.136228	0.29756	0.214342	Parp1	1
GO:0060052	GO:0060052	neurofilament cytoskeleton organization	1/381	11/28814	0.136228	0.29756	0.214342	Ina	1
GO:0060600	GO:0060600	dichotomous subdivision of an epithelial terminal unit	1/381	11/28814	0.136228	0.29756	0.214342	Tfap2c	1
GO:0060693	GO:0060693	regulation of branching involved in salivary gland morphogenesis	1/381	11/28814	0.136228	0.29756	0.214342	Pdgfa	1
GO:0061635	GO:0061635	regulation of protein complex stability	1/381	11/28814	0.136228	0.29756	0.214342	Hspa8	1
GO:0071420	GO:0071420	cellular response to histamine	1/381	11/28814	0.136228	0.29756	0.214342	Diaph1	1
GO:0071481	GO:0071481	cellular response to X-ray	1/381	11/28814	0.136228	0.29756	0.214342	Xrcc5	1
GO:0071492	GO:0071492	cellular response to UV-A	1/381	11/28814	0.136228	0.29756	0.214342	Timp1	1
GO:0072102	GO:0072102	glomerulus morphogenesis	1/381	11/28814	0.136228	0.29756	0.214342	Mtss1	1
GO:0072502	GO:0072502	cellular trivalent inorganic anion homeostasis	1/381	11/28814	0.136228	0.29756	0.214342	Spp1	1
GO:0072526	GO:0072526	pyridine-containing compound catabolic process	1/381	11/28814	0.136228	0.29756	0.214342	Pnp	1
GO:1901030	GO:1901030	positive regulation of mitochondrial outer membrane permeabilization involved in apoptotic signaling pathway	1/381	11/28814	0.136228	0.29756	0.214342	Chchd10	1
GO:1902946	GO:1902946	protein localization to early endosome	1/381	11/28814	0.136228	0.29756	0.214342	Ezr	1
GO:1903059	GO:1903059	regulation of protein lipidation	1/381	11/28814	0.136228	0.29756	0.214342	Ulk1	1
GO:1903299	GO:1903299	regulation of hexokinase activity	1/381	11/28814	0.136228	0.29756	0.214342	Tigar	1
GO:1904667	GO:1904667	negative regulation of ubiquitin protein ligase activity	1/381	11/28814	0.136228	0.29756	0.214342	Fbxo5	1
GO:1990440	GO:1990440	positive regulation of transcription from RNA polymerase II promoter in response to endoplasmic reticulum stress	1/381	11/28814	0.136228	0.29756	0.214342	Trp53	1
GO:2001204	GO:2001204	regulation of osteoclast development	1/381	11/28814	0.136228	0.29756	0.214342	Tjp2	1
GO:0051495	GO:0051495	positive regulation of cytoskeleton organization	5/381	205/28814	0.136697	0.298107	0.214736	Pycard/Sdc4/Dstn/Mtss1/Stmn2	5
GO:0120032	GO:0120032	regulation of plasma membrane bounded cell projection assembly	5/381	205/28814	0.136697	0.298107	0.214736	Klf5/Rcc2/Myo10/Fxr1/Twf2	5
GO:0016073	GO:0016073	snRNA metabolic process	2/381	49/28814	0.137007	0.298107	0.214736	Exosc5/Dkc1	2
GO:0031111	GO:0031111	negative regulation of microtubule polymerization or depolymerization	2/381	49/28814	0.137007	0.298107	0.214736	Sgk1/Stmn2	2
GO:0047496	GO:0047496	vesicle transport along microtubule	2/381	49/28814	0.137007	0.298107	0.214736	Ap3b2/Prkcz	2
GO:0060421	GO:0060421	positive regulation of heart growth	2/381	49/28814	0.137007	0.298107	0.214736	Pim1/Ccnb1	2
GO:2001239	GO:2001239	regulation of extrinsic apoptotic signaling pathway in absence of ligand	2/381	49/28814	0.137007	0.298107	0.214736	Bax/Mcl1	2
GO:0002532	GO:0002532	production of molecular mediator involved in inflammatory response	3/381	97/28814	0.137522	0.298898	0.215307	Ephx2/Pycard/Grn	3
GO:0051781	GO:0051781	positive regulation of cell division	3/381	97/28814	0.137522	0.298898	0.215307	Pdgfa/Cenpv/Kif20b	3
GO:0006631	GO:0006631	fatty acid metabolic process	9/381	446/28814	0.139299	0.302593	0.217968	Ephx2/Apoc1/Pla2g1b/Pdk1/Gpx1/Gpx4/Mif/Acadm/Pibf1	9
GO:0018108	GO:0018108	peptidyl-tyrosine phosphorylation	7/381	324/28814	0.139814	0.303545	0.218654	Pdgfa/Pecam1/Prkcz/Mif/Trp53/Dyrk3/Pibf1	7
GO:0051147	GO:0051147	regulation of muscle cell differentiation	4/381	151/28814	0.140578	0.304328	0.219218	Sod2/Fbxo22/Rbpms2/Cth	4
GO:1900180	GO:1900180	regulation of protein localization to nucleus	4/381	151/28814	0.140578	0.304328	0.219218	Jup/Parp1/Nmd3/Ogt	4
GO:0002066	GO:0002066	columnar/cuboidal epithelial cell development	2/381	50/28814	0.14153	0.304328	0.219218	Klf5/Tigar	2
GO:0003254	GO:0003254	regulation of membrane depolarization	2/381	50/28814	0.14153	0.304328	0.219218	Gclm/Parp1	2
GO:0009299	GO:0009299	mRNA transcription	2/381	50/28814	0.14153	0.304328	0.219218	Taf7/Trp53	2
GO:0016574	GO:0016574	histone ubiquitination	2/381	50/28814	0.14153	0.304328	0.219218	Phc1/Cul4b	2
GO:0031146	GO:0031146	SCF-dependent proteasomal ubiquitin-dependent protein catabolic process	2/381	50/28814	0.14153	0.304328	0.219218	Fbxl3/Cul4b	2
GO:0033120	GO:0033120	positive regulation of RNA splicing	2/381	50/28814	0.14153	0.304328	0.219218	Rbmxl2/Hspa8	2
GO:0043618	GO:0043618	regulation of transcription from RNA polymerase II promoter in response to stress	2/381	50/28814	0.14153	0.304328	0.219218	Klf2/Trp53	2
GO:1902930	GO:1902930	regulation of alcohol biosynthetic process	2/381	50/28814	0.14153	0.304328	0.219218	Apoe/Rest	2
GO:1903426	GO:1903426	regulation of reactive oxygen species biosynthetic process	2/381	50/28814	0.14153	0.304328	0.219218	Sod2/Ogt	2
GO:0050730	GO:0050730	regulation of peptidyl-tyrosine phosphorylation	6/381	266/28814	0.14243	0.304328	0.219218	Pdgfa/Pecam1/Prkcz/Mif/Trp53/Pibf1	6
GO:0060491	GO:0060491	regulation of cell projection assembly	5/381	208/28814	0.1427	0.304328	0.219218	Klf5/Rcc2/Myo10/Fxr1/Twf2	5
GO:0009408	GO:0009408	response to heat	3/381	99/28814	0.143624	0.304328	0.219218	Hspb1/Hsp90aa1/Rbbp7	3
GO:0090305	GO:0090305	nucleic acid phosphodiester bond hydrolysis	3/381	99/28814	0.143624	0.304328	0.219218	Cpsf4l/Rps21/Lactb2	3
GO:1903321	GO:1903321	negative regulation of protein modification by small protein conjugation or removal	3/381	99/28814	0.143624	0.304328	0.219218	Ubxn1/Fbxo5/Ogt	3
GO:1905954	GO:1905954	positive regulation of lipid localization	3/381	99/28814	0.143624	0.304328	0.219218	Spp1/Apoe/Mif	3
GO:0018212	GO:0018212	peptidyl-tyrosine modification	7/381	327/28814	0.144555	0.304328	0.219218	Pdgfa/Pecam1/Prkcz/Mif/Trp53/Dyrk3/Pibf1	7
GO:0030307	GO:0030307	positive regulation of cell growth	5/381	209/28814	0.144727	0.304328	0.219218	Sfn/Apoe/Rpl4/Twf2/Sgk1	5
GO:0099111	GO:0099111	microtubule-based transport	5/381	209/28814	0.144727	0.304328	0.219218	Hspb1/Ap3b2/Hspa8/Prkcz/Dst	5
GO:0006633	GO:0006633	fatty acid biosynthetic process	4/381	153/28814	0.145389	0.304328	0.219218	Apoc1/Pla2g1b/Mif/Pibf1	4
GO:0010565	GO:0010565	regulation of cellular ketone metabolic process	4/381	153/28814	0.145389	0.304328	0.219218	Apoc1/Pdk1/Rest/Pibf1	4
GO:0030010	GO:0030010	establishment of cell polarity	4/381	153/28814	0.145389	0.304328	0.219218	Hsp90aa1/Crb3/Prkcz/Kif20b	4
GO:0050830	GO:0050830	defense response to Gram-positive bacterium	4/381	153/28814	0.145389	0.304328	0.219218	Pycard/Pglyrp1/Pla2g1b/Hmgb2	4
GO:0001916	GO:0001916	positive regulation of T cell mediated cytotoxicity	2/381	51/28814	0.146085	0.304328	0.219218	Hspa8/Pnp	2
GO:0008089	GO:0008089	anterograde axonal transport	2/381	51/28814	0.146085	0.304328	0.219218	Hspb1/Ap3b2	2
GO:0021879	GO:0021879	forebrain neuron differentiation	2/381	51/28814	0.146085	0.304328	0.219218	Sox2/Tfap2c	2
GO:0030520	GO:0030520	intracellular estrogen receptor signaling pathway	2/381	51/28814	0.146085	0.304328	0.219218	Parp1/Taf7	2
GO:0032309	GO:0032309	icosanoid secretion	2/381	51/28814	0.146085	0.304328	0.219218	Pla2g1b/Mif	2
GO:0032467	GO:0032467	positive regulation of cytokinesis	2/381	51/28814	0.146085	0.304328	0.219218	Cenpv/Kif20b	2
GO:0046456	GO:0046456	icosanoid biosynthetic process	2/381	51/28814	0.146085	0.304328	0.219218	Mif/Pibf1	2
GO:0048806	GO:0048806	genitalia development	2/381	51/28814	0.146085	0.304328	0.219218	Sox2/Bax	2
GO:0051146	GO:0051146	striated muscle cell differentiation	7/381	328/28814	0.146152	0.304328	0.219218	Klf5/Tdgf1/Gpx1/Cd9/Fbxo22/Csrp2/Acadm	7
GO:0009798	GO:0009798	axis specification	3/381	100/28814	0.146708	0.304328	0.219218	Gdf3/Tdgf1/Nodal	3
GO:0006869	GO:0006869	lipid transport	8/381	390/28814	0.147491	0.304328	0.219218	Spp1/Apoc1/Pla2g1b/Lima1/Apoe/Kdm5b/Mif/Slc2a1	8
GO:0002246	GO:0002246	wound healing involved in inflammatory response	1/381	12/28814	0.147653	0.304328	0.219218	Timp1	1
GO:0002579	GO:0002579	positive regulation of antigen processing and presentation	1/381	12/28814	0.147653	0.304328	0.219218	Pycard	1
GO:0003263	GO:0003263	cardioblast proliferation	1/381	12/28814	0.147653	0.304328	0.219218	Pim1	1
GO:0003264	GO:0003264	regulation of cardioblast proliferation	1/381	12/28814	0.147653	0.304328	0.219218	Pim1	1
GO:0006086	GO:0006086	acetyl-CoA biosynthetic process from pyruvate	1/381	12/28814	0.147653	0.304328	0.219218	Pdk1	1
GO:0006123	GO:0006123	mitochondrial electron transport, cytochrome c to oxygen	1/381	12/28814	0.147653	0.304328	0.219218	Cox5a	1
GO:0006152	GO:0006152	purine nucleoside catabolic process	1/381	12/28814	0.147653	0.304328	0.219218	Pnp	1
GO:0006213	GO:0006213	pyrimidine nucleoside metabolic process	1/381	12/28814	0.147653	0.304328	0.219218	Upp1	1
GO:0006335	GO:0006335	DNA replication-dependent chromatin assembly	1/381	12/28814	0.147653	0.304328	0.219218	Hat1	1
GO:0006705	GO:0006705	mineralocorticoid biosynthetic process	1/381	12/28814	0.147653	0.304328	0.219218	Rest	1
GO:0007183	GO:0007183	SMAD protein complex assembly	1/381	12/28814	0.147653	0.304328	0.219218	Parp1	1
GO:0007341	GO:0007341	penetration of zona pellucida	1/381	12/28814	0.147653	0.304328	0.219218	Hexb	1
GO:0007501	GO:0007501	mesodermal cell fate specification	1/381	12/28814	0.147653	0.304328	0.219218	Nodal	1
GO:0009215	GO:0009215	purine deoxyribonucleoside triphosphate metabolic process	1/381	12/28814	0.147653	0.304328	0.219218	Pnp	1
GO:0010002	GO:0010002	cardioblast differentiation	1/381	12/28814	0.147653	0.304328	0.219218	Rest	1
GO:0015911	GO:0015911	long-chain fatty acid import across plasma membrane	1/381	12/28814	0.147653	0.304328	0.219218	Slc2a1	1
GO:0021683	GO:0021683	cerebellar granular layer morphogenesis	1/381	12/28814	0.147653	0.304328	0.219218	Ulk1	1
GO:0031392	GO:0031392	regulation of prostaglandin biosynthetic process	1/381	12/28814	0.147653	0.304328	0.219218	Pibf1	1
GO:0032351	GO:0032351	negative regulation of hormone metabolic process	1/381	12/28814	0.147653	0.304328	0.219218	Rest	1
GO:0033327	GO:0033327	Leydig cell differentiation	1/381	12/28814	0.147653	0.304328	0.219218	Nr0b1	1
GO:0034088	GO:0034088	maintenance of mitotic sister chromatid cohesion	1/381	12/28814	0.147653	0.304328	0.219218	Atrx	1
GO:0034650	GO:0034650	cortisol metabolic process	1/381	12/28814	0.147653	0.304328	0.219218	Rest	1
GO:0034723	GO:0034723	DNA replication-dependent chromatin organization	1/381	12/28814	0.147653	0.304328	0.219218	Hat1	1
GO:0035563	GO:0035563	positive regulation of chromatin binding	1/381	12/28814	0.147653	0.304328	0.219218	Ctbp2	1
GO:0036093	GO:0036093	germ cell proliferation	1/381	12/28814	0.147653	0.304328	0.219218	Eif2s2	1
GO:0042447	GO:0042447	hormone catabolic process	1/381	12/28814	0.147653	0.304328	0.219218	Spp1	1
GO:0042762	GO:0042762	regulation of sulfur metabolic process	1/381	12/28814	0.147653	0.304328	0.219218	Pdk1	1
GO:0042989	GO:0042989	sequestering of actin monomers	1/381	12/28814	0.147653	0.304328	0.219218	Twf2	1
GO:0043653	GO:0043653	mitochondrial fragmentation involved in apoptotic process	1/381	12/28814	0.147653	0.304328	0.219218	Bax	1
GO:0045141	GO:0045141	meiotic telomere clustering	1/381	12/28814	0.147653	0.304328	0.219218	Terf1	1
GO:0045835	GO:0045835	negative regulation of meiotic nuclear division	1/381	12/28814	0.147653	0.304328	0.219218	Fbxo5	1
GO:0045843	GO:0045843	negative regulation of striated muscle tissue development	1/381	12/28814	0.147653	0.304328	0.219218	Sox15	1
GO:0048251	GO:0048251	elastic fiber assembly	1/381	12/28814	0.147653	0.304328	0.219218	Ltbp4	1
GO:0048312	GO:0048312	intracellular distribution of mitochondria	1/381	12/28814	0.147653	0.304328	0.219218	Ogt	1
GO:0060068	GO:0060068	vagina development	1/381	12/28814	0.147653	0.304328	0.219218	Bax	1
GO:0061418	GO:0061418	regulation of transcription from RNA polymerase II promoter in response to hypoxia	1/381	12/28814	0.147653	0.304328	0.219218	Trp53	1
GO:0061684	GO:0061684	chaperone-mediated autophagy	1/381	12/28814	0.147653	0.304328	0.219218	Hspa8	1
GO:0070213	GO:0070213	protein auto-ADP-ribosylation	1/381	12/28814	0.147653	0.304328	0.219218	Parp1	1
GO:0070316	GO:0070316	regulation of G0 to G1 transition	1/381	12/28814	0.147653	0.304328	0.219218	Sox15	1
GO:0071305	GO:0071305	cellular response to vitamin D	1/381	12/28814	0.147653	0.304328	0.219218	Pim1	1
GO:0072497	GO:0072497	mesenchymal stem cell differentiation	1/381	12/28814	0.147653	0.304328	0.219218	Rest	1
GO:0072697	GO:0072697	protein localization to cell cortex	1/381	12/28814	0.147653	0.304328	0.219218	Ezr	1
GO:0072711	GO:0072711	cellular response to hydroxyurea	1/381	12/28814	0.147653	0.304328	0.219218	Atrx	1
GO:0090209	GO:0090209	negative regulation of triglyceride metabolic process	1/381	12/28814	0.147653	0.304328	0.219218	Apoe	1
GO:0090309	GO:0090309	positive regulation of DNA methylation-dependent heterochromatin assembly	1/381	12/28814	0.147653	0.304328	0.219218	Mphosph8	1
GO:0090399	GO:0090399	replicative senescence	1/381	12/28814	0.147653	0.304328	0.219218	Trp53	1
GO:0090520	GO:0090520	sphingolipid mediated signaling pathway	1/381	12/28814	0.147653	0.304328	0.219218	Ezr	1
GO:0098789	GO:0098789	pre-mRNA cleavage required for polyadenylation	1/381	12/28814	0.147653	0.304328	0.219218	Cpsf4l	1
GO:0098911	GO:0098911	regulation of ventricular cardiac muscle cell action potential	1/381	12/28814	0.147653	0.304328	0.219218	Jup	1
GO:0140374	GO:0140374	antiviral innate immune response	1/381	12/28814	0.147653	0.304328	0.219218	Ddx58	1
GO:1900272	GO:1900272	negative regulation of long-term synaptic potentiation	1/381	12/28814	0.147653	0.304328	0.219218	Apoe	1
GO:1901072	GO:1901072	glucosamine-containing compound catabolic process	1/381	12/28814	0.147653	0.304328	0.219218	Gnpda1	1
GO:1901894	GO:1901894	regulation of ATPase-coupled calcium transmembrane transporter activity	1/381	12/28814	0.147653	0.304328	0.219218	1810037I17Rik	1
GO:1902166	GO:1902166	negative regulation of intrinsic apoptotic signaling pathway in response to DNA damage by p53 class mediator	1/381	12/28814	0.147653	0.304328	0.219218	Mif	1
GO:1902667	GO:1902667	regulation of axon guidance	1/381	12/28814	0.147653	0.304328	0.219218	Mycbp2	1
GO:1903800	GO:1903800	positive regulation of production of miRNAs involved in gene silencing by miRNA	1/381	12/28814	0.147653	0.304328	0.219218	Trp53	1
GO:1904383	GO:1904383	response to sodium phosphate	1/381	12/28814	0.147653	0.304328	0.219218	Alpl	1
GO:1905245	GO:1905245	regulation of aspartic-type peptidase activity	1/381	12/28814	0.147653	0.304328	0.219218	Grn	1
GO:1905907	GO:1905907	negative regulation of amyloid fibril formation	1/381	12/28814	0.147653	0.304328	0.219218	Apoe	1
GO:2000104	GO:2000104	negative regulation of DNA-templated DNA replication	1/381	12/28814	0.147653	0.304328	0.219218	Fbxo5	1
GO:2000551	GO:2000551	regulation of T-helper 2 cell cytokine production	1/381	12/28814	0.147653	0.304328	0.219218	Prkcz	1
GO:2000822	GO:2000822	regulation of behavioral fear response	1/381	12/28814	0.147653	0.304328	0.219218	Apoe	1
GO:0016125	GO:0016125	sterol metabolic process	4/381	154/28814	0.147819	0.30451	0.219349	Ephx2/Apoc1/Lima1/Apoe	4
GO:0001822	GO:0001822	kidney development	7/381	330/28814	0.149371	0.307548	0.221537	Spp1/Pdgfa/Arid5b/Mtss1/Epcam/Bax/Hells	7
GO:0006661	GO:0006661	phosphatidylinositol biosynthetic process	3/381	101/28814	0.149813	0.307975	0.221845	Pdgfa/Socs2/Impa2	3
GO:0032611	GO:0032611	interleukin-1 beta production	3/381	101/28814	0.149813	0.307975	0.221845	Hspb1/Pycard/Pml	3
GO:0050772	GO:0050772	positive regulation of axonogenesis	3/381	101/28814	0.149813	0.307975	0.221845	Apoe/Rpl4/Twf2	3
GO:0002753	GO:0002753	cytoplasmic pattern recognition receptor signaling pathway	2/381	52/28814	0.150669	0.30829	0.222072	Ddx58/Nfkbia	2
GO:0006289	GO:0006289	nucleotide-excision repair	2/381	52/28814	0.150669	0.30829	0.222072	Usp7/Trp53	2
GO:0006360	GO:0006360	transcription by RNA polymerase I	2/381	52/28814	0.150669	0.30829	0.222072	Baz2a/Rrn3	2
GO:0030857	GO:0030857	negative regulation of epithelial cell differentiation	2/381	52/28814	0.150669	0.30829	0.222072	Gdf3/Nodal	2
GO:0045839	GO:0045839	negative regulation of mitotic nuclear division	2/381	52/28814	0.150669	0.30829	0.222072	Fbxo5/Ccnb1	2
GO:0046148	GO:0046148	pigment biosynthetic process	2/381	52/28814	0.150669	0.30829	0.222072	Sox2/Slc25a39	2
GO:0046676	GO:0046676	negative regulation of insulin secretion	2/381	52/28814	0.150669	0.30829	0.222072	Rest/Ucp2	2
GO:0048066	GO:0048066	developmental pigmentation	2/381	52/28814	0.150669	0.30829	0.222072	Sod2/Bax	2
GO:0070229	GO:0070229	negative regulation of lymphocyte apoptotic process	2/381	52/28814	0.150669	0.30829	0.222072	Mif/Pnp	2
GO:0010634	GO:0010634	positive regulation of epithelial cell migration	4/381	156/28814	0.152725	0.312335	0.224985	Hspb1/Rab25/Gpi1/Grn	4
GO:0019217	GO:0019217	regulation of fatty acid metabolic process	3/381	102/28814	0.15294	0.31245	0.225068	Apoc1/Pdk1/Pibf1	3
GO:0150115	GO:0150115	cell-substrate junction organization	3/381	102/28814	0.15294	0.31245	0.225068	Sdc4/Rcc2/Dst	3
GO:0035194	GO:0035194	post-transcriptional gene silencing by RNA	4/381	157/28814	0.155201	0.313802	0.226042	Dnd1/Mov10/Trp53/Fxr1	4
GO:0014904	GO:0014904	myotube cell development	2/381	53/28814	0.155282	0.313802	0.226042	Gpx1/Fbxo22	2
GO:0032355	GO:0032355	response to estradiol	2/381	53/28814	0.155282	0.313802	0.226042	Socs2/Grn	2
GO:0038202	GO:0038202	TORC1 signaling	2/381	53/28814	0.155282	0.313802	0.226042	Alg13/Dyrk3	2
GO:0046638	GO:0046638	positive regulation of alpha-beta T cell differentiation	2/381	53/28814	0.155282	0.313802	0.226042	Prkcz/Pnp	2
GO:0051438	GO:0051438	regulation of ubiquitin-protein transferase activity	2/381	53/28814	0.155282	0.313802	0.226042	Fbxo5/Ube2s	2
GO:0070085	GO:0070085	glycosylation	5/381	215/28814	0.15714	0.313802	0.226042	Pmm1/Cln5/Acer2/Tet1/Ogt	5
GO:1902652	GO:1902652	secondary alcohol metabolic process	4/381	158/28814	0.157692	0.313802	0.226042	Ephx2/Apoc1/Lima1/Apoe	4
GO:0000012	GO:0000012	single strand break repair	1/381	13/28814	0.158928	0.313802	0.226042	Parp1	1
GO:0000255	GO:0000255	allantoin metabolic process	1/381	13/28814	0.158928	0.313802	0.226042	Pnp	1
GO:0001682	GO:0001682	tRNA 5'-leader removal	1/381	13/28814	0.158928	0.313802	0.226042	Rpp25	1
GO:0006983	GO:0006983	ER overload response	1/381	13/28814	0.158928	0.313802	0.226042	Trp53	1
GO:0009120	GO:0009120	deoxyribonucleoside metabolic process	1/381	13/28814	0.158928	0.313802	0.226042	Pnp	1
GO:0009226	GO:0009226	nucleotide-sugar biosynthetic process	1/381	13/28814	0.158928	0.313802	0.226042	Pmm1	1
GO:0009437	GO:0009437	carnitine metabolic process	1/381	13/28814	0.158928	0.313802	0.226042	Acadm	1
GO:0010872	GO:0010872	regulation of cholesterol esterification	1/381	13/28814	0.158928	0.313802	0.226042	Apoe	1
GO:0014052	GO:0014052	regulation of gamma-aminobutyric acid secretion	1/381	13/28814	0.158928	0.313802	0.226042	Trh	1
GO:0016553	GO:0016553	base conversion or substitution editing	1/381	13/28814	0.158928	0.313802	0.226042	Apobec3	1
GO:0018158	GO:0018158	protein oxidation	1/381	13/28814	0.158928	0.313802	0.226042	Gpx1	1
GO:0030836	GO:0030836	positive regulation of actin filament depolymerization	1/381	13/28814	0.158928	0.313802	0.226042	Dstn	1
GO:0030953	GO:0030953	astral microtubule organization	1/381	13/28814	0.158928	0.313802	0.226042	Ezr	1
GO:0032725	GO:0032725	positive regulation of granulocyte macrophage colony-stimulating factor production	1/381	13/28814	0.158928	0.313802	0.226042	Ddx58	1
GO:0032754	GO:0032754	positive regulation of interleukin-5 production	1/381	13/28814	0.158928	0.313802	0.226042	Prkcz	1
GO:0033148	GO:0033148	positive regulation of intracellular estrogen receptor signaling pathway	1/381	13/28814	0.158928	0.313802	0.226042	Parp1	1
GO:0033240	GO:0033240	positive regulation of cellular amine metabolic process	1/381	13/28814	0.158928	0.313802	0.226042	Hprt	1
GO:0034086	GO:0034086	maintenance of sister chromatid cohesion	1/381	13/28814	0.158928	0.313802	0.226042	Atrx	1
GO:0034374	GO:0034374	low-density lipoprotein particle remodeling	1/381	13/28814	0.158928	0.313802	0.226042	Apoe	1
GO:0034375	GO:0034375	high-density lipoprotein particle remodeling	1/381	13/28814	0.158928	0.313802	0.226042	Apoe	1
GO:0034392	GO:0034392	negative regulation of smooth muscle cell apoptotic process	1/381	13/28814	0.158928	0.313802	0.226042	Gapdh	1
GO:0034397	GO:0034397	telomere localization	1/381	13/28814	0.158928	0.313802	0.226042	Terf1	1
GO:0040034	GO:0040034	regulation of development, heterochronic	1/381	13/28814	0.158928	0.313802	0.226042	Nodal	1
GO:0042532	GO:0042532	negative regulation of tyrosine phosphorylation of STAT protein	1/381	13/28814	0.158928	0.313802	0.226042	Pibf1	1
GO:0043649	GO:0043649	dicarboxylic acid catabolic process	1/381	13/28814	0.158928	0.313802	0.226042	Glud1	1
GO:0043922	GO:0043922	negative regulation by host of viral transcription	1/381	13/28814	0.158928	0.313802	0.226042	Rest	1
GO:0045023	GO:0045023	G0 to G1 transition	1/381	13/28814	0.158928	0.313802	0.226042	Sox15	1
GO:0045136	GO:0045136	development of secondary sexual characteristics	1/381	13/28814	0.158928	0.313802	0.226042	Bax	1
GO:0045144	GO:0045144	meiotic sister chromatid segregation	1/381	13/28814	0.158928	0.313802	0.226042	Sycp3	1
GO:0045628	GO:0045628	regulation of T-helper 2 cell differentiation	1/381	13/28814	0.158928	0.313802	0.226042	Prkcz	1
GO:0046054	GO:0046054	dGMP metabolic process	1/381	13/28814	0.158928	0.313802	0.226042	Pnp	1
GO:0048070	GO:0048070	regulation of developmental pigmentation	1/381	13/28814	0.158928	0.313802	0.226042	Bax	1
GO:0048304	GO:0048304	positive regulation of isotype switching to IgG isotypes	1/381	13/28814	0.158928	0.313802	0.226042	Msh2	1
GO:0048548	GO:0048548	regulation of pinocytosis	1/381	13/28814	0.158928	0.313802	0.226042	Actn4	1
GO:0048742	GO:0048742	regulation of skeletal muscle fiber development	1/381	13/28814	0.158928	0.313802	0.226042	Fbxo22	1
GO:0051177	GO:0051177	meiotic sister chromatid cohesion	1/381	13/28814	0.158928	0.313802	0.226042	Sycp3	1
GO:0051573	GO:0051573	negative regulation of histone H3-K9 methylation	1/381	13/28814	0.158928	0.313802	0.226042	Kdm3a	1
GO:0070914	GO:0070914	UV-damage excision repair	1/381	13/28814	0.158928	0.313802	0.226042	Cul4b	1
GO:0070932	GO:0070932	histone H3 deacetylation	1/381	13/28814	0.158928	0.313802	0.226042	Smarcad1	1
GO:0071027	GO:0071027	nuclear RNA surveillance	1/381	13/28814	0.158928	0.313802	0.226042	Exosc5	1
GO:0071028	GO:0071028	nuclear mRNA surveillance	1/381	13/28814	0.158928	0.313802	0.226042	Exosc5	1
GO:0071863	GO:0071863	regulation of cell proliferation in bone marrow	1/381	13/28814	0.158928	0.313802	0.226042	Lgals3	1
GO:0072710	GO:0072710	response to hydroxyurea	1/381	13/28814	0.158928	0.313802	0.226042	Atrx	1
GO:0090085	GO:0090085	regulation of protein deubiquitination	1/381	13/28814	0.158928	0.313802	0.226042	Ubxn1	1
GO:0090220	GO:0090220	chromosome localization to nuclear envelope involved in homologous chromosome segregation	1/381	13/28814	0.158928	0.313802	0.226042	Terf1	1
GO:0090557	GO:0090557	establishment of endothelial intestinal barrier	1/381	13/28814	0.158928	0.313802	0.226042	Tjp2	1
GO:0097066	GO:0097066	response to thyroid hormone	1/381	13/28814	0.158928	0.313802	0.226042	Klf9	1
GO:0097090	GO:0097090	presynaptic membrane organization	1/381	13/28814	0.158928	0.313802	0.226042	Apoe	1
GO:0097113	GO:0097113	AMPA glutamate receptor clustering	1/381	13/28814	0.158928	0.313802	0.226042	Apoe	1
GO:0098787	GO:0098787	mRNA cleavage involved in mRNA processing	1/381	13/28814	0.158928	0.313802	0.226042	Cpsf4l	1
GO:0120305	GO:0120305	regulation of pigmentation	1/381	13/28814	0.158928	0.313802	0.226042	Bax	1
GO:0150011	GO:0150011	regulation of neuron projection arborization	1/381	13/28814	0.158928	0.313802	0.226042	Mov10	1
GO:0150079	GO:0150079	negative regulation of neuroinflammatory response	1/381	13/28814	0.158928	0.313802	0.226042	Grn	1
GO:1901679	GO:1901679	nucleotide transmembrane transport	1/381	13/28814	0.158928	0.313802	0.226042	Slc25a36	1
GO:1902950	GO:1902950	regulation of dendritic spine maintenance	1/381	13/28814	0.158928	0.313802	0.226042	Apoe	1
GO:1903365	GO:1903365	regulation of fear response	1/381	13/28814	0.158928	0.313802	0.226042	Apoe	1
GO:1903651	GO:1903651	positive regulation of cytoplasmic transport	1/381	13/28814	0.158928	0.313802	0.226042	Ezr	1
GO:1904181	GO:1904181	positive regulation of membrane depolarization	1/381	13/28814	0.158928	0.313802	0.226042	Parp1	1
GO:1905668	GO:1905668	positive regulation of protein localization to endosome	1/381	13/28814	0.158928	0.313802	0.226042	Ezr	1
[truncated: 1,948 more rows]
